# Supplementary material for: Off-Line Evaluation of Mobile-Centric Indoor Positioning Systems: The Experiences from the 2017 IPIN Competition
Source: Sensors (Basel). 2018 Feb 6;18(2):487. doi: 10.3390/s18020487 (PMC5855053; doi:10.3390/s18020487)
Supplement: Supplementary file 1 [file sensors-18-00487-s001.zip › 01-Training/UJIUB/logfile_UJIUB_R04-2017_S3.txt]

% LogFile created by the 'GetSensorData' App for Android.
% Date of creation: Wed Apr 05 15:40:20 CEST 2017
% Developed by LOPSI research group at CAR-CSIC, Spain (http://www.car.upm-csic.es/lopsi)
% Version 1.0 (development from 2013 to 2016)
% The 'GetSensorData' program stores information from Smartphone/Tablet internal sensors (Accelerometers, Gyroscopes, Magnetometers, Pressure, Ambient Light, Orientation, Sound level, GPS/GNSS positio, WiFi RSS, Cellular/GSM/3G signal strength,...) and also from external devices (e.g. RFCode RFID reader, XSens IMU or LPMS-B IMU)
%
% LogFile Data format:
% Accelerometer data: 	'ACCE;AppTimestamp(s);SensorTimestamp(s);Acc_X(m/s^2);Acc_Y(m/s^2);Acc_Z(m/s^2);Accuracy(integer)'
% Gyroscope data:     	'GYRO;AppTimestamp(s);SensorTimestamp(s);Gyr_X(rad/s);Gyr_Y(rad/s);Gyr_Z(rad/s);Accuracy(integer)'
% Magnetometer data:  	'MAGN;AppTimestamp(s);SensorTimestamp(s);Mag_X(uT);;Mag_Y(uT);Mag_Z(uT);Accuracy(integer)'
% Pressure data:      	'PRES;AppTimestamp(s);SensorTimestamp(s);Pres(mbar);Accuracy(integer)'
% Light data:         	'LIGH;AppTimestamp(s);SensorTimestamp(s);Light(lux);Accuracy(integer)'
% Proximity data:     	'PROX;AppTimestamp(s);SensorTimestamp(s);prox(?);Accuracy(integer)'
% Humidity data:      	'HUMI;AppTimestamp(s);SensorTimestamp(s);humi(Percentage);Accuracy(integer)'
% Temperature data:   	'TEMP;AppTimestamp(s);SensorTimestamp(s);temp(Celsius);Accuracy(integer)'
% Orientation data:   	'AHRS;AppTimestamp(s);SensorTimestamp(s);PitchX(deg);RollY(deg);YawZ(deg);RotVecX();RotVecY();RotVecZ();Accuracy(int)'
% GNSS/GPS data:      	'GNSS;AppTimestamp(s);SensorTimeStamp(s);Latit(deg);Long(deg);Altitude(m);Bearing(deg);Accuracy(m);Speed(m/s);SatInView;SatInUse'
% WIFI data:          	'WIFI;AppTimestamp(s);SensorTimeStamp(s);Name_SSID;MAC_BSSID;RSS(dBm);'
% Bluetooth data:     	'BLUE;AppTimestamp(s);Name;MAC_Address;RSS(dBm);'
% Sound data:         	'SOUN;AppTimestamp(s);RMS;Pressure(Pa);SPL(dB);'
% RFID Reader data:   	'RFID;AppTimestamp(s);ReaderNumber(int);TagID(int);RSS_A(dBm);RSS_B(dBm);'
% IMU XSens data:     	'IMUX;AppTimestamp(s);SensorTimestamp(s);Counter;Acc_X(m/s^2);Acc_Y(m/s^2);Acc_Z(m/s^2);Gyr_X(rad/s);Gyr_Y(rad/s);Gyr_Z(rad/s);Mag_X(uT);;Mag_Y(uT);Mag_Z(uT);Roll(deg);Pitch(deg);Yaw(deg);Quat(1);Quat(2);Quat(3);Quat(4);Pressure(mbar);Temp(Celsius)'
% IMU LPMS-B data:    	'IMUL;AppTimestamp(s);SensorTimestamp(s);Counter;Acc_X(m/s^2);Acc_Y(m/s^2);Acc_Z(m/s^2);Gyr_X(rad/s);Gyr_Y(rad/s);Gyr_Z(rad/s);Mag_X(uT);;Mag_Y(uT);Mag_Z(uT);Roll(deg);Pitch(deg);Yaw(deg);Quat(1);Quat(2);Quat(3);Quat(4);Pressure(mbar);Temp(Celsius)'
% POSI Reference:    		'POSI;Timestamp(s);Counter;Latitude(degrees); Longitude(degrees);floor ID(0,1,2..4);Building ID(0,1,2..3);'
% 
% Note that there are two timestamps: 
%  -'AppTimestamp' is set by the Android App as data is read. It is not representative of when data is actually captured by the sensor (but has a common time reference for all sensors)
%  -'SensorTimestamp' is set by the sensor itself (the delta_time=SensorTimestamp(k)-SensorTimestamp(k-1) between two consecutive samples is an accurate estimate of the sampling interval). This timestamp is better for integrating inertial data. 

PRES;0.040;244.936;1012.1392;0
GYRO;0.040;244.939;0.49877;-0.09285;0.19823;3
AHRS;0.041;244.939;39.4018;5.6105;92.8553;0.19870;0.27570;0.69265;-125
ACCE;0.044;244.940;-0.91937;6.11958;7.12514;3
LIGH;0.046;244.948;195.0;0
GYRO;0.048;244.959;-0.49877;-0.14172;0.29963;3
AHRS;0.049;244.959;38.8987;5.1057;93.0028;0.19850;0.27021;0.69353;97
ACCE;0.053;244.961;-0.67995;5.95677;7.18261;3
LIGH;0.054;244.968;195.0;0
PRES;0.056;244.976;1012.1837;0
GYRO;0.057;244.979;-1.16370;-0.59559;0.13378;3
AHRS;0.058;244.979;38.7017;4.5943;92.9330;0.20063;0.26608;0.69261;120
ACCE;0.059;244.980;-0.42138;5.83228;7.46033;3
MAGN;0.061;244.980;-5.52000;4.92000;-49.44000;1
LIGH;0.063;244.988;200.0;0
GYRO;0.064;244.999;-0.28008;-0.45876;-0.05070;3
AHRS;0.065;244.999;39.2267;4.6701;92.9234;0.20321;0.26957;0.69171;120
ACCE;0.067;245.000;-0.44053;5.87058;7.53695;3
LIGH;0.081;245.008;200.0;0
PRES;0.082;245.016;1012.1323;0
GYRO;0.087;245.019;0.35919;-0.28650;-0.11209;3
AHRS;0.088;245.019;38.7313;4.1542;93.0345;0.20322;0.26397;0.69235;-79
ACCE;0.088;245.021;-0.51715;5.95677;7.36456;3
MAGN;0.089;245.021;-5.58000;5.10000;-49.08000;1
WIFI;0.089;273.258;WAP106;20:17:FF:FF:F1:06;-61
WIFI;0.089;273.258;WAP092;20:17:FF:FF:F0:92;-76
WIFI;0.089;273.258;WAP310;20:17:FF:FF:F3:10;-61
WIFI;0.089;273.258;WAP297;20:17:FF:FF:F2:97;-77
WIFI;0.089;273.258;WAP159;20:17:FF:FF:F1:59;-86
WIFI;0.089;273.257;WAP316;20:17:FF:FF:F3:16;-45
WIFI;0.089;273.257;WAP112;20:17:FF:FF:F1:12;-45
WIFI;0.089;273.257;WAP139;20:17:FF:FF:F1:39;-58
WIFI;0.089;273.258;WAP140;20:17:FF:FF:F1:40;-59
WIFI;0.089;273.257;WAP141;20:17:FF:FF:F1:41;-60
WIFI;0.089;273.257;WAP113;20:17:FF:FF:F1:13;-67
WIFI;0.089;273.257;WAP213;20:17:FF:FF:F2:13;-72
WIFI;0.089;273.258;WAP093;20:17:FF:FF:F0:93;-74
WIFI;0.089;273.257;WAP044;20:17:FF:FF:F0:44;-81
WIFI;0.089;273.257;WAP115;20:17:FF:FF:F1:15;-83
WIFI;0.089;273.258;WAP206;20:17:FF:FF:F2:06;-83
WIFI;0.089;273.258;WAP181;20:17:FF:FF:F1:81;-88
WIFI;0.089;273.257;WAP138;20:17:FF:FF:F1:38;-84
WIFI;0.089;273.257;WAP317;20:17:FF:FF:F3:17;-66
WIFI;0.089;273.257;WAP298;20:17:FF:FF:F2:98;-74
LIGH;0.100;245.028;197.0;0
SOUN;0.100;99.41;0.00303;43.62
GYRO;0.125;245.039;0.06720;-0.18234;-0.06261;3
AHRS;0.126;245.039;38.0818;3.6709;93.1282;0.20221;0.25759;0.69325;83
ACCE;0.127;245.041;-0.64165;6.02381;7.32626;3
MAGN;0.127;245.041;-5.76000;5.22000;-48.72000;1
LIGH;0.127;245.048;197.0;0
PRES;0.128;245.056;1012.1993;0
GYRO;0.128;245.059;-0.16402;-0.45387;0.01161;3
AHRS;0.129;245.059;38.1933;3.0600;93.0831;0.20664;0.25475;0.69169;21
ACCE;0.129;245.061;-0.66080;6.03339;7.28795;3
MAGN;0.130;245.061;-6.00000;5.46000;-48.60000;1
LIGH;0.132;245.068;200.0;0
GYRO;0.143;245.079;-0.40500;-0.63225;-0.07208;3
AHRS;0.144;245.079;38.0218;2.8143;92.8532;0.20764;0.25193;0.69028;75
ACCE;0.144;245.081;-0.53630;6.04296;7.17303;3
MAGN;0.145;245.081;-6.24000;5.58000;-48.48000;1
LIGH;0.151;245.088;200.0;0
PRES;0.159;245.096;1012.2209;0
GYRO;0.163;245.099;-0.78496;-0.64049;-0.19914;3
AHRS;0.163;245.099;37.4721;2.5078;92.6167;0.20685;0.24652;0.68944;115
ACCE;0.165;245.101;-0.39265;5.76524;7.43160;3
MAGN;0.166;245.101;-6.60000;5.64000;-48.42000;1
LIGH;0.171;245.108;215.0;0
GYRO;0.183;245.119;-1.00548;-0.77274;-0.26298;3
AHRS;0.184;245.119;36.8708;1.9209;92.3096;0.20756;0.23906;0.68778;59
ACCE;0.186;245.121;-0.29688;5.49709;7.59441;3
MAGN;0.187;245.121;-6.90000;5.88000;-48.30000;1
LIGH;0.192;245.128;215.0;0
PRES;0.199;245.136;1012.2139;0
GYRO;0.203;245.139;-0.64141;-0.67867;-0.16890;3
AHRS;0.205;245.139;36.5948;1.5251;92.0439;0.20889;0.23467;0.68606;86
ACCE;0.207;245.141;-0.13408;5.32470;7.66145;3
MAGN;0.208;245.141;-7.08000;6.30000;-48.24000;1
LIGH;0.212;245.148;302.0;0
GYRO;0.223;245.159;-0.38301;-0.37568;-0.06322;3
AHRS;0.226;245.159;35.8512;1.2081;91.7739;0.20703;0.22795;0.68534;-122
ACCE;0.228;245.162;-0.01915;5.29597;7.55610;3
LIGH;0.232;245.168;302.0;0
PRES;0.240;245.176;1012.1666;0
GYRO;0.243;245.179;-0.60812;0.08277;-0.09957;3
AHRS;0.244;245.179;34.8815;1.2031;91.4716;0.20201;0.22162;0.68536;23
ACCE;0.247;245.182;0.07661;5.36301;7.69975;3
LIGH;0.252;245.188;353.0;0
GYRO;0.263;245.199;-0.92974;0.11637;-0.13958;3
AHRS;0.266;245.199;34.0539;0.9163;91.3419;0.19914;0.21480;0.68560;-92
ACCE;0.269;245.203;-0.03831;5.32470;7.85298;3
MAGN;0.271;245.203;-8.10000;7.20000;-48.18000;1
LIGH;0.274;245.208;353.0;0
PRES;0.280;245.216;1012.1913;0
GYRO;0.284;245.219;-1.13010;-0.32681;-0.25045;3
AHRS;0.286;245.219;33.1723;0.6133;91.0698;0.19629;0.20731;0.68504;36
ACCE;0.288;245.222;-0.24900;5.23851;8.30309;3
LIGH;0.292;245.228;377.0;0
GYRO;0.303;245.239;-1.07757;-0.65118;-0.30452;3
AHRS;0.305;245.239;32.2745;0.3969;90.8243;0.19274;0.20028;0.68479;126
ACCE;0.309;245.242;-0.15323;4.88417;7.98706;3
LIGH;0.312;245.248;377.0;0
PRES;0.320;245.256;1012.2220;0
GYRO;0.323;245.259;-0.96181;-0.83444;-0.38210;3
AHRS;0.325;245.259;31.2531;0.0059;90.3675;0.18982;0.19112;0.68316;26
ACCE;0.327;245.262;0.38307;4.52025;8.11156;3
MAGN;0.328;245.262;-9.06000;8.64000;-48.30000;1
LIGH;0.334;245.268;448.0;0
GYRO;0.343;245.279;-0.56077;-0.75045;-0.26756;3
AHRS;0.345;245.279;30.5655;-0.3988;90.0972;0.18860;0.18417;0.68203;-118
MAGN;0.346;245.282;-9.60000;8.94000;-48.18000;1
LIGH;0.352;245.288;448.0;0
PRES;0.359;245.296;1012.1841;0
GYRO;0.363;245.299;-0.12798;-0.63805;-0.17959;3
AHRS;0.365;245.299;30.0587;-0.9186;89.6868;0.18932;0.17737;0.67955;-107
ACCE;0.368;245.304;0.68953;4.43406;8.58082;3
MAGN;0.370;245.304;-10.02000;9.36000;-48.24000;1
LIGH;0.372;245.308;499.0;0
GYRO;0.383;245.319;-0.04032;-0.37629;-0.22969;3
AHRS;0.385;245.319;29.5022;-1.3884;89.2647;0.18941;0.17053;0.67715;-7
ACCE;0.387;245.323;0.71826;4.62560;8.34140;3
LIGH;0.392;245.328;499.0;0
PRES;0.399;245.336;1012.1455;0
GYRO;0.403;245.339;-0.36713;0.05040;-0.23335;3
AHRS;0.406;245.339;28.9760;-1.5715;89.0148;0.18771;0.16589;0.67620;-58
ACCE;0.409;245.343;0.67995;4.67348;8.37013;3
LIGH;0.412;245.348;550.0;0
GYRO;0.424;245.359;-0.69608;-0.05773;-0.18143;3
AHRS;0.425;245.359;28.4241;-2.1832;88.8118;0.18828;0.15857;0.67486;67
ACCE;0.435;245.363;0.46926;4.66391;8.44674;3
MAGN;0.437;245.363;-11.16000;10.62000;-48.42000;1
LIGH;0.439;245.368;550.0;0
PRES;0.440;245.376;1012.1731;0
GYRO;0.443;245.379;-0.79901;-0.29291;-0.23488;3
AHRS;0.445;245.379;27.9222;-2.4130;88.4050;0.18716;0.15352;0.67281;-98
ACCE;0.449;245.384;0.36392;4.48195;8.37013;3
MAGN;0.452;245.384;-11.58000;10.92000;-48.54000;1
LIGH;0.454;245.388;608.0;0
GYRO;0.463;245.399;-0.54795;-0.33292;-0.28069;3
AHRS;0.466;245.399;27.5131;-2.5581;88.0548;0.18600;0.14964;0.67108;-111
ACCE;0.470;245.404;0.56503;4.23295;8.58082;3
LIGH;0.472;245.408;608.0;0
PRES;0.480;245.416;1012.1641;0
GYRO;0.488;245.419;-0.14966;-0.32559;-0.16585;3
AHRS;0.489;245.419;27.1877;-2.8536;87.8429;0.18603;0.14556;0.66981;117
ACCE;0.490;245.424;0.61292;4.17549;8.62870;3
MAGN;0.491;245.424;-12.06000;12.12000;-48.42000;1
LIGH;0.492;245.428;615.0;0
GYRO;0.503;245.439;-0.01497;-0.19609;-0.00672;3
AHRS;0.504;245.439;26.8263;-2.9826;87.6425;0.18484;0.14230;0.66894;4
ACCE;0.507;245.444;0.67995;4.15633;8.70532;3
MAGN;0.508;245.444;-12.30000;12.42000;-48.60000;1
LIGH;0.511;245.448;615.0;0
PRES;0.519;245.456;1012.1174;0
GYRO;0.523;245.459;-0.09988;0.05589;-0.07147;3
AHRS;0.524;245.459;26.5462;-2.9757;87.3379;0.18347;0.14020;0.66751;-56
ACCE;0.527;245.464;0.67038;4.11803;8.75320;3
MAGN;0.528;245.464;-12.48000;12.66000;-48.72000;1
LIGH;0.531;245.468;621.0;0
GYRO;0.543;245.479;-0.24312;0.13225;-0.07025;3
AHRS;0.544;245.479;26.3121;-3.1540;87.3350;0.18308;0.13771;0.66756;-58
ACCE;0.549;245.485;0.50757;4.12760;8.61913;3
MAGN;0.551;245.485;-12.78000;12.90000;-48.60000;1
LIGH;0.553;245.488;621.0;0
PRES;0.559;245.496;1012.2053;0
GYRO;0.563;245.500;-0.30452;-0.01680;-0.02260;3
AHRS;0.566;245.500;26.0658;-3.3254;87.3080;0.18261;0.13515;0.66750;-32
LIGH;0.573;245.508;635.0;0
ACCE;0.574;245.509;0.45011;4.05099;8.62870;3
MAGN;0.575;245.509;-13.14000;13.20000;-48.42000;1
GYRO;0.583;245.519;-0.16249;-0.20372;0.00977;3
AHRS;0.586;245.519;25.8899;-3.4495;87.2658;0.18230;0.13328;0.66731;-39
SOUN;0.588;154.45;0.00471;47.45
MAGN;0.593;245.525;-13.44000;13.56000;-48.36000;1
LIGH;0.594;245.528;635.0;0
GYRO;0.604;245.540;0.14447;-0.12065;-0.02841;3
AHRS;0.606;245.540;25.8910;-3.3463;87.1951;0.18179;0.13381;0.66704;-32
PRES;0.608;245.541;1012.2018;0
MAGN;0.611;245.546;-13.74000;13.68000;-48.30000;1
LIGH;0.613;245.548;627.0;0
GYRO;0.623;245.559;0.12462;0.19792;0.03451;3
AHRS;0.625;245.559;25.6543;-3.2093;87.2856;0.17944;0.13340;0.66817;19
ACCE;0.630;245.566;0.58419;4.28083;8.51378;3
MAGN;0.633;245.566;-13.86000;13.80000;-48.48000;1
LIGH;0.634;245.569;627.0;0
GYRO;0.644;245.579;-0.11576;0.37721;0.06475;3
AHRS;0.645;245.579;25.5113;-3.0946;87.2934;0.17789;0.13328;0.66862;-19
PRES;0.648;245.581;1012.2430;0
MAGN;0.651;245.587;-14.10000;13.98000;-48.42000;1
LIGH;0.653;245.588;630.0;0
GYRO;0.663;245.599;-0.24923;0.31612;0.02077;3
AHRS;0.665;245.599;25.4614;-2.9056;87.2931;0.17648;0.13416;0.66898;-93
ACCE;0.670;245.606;0.43096;4.06057;8.49463;3
LIGH;0.672;245.608;630.0;0
GYRO;0.684;245.619;-0.17135;0.22969;0.03115;3
AHRS;0.685;245.619;25.4929;-2.6836;87.3865;0.17526;0.13586;0.66985;39
PRES;0.687;245.621;1012.1011;0
LIGH;0.692;245.628;638.0;0
MAGN;0.693;245.628;-14.04000;14.16000;-48.60000;1
GYRO;0.703;245.639;-0.11270;-0.01924;0.04184;3
AHRS;0.705;245.639;25.3669;-2.7092;87.4171;0.17461;0.13500;0.67019;-65
LIGH;0.712;245.648;638.0;0
ACCE;0.713;245.648;0.25857;4.05099;8.66701;3
GYRO;0.723;245.659;-0.03482;-0.07453;0.00764;3
AHRS;0.725;245.659;25.2820;-2.5347;87.4133;0.17307;0.13557;0.67055;-91
PRES;0.727;245.661;1012.2599;0
LIGH;0.732;245.668;642.0;0
ACCE;0.735;245.669;0.33519;4.22337;8.70532;3
MAGN;0.736;245.669;-13.92000;14.34000;-48.66000;1
GYRO;0.743;245.679;0.01161;-0.13439;0.01405;3
AHRS;0.746;245.679;25.2330;-2.6740;87.4755;0.17351;0.13452;0.67080;-117
LIGH;0.752;245.688;642.0;0
ACCE;0.753;245.688;0.38307;4.01268;8.66701;3
MAGN;0.754;245.688;-14.04000;14.46000;-48.54000;1
GYRO;0.763;245.699;-0.08552;-0.07514;0.05223;3
AHRS;0.765;245.699;25.0766;-2.6445;87.5251;0.17232;0.13385;0.67138;-19
PRES;0.767;245.701;1012.1279;0
LIGH;0.772;245.708;643.0;0
ACCE;0.775;245.708;0.41180;3.91691;8.54251;3
MAGN;0.776;245.708;-13.86000;14.64000;-48.42000;1
GYRO;0.783;245.719;-0.19303;-0.07514;0.08002;3
AHRS;0.785;245.719;25.0189;-2.7789;87.5693;0.17271;0.13274;0.67153;-42
LIGH;0.794;245.728;643.0;0
ACCE;0.795;245.729;0.42138;3.82115;8.51378;3
GYRO;0.803;245.739;-0.14386;-0.07636;0.07575;3
AHRS;0.806;245.739;24.9588;-2.8693;87.6309;0.17280;0.13192;0.67186;-55
PRES;0.807;245.741;1012.0378;0
LIGH;0.812;245.748;650.0;0
ACCE;0.813;245.749;0.45011;3.91691;8.55209;3
MAGN;0.814;245.749;-13.74000;14.58000;-48.42000;1
GYRO;0.823;245.759;-0.05895;-0.09652;0.10018;3
AHRS;0.824;245.759;24.8151;-3.0182;87.7604;0.17265;0.13034;0.67265;-128
LIGH;0.832;245.768;650.0;0
ACCE;0.833;245.769;0.50757;4.08930;8.56167;3
GYRO;0.843;245.779;0.10660;-0.10629;0.13225;3
AHRS;0.845;245.779;24.8003;-3.1589;87.9041;0.17322;0.12960;0.67335;-45
PRES;0.846;245.781;1012.2018;0
LIGH;0.852;245.788;649.0;0
ACCE;0.853;245.789;0.55545;4.07972;8.54251;3
GYRO;0.863;245.799;0.17043;0.07208;0.13744;3
AHRS;0.864;245.799;24.8034;-3.1076;88.0404;0.17278;0.13014;0.67426;58
LIGH;0.872;245.808;649.0;0
ACCE;0.872;245.809;0.40223;3.90734;8.66701;3
MAGN;0.874;245.809;-13.80000;14.64000;-48.72000;1
GYRO;0.883;245.819;0.06720;0.04612;0.09835;3
AHRS;0.885;245.819;24.8605;-3.3099;88.1577;0.17419;0.12942;0.67459;-104
PRES;0.887;245.821;1012.1933;0
LIGH;0.892;245.828;643.0;0
ACCE;0.893;245.829;0.45969;4.00311;8.58082;3
MAGN;0.894;245.829;-13.68000;14.58000;-48.84000;1
GYRO;0.903;245.839;-0.08247;-0.07025;0.04704;3
AHRS;0.904;245.839;24.9203;-3.4311;88.2739;0.17513;0.12920;0.67503;21
LIGH;0.912;245.848;643.0;0
GYRO;0.924;245.859;-0.06261;-0.08063;0.10415;3
AHRS;0.925;245.859;24.9572;-3.4236;88.4756;0.17509;0.12978;0.67623;-62
PRES;0.927;245.861;1012.1866;0
ACCE;0.932;245.868;0.56503;4.15633;8.56167;3
MAGN;0.933;245.868;-13.56000;14.64000;-49.08000;1
LIGH;0.934;245.868;650.0;0
GYRO;0.943;245.879;0.04093;-0.05498;0.13103;3
AHRS;0.945;245.879;24.9854;-3.4879;88.5693;0.17553;0.12970;0.67666;26
ACCE;0.952;245.888;0.81403;4.52983;8.51378;3
MAGN;0.953;245.888;-13.44000;14.70000;-48.96000;1
LIGH;0.954;245.888;650.0;0
GYRO;0.963;245.899;0.06811;0.11332;0.24862;3
AHRS;0.965;245.899;24.9436;-3.4690;88.8427;0.17486;0.12998;0.67843;-1
PRES;0.967;245.901;1012.1314;0
LIGH;0.972;245.908;643.0;0
ACCE;0.973;245.909;1.09176;4.82671;8.29351;3
GYRO;0.983;245.919;-0.00550;0.26053;0.45540;3
AHRS;0.985;245.919;24.9530;-3.5498;89.2659;0.17491;0.13019;0.68088;-61
LIGH;0.992;245.928;643.0;0
ACCE;0.994;245.930;0.66080;3.78284;8.57124;3
MAGN;0.995;245.930;-13.44000;14.88000;-48.90000;1
GYRO;1.003;245.939;-0.11606;0.09529;0.51038;3
AHRS;1.006;245.939;25.0910;-3.8950;89.6616;0.17735;0.12953;0.68255;-68
PRES;1.008;245.941;1012.0695;0
LIGH;1.012;245.948;649.0;0
ACCE;1.013;245.950;0.28730;3.21781;8.79151;3
GYRO;1.023;245.959;-0.26206;-0.22877;0.02993;3
AHRS;1.025;245.959;25.2683;-4.2015;89.6574;0.18024;0.12873;0.68177;-47
LIGH;1.032;245.968;649.0;0
GYRO;1.119;245.979;-0.27642;-0.28894;-0.04246;3
AHRS;1.121;245.979;24.9779;-4.4111;90.2208;0.17912;0.12658;0.68532;31
PRES;1.124;245.981;1012.3058;0
LIGH;1.126;245.988;676.0;0
ACCE;1.126;245.990;0.81403;3.93607;8.63828;3
GYRO;1.128;245.999;-0.01405;-0.17654;0.10232;3
AHRS;1.129;245.999;24.6353;-4.4542;90.4441;0.17710;0.12458;0.68714;-7
LIGH;1.131;246.008;676.0;0
ACCE;1.131;246.011;0.78530;3.84988;8.46590;3
MAGN;1.132;246.011;-13.74000;15.12000;-48.96000;1
GYRO;1.134;246.019;0.22022;0.08125;0.17165;3
AHRS;1.135;246.019;24.2998;-4.3093;90.4824;0.17419;0.12346;0.68811;43
PRES;1.137;246.022;1012.0658;0
LIGH;1.138;246.029;669.0;0
ACCE;1.138;246.030;1.17795;4.29999;8.59997;3
GYRO;1.140;246.039;0.10446;-0.05559;0.22785;3
AHRS;1.141;246.039;24.1682;-4.7967;90.6811;0.17613;0.12002;0.68877;-30
LIGH;1.143;246.049;669.0;0
ACCE;1.144;246.050;1.41737;4.44364;8.48505;3
MAGN;1.145;246.050;-13.92000;15.24000;-48.90000;1
GYRO;1.146;246.059;-0.23091;-0.25045;0.39828;3
AHRS;1.147;246.059;24.0138;-5.1388;91.1118;0.17682;0.11767;0.69108;113
PRES;1.148;246.061;1012.1456;0
LIGH;1.149;246.068;677.0;0
ACCE;1.150;246.070;0.64165;3.41892;8.52336;3
GYRO;1.152;246.079;-0.32284;-0.42638;0.26725;3
AHRS;1.153;246.079;24.1652;-5.6561;91.2698;0.18068;0.11573;0.69099;-62
LIGH;1.155;246.089;677.0;0
ACCE;1.156;246.090;0.25857;3.16035;8.61913;3
MAGN;1.157;246.090;-14.04000;15.54000;-49.08000;1
SOUN;1.158;181.96;0.00555;48.87
GYRO;1.163;246.099;-0.19792;-0.38576;-0.01161;3
AHRS;1.165;246.099;24.2627;-6.2207;91.4293;0.18449;0.11318;0.69089;-120
PRES;1.168;246.101;1012.1255;0
LIGH;1.186;246.108;711.0;0
ACCE;1.186;246.113;0.67995;3.56257;8.74362;3
GYRO;1.187;246.119;-0.11729;-0.31857;0.07269;3
AHRS;1.187;246.119;23.7939;-6.6489;91.8499;0.18393;0.10838;0.69350;113
LIGH;1.191;246.128;711.0;0
ACCE;1.195;246.132;1.06303;3.61046;8.66701;3
MAGN;1.196;246.132;-14.16000;15.96000;-48.84000;1
GYRO;1.203;246.139;-0.05467;-0.28436;0.14019;3
AHRS;1.205;246.139;23.3962;-6.7218;91.9089;0.18198;0.10558;0.69438;113
PRES;1.205;246.141;1012.1675;0
LIGH;1.211;246.148;720.0;0
ACCE;1.215;246.151;1.27372;3.82115;9.01178;3
MAGN;1.216;246.151;-14.34000;16.14000;-48.78000;1
GYRO;1.223;246.159;0.05528;-0.54153;0.09743;3
AHRS;1.223;246.159;23.3026;-7.2299;91.9481;0.18448;0.10200;0.69396;70
LIGH;1.231;246.168;720.0;0
ACCE;1.236;246.172;1.35991;3.95522;8.52336;3
MAGN;1.237;246.172;-14.58000;16.26000;-48.66000;1
GYRO;1.243;246.179;0.17776;-0.52840;0.05559;3
AHRS;1.245;246.179;23.3223;-7.5906;92.1041;0.18664;0.10021;0.69428;37
PRES;1.255;246.181;1012.1741;0
LIGH;1.256;246.188;710.0;0
ACCE;1.258;246.194;1.10133;3.64876;8.41801;3
MAGN;1.259;246.194;-14.70000;16.38000;-48.60000;1
GYRO;1.264;246.199;0.13714;-0.18082;-0.07789;3
AHRS;1.265;246.199;23.3225;-7.8223;92.0858;0.18806;0.09879;0.69379;-113
LIGH;1.273;246.209;710.0;0
ACCE;1.278;246.212;1.16837;3.61046;8.76278;3
MAGN;1.284;246.212;-15.06000;16.50000;-48.54000;1
GYRO;1.285;246.219;-0.19945;-0.23030;-0.09560;3
AHRS;1.286;246.219;23.2353;-8.5407;92.0806;0.19190;0.09393;0.69272;-90
PRES;1.288;246.221;1012.1956;0
LIGH;1.292;246.228;710.0;0
ACCE;1.296;246.232;1.34075;3.53384;8.63828;3
MAGN;1.297;246.232;-15.24000;16.56000;-48.42000;1
GYRO;1.303;246.239;-0.17013;-0.22510;-0.11637;3
AHRS;1.304;246.239;23.4215;-8.6277;91.9843;0.19359;0.09440;0.69167;48
LIGH;1.312;246.248;710.0;0
ACCE;1.317;246.254;1.30245;3.63919;8.78193;3
MAGN;1.319;246.254;-15.36000;16.62000;-48.24000;1
GYRO;1.323;246.259;-0.02688;-0.29383;-0.24190;3
AHRS;1.325;246.259;23.3181;-8.7791;91.7234;0.19411;0.09240;0.69002;-127
PRES;1.326;246.261;1012.1097;0
LIGH;1.333;246.269;718.0;0
ACCE;1.336;246.272;1.40779;3.65834;8.67659;3
MAGN;1.337;246.272;-15.42000;16.68000;-48.18000;1
GYRO;1.343;246.279;0.03054;0.19395;-0.20159;3
AHRS;1.344;246.279;23.1299;-8.4331;91.6491;0.19099;0.09320;0.69047;-38
LIGH;1.352;246.288;718.0;0
ACCE;1.356;246.292;1.07260;3.26569;8.75320;3
MAGN;1.357;246.292;-15.48000;16.62000;-48.24000;1
GYRO;1.363;246.299;-0.48594;0.25931;-0.06414;3
AHRS;1.364;246.299;22.4836;-8.5625;91.4376;0.18815;0.08806;0.69007;-92
PRES;1.366;246.301;1012.2031;0
LIGH;1.372;246.309;749.0;0
ACCE;1.376;246.313;1.15879;3.39977;8.88728;3
GYRO;1.383;246.319;-0.74923;-0.07208;-0.13347;3
AHRS;1.385;246.319;22.2383;-8.6114;91.0914;0.18726;0.08568;0.68829;31
LIGH;1.392;246.328;749.0;0
MAGN;1.396;246.333;-15.90000;16.92000;-48.30000;1
GYRO;1.403;246.339;-0.62339;0.02993;-0.02841;3
AHRS;1.404;246.339;21.6742;-8.0986;91.1136;0.18084;0.08534;0.69016;-62
PRES;1.406;246.341;1012.2672;0
LIGH;1.412;246.349;788.0;0
ACCE;1.417;246.353;1.21625;3.18908;9.00220;3
MAGN;1.418;246.353;-15.96000;17.22000;-48.18000;1
GYRO;1.423;246.359;-0.44532;0.05009;0.22297;3
AHRS;1.424;246.359;20.9586;-8.1147;91.1710;0.17667;0.08090;0.69161;98
LIGH;1.432;246.368;788.0;0
ACCE;1.437;246.373;1.35033;3.28484;9.03093;3
GYRO;1.443;246.379;-0.28283;-0.16554;0.20036;3
AHRS;1.444;246.379;20.4483;-8.2276;91.0336;0.17442;0.07684;0.69140;-39
PRES;1.446;246.381;1012.2910;0
LIGH;1.452;246.388;798.0;0
MAGN;1.457;246.394;-16.26000;17.34000;-48.00000;1
GYRO;1.463;246.399;-0.15149;-0.55650;0.11759;3
AHRS;1.464;246.399;20.0112;-8.6313;91.1691;0.17418;0.07189;0.69228;36
LIGH;1.472;246.408;798.0;0
ACCE;1.477;246.413;1.54187;3.55300;9.11712;3
MAGN;1.478;246.413;-16.44000;17.52000;-47.82000;1
GYRO;1.483;246.419;-0.01772;-0.99418;0.08308;3
AHRS;1.484;246.419;19.8171;-9.3978;91.3479;0.17756;0.06630;0.69249;-33
PRES;1.485;246.421;1012.2423;0
LIGH;1.492;246.428;798.0;0
ACCE;1.497;246.433;1.67594;3.68707;8.99262;3
MAGN;1.498;246.433;-16.80000;17.64000;-47.52000;1
GYRO;1.503;246.439;0.13317;-1.08367;0.01741;3
AHRS;1.504;246.439;19.8223;-10.1265;91.4170;0.18195;0.06201;0.69175;23
LIGH;1.512;246.448;798.0;0
ACCE;1.517;246.453;2.04944;3.64876;9.13627;3
MAGN;1.518;246.453;-17.16000;17.70000;-47.46000;1
GYRO;1.523;246.459;0.16493;-1.26541;0.10751;3
AHRS;1.524;246.459;19.9092;-11.5122;91.5937;0.19073;0.05443;0.69043;-72
PRES;1.526;246.461;1012.2239;0
LIGH;1.533;246.468;778.0;0
ACCE;1.538;246.474;1.92494;3.35188;9.43316;3
MAGN;1.540;246.474;-17.46000;17.82000;-47.28000;1
GYRO;1.543;246.479;0.24435;-1.81122;0.30360;3
AHRS;1.545;246.479;20.2497;-13.4359;91.8228;0.20419;0.04527;0.68792;-75
LIGH;1.552;246.488;778.0;0
ACCE;1.557;246.493;2.59531;3.55300;10.12268;3
MAGN;1.558;246.493;-17.70000;17.88000;-47.10000;1
GYRO;1.563;246.499;0.49999;-2.59373;0.64538;3
AHRS;1.565;246.499;20.6708;-16.0076;92.4295;0.22183;0.03348;0.68602;-85
PRES;1.567;246.501;1012.1786;0
LIGH;1.572;246.508;730.0;0
ACCE;1.577;246.514;2.79643;3.31358;10.40041;3
MAGN;1.579;246.514;-18.36000;17.94000;-46.62000;1
GYRO;1.583;246.519;0.54031;-3.67955;0.80573;3
AHRS;1.585;246.519;20.7066;-19.2993;93.1582;0.24155;0.01535;0.68368;-28
SOUN;1.588;1209.58;0.03691;65.32
LIGH;1.593;246.528;730.0;0
ACCE;1.597;246.534;2.92093;2.96881;9.56723;3
MAGN;1.598;246.534;-18.96000;18.12000;-46.08000;1
GYRO;1.603;246.539;0.23640;-4.31607;0.52626;3
AHRS;1.604;246.539;20.5899;-22.8869;93.8274;0.26222;-0.00542;0.68006;83
PRES;1.606;246.541;1012.0613;0
LIGH;1.612;246.548;606.0;0
ACCE;1.617;246.554;3.69665;3.01669;8.57124;3
MAGN;1.619;246.554;-19.92000;18.36000;-45.36000;1
GYRO;1.623;246.559;-0.08888;-4.09921;0.17074;3
AHRS;1.624;246.559;20.2323;-26.4788;94.8620;0.28170;-0.02660;0.67853;-16
LIGH;1.632;246.568;606.0;0
ACCE;1.638;246.574;4.36702;3.48596;7.21134;3
MAGN;1.640;246.574;-21.00000;18.48000;-44.64000;1
GYRO;1.643;246.579;-0.48228;-2.15299;-0.29627;3
AHRS;1.645;246.579;19.5900;-28.4440;95.3822;0.29004;-0.04101;0.67828;85
PRES;1.647;246.581;1012.1680;0
LIGH;1.652;246.588;431.0;0
ACCE;1.658;246.594;4.86502;3.73495;7.33583;3
MAGN;1.659;246.594;-22.26000;18.66000;-43.68000;1
GYRO;1.663;246.599;-0.28497;-1.11941;-0.61148;3
AHRS;1.664;246.599;19.5476;-31.3891;95.5962;0.30726;-0.05801;0.67197;109
LIGH;1.672;246.608;431.0;0
ACCE;1.678;246.614;5.06613;3.16035;7.94875;3
MAGN;1.679;246.614;-23.46000;18.78000;-42.66000;1
GYRO;1.683;246.619;0.44960;-1.49998;-0.76603;3
AHRS;1.684;246.619;20.4837;-34.1302;94.7783;0.32761;-0.07041;0.65703;60
PRES;1.686;246.621;1012.3401;0
LIGH;1.692;246.628;343.0;0
ACCE;1.698;246.634;4.40533;2.86347;7.31668;3
MAGN;1.699;246.634;-24.60000;18.72000;-41.58000;1
GYRO;1.705;246.641;0.64049;-2.78096;-0.97005;3
AHRS;1.706;246.641;21.3332;-36.6058;93.3920;0.34511;-0.08379;0.63910;-12
LIGH;1.712;246.648;343.0;0
ACCE;1.718;246.654;4.73094;3.12204;6.72292;3
MAGN;1.719;246.654;-25.86000;18.54000;-40.32000;1
GYRO;1.723;246.659;0.44135;-3.34968;-1.33963;3
AHRS;1.724;246.659;22.0205;-38.4321;92.8187;0.35834;-0.09214;0.62800;-42
PRES;1.726;246.661;1012.2714;0
LIGH;1.732;246.668;275.0;0
ACCE;1.738;246.674;5.50666;3.38061;6.46434;3
MAGN;1.739;246.674;-27.42000;18.12000;-38.94000;1
GYRO;1.743;246.679;0.34239;-3.80966;-1.54885;3
AHRS;1.744;246.679;22.9700;-41.4095;92.4799;0.37906;-0.10512;0.61338;-18
LIGH;1.752;246.688;275.0;0
ACCE;1.758;246.695;5.63116;3.62961;5.82270;3
MAGN;1.759;246.695;-28.98000;17.76000;-37.44000;1
GYRO;1.763;246.699;0.38057;-4.38113;-1.84115;3
AHRS;1.764;246.699;24.3999;-45.0833;91.5594;0.40465;-0.12144;0.59046;-70
PRES;1.766;246.701;1012.2073;0
LIGH;1.772;246.708;244.0;0
ACCE;1.778;246.715;5.82270;4.26168;4.14676;3
MAGN;1.779;246.715;-30.66000;17.28000;-35.76000;1
GYRO;1.783;246.719;0.30238;-4.43763;-2.24737;3
AHRS;1.784;246.719;25.9144;-48.6265;90.3718;0.42866;-0.13784;0.56495;-43
LIGH;1.792;246.728;244.0;0
ACCE;1.798;246.735;6.09085;4.75967;3.63919;3
MAGN;1.799;246.735;-31.98000;16.68000;-33.84000;1
GYRO;1.803;246.739;0.17043;-4.28889;-2.40253;3
AHRS;1.804;246.739;27.6919;-52.5524;89.0817;0.45444;-0.15585;0.53515;50
PRES;1.806;246.741;1012.2543;0
LIGH;1.812;246.748;251.0;0
ACCE;1.818;246.755;5.87058;4.63517;3.22738;3
MAGN;1.820;246.755;-33.36000;15.96000;-31.68000;1
GYRO;1.823;246.759;0.50030;-4.46817;-2.45568;3
AHRS;1.824;246.759;30.7136;-57.3992;87.6742;0.48829;-0.17313;0.49410;-90
LIGH;1.832;246.768;251.0;0
ACCE;1.839;246.775;5.99508;4.85544;2.52828;3
MAGN;1.840;246.775;-34.56000;15.06000;-29.16000;1
GYRO;1.843;246.779;0.72510;-4.78063;-2.82617;3
AHRS;1.844;246.779;34.1288;-62.0243;85.8973;0.51968;-0.18916;0.44758;28
PRES;1.846;246.781;1012.1468;0
LIGH;1.852;246.788;258.0;0
ACCE;1.859;246.795;6.28239;5.85143;1.53229;3
MAGN;1.860;246.795;-35.64000;13.98000;-26.46000;1
GYRO;1.863;246.799;1.00548;-4.93426;-3.20704;3
AHRS;1.864;246.799;37.5697;-66.8763;85.0694;0.55069;-0.20275;0.40334;72
LIGH;1.872;246.808;258.0;0
ACCE;1.881;246.817;6.21535;6.96234;-0.11492;3
MAGN;1.882;246.817;-36.66000;12.72000;-23.40000;1
GYRO;1.883;246.819;1.05924;-4.78185;-3.15695;3
AHRS;1.884;246.819;40.7667;-72.0400;84.8618;0.57985;-0.21680;0.36036;111
PRES;1.886;246.821;1012.2026;0
LIGH;1.892;246.828;246.0;0
ACCE;1.901;246.837;5.83228;7.76679;-1.12049;3
MAGN;1.903;246.837;-37.14000;11.34000;-20.52000;1
GYRO;1.904;246.839;0.97402;-4.07203;-2.73637;3
AHRS;1.906;246.839;44.2640;-77.3258;85.2300;0.60831;-0.22671;0.31652;-3
LIGH;1.912;246.848;246.0;0
GYRO;1.924;246.859;0.88575;-3.59158;-2.27181;3
AHRS;1.925;246.859;48.0229;-83.7271;86.4582;0.63834;-0.23661;0.26808;-16
ACCE;1.928;246.859;5.73651;7.46991;-1.45567;3
MAGN;1.929;246.859;-37.56000;9.90000;-17.58000;1
PRES;1.931;246.861;1012.1804;0
LIGH;1.932;246.868;231.0;0
ACCE;1.941;246.878;5.74608;7.14430;-1.76213;3
MAGN;1.943;246.878;-37.44000;8.16000;-14.58000;1
GYRO;1.944;246.879;0.98013;-3.47430;-2.28647;3
AHRS;1.945;246.879;51.9265;-90.6370;88.6664;0.66693;-0.24213;0.21914;-12
LIGH;1.952;246.888;231.0;0
ACCE;1.961;246.898;5.46836;7.70933;-2.12605;3
MAGN;1.963;246.898;-37.14000;6.54000;-11.52000;1
GYRO;1.965;246.899;1.16645;-3.38328;-2.85579;3
AHRS;1.966;246.899;55.1899;-97.4123;91.7384;0.69078;-0.24423;0.17744;63
PRES;1.967;246.901;1012.1581;0
LIGH;1.972;246.908;217.0;0
ACCE;1.981;246.918;4.88417;8.03494;-2.61447;3
MAGN;1.982;246.918;-36.54000;4.74000;-8.40000;1
GYRO;1.984;246.919;1.29045;-3.36617;-3.19177;3
AHRS;1.984;246.919;57.2530;-104.9514;96.0275;0.71266;-0.24878;0.14322;-108
LIGH;1.992;246.928;217.0;0
ACCE;2.004;246.938;3.90734;7.95833;-2.93050;3
MAGN;2.006;246.938;-35.76000;3.06000;-5.04000;1
GYRO;2.007;246.939;1.60566;-3.52836;-3.27241;3
AHRS;2.009;246.939;59.2999;-113.9450;101.8760;0.73567;-0.24980;0.10643;-94
PRES;2.016;246.941;1012.2113;0
LIGH;2.017;246.948;203.0;0
GYRO;2.025;246.960;1.89704;-3.89549;-3.34479;3
AHRS;2.027;246.960;61.1790;-124.5009;109.1601;0.75816;-0.24844;0.06562;1
ACCE;2.029;246.960;2.80600;7.62314;-2.76770;3
MAGN;2.041;246.960;-34.68000;1.44000;-1.62000;1
LIGH;2.049;246.968;203.0;0
ACCE;2.050;246.979;2.23140;7.71891;-3.68707;3
MAGN;2.050;246.979;-33.12000;-0.18000;1.68000;1
GYRO;2.051;246.979;1.99997;-4.47825;-3.57723;3
AHRS;2.052;246.979;62.6186;-137.0447;118.0771;0.77965;-0.24587;0.01947;-58
PRES;2.053;246.981;1012.0020;0
LIGH;2.054;246.988;186.0;0
ACCE;2.061;246.998;2.03028;8.72447;-5.21936;3
MAGN;2.062;246.998;-31.14000;-1.62000;4.98000;1
GYRO;2.063;246.999;1.98898;-4.25529;-3.55310;3
AHRS;2.063;246.999;62.7681;-148.6717;126.8058;0.79796;-0.24229;-0.01839;85
LIGH;2.073;247.008;186.0;0
ACCE;2.082;247.019;1.48441;9.08839;-5.67905;3
MAGN;2.083;247.019;-28.86000;-2.82000;8.40000;1
GYRO;2.084;247.019;2.23057;-3.71314;-3.18078;3
AHRS;2.084;247.019;61.7525;-161.4510;136.2402;0.81686;-0.23892;-0.06038;-58
PRES;2.085;247.021;1012.0637;0
SOUN;2.087;6704.18;0.20460;80.20
LIGH;2.091;247.028;169.0;0
ACCE;2.102;247.038;0.29688;8.27436;-5.12359;3
MAGN;2.102;247.038;-27.42000;-13.68000;14.76000;1
GYRO;2.104;247.039;2.31212;-3.76690;-3.12671;3
AHRS;2.104;247.039;59.7502;-173.5978;144.7998;0.83364;-0.23527;-0.10423;40
LIGH;2.111;247.048;169.0;0
ACCE;2.122;247.058;-1.36948;7.13472;-5.33428;3
MAGN;2.123;247.058;-24.54000;-14.70000;17.64000;1
GYRO;2.123;247.059;1.89002;-4.72993;-3.89335;3
AHRS;2.124;247.059;57.4321;174.5609;152.8033;0.84611;-0.22812;-0.15328;100
PRES;2.125;247.061;1012.2276;0
LIGH;2.133;247.068;168.0;0
ACCE;2.142;247.079;-2.68151;6.75165;-5.95677;3
MAGN;2.144;247.079;-21.00000;-15.48000;20.22000;1
GYRO;2.145;247.079;1.59527;-5.53810;-5.03719;3
AHRS;2.146;247.079;54.2969;163.3077;160.3414;0.85617;-0.21556;-0.20434;-62
LIGH;2.153;247.088;168.0;0
ACCE;2.163;247.099;-3.82115;6.60800;-6.54096;3
MAGN;2.166;247.099;-17.22000;-15.78000;22.56000;1
GYRO;2.167;247.099;2.06075;-5.94922;-5.89454;3
AHRS;2.169;247.099;49.5010;152.3262;166.9589;0.86471;-0.19962;-0.26195;-59
PRES;2.171;247.101;1012.2108;0
LIGH;2.172;247.108;94.0;0
GYRO;2.183;247.119;2.85213;-5.80353;-5.90096;3
AHRS;2.185;247.119;43.6757;142.9217;171.6983;0.86920;-0.18166;-0.31989;-19
ACCE;2.186;247.121;-5.06613;6.56011;-6.69419;3
MAGN;2.188;247.121;-13.26000;-15.60000;24.66000;1
LIGH;2.192;247.128;94.0;0
ACCE;2.203;247.139;-6.31112;6.31112;-6.40688;3
MAGN;2.205;247.139;-9.36000;-18.42000;27.24000;1
GYRO;2.206;247.140;3.33258;-5.18228;-5.20213;3
AHRS;2.207;247.140;37.2889;135.4028;174.5881;0.86996;-0.16256;-0.37308;-111
PRES;2.209;247.141;1012.2379;0
LIGH;2.212;247.148;134.0;0
ACCE;2.223;247.159;-7.07726;6.28239;-6.68461;3
MAGN;2.225;247.159;-5.22000;-17.28000;28.62000;1
GYRO;2.226;247.160;3.35518;-4.09127;-4.03293;3
AHRS;2.227;247.160;31.3847;130.4601;175.3529;0.86884;-0.14867;-0.41299;-110
LIGH;2.234;247.168;134.0;0
GYRO;2.243;247.179;2.93612;-2.42911;-2.28555;3
AHRS;2.245;247.179;26.6301;127.0488;174.8472;0.86557;-0.14173;-0.44266;-60
ACCE;2.247;247.180;-7.12514;6.36858;-6.63673;3
MAGN;2.248;247.180;-0.96000;-16.08000;29.64000;1
PRES;2.249;247.181;1012.0825;0
LIGH;2.252;247.188;175.0;0
GYRO;2.263;247.199;1.90132;-0.87415;-0.94898;3
AHRS;2.264;247.199;23.2983;124.9824;174.0755;0.86269;-0.13803;-0.46102;59
ACCE;2.266;247.200;-7.32626;5.83228;-6.09085;3
MAGN;2.268;247.200;3.30000;-14.58000;30.36000;1
LIGH;2.272;247.208;175.0;0
GYRO;2.283;247.219;0.38362;-0.26695;-0.44410;3
AHRS;2.285;247.219;21.6617;123.7512;173.4787;0.85978;-0.13770;-0.47167;-70
PRES;2.287;247.221;1012.1650;0
ACCE;2.288;247.221;-7.51779;4.56814;-5.14275;3
MAGN;2.289;247.221;7.38000;-12.96000;30.78000;1
LIGH;2.292;247.228;189.0;0
GYRO;2.303;247.239;-0.59712;-0.24129;-0.46334;3
AHRS;2.304;247.239;21.2153;123.5577;172.8704;0.85898;-0.14073;-0.47398;-84
ACCE;2.306;247.241;-7.58483;3.53384;-4.49152;3
MAGN;2.307;247.241;11.16000;-11.16000;31.08000;1
LIGH;2.312;247.248;189.0;0
GYRO;2.323;247.259;-0.47006;-0.26053;-0.51618;3
AHRS;2.325;247.259;21.2647;123.6698;172.4607;0.85885;-0.14387;-0.47360;121
PRES;2.327;247.261;1012.1316;0
ACCE;2.328;247.262;-7.56568;3.11246;-4.26168;3
MAGN;2.329;247.262;14.70000;-9.42000;31.14000;1
LIGH;2.332;247.268;186.0;0
GYRO;2.343;247.279;-0.17287;-0.19212;-0.52595;3
AHRS;2.344;247.279;21.3835;123.2591;173.0067;0.85763;-0.14073;-0.47601;45
ACCE;2.346;247.281;-7.60398;3.07416;-4.28083;3
MAGN;2.347;247.281;18.12000;-7.62000;30.96000;1
LIGH;2.352;247.288;186.0;0
GYRO;2.363;247.299;0.35491;0.04246;-0.33567;3
AHRS;2.366;247.299;21.0674;122.9957;173.1846;0.85728;-0.13844;-0.47787;72
PRES;2.367;247.301;1012.1335;0
ACCE;2.368;247.302;-7.84340;2.89220;-4.10845;3
MAGN;2.369;247.302;21.12000;-5.70000;30.66000;1
LIGH;2.372;247.308;188.0;0
GYRO;2.383;247.319;0.41172;0.17593;-0.18723;3
AHRS;2.385;247.319;20.6924;122.5871;173.5994;0.85667;-0.13430;-0.48057;19
ACCE;2.386;247.322;-8.02536;2.78685;-4.01268;3
MAGN;2.388;247.322;23.94000;-3.90000;30.24000;1
LIGH;2.392;247.328;188.0;0
GYRO;2.403;247.339;0.13286;0.16982;-0.16188;3
AHRS;2.405;247.339;20.2798;122.3834;173.7646;0.85666;-0.13162;-0.48204;115
PRES;2.407;247.341;1012.1276;0
ACCE;2.408;247.342;-8.24563;2.70066;-4.17549;3
MAGN;2.409;247.342;26.40000;-2.22000;29.70000;1
LIGH;2.412;247.348;182.0;0
GYRO;2.423;247.359;-0.12187;0.07911;-0.14875;3
AHRS;2.425;247.359;19.9012;122.1632;173.7869;0.85635;-0.13016;-0.48379;-102
ACCE;2.428;247.362;-8.40844;2.54743;-4.38618;3
MAGN;2.429;247.362;28.62000;-0.66000;29.16000;1
LIGH;2.432;247.368;182.0;0
GYRO;2.443;247.379;-0.17104;-0.02077;-0.16432;3
AHRS;2.445;247.379;19.5325;121.8271;173.9027;0.85562;-0.12815;-0.48629;-88
PRES;2.447;247.381;1012.1829;0
ACCE;2.448;247.382;-8.58082;2.41336;-4.35745;3
MAGN;2.449;247.382;30.24000;0.96000;28.50000;1
LIGH;2.452;247.388;191.0;0
GYRO;2.463;247.399;-0.01038;-0.02077;-0.15394;3
ACCE;2.467;247.403;-8.40844;2.56658;-4.52983;3
MAGN;2.468;247.403;31.44000;2.34000;27.96000;1
LIGH;2.472;247.408;191.0;0
GYRO;2.484;247.419;0.15241;0.26023;0.06200;3
AHRS;2.486;247.419;19.2808;121.9597;173.7316;0.85637;-0.12825;-0.48556;15
PRES;2.488;247.421;1012.2289;0
ACCE;2.489;247.422;-8.24563;2.72939;-4.90333;3
MAGN;2.490;247.422;32.52000;3.60000;27.36000;1
LIGH;2.492;247.428;186.0;0
GYRO;2.503;247.439;0.25931;0.67012;0.36041;3
AHRS;2.505;247.439;19.1638;122.1291;173.7901;0.85733;-0.12716;-0.48426;43
ACCE;2.507;247.441;-8.22648;2.92093;-5.27682;3
MAGN;2.508;247.441;33.00000;4.56000;27.06000;1
LIGH;2.512;247.448;186.0;0
GYRO;2.523;247.459;0.28924;0.94318;0.56902;3
AHRS;2.525;247.459;19.0478;122.6250;173.4906;0.85925;-0.12842;-0.48089;19
PRES;2.527;247.461;1012.1302;0
ACCE;2.529;247.463;-8.51378;2.70066;-4.91290;3
MAGN;2.529;247.463;33.30000;5.22000;26.88000;1
LIGH;2.532;247.468;174.0;0
GYRO;2.543;247.479;0.07911;1.06718;0.65240;3
AHRS;2.546;247.479;19.2336;123.5437;173.1739;0.86244;-0.13059;-0.47427;76
ACCE;2.548;247.483;-8.40844;2.48039;-4.87459;3
MAGN;2.550;247.483;33.42000;5.34000;26.82000;1
LIGH;2.552;247.488;174.0;0
GYRO;2.563;247.499;-0.14997;0.91813;0.50457;3
AHRS;2.567;247.499;19.4274;124.5156;172.8340;0.86575;-0.13291;-0.46726;-3
PRES;2.569;247.501;1012.1119;0
ACCE;2.570;247.505;-7.94875;3.01669;-5.65989;3
MAGN;2.571;247.505;33.36000;5.58000;26.76000;1
LIGH;2.572;247.508;172.0;0
GYRO;2.583;247.519;-0.15027;1.19424;0.60445;3
AHRS;2.584;247.519;19.8051;125.8988;172.3130;0.87012;-0.13684;-0.45726;-7
ACCE;2.587;247.523;-7.76679;3.73495;-6.71334;3
MAGN;2.589;247.523;32.94000;5.70000;26.88000;1
SOUN;2.590;3522.81;0.10751;74.61
LIGH;2.595;247.528;172.0;0
GYRO;2.603;247.539;0.02138;2.23546;1.14140;3
AHRS;2.605;247.539;20.3787;128.0132;171.6283;0.87665;-0.14190;-0.44181;3
PRES;2.608;247.541;1012.1023;0
MAGN;2.609;247.543;32.52000;5.64000;27.30000;1
LIGH;2.612;247.548;171.0;0
GYRO;2.623;247.559;0.00336;3.31242;1.71378;3
AHRS;2.624;247.559;21.3343;130.8046;170.8853;0.88459;-0.14780;-0.42113;-107
ACCE;2.626;247.562;-7.77637;3.60088;-6.51223;3
MAGN;2.627;247.562;32.10000;5.40000;27.72000;1
LIGH;2.632;247.568;171.0;0
GYRO;2.644;247.580;-0.35888;3.51186;1.90376;3
AHRS;2.645;247.580;22.6581;134.0051;170.0332;0.89251;-0.15486;-0.39734;32
PRES;2.646;247.581;1012.1167;0
ACCE;2.648;247.582;-7.40287;3.14119;-6.11000;3
MAGN;2.649;247.582;31.56000;5.16000;28.50000;1
LIGH;2.652;247.588;148.0;0
GYRO;2.663;247.599;-0.86193;3.05646;1.60352;3
AHRS;2.664;247.599;24.0508;137.3703;169.2411;0.90004;-0.16082;-0.37215;65
ACCE;2.666;247.602;-6.80911;3.41892;-6.44519;3
MAGN;2.667;247.602;30.72000;4.74000;29.16000;1
LIGH;2.672;247.608;148.0;0
GYRO;2.683;247.619;-1.13132;2.88542;1.41812;3
AHRS;2.685;247.619;25.6136;141.0345;168.2864;0.90695;-0.16735;-0.34485;64
PRES;2.687;247.621;1012.1088;0
ACCE;2.688;247.622;-6.40688;4.01268;-7.01022;3
MAGN;2.690;247.622;29.82000;4.14000;30.06000;1
LIGH;2.692;247.628;193.0;0
GYRO;2.703;247.639;-1.12338;2.99904;1.52380;3
AHRS;2.704;247.639;27.1104;144.2865;167.4633;0.91193;-0.17247;-0.32067;54
ACCE;2.706;247.643;-5.87058;4.31914;-7.36456;3
MAGN;2.707;247.643;28.68000;3.66000;30.78000;1
LIGH;2.712;247.648;193.0;0
GYRO;2.723;247.659;-1.01556;3.06746;1.68507;3
AHRS;2.724;247.659;28.6269;147.3591;166.7583;0.91570;-0.17623;-0.29783;24
PRES;2.726;247.661;1012.0742;0
ACCE;2.727;247.663;-5.34386;4.53941;-7.94875;3
MAGN;2.728;247.663;27.42000;2.88000;31.56000;1
LIGH;2.732;247.668;166.0;0
GYRO;2.743;247.679;-0.95020;3.35793;1.77884;3
AHRS;2.747;247.679;30.2155;150.9816;165.9049;0.91957;-0.17948;-0.27101;-74
ACCE;2.750;247.683;-4.62560;4.84586;-8.43717;3
MAGN;2.751;247.683;26.04000;2.28000;32.40000;1
LIGH;2.753;247.688;166.0;0
GYRO;2.763;247.699;-0.95417;3.63923;1.86986;3
AHRS;2.765;247.699;31.7878;154.9216;164.6677;0.92251;-0.18417;-0.24260;39
PRES;2.767;247.701;1012.0452;0
ACCE;2.767;247.703;-4.12760;5.04698;-8.45632;3
MAGN;2.768;247.703;24.48000;1.44000;33.36000;1
LIGH;2.772;247.708;156.0;0
GYRO;2.784;247.719;-0.95387;3.66122;1.82771;3
AHRS;2.785;247.719;33.0748;159.0682;163.1673;0.92497;-0.18912;-0.21323;-5
ACCE;2.787;247.724;-3.39019;5.06613;-7.78594;3
MAGN;2.788;247.724;22.62000;0.78000;34.14000;1
LIGH;2.791;247.728;156.0;0
GYRO;2.803;247.739;-0.99571;3.41290;1.60688;3
AHRS;2.803;247.739;34.2359;163.3356;161.5581;0.92656;-0.19363;-0.18337;102
PRES;2.804;247.741;1012.1605;0
ACCE;2.806;247.743;-2.58574;5.38217;-7.41245;3
MAGN;2.807;247.743;20.28000;-0.06000;34.98000;1
LIGH;2.811;247.748;146.0;0
GYRO;2.823;247.759;-1.25747;3.25438;1.49295;3
AHRS;2.823;247.759;35.5955;167.7239;159.8764;0.92641;-0.19757;-0.15334;-122
ACCE;2.826;247.763;-1.78129;5.71735;-7.55610;3
MAGN;2.827;247.763;18.00000;-1.14000;35.52000;1
LIGH;2.831;247.768;146.0;0
GYRO;2.843;247.779;-1.41110;3.20032;1.32527;3
AHRS;2.844;247.779;36.8898;171.8077;158.5166;0.92541;-0.19856;-0.12539;23
PRES;2.846;247.781;1012.1169;0
ACCE;2.847;247.784;-1.18752;6.09085;-7.84340;3
MAGN;2.848;247.784;15.48000;-2.16000;36.12000;1
LIGH;2.852;247.788;142.0;0
GYRO;2.863;247.799;-1.56656;3.31975;1.32772;3
AHRS;2.864;247.799;38.5943;176.1151;157.0483;0.92219;-0.19865;-0.09706;113
ACCE;2.867;247.803;-0.46926;6.24408;-7.66145;3
MAGN;2.868;247.803;12.78000;-3.06000;36.66000;1
LIGH;2.872;247.808;142.0;0
GYRO;2.883;247.819;-1.60322;3.75438;1.41446;3
AHRS;2.885;247.819;40.1862;-179.0432;155.3948;0.91815;-0.19730;-0.06554;-48
PRES;2.887;247.821;1012.1516;0
ACCE;2.888;247.824;0.19154;6.40688;-7.07726;3
MAGN;2.889;247.824;9.90000;-4.26000;37.20000;1
LIGH;2.892;247.828;156.0;0
GYRO;2.903;247.839;-1.68782;3.99933;1.48807;3
AHRS;2.904;247.839;41.7967;-174.0992;153.5009;0.91235;-0.19596;-0.03484;124
ACCE;2.907;247.844;0.85234;6.56969;-6.54096;3
MAGN;2.908;247.844;7.02000;-5.46000;37.38000;1
LIGH;2.912;247.848;156.0;0
GYRO;2.923;247.859;-1.77731;3.83898;1.47555;3
AHRS;2.925;247.859;43.2813;-168.8850;151.3215;0.90517;-0.19452;-0.00369;96
ACCE;2.936;247.865;1.57060;6.83784;-6.23450;3
MAGN;2.939;247.865;4.02000;-6.42000;37.44000;1
PRES;2.940;247.862;1012.1132;0
LIGH;2.941;247.868;163.0;0
GYRO;2.943;247.879;-1.81183;3.53722;1.41385;3
AHRS;2.945;247.879;44.7639;-163.2951;148.9065;0.89621;-0.19192;0.02843;26
ACCE;2.948;247.884;2.17394;6.97192;-6.33027;3
MAGN;2.950;247.884;0.72000;-7.56000;37.26000;1
LIGH;2.952;247.888;163.0;0
GYRO;2.963;247.899;-1.75532;3.51981;1.36651;3
AHRS;2.964;247.899;46.1411;-157.2866;146.2498;0.88557;-0.18800;0.06184;-101
PRES;2.966;247.901;1012.1559;0
ACCE;2.968;247.904;2.89220;7.14430;-5.76524;3
MAGN;2.970;247.904;-2.34000;-8.52000;36.66000;1
LIGH;2.972;247.908;168.0;0
GYRO;2.983;247.919;-1.73791;3.41138;1.31244;3
AHRS;2.984;247.919;47.4288;-151.4745;143.3693;0.87353;-0.18478;0.09165;22
ACCE;2.988;247.924;3.47638;7.16345;-5.21936;3
MAGN;2.989;247.924;-5.46000;-9.48000;36.06000;1
LIGH;2.992;247.928;168.0;0
GYRO;3.003;247.939;-1.80327;3.41229;1.22570;3
AHRS;3.004;247.939;48.3321;-145.5305;140.3389;0.86087;-0.18151;0.12165;-11
PRES;3.006;247.941;1012.2021;0
ACCE;3.008;247.945;3.97437;7.20176;-4.71179;3
MAGN;3.011;247.945;-8.70000;-10.26000;34.98000;1
LIGH;3.012;247.948;188.0;0
GYRO;3.023;247.959;-1.80847;3.50331;1.19791;3
AHRS;3.025;247.959;48.9940;-139.3406;137.1098;0.84689;-0.17789;0.15211;-22
ACCE;3.029;247.965;4.42448;7.25922;-4.07014;3
MAGN;3.030;247.965;-11.82000;-11.16000;33.78000;1
LIGH;3.032;247.968;188.0;0
GYRO;3.045;247.979;-1.68385;3.63740;1.22326;3
AHRS;3.047;247.979;49.3649;-133.0092;133.8310;0.83185;-0.17358;0.18309;-84
PRES;3.048;247.981;1012.1578;0
ACCE;3.049;247.985;4.86502;7.32626;-3.47638;3
MAGN;3.050;247.985;-14.82000;-11.76000;32.28000;1
LIGH;3.068;247.988;190.0;0
GYRO;3.069;247.999;-1.56229;3.64809;1.24097;3
AHRS;3.071;247.999;49.5190;-126.6764;130.5261;0.81569;-0.16890;0.21347;99
ACCE;3.072;248.006;5.23851;7.40287;-3.14119;3
MAGN;3.073;248.006;-17.76000;-12.36000;30.48000;1
LIGH;3.075;248.008;190.0;0
GYRO;3.083;248.019;-1.53816;3.69573;1.13407;3
AHRS;3.086;248.019;49.5557;-120.1688;127.3168;0.79800;-0.16188;0.24461;77
PRES;3.088;248.021;1012.1056;0
MAGN;3.089;248.026;-20.64000;-12.72000;28.62000;1
SOUN;3.090;204.65;0.00625;49.89
LIGH;3.095;248.028;200.0;0
GYRO;3.103;248.039;-1.72539;3.59464;1.03817;3
AHRS;3.104;248.039;49.4040;-113.6600;123.9283;0.77869;-0.15562;0.27432;-79
ACCE;3.110;248.046;5.76524;7.35499;-1.89621;3
MAGN;3.111;248.046;-23.34000;-13.32000;26.58000;1
LIGH;3.112;248.048;200.0;0
GYRO;3.123;248.059;-1.98409;3.48774;1.03022;3
AHRS;3.125;248.059;48.9910;-107.2713;120.6412;0.75837;-0.14925;0.30345;-11
PRES;3.126;248.061;1012.0850;0
ACCE;3.129;248.066;5.83228;7.20176;-1.12049;3
MAGN;3.130;248.066;-25.74000;-13.74000;24.18000;1
LIGH;3.132;248.068;197.0;0
GYRO;3.143;248.079;-1.99936;3.42085;1.09956;3
AHRS;3.144;248.079;48.3571;-101.5947;117.8987;0.73917;-0.14285;0.33029;-119
ACCE;3.149;248.086;5.91847;7.01022;-0.29688;3
MAGN;3.150;248.086;-27.96000;-13.98000;21.72000;1
LIGH;3.152;248.088;197.0;0
GYRO;3.163;248.099;-1.89613;3.31364;1.17378;3
AHRS;3.165;248.099;47.5767;-95.5778;114.7805;0.71696;-0.13697;0.35687;7
PRES;3.166;248.101;1012.1496;0
ACCE;3.169;248.106;6.09085;6.84742;0.45969;3
LIGH;3.172;248.108;202.0;0
GYRO;3.183;248.119;-1.74860;3.25713;1.23975;3
AHRS;3.184;248.119;46.5605;-89.7035;111.8698;0.69363;-0.13077;0.38333;-124
ACCE;3.190;248.126;6.24408;6.64630;1.11091;3
MAGN;3.191;248.126;-31.92000;-13.92000;16.20000;1
LIGH;3.192;248.128;202.0;0
GYRO;3.203;248.139;-1.62185;3.19055;1.23639;3
AHRS;3.206;248.139;45.3682;-84.1286;109.2496;0.66977;-0.12441;0.40893;-109
PRES;3.208;248.141;1012.0743;0
ACCE;3.210;248.146;6.15789;6.43561;1.89621;3
MAGN;3.212;248.146;-33.66000;-13.80000;13.14000;1
LIGH;3.213;248.148;207.0;0
GYRO;3.223;248.159;-1.50487;3.02745;1.16767;3
AHRS;3.225;248.159;44.0056;-79.0056;107.0311;0.64609;-0.11826;0.43348;50
ACCE;3.230;248.166;6.11958;6.21535;2.48997;3
MAGN;3.231;248.166;-35.16000;-13.44000;10.20000;1
LIGH;3.233;248.168;207.0;0
GYRO;3.243;248.179;-1.35856;3.07723;1.14507;3
AHRS;3.245;248.179;42.4541;-74.0828;105.2931;0.62170;-0.11096;0.45912;98
PRES;3.247;248.181;1012.1345;0
ACCE;3.250;248.186;6.10043;6.01423;2.97839;3
MAGN;3.251;248.186;-36.48000;-13.08000;7.14000;1
LIGH;3.252;248.188;210.0;0
GYRO;3.263;248.199;-1.24952;3.20643;1.20188;3
AHRS;3.264;248.199;40.8505;-69.3553;103.8232;0.59669;-0.10303;0.48407;-45
ACCE;3.270;248.206;5.95677;5.76524;3.59130;3
MAGN;3.271;248.206;-37.44000;-12.48000;4.02000;1
LIGH;3.272;248.208;210.0;0
GYRO;3.283;248.219;-1.23273;3.26935;1.24128;3
AHRS;3.285;248.219;39.2170;-64.8359;102.6252;0.57127;-0.09453;0.50826;-117
PRES;3.287;248.221;1012.1282;0
LIGH;3.292;248.228;209.0;0
ACCE;3.294;248.230;5.77481;5.55455;4.29041;3
MAGN;3.295;248.230;-38.28000;-11.82000;1.02000;1
GYRO;3.304;248.239;-1.28893;3.32983;1.30359;3
AHRS;3.305;248.239;37.4348;-60.4496;101.7710;0.54485;-0.08565;0.53304;-5
LIGH;3.312;248.248;209.0;0
ACCE;3.314;248.250;5.76524;5.39174;4.85544;3
MAGN;3.315;248.250;-38.76000;-15.48000;0.36000;2
GYRO;3.324;248.259;-1.42301;3.40191;1.33199;3
AHRS;3.325;248.259;35.5531;-56.0358;101.0393;0.51663;-0.07638;0.55766;83
PRES;3.327;248.261;1012.1083;0
LIGH;3.332;248.268;217.0;0
ACCE;3.333;248.270;5.58328;5.13317;5.24809;3
MAGN;3.335;248.270;-39.00000;-14.64000;-2.70000;2
GYRO;3.343;248.279;-1.58642;3.62946;1.30725;3
AHRS;3.344;248.279;33.5632;-51.3778;100.4014;0.48540;-0.06576;0.58276;46
LIGH;3.352;248.288;217.0;0
ACCE;3.355;248.291;5.08528;4.48195;6.34942;3
GYRO;3.363;248.299;-1.67469;3.48712;1.41293;3
AHRS;3.364;248.299;31.3464;-47.3069;100.0796;0.45501;-0.05842;0.60638;-81
PRES;3.367;248.301;1012.2120;0
LIGH;3.372;248.308;275.0;0
ACCE;3.375;248.312;4.52025;3.80199;6.89530;3
MAGN;3.376;248.312;-38.94000;-12.48000;-8.76000;2
GYRO;3.383;248.319;-1.66247;3.69787;1.38453;3
AHRS;3.385;248.319;27.7020;-48.3922;101.5573;0.44637;-0.08246;0.62406;-108
LIGH;3.392;248.328;275.0;0
ACCE;3.395;248.332;4.07014;3.55300;7.51779;3
MAGN;3.396;248.332;-38.46000;-11.22000;-11.70000;2
GYRO;3.403;248.339;-1.56351;3.79775;1.14201;3
AHRS;3.404;248.339;24.1129;-49.8345;102.8208;0.44020;-0.10892;0.63835;111
PRES;3.407;248.341;1012.1745;0
LIGH;3.412;248.348;440.0;0
ACCE;3.415;248.352;3.39977;3.23696;8.04452;3
MAGN;3.416;248.352;-37.68000;-9.90000;-14.76000;2
GYRO;3.423;248.359;-1.62734;3.63404;1.03725;3
AHRS;3.424;248.359;20.4184;-49.7907;102.8851;0.42418;-0.13251;0.65158;-24
LIGH;3.432;248.368;440.0;0
ACCE;3.435;248.372;2.90177;2.99754;8.25521;3
MAGN;3.437;248.372;-36.60000;-8.34000;-17.52000;2
GYRO;3.443;248.379;-1.60260;3.34143;1.06199;3
AHRS;3.444;248.379;17.1839;-49.3095;102.7739;0.40703;-0.15131;0.66328;18
PRES;3.446;248.381;1012.2844;0
LIGH;3.452;248.388;696.0;0
ACCE;3.456;248.392;2.80600;2.91135;8.49463;3
MAGN;3.457;248.392;-35.28000;-6.84000;-20.16000;2
GYRO;3.463;248.399;-1.49051;3.37870;1.29137;3
AHRS;3.465;248.399;14.0399;-48.3340;102.5625;0.38677;-0.16716;0.67521;-20
LIGH;3.472;248.408;696.0;0
ACCE;3.476;248.412;2.35589;2.67193;8.71489;3
MAGN;3.478;248.412;-33.90000;-5.28000;-22.74000;2
GYRO;3.483;248.419;-1.39247;3.64351;1.59894;3
AHRS;3.484;248.419;11.0729;-46.8684;102.2934;0.36379;-0.17939;0.68712;-52
PRES;3.486;248.421;1012.0379;0
LIGH;3.493;248.428;893.0;0
ACCE;3.496;248.432;1.70467;2.40378;9.07881;3
MAGN;3.497;248.432;-32.16000;-3.72000;-25.26000;2
GYRO;3.504;248.439;-1.38422;3.95505;1.49295;3
AHRS;3.506;248.439;8.5914;-44.5434;101.9069;0.33718;-0.18425;0.69879;34
LIGH;3.512;248.448;893.0;0
ACCE;3.517;248.453;0.97683;1.92494;9.48104;3
MAGN;3.519;248.453;-30.12000;-2.10000;-27.54000;2
GYRO;3.528;248.459;-1.45508;4.07447;1.09192;3
AHRS;3.535;248.459;6.2011;-41.9207;101.5696;0.30868;-0.18670;0.71022;45
PRES;3.536;248.461;1012.0707;0
LIGH;3.536;248.468;1041.0;0
ACCE;3.538;248.473;0.13408;1.81959;9.89284;3
MAGN;3.539;248.473;-27.84000;-0.48000;-29.70000;2
GYRO;3.543;248.479;-1.49509;3.55371;0.71441;3
AHRS;3.544;248.479;3.9337;-39.5442;101.2343;0.28180;-0.18955;0.71956;27
LIGH;3.551;248.488;1041.0;0
ACCE;3.556;248.492;-0.39265;1.79086;10.07480;3
MAGN;3.556;248.492;-25.50000;1.14000;-31.68000;2
GYRO;3.563;248.499;-1.20035;2.61634;0.47770;3
AHRS;3.563;248.499;2.0521;-37.3397;100.9048;0.25760;-0.19071;0.72675;-107
PRES;3.564;248.501;1012.1751;0
LIGH;3.571;248.508;1043.0;0
ACCE;3.576;248.513;-0.91937;1.32160;9.69173;3
MAGN;3.577;248.513;-23.10000;2.64000;-33.42000;2
GYRO;3.593;248.519;-0.80634;1.79075;0.28161;3
AHRS;3.594;248.519;0.5339;-35.4288;100.3232;0.23648;-0.19151;0.73053;49
LIGH;3.597;248.528;1043.0;0
SOUN;3.599;125.53;0.00383;45.65
ACCE;3.603;248.535;-1.23541;1.23541;9.46189;3
MAGN;3.605;248.535;-20.76000;4.20000;-34.86000;2
GYRO;3.606;248.539;-0.54947;1.44867;0.01772;3
AHRS;3.607;248.539;-0.5448;-33.7291;99.5692;0.21859;-0.19079;0.73166;-31
PRES;3.608;248.541;1012.0884;0
LIGH;3.612;248.548;1053.0;0
ACCE;3.616;248.553;-1.51314;1.16837;8.99262;3
MAGN;3.617;248.553;-18.42000;5.58000;-36.30000;2
GYRO;3.623;248.559;-0.62705;1.34696;-0.12614;3
AHRS;3.624;248.559;-1.6141;-32.4538;98.7334;0.20324;-0.19222;0.73115;8
LIGH;3.632;248.568;1053.0;0
MAGN;3.636;248.573;-16.02000;7.08000;-37.44000;2
GYRO;3.643;248.579;-0.85399;1.71806;-0.22266;3
AHRS;3.645;248.579;-2.4539;-30.8107;97.7101;0.18642;-0.19029;0.72957;-18
PRES;3.646;248.581;1012.1537;0
LIGH;3.652;248.588;1043.0;0
ACCE;3.657;248.593;-2.17394;0.94810;8.97347;3
MAGN;3.658;248.593;-13.56000;8.46000;-38.46000;2
GYRO;3.663;248.599;-1.10322;1.68110;-0.30879;3
AHRS;3.664;248.599;-3.3129;-29.6732;96.4266;0.17223;-0.19139;0.72540;53
LIGH;3.672;248.608;1043.0;0
ACCE;3.677;248.613;-2.27928;0.52672;9.16500;3
MAGN;3.678;248.613;-11.22000;9.60000;-39.12000;2
GYRO;3.683;248.619;-1.29412;1.27824;-0.30452;3
AHRS;3.686;248.619;-4.2772;-28.3785;95.0412;0.15623;-0.19211;0.72070;-42
PRES;3.688;248.621;1012.1491;0
LIGH;3.692;248.628;1036.0;0
ACCE;3.697;248.633;-2.39420;0.16281;9.15543;3
MAGN;3.698;248.633;-8.82000;10.86000;-39.72000;2
GYRO;3.704;248.639;-1.31855;0.82161;-0.25901;3
AHRS;3.705;248.639;-5.3513;-27.1133;93.5134;0.13948;-0.19347;0.71488;-93
LIGH;3.712;248.648;1036.0;0
ACCE;3.717;248.654;-2.66235;-0.47884;9.05966;3
MAGN;3.718;248.654;-6.78000;11.94000;-40.14000;2
GYRO;3.723;248.659;-1.12766;0.69700;-0.21686;3
AHRS;3.725;248.659;-6.3956;-25.6764;92.1315;0.12203;-0.19310;0.70964;72
PRES;3.729;248.661;1012.1857;0
LIGH;3.732;248.668;1031.0;0
ACCE;3.737;248.674;-2.93050;-0.57461;9.18416;3
MAGN;3.740;248.674;-4.74000;12.96000;-40.38000;2
GYRO;3.743;248.679;-0.91752;0.57879;-0.14355;3
AHRS;3.745;248.679;-7.4903;-24.5871;90.9014;0.10664;-0.19453;0.70458;71
LIGH;3.752;248.688;1031.0;0
MAGN;3.757;248.694;-3.00000;13.92000;-40.74000;2
GYRO;3.763;248.699;-0.74037;0.33384;-0.15608;3
AHRS;3.765;248.699;-8.5267;-23.6462;89.7911;0.09267;-0.19610;0.69972;32
PRES;3.766;248.701;1012.1415;0
LIGH;3.772;248.708;1029.0;0
ACCE;3.777;248.714;-3.12204;-0.67038;9.35654;3
MAGN;3.779;248.714;-1.50000;14.76000;-40.86000;2
GYRO;3.783;248.719;-0.58063;0.03971;-0.40409;3
AHRS;3.784;248.719;-9.2582;-22.8024;88.6315;0.08104;-0.19625;0.69401;98
LIGH;3.793;248.728;1029.0;0
MAGN;3.798;248.734;-0.12000;15.60000;-40.80000;2
GYRO;3.803;248.739;-0.42974;-0.42883;-0.81398;3
AHRS;3.805;248.739;-9.6853;-22.4597;87.3388;0.07410;-0.19754;0.68675;3
PRES;3.807;248.741;1012.1174;0
LIGH;3.812;248.748;1026.0;0
ACCE;3.818;248.754;-2.94008;-0.73741;9.29908;3
MAGN;3.819;248.754;0.96000;16.20000;-40.62000;2
GYRO;3.823;248.759;-0.20831;-0.76541;-1.20127;3
AHRS;3.824;248.759;-9.7594;-22.2377;85.8930;0.06981;-0.19752;0.67811;47
LIGH;3.832;248.768;1026.0;0
ACCE;3.838;248.774;-2.63362;-0.59376;9.11712;3
MAGN;3.839;248.774;1.74000;16.80000;-40.56000;2
GYRO;3.843;248.779;0.18631;-0.92638;-1.35551;3
AHRS;3.844;248.779;-9.3737;-22.2834;84.3611;0.06991;-0.19655;0.66831;-44
PRES;3.846;248.781;1012.1349;0
LIGH;3.852;248.788;1033.0;0
ACCE;3.858;248.794;-2.40378;-0.76614;9.07881;3
MAGN;3.859;248.794;2.16000;17.40000;-40.38000;2
GYRO;3.863;248.799;0.37568;-1.17133;-1.58703;3
AHRS;3.864;248.799;-8.7524;-22.8158;82.3273;0.07350;-0.19770;0.65469;-30
LIGH;3.872;248.808;1033.0;0
ACCE;3.878;248.814;-2.23140;-0.82361;9.08839;3
MAGN;3.880;248.814;2.40000;17.88000;-40.26000;2
GYRO;3.883;248.819;0.36560;-1.25533;-1.39277;3
AHRS;3.884;248.819;-7.9897;-23.2810;80.5738;0.07810;-0.19766;0.64250;22
PRES;3.886;248.821;1012.1809;0
LIGH;3.892;248.828;1053.0;0
ACCE;3.898;248.834;-2.05901;-1.00556;9.25119;3
MAGN;3.899;248.834;2.46000;18.30000;-39.96000;2
GYRO;3.903;248.839;-0.11484;-1.33566;-1.00823;3
AHRS;3.904;248.839;-7.5748;-23.9685;78.6172;0.08126;-0.20125;0.62895;54
LIGH;3.912;248.848;1053.0;0
ACCE;3.919;248.855;-1.82917;-1.14922;9.35654;3
GYRO;3.923;248.859;-0.52382;-1.43798;-0.95387;3
AHRS;3.925;248.859;-7.0503;-24.7119;76.4980;0.08505;-0.20491;0.61393;44
PRES;3.928;248.861;1012.0919;0
LIGH;3.932;248.868;1073.0;0
ACCE;3.939;248.875;-1.58017;-1.29287;9.41400;3
MAGN;3.940;248.875;2.10000;19.14000;-39.72000;2
GYRO;3.943;248.879;-0.54214;-1.31489;-1.15576;3
AHRS;3.945;248.879;-6.6965;-25.1968;74.5075;0.08644;-0.20782;0.59990;-11
LIGH;3.952;248.888;1073.0;0
MAGN;3.959;248.895;1.68000;19.50000;-39.48000;2
GYRO;3.963;248.899;-0.23427;-1.42545;-1.26510;3
AHRS;3.966;248.899;-6.4551;-26.0173;72.7149;0.08905;-0.21351;0.58690;-16
PRES;3.967;248.901;1012.2039;0
LIGH;3.972;248.908;1097.0;0
ACCE;3.979;248.915;-1.48441;-1.56102;9.73961;3
MAGN;3.980;248.915;1.02000;19.74000;-39.24000;2
GYRO;3.983;248.919;0.21594;-1.98104;-1.40468;3
AHRS;3.985;248.919;-5.9697;-27.2424;70.7449;0.09488;-0.22106;0.57184;-62
LIGH;3.992;248.928;1097.0;0
ACCE;4.001;248.937;-1.16837;-1.35991;9.86411;3
MAGN;4.006;248.937;0.06000;19.98000;-39.18000;2
GYRO;4.008;248.939;0.69486;-2.41231;-1.76448;3
AHRS;4.009;248.939;-4.9235;-28.3894;68.5981;0.10366;-0.22585;0.55450;101
PRES;4.016;248.941;1012.1693;0
LIGH;4.018;248.948;1119.0;0
ACCE;4.021;248.957;-0.35434;-0.94810;9.73961;3
MAGN;4.023;248.957;-1.20000;20.04000;-39.00000;2
GYRO;4.026;248.960;0.99968;-2.54395;-2.18629;3
AHRS;4.028;248.960;-3.5600;-29.6755;66.4614;0.11515;-0.23056;0.53614;-67
LIGH;4.034;248.968;1119.0;0
ACCE;4.046;248.979;0.19154;-0.81403;9.49062;3
MAGN;4.048;248.979;-2.52000;19.98000;-38.82000;2
GYRO;4.050;248.979;1.03206;-2.14505;-2.33931;3
AHRS;4.051;248.979;-1.8581;-30.7399;64.2824;0.12775;-0.23272;0.51655;93
PRES;4.051;248.981;1012.1857;0
WIFI;4.052;277.233;WAP106;20:17:FF:FF:F1:06;-63
WIFI;4.052;277.233;WAP092;20:17:FF:FF:F0:92;-71
WIFI;4.052;277.233;WAP310;20:17:FF:FF:F3:10;-64
WIFI;4.052;277.233;WAP297;20:17:FF:FF:F2:97;-74
WIFI;4.052;277.233;WAP159;20:17:FF:FF:F1:59;-85
WIFI;4.052;277.233;WAP316;20:17:FF:FF:F3:16;-49
WIFI;4.052;277.233;WAP112;20:17:FF:FF:F1:12;-49
WIFI;4.052;277.233;WAP139;20:17:FF:FF:F1:39;-60
WIFI;4.052;277.233;WAP140;20:17:FF:FF:F1:40;-57
WIFI;4.052;277.233;WAP141;20:17:FF:FF:F1:41;-55
WIFI;4.052;277.233;WAP113;20:17:FF:FF:F1:13;-84
WIFI;4.052;277.233;WAP213;20:17:FF:FF:F2:13;-64
WIFI;4.052;277.233;WAP093;20:17:FF:FF:F0:93;-70
WIFI;4.052;277.233;WAP044;20:17:FF:FF:F0:44;-83
WIFI;4.052;277.233;WAP115;20:17:FF:FF:F1:15;-75
WIFI;4.052;277.233;WAP206;20:17:FF:FF:F2:06;-82
WIFI;4.052;277.233;WAP181;20:17:FF:FF:F1:81;-89
WIFI;4.052;277.233;WAP138;20:17:FF:FF:F1:38;-64
WIFI;4.052;277.233;WAP317;20:17:FF:FF:F3:17;-76
WIFI;4.052;277.233;WAP298;20:17:FF:FF:F2:98;-69
WIFI;4.052;277.233;WAP180;20:17:FF:FF:F1:80;-78
WIFI;4.052;277.233;WAP022;20:17:FF:FF:F0:22;-86
WIFI;4.052;277.233;WAP025;20:17:FF:FF:F0:25;-89
WIFI;4.052;277.233;WAP078;20:17:FF:FF:F0:78;-87
WIFI;4.052;277.233;WAP076;20:17:FF:FF:F0:76;-88
WIFI;4.052;277.233;WAP319;20:17:FF:FF:F3:19;-81
WIFI;4.052;277.233;WAP272;20:17:FF:FF:F2:72;-82
WIFI;4.052;277.233;WAP280;20:17:FF:FF:F2:80;-82
WIFI;4.052;277.233;WAP154;20:17:FF:FF:F1:54;-89
WIFI;4.052;277.233;WAP153;20:17:FF:FF:F1:53;-90
LIGH;4.081;248.988;1145.0;0
ACCE;4.081;248.997;0.84276;-0.57461;9.50977;3
MAGN;4.082;248.997;-4.08000;19.80000;-38.52000;2
GYRO;4.082;248.999;0.76816;-1.75654;-2.11726;3
AHRS;4.083;248.999;-0.0139;-32.0013;61.9965;0.14186;-0.23634;0.49509;-37
LIGH;4.084;249.008;1145.0;0
ACCE;4.084;249.017;1.19710;-0.74699;9.82580;3
MAGN;4.084;249.017;-5.88000;19.38000;-38.10000;2
GYRO;4.085;249.019;0.57849;-1.92789;-1.93217;3
AHRS;4.087;249.019;1.9932;-33.4631;59.5994;0.15750;-0.24150;0.47151;60
PRES;4.092;249.021;1012.1507;0
LIGH;4.093;249.028;1155.0;0
ACCE;4.104;249.037;1.13964;-0.93853;10.15141;3
MAGN;4.105;249.037;-7.56000;19.08000;-37.68000;2
GYRO;4.105;249.039;0.68142;-2.75409;-2.18323;3
AHRS;4.106;249.039;4.1776;-35.2776;57.0144;0.17505;-0.24952;0.44482;-87
SOUN;4.106;327.01;0.00998;53.96
LIGH;4.111;249.048;1155.0;0
ACCE;4.121;249.057;1.25456;-0.75657;10.11311;3
MAGN;4.121;249.057;-9.66000;18.54000;-37.38000;2
GYRO;4.123;249.059;1.06168;-3.31700;-2.57205;3
AHRS;4.123;249.059;6.3029;-36.9325;54.6471;0.19150;-0.25705;0.41925;114
PRES;4.124;249.061;1012.1765;0
LIGH;4.131;249.068;1152.0;0
ACCE;4.141;249.077;2.32716;-0.01915;9.39485;3
MAGN;4.141;249.077;-11.76000;17.70000;-36.96000;2
GYRO;4.143;249.079;1.43126;-3.07051;-2.41689;3
AHRS;4.143;249.079;8.2227;-38.4055;52.6844;0.20625;-0.26396;0.39683;8
LIGH;4.152;249.088;1152.0;0
ACCE;4.161;249.097;3.45723;0.80445;8.70532;3
MAGN;4.162;249.097;-13.74000;16.74000;-36.36000;2
GYRO;4.164;249.099;1.43920;-2.43369;-1.95569;3
AHRS;4.165;249.099;10.2375;-39.9176;50.6542;0.22124;-0.27143;0.37296;-105
PRES;4.166;249.101;1012.0269;0
LIGH;4.172;249.108;1106.0;0
ACCE;4.181;249.118;3.84030;1.06303;8.46590;3
MAGN;4.182;249.118;-15.78000;15.78000;-35.70000;2
GYRO;4.184;249.119;1.26266;-1.99875;-1.74219;3
AHRS;4.186;249.119;12.5834;-41.6346;48.7795;0.23917;-0.27942;0.34819;-28
LIGH;4.192;249.128;1106.0;0
ACCE;4.202;249.138;3.43807;0.72784;8.44674;3
MAGN;4.204;249.138;-17.82000;14.52000;-34.86000;2
GYRO;4.205;249.139;1.16278;-1.79869;-2.21011;3
AHRS;4.206;249.139;15.2688;-43.1806;46.9075;0.25848;-0.28541;0.32196;-26
PRES;4.207;249.141;1012.2073;0
LIGH;4.212;249.148;1073.0;0
ACCE;4.222;249.158;3.07416;0.48842;8.74362;3
MAGN;4.223;249.158;-19.80000;13.32000;-34.26000;2
GYRO;4.224;249.159;1.32436;-1.95294;-2.88298;3
AHRS;4.225;249.159;18.0008;-44.7171;45.2183;0.27800;-0.29122;0.29623;-88
LIGH;4.232;249.168;1073.0;0
ACCE;4.242;249.178;4.40533;2.01113;8.07325;3
MAGN;4.244;249.178;-21.72000;11.76000;-33.36000;2
GYRO;4.245;249.179;1.65209;-2.54731;-3.16092;3
AHRS;4.247;249.179;20.6968;-46.3567;43.5608;0.29701;-0.29828;0.26990;-86
PRES;4.250;249.181;1012.2167;0
LIGH;4.252;249.188;960.0;0
ACCE;4.262;249.198;4.81713;2.26970;8.06367;3
MAGN;4.264;249.198;-23.76000;10.02000;-32.40000;2
GYRO;4.265;249.199;1.81274;-2.94071;-3.02775;3
AHRS;4.266;249.199;23.4315;-47.6156;41.5562;0.31391;-0.30365;0.24116;78
LIGH;4.272;249.208;960.0;0
ACCE;4.282;249.218;4.76925;2.48997;7.27837;3
MAGN;4.283;249.218;-25.80000;8.16000;-31.32000;2
GYRO;4.285;249.219;1.67041;-3.43612;-3.04944;3
AHRS;4.286;249.219;26.7587;-49.9688;39.4382;0.33609;-0.31604;0.20553;71
PRES;4.288;249.221;1012.0496;0
LIGH;4.292;249.228;674.0;0
ACCE;4.302;249.238;4.87459;3.18908;6.32069;3
MAGN;4.303;249.238;-27.84000;6.06000;-30.06000;2
GYRO;4.305;249.239;1.42118;-3.45200;-3.32341;3
AHRS;4.305;249.239;30.1175;-52.1417;37.4332;0.35721;-0.32706;0.17020;74
LIGH;4.312;249.248;674.0;0
ACCE;4.322;249.259;4.84586;4.41491;5.62159;3
MAGN;4.323;249.259;-29.76000;3.78000;-28.62000;2
GYRO;4.325;249.259;1.58031;-3.03753;-3.52927;3
AHRS;4.325;249.259;33.6648;-54.6049;35.9831;0.38034;-0.33809;0.13638;53
PRES;4.327;249.261;1012.0828;0
LIGH;4.332;249.268;418.0;0
ACCE;4.342;249.279;4.67348;4.97994;5.27682;3
MAGN;4.343;249.279;-31.32000;1.38000;-27.12000;2
GYRO;4.345;249.279;1.84909;-2.87473;-3.54974;3
AHRS;4.345;249.279;37.3360;-57.5484;34.6334;0.40358;-0.35185;0.10008;-127
LIGH;4.352;249.288;418.0;0
ACCE;4.363;249.299;4.52025;5.55455;4.80756;3
MAGN;4.364;249.299;-32.52000;-1.20000;-25.44000;2
GYRO;4.365;249.299;1.86925;-2.80418;-3.63404;3
AHRS;4.366;249.299;41.4786;-60.1044;33.0327;0.42701;-0.36188;0.06011;73
PRES;4.367;249.301;1012.0908;0
LIGH;4.372;249.308;285.0;0
ACCE;4.383;249.319;4.29041;6.32069;4.10845;3
MAGN;4.384;249.319;-33.54000;-3.90000;-23.58000;2
GYRO;4.385;249.319;1.67224;-2.91658;-3.81760;3
AHRS;4.386;249.319;45.8079;-62.6510;31.4942;0.44995;-0.37071;0.01881;65
LIGH;4.392;249.328;285.0;0
ACCE;4.403;249.339;4.01268;6.69419;3.53384;3
MAGN;4.404;249.339;-34.32000;-6.54000;-21.72000;2
GYRO;4.405;249.339;1.46272;-2.87351;-3.91778;3
AHRS;4.406;249.339;50.1587;-65.0455;30.1534;0.47176;-0.37722;-0.02140;-43
PRES;4.408;249.341;1012.1337;0
LIGH;4.412;249.348;276.0;0
ACCE;4.423;249.359;3.75411;7.02938;2.96881;3
MAGN;4.425;249.359;-34.86000;-9.36000;-19.68000;2
GYRO;4.426;249.360;1.44592;-2.79074;-3.92389;3
AHRS;4.427;249.360;54.6381;-67.8673;29.1479;0.49333;-0.38420;-0.06247;15
LIGH;4.432;249.368;276.0;0
GYRO;4.443;249.379;1.59344;-2.76478;-4.06867;3
AHRS;4.444;249.379;59.2788;-70.9630;28.4202;0.51422;-0.39020;-0.10453;52
ACCE;4.446;249.380;3.59130;7.59441;2.24097;3
MAGN;4.447;249.380;-34.80000;-12.24000;-17.52000;2
PRES;4.448;249.381;1012.1271;0
LIGH;4.452;249.388;265.0;0
GYRO;4.463;249.399;2.07175;-2.74737;-4.19481;3
AHRS;4.464;249.399;63.9392;-75.3848;29.2858;0.53648;-0.39593;-0.14352;-44
ACCE;4.466;249.400;3.43807;8.45632;1.78129;3
MAGN;4.467;249.400;-34.56000;-14.88000;-15.12000;2
LIGH;4.472;249.408;265.0;0
GYRO;4.483;249.419;2.61786;-2.58029;-3.90129;3
AHRS;4.484;249.419;67.7669;-80.7887;31.6298;0.55514;-0.40191;-0.17530;63
ACCE;4.486;249.421;3.16035;9.32781;1.01514;3
MAGN;4.487;249.421;-34.14000;-17.70000;-12.72000;2
PRES;4.488;249.421;1012.2565;0
LIGH;4.492;249.428;254.0;0
GYRO;4.503;249.439;2.80601;-2.24371;-3.37381;3
AHRS;4.505;249.439;71.2463;-88.4958;36.5831;0.57416;-0.40758;-0.20313;96
ACCE;4.508;249.441;2.88262;9.91199;0.48842;3
MAGN;4.509;249.441;-33.42000;-20.52000;-10.14000;2
LIGH;4.512;249.448;254.0;0
GYRO;4.523;249.459;2.68933;-1.95477;-2.97064;3
AHRS;4.525;249.459;74.1637;-99.6461;45.2450;0.59353;-0.41301;-0.22727;-80
PRES;4.527;249.461;1012.0386;0
ACCE;4.528;249.461;2.50912;10.04607;0.19154;3
MAGN;4.530;249.461;-32.64000;-21.42000;-7.02000;3
LIGH;4.532;249.468;244.0;0
GYRO;4.545;249.479;2.39612;-1.93980;-2.76386;3
AHRS;4.547;249.479;76.1071;-114.4791;57.7396;0.61181;-0.41884;-0.24820;92
ACCE;4.549;249.481;1.90578;9.73004;-0.13408;3
MAGN;4.552;249.481;-31.38000;-23.88000;-4.38000;3
LIGH;4.554;249.488;244.0;0
GYRO;4.564;249.499;2.09679;-1.99967;-2.76203;3
AHRS;4.566;249.499;77.0477;-131.4036;72.5811;0.62861;-0.42304;-0.26701;-53
ACCE;4.567;249.501;1.28329;9.56723;-0.45011;3
MAGN;4.569;249.501;-29.88000;-26.22000;-1.80000;3
PRES;4.570;249.501;1012.0910;0
LIGH;4.572;249.508;231.0;0
GYRO;4.583;249.519;1.88391;-2.09466;-2.90039;3
AHRS;4.585;249.519;77.0824;-148.4658;87.5014;0.64283;-0.42666;-0.28618;-110
ACCE;4.586;249.521;0.61292;9.61511;-0.86191;3
MAGN;4.587;249.521;-28.08000;-28.38000;0.84000;3
SOUN;4.588;167.80;0.00512;48.17
LIGH;4.593;249.528;231.0;0
GYRO;4.604;249.540;1.83504;-2.19178;-2.90192;3
AHRS;4.606;249.540;76.2857;-164.3635;101.1505;0.65523;-0.42992;-0.30594;-105
PRES;4.607;249.541;1012.1704;0
ACCE;4.608;249.542;-0.03831;9.50977;-1.39821;3
MAGN;4.609;249.542;-25.92000;-30.36000;3.60000;3
LIGH;4.612;249.548;217.0;0
GYRO;4.623;249.559;1.89460;-2.28280;-2.88359;3
AHRS;4.624;249.559;74.8170;-178.9165;113.3177;0.66672;-0.43176;-0.32760;20
ACCE;4.626;249.562;-0.55545;9.50019;-1.81959;3
MAGN;4.627;249.562;-23.70000;-31.92000;6.12000;3
LIGH;4.632;249.568;217.0;0
GYRO;4.644;249.579;1.95446;-2.21255;-2.82342;3
AHRS;4.645;249.579;72.6828;169.2157;122.8175;0.67749;-0.43267;-0.34880;36
PRES;4.647;249.581;1012.1458;0
ACCE;4.648;249.582;-0.95768;9.66300;-2.11647;3
MAGN;4.649;249.582;-21.06000;-33.24000;8.70000;3
LIGH;4.652;249.588;210.0;0
GYRO;4.663;249.599;1.96943;-2.01494;-2.55433;3
AHRS;4.664;249.599;70.0162;160.5357;129.1124;0.68732;-0.43440;-0.36795;-97
ACCE;4.667;249.603;-1.51314;9.65342;-2.36547;3
MAGN;4.668;249.603;-18.36000;-34.44000;11.10000;3
LIGH;4.672;249.608;210.0;0
GYRO;4.683;249.619;1.89765;-1.79258;-2.32434;3
AHRS;4.685;249.619;67.0930;153.7997;133.5598;0.69661;-0.43515;-0.38581;-59
PRES;4.686;249.621;1012.1705;0
ACCE;4.687;249.623;-2.26013;9.26077;-2.60489;3
MAGN;4.688;249.623;-15.60000;-35.16000;13.44000;3
LIGH;4.692;249.629;207.0;0
GYRO;4.703;249.639;1.85123;-1.74036;-2.58335;3
AHRS;4.704;249.639;63.8539;147.8913;137.2384;0.70617;-0.43353;-0.40384;125
ACCE;4.706;249.642;-2.79643;8.54251;-2.85389;3
MAGN;4.707;249.642;-12.78000;-35.70000;15.54000;3
LIGH;4.712;249.648;207.0;0
GYRO;4.723;249.659;2.10749;-1.76296;-2.90833;3
AHRS;4.725;249.659;60.3331;143.5950;139.3569;0.71567;-0.43243;-0.41905;-102
PRES;4.726;249.661;1012.1678;0
ACCE;4.727;249.662;-3.29442;8.22648;-3.33273;3
MAGN;4.728;249.662;-10.02000;-36.06000;17.70000;3
LIGH;4.732;249.668;202.0;0
GYRO;4.743;249.679;2.54731;-1.59925;-2.93063;3
AHRS;4.745;249.679;56.5564;140.3236;140.5813;0.72564;-0.43073;-0.43165;-63
ACCE;4.746;249.682;-3.84030;8.35098;-3.61046;3
MAGN;4.747;249.682;-7.14000;-36.00000;19.68000;3
LIGH;4.752;249.688;202.0;0
GYRO;4.763;249.699;2.85274;-1.54946;-2.72476;3
AHRS;4.765;249.699;52.4976;137.4047;141.2339;0.73495;-0.42886;-0.44405;94
PRES;4.768;249.701;1012.1730;0
ACCE;4.769;249.702;-4.09887;8.63828;-4.07014;3
MAGN;4.770;249.702;-4.26000;-35.64000;21.60000;3
LIGH;4.772;249.708;212.0;0
GYRO;4.784;249.719;2.78921;-1.55038;-2.41322;3
AHRS;4.785;249.719;48.4128;135.1566;141.3024;0.74369;-0.42690;-0.45381;37
ACCE;4.787;249.722;-4.48195;8.82024;-4.31914;3
MAGN;4.794;249.722;-1.38000;-34.92000;23.16000;3
LIGH;4.796;249.728;212.0;0
GYRO;4.804;249.739;2.39978;-1.62185;-2.04151;3
AHRS;4.807;249.739;44.6962;133.1665;140.9547;0.74942;-0.42605;-0.46304;10
PRES;4.810;249.741;1012.1498;0
ACCE;4.811;249.743;-4.91290;8.41801;-4.42448;3
MAGN;4.812;249.743;1.44000;-33.90000;24.60000;3
LIGH;4.815;249.750;117.0;0
GYRO;4.824;249.759;1.90743;-1.69118;-1.88024;3
AHRS;4.825;249.759;41.3706;131.2988;140.5259;0.75305;-0.42492;-0.47175;-85
ACCE;4.837;249.765;-5.37259;7.84340;-4.69264;3
MAGN;4.840;249.765;4.08000;-32.70000;26.04000;3
LIGH;4.843;249.768;117.0;0
GYRO;4.844;249.779;1.69576;-1.64750;-1.84023;3
AHRS;4.844;249.779;38.4683;129.6095;139.8588;0.75434;-0.42492;-0.47983;115
PRES;4.845;249.781;1012.1949;0
ACCE;4.846;249.783;-5.69820;7.29753;-4.85544;3
MAGN;4.847;249.783;6.66000;-31.38000;27.24000;3
LIGH;4.851;249.788;124.0;0
GYRO;4.863;249.799;1.70615;-1.49815;-1.76021;3
AHRS;4.864;249.799;35.8984;127.9219;139.1760;0.75391;-0.42490;-0.48797;-33
ACCE;4.866;249.803;-6.09085;6.56011;-4.77883;3
MAGN;4.867;249.803;9.12000;-30.00000;28.38000;3
LIGH;4.871;249.808;124.0;0
GYRO;4.883;249.819;1.86436;-1.43767;-1.75043;3
AHRS;4.883;249.819;33.2178;126.2381;138.4344;0.75326;-0.42411;-0.49555;64
PRES;4.886;249.821;1012.1602;0
ACCE;4.887;249.823;-6.38773;6.01423;-4.73094;3
MAGN;4.887;249.823;11.58000;-28.44000;29.34000;3
LIGH;4.891;249.828;130.0;0
GYRO;4.903;249.839;2.08030;-1.43492;-1.82191;3
AHRS;4.904;249.839;30.4113;124.7650;137.5120;0.75288;-0.42314;-0.50115;-85
ACCE;4.906;249.843;-6.48350;5.97593;-4.88417;3
MAGN;4.907;249.843;13.92000;-26.76000;30.18000;3
LIGH;4.911;249.848;130.0;0
GYRO;4.923;249.859;2.25745;-1.19668;-1.62032;3
AHRS;4.924;249.859;27.6898;123.7193;136.2067;0.75232;-0.42401;-0.50359;5
PRES;4.925;249.861;1012.0988;0
ACCE;4.927;249.863;-6.55054;6.09085;-5.06613;3
MAGN;4.927;249.863;16.14000;-24.78000;30.72000;3
LIGH;4.933;249.869;145.0;0
GYRO;4.943;249.879;2.28555;-0.81551;-1.09772;3
AHRS;4.944;249.879;25.1621;122.8624;134.6255;-0.75066;0.42671;0.50440;-4
ACCE;4.948;249.883;-6.87615;5.79397;-5.28640;3
MAGN;4.949;249.883;18.30000;-22.74000;31.32000;3
LIGH;4.953;249.889;145.0;0
GYRO;4.963;249.899;2.28005;-0.59651;-0.69028;3
AHRS;4.964;249.899;22.7821;122.1479;132.8055;-0.74802;0.43100;0.50370;-55
PRES;4.967;249.901;1012.1482;0
ACCE;4.968;249.903;-7.01980;5.21936;-4.97036;3
MAGN;4.969;249.903;20.28000;-20.82000;31.62000;3
LIGH;4.972;249.908;152.0;0
GYRO;4.984;249.920;2.39459;-0.58277;-0.44043;3
AHRS;4.985;249.920;20.8132;121.7162;130.5815;-0.74363;0.43900;0.50106;-127
ACCE;4.989;249.923;-7.11557;4.52025;-4.75010;3
MAGN;4.993;249.923;22.02000;-18.72000;31.92000;3
LIGH;4.994;249.929;152.0;0
GYRO;5.003;249.939;2.41292;-0.37904;-0.20372;3
AHRS;5.004;249.939;19.2271;121.6670;128.2288;-0.73903;0.44909;0.49596;48
PRES;5.007;249.941;1012.2700;0
ACCE;5.008;249.944;-7.14430;4.10845;-4.85544;3
MAGN;5.009;249.944;23.52000;-16.50000;32.28000;3
LIGH;5.012;249.948;174.0;0
GYRO;5.023;249.959;2.42941;-0.15241;0.02505;3
AHRS;5.026;249.959;17.7458;121.4570;125.6217;-0.73218;0.46090;0.49120;-9
ACCE;5.030;249.964;-7.13472;3.95522;-4.97036;3
MAGN;5.031;249.964;24.84000;-14.46000;32.70000;3
LIGH;5.033;249.969;174.0;0
GYRO;5.047;249.980;2.37749;0.31093;0.35705;3
AHRS;5.049;249.980;16.5004;121.5698;122.8605;-0.72509;0.47459;0.48412;-126
PRES;5.050;249.981;1012.1768;0
ACCE;5.052;249.984;-7.14430;3.99353;-5.16190;3
MAGN;5.054;249.984;26.10000;-12.54000;32.88000;3
LIGH;5.055;249.988;185.0;0
GYRO;5.079;249.999;2.12123;1.05466;0.76938;3
AHRS;5.083;249.999;15.6014;122.1694;120.0825;-0.71859;0.48993;0.47436;-113
ACCE;5.085;250.005;-7.31668;3.78284;-5.71735;3
MAGN;5.088;250.005;27.00000;-10.62000;33.12000;3
LIGH;5.093;250.009;185.0;0
GYRO;5.094;250.019;1.80816;1.72631;0.99327;3
AHRS;5.095;250.019;14.8882;123.0733;117.2864;-0.71226;0.50634;0.46282;59
PRES;5.096;250.021;1012.1924;0
ACCE;5.097;250.025;-7.25922;3.68707;-6.26323;3
MAGN;5.098;250.025;27.72000;-8.64000;33.30000;3
LIGH;5.099;250.028;193.0;0
SOUN;5.100;63.35;0.00193;39.71
GYRO;5.104;250.039;1.63590;2.17651;1.15881;3
AHRS;5.105;250.039;14.5571;124.4332;114.3363;-0.70539;0.52543;0.44929;-22
ACCE;5.108;250.044;-7.33583;3.45723;-6.29196;3
MAGN;5.109;250.044;28.20000;-6.96000;33.66000;3
LIGH;5.112;250.048;193.0;0
GYRO;5.123;250.059;1.57206;2.09863;1.09864;3
AHRS;5.125;250.059;14.1770;125.8234;111.5587;-0.69895;0.54333;0.43544;72
PRES;5.127;250.061;1012.1710;0
ACCE;5.128;250.064;-7.29753;3.12204;-6.13873;3
MAGN;5.129;250.064;28.32000;-5.46000;34.02000;3
LIGH;5.132;250.068;256.0;0
GYRO;5.143;250.079;1.64139;1.83779;1.10444;3
AHRS;5.144;250.079;13.8879;127.4734;108.6040;-0.69171;0.56288;0.41998;-16
MAGN;5.148;250.084;28.38000;-4.02000;34.26000;3
LIGH;5.152;250.088;256.0;0
GYRO;5.163;250.099;1.67102;1.59253;1.07665;3
AHRS;5.165;250.099;13.4463;128.7441;105.7217;-0.68323;0.58098;0.40615;-1
PRES;5.167;250.101;1012.1740;0
ACCE;5.168;250.105;-6.59842;2.80600;-6.03339;3
LIGH;5.172;250.108;173.0;0
GYRO;5.183;250.119;1.59283;1.80297;0.94104;3
AHRS;5.185;250.119;12.8489;130.0112;102.8674;-0.67474;0.59845;0.39152;2
ACCE;5.189;250.125;-6.18662;2.78685;-6.60800;3
MAGN;5.190;250.125;28.14000;-1.26000;34.98000;3
LIGH;5.192;250.128;173.0;0
GYRO;5.203;250.139;1.36742;2.00883;0.67867;3
AHRS;5.205;250.139;12.2406;130.8130;100.1382;-0.66480;0.61433;0.37954;-128
PRES;5.207;250.141;1012.1721;0
ACCE;5.209;250.145;-5.55455;2.77727;-7.39329;3
MAGN;5.210;250.145;27.66000;0.00000;35.52000;3
LIGH;5.212;250.148;156.0;0
GYRO;5.224;250.159;0.85368;2.01799;0.54672;3
AHRS;5.225;250.159;11.9530;131.6526;97.8323;-0.65589;0.62841;0.36941;66
ACCE;5.229;250.166;-5.23851;2.64320;-8.11156;3
MAGN;5.230;250.166;26.88000;1.20000;35.94000;3
LIGH;5.232;250.168;156.0;0
GYRO;5.244;250.179;0.51496;2.16643;0.71563;3
AHRS;5.245;250.179;11.6746;132.9435;95.2736;-0.64659;0.64460;0.35627;123
PRES;5.247;250.181;1012.0772;0
ACCE;5.252;250.186;-4.70221;2.71981;-8.10198;3
MAGN;5.254;250.186;26.04000;2.16000;36.54000;3
LIGH;5.255;250.188;139.0;0
GYRO;5.263;250.199;0.51129;2.38421;0.86987;3
AHRS;5.264;250.199;11.3867;134.4922;92.8760;-0.63850;0.66018;0.34193;-80
ACCE;5.269;250.205;-4.21380;2.66235;-8.14029;3
MAGN;5.271;250.205;25.08000;2.88000;37.02000;3
LIGH;5.272;250.208;139.0;0
GYRO;5.284;250.219;0.60537;2.61603;0.86804;3
AHRS;5.286;250.219;11.2136;136.3646;90.5830;-0.63109;0.67579;0.32668;-108
PRES;5.288;250.221;1012.2303;0
MAGN;5.289;250.226;23.94000;3.60000;37.74000;3
LIGH;5.292;250.228;125.0;0
GYRO;5.303;250.239;0.76938;2.84297;0.84177;3
AHRS;5.304;250.239;11.0921;138.4714;87.9918;-0.62180;0.69331;0.31011;-54
ACCE;5.310;250.246;-2.93050;2.50912;-9.23204;3
MAGN;5.312;250.246;22.62000;4.26000;38.34000;3
LIGH;5.313;250.248;125.0;0
GYRO;5.324;250.260;0.96364;3.16398;1.00793;3
AHRS;5.325;250.260;10.9855;141.0000;85.0707;-0.61080;0.71301;0.29112;-71
PRES;5.327;250.261;1012.2280;0
ACCE;5.329;250.266;-2.61447;2.69108;-9.88326;3
MAGN;5.331;250.266;21.06000;4.50000;38.94000;3
LIGH;5.332;250.268;58.0;0
GYRO;5.343;250.279;0.83505;3.41046;1.09070;3
AHRS;5.344;250.279;10.9216;143.5395;82.3266;-0.59992;0.73140;0.27302;-83
LIGH;5.352;250.288;58.0;0
ACCE;5.353;250.288;-1.98240;2.76770;-9.96946;3
MAGN;5.354;250.288;19.32000;5.16000;39.54000;3
GYRO;5.363;250.299;0.24465;4.24918;1.11147;3
AHRS;5.365;250.299;11.1095;147.3996;79.5049;-0.59000;0.75182;0.25007;-93
PRES;5.366;250.301;1012.2670;0
ACCE;5.370;250.306;-0.83318;2.63362;-9.90242;3
MAGN;5.371;250.306;17.34000;5.70000;40.14000;3
LIGH;5.372;250.308;55.0;0
GYRO;5.383;250.319;-0.13103;5.26169;1.17286;3
AHRS;5.384;250.319;11.3453;151.8140;76.5082;-0.57867;0.77281;0.22531;-10
ACCE;5.390;250.326;0.07661;2.51870;-9.58638;3
MAGN;5.391;250.326;15.12000;6.06000;40.56000;3
LIGH;5.392;250.328;55.0;0
GYRO;5.403;250.339;-0.47128;5.75863;1.05802;3
AHRS;5.404;250.339;11.9467;156.4403;73.8700;-0.56808;0.79100;0.20344;54
PRES;5.406;250.341;1012.1228;0
ACCE;5.410;250.346;1.21625;2.60489;-9.92157;3
MAGN;5.412;250.346;12.78000;6.30000;40.98000;3
LIGH;5.414;250.349;113.0;0
GYRO;5.423;250.359;-0.42669;5.88569;0.85216;3
AHRS;5.424;250.359;12.3444;161.7415;71.0420;-0.55643;0.80885;0.17805;29
ACCE;5.430;250.366;2.27928;2.64320;-9.85453;3
MAGN;5.431;250.366;10.08000;6.60000;41.10000;3
LIGH;5.432;250.368;113.0;0
GYRO;5.443;250.379;-0.47831;5.89851;0.80695;3
AHRS;5.445;250.379;13.0372;167.3835;68.2324;-0.54355;0.82457;0.15465;69
PRES;5.446;250.381;1012.1638;0
LIGH;5.452;250.389;134.0;0
ACCE;5.454;250.389;3.16992;2.80600;-9.44273;3
MAGN;5.455;250.389;7.20000;6.78000;41.16000;3
GYRO;5.463;250.399;-0.77916;5.88385;0.95784;3
AHRS;5.465;250.399;13.7921;173.1003;65.2678;0.52831;-0.83842;-0.13315;55
LIGH;5.472;250.408;134.0;0
ACCE;5.473;250.408;4.14676;2.94008;-8.73405;3
MAGN;5.474;250.408;4.32000;6.90000;41.10000;3
GYRO;5.483;250.419;-1.25044;5.90462;1.21990;3
AHRS;5.484;250.419;14.6688;178.9241;62.0965;0.51049;-0.85030;-0.11417;31
PRES;5.486;250.421;1012.0654;0
LIGH;5.492;250.428;59.0;0
ACCE;5.493;250.429;5.00867;2.77727;-7.69975;3
MAGN;5.494;250.429;1.08000;6.96000;40.74000;3
GYRO;5.503;250.439;-1.42209;5.84720;1.22998;3
AHRS;5.505;250.439;15.4599;-175.4026;58.9440;0.49183;-0.85934;-0.09745;-107
LIGH;5.512;250.448;59.0;0
ACCE;5.513;250.449;6.13873;2.94966;-6.79953;3
MAGN;5.514;250.449;-2.40000;6.90000;40.14000;3
GYRO;5.524;250.459;-1.31428;5.59644;1.17836;3
AHRS;5.525;250.459;16.3633;-169.9445;55.3713;0.46917;-0.86733;-0.08523;17
PRES;5.527;250.461;1012.0589;0
LIGH;5.532;250.468;77.0;0
ACCE;5.534;250.470;7.27837;3.03585;-6.17704;3
MAGN;5.535;250.470;-5.88000;7.02000;39.18000;3
GYRO;5.544;250.480;-0.94348;5.14593;0.93493;3
AHRS;5.546;250.480;17.0440;-164.7990;51.8966;0.44655;-0.87287;-0.07484;-108
ACCE;5.553;250.489;8.09240;3.19865;-5.79397;3
MAGN;5.555;250.489;-9.36000;6.96000;38.10000;3
LIGH;5.556;250.489;77.0;0
GYRO;5.564;250.499;-0.55711;4.89608;0.54489;3
AHRS;5.565;250.499;17.6835;-159.0721;48.9375;0.42788;-0.87285;-0.06324;114
PRES;5.568;250.501;1012.0798;0
ACCE;5.577;250.509;8.63828;3.21781;-5.33428;3
LIGH;5.586;250.509;81.0;0
GYRO;5.586;250.519;-0.54917;5.05002;0.33353;3
AHRS;5.587;250.519;18.2943;-152.9077;46.1122;0.41016;-0.86857;-0.05164;-120
SOUN;5.589;244.63;0.00747;51.44
LIGH;5.591;250.528;81.0;0
ACCE;5.592;250.529;8.85855;2.99754;-4.22337;3
GYRO;5.603;250.539;-0.96486;5.28062;0.30360;3
AHRS;5.603;250.539;18.9915;-146.8940;43.4836;0.39387;-0.86076;-0.04280;-19
PRES;5.605;250.541;1012.1393;0
LIGH;5.611;250.548;81.0;0
ACCE;5.612;250.549;8.83939;2.88262;-2.97839;3
MAGN;5.613;250.549;-20.22000;7.08000;33.06000;3
GYRO;5.623;250.559;-1.41171;5.29742;0.21075;3
AHRS;5.623;250.559;19.6990;-140.9379;41.0576;0.37919;-0.84955;-0.03547;83
LIGH;5.631;250.568;81.0;0
ACCE;5.632;250.569;8.84897;2.95923;-1.64721;3
MAGN;5.633;250.569;-23.58000;7.20000;30.78000;3
GYRO;5.643;250.579;-1.50884;5.30200;0.21686;3
AHRS;5.645;250.579;20.1958;-134.4577;38.4923;0.36330;-0.83467;-0.02702;5
PRES;5.646;250.581;1012.1847;0
LIGH;5.652;250.588;87.0;0
ACCE;5.653;250.589;8.96389;3.01669;-0.39265;3
MAGN;5.656;250.589;-26.82000;6.90000;28.08000;3
GYRO;5.663;250.599;-1.20768;5.01978;0.17959;3
AHRS;5.664;250.599;20.8859;-128.5557;35.9654;0.34835;-0.81842;-0.02355;-8
LIGH;5.672;250.608;87.0;0
ACCE;5.674;250.610;9.00220;3.16992;0.56503;3
MAGN;5.675;250.610;-29.76000;6.72000;25.20000;3
GYRO;5.683;250.619;-0.79168;4.73512;-0.06903;3
AHRS;5.685;250.619;21.6913;-122.4393;33.5976;0.33551;-0.79790;-0.02122;44
PRES;5.687;250.621;1012.2137;0
LIGH;5.692;250.628;197.0;0
ACCE;5.693;250.630;8.71489;3.23696;1.14922;3
MAGN;5.694;250.630;-32.58000;6.66000;22.02000;3
GYRO;5.703;250.639;-0.61575;4.61325;-0.22846;3
AHRS;5.704;250.639;22.3762;-116.2201;31.1857;0.32262;-0.77472;-0.01938;31
LIGH;5.712;250.648;197.0;0
ACCE;5.713;250.650;8.39886;3.15077;2.02071;3
MAGN;5.714;250.650;-34.86000;6.60000;18.72000;3
GYRO;5.723;250.659;-0.81612;4.34325;-0.14416;3
AHRS;5.725;250.659;22.9765;-110.4173;28.7550;0.30992;-0.75136;-0.01960;5
PRES;5.726;250.661;1012.2101;0
LIGH;5.732;250.668;97.0;0
ACCE;5.734;250.670;7.92002;2.93050;3.10289;3
GYRO;5.743;250.679;-1.14323;3.87686;-0.04154;3
AHRS;5.744;250.679;23.6336;-105.1706;26.3991;0.29865;-0.72848;-0.02256;-40
LIGH;5.752;250.688;97.0;0
ACCE;5.754;250.690;7.58483;3.02627;3.98395;3
GYRO;5.763;250.699;-1.07573;3.45566;0.10996;3
AHRS;5.765;250.699;23.9799;-100.1775;24.1662;0.28739;-0.70578;-0.02444;89
PRES;5.767;250.701;1012.1917;0
LIGH;5.772;250.708;219.0;0
ACCE;5.774;250.710;7.25922;3.05500;4.59687;3
MAGN;5.775;250.710;-39.66000;6.72000;7.92000;3
GYRO;5.783;250.719;-0.75656;3.20460;0.18204;3
AHRS;5.784;250.719;24.0985;-95.1199;21.7889;0.27474;-0.68209;-0.02655;61
LIGH;5.792;250.728;219.0;0
ACCE;5.794;250.730;6.99107;3.13162;5.06613;3
MAGN;5.795;250.730;-40.56000;6.84000;4.20000;3
GYRO;5.803;250.739;-0.54031;3.04364;0.22938;3
AHRS;5.807;250.739;23.9924;-90.1632;19.3501;0.26108;-0.65813;-0.02901;-113
PRES;5.809;250.741;1012.1478;0
LIGH;5.812;250.748;237.0;0
ACCE;5.814;250.751;6.64630;3.35188;5.86101;3
MAGN;5.815;250.751;-41.10000;6.96000;0.66000;3
GYRO;5.823;250.759;-0.52809;2.68445;0.34972;3
AHRS;5.824;250.759;23.9721;-85.9781;17.0583;0.24915;-0.63709;-0.03392;37
LIGH;5.832;250.768;237.0;0
ACCE;5.835;250.771;6.51223;3.40934;6.05254;3
GYRO;5.843;250.779;-0.48381;2.38940;0.33109;3
AHRS;5.845;250.779;24.0988;-82.0526;15.0890;0.24041;-0.61571;-0.03897;30
PRES;5.846;250.781;1012.1828;0
LIGH;5.852;250.788;271.0;0
ACCE;5.854;250.791;6.15789;2.35589;6.49307;3
MAGN;5.855;250.791;-41.04000;7.32000;-6.12000;3
GYRO;5.863;250.799;-0.20189;2.21805;0.15455;3
AHRS;5.864;250.799;24.3585;-78.2940;13.4073;0.23453;-0.59378;-0.04379;95
LIGH;5.872;250.808;271.0;0
ACCE;5.875;250.811;6.05254;1.93451;6.76123;3
MAGN;5.876;250.811;-40.74000;7.50000;-9.36000;3
GYRO;5.883;250.819;-0.09377;2.03449;-0.13225;3
AHRS;5.885;250.819;24.6699;-74.9104;11.4899;0.22820;-0.57414;-0.05163;108
PRES;5.887;250.821;1012.0911;0
LIGH;5.892;250.828;329.0;0
ACCE;5.895;250.831;5.80354;2.08774;7.00065;3
MAGN;5.896;250.831;-40.08000;7.62000;-12.42000;3
GYRO;5.903;250.839;-0.15149;2.30205;-0.18387;3
AHRS;5.904;250.839;24.8750;-71.3184;9.6694;0.22235;-0.55251;-0.05824;-58
LIGH;5.912;250.848;329.0;0
ACCE;5.915;250.851;5.62159;2.25055;7.24007;3
MAGN;5.916;250.851;-39.12000;7.86000;-15.42000;3
GYRO;5.924;250.859;-0.46181;2.83503;-0.18295;3
AHRS;5.925;250.859;25.0203;-67.3609;7.6633;0.21603;-0.52814;-0.06557;-94
PRES;5.927;250.861;1012.0687;0
LIGH;5.932;250.868;455.0;0
ACCE;5.935;250.871;5.12359;2.42293;7.63272;3
MAGN;5.936;250.871;-37.92000;7.98000;-18.12000;3
GYRO;5.943;250.879;-0.77763;3.07418;-0.15791;3
AHRS;5.945;250.879;25.0742;-63.2937;5.6619;0.20986;-0.50242;-0.07271;-106
LIGH;5.952;250.888;455.0;0
ACCE;5.955;250.891;4.58729;2.57616;7.98706;3
MAGN;5.956;250.891;-36.72000;8.16000;-20.52000;3
GYRO;5.963;250.899;-0.71410;2.86374;-0.08858;3
AHRS;5.965;250.899;25.0284;-59.1746;3.8677;0.20459;-0.47539;-0.07828;89
PRES;5.967;250.901;1012.1978;0
LIGH;5.972;250.908;672.0;0
ACCE;5.975;250.911;4.10845;2.36547;8.49463;3
MAGN;5.976;250.911;-35.22000;8.64000;-22.86000;3
GYRO;5.984;250.919;-0.52534;2.32251;-0.18906;3
AHRS;5.985;250.919;25.0457;-55.0371;1.7911;0.19932;-0.44798;-0.08664;79
LIGH;5.992;250.928;672.0;0
ACCE;5.995;250.932;3.65834;2.30801;8.72447;3
MAGN;5.996;250.932;-33.78000;8.82000;-25.08000;3
GYRO;6.004;250.939;-0.32773;1.75135;-0.45632;3
AHRS;6.005;250.939;25.2106;-51.1850;-0.2896;0.19576;-0.42205;-0.09649;-62
PRES;6.007;250.941;1012.0466;0
LIGH;6.012;250.948;788.0;0
ACCE;6.016;250.952;3.52426;2.42293;8.81066;3
MAGN;6.017;250.952;-32.16000;9.12000;-26.82000;3
GYRO;6.024;250.959;-0.16218;1.18355;-0.75595;3
AHRS;6.025;250.959;25.4002;-47.8166;-2.3592;0.19280;-0.39941;-0.10744;71
LIGH;6.032;250.968;788.0;0
ACCE;6.036;250.972;3.48596;2.47082;8.53294;3
MAGN;6.037;250.972;-30.78000;9.30000;-28.56000;3
GYRO;6.045;250.979;0.17868;1.27182;-0.91447;3
AHRS;6.046;250.979;25.8796;-44.3350;-4.1792;0.19383;-0.37505;-0.11734;111
PRES;6.048;250.981;1012.1679;0
LIGH;6.065;250.988;842.0;0
ACCE;6.066;250.992;3.22738;2.38462;8.23605;3
MAGN;6.067;250.992;-29.22000;9.54000;-30.12000;3
GYRO;6.068;250.999;0.20036;1.65086;-0.79748;3
AHRS;6.070;250.999;26.1339;-41.0461;-6.0775;0.19334;-0.35225;-0.12751;-48
LIGH;6.073;251.008;842.0;0
ACCE;6.076;251.013;1.99198;2.32716;9.21289;3
MAGN;6.077;251.013;-27.78000;9.84000;-31.50000;3
GYRO;6.083;251.019;-0.10263;1.61482;-0.74495;3
AHRS;6.084;251.019;26.4398;-38.1368;-8.0122;0.19339;-0.33236;-0.13881;35
PRES;6.086;251.021;1012.0632;0
SOUN;6.087;580.29;0.01771;58.94
LIGH;6.092;251.028;902.0;0
ACCE;6.096;251.032;1.49398;2.45166;9.77792;3
MAGN;6.098;251.032;-26.28000;9.96000;-32.76000;3
GYRO;6.103;251.039;-0.41478;0.95326;-0.88514;3
AHRS;6.104;251.039;26.6629;-35.5558;-9.9162;0.19307;-0.31497;-0.15022;-54
LIGH;6.113;251.049;902.0;0
ACCE;6.116;251.052;0.99599;2.11647;9.64384;3
MAGN;6.117;251.052;-24.90000;10.02000;-33.90000;3
GYRO;6.123;251.059;-0.33353;-0.09132;-1.01831;3
AHRS;6.124;251.059;26.7811;-33.0451;-12.0634;0.19172;-0.29846;-0.16350;-33
PRES;6.126;251.061;1012.0538;0
LIGH;6.133;251.068;992.0;0
ACCE;6.136;251.073;0.90022;1.61848;9.69173;3
GYRO;6.143;251.079;-0.08674;-0.76755;-1.37903;3
AHRS;6.144;251.079;26.9161;-30.4744;-14.7828;0.18980;-0.28236;-0.18137;39
LIGH;6.152;251.088;992.0;0
ACCE;6.157;251.093;1.23541;2.03986;9.35654;3
MAGN;6.157;251.093;-22.68000;9.90000;-35.58000;3
GYRO;6.163;251.099;-0.06872;-1.06779;-1.82588;3
AHRS;6.164;251.099;26.9156;-28.3862;-17.8101;0.18599;-0.27051;-0.20233;57
PRES;6.165;251.101;1012.1508;0
LIGH;6.172;251.108;994.0;0
ACCE;6.177;251.113;1.78129;2.26013;9.37569;3
MAGN;6.178;251.113;-21.72000;10.02000;-36.18000;3
GYRO;6.183;251.119;-0.37018;-0.98166;-1.89154;3
AHRS;6.184;251.119;26.5973;-26.6290;-20.8741;0.17954;-0.26096;-0.22366;121
LIGH;6.192;251.128;994.0;0
ACCE;6.197;251.133;1.92494;2.14520;9.59596;3
MAGN;6.198;251.133;-20.88000;9.96000;-36.84000;3
GYRO;6.203;251.139;-0.77061;-1.15637;-1.89460;3
AHRS;6.205;251.139;26.4383;-25.3469;-24.0844;0.17364;-0.25543;-0.24722;88
PRES;6.206;251.141;1012.1436;0
LIGH;6.212;251.148;1012.0;0
ACCE;6.217;251.153;1.99198;1.76213;9.44273;3
GYRO;6.223;251.159;-1.04489;-1.52472;-2.12856;3
AHRS;6.224;251.159;26.1670;-24.2022;-27.4672;0.16653;-0.25091;-0.27221;122
LIGH;6.232;251.168;1012.0;0
ACCE;6.237;251.173;2.14520;1.57060;9.01178;3
MAGN;6.238;251.173;-19.98000;9.90000;-37.56000;3
GYRO;6.243;251.179;-1.10475;-1.80694;-2.45629;3
AHRS;6.244;251.179;25.6450;-23.1240;-30.9252;0.15745;-0.24633;-0.29756;-52
PRES;6.246;251.181;1012.0758;0
LIGH;6.252;251.188;1055.0;0
ACCE;6.257;251.193;2.30801;1.77171;8.49463;3
GYRO;6.263;251.199;-0.90469;-1.87383;-2.57327;3
AHRS;6.264;251.199;25.0308;-22.3396;-34.2908;0.14740;-0.24338;-0.32245;102
LIGH;6.272;251.208;1055.0;0
ACCE;6.277;251.213;2.59531;1.88663;8.38928;3
MAGN;6.278;251.213;-20.10000;9.78000;-37.68000;3
GYRO;6.283;251.219;-0.60445;-1.70492;-2.56044;3
AHRS;6.284;251.219;24.5398;-21.6214;-37.6480;0.13844;-0.24083;-0.34743;37
PRES;6.286;251.221;1012.0695;0
LIGH;6.293;251.229;1063.0;0
ACCE;6.300;251.236;2.98796;2.29843;8.06367;3
MAGN;6.302;251.236;-20.52000;9.48000;-37.62000;3
GYRO;6.305;251.239;-0.36072;-1.50456;-2.39490;3
AHRS;6.306;251.239;24.2619;-21.0978;-40.6735;0.13151;-0.23963;-0.37011;9
LIGH;6.312;251.248;1063.0;0
ACCE;6.323;251.257;3.29442;2.59531;7.69018;3
MAGN;6.325;251.257;-21.00000;8.88000;-37.20000;3
GYRO;6.326;251.259;-0.15638;-1.20951;-2.07328;3
AHRS;6.327;251.259;24.1701;-20.4869;-43.2170;0.12751;-0.23754;-0.38898;-77
PRES;6.334;251.261;1011.9753;0
LIGH;6.334;251.268;1036.0;0
ACCE;6.341;251.278;3.59130;2.54743;8.14986;3
MAGN;6.342;251.278;-21.66000;8.28000;-37.08000;3
GYRO;6.343;251.279;0.05437;-1.10689;-1.79289;3
AHRS;6.344;251.279;24.3789;-20.1211;-45.2657;0.12618;-0.23761;-0.40441;-9
LIGH;6.351;251.288;1036.0;0
ACCE;6.361;251.297;3.54342;2.35589;9.07881;3
MAGN;6.362;251.297;-22.32000;7.86000;-36.66000;3
GYRO;6.363;251.299;0.15149;-1.24647;-1.72111;3
AHRS;6.363;251.299;24.7162;-19.9537;-46.9814;0.12586;-0.23923;-0.41748;-116
PRES;6.364;251.301;1012.1065;0
LIGH;6.371;251.308;1009.0;0
ACCE;6.381;251.317;3.03585;2.13563;8.30309;3
MAGN;6.381;251.317;-23.16000;7.20000;-36.00000;3
GYRO;6.383;251.319;0.13592;-1.82068;-1.91201;3
AHRS;6.383;251.319;25.0607;-20.2771;-48.6499;0.12383;-0.24455;-0.43062;85
LIGH;6.392;251.328;1009.0;0
ACCE;6.401;251.338;3.37104;2.24097;8.09240;3
MAGN;6.402;251.338;-24.30000;6.42000;-35.40000;3
GYRO;6.403;251.339;-0.10873;-1.65178;-2.24829;3
AHRS;6.404;251.339;25.0833;-19.7343;-50.6653;0.12179;-0.24273;-0.44512;-45
PRES;6.406;251.341;1011.9559;0
LIGH;6.412;251.348;978.0;0
ACCE;6.421;251.358;4.01268;2.32716;8.34140;3
MAGN;6.422;251.358;-25.62000;5.76000;-34.56000;3
GYRO;6.424;251.359;-0.19028;-1.53083;-2.26967;3
AHRS;6.425;251.359;25.2623;-19.8827;-52.5678;0.11852;-0.24642;-0.45946;-87
LIGH;6.432;251.368;978.0;0
MAGN;6.441;251.378;-26.52000;4.92000;-33.90000;3
GYRO;6.443;251.379;-0.26664;-1.64017;-2.26723;3
AHRS;6.444;251.379;25.3307;-20.0890;-54.8219;0.11332;-0.25046;-0.47623;-81
PRES;6.446;251.381;1012.0944;0
LIGH;6.452;251.388;948.0;0
ACCE;6.461;251.398;4.09887;2.54743;7.97748;3
MAGN;6.462;251.398;-27.78000;4.14000;-33.06000;3
GYRO;6.463;251.399;-0.61117;-1.63254;-2.46515;3
AHRS;6.464;251.399;25.0739;-20.1306;-57.3290;0.10570;-0.25222;-0.49432;126
LIGH;6.472;251.408;948.0;0
ACCE;6.482;251.418;4.36702;2.89220;7.92002;3
MAGN;6.483;251.418;-28.86000;3.42000;-32.28000;3
GYRO;6.484;251.419;-0.87262;-1.66400;-2.49325;3
AHRS;6.485;251.419;24.7697;-20.4148;-59.6731;0.09699;-0.25516;-0.51123;8
PRES;6.486;251.421;1011.9811;0
LIGH;6.492;251.428;941.0;0
ACCE;6.502;251.438;4.31914;3.00712;7.64229;3
MAGN;6.503;251.438;-29.94000;2.16000;-31.50000;3
GYRO;6.504;251.439;-0.76114;-1.77915;-2.32740;3
AHRS;6.505;251.439;24.6133;-20.8883;-61.9171;0.08864;-0.25971;-0.52740;-7
LIGH;6.512;251.448;941.0;0
ACCE;6.523;251.459;4.08930;2.91135;7.33583;3
MAGN;6.524;251.459;-31.02000;1.14000;-30.48000;3
GYRO;6.526;251.459;-0.52260;-1.71562;-2.34847;3
AHRS;6.527;251.459;24.5129;-21.1810;-64.3532;0.08098;-0.26314;-0.54455;14
PRES;6.528;251.461;1012.1304;0
LIGH;6.532;251.468;919.0;0
GYRO;6.544;251.479;-0.23549;-1.35429;-2.64382;3
AHRS;6.545;251.479;24.7399;-21.2106;-66.9018;0.07659;-0.26606;-0.56212;125
ACCE;6.547;251.480;4.27126;3.11246;7.20176;3
MAGN;6.548;251.480;-31.98000;-0.12000;-29.58000;3
LIGH;6.552;251.488;919.0;0
GYRO;6.565;251.499;0.05131;-1.19271;-2.68811;3
AHRS;6.566;251.499;25.1522;-21.4845;-69.1564;0.07289;-0.27119;-0.57762;54
ACCE;6.567;251.501;4.82671;3.82115;7.18261;3
MAGN;6.568;251.501;-32.88000;-1.56000;-28.56000;3
PRES;6.569;251.501;1011.9470;0
LIGH;6.572;251.508;851.0;0
GYRO;6.583;251.519;0.18631;-1.16950;-2.38421;3
AHRS;6.585;251.519;25.5782;-21.5277;-71.1926;0.07082;-0.27468;-0.59126;93
ACCE;6.589;251.520;5.23851;4.75967;7.32626;3
MAGN;6.590;251.520;-33.54000;-3.12000;-27.42000;3
SOUN;6.591;405.60;0.01238;55.83
LIGH;6.596;251.528;851.0;0
GYRO;6.603;251.539;0.13195;-1.12491;-2.14108;3
AHRS;6.604;251.539;26.1624;-21.4468;-73.2414;0.07037;-0.27812;-0.60469;90
ACCE;6.605;251.540;5.16190;5.03740;7.23049;3
MAGN;6.606;251.540;-34.14000;-4.56000;-26.40000;3
PRES;6.607;251.541;1012.0986;0
LIGH;6.612;251.548;796.0;0
GYRO;6.623;251.559;-0.02199;-1.07360;-2.00761;3
AHRS;6.624;251.559;26.8781;-21.6668;-74.8356;0.07022;-0.28389;-0.61515;106
ACCE;6.625;251.561;4.96079;4.97036;7.00065;3
MAGN;6.627;251.561;-34.62000;-6.06000;-25.38000;3
LIGH;6.632;251.568;796.0;0
GYRO;6.643;251.579;-0.10446;-1.09650;-1.96027;3
AHRS;6.644;251.579;27.7775;-22.1125;-76.1124;0.07074;-0.29181;-0.62355;83
PRES;6.645;251.581;1012.0233;0
ACCE;6.646;251.581;4.80756;4.86502;6.87615;3
MAGN;6.647;251.581;-34.86000;-7.50000;-24.72000;3
LIGH;6.652;251.588;759.0;0
GYRO;6.663;251.599;0.00244;-1.03786;-2.21042;3
AHRS;6.664;251.599;28.8574;-22.2495;-77.6587;0.07330;-0.29886;-0.63327;-76
ACCE;6.666;251.601;4.61602;4.69264;6.56011;3
MAGN;6.667;251.601;-35.22000;-9.12000;-23.82000;3
LIGH;6.672;251.608;759.0;0
GYRO;6.683;251.619;0.35033;-0.99510;-2.47920;3
AHRS;6.685;251.619;30.1018;-22.3868;-79.2517;0.07665;-0.30685;-0.64300;-79
PRES;6.686;251.621;1012.0569;0
ACCE;6.687;251.622;4.60644;4.87459;6.52181;3
MAGN;6.688;251.622;-35.46000;-10.86000;-22.80000;3
LIGH;6.692;251.628;700.0;0
GYRO;6.703;251.639;0.64813;-1.00029;-2.54456;3
AHRS;6.704;251.639;31.3657;-22.4032;-81.0078;0.08014;-0.31443;-0.65334;-37
ACCE;6.706;251.641;4.59687;5.22894;6.33027;3
LIGH;6.712;251.648;700.0;0
GYRO;6.723;251.659;0.79535;-0.93585;-2.47675;3
AHRS;6.724;251.659;32.8164;-22.1962;-82.9300;0.08545;-0.32192;-0.66406;103
PRES;6.726;251.661;1011.9953;0
ACCE;6.727;251.662;4.45322;5.75566;6.11958;3
MAGN;6.728;251.662;-35.28000;-14.28000;-20.88000;3
LIGH;6.732;251.668;611.0;0
GYRO;6.743;251.679;0.85796;-0.90042;-2.31060;3
AHRS;6.745;251.679;34.4369;-22.0634;-84.7552;0.09144;-0.33085;-0.67375;110
ACCE;6.746;251.682;4.29999;6.28239;5.94720;3
MAGN;6.747;251.682;-34.86000;-16.14000;-19.98000;3
LIGH;6.752;251.688;611.0;0
GYRO;6.763;251.699;0.84605;-0.85552;-2.15910;3
AHRS;6.765;251.699;36.0691;-21.9072;-86.2532;0.09832;-0.33965;-0.68112;21
PRES;6.766;251.701;1012.0402;0
ACCE;6.767;251.702;4.07972;6.68461;5.70778;3
MAGN;6.768;251.702;-34.56000;-17.94000;-19.02000;3
LIGH;6.772;251.708;526.0;0
GYRO;6.783;251.719;0.86437;-0.80176;-2.10840;3
AHRS;6.784;251.719;37.9419;-21.6653;-87.8681;0.10662;-0.34953;-0.68845;18
ACCE;6.786;251.721;3.93607;7.02938;5.47793;3
MAGN;6.787;251.721;-34.02000;-19.68000;-17.94000;3
LIGH;6.792;251.728;526.0;0
GYRO;6.803;251.739;0.98502;-0.72021;-2.08458;3
AHRS;6.804;251.739;39.9380;-21.3377;-89.3617;0.11628;-0.35971;-0.69441;30
PRES;6.806;251.741;1012.0084;0
ACCE;6.807;251.742;3.81157;7.24964;5.19063;3
MAGN;6.808;251.742;-33.54000;-21.42000;-16.98000;3
LIGH;6.812;251.748;445.0;0
GYRO;6.823;251.759;1.17317;-0.66218;-1.96363;3
AHRS;6.824;251.759;42.0155;-21.0000;-90.7047;0.12668;-0.37033;-0.69894;-19
ACCE;6.826;251.761;3.67749;7.30710;5.01825;3
MAGN;6.827;251.761;-32.94000;-23.04000;-15.84000;3
LIGH;6.832;251.768;445.0;0
GYRO;6.843;251.779;1.36253;-0.70402;-1.72722;3
AHRS;6.845;251.779;44.2001;-20.7811;-91.8633;0.13731;-0.38211;-0.70200;-84
PRES;6.847;251.781;1012.0974;0
ACCE;6.848;251.782;3.44765;7.59441;4.57771;3
MAGN;6.849;251.782;-32.04000;-24.78000;-15.00000;3
LIGH;6.852;251.788;353.0;0
GYRO;6.863;251.799;1.55190;-0.69242;-1.49601;3
AHRS;6.864;251.799;46.5353;-20.5381;-92.8377;0.14933;-0.39447;-0.70337;-54
ACCE;6.866;251.801;3.30400;7.84340;4.36702;3
MAGN;6.867;251.801;-31.20000;-26.58000;-14.04000;3
LIGH;6.872;251.808;353.0;0
GYRO;6.883;251.819;1.64720;-0.64630;-1.37323;3
AHRS;6.884;251.819;48.8461;-20.3441;-93.7457;0.16085;-0.40695;-0.70400;-29
PRES;6.886;251.821;1012.0219;0
ACCE;6.887;251.822;3.07416;8.10198;4.15633;3
MAGN;6.889;251.822;-30.36000;-28.14000;-13.02000;3
LIGH;6.892;251.828;285.0;0
GYRO;6.903;251.839;1.85947;-0.66218;-1.19149;3
AHRS;6.904;251.839;51.4205;-20.5193;-94.1538;0.17320;-0.42188;-0.70184;-118
ACCE;6.906;251.842;2.85389;8.35098;3.78284;3
MAGN;6.907;251.842;-29.46000;-29.64000;-11.94000;3
LIGH;6.912;251.848;285.0;0
GYRO;6.924;251.859;2.04090;-0.63744;-0.97983;3
AHRS;6.927;251.859;53.9682;-20.6569;-94.4709;0.18580;-0.43620;-0.69886;20
PRES;6.928;251.861;1011.9984;0
ACCE;6.929;251.863;2.64320;8.68616;3.36146;3
MAGN;6.933;251.863;-28.56000;-30.96000;-10.86000;3
LIGH;6.934;251.868;278.0;0
GYRO;6.944;251.879;2.20828;-0.48228;-0.69058;3
AHRS;6.945;251.879;56.5771;-20.9365;-94.4218;0.19916;-0.45068;-0.69395;70
ACCE;6.947;251.882;2.60489;9.05008;3.15077;3
MAGN;6.948;251.882;-27.72000;-32.22000;-9.42000;3
LIGH;6.952;251.888;278.0;0
GYRO;6.964;251.899;2.34389;-0.27397;-0.25198;3
AHRS;6.968;251.899;59.1940;-21.6889;-93.6949;0.21242;-0.46577;-0.68657;-75
PRES;6.972;251.901;1011.9933;0
ACCE;6.974;251.903;2.69108;9.15543;3.23696;3
MAGN;6.976;251.903;-26.82000;-33.54000;-7.98000;3
LIGH;6.977;251.908;265.0;0
GYRO;6.984;251.919;2.35122;-0.36163;0.13928;3
AHRS;6.985;251.919;61.7663;-23.0382;-92.4708;0.22412;-0.48177;-0.67821;-17
ACCE;6.987;251.922;2.64320;9.13627;2.65278;3
MAGN;6.988;251.922;-25.98000;-34.50000;-6.42000;3
LIGH;6.992;251.928;265.0;0
GYRO;7.003;251.939;2.16521;-0.28436;0.30452;3
AHRS;7.005;251.939;64.1521;-24.3408;-90.8951;0.23689;-0.49525;-0.66880;-69
PRES;7.007;251.941;1012.0331;0
ACCE;7.008;251.942;2.70066;9.27035;2.15478;3
MAGN;7.009;251.942;-25.20000;-35.34000;-4.98000;3
LIGH;7.012;251.948;265.0;0
GYRO;7.024;251.959;1.91201;0.02688;0.49236;3
AHRS;7.025;251.959;66.0993;-26.2479;-88.6062;0.24717;-0.50717;-0.65877;18
ACCE;7.027;251.962;2.80600;9.45231;1.99198;3
MAGN;7.028;251.962;-24.72000;-35.94000;-3.54000;3
LIGH;7.032;251.968;265.0;0
GYRO;7.046;251.979;1.79258;0.10507;0.76877;3
AHRS;7.047;251.979;67.8920;-29.2477;-85.4140;0.25499;-0.52038;-0.64802;113
PRES;7.048;251.981;1012.0438;0
ACCE;7.055;251.983;2.71981;9.34696;1.65679;3
MAGN;7.056;251.983;-24.18000;-36.54000;-1.98000;3
LIGH;7.057;251.988;253.0;0
GYRO;7.073;251.999;1.64720;0.08033;0.86499;3
AHRS;7.075;251.999;69.4385;-32.1337;-82.1870;0.26295;-0.53118;-0.63795;-113
ACCE;7.076;252.003;2.82516;9.23204;1.41737;3
MAGN;7.077;252.003;-23.64000;-36.90000;-0.42000;3
LIGH;7.079;252.008;253.0;0
GYRO;7.087;252.019;1.31489;0.10537;0.83017;3
AHRS;7.092;252.019;70.5496;-34.9785;-78.9526;0.26918;-0.53956;-0.62900;63
PRES;7.098;252.021;1012.0411;0
ACCE;7.099;252.023;3.07416;9.09797;1.25456;3
MAGN;7.100;252.023;-23.28000;-37.26000;1.02000;3
LIGH;7.101;252.028;251.0;0
SOUN;7.102;81.70;0.00249;41.91
GYRO;7.107;252.039;0.93982;0.12828;0.86834;3
AHRS;7.110;252.039;71.3764;-38.0572;-75.6091;0.27342;-0.54728;-0.62093;-74
ACCE;7.112;252.043;3.31358;9.12670;0.95768;3
MAGN;7.113;252.043;-23.16000;-37.32000;2.34000;3
LIGH;7.114;252.048;251.0;0
GYRO;7.123;252.059;0.64202;0.34086;0.99174;3
AHRS;7.125;252.059;71.9056;-40.8036;-72.4720;0.27705;-0.55290;-0.61357;-126
PRES;7.126;252.061;1012.0434;0
ACCE;7.127;252.063;3.52426;8.90643;0.69911;3
MAGN;7.128;252.063;-22.98000;-37.50000;3.66000;3
LIGH;7.132;252.068;248.0;0
GYRO;7.143;252.079;0.49816;0.63255;1.04519;3
AHRS;7.144;252.079;72.2169;-43.1543;-69.7437;0.27974;-0.55708;-0.60735;51
ACCE;7.147;252.083;3.93607;8.64786;0.67038;3
MAGN;7.149;252.083;-22.86000;-37.26000;4.92000;3
LIGH;7.152;252.088;248.0;0
GYRO;7.163;252.099;0.45051;0.74831;0.93126;3
AHRS;7.165;252.099;72.4143;-45.2971;-67.2758;0.28175;-0.56067;-0.60188;122
PRES;7.167;252.101;1012.1110;0
ACCE;7.167;252.103;4.24253;8.58082;0.49799;3
MAGN;7.168;252.103;-22.98000;-37.14000;6.12000;3
LIGH;7.172;252.108;254.0;0
GYRO;7.183;252.119;0.44318;0.89828;0.75136;3
AHRS;7.184;252.119;72.5560;-47.1059;-64.8865;0.28494;-0.56284;-0.59598;69
ACCE;7.188;252.124;4.43406;8.77236;0.20111;3
MAGN;7.189;252.124;-23.22000;-36.66000;7.26000;3
LIGH;7.192;252.128;254.0;0
GYRO;7.203;252.139;0.49083;1.12491;0.81551;3
AHRS;7.205;252.139;72.4759;-49.4082;-61.8823;0.28730;-0.56524;-0.58865;31
PRES;7.206;252.141;1012.0697;0
ACCE;7.207;252.143;4.54898;8.94474;0.24900;3
MAGN;7.208;252.143;-23.58000;-36.30000;8.28000;3
LIGH;7.212;252.148;254.0;0
GYRO;7.223;252.159;0.54520;1.28282;1.02748;3
AHRS;7.224;252.159;72.3655;-51.8843;-58.7222;0.28956;-0.56803;-0.58096;-69
ACCE;7.227;252.163;4.51068;8.92558;0.37350;3
MAGN;7.228;252.163;-24.12000;-35.70000;9.00000;3
LIGH;7.232;252.168;254.0;0
GYRO;7.243;252.179;0.51649;1.28373;1.16736;3
AHRS;7.245;252.179;72.2263;-54.5764;-55.3335;0.29193;-0.57124;-0.57268;60
PRES;7.246;252.181;1012.0181;0
ACCE;7.247;252.184;4.44364;8.70532;0.61292;3
MAGN;7.248;252.184;-24.72000;-35.28000;9.66000;3
LIGH;7.252;252.188;254.0;0
GYRO;7.263;252.199;0.40439;1.16400;1.18111;3
AHRS;7.264;252.199;71.9560;-57.1870;-52.1094;0.29329;-0.57450;-0.56468;-76
ACCE;7.267;252.204;4.56814;8.52336;0.71826;3
MAGN;7.268;252.204;-25.38000;-34.50000;10.20000;3
LIGH;7.272;252.208;254.0;0
GYRO;7.283;252.219;0.27764;1.02228;1.16064;3
AHRS;7.285;252.219;71.5245;-59.5783;-49.2279;0.29320;-0.57775;-0.55728;30
PRES;7.287;252.221;1011.9966;0
ACCE;7.289;252.224;4.71179;8.45632;0.69911;3
MAGN;7.290;252.224;-26.16000;-33.78000;10.50000;3
LIGH;7.292;252.228;258.0;0
GYRO;7.303;252.239;0.23579;0.95509;1.22387;3
AHRS;7.304;252.239;70.9511;-61.6307;-46.8771;0.29136;-0.58101;-0.55096;118
ACCE;7.308;252.244;4.79798;8.38928;0.41180;3
MAGN;7.309;252.244;-26.82000;-33.12000;10.56000;3
LIGH;7.312;252.248;258.0;0
GYRO;7.323;252.259;0.27978;1.06657;1.35918;3
AHRS;7.325;252.259;70.2109;-63.4217;-44.8319;0.28829;-0.58408;-0.54483;11
PRES;7.326;252.261;1011.9269;0
ACCE;7.328;252.264;4.85544;8.17859;0.06704;3
MAGN;7.329;252.264;-27.60000;-32.34000;10.62000;3
LIGH;7.332;252.268;258.0;0
GYRO;7.343;252.279;0.38210;1.38269;1.38697;3
AHRS;7.344;252.279;69.4637;-64.9311;-42.9429;0.28586;-0.58649;-0.53841;-60
ACCE;7.348;252.284;5.09486;8.09240;-0.02873;3
MAGN;7.349;252.284;-28.56000;-31.44000;10.50000;3
LIGH;7.352;252.288;258.0;0
GYRO;7.363;252.299;0.52901;1.53816;1.39338;3
AHRS;7.366;252.299;68.6190;-66.9181;-40.5507;0.28330;-0.59015;-0.53032;28
PRES;7.368;252.301;1012.0159;0
ACCE;7.369;252.304;5.42047;8.05409;0.17238;3
MAGN;7.370;252.304;-29.46000;-30.60000;10.32000;3
LIGH;7.372;252.308;259.0;0
GYRO;7.383;252.319;0.66859;1.74952;1.42820;3
AHRS;7.384;252.319;67.7270;-68.8690;-37.6995;0.28323;-0.59284;-0.51946;-114
ACCE;7.388;252.324;5.62159;8.00621;0.30646;3
MAGN;7.389;252.324;-30.42000;-29.82000;9.84000;3
LIGH;7.392;252.328;259.0;0
GYRO;7.403;252.339;0.71288;1.88910;1.56076;3
AHRS;7.405;252.339;66.6465;-70.8055;-34.7373;0.28286;-0.59567;-0.50706;15
PRES;7.406;252.341;1012.0215;0
ACCE;7.408;252.344;5.68862;7.86256;0.43096;3
MAGN;7.410;252.344;-31.32000;-28.92000;9.48000;3
LIGH;7.412;252.348;261.0;0
GYRO;7.423;252.359;0.76480;2.06961;1.64720;3
AHRS;7.424;252.359;65.5183;-72.4360;-31.8079;0.28368;-0.59749;-0.49340;-30
ACCE;7.428;252.365;5.72693;7.73806;0.67038;3
MAGN;7.429;252.365;-32.22000;-28.02000;8.88000;3
LIGH;7.432;252.368;261.0;0
GYRO;7.443;252.379;0.77549;2.26203;1.69240;3
AHRS;7.445;252.379;64.2503;-73.5953;-29.1582;0.28442;-0.59813;-0.47897;-70
PRES;7.447;252.381;1012.0637;0
ACCE;7.448;252.385;5.73651;7.58483;1.06303;3
MAGN;7.450;252.385;-33.06000;-27.42000;7.92000;3
LIGH;7.452;252.388;254.0;0
GYRO;7.463;252.399;0.72876;2.44224;1.78342;3
AHRS;7.464;252.399;62.8351;-74.3235;-26.7472;0.28492;-0.59761;-0.46365;2
ACCE;7.468;252.405;5.54497;6.96234;2.67193;3
MAGN;7.469;252.405;-34.02000;-26.34000;7.14000;3
LIGH;7.472;252.408;254.0;0
GYRO;7.483;252.419;0.57208;2.23943;1.62734;3
AHRS;7.485;252.419;61.6381;-74.6365;-25.0119;0.28504;-0.59651;-0.45112;-4
PRES;7.487;252.421;1012.1298;0
ACCE;7.489;252.425;5.63116;6.93361;2.69108;3
MAGN;7.490;252.425;-34.86000;-25.26000;6.24000;3
LIGH;7.492;252.428;244.0;0
GYRO;7.503;252.439;-0.26359;2.26112;1.40652;3
AHRS;7.504;252.439;60.2674;-72.7616;-25.1835;0.28262;-0.58876;-0.44240;51
MAGN;7.509;252.445;-35.64000;-24.36000;5.22000;3
LIGH;7.512;252.448;244.0;0
GYRO;7.523;252.459;-1.05405;2.39093;1.35490;3
AHRS;7.525;252.459;58.8434;-70.0223;-26.6401;0.27638;-0.57899;-0.43862;-91
PRES;7.527;252.461;1012.1076;0
ACCE;7.529;252.466;6.10043;6.48350;2.91135;3
MAGN;7.530;252.466;-36.48000;-23.16000;4.14000;3
LIGH;7.532;252.468;241.0;0
GYRO;7.543;252.479;-1.27121;2.35733;1.20676;3
AHRS;7.545;252.479;57.5997;-67.1280;-28.4706;0.26997;-0.56832;-0.43773;-83
ACCE;7.549;252.486;6.16746;6.15789;3.37104;3
MAGN;7.550;252.486;-37.14000;-22.14000;2.88000;3
LIGH;7.552;252.488;241.0;0
GYRO;7.563;252.499;-1.25105;2.34175;1.11208;3
AHRS;7.565;252.499;56.1159;-63.5830;-30.9166;0.26142;-0.55465;-0.43876;42
PRES;7.566;252.501;1012.0701;0
ACCE;7.569;252.506;6.11000;5.99508;3.85945;3
MAGN;7.570;252.506;-37.68000;-21.00000;1.38000;3
LIGH;7.572;252.508;242.0;0
GYRO;7.583;252.519;-1.17225;2.30235;1.14690;3
AHRS;7.584;252.519;54.2642;-60.3160;-33.2842;0.24975;-0.54130;-0.43989;28
ACCE;7.589;252.526;6.09085;5.86101;4.11803;3
MAGN;7.590;252.526;-38.10000;-19.86000;-0.18000;3
LIGH;7.592;252.528;242.0;0
SOUN;7.596;53.95;0.00165;38.31
GYRO;7.603;252.539;-1.03511;2.27028;1.17744;3
AHRS;7.605;252.539;52.4345;-57.3248;-35.4290;0.23833;-0.52785;-0.44137;-21
PRES;7.607;252.541;1012.0270;0
ACCE;7.609;252.546;5.99508;5.40132;4.68306;3
MAGN;7.610;252.546;-38.58000;-18.60000;-1.74000;3
LIGH;7.612;252.548;244.0;0
GYRO;7.623;252.559;-0.89400;2.07297;0.96456;3
AHRS;7.625;252.559;50.8173;-54.6199;-37.5008;0.22780;-0.51498;-0.44440;-21
ACCE;7.629;252.566;5.91847;5.18105;5.25767;3
MAGN;7.631;252.566;-38.94000;-17.46000;-3.42000;3
LIGH;7.632;252.568;244.0;0
GYRO;7.643;252.579;-0.88484;1.76143;0.72937;3
AHRS;7.645;252.579;49.1666;-52.2499;-39.2979;0.21712;-0.50270;-0.44706;-98
PRES;7.646;252.581;1012.0037;0
ACCE;7.650;252.586;5.87058;5.21936;5.58328;3
MAGN;7.651;252.586;-39.18000;-16.32000;-5.04000;3
LIGH;7.652;252.588;244.0;0
GYRO;7.663;252.599;-0.82711;1.51372;0.60048;3
AHRS;7.664;252.599;47.6063;-50.1453;-40.9451;0.20687;-0.49109;-0.45008;-97
ACCE;7.670;252.606;5.79397;5.12359;5.87058;3
MAGN;7.672;252.606;-39.48000;-15.18000;-6.72000;3
LIGH;7.673;252.608;244.0;0
GYRO;7.683;252.619;-0.72143;1.34115;0.54703;3
AHRS;7.686;252.619;46.1584;-48.1685;-42.6632;0.19680;-0.47988;-0.45453;-77
PRES;7.687;252.621;1012.0251;0
ACCE;7.690;252.626;5.82270;4.92248;6.13873;3
MAGN;7.691;252.626;-39.54000;-14.16000;-8.52000;3
LIGH;7.692;252.628;270.0;0
GYRO;7.703;252.639;-0.63041;1.24250;0.46029;3
AHRS;7.704;252.639;44.8878;-46.2902;-44.3217;0.18808;-0.46887;-0.45955;-102
ACCE;7.710;252.646;5.79397;4.74052;6.38773;3
LIGH;7.712;252.648;270.0;0
GYRO;7.723;252.659;-0.49541;1.16645;0.38362;3
AHRS;7.725;252.659;43.7482;-44.6426;-45.7111;0.18069;-0.45865;-0.46383;126
PRES;7.727;252.661;1012.0280;0
ACCE;7.732;252.666;5.75566;4.64475;6.59842;3
MAGN;7.733;252.666;-39.42000;-12.00000;-12.12000;3
LIGH;7.735;252.668;310.0;0
GYRO;7.744;252.679;-0.33384;1.11605;0.36011;3
AHRS;7.745;252.679;42.6505;-43.1140;-46.8618;0.17423;-0.44854;-0.46711;-114
LIGH;7.752;252.688;310.0;0
ACCE;7.753;252.689;5.69820;4.56814;6.65588;3
MAGN;7.754;252.689;-39.12000;-11.10000;-13.98000;3
GYRO;7.763;252.699;-0.19731;1.14018;0.37904;3
AHRS;7.765;252.699;41.6710;-41.7046;-47.9980;0.16835;-0.43911;-0.47089;-105
PRES;7.767;252.701;1012.0950;0
LIGH;7.772;252.708;339.0;0
ACCE;7.773;252.709;5.57370;4.59687;6.63673;3
MAGN;7.774;252.709;-38.82000;-10.02000;-15.72000;3
GYRO;7.783;252.719;-0.16952;1.26388;0.40867;3
AHRS;7.785;252.719;40.6445;-40.1073;-48.7649;0.16440;-0.42756;-0.47213;-72
ACCE;7.793;252.727;5.43005;4.67348;6.56969;3
MAGN;7.794;252.727;-38.46000;-9.12000;-17.28000;3
LIGH;7.795;252.728;339.0;0
GYRO;7.804;252.739;-0.27917;1.49204;0.44563;3
AHRS;7.805;252.739;39.6111;-38.3824;-49.3304;0.16174;-0.41460;-0.47203;-103
PRES;7.807;252.741;1012.0333;0
LIGH;7.812;252.748;397.0;0
ACCE;7.813;252.749;5.16190;4.58729;6.40688;3
MAGN;7.815;252.749;-38.04000;-8.16000;-18.90000;3
GYRO;7.825;252.759;-0.46242;1.91903;0.43616;3
AHRS;7.831;252.759;38.6082;-36.2881;-49.7621;0.16133;-0.39879;-0.47073;-4
LIGH;7.832;252.768;397.0;0
ACCE;7.833;252.769;4.81713;4.29041;6.73250;3
MAGN;7.834;252.769;-37.50000;-7.26000;-20.34000;3
GYRO;7.843;252.779;-0.60903;2.21164;0.36774;3
AHRS;7.844;252.779;37.6537;-34.1124;-50.0930;0.16197;-0.38212;-0.46883;-31
PRES;7.846;252.781;1012.1593;0
LIGH;7.852;252.788;502.0;0
ACCE;7.853;252.789;4.32872;3.97437;7.07726;3
MAGN;7.854;252.789;-36.54000;-6.60000;-22.14000;3
GYRO;7.863;252.799;-0.70494;2.07480;0.31368;3
AHRS;7.864;252.799;36.6553;-31.9914;-50.3501;0.16229;-0.36532;-0.46659;-76
LIGH;7.872;252.808;502.0;0
ACCE;7.873;252.809;4.00311;3.72538;7.59441;3
MAGN;7.874;252.809;-35.82000;-5.94000;-23.52000;3
GYRO;7.883;252.819;-0.69791;1.83748;0.29749;3
AHRS;7.885;252.819;35.5600;-29.6354;-50.6861;0.16256;-0.34645;-0.46462;-108
PRES;7.889;252.821;1011.9551;0
LIGH;7.892;252.828;655.0;0
ACCE;7.893;252.829;3.74453;3.64876;7.90087;3
MAGN;7.894;252.829;-35.28000;-5.10000;-24.72000;3
GYRO;7.903;252.839;-0.65851;1.20432;0.16982;3
AHRS;7.904;252.839;34.4568;-27.6636;-51.3006;0.16041;-0.33034;-0.46530;-40
LIGH;7.912;252.848;655.0;0
ACCE;7.913;252.849;3.62961;3.68707;8.14986;3
MAGN;7.914;252.849;-34.62000;-4.32000;-25.86000;3
GYRO;7.923;252.859;-0.56963;0.66340;-0.07239;3
AHRS;7.924;252.859;33.3911;-25.7480;-52.0943;0.15791;-0.31472;-0.46754;-31
PRES;7.926;252.861;1012.0125;0
LIGH;7.932;252.868;744.0;0
ACCE;7.933;252.870;3.49553;3.58173;8.12113;3
MAGN;7.935;252.870;-33.96000;-3.84000;-27.00000;3
GYRO;7.946;252.881;-0.51588;0.24007;-0.30696;3
AHRS;7.947;252.881;32.3833;-24.3140;-53.0023;0.15371;-0.30263;-0.47146;22
LIGH;7.952;252.888;744.0;0
ACCE;7.956;252.892;3.34231;3.26569;8.15944;3
MAGN;7.957;252.892;-33.36000;-3.24000;-27.84000;3
GYRO;7.963;252.899;-0.57910;-0.03512;-0.58796;3
AHRS;7.965;252.899;31.4910;-23.1075;-54.1874;0.14889;-0.29271;-0.47786;-35
PRES;7.966;252.901;1012.0994;0
ACCE;7.972;252.908;3.23696;3.09331;8.16902;3
MAGN;7.973;252.908;-32.70000;-2.76000;-28.62000;3
LIGH;7.974;252.908;798.0;0
WIFI;7.982;281.177;WAP106;20:17:FF:FF:F1:06;-66
WIFI;7.982;281.177;WAP092;20:17:FF:FF:F0:92;-73
WIFI;7.982;281.177;WAP310;20:17:FF:FF:F3:10;-66
WIFI;7.982;281.177;WAP297;20:17:FF:FF:F2:97;-74
WIFI;7.982;281.177;WAP159;20:17:FF:FF:F1:59;-85
WIFI;7.982;281.177;WAP316;20:17:FF:FF:F3:16;-52
WIFI;7.982;281.177;WAP112;20:17:FF:FF:F1:12;-52
WIFI;7.982;281.177;WAP139;20:17:FF:FF:F1:39;-62
WIFI;7.982;281.177;WAP140;20:17:FF:FF:F1:40;-64
WIFI;7.982;281.177;WAP141;20:17:FF:FF:F1:41;-56
WIFI;7.982;281.177;WAP113;20:17:FF:FF:F1:13;-67
WIFI;7.982;281.177;WAP213;20:17:FF:FF:F2:13;-67
WIFI;7.982;281.177;WAP093;20:17:FF:FF:F0:93;-70
WIFI;7.982;281.177;WAP044;20:17:FF:FF:F0:44;-84
WIFI;7.982;281.177;WAP115;20:17:FF:FF:F1:15;-84
WIFI;7.982;281.177;WAP206;20:17:FF:FF:F2:06;-75
WIFI;7.982;281.177;WAP181;20:17:FF:FF:F1:81;-90
WIFI;7.982;281.177;WAP138;20:17:FF:FF:F1:38;-67
WIFI;7.982;281.177;WAP317;20:17:FF:FF:F3:17;-67
WIFI;7.982;281.177;WAP298;20:17:FF:FF:F2:98;-74
WIFI;7.982;281.177;WAP180;20:17:FF:FF:F1:80;-77
WIFI;7.982;281.177;WAP022;20:17:FF:FF:F0:22;-87
WIFI;7.982;281.177;WAP280;20:17:FF:FF:F2:80;-83
WIFI;7.982;281.177;WAP153;20:17:FF:FF:F1:53;-89
WIFI;7.982;281.177;WAP109;20:17:FF:FF:F1:09;-83
WIFI;7.982;281.177;WAP070;20:17:FF:FF:F0:70;-82
WIFI;7.982;281.177;WAP045;20:17:FF:FF:F0:45;-92
WIFI;7.982;281.177;WAP313;20:17:FF:FF:F3:13;-84
GYRO;8.040;252.919;-0.75014;-0.23854;-0.88148;3
AHRS;8.041;252.919;30.6611;-22.1018;-55.6022;0.14331;-0.28455;-0.48630;-58
ACCE;8.042;252.928;3.26569;3.14119;7.96790;3
MAGN;8.042;252.928;-32.10000;-2.34000;-29.46000;3
LIGH;8.045;252.928;798.0;0
GYRO;8.046;252.939;-1.02961;-0.38851;-0.98410;3
AHRS;8.046;252.939;29.5801;-21.2247;-57.1659;0.13514;-0.27640;-0.49595;77
PRES;8.047;252.941;1012.0457;0
LIGH;8.048;252.948;881.0;0
ACCE;8.049;252.949;3.45723;3.18908;8.02536;3
MAGN;8.049;252.949;-31.32000;-1.80000;-30.00000;3
GYRO;8.050;252.959;-1.29412;-0.44868;-0.88514;3
AHRS;8.050;252.959;28.3258;-20.3800;-58.8226;0.12555;-0.26769;-0.50635;-1
LIGH;8.051;252.968;881.0;0
ACCE;8.051;252.970;3.46680;2.95923;8.20732;3
MAGN;8.052;252.970;-30.84000;-1.38000;-30.60000;3
GYRO;8.052;252.979;-1.42576;-0.49969;-0.82284;3
AHRS;8.053;252.979;27.0598;-19.6491;-60.5181;0.11552;-0.25946;-0.51722;-77
PRES;8.054;252.981;1012.0567;0
LIGH;8.054;252.988;982.0;0
ACCE;8.054;252.990;3.59130;2.64320;8.31267;3
MAGN;8.055;252.990;-30.48000;-0.90000;-31.02000;3
GYRO;8.065;252.999;-1.54396;-0.49663;-0.95814;3
AHRS;8.066;252.999;25.6151;-18.9432;-62.2674;0.10420;-0.25040;-0.52852;-12
LIGH;8.072;253.008;982.0;0
ACCE;8.074;253.010;3.68707;2.41336;8.66701;3
MAGN;8.074;253.010;-30.12000;-0.30000;-31.32000;3
GYRO;8.089;253.019;-1.67835;-0.54734;-1.09589;3
AHRS;8.090;253.019;23.9621;-18.3942;-63.9458;0.09104;-0.24114;-0.53947;-120
PRES;8.091;253.021;1012.1300;0
LIGH;8.091;253.028;1062.0;0
ACCE;8.093;253.030;3.78284;2.05901;8.65743;3
MAGN;8.094;253.030;-29.82000;0.12000;-31.56000;3
SOUN;8.098;108.35;0.00331;44.37
GYRO;8.103;253.039;-1.78464;-0.60812;-1.24830;3
AHRS;8.104;253.039;22.2162;-17.8733;-65.7667;0.07707;-0.23134;-0.55142;32
LIGH;8.111;253.048;1062.0;0
ACCE;8.113;253.050;3.72538;1.82917;9.04051;3
MAGN;8.114;253.050;-29.52000;0.48000;-31.86000;3
GYRO;8.123;253.059;-1.84237;-0.69914;-1.43645;3
AHRS;8.123;253.059;20.3895;-17.4294;-67.7632;0.06211;-0.22133;-0.56461;116
PRES;8.124;253.061;1012.1097;0
LIGH;8.131;253.068;1114.0;0
ACCE;8.133;253.070;3.62961;1.48441;9.15543;3
GYRO;8.143;253.079;-1.85398;-0.90927;-1.67683;3
AHRS;8.145;253.079;18.5444;-17.2259;-69.9593;0.04580;-0.21243;-0.57918;120
LIGH;8.152;253.088;1114.0;0
ACCE;8.154;253.090;3.58173;1.32160;9.01178;3
MAGN;8.156;253.090;-29.70000;1.08000;-31.98000;3
GYRO;8.163;253.099;-1.93217;-1.13682;-1.94652;3
AHRS;8.164;253.099;16.6104;-17.0653;-72.4176;0.02853;-0.20285;-0.59536;-108
PRES;8.166;253.101;1012.1454;0
LIGH;8.172;253.108;1128.0;0
ACCE;8.175;253.111;3.54342;1.26414;8.83939;3
MAGN;8.176;253.111;-29.82000;1.32000;-31.86000;3
GYRO;8.183;253.119;-1.90559;-1.22906;-2.12642;3
AHRS;8.184;253.119;14.8026;-16.9845;-75.0204;0.01189;-0.19374;-0.61230;-107
LIGH;8.192;253.128;1128.0;0
ACCE;8.194;253.131;3.68707;1.14922;8.43717;3
MAGN;8.196;253.131;-30.12000;1.56000;-31.50000;3
GYRO;8.203;253.139;-1.71195;-1.25380;-2.26020;3
AHRS;8.204;253.139;13.2071;-17.0713;-77.7291;-0.00397;-0.18616;-0.62970;-128
PRES;8.206;253.141;1012.1763;0
LIGH;8.212;253.148;1138.0;0
ACCE;8.215;253.151;4.10845;1.31202;8.57124;3
MAGN;8.216;253.151;-30.36000;1.50000;-31.14000;3
GYRO;8.223;253.159;-1.45844;-1.11880;-2.38604;3
AHRS;8.224;253.159;11.8312;-17.1003;-80.5035;-0.01777;-0.17872;-0.64726;-62
LIGH;8.232;253.168;1138.0;0
ACCE;8.235;253.171;4.29041;1.40779;8.80109;3
MAGN;8.236;253.171;-30.90000;1.38000;-30.78000;3
GYRO;8.243;253.179;-1.34024;-1.08215;-2.50333;3
AHRS;8.245;253.179;10.6045;-17.4047;-83.3067;-0.03188;-0.17328;-0.66461;81
PRES;8.247;253.181;1012.0357;0
LIGH;8.252;253.188;1145.0;0
ACCE;8.255;253.191;4.39575;1.23541;8.44674;3
GYRO;8.263;253.199;-1.65636;-0.88545;-2.59679;3
AHRS;8.265;253.199;9.2827;-17.5190;-86.1871;-0.04530;-0.16548;-0.68201;-16
LIGH;8.272;253.208;1145.0;0
ACCE;8.275;253.211;4.66391;1.16837;8.28394;3
MAGN;8.276;253.211;-31.74000;1.26000;-29.64000;3
GYRO;8.283;253.219;-2.02044;-0.73059;-2.47828;3
AHRS;8.284;253.219;8.0372;-17.7175;-88.8586;-0.05809;-0.15818;-0.69768;35
PRES;8.287;253.221;1012.0394;0
LIGH;8.292;253.228;1138.0;0
ACCE;8.295;253.231;5.06613;1.13006;8.06367;3
MAGN;8.296;253.231;-32.28000;1.14000;-29.16000;3
GYRO;8.303;253.239;-2.08122;-0.59712;-2.14383;3
AHRS;8.304;253.239;6.7222;-17.8555;-91.3582;-0.07037;-0.14968;-0.71191;76
LIGH;8.312;253.248;1138.0;0
ACCE;8.315;253.252;5.43963;1.16837;7.98706;3
MAGN;8.316;253.252;-32.76000;0.84000;-28.56000;3
GYRO;8.323;253.259;-1.74494;-0.45693;-1.72753;3
AHRS;8.324;253.259;5.4291;-18.0815;-93.5828;-0.08238;-0.14155;-0.72410;5
PRES;8.326;253.261;1012.0861;0
LIGH;8.332;253.268;1136.0;0
ACCE;8.335;253.272;5.50666;1.09176;8.12113;3
MAGN;8.336;253.272;-33.30000;0.42000;-28.02000;3
GYRO;8.343;253.279;-1.29412;-0.36163;-1.43645;3
AHRS;8.344;253.279;4.2083;-18.4586;-95.5384;-0.09432;-0.13456;-0.73432;-87
LIGH;8.352;253.288;1136.0;0
ACCE;8.355;253.292;5.39174;0.76614;8.03494;3
MAGN;8.356;253.292;-33.72000;0.18000;-27.54000;3
GYRO;8.363;253.299;-1.03267;-0.33353;-1.35184;3
AHRS;8.364;253.299;3.1794;-18.9577;-97.2206;-0.10541;-0.12937;-0.74272;55
PRES;8.366;253.301;1012.0501;0
LIGH;8.372;253.308;1131.0;0
ACCE;8.375;253.312;5.28640;0.53630;7.98706;3
MAGN;8.376;253.312;-34.20000;-0.48000;-27.00000;3
GYRO;8.383;253.319;-0.95203;-0.39920;-1.33963;3
AHRS;8.384;253.319;2.3984;-19.5081;-98.6016;-0.11497;-0.12609;-0.74933;18
LIGH;8.392;253.328;1131.0;0
ACCE;8.396;253.332;5.08528;0.48842;7.85298;3
MAGN;8.396;253.332;-34.50000;-1.20000;-26.58000;3
GYRO;8.403;253.339;-0.91355;-0.63683;-1.35612;3
AHRS;8.405;253.339;1.7635;-20.2247;-99.9100;-0.12465;-0.12455;-0.75530;-83
PRES;8.408;253.341;1011.9702;0
LIGH;8.412;253.348;1118.0;0
ACCE;8.416;253.352;4.94163;0.46926;7.80510;3
MAGN;8.417;253.352;-34.86000;-1.80000;-25.98000;3
GYRO;8.423;253.359;-0.71960;-0.83933;-1.52289;3
AHRS;8.424;253.359;1.4072;-20.9605;-101.3555;-0.13305;-0.12460;-0.76205;-45
LIGH;8.432;253.368;1118.0;0
ACCE;8.436;253.372;5.04698;0.47884;7.57525;3
MAGN;8.437;253.372;-35.28000;-2.64000;-25.50000;3
GYRO;8.443;253.379;-0.40806;-0.94898;-1.85062;3
AHRS;8.444;253.379;1.3339;-21.7922;-102.9638;-0.14077;-0.12666;-0.76962;-9
PRES;8.446;253.381;1012.0856;0
LIGH;8.452;253.388;1114.0;0
ACCE;8.456;253.392;5.36301;0.64165;7.39329;3
MAGN;8.458;253.392;-35.70000;-3.54000;-25.08000;3
GYRO;8.463;253.399;-0.19884;-0.97433;-2.12948;3
AHRS;8.464;253.399;1.4378;-22.6847;-104.6527;-0.14814;-0.12993;-0.77749;-39
LIGH;8.472;253.408;1114.0;0
ACCE;8.476;253.413;5.65989;0.89064;7.34541;3
MAGN;8.477;253.413;-35.94000;-4.44000;-24.60000;3
GYRO;8.483;253.419;0.00397;-0.92638;-2.21714;3
AHRS;8.484;253.419;1.9323;-23.6179;-106.3599;-0.15391;-0.13584;-0.78554;53
PRES;8.486;253.421;1012.0802;0
LIGH;8.492;253.428;1118.0;0
ACCE;8.496;253.433;5.71735;1.10133;7.24007;3
MAGN;8.497;253.433;-36.06000;-5.40000;-24.06000;3
GYRO;8.503;253.439;0.16890;-0.98166;-2.28494;3
AHRS;8.505;253.439;2.7630;-24.7340;-108.2187;-0.15965;-0.14460;-0.79414;73
LIGH;8.512;253.448;1118.0;0
ACCE;8.517;253.453;5.64074;1.27372;6.97192;3
MAGN;8.518;253.453;-36.18000;-6.48000;-23.64000;3
GYRO;8.524;253.459;0.41997;-1.06321;-2.45721;3
AHRS;8.525;253.459;4.0354;-25.8279;-110.0650;-0.16336;-0.15613;-0.80276;42
PRES;8.527;253.461;1012.0370;0
LIGH;8.532;253.468;1099.0;0
ACCE;8.537;253.473;5.54497;1.47483;6.64630;3
MAGN;8.539;253.473;-36.24000;-7.62000;-23.16000;3
GYRO;8.544;253.479;0.90866;-1.13468;-2.75653;3
AHRS;8.545;253.479;5.8435;-26.9025;-111.8352;-0.16463;-0.17124;-0.81111;-21
LIGH;8.552;253.488;1099.0;0
ACCE;8.557;253.493;5.63116;1.84832;6.52181;3
GYRO;8.564;253.499;1.46088;-1.30328;-3.12366;3
AHRS;8.565;253.499;8.0842;-28.0709;-113.6107;-0.16500;-0.18967;-0.81917;-72
PRES;8.567;253.501;1012.0555;0
LIGH;8.572;253.508;1050.0;0
ACCE;8.581;253.518;5.81312;2.44209;6.26323;3
MAGN;8.582;253.518;-36.06000;-10.50000;-21.84000;3
GYRO;8.585;253.519;1.91720;-1.48959;-3.41901;3
AHRS;8.586;253.519;10.8021;-29.2269;-115.3115;-0.16348;-0.21133;-0.82659;-90
LIGH;8.592;253.528;1050.0;0
SOUN;8.597;74.52;0.00227;41.12
ACCE;8.602;253.538;5.63116;3.95522;5.54497;3
MAGN;8.604;253.538;-35.70000;-12.24000;-21.00000;3
GYRO;8.605;253.539;2.30846;-1.57176;-3.60044;3
AHRS;8.606;253.539;14.0617;-30.3345;-116.7420;-0.15914;-0.23677;-0.83242;21
PRES;8.607;253.541;1012.0739;0
LIGH;8.612;253.548;905.0;0
ACCE;8.621;253.558;5.41090;4.52983;5.07571;3
MAGN;8.622;253.558;-35.34000;-14.04000;-19.92000;3
GYRO;8.624;253.559;2.63466;-1.56840;-3.69909;3
AHRS;8.624;253.559;17.9163;-31.5242;-118.0982;-0.15305;-0.26652;-0.83705;-13
LIGH;8.632;253.568;905.0;0
ACCE;8.642;253.578;5.11401;5.14275;4.79798;3
MAGN;8.642;253.578;-34.68000;-15.84000;-18.66000;3
GYRO;8.644;253.580;2.88359;-1.61360;-3.80722;3
AHRS;8.645;253.580;22.5339;-32.7912;-119.0524;-0.14353;-0.30194;-0.83885;96
PRES;8.647;253.581;1012.0745;0
LIGH;8.652;253.588;611.0;0
ACCE;8.662;253.598;4.69264;5.95677;4.30956;3
MAGN;8.663;253.598;-34.02000;-17.88000;-17.22000;3
GYRO;8.664;253.599;3.09831;-1.67774;-4.03690;3
AHRS;8.665;253.599;27.5383;-33.9224;-119.9134;-0.13130;-0.33893;-0.83896;-127
LIGH;8.672;253.608;611.0;0
ACCE;8.682;253.618;4.37660;7.07726;3.64876;3
MAGN;8.683;253.618;-33.18000;-20.10000;-15.60000;3
GYRO;8.684;253.620;3.30784;-1.63773;-4.13159;3
AHRS;8.686;253.620;32.7037;-34.8787;-120.5521;-0.11656;-0.37584;-0.83683;28
PRES;8.687;253.621;1012.2128;0
LIGH;8.692;253.628;392.0;0
ACCE;8.702;253.638;4.13718;8.04452;3.00712;3
MAGN;8.703;253.638;-31.98000;-22.20000;-14.04000;3
GYRO;8.704;253.639;3.40466;-1.43431;-3.84418;3
AHRS;8.705;253.639;37.8566;-35.7083;-120.8730;-0.09992;-0.41165;-0.83222;-79
LIGH;8.712;253.648;392.0;0
GYRO;8.723;253.659;3.39702;-1.16461;-3.31608;3
AHRS;8.724;253.659;43.0798;-36.5675;-120.7460;-0.08132;-0.44729;-0.82468;46
ACCE;8.726;253.660;3.67749;8.61913;2.40378;3
MAGN;8.729;253.660;-30.66000;-24.36000;-12.24000;3
PRES;8.730;253.661;1012.0517;0
LIGH;8.734;253.670;339.0;0
GYRO;8.744;253.679;3.27302;-0.89522;-2.93765;3
AHRS;8.747;253.679;48.2426;-37.2932;-120.4001;-0.06079;-0.48104;-0.81536;9
ACCE;8.749;253.680;3.16035;8.86812;1.98240;3
MAGN;8.750;253.680;-29.22000;-26.64000;-10.32000;3
LIGH;8.752;253.688;339.0;0
GYRO;8.763;253.699;3.05341;-0.88759;-2.97766;3
AHRS;8.765;253.699;52.8221;-37.8727;-120.0326;-0.04149;-0.50968;-0.80592;-39
ACCE;8.767;253.700;2.49955;8.97347;1.58975;3
MAGN;8.769;253.700;-27.78000;-28.62000;-8.04000;3
PRES;8.770;253.701;1012.0986;0
LIGH;8.772;253.708;329.0;0
GYRO;8.784;253.720;2.88756;-1.19210;-3.16367;3
AHRS;8.785;253.720;57.2715;-38.4543;-119.6686;-0.02251;-0.53647;-0.79580;-41
ACCE;8.787;253.721;1.53229;8.84897;0.92895;3
MAGN;8.788;253.721;-25.86000;-30.54000;-5.76000;3
LIGH;8.792;253.728;329.0;0
GYRO;8.803;253.739;2.84358;-1.38147;-3.33624;3
AHRS;8.804;253.739;61.6636;-38.3322;-120.0012;-0.00209;-0.56021;-0.78655;-18
ACCE;8.806;253.741;0.82361;9.05008;0.13408;3
MAGN;8.807;253.741;-23.82000;-32.46000;-3.36000;3
PRES;8.808;253.741;1012.0746;0
LIGH;8.813;253.749;326.0;0
GYRO;8.824;253.759;2.97950;-1.52167;-3.34113;3
AHRS;8.825;253.759;66.0634;-37.9870;-120.9149;0.01676;-0.58295;-0.77714;-100
ACCE;8.827;253.761;0.52672;9.72046;-0.61292;3
MAGN;8.827;253.761;-21.72000;-34.02000;-0.84000;3
LIGH;8.832;253.768;326.0;0
GYRO;8.844;253.779;3.21712;-1.52319;-3.08212;3
AHRS;8.844;253.779;70.4645;-37.1481;-122.4072;0.03541;-0.60455;-0.76704;51
ACCE;8.845;253.780;0.28730;10.10353;-1.24498;3
MAGN;8.846;253.780;-19.44000;-35.52000;1.86000;3
PRES;8.847;253.781;1012.0817;0
LIGH;8.852;253.788;161.0;0
GNSS;8.861;1491399629.151;39.993926;-0.073744;0.000;0.000;28.6;0.0;0;0
GYRO;8.867;253.799;3.36801;-1.38605;-2.67956;3
AHRS;8.868;253.799;74.8848;-35.9721;-124.2346;0.05372;-0.62578;-0.75529;96
ACCE;8.869;253.801;0.07661;10.11311;-1.56102;3
MAGN;8.870;253.801;-17.28000;-36.42000;4.86000;3
GNSS;8.870;1491399629.151;39.993926;-0.073744;0.000;0.000;28.6;0.0;0;0
LIGH;8.872;253.808;161.0;0
GYRO;8.883;253.819;3.27363;-1.25472;-2.48133;3
AHRS;8.885;253.819;79.3872;-34.1276;-126.7709;0.07166;-0.64702;-0.74161;-19
PRES;8.886;253.821;1012.2152;0
ACCE;8.886;253.822;-0.48842;9.85453;-1.81002;3
MAGN;8.887;253.822;-14.70000;-37.14000;7.50000;3
LIGH;8.891;253.828;158.0;0
GYRO;8.903;253.839;3.12274;-1.00915;-2.25959;3
AHRS;8.904;253.839;83.7537;-32.6056;-128.7235;0.08878;-0.66805;-0.72536;-7
ACCE;8.904;253.841;-1.08218;9.14585;-2.07817;3
MAGN;8.905;253.841;-12.18000;-37.44000;10.38000;3
LIGH;8.911;253.848;158.0;0
GYRO;8.923;253.859;2.89336;-1.01068;-2.03693;3
AHRS;8.925;253.859;87.7674;-25.7730;-136.2249;0.10275;-0.68695;-0.70958;-118
PRES;8.926;253.861;1012.1439;0
ACCE;8.927;253.862;-1.67594;8.54251;-2.71024;3
MAGN;8.930;253.862;-9.72000;-37.50000;13.02000;3
LIGH;8.932;253.868;156.0;0
GYRO;8.943;253.879;3.02959;-0.91447;-1.54641;3
AHRS;8.947;253.879;88.3284;139.7309;57.8564;0.11588;-0.70548;-0.69196;114
ACCE;8.948;253.881;-2.04944;8.07325;-3.09331;3
MAGN;8.949;253.881;-7.14000;-37.26000;15.72000;3
LIGH;8.951;253.888;156.0;0
GYRO;8.963;253.899;3.66489;-0.77763;-1.14843;3
AHRS;8.963;253.899;84.2991;146.5608;50.4949;0.12824;-0.72457;-0.67228;65
PRES;8.964;253.901;1012.0654;0
ACCE;8.965;253.901;-2.14520;7.84340;-3.70622;3
MAGN;8.965;253.901;-4.92000;-36.72000;18.12000;3
LIGH;8.971;253.908;299.0;0
GYRO;8.983;253.919;4.05584;-0.35980;-0.88698;3
AHRS;8.983;253.919;80.4664;148.7322;48.1117;0.14073;-0.74228;-0.65184;96
ACCE;8.985;253.921;-2.33674;7.50822;-4.79798;3
MAGN;8.986;253.921;-2.70000;-35.76000;20.46000;3
LIGH;8.991;253.928;299.0;0
GYRO;9.003;253.939;3.82157;0.23182;-0.77549;3
AHRS;9.003;253.939;76.7715;150.2629;46.5474;0.15297;-0.75891;-0.63080;21
PRES;9.004;253.941;1012.1442;0
ACCE;9.005;253.941;-2.47082;7.36456;-5.54497;3
MAGN;9.005;253.941;-0.66000;-34.56000;22.68000;3
LIGH;9.011;253.948;231.0;0
GYRO;9.023;253.959;3.20857;0.65851;-0.64324;3
AHRS;9.023;253.959;73.1953;152.2477;44.6839;0.16403;-0.77525;-0.60854;17
ACCE;9.025;253.962;-2.27928;7.47949;-6.40688;3
MAGN;9.026;253.962;1.32000;-33.12000;24.96000;3
LIGH;9.031;253.968;231.0;0
GYRO;9.043;253.979;2.65177;0.93187;-0.11851;3
AHRS;9.045;253.979;69.8317;155.1947;42.2198;0.17375;-0.79139;-0.58493;117
PRES;9.047;253.981;1012.1552;0
ACCE;9.047;253.982;-1.95367;7.69018;-7.19218;3
MAGN;9.048;253.982;3.00000;-31.56000;26.88000;3
LIGH;9.052;253.988;192.0;0
GYRO;9.063;253.999;2.34236;1.21898;0.42638;3
AHRS;9.064;253.999;66.7633;157.7019;40.5537;0.18412;-0.80536;-0.56233;98
ACCE;9.066;254.002;-1.80044;7.41245;-7.82425;3
MAGN;9.067;254.002;4.32000;-29.82000;28.92000;3
LIGH;9.081;254.009;192.0;0
GYRO;9.083;254.019;2.24493;1.49418;0.73304;3
AHRS;9.085;254.019;64.0028;160.4953;38.7535;0.19261;-0.81822;-0.54036;-30
PRES;9.086;254.021;1012.0882;0
ACCE;9.087;254.022;-1.46525;7.16345;-8.09240;3
MAGN;9.088;254.022;5.46000;-28.08000;30.84000;3
LIGH;9.092;254.028;84.0;0
SOUN;9.095;53.94;0.00165;38.31
GYRO;9.103;254.039;2.15299;1.77823;1.01831;3
AHRS;9.104;254.039;61.6311;164.1341;36.2165;0.19718;-0.83045;-0.51908;51
ACCE;9.106;254.042;-0.60334;6.93361;-8.43717;3
MAGN;9.107;254.042;6.30000;-26.22000;32.76000;3
LIGH;9.112;254.048;84.0;0
GYRO;9.123;254.059;1.96027;2.03968;1.48043;3
AHRS;9.124;254.059;59.4431;168.2635;33.1612;0.19794;-0.84244;-0.49802;95
PRES;9.126;254.061;1012.0068;0
ACCE;9.126;254.062;0.11492;6.82826;-9.08839;3
MAGN;9.127;254.062;6.84000;-24.18000;34.32000;3
LIGH;9.132;254.068;81.0;0
GYRO;9.144;254.079;1.86650;2.76936;1.92423;3
AHRS;9.145;254.079;57.2001;173.0850;29.9427;0.19851;-0.85409;-0.47528;3
ACCE;9.146;254.082;0.65122;6.72292;-10.31422;3
MAGN;9.147;254.082;6.96000;-22.14000;35.82000;3
LIGH;9.152;254.089;81.0;0
GYRO;9.164;254.100;1.98898;3.91534;2.30510;3
AHRS;9.165;254.100;54.8361;178.9338;26.1048;0.19629;-0.86567;-0.45043;-57
PRES;9.166;254.101;1012.1179;0
ACCE;9.167;254.103;1.07260;6.71334;-10.78348;3
MAGN;9.168;254.103;6.54000;-19.92000;37.14000;3
LIGH;9.172;254.108;152.0;0
GYRO;9.183;254.119;2.16766;4.92388;2.65452;3
AHRS;9.185;254.119;52.2449;-174.5969;21.8701;0.19051;-0.87664;-0.42379;4
ACCE;9.188;254.122;1.27372;6.21535;-10.68772;3
MAGN;9.189;254.122;5.88000;-17.94000;38.22000;3
LIGH;9.192;254.128;152.0;0
GYRO;9.203;254.139;2.00119;5.33316;2.47492;3
AHRS;9.204;254.139;49.5099;-168.6655;18.4141;0.18541;-0.88541;-0.39697;-15
PRES;9.206;254.141;1012.1860;0
ACCE;9.206;254.142;1.60890;5.50666;-9.89284;3
MAGN;9.207;254.142;4.62000;-16.02000;39.06000;3
LIGH;9.212;254.148;152.0;0
GYRO;9.223;254.159;1.66919;5.06285;1.94316;3
AHRS;9.224;254.159;46.6213;-163.2690;15.4440;0.17914;-0.89263;-0.37000;36
ACCE;9.226;254.163;2.34632;4.90333;-9.03093;3
MAGN;9.227;254.163;2.94000;-13.92000;39.54000;3
LIGH;9.232;254.168;152.0;0
GYRO;9.243;254.179;1.43095;4.43641;1.53205;3
AHRS;9.244;254.179;43.7246;-158.6333;12.9630;0.17154;-0.89837;-0.34416;-128
PRES;9.246;254.181;1012.1279;0
ACCE;9.247;254.182;3.09331;4.50110;-7.89129;3
MAGN;9.250;254.182;1.02000;-11.88000;39.90000;3
LIGH;9.252;254.188;78.0;0
GYRO;9.263;254.199;1.29015;3.69543;1.12185;3
AHRS;9.264;254.199;41.2532;-155.2357;11.3494;0.16556;-0.90218;-0.32255;90
ACCE;9.267;254.203;4.26168;4.32872;-7.37414;3
MAGN;9.268;254.203;-1.20000;-9.96000;40.02000;3
LIGH;9.272;254.208;78.0;0
GYRO;9.283;254.219;0.73793;3.52775;0.96822;3
AHRS;9.284;254.219;39.4952;-151.7305;9.4951;0.15777;-0.90273;-0.30750;-26
PRES;9.286;254.221;1012.2098;0
ACCE;9.287;254.223;5.14275;4.26168;-7.58483;3
LIGH;9.292;254.229;84.0;0
GYRO;9.304;254.240;0.31124;3.67099;1.00579;3
AHRS;9.305;254.240;37.9322;-148.7287;7.7536;0.14897;-0.90271;-0.29503;-65
ACCE;9.307;254.243;5.85143;4.04141;-7.40287;3
MAGN;9.308;254.243;-6.18000;-6.30000;39.60000;3
LIGH;9.312;254.248;84.0;0
GYRO;9.323;254.259;0.18784;3.66550;1.02809;3
AHRS;9.324;254.259;36.6638;-145.9436;5.8068;0.13796;-0.90181;-0.28627;89
PRES;9.326;254.261;1012.0505;0
ACCE;9.327;254.263;6.59842;3.79242;-6.99107;3
MAGN;9.328;254.263;-8.94000;-4.68000;39.12000;3
LIGH;9.332;254.268;176.0;0
GYRO;9.344;254.280;0.12004;3.53050;0.90713;3
AHRS;9.344;254.280;35.7733;-143.2258;3.5324;0.12467;-0.89967;-0.28206;41
ACCE;9.347;254.283;7.18261;3.59130;-6.77080;3
MAGN;9.348;254.283;-11.82000;-3.18000;38.28000;3
LIGH;9.352;254.288;176.0;0
GYRO;9.363;254.299;0.04581;3.61938;0.82375;3
AHRS;9.364;254.299;34.6134;-139.6717;1.2173;0.11206;-0.89507;-0.27574;-59
PRES;9.366;254.301;1011.9743;0
ACCE;9.367;254.303;7.59441;3.58173;-6.42604;3
MAGN;9.368;254.303;-14.82000;-1.80000;37.50000;3
LIGH;9.372;254.308;89.0;0
GYRO;9.383;254.319;-0.27214;3.70001;0.79260;3
AHRS;9.384;254.319;33.6574;-136.0146;-1.3148;0.09823;-0.88871;-0.27254;9
ACCE;9.387;254.323;7.91044;3.24654;-5.83228;3
MAGN;9.388;254.323;-17.70000;-0.36000;36.18000;3
LIGH;9.392;254.328;89.0;0
GYRO;9.403;254.339;-0.59834;3.72781;0.77397;3
AHRS;9.404;254.339;32.6717;-132.1849;-3.7437;0.08527;-0.88055;-0.26970;-4
PRES;9.406;254.341;1012.0832;0
ACCE;9.408;254.344;8.37013;3.01669;-4.97036;3
MAGN;9.409;254.344;-20.70000;0.96000;34.68000;3
LIGH;9.412;254.349;197.0;0
GYRO;9.423;254.359;-0.65790;3.61968;0.71380;3
AHRS;9.424;254.359;31.7450;-128.4066;-6.0145;0.07342;-0.87107;-0.26786;77
ACCE;9.427;254.364;8.81066;2.83473;-4.11803;3
MAGN;9.428;254.364;-23.58000;2.10000;32.88000;3
LIGH;9.432;254.368;197.0;0
GYRO;9.443;254.379;-0.60995;3.66886;0.65240;3
AHRS;9.445;254.379;30.8436;-124.2247;-8.3854;0.06176;-0.85886;-0.26738;-111
PRES;9.447;254.381;1012.0906;0
ACCE;9.448;254.384;9.07881;2.61447;-3.14119;3
MAGN;9.449;254.384;-26.40000;3.30000;31.08000;3
LIGH;9.452;254.388;210.0;0
GYRO;9.464;254.400;-0.48655;3.63862;0.57421;3
AHRS;9.465;254.400;29.9205;-120.1655;-10.6563;0.05044;-0.84571;-0.26753;9
ACCE;9.468;254.404;9.28950;2.48997;-2.12605;3
MAGN;9.469;254.404;-29.16000;4.20000;28.98000;3
LIGH;9.472;254.408;210.0;0
GYRO;9.483;254.419;-0.25992;3.32891;0.42944;3
AHRS;9.484;254.419;28.9825;-116.3697;-12.6245;0.04066;-0.83224;-0.26746;103
PRES;9.486;254.421;1012.0900;0
ACCE;9.488;254.425;9.33739;2.40378;-1.30245;3
MAGN;9.490;254.425;-31.56000;5.10000;26.82000;3
LIGH;9.492;254.428;220.0;0
GYRO;9.503;254.439;0.01894;3.02103;0.22816;3
AHRS;9.504;254.439;28.0815;-112.6362;-14.3038;0.03300;-0.81774;-0.26730;-87
ACCE;9.508;254.444;9.35654;2.43251;-0.83318;3
MAGN;9.510;254.444;-33.78000;5.94000;24.36000;3
LIGH;9.513;254.448;220.0;0
GYRO;9.524;254.459;0.08644;2.92055;0.14080;3
AHRS;9.525;254.459;27.2870;-108.8682;-15.9294;0.02634;-0.80188;-0.26834;-6
PRES;9.527;254.461;1012.0992;0
ACCE;9.528;254.464;9.33739;2.49955;-0.46926;3
MAGN;9.529;254.464;-35.52000;6.72000;21.90000;3
LIGH;9.532;254.468;106.0;0
GYRO;9.543;254.479;0.07178;2.98316;0.13073;3
AHRS;9.545;254.479;26.6093;-105.2658;-17.2035;0.02242;-0.78562;-0.26918;92
ACCE;9.548;254.485;9.01178;2.48039;0.45011;3
MAGN;9.550;254.485;-36.90000;7.20000;19.38000;3
LIGH;9.552;254.488;106.0;0
GYRO;9.563;254.499;0.11820;3.04669;0.12492;3
AHRS;9.564;254.499;26.0377;-101.7728;-18.1247;0.02127;-0.76890;-0.26942;79
PRES;9.566;254.501;1012.1587;0
MAGN;9.568;254.504;-38.28000;7.62000;16.80000;3
LIGH;9.572;254.508;104.0;0
GYRO;9.584;254.519;0.20800;3.04852;0.16616;3
AHRS;9.585;254.519;25.4664;-98.2790;-18.8642;0.02135;-0.75136;-0.26902;-55
ACCE;9.588;254.525;8.55209;2.40378;1.48441;3
MAGN;9.589;254.525;-39.42000;7.98000;14.10000;3
LIGH;9.592;254.528;104.0;0
SOUN;9.600;70.41;0.00215;40.62
GYRO;9.605;254.539;0.25351;3.00179;0.23091;3
AHRS;9.605;254.539;24.9852;-94.6687;-19.5948;0.02230;-0.73239;-0.26933;37
PRES;9.607;254.541;1012.0615;0
MAGN;9.609;254.545;-40.38000;8.40000;11.34000;3
LIGH;9.612;254.548;102.0;0
GYRO;9.623;254.559;0.29077;2.86771;0.28802;3
AHRS;9.624;254.559;24.4689;-91.2933;-20.0078;0.02450;-0.71391;-0.26791;-86
ACCE;9.628;254.565;8.43717;2.42293;2.40378;3
MAGN;9.629;254.565;-41.04000;8.64000;8.76000;3
LIGH;9.632;254.568;102.0;0
GYRO;9.643;254.579;0.31551;2.67773;0.32437;3
AHRS;9.644;254.579;24.0249;-87.8986;-20.4318;0.02707;-0.69464;-0.26705;46
PRES;9.653;254.581;1012.1666;0
ACCE;9.654;254.586;8.24563;2.27928;2.86347;3
MAGN;9.655;254.586;-41.46000;9.00000;6.12000;3
LIGH;9.656;254.589;112.0;0
GYRO;9.663;254.599;0.32834;2.52990;0.22419;3
AHRS;9.665;254.599;23.6926;-84.7107;-20.6347;0.03116;-0.67589;-0.26560;-109
ACCE;9.669;254.605;8.17859;2.26013;3.31358;3
MAGN;9.671;254.605;-41.82000;9.24000;3.54000;3
LIGH;9.672;254.608;112.0;0
GYRO;9.684;254.619;0.32651;2.39887;0.06597;3
AHRS;9.686;254.619;23.4731;-81.5641;-20.9026;0.03546;-0.65686;-0.26515;-58
PRES;9.687;254.621;1012.0177;0
ACCE;9.689;254.625;7.98706;2.21224;3.67749;3
MAGN;9.690;254.625;-41.94000;9.60000;0.84000;3
LIGH;9.692;254.628;103.0;0
GYRO;9.703;254.639;0.32070;2.34664;-0.01038;3
AHRS;9.706;254.639;23.2500;-78.4423;-21.1387;0.03986;-0.63747;-0.26444;-94
LIGH;9.712;254.648;103.0;0
ACCE;9.713;254.648;7.69975;2.10690;4.10845;3
MAGN;9.714;254.648;-42.00000;9.72000;-1.56000;3
GYRO;9.723;254.659;0.26664;2.22050;0.01772;3
AHRS;9.724;254.659;23.0713;-75.4833;-21.4174;0.04394;-0.61868;-0.26425;-68
PRES;9.726;254.661;1012.1036;0
ACCE;9.729;254.666;7.45076;2.16436;4.52983;3
MAGN;9.730;254.666;-41.76000;9.90000;-4.02000;3
LIGH;9.732;254.668;107.0;0
GYRO;9.743;254.679;0.18509;1.98806;0.11087;3
AHRS;9.744;254.679;22.8661;-72.6567;-21.6888;0.04760;-0.60033;-0.26390;90
ACCE;9.749;254.686;7.38372;2.19309;4.85544;3
MAGN;9.751;254.686;-41.58000;10.08000;-6.42000;3
LIGH;9.753;254.689;107.0;0
GYRO;9.763;254.699;0.20189;1.82313;0.20189;3
AHRS;9.764;254.699;22.6470;-69.8705;-21.8970;0.05139;-0.58185;-0.26306;46
PRES;9.766;254.701;1012.1065;0
ACCE;9.769;254.706;7.35499;2.25055;5.17148;3
LIGH;9.772;254.708;112.0;0
GYRO;9.783;254.719;0.31307;1.85978;0.18692;3
AHRS;9.785;254.719;22.5044;-67.0550;-22.0705;0.05596;-0.56284;-0.26228;73
MAGN;9.790;254.726;-40.62000;10.26000;-10.74000;3
LIGH;9.793;254.729;112.0;0
GYRO;9.803;254.739;0.39248;1.98440;0.17562;3
AHRS;9.805;254.739;22.2975;-64.3090;-22.1718;0.06024;-0.54389;-0.26070;63
PRES;9.806;254.741;1012.0238;0
ACCE;9.810;254.746;7.00065;2.16436;5.50666;3
MAGN;9.811;254.746;-40.02000;10.38000;-12.96000;3
LIGH;9.812;254.748;105.0;0
GYRO;9.823;254.759;0.33048;2.16949;0.14019;3
AHRS;9.824;254.759;22.1376;-61.6110;-22.4294;0.06400;-0.52507;-0.26038;107
ACCE;9.830;254.766;6.72292;1.99198;5.78439;3
MAGN;9.831;254.766;-39.18000;10.44000;-15.06000;3
LIGH;9.832;254.768;105.0;0
GYRO;9.843;254.779;0.31032;2.34358;0.07666;3
AHRS;9.845;254.779;22.0967;-58.7638;-22.3247;0.07061;-0.50475;-0.25781;116
PRES;9.846;254.781;1012.1741;0
ACCE;9.850;254.786;6.41646;1.98240;5.98550;3
MAGN;9.851;254.786;-38.46000;10.32000;-16.98000;3
LIGH;9.852;254.788;231.0;0
GYRO;9.863;254.799;0.32040;2.52684;0.01741;3
AHRS;9.864;254.799;22.0776;-55.6462;-22.2866;0.07761;-0.48220;-0.25544;-62
ACCE;9.870;254.806;6.19619;2.20267;6.21535;3
MAGN;9.871;254.806;-37.56000;10.38000;-19.02000;3
LIGH;9.872;254.808;231.0;0
GYRO;9.883;254.819;0.24312;2.68964;-0.02107;3
AHRS;9.884;254.819;21.9857;-52.3213;-22.3999;0.08383;-0.45780;-0.25361;92
PRES;9.886;254.821;1012.1092;0
ACCE;9.890;254.826;5.93762;2.41336;6.27281;3
LIGH;9.892;254.828;270.0;0
GYRO;9.903;254.839;0.13347;2.79990;-0.03574;3
AHRS;9.904;254.839;21.9361;-48.9031;-22.5477;0.09041;-0.43238;-0.25195;70
LIGH;9.912;254.848;270.0;0
ACCE;9.912;254.848;5.44920;2.45166;6.47392;3
MAGN;9.913;254.848;-35.22000;10.32000;-22.62000;3
GYRO;9.924;254.859;0.10507;3.01890;-0.07453;3
AHRS;9.925;254.859;22.0226;-45.2489;-22.6884;0.09858;-0.40491;-0.25026;-59
PRES;9.927;254.861;1012.1741;0
ACCE;9.932;254.868;5.00867;2.62405;6.73250;3
MAGN;9.933;254.868;-33.84000;10.14000;-24.30000;3
LIGH;9.934;254.868;372.0;0
GYRO;9.943;254.879;-0.00611;3.17650;-0.17746;3
AHRS;9.944;254.879;22.0879;-41.7486;-23.1212;0.10527;-0.37850;-0.25066;-56
LIGH;9.952;254.888;372.0;0
ACCE;9.953;254.888;4.47237;2.58574;7.05811;3
MAGN;9.954;254.888;-32.46000;10.20000;-25.92000;3
GYRO;9.963;254.899;-0.20128;3.16275;-0.18509;3
AHRS;9.965;254.899;22.0292;-38.0555;-23.4641;0.11178;-0.35006;-0.24967;87
PRES;9.967;254.901;1012.1019;0
LIGH;9.972;254.908;565.0;0
ACCE;9.973;254.908;3.80199;2.55701;7.36456;3
MAGN;9.974;254.908;-30.90000;10.26000;-27.60000;3
GYRO;9.983;254.919;-0.36377;3.04852;-0.14905;3
AHRS;9.984;254.919;21.9831;-34.3292;-23.8971;0.11825;-0.32114;-0.24923;43
LIGH;9.992;254.928;565.0;0
ACCE;9.993;254.929;3.14119;2.51870;7.69975;3
MAGN;9.993;254.929;-29.40000;10.32000;-29.16000;3
GYRO;10.003;254.939;-0.51679;2.93704;-0.10873;3
AHRS;10.004;254.939;21.7137;-30.5816;-24.4944;0.12261;-0.29164;-0.24950;0
PRES;10.006;254.941;1012.1404;0
LIGH;10.012;254.948;744.0;0
ACCE;10.013;254.949;2.52828;2.38462;8.18817;3
MAGN;10.014;254.949;-27.78000;10.26000;-30.54000;3
GYRO;10.023;254.959;-0.65118;2.76600;-0.09468;3
AHRS;10.025;254.959;21.2766;-26.9671;-25.1959;0.12522;-0.26280;-0.25046;9
ACCE;10.031;254.967;1.99198;2.22182;8.59040;3
MAGN;10.033;254.967;-25.92000;10.38000;-32.04000;3
LIGH;10.035;254.968;744.0;0
GYRO;10.043;254.979;-0.82161;2.51157;-0.08919;3
AHRS;10.045;254.979;20.6204;-23.5180;-25.9886;0.12565;-0.23477;-0.25212;-82
PRES;10.046;254.981;1012.0706;0
LIGH;10.052;254.988;905.0;0
ACCE;10.053;254.990;1.44610;2.04944;8.81066;3
MAGN;10.054;254.990;-24.18000;10.62000;-33.48000;3
GYRO;10.063;254.999;-0.87751;2.27700;-0.18540;3
AHRS;10.064;254.999;19.9307;-20.1433;-26.9178;0.12562;-0.20717;-0.25514;-103
LIGH;10.083;255.008;905.0;0
ACCE;10.085;255.010;0.93853;1.95367;8.97347;3
MAGN;10.086;255.010;-22.20000;10.80000;-34.68000;3
GYRO;10.087;255.019;-0.83689;2.05770;-0.33934;3
AHRS;10.088;255.019;19.1402;-16.9467;-27.9177;0.12453;-0.18067;-0.25905;-80
PRES;10.089;255.021;1012.2241;0
LIGH;10.092;255.028;1022.0;0
ACCE;10.093;255.029;0.45969;1.85790;9.13627;3
MAGN;10.094;255.029;-20.22000;11.28000;-35.82000;3
SOUN;10.099;172.00;0.00525;48.38
GYRO;10.105;255.039;-0.93982;1.75349;-0.47892;3
AHRS;10.106;255.039;18.1394;-14.0206;-29.0343;0.12125;-0.15589;-0.26431;-7
LIGH;10.112;255.048;1022.0;0
ACCE;10.113;255.050;0.10534;1.61848;9.23204;3
MAGN;10.114;255.050;-18.42000;11.52000;-36.90000;3
GYRO;10.123;255.059;-1.10231;1.31305;-0.57788;3
AHRS;10.125;255.059;17.1364;-11.4204;-30.1910;0.11751;-0.13360;-0.27056;-30
PRES;10.126;255.061;1012.1457;0
LIGH;10.132;255.068;1053.0;0
ACCE;10.133;255.069;-0.11492;1.38864;9.21289;3
MAGN;10.134;255.069;-16.56000;11.76000;-37.80000;3
GYRO;10.144;255.079;-1.23181;0.95478;-0.75503;3
AHRS;10.145;255.079;16.0770;-8.9395;-31.5097;0.11322;-0.11212;-0.27853;88
LIGH;10.152;255.088;1053.0;0
ACCE;10.153;255.090;-0.34477;1.09176;9.22246;3
MAGN;10.154;255.090;-14.88000;12.18000;-38.46000;3
GYRO;10.163;255.099;-1.35459;0.78954;-0.96303;3
AHRS;10.165;255.099;14.8318;-6.6597;-32.9050;0.10726;-0.09173;-0.28757;-127
PRES;10.166;255.101;1012.1001;0
LIGH;10.172;255.108;1084.0;0
ACCE;10.173;255.110;-0.46926;0.77572;9.10754;3
MAGN;10.174;255.110;-13.20000;12.90000;-39.00000;3
GYRO;10.183;255.119;-1.53510;0.75961;-1.09101;3
AHRS;10.184;255.119;13.3762;-4.5991;-34.2977;0.09945;-0.07239;-0.29708;-35
LIGH;10.192;255.128;1084.0;0
ACCE;10.193;255.130;-0.67038;0.42138;9.21289;3
MAGN;10.194;255.130;-11.58000;13.50000;-39.42000;3
GYRO;10.203;255.139;-1.75960;0.66218;-1.16920;3
AHRS;10.205;255.139;11.7016;-2.7610;-35.7626;0.08963;-0.05410;-0.30770;-19
PRES;10.206;255.141;1012.1153;0
LIGH;10.212;255.148;1107.0;0
ACCE;10.214;255.150;-0.78530;0.01915;9.36612;3
MAGN;10.215;255.150;-10.26000;14.34000;-39.78000;3
GYRO;10.223;255.159;-1.87077;0.43280;-1.21135;3
AHRS;10.225;255.159;9.9162;-1.1355;-37.1759;0.07877;-0.03691;-0.31836;-7
LIGH;10.232;255.168;1107.0;0
ACCE;10.234;255.170;-0.83318;-0.47884;9.55765;3
MAGN;10.236;255.170;-8.88000;15.24000;-39.96000;3
GYRO;10.243;255.179;-1.78617;0.12950;-1.20829;3
AHRS;10.246;255.179;8.0712;0.2773;-38.5016;0.06724;-0.02092;-0.32872;-98
PRES;10.247;255.181;1012.1351;0
LIGH;10.252;255.188;1133.0;0
ACCE;10.254;255.190;-0.89064;-0.95768;9.70131;3
MAGN;10.255;255.190;-7.80000;16.26000;-40.20000;3
GYRO;10.263;255.199;-1.68782;-0.16524;-1.22204;3
AHRS;10.264;255.199;6.0888;1.4074;-39.7713;0.05411;-0.00653;-0.33902;61
LIGH;10.272;255.208;1133.0;0
ACCE;10.275;255.211;-0.88107;-1.24498;9.73004;3
GYRO;10.284;255.220;-1.52838;-0.37080;-1.27549;3
AHRS;10.285;255.220;4.2051;2.2583;-40.9794;0.04125;0.00561;-0.34906;56
PRES;10.287;255.221;1012.0022;0
LIGH;10.292;255.228;1141.0;0
ACCE;10.294;255.230;-0.70868;-1.42694;9.66300;3
MAGN;10.296;255.230;-6.12000;18.00000;-40.14000;3
GYRO;10.303;255.239;-1.32985;-0.54153;-1.33963;3
AHRS;10.304;255.239;2.4411;2.8150;-42.1184;0.02870;0.01527;-0.35865;-48
LIGH;10.312;255.248;1141.0;0
ACCE;10.314;255.251;-0.53630;-1.55144;9.46189;3
MAGN;10.315;255.251;-5.58000;18.96000;-39.78000;3
GYRO;10.323;255.259;-1.15973;-0.48381;-1.37933;3
AHRS;10.325;255.259;0.8668;3.3381;-43.2967;0.01777;0.02428;-0.36854;49
PRES;10.326;255.261;1011.9787;0
LIGH;10.332;255.268;1135.0;0
ACCE;10.334;255.271;-0.32561;-1.59933;9.13627;3
MAGN;10.335;255.271;-5.34000;20.04000;-39.36000;3
GYRO;10.343;255.279;-1.35032;-0.28344;-1.47341;3
AHRS;10.344;255.279;-0.9034;3.8373;-44.3546;0.00534;0.03398;-0.37749;58
LIGH;10.352;255.288;1135.0;0
ACCE;10.354;255.291;-0.20111;-1.95367;9.06924;3
MAGN;10.355;255.291;-5.28000;21.00000;-38.94000;3
GYRO;10.363;255.299;-1.69454;-0.20861;-1.75227;3
AHRS;10.365;255.299;-2.6706;4.1831;-45.5533;-0.00735;0.04266;-0.38756;87
PRES;10.366;255.301;1012.0657;0
LIGH;10.372;255.308;1145.0;0
ACCE;10.375;255.311;-0.08619;-2.70066;9.27993;3
MAGN;10.376;255.311;-5.34000;22.02000;-38.22000;3
GYRO;10.383;255.319;-1.94194;-0.38087;-2.03174;3
AHRS;10.388;255.319;-4.5179;4.3629;-46.7263;-0.02107;0.05054;-0.39734;99
LIGH;10.392;255.328;1145.0;0
ACCE;10.395;255.331;0.02873;-3.19865;9.35654;3
MAGN;10.396;255.331;-5.64000;23.10000;-37.50000;3
GYRO;10.405;255.339;-2.07267;-0.50213;-2.13131;3
AHRS;10.406;255.339;-6.6645;4.5705;-47.9317;-0.03690;0.05997;-0.40730;-128
PRES;10.408;255.341;1012.0439;0
LIGH;10.412;255.348;1131.0;0
ACCE;10.415;255.351;0.23942;-3.47638;9.27993;3
MAGN;10.423;255.351;-6.24000;24.06000;-36.60000;3
GYRO;10.427;255.359;-2.09771;-0.80481;-2.23485;3
AHRS;10.429;255.359;-9.1177;4.2055;-49.4701;-0.05684;0.06645;-0.41947;0
LIGH;10.432;255.368;1131.0;0
ACCE;10.435;255.371;0.51715;-3.79242;8.91601;3
MAGN;10.436;255.371;-6.90000;25.08000;-35.64000;3
GYRO;10.443;255.379;-1.98195;-0.96059;-2.12551;3
AHRS;10.445;255.379;-11.5578;3.7899;-50.8491;-0.07676;0.07292;-0.42991;61
PRES;10.447;255.381;1012.0685;0
LIGH;10.452;255.388;1112.0;0
ACCE;10.455;255.391;0.77572;-3.86903;8.76278;3
MAGN;10.456;255.391;-7.80000;26.04000;-34.80000;3
GYRO;10.463;255.399;-1.70828;-0.86224;-1.85856;3
AHRS;10.464;255.399;-13.7790;3.2349;-52.1545;-0.09538;0.07788;-0.43928;-75
LIGH;10.472;255.408;1112.0;0
ACCE;10.476;255.412;1.10133;-4.53941;8.54251;3
MAGN;10.477;255.412;-8.64000;26.88000;-33.90000;3
GYRO;10.483;255.419;-1.69149;-0.75900;-1.70431;3
AHRS;10.486;255.419;-16.1432;2.3969;-53.4583;-0.11607;0.08163;-0.44784;-27
PRES;10.488;255.421;1012.1112;0
LIGH;10.492;255.428;1085.0;0
MAGN;10.495;255.432;-9.84000;27.66000;-32.82000;3
GYRO;10.503;255.439;-1.86894;-0.84666;-1.85642;3
AHRS;10.504;255.439;-18.3270;1.3376;-54.8051;-0.13607;0.08352;-0.45598;4
LIGH;10.512;255.448;1085.0;0
ACCE;10.515;255.452;1.74298;-5.49709;8.04452;3
MAGN;10.516;255.452;-11.10000;28.38000;-31.80000;3
GYRO;10.523;255.459;-1.99997;-1.06779;-2.30235;3
AHRS;10.525;255.459;-20.5332;-0.0059;-56.4459;-0.15706;0.08424;-0.46532;115
PRES;10.527;255.461;1012.0444;0
LIGH;10.532;255.468;1046.0;0
ACCE;10.535;255.472;2.27928;-5.77481;7.84340;3
MAGN;10.537;255.472;-12.42000;28.92000;-30.48000;3
GYRO;10.543;255.479;-1.93400;-1.34360;-2.64871;3
AHRS;10.545;255.479;-22.5554;-1.5908;-58.1643;-0.17751;0.08315;-0.47426;-92
LIGH;10.552;255.488;1046.0;0
ACCE;10.555;255.492;2.92093;-5.76524;7.46991;3
MAGN;10.557;255.492;-13.92000;29.40000;-29.28000;3
GYRO;10.564;255.499;-1.58092;-1.57481;-2.82586;3
AHRS;10.565;255.499;-24.5323;-3.7927;-60.4318;-0.19976;0.07892;-0.48543;-77
PRES;10.567;255.501;1011.9963;0
LIGH;10.572;255.508;997.0;0
ACCE;10.576;255.512;3.41892;-5.53539;7.33583;3
MAGN;10.577;255.512;-15.48000;29.70000;-27.90000;3
GYRO;10.583;255.519;-1.19088;-1.57634;-2.84663;3
AHRS;10.584;255.519;-26.2711;-6.3376;-63.0228;-0.22158;0.07270;-0.49750;8
LIGH;10.592;255.528;997.0;0
SOUN;10.598;92.69;0.00283;43.01
ACCE;10.603;255.535;3.76368;-5.64074;7.06768;3
MAGN;10.604;255.535;-17.28000;29.94000;-26.52000;3
GYRO;10.605;255.539;-0.94409;-1.55801;-2.82036;3
AHRS;10.606;255.539;-27.5828;-9.3565;-65.8087;-0.24251;0.06257;-0.50950;-128
PRES;10.608;255.541;1012.0917;0
LIGH;10.612;255.548;954.0;0
ACCE;10.616;255.552;4.18506;-5.50666;6.66546;3
GYRO;10.623;255.559;-0.80756;-1.68599;-3.04119;3
AHRS;10.624;255.559;-28.2933;-12.7670;-68.8719;-0.26129;0.04843;-0.52252;73
LIGH;10.632;255.568;954.0;0
ACCE;10.636;255.572;4.75010;-5.13317;6.20577;3
MAGN;10.637;255.572;-20.76000;29.76000;-23.82000;3
GYRO;10.643;255.579;-0.73426;-1.79747;-3.31150;3
AHRS;10.645;255.579;-28.6725;-16.1712;-71.8782;-0.27847;0.03355;-0.53480;-32
PRES;10.646;255.581;1012.0161;0
LIGH;10.652;255.588;892.0;0
ACCE;10.656;255.592;5.53539;-4.69264;5.95677;3
MAGN;10.657;255.592;-22.56000;29.52000;-22.26000;3
GYRO;10.663;255.599;-0.62217;-1.80175;-3.47857;3
AHRS;10.664;255.599;-28.6417;-19.5295;-74.8153;-0.29346;0.01755;-0.54675;56
LIGH;10.672;255.608;892.0;0
ACCE;10.677;255.613;6.13873;-4.25210;5.60243;3
MAGN;10.678;255.613;-24.30000;28.98000;-20.82000;3
GYRO;10.683;255.619;-0.43585;-1.87230;-3.49232;3
AHRS;10.685;255.619;-28.2165;-23.3023;-77.7995;-0.30878;-0.00251;-0.55816;96
PRES;10.687;255.621;1012.1134;0
LIGH;10.692;255.628;400.0;0
ACCE;10.696;255.633;6.63673;-3.48596;5.42047;3
MAGN;10.697;255.633;-26.22000;28.08000;-19.44000;3
GYRO;10.703;255.639;-0.23518;-1.83962;-3.39549;3
AHRS;10.704;255.639;-27.4000;-26.9785;-80.5851;-0.32222;-0.02392;-0.56882;55
LIGH;10.712;255.648;400.0;0
ACCE;10.716;255.653;6.96234;-3.05500;5.16190;3
MAGN;10.717;255.653;-28.02000;27.00000;-17.94000;3
GYRO;10.723;255.659;-0.12309;-1.75166;-3.22628;3
AHRS;10.725;255.659;-26.3034;-30.5640;-83.0378;-0.33447;-0.04668;-0.57775;-44
PRES;10.726;255.661;1012.1212;0
LIGH;10.732;255.668;306.0;0
ACCE;10.737;255.673;7.34541;-2.83473;4.75967;3
MAGN;10.738;255.673;-29.94000;25.62000;-16.50000;3
GYRO;10.743;255.679;-0.29902;-1.68599;-3.32158;3
AHRS;10.745;255.679;-24.8954;-34.0873;-85.5058;-0.34561;-0.07026;-0.58738;-2
LIGH;10.752;255.688;306.0;0
ACCE;10.757;255.693;7.78594;-2.40378;4.52025;3
MAGN;10.758;255.693;-31.68000;24.24000;-15.12000;3
GYRO;10.763;255.699;-0.46731;-1.58550;-3.43856;3
AHRS;10.765;255.699;-23.2568;-37.2421;-87.5856;-0.35432;-0.09357;-0.59591;112
PRES;10.767;255.701;1012.1035;0
LIGH;10.772;255.708;226.0;0
ACCE;10.777;255.713;8.15944;-1.88663;4.29041;3
MAGN;10.778;255.713;-33.24000;22.56000;-13.44000;3
GYRO;10.783;255.719;-0.43066;-1.50364;-3.33410;3
AHRS;10.784;255.719;-21.5346;-40.2496;-89.4467;-0.36249;-0.11672;-0.60342;-59
LIGH;10.792;255.728;226.0;0
ACCE;10.797;255.734;8.35098;-1.25456;3.94564;3
MAGN;10.798;255.734;-34.80000;20.70000;-11.76000;3
GYRO;10.803;255.739;-0.21961;-1.48379;-3.10381;3
AHRS;10.805;255.739;-19.6538;-43.1108;-91.1502;-0.36965;-0.14003;-0.61058;22
PRES;10.806;255.741;1012.0587;0
LIGH;10.812;255.748;204.0;0
ACCE;10.817;255.754;8.37971;-0.54588;3.68707;3
MAGN;10.819;255.754;-36.30000;18.66000;-10.20000;3
GYRO;10.823;255.759;-0.00092;-1.39155;-2.94101;3
AHRS;10.824;255.759;-17.5813;-45.7021;-92.6795;-0.37487;-0.16307;-0.61786;-32
LIGH;10.832;255.768;204.0;0
ACCE;10.837;255.774;8.48505;0.07661;3.46680;3
MAGN;10.839;255.774;-37.68000;16.44000;-8.70000;3
GYRO;10.843;255.779;0.00672;-1.18019;-2.83075;3
AHRS;10.845;255.779;-15.4567;-47.9959;-93.9645;-0.37847;-0.18512;-0.62456;40
PRES;10.846;255.781;1012.0892;0
LIGH;10.852;255.788;211.0;0
ACCE;10.858;255.794;9.05966;0.34477;3.28484;3
MAGN;10.859;255.794;-38.88000;14.10000;-7.32000;3
GYRO;10.863;255.799;-0.29444;-1.08612;-2.75409;3
AHRS;10.864;255.799;-13.3082;-50.1533;-95.1479;-0.38155;-0.20653;-0.63094;-88
LIGH;10.872;255.808;211.0;0
ACCE;10.878;255.814;9.47146;0.51715;3.09331;3
MAGN;10.879;255.814;-39.90000;11.52000;-5.94000;3
GYRO;10.883;255.819;-0.66706;-1.11147;-2.75073;3
AHRS;10.885;255.819;-11.0535;-52.0995;-96.3245;-0.38338;-0.22710;-0.63803;-47
PRES;10.887;255.821;1012.1577;0
LIGH;10.892;255.828;232.0;0
ACCE;10.898;255.834;9.39485;1.03430;2.95923;3
MAGN;10.899;255.834;-40.74000;8.76000;-4.56000;3
GYRO;10.903;255.839;-0.77946;-1.09070;-2.65818;3
AHRS;10.904;255.839;-8.8375;-53.9044;-97.4417;-0.38491;-0.24652;-0.64485;45
LIGH;10.912;255.848;232.0;0
ACCE;10.919;255.855;9.11712;1.51314;2.81558;3
MAGN;10.921;255.855;-41.22000;6.00000;-3.30000;3
GYRO;10.924;255.859;-0.71960;-0.92790;-2.56350;3
AHRS;10.926;255.859;-6.6636;-55.6020;-98.7908;-0.38696;-0.26401;-0.65281;-67
PRES;10.928;255.861;1012.1035;0
LIGH;10.932;255.868;240.0;0
ACCE;10.938;255.875;8.78193;1.91536;2.69108;3
MAGN;10.939;255.875;-41.70000;3.42000;-1.98000;3
GYRO;10.943;255.879;-0.65729;-0.81917;-2.48408;3
AHRS;10.945;255.879;-4.4765;-57.1843;-100.2258;-0.38892;-0.28035;-0.66124;62
LIGH;10.952;255.888;240.0;0
ACCE;10.958;255.895;8.58082;2.21224;2.59531;3
MAGN;10.959;255.895;-41.94000;0.60000;-0.90000;3
GYRO;10.963;255.899;-0.45998;-0.77458;-2.64596;3
AHRS;10.965;255.899;-1.9040;-58.4800;-101.6029;-0.38765;-0.29744;-0.67099;-8
PRES;10.967;255.901;1012.0813;0
LIGH;10.972;255.908;259.0;0
ACCE;10.978;255.915;8.54251;2.41336;2.48997;3
GYRO;10.983;255.919;-0.23305;-0.85002;-2.93063;3
AHRS;10.984;255.919;0.8354;-59.6365;-102.9137;-0.38497;-0.31478;-0.68083;-98
LIGH;10.992;255.928;259.0;0
ACCE;10.999;255.935;8.43717;2.85389;2.31759;3
MAGN;11.000;255.935;-41.82000;-5.04000;1.38000;3
GYRO;11.004;255.939;-0.09010;-0.92577;-3.20796;3
AHRS;11.006;255.939;3.8240;-60.6164;-104.2328;-0.38039;-0.33245;-0.69135;112
PRES;11.008;255.941;1012.0617;0
LIGH;11.012;255.948;267.0;0
ACCE;11.019;255.955;8.58082;3.64876;2.00155;3
MAGN;11.021;255.955;-41.46000;-7.56000;2.46000;3
GYRO;11.024;255.959;0.03604;-0.95142;-3.33196;3
AHRS;11.027;255.959;6.8873;-61.4928;-105.2070;-0.37407;-0.35094;-0.70020;54
LIGH;11.032;255.968;267.0;0
ACCE;11.039;255.975;8.53294;4.39575;1.84832;3
MAGN;11.041;255.975;-41.04000;-10.20000;3.42000;3
GYRO;11.044;255.979;0.28741;-0.86315;-3.29806;3
AHRS;11.045;255.979;10.3874;-62.3244;-106.1778;-0.36553;-0.37143;-0.70952;79
PRES;11.046;255.981;1012.0765;0
LIGH;11.052;255.988;264.0;0
ACCE;11.059;255.995;8.32224;4.77883;1.72383;3
MAGN;11.060;255.995;-40.20000;-12.72000;4.26000;3
GYRO;11.063;255.999;0.53176;-0.69761;-3.40282;3
AHRS;11.064;255.999;14.3009;-63.1111;-107.0404;-0.35445;-0.39400;-0.71857;-28
LIGH;11.086;256.008;264.0;0
ACCE;11.087;256.015;7.86256;4.88417;1.58017;3
MAGN;11.089;256.015;-39.24000;-15.42000;5.10000;3
GYRO;11.090;256.019;0.61667;-0.54092;-3.78309;3
AHRS;11.091;256.019;18.5579;-63.6867;-107.8802;-0.34030;-0.41723;-0.72782;103
PRES;11.092;256.021;1012.0491;0
LIGH;11.094;256.028;266.0;0
SOUN;11.097;63.26;0.00193;39.69
ACCE;11.102;256.037;7.25922;5.17148;1.48441;3
MAGN;11.103;256.037;-38.04000;-18.00000;5.88000;3
GYRO;11.104;256.039;0.61606;-0.35919;-4.14839;3
AHRS;11.105;256.039;22.9294;-63.9491;-108.6169;-0.32313;-0.43972;-0.73661;-125
LIGH;11.112;256.048;266.0;0
ACCE;11.122;256.058;6.60800;5.73651;1.24498;3
MAGN;11.123;256.058;-36.54000;-20.46000;6.60000;3
GYRO;11.124;256.059;0.71105;-0.28436;-4.45932;3
AHRS;11.125;256.059;27.5835;-64.0208;-109.4015;-0.30333;-0.46245;-0.74512;11
PRES;11.127;256.061;1012.1118;0
LIGH;11.132;256.068;265.0;0
ACCE;11.140;256.077;6.09085;6.35900;0.98641;3
MAGN;11.149;256.077;-34.86000;-22.86000;7.32000;3
GYRO;11.151;256.079;0.89492;-0.17318;-4.78246;3
AHRS;11.152;256.079;32.5691;-63.6192;-110.3941;-0.27944;-0.48444;-0.75416;12
LIGH;11.154;256.088;265.0;0
ACCE;11.160;256.097;5.67905;7.07726;0.48842;3
MAGN;11.161;256.097;-32.88000;-25.14000;8.04000;3
GYRO;11.163;256.099;1.12888;0.01955;-4.78033;3
AHRS;11.164;256.099;37.6143;-63.0092;-111.2440;-0.25306;-0.50617;-0.76123;66
PRES;11.166;256.101;1012.1647;0
LIGH;11.172;256.108;261.0;0
ACCE;11.181;256.117;4.99909;8.28394;0.19154;3
MAGN;11.182;256.117;-30.60000;-27.24000;8.76000;3
GYRO;11.183;256.119;1.53877;0.40195;-4.24215;3
AHRS;11.184;256.119;42.6170;-62.3603;-111.4912;-0.22368;-0.52846;-0.76470;-115
LIGH;11.192;256.128;261.0;0
ACCE;11.201;256.137;3.96480;9.58638;0.05746;3
MAGN;11.202;256.137;-28.38000;-29.28000;9.60000;3
GYRO;11.203;256.139;2.13009;0.49419;-3.49904;3
AHRS;11.204;256.139;47.6927;-62.5297;-110.7919;-0.19446;-0.55402;-0.76266;22
PRES;11.206;256.141;1012.0943;0
LIGH;11.212;256.148;236.0;0
ACCE;11.221;256.157;2.82516;9.80665;0.09577;3
MAGN;11.222;256.157;-26.22000;-31.02000;10.44000;3
GYRO;11.224;256.159;2.40834;0.25229;-2.96117;3
AHRS;11.225;256.159;52.6792;-63.0036;-109.5811;-0.16449;-0.57908;-0.75798;-125
LIGH;11.232;256.168;236.0;0
ACCE;11.242;256.178;1.86748;9.08839;0.10534;3
MAGN;11.243;256.178;-23.88000;-32.58000;11.28000;3
GYRO;11.244;256.179;2.23577;-0.30513;-3.08853;3
AHRS;11.245;256.179;57.8574;-63.6107;-108.3199;-0.13323;-0.60334;-0.75224;78
PRES;11.247;256.181;1012.0588;0
LIGH;11.252;256.188;208.0;0
ACCE;11.261;256.198;1.06303;8.15944;-0.09577;3
MAGN;11.262;256.198;-21.36000;-34.08000;12.30000;3
GYRO;11.263;256.199;1.84298;-0.70524;-3.92481;3
AHRS;11.265;256.199;63.2032;-63.4340;-107.9076;-0.09974;-0.62389;-0.74791;35
LIGH;11.272;256.208;208.0;0
ACCE;11.281;256.218;0.37350;8.08282;-0.42138;3
MAGN;11.282;256.218;-18.66000;-35.28000;13.26000;3
GYRO;11.284;256.219;1.59039;-0.75564;-4.66732;3
AHRS;11.285;256.219;68.3819;-62.4629;-108.5871;-0.06782;-0.64050;-0.74439;-119
PRES;11.286;256.221;1012.2095;0
LIGH;11.292;256.228;196.0;0
ACCE;11.302;256.238;-0.21069;8.82982;-0.95768;3
MAGN;11.303;256.238;-15.90000;-36.24000;14.22000;3
GYRO;11.304;256.239;1.81091;-0.76419;-4.71771;3
AHRS;11.305;256.239;73.5678;-61.2014;-110.0428;-0.03859;-0.65603;-0.73958;61
LIGH;11.312;256.248;196.0;0
ACCE;11.322;256.258;-1.00556;9.30866;-2.03986;3
MAGN;11.323;256.258;-12.78000;-37.08000;15.30000;3
GYRO;11.324;256.259;2.50210;-0.55955;-4.32706;3
AHRS;11.325;256.259;79.0959;-58.9762;-112.3332;-0.00670;-0.67172;-0.73205;5
PRES;11.326;256.261;1012.1833;0
LIGH;11.332;256.268;196.0;0
ACCE;11.342;256.278;-1.33118;10.03649;-2.51870;3
MAGN;11.344;256.278;-9.66000;-37.50000;16.56000;3
GYRO;11.345;256.279;3.39458;-0.53359;-3.60410;3
AHRS;11.346;256.279;84.6118;-60.2399;-111.3198;0.02199;-0.69008;-0.71874;4
LIGH;11.352;256.288;196.0;0
ACCE;11.362;256.298;-1.52271;10.37168;-3.23696;3
MAGN;11.363;256.298;-6.60000;-37.62000;17.82000;3
GYRO;11.364;256.299;4.06561;-0.80451;-2.66704;3
AHRS;11.365;256.299;88.8533;-148.0140;-23.8677;0.04674;-0.71155;-0.69905;-52
PRES;11.366;256.301;1012.1660;0
LIGH;11.372;256.308;187.0;0
ACCE;11.382;256.319;-2.14520;10.13226;-3.99353;3
MAGN;11.383;256.319;-3.60000;-37.38000;19.32000;3
GYRO;11.384;256.319;4.35486;-0.87109;-1.94530;3
AHRS;11.385;256.319;84.2574;149.9618;37.9583;0.06858;-0.73390;-0.67517;-53
LIGH;11.392;256.328;187.0;0
ACCE;11.402;256.339;-2.77727;9.52892;-4.96079;3
MAGN;11.403;256.339;-0.78000;-36.78000;21.00000;3
GYRO;11.404;256.339;4.25040;-0.68875;-1.48562;3
AHRS;11.405;256.339;79.3271;148.6468;38.8932;0.08413;-0.75631;-0.64873;-128
PRES;11.407;256.341;1012.1343;0
LIGH;11.412;256.348;194.0;0
ACCE;11.422;256.359;-2.88262;9.12670;-5.31513;3
MAGN;11.424;256.359;1.92000;-35.70000;22.50000;3
GYRO;11.425;256.359;4.00697;-0.13622;-1.28098;3
AHRS;11.426;256.359;74.6128;149.6818;37.6567;-0.09776;0.77780;0.62081;25
LIGH;11.432;256.368;194.0;0
ACCE;11.443;256.379;-2.94008;8.13071;-6.10043;3
MAGN;11.444;256.379;4.38000;-34.32000;24.12000;3
GYRO;11.445;256.379;3.87716;0.12675;-0.79718;3
AHRS;11.446;256.379;70.2539;151.8311;34.9755;-0.10484;0.79870;0.59211;-22
PRES;11.447;256.381;1012.1281;0
LIGH;11.452;256.388;304.0;0
ACCE;11.463;256.399;-2.87304;7.87214;-6.65588;3
MAGN;11.464;256.399;6.54000;-32.82000;25.68000;3
GYRO;11.465;256.400;3.51553;0.49786;-0.43097;3
AHRS;11.466;256.400;66.4977;153.1461;33.6932;-0.11389;0.81543;0.56668;15
LIGH;11.472;256.408;304.0;0
GYRO;11.483;256.419;3.18108;0.63194;-0.09774;3
AHRS;11.484;256.419;62.9348;154.9418;31.7631;-0.11893;0.83183;0.54077;66
ACCE;11.486;256.420;-2.88262;7.41245;-7.03895;3
MAGN;11.487;256.420;8.34000;-31.02000;27.42000;3
PRES;11.488;256.421;1012.1342;0
LIGH;11.492;256.428;203.0;0
GYRO;11.503;256.439;2.96850;0.59987;0.19426;3
AHRS;11.504;256.439;59.7559;156.8295;29.7528;-0.12139;0.84664;0.51635;83
ACCE;11.506;256.440;-2.77727;6.78038;-7.46033;3
MAGN;11.507;256.440;9.90000;-29.04000;29.10000;3
LIGH;11.512;256.448;203.0;0
GYRO;11.524;256.459;2.83136;0.92516;0.39156;3
AHRS;11.526;256.459;57.1948;158.9597;27.9782;-0.12388;0.85877;0.49540;123
ACCE;11.528;256.460;-2.58574;6.25365;-7.48906;3
MAGN;11.529;256.460;11.34000;-26.82000;30.54000;3
PRES;11.530;256.461;1012.1341;0
LIGH;11.532;256.468;75.0;0
GYRO;11.544;256.479;2.57999;1.39613;0.47189;3
AHRS;11.545;256.479;54.9476;160.9453;26.2907;-0.12463;0.86942;0.47645;50
ACCE;11.547;256.481;-2.30801;5.62159;-7.38372;3
MAGN;11.548;256.481;12.66000;-24.48000;32.04000;3
LIGH;11.552;256.488;75.0;0
GYRO;11.563;256.499;2.29685;1.85917;0.46976;3
AHRS;11.564;256.499;52.7736;163.0989;24.6094;-0.12502;0.87965;0.45756;67
ACCE;11.566;256.501;-2.10690;5.09486;-7.00065;3
MAGN;11.567;256.501;13.68000;-22.20000;33.60000;3
PRES;11.568;256.501;1012.2620;0
LIGH;11.572;256.508;152.0;0
GYRO;11.583;256.519;2.05251;1.87413;0.33781;3
AHRS;11.585;256.519;50.7341;164.8212;23.2163;-0.12480;0.88873;0.43999;-84
ACCE;11.586;256.521;-1.63763;4.78840;-7.16345;3
MAGN;11.587;256.521;14.28000;-19.80000;34.98000;3
LIGH;11.592;256.528;152.0;0
SOUN;11.599;64.02;0.00195;39.80
GYRO;11.605;256.539;1.92759;1.22845;0.35247;3
AHRS;11.606;256.539;48.8387;166.1738;21.6842;-0.12116;0.89715;0.42370;-62
ACCE;11.607;256.540;-1.50356;4.83629;-8.54251;3
MAGN;11.609;256.540;14.70000;-17.40000;36.24000;3
PRES;11.610;256.541;1012.1338;0
LIGH;11.612;256.548;64.0;0
GYRO;11.623;256.559;1.88880;1.08001;0.44654;3
AHRS;11.624;256.559;47.0911;167.6977;20.3499;-0.11888;0.90469;0.40828;105
ACCE;11.626;256.561;-1.01514;4.75010;-9.69173;3
MAGN;11.627;256.561;14.82000;-15.06000;37.38000;3
LIGH;11.632;256.568;64.0;0
GYRO;11.643;256.579;2.07603;1.77395;0.70738;3
AHRS;11.644;256.579;45.2001;169.7287;18.5148;-0.11397;0.91306;0.39106;109
PRES;11.646;256.581;1012.1622;0
ACCE;11.646;256.581;-0.66080;4.04141;-9.13627;3
MAGN;11.647;256.581;14.46000;-12.66000;38.46000;3
LIGH;11.652;256.588;127.0;0
GYRO;11.663;256.599;2.29105;2.61023;0.81184;3
AHRS;11.664;256.599;43.0431;171.6992;16.6274;-0.10789;0.92193;0.37178;-3
ACCE;11.666;256.600;-0.11492;3.51469;-9.06924;3
MAGN;11.667;256.600;13.80000;-10.26000;39.36000;3
LIGH;11.672;256.608;127.0;0
GYRO;11.684;256.619;1.79411;3.43826;0.68814;3
AHRS;11.685;256.619;41.3118;174.4603;14.6262;-0.10206;0.92919;0.35523;-34
PRES;11.687;256.621;1012.2252;0
ACCE;11.687;256.621;0.68953;3.01669;-9.40442;3
MAGN;11.688;256.621;12.90000;-7.98000;40.20000;3
LIGH;11.692;256.628;122.0;0
GYRO;11.703;256.639;1.21471;4.01949;0.68967;3
AHRS;11.704;256.639;39.4356;177.8799;12.2739;0.09441;-0.93648;-0.33726;111
ACCE;11.706;256.641;1.13964;3.14119;-9.96946;3
MAGN;11.707;256.641;11.58000;-6.00000;40.98000;3
LIGH;11.712;256.648;122.0;0
GYRO;11.723;256.659;1.09009;4.21192;0.66768;3
AHRS;11.724;256.659;37.4344;-178.4775;10.0904;0.08753;-0.94299;-0.31852;-102
PRES;11.726;256.661;1012.1707;0
ACCE;11.727;256.662;1.54187;3.07416;-9.86411;3
MAGN;11.728;256.662;9.90000;-3.84000;41.52000;3
LIGH;11.733;256.669;125.0;0
GYRO;11.743;256.679;1.05649;4.25987;0.64294;3
AHRS;11.745;256.679;35.7146;-174.4880;7.7722;0.07914;-0.94754;-0.30249;13
ACCE;11.746;256.681;2.13563;2.73897;-9.43316;3
MAGN;11.747;256.681;8.04000;-2.04000;42.00000;3
LIGH;11.752;256.688;125.0;0
GYRO;11.763;256.699;0.90072;4.35577;0.81581;3
AHRS;11.765;256.699;34.0940;-170.2600;5.2141;0.06819;-0.95050;-0.28810;-30
PRES;11.767;256.701;1012.0635;0
ACCE;11.768;256.702;3.12204;2.15478;-8.66701;3
MAGN;11.769;256.702;6.12000;-0.42000;42.18000;3
LIGH;11.772;256.708;62.0;0
GYRO;11.783;256.719;0.73640;4.00575;0.95356;3
AHRS;11.785;256.719;32.4152;-166.6580;2.8062;0.05577;-0.95268;-0.27441;-117
ACCE;11.788;256.722;4.01268;1.99198;-8.43717;3
MAGN;11.789;256.722;3.72000;1.14000;42.30000;3
LIGH;11.792;256.728;62.0;0
GYRO;11.804;256.739;0.90194;3.37808;0.61117;3
AHRS;11.805;256.739;30.5401;-163.5727;0.8695;0.04487;-0.95449;-0.25961;102
PRES;11.807;256.741;1012.1049;0
MAGN;11.807;256.742;1.56000;2.58000;42.18000;3
LIGH;11.812;256.748;68.0;0
GYRO;11.823;256.759;1.20554;3.28462;0.36133;3
AHRS;11.824;256.759;28.5681;-160.0359;-1.5257;0.03006;-0.95490;-0.24521;109
ACCE;11.826;256.761;5.90889;1.71425;-8.64786;3
MAGN;11.827;256.761;-0.84000;4.02000;41.82000;3
LIGH;11.832;256.768;68.0;0
GYRO;11.843;256.779;1.17561;3.81791;0.39798;3
AHRS;11.845;256.779;26.8208;-156.3629;-3.9105;0.01499;-0.95318;-0.23367;-25
PRES;11.852;256.781;1012.1722;0
ACCE;11.853;256.782;6.74207;1.63763;-8.37013;3
MAGN;11.854;256.782;-3.36000;5.28000;41.46000;3
LIGH;11.855;256.788;65.0;0
GYRO;11.864;256.799;0.85918;4.13403;0.50855;3
AHRS;11.866;256.799;25.1924;-153.1069;-5.6824;0.00360;-0.95053;-0.22309;64
ACCE;11.868;256.802;7.26880;1.47483;-8.13071;3
MAGN;11.873;256.802;-5.94000;6.54000;40.74000;3
LIGH;11.875;256.808;65.0;0
GYRO;11.885;256.819;0.66065;4.32126;0.44257;3
AHRS;11.889;256.819;23.4370;-149.2792;-7.5651;-0.00860;-0.94567;-0.21253;-13
PRES;11.890;256.821;1012.1602;0
ACCE;11.890;256.823;7.73806;1.31202;-7.68060;3
MAGN;11.891;256.823;-8.52000;7.68000;39.72000;3
LIGH;11.891;256.828;68.0;0
GYRO;11.903;256.839;0.56077;4.29652;0.39431;3
AHRS;11.904;256.839;21.9071;-145.1832;-9.5898;-0.02166;-0.93829;-0.20523;-122
ACCE;11.905;256.841;8.22648;1.18752;-6.93361;3
MAGN;11.906;256.841;-11.22000;8.94000;38.64000;3
LIGH;11.911;256.848;68.0;0
GYRO;11.923;256.859;0.40531;4.14228;0.33964;3
AHRS;11.924;256.859;20.6215;-140.9521;-11.4400;-0.03290;-0.92863;-0.20063;-79
PRES;11.925;256.861;1012.0594;0
ACCE;11.925;256.862;8.68616;1.17795;-6.19619;3
MAGN;11.926;256.862;-14.16000;10.08000;37.20000;3
LIGH;11.931;256.868;72.0;0
GYRO;11.943;256.879;0.36835;3.70917;0.08613;3
AHRS;11.944;256.879;19.4828;-137.1177;-12.8197;-0.04095;-0.91854;-0.19673;44
ACCE;11.951;256.882;9.01178;1.19710;-5.48751;3
MAGN;11.953;256.882;-16.92000;11.04000;35.82000;3
LIGH;11.954;256.888;72.0;0
GYRO;11.964;256.899;0.39706;3.34540;-0.28283;3
AHRS;11.966;256.899;18.6037;-133.3533;-14.0224;-0.04710;-0.90725;-0.19501;-21
PRES;11.968;256.901;1012.0248;0
ACCE;11.969;256.902;9.23204;1.15879;-4.75010;3
MAGN;11.970;256.902;-19.74000;11.88000;34.26000;3
LIGH;11.972;256.908;69.0;0
WIFI;11.980;285.180;WAP106;20:17:FF:FF:F1:06;-66
WIFI;11.980;285.180;WAP092;20:17:FF:FF:F0:92;-73
WIFI;11.980;285.180;WAP310;20:17:FF:FF:F3:10;-68
WIFI;11.980;285.180;WAP297;20:17:FF:FF:F2:97;-73
WIFI;11.980;285.180;WAP316;20:17:FF:FF:F3:16;-49
WIFI;11.980;285.180;WAP112;20:17:FF:FF:F1:12;-49
WIFI;11.980;285.180;WAP139;20:17:FF:FF:F1:39;-59
WIFI;11.980;285.180;WAP140;20:17:FF:FF:F1:40;-59
WIFI;11.980;285.180;WAP141;20:17:FF:FF:F1:41;-55
WIFI;11.980;285.180;WAP113;20:17:FF:FF:F1:13;-71
WIFI;11.980;285.180;WAP213;20:17:FF:FF:F2:13;-68
WIFI;11.980;285.180;WAP093;20:17:FF:FF:F0:93;-71
WIFI;11.980;285.180;WAP044;20:17:FF:FF:F0:44;-84
WIFI;11.980;285.180;WAP115;20:17:FF:FF:F1:15;-84
WIFI;11.980;285.180;WAP206;20:17:FF:FF:F2:06;-83
WIFI;11.980;285.180;WAP181;20:17:FF:FF:F1:81;-90
WIFI;11.980;285.180;WAP138;20:17:FF:FF:F1:38;-63
WIFI;11.980;285.180;WAP317;20:17:FF:FF:F3:17;-73
WIFI;11.980;285.180;WAP298;20:17:FF:FF:F2:98;-71
WIFI;11.980;285.180;WAP180;20:17:FF:FF:F1:80;-74
WIFI;11.980;285.180;WAP153;20:17:FF:FF:F1:53;-86
WIFI;11.980;285.180;WAP109;20:17:FF:FF:F1:09;-93
WIFI;11.980;285.180;WAP313;20:17:FF:FF:F3:13;-87
WIFI;11.980;285.180;WAP076;20:17:FF:FF:F0:76;-87
WIFI;11.980;285.180;WAP171;20:17:FF:FF:F1:71;-90
WIFI;11.980;285.180;WAP311;20:17:FF:FF:F3:11;-87
WIFI;11.980;285.180;WAP279;20:17:FF:FF:F2:79;-85
WIFI;11.980;285.180;WAP272;20:17:FF:FF:F2:72;-86
GYRO;12.018;256.919;0.43402;3.14473;-0.49999;3
AHRS;12.019;256.919;17.9195;-129.7831;-15.0178;-0.05137;-0.89542;-0.19459;-33
ACCE;12.021;256.922;9.33739;1.12049;-4.13718;3
MAGN;12.022;256.922;-22.38000;12.60000;32.46000;3
LIGH;12.024;256.928;69.0;0
GYRO;12.025;256.939;0.39767;3.18811;-0.48167;3
AHRS;12.026;256.939;17.4579;-126.2662;-15.8316;-0.05350;-0.88277;-0.19561;76
PRES;12.027;256.941;1012.1285;0
ACCE;12.029;256.942;9.29908;1.20668;-3.58173;3
MAGN;12.030;256.942;-24.96000;13.26000;30.66000;3
LIGH;12.031;256.948;79.0;0
GYRO;12.031;256.959;0.39279;3.34357;-0.26756;3
AHRS;12.032;256.959;17.0076;-122.7468;-16.4461;-0.05404;-0.86932;-0.19623;94
ACCE;12.034;256.963;9.41400;1.27372;-2.78685;3
MAGN;12.035;256.963;-27.24000;13.86000;28.44000;3
LIGH;12.035;256.968;79.0;0
GYRO;12.044;256.979;0.45784;3.23697;-0.02688;3
AHRS;12.045;256.979;16.5208;-119.3889;-16.9048;-0.05387;-0.85577;-0.19609;124
PRES;12.046;256.981;1012.1733;0
ACCE;12.047;256.983;9.53850;1.32160;-2.04944;3
MAGN;12.047;256.983;-29.22000;14.28000;26.22000;3
LIGH;12.057;256.988;70.0;0
GYRO;12.063;256.999;0.56597;2.84938;0.06567;3
AHRS;12.063;256.999;16.0695;-116.1739;-17.2164;-0.05275;-0.84211;-0.19566;38
ACCE;12.066;257.003;9.48104;1.36948;-1.66636;3
MAGN;12.067;257.003;-31.14000;14.64000;23.70000;3
LIGH;12.071;257.008;70.0;0
GYRO;12.083;257.019;0.86804;2.46912;-0.07911;3
AHRS;12.084;257.019;15.6189;-113.0540;-17.1794;-0.04933;-0.82833;-0.19368;-96
PRES;12.085;257.021;1012.0784;0
ACCE;12.086;257.023;9.44273;1.21625;-1.23541;3
MAGN;12.087;257.023;-32.88000;15.18000;21.24000;3
LIGH;12.091;257.028;74.0;0
SOUN;12.098;61.00;0.00186;39.38
GYRO;12.103;257.039;1.13193;2.25531;-0.43035;3
AHRS;12.103;257.039;15.4210;-110.1058;-16.9498;-0.04369;-0.81473;-0.19243;-126
ACCE;12.106;257.043;9.31823;1.29287;-1.02472;3
MAGN;12.107;257.043;-34.26000;15.66000;18.66000;3
LIGH;12.111;257.048;74.0;0
GYRO;12.123;257.059;1.09711;2.26448;-0.63805;3
AHRS;12.123;257.059;15.3530;-107.2568;-16.5672;-0.03658;-0.80106;-0.19111;119
PRES;12.124;257.061;1012.1721;0
ACCE;12.126;257.063;9.08839;1.91536;-1.13964;3
MAGN;12.127;257.063;-35.76000;15.78000;16.08000;3
LIGH;12.131;257.068;70.0;0
GYRO;12.143;257.079;0.82986;2.53570;-0.60720;3
AHRS;12.144;257.079;15.3702;-104.2818;-16.0428;-0.02791;-0.78623;-0.18942;22
ACCE;12.147;257.083;9.00220;2.28886;-0.90980;3
MAGN;12.148;257.083;-36.90000;15.96000;13.50000;3
LIGH;12.152;257.088;70.0;0
GYRO;12.163;257.099;0.41844;2.64932;-0.40470;3
AHRS;12.164;257.099;15.4895;-101.4389;-15.6065;-0.01961;-0.77148;-0.18852;-78
PRES;12.165;257.101;1012.1514;0
ACCE;12.167;257.103;8.86812;2.27928;-0.67038;3
MAGN;12.168;257.103;-37.86000;15.90000;10.92000;3
LIGH;12.172;257.108;73.0;0
GYRO;12.183;257.119;-0.08186;2.68903;-0.16096;3
AHRS;12.184;257.119;15.8600;-98.4375;-15.3861;-0.01109;-0.75528;-0.19013;-21
ACCE;12.187;257.124;8.79151;1.99198;0.33519;3
MAGN;12.188;257.124;-38.64000;15.78000;8.34000;3
LIGH;12.192;257.128;73.0;0
GYRO;12.203;257.139;-0.56169;2.55494;-0.13531;3
AHRS;12.205;257.139;16.4098;-95.4333;-15.5194;-0.00373;-0.73851;-0.19453;70
PRES;12.206;257.141;1012.1519;0
MAGN;12.207;257.144;-39.24000;15.84000;5.76000;3
LIGH;12.212;257.148;80.0;0
GYRO;12.223;257.159;-0.79077;2.26753;-0.26481;3
AHRS;12.224;257.159;16.8685;-92.4962;-15.8981;0.00164;-0.72169;-0.19953;106
ACCE;12.227;257.164;9.14585;1.22583;2.13563;3
MAGN;12.229;257.164;-39.66000;15.66000;3.36000;3
LIGH;12.232;257.168;80.0;0
GYRO;12.243;257.179;-0.41325;2.18445;-0.40195;3
AHRS;12.244;257.179;17.1684;-89.2752;-16.2432;0.00699;-0.70279;-0.20322;70
PRES;12.246;257.181;1012.1820;0
ACCE;12.247;257.184;9.39485;1.00556;2.70066;3
MAGN;12.248;257.184;-39.90000;15.36000;1.14000;3
LIGH;12.252;257.188;86.0;0
GYRO;12.263;257.199;-0.02749;2.36344;-0.40867;3
AHRS;12.264;257.199;17.4520;-86.0808;-16.7260;0.01158;-0.68357;-0.20751;-94
ACCE;12.268;257.204;9.28950;1.17795;2.85389;3
MAGN;12.268;257.204;-40.08000;15.30000;-1.20000;3
LIGH;12.272;257.208;86.0;0
GYRO;12.283;257.219;0.19487;2.68170;-0.33567;3
AHRS;12.284;257.219;17.4363;-82.3655;-17.3418;0.01465;-0.66061;-0.21082;11
PRES;12.285;257.221;1012.1404;0
ACCE;12.288;257.224;9.00220;1.43652;3.23696;3
LIGH;12.292;257.228;87.0;0
GYRO;12.303;257.239;0.13806;2.88389;-0.36255;3
AHRS;12.309;257.239;17.4472;-78.6054;-17.9113;0.01847;-0.63673;-0.21396;-100
ACCE;12.312;257.244;8.54251;1.70467;3.66792;3
MAGN;12.313;257.244;-39.96000;15.00000;-5.64000;3
LIGH;12.315;257.248;87.0;0
GYRO;12.323;257.259;0.04062;2.88787;-0.47983;3
AHRS;12.325;257.259;17.5772;-74.9322;-18.2013;0.02466;-0.61276;-0.21584;-109
PRES;12.326;257.261;1012.0922;0
ACCE;12.328;257.264;8.05409;1.76213;4.40533;3
MAGN;12.329;257.264;-39.66000;14.70000;-8.04000;3
LIGH;12.332;257.268;93.0;0
GYRO;12.343;257.279;0.00580;2.63985;-0.57849;3
AHRS;12.344;257.279;17.7760;-71.5561;-18.6045;0.03033;-0.59029;-0.21871;109
ACCE;12.348;257.284;7.66145;1.69509;5.00867;3
MAGN;12.349;257.284;-39.12000;14.40000;-10.20000;3
LIGH;12.352;257.288;93.0;0
GYRO;12.363;257.299;0.04856;2.50149;-0.56169;3
AHRS;12.364;257.299;18.1071;-67.9188;-18.9033;0.03816;-0.56559;-0.22122;-43
PRES;12.366;257.301;1012.1870;0
ACCE;12.368;257.304;7.39329;1.86748;5.22894;3
MAGN;12.369;257.304;-38.58000;14.10000;-12.48000;3
LIGH;12.372;257.308;103.0;0
GYRO;12.383;257.319;0.18448;2.60381;-0.55039;3
AHRS;12.384;257.319;18.5657;-64.1717;-19.2830;0.04694;-0.53972;-0.22452;-21
ACCE;12.388;257.325;7.10599;1.97282;5.44920;3
MAGN;12.390;257.325;-37.86000;13.86000;-14.28000;3
LIGH;12.392;257.328;103.0;0
GYRO;12.403;257.339;0.14936;2.68720;-0.52626;3
AHRS;12.404;257.339;18.8605;-60.4910;-19.8936;0.05358;-0.51388;-0.22849;15
PRES;12.406;257.341;1012.0929;0
ACCE;12.408;257.345;6.78038;1.92494;5.61201;3
MAGN;12.409;257.345;-37.14000;13.44000;-16.20000;3
LIGH;12.412;257.348;106.0;0
GYRO;12.423;257.359;0.02627;2.69483;-0.52321;3
AHRS;12.424;257.359;19.2096;-56.8738;-20.4291;0.06113;-0.48809;-0.23195;-61
ACCE;12.428;257.365;6.19619;1.83875;5.83228;3
MAGN;12.429;257.365;-36.30000;13.08000;-18.12000;3
LIGH;12.432;257.368;106.0;0
GYRO;12.443;257.379;-0.01008;2.56227;-0.63163;3
AHRS;12.444;257.379;19.6560;-53.4206;-20.9812;0.06929;-0.46324;-0.23570;-30
PRES;12.446;257.381;1012.1036;0
ACCE;12.448;257.385;5.66947;2.31759;6.33985;3
MAGN;12.449;257.385;-35.28000;12.78000;-20.10000;3
LIGH;12.452;257.388;116.0;0
GYRO;12.463;257.399;-0.14905;2.35947;-1.11055;3
AHRS;12.464;257.399;20.2499;-49.9486;-22.0536;0.07692;-0.43844;-0.24354;-15
ACCE;12.469;257.405;5.18105;2.85389;6.46434;3
MAGN;12.470;257.405;-34.38000;12.48000;-22.02000;3
LIGH;12.472;257.408;116.0;0
GYRO;12.483;257.419;-0.65882;2.26264;-1.99753;3
AHRS;12.484;257.419;20.8725;-46.1848;-24.0108;0.08275;-0.41195;-0.25766;84
PRES;12.486;257.421;1012.1603;0
ACCE;12.489;257.425;5.01825;2.34632;7.08684;3
MAGN;12.490;257.425;-33.30000;12.30000;-23.88000;3
LIGH;12.492;257.428;380.0;0
GYRO;12.503;257.439;-1.02473;1.85306;-2.89031;3
AHRS;12.504;257.439;21.8248;-42.7012;-26.4467;0.08987;-0.38834;-0.27629;57
ACCE;12.509;257.445;4.60644;1.77171;7.49864;3
MAGN;12.510;257.445;-32.28000;12.00000;-25.50000;3
LIGH;12.512;257.448;380.0;0
GYRO;12.524;257.459;-0.86499;1.24525;-2.64535;3
AHRS;12.525;257.459;22.5295;-39.5873;-28.6021;0.09607;-0.36722;-0.29204;30
PRES;12.526;257.461;1012.1984;0
ACCE;12.529;257.465;4.10845;2.02071;7.43160;3
MAGN;12.530;257.465;-31.20000;11.40000;-27.12000;3
LIGH;12.532;257.468;550.0;0
GYRO;12.544;257.479;-0.38668;0.96547;-1.63254;3
AHRS;12.545;257.479;22.8145;-36.3607;-31.0325;0.09924;-0.34497;-0.30860;32
ACCE;12.549;257.486;3.70622;2.07817;7.64229;3
MAGN;12.550;257.486;-30.06000;11.04000;-28.62000;3
LIGH;12.552;257.488;550.0;0
GYRO;12.564;257.499;-0.32803;1.43950;-0.71380;3
AHRS;12.566;257.499;22.4099;-32.7838;-33.6140;0.09841;-0.31890;-0.32460;42
PRES;12.569;257.501;1012.0891;0
LIGH;12.573;257.508;662.0;0
ACCE;12.574;257.509;3.52426;2.25055;7.69018;3
MAGN;12.575;257.509;-28.86000;10.74000;-30.06000;3
GYRO;12.583;257.519;-0.81551;1.93461;-0.31582;3
AHRS;12.584;257.519;21.6656;-29.6225;-35.6087;0.09622;-0.29461;-0.33608;58
ACCE;12.589;257.526;3.21781;2.11647;8.45632;3
MAGN;12.590;257.526;-27.54000;10.44000;-31.44000;3
LIGH;12.592;257.528;662.0;0
SOUN;12.597;1103.92;0.03369;64.53
GYRO;12.605;257.539;-1.24861;2.14780;-0.37751;3
AHRS;12.606;257.539;20.7551;-26.4469;-36.9841;0.09494;-0.26901;-0.34279;13
PRES;12.607;257.541;1012.1393;0
LIGH;12.613;257.549;819.0;0
ACCE;12.614;257.549;2.92093;2.03028;8.66701;3
MAGN;12.615;257.549;-26.28000;10.26000;-32.76000;3
GYRO;12.624;257.560;-1.22723;1.85489;-0.66615;3
AHRS;12.625;257.560;19.8778;-23.5257;-38.0491;0.09429;-0.24491;-0.34760;75
LIGH;12.632;257.568;819.0;0
ACCE;12.633;257.568;2.57616;2.07817;8.59040;3
MAGN;12.634;257.568;-24.96000;10.08000;-33.90000;3
GYRO;12.643;257.579;-0.73151;1.47860;-0.78679;3
AHRS;12.645;257.579;19.0096;-20.5319;-39.0168;0.09446;-0.21994;-0.35183;66
PRES;12.647;257.581;1012.1019;0
ACCE;12.650;257.586;2.14520;1.95367;8.51378;3
LIGH;12.652;257.588;977.0;0
GYRO;12.663;257.599;-0.37446;1.37475;-0.72571;3
AHRS;12.664;257.599;18.1428;-17.5894;-40.0909;0.09462;-0.19524;-0.35714;-114
LIGH;12.672;257.608;977.0;0
ACCE;12.673;257.608;1.82917;1.76213;8.72447;3
MAGN;12.674;257.608;-22.62000;10.14000;-35.76000;3
GYRO;12.685;257.619;-0.61667;1.43126;-0.65454;3
AHRS;12.686;257.619;17.2688;-14.8948;-41.2109;0.09424;-0.17234;-0.36322;-67
PRES;12.688;257.621;1012.0380;0
LIGH;12.692;257.629;1072.0;0
ACCE;12.693;257.629;1.63763;1.59933;8.94474;3
MAGN;12.694;257.629;-21.42000;10.08000;-36.54000;3
GYRO;12.703;257.639;-0.88698;1.37689;-0.69425;3
AHRS;12.704;257.639;16.6864;-12.5741;-42.2876;0.09544;-0.15308;-0.36957;-66
ACCE;12.710;257.646;1.32160;1.27372;9.15543;3
LIGH;12.712;257.648;1072.0;0
GYRO;12.723;257.659;-0.74006;1.17439;-0.89247;3
AHRS;12.725;257.659;16.2552;-10.2438;-43.3562;0.09821;-0.13414;-0.37595;-23
PRES;12.726;257.661;1012.0378;0
ACCE;12.733;257.669;0.83318;1.17795;9.58638;3
LIGH;12.734;257.669;1118.0;0
GYRO;12.743;257.679;-0.42241;0.63591;-1.14476;3
AHRS;12.744;257.679;15.7045;-8.4043;-44.5465;0.09857;-0.11882;-0.38372;87
LIGH;12.752;257.688;1118.0;0
ACCE;12.753;257.689;0.49799;0.88107;10.56322;3
MAGN;12.754;257.689;-18.42000;10.02000;-38.46000;3
GYRO;12.763;257.699;-0.24465;0.19334;-1.63284;3
AHRS;12.765;257.699;15.0908;-6.6487;-46.3228;0.09791;-0.10441;-0.39626;78
PRES;12.766;257.701;1012.1751;0
LIGH;12.772;257.708;1128.0;0
ACCE;12.773;257.709;-0.02873;0.85234;10.64941;3
MAGN;12.774;257.709;-17.58000;10.14000;-38.82000;3
GYRO;12.784;257.719;-0.87262;-0.18479;-2.10321;3
AHRS;12.785;257.719;13.8303;-5.3181;-48.4959;0.09074;-0.09139;-0.41235;81
LIGH;12.792;257.728;1128.0;0
ACCE;12.793;257.730;-0.13408;0.77572;9.39485;3
MAGN;12.795;257.730;-16.68000;10.32000;-39.00000;3
GYRO;12.803;257.739;-1.73730;0.44440;-2.72202;3
AHRS;12.804;257.739;12.3132;-2.8928;-51.3270;0.08577;-0.06905;-0.43289;-42
PRES;12.806;257.741;1012.1149;0
LIGH;12.812;257.748;1165.0;0
ACCE;12.813;257.750;0.03831;0.68953;9.96946;3
MAGN;12.814;257.750;-16.14000;10.56000;-39.12000;3
GYRO;12.823;257.759;-2.16979;0.09927;-2.95323;3
AHRS;12.825;257.759;10.5927;-1.8966;-54.1895;0.07466;-0.05671;-0.45482;17
LIGH;12.832;257.768;1165.0;0
ACCE;12.833;257.770;0.24900;0.43096;10.03649;3
MAGN;12.835;257.770;-15.60000;10.86000;-39.30000;3
GYRO;12.843;257.779;-2.08610;-0.60048;-2.97155;3
AHRS;12.845;257.779;8.5693;-0.7290;-57.2881;0.06253;-0.04138;-0.47843;-121
PRES;12.846;257.781;1012.1120;0
LIGH;12.852;257.788;1196.0;0
ACCE;12.854;257.790;0.52672;0.33519;9.98861;3
MAGN;12.855;257.790;-15.24000;11.22000;-39.36000;3
GYRO;12.864;257.799;-1.63437;-1.19180;-2.94742;3
AHRS;12.865;257.799;6.5118;-0.0759;-60.4349;0.04875;-0.02916;-0.50250;106
LIGH;12.872;257.808;1196.0;0
ACCE;12.873;257.810;0.81403;0.08619;10.07480;3
MAGN;12.874;257.810;-15.00000;11.58000;-39.42000;3
GYRO;12.883;257.819;-1.04550;-1.67805;-3.00698;3
AHRS;12.884;257.819;4.7664;-0.2664;-63.5819;0.03412;-0.02388;-0.52645;92
PRES;12.886;257.821;1012.1642;0
LIGH;12.892;257.828;1223.0;0
ACCE;12.894;257.830;1.08218;-0.02873;9.59596;3
MAGN;12.895;257.830;-15.06000;11.94000;-39.36000;3
GYRO;12.904;257.840;-0.74128;-1.65667;-3.00424;3
AHRS;12.905;257.840;3.2939;-0.6558;-66.5035;0.02090;-0.02054;-0.54822;73
LIGH;12.912;257.848;1223.0;0
ACCE;12.914;257.850;1.29287;0.34477;9.13627;3
MAGN;12.916;257.850;-15.36000;12.24000;-39.00000;3
GYRO;12.925;257.859;-0.71257;-1.49815;-2.84480;3
AHRS;12.926;257.859;2.1729;-1.4553;-69.2443;0.00839;-0.02122;-0.56821;-88
PRES;12.929;257.861;1012.0599;0
LIGH;12.932;257.868;1233.0;0
ACCE;12.934;257.871;1.50356;-0.07661;9.42358;3
MAGN;12.936;257.871;-15.78000;12.30000;-38.64000;3
GYRO;12.944;257.880;-0.82955;-1.45233;-2.90925;3
AHRS;12.945;257.880;1.2372;-2.3601;-72.1437;-0.00340;-0.02300;-0.58882;125
LIGH;12.952;257.888;1233.0;0
ACCE;12.955;257.891;1.71425;-0.56503;9.59596;3
MAGN;12.956;257.891;-16.38000;12.36000;-38.28000;3
GYRO;12.963;257.899;-1.77090;-1.54182;-2.95537;3
AHRS;12.964;257.899;-0.4837;-3.2794;-74.7040;-0.02071;-0.02019;-0.60636;26
PRES;12.966;257.901;1012.0823;0
LIGH;12.973;257.909;1237.0;0
ACCE;12.975;257.912;2.03028;-0.59376;9.27993;3
MAGN;12.976;257.912;-17.10000;12.48000;-37.80000;3
GYRO;12.984;257.919;-2.06136;-1.60474;-2.72324;3
AHRS;12.985;257.919;-1.7010;-4.1910;-77.0423;-0.03438;-0.01937;-0.62189;41
LIGH;12.992;257.928;1237.0;0
ACCE;12.995;257.931;2.56658;-0.90980;8.85855;3
MAGN;12.996;257.931;-18.00000;12.60000;-37.14000;3
GYRO;13.003;257.939;-2.10687;-1.68141;-2.41322;3
AHRS;13.005;257.939;-3.7241;-5.3488;-79.4444;-0.05477;-0.01513;-0.63687;43
PRES;13.006;257.941;1012.1105;0
LIGH;13.012;257.948;1226.0;0
ACCE;13.015;257.951;2.95923;-1.23541;8.80109;3
MAGN;13.016;257.951;-19.02000;12.54000;-36.48000;3
GYRO;13.025;257.960;-1.90590;-1.68507;-2.38054;3
AHRS;13.026;257.960;-5.6315;-6.6389;-81.8964;-0.07494;-0.01154;-0.65134;-8
LIGH;13.032;257.968;1226.0;0
ACCE;13.037;257.973;2.81558;-1.17795;8.51378;3
MAGN;13.038;257.973;-20.28000;12.60000;-35.70000;3
GYRO;13.047;257.979;-1.90987;-1.50884;-2.43552;3
AHRS;13.048;257.979;-7.7551;-8.0566;-84.2191;-0.09704;-0.00676;-0.66384;116
PRES;13.050;257.981;1012.1315;0
LIGH;13.058;257.988;1196.0;0
ACCE;13.060;257.992;3.05500;-1.40779;8.14986;3
MAGN;13.061;257.992;-21.60000;12.48000;-34.74000;3
GYRO;13.081;257.999;-2.14200;-1.34390;-2.46698;3
AHRS;13.084;257.999;-9.8353;-9.6440;-86.6129;-0.11960;-0.00236;-0.67571;114
LIGH;13.092;258.009;1196.0;0
ACCE;13.093;258.013;3.59130;-1.73340;7.48906;3
GYRO;13.096;258.019;-2.35397;-1.10200;-2.49569;3
AHRS;13.101;258.019;-11.7527;-10.9295;-89.0827;-0.13909;0.00397;-0.68762;-8
PRES;13.102;258.021;1012.0494;0
LIGH;13.104;258.028;1153.0;0
ACCE;13.105;258.032;4.06057;-1.78129;7.22091;3
MAGN;13.106;258.032;-24.66000;12.30000;-32.58000;3
GYRO;13.108;258.039;-1.73455;-0.86346;-2.43460;3
AHRS;13.109;258.039;-12.9399;-12.1552;-91.4708;-0.15354;0.00681;-0.69924;120
SOUN;13.110;608.60;0.01857;59.36
LIGH;13.115;258.049;1153.0;0
ACCE;13.116;258.053;4.47237;-1.74298;6.89530;3
MAGN;13.117;258.053;-26.10000;12.00000;-31.68000;3
GYRO;13.124;258.060;-0.11362;-0.74403;-2.08091;3
AHRS;13.125;258.060;-13.2903;-13.3274;-93.4985;-0.16271;0.00474;-0.70938;-63
PRES;13.127;258.061;1012.0966;0
LIGH;13.132;258.069;1131.0;0
ACCE;13.136;258.072;4.86502;-1.14922;7.21134;3
MAGN;13.137;258.072;-27.42000;11.34000;-30.66000;3
GYRO;13.143;258.079;1.48440;-0.79718;-1.76907;3
AHRS;13.144;258.079;-12.9387;-14.6881;-95.3907;-0.16915;-0.00284;-0.71914;30
LIGH;13.152;258.088;1131.0;0
ACCE;13.156;258.092;4.85544;-0.75657;7.66145;3
MAGN;13.157;258.092;-28.92000;10.68000;-29.58000;3
GYRO;13.163;258.099;2.28983;-0.76694;-1.92606;3
AHRS;13.164;258.099;-11.6577;-15.9122;-97.1353;-0.16979;-0.01571;-0.72938;-92
PRES;13.166;258.101;1012.1179;0
LIGH;13.172;258.108;1138.0;0
ACCE;13.176;258.113;4.82671;-0.30646;8.23605;3
MAGN;13.178;258.113;-30.24000;9.90000;-28.50000;3
GYRO;13.183;258.119;1.85672;-0.83933;-2.21805;3
AHRS;13.184;258.119;-9.9133;-17.2387;-98.3526;-0.16883;-0.03296;-0.73691;-1
LIGH;13.192;258.128;1138.0;0
ACCE;13.196;258.133;5.00867;0.02873;8.19775;3
MAGN;13.198;258.133;-31.56000;8.82000;-27.48000;3
GYRO;13.203;258.139;0.49786;-1.00701;-2.45354;3
AHRS;13.204;258.139;-8.2967;-18.5207;-99.4268;-0.16860;-0.04932;-0.74338;116
PRES;13.206;258.141;1012.1538;0
LIGH;13.212;258.148;1124.0;0
ACCE;13.216;258.153;5.41090;0.49799;7.92002;3
MAGN;13.217;258.153;-32.64000;7.80000;-26.46000;3
GYRO;13.223;258.159;-0.50671;-1.15545;-2.48164;3
AHRS;13.224;258.159;-6.7470;-19.7182;-100.3404;-0.16840;-0.06496;-0.74884;-17
LIGH;13.232;258.168;1124.0;0
ACCE;13.236;258.173;5.56412;0.79487;7.51779;3
MAGN;13.237;258.173;-33.72000;6.60000;-25.50000;3
GYRO;13.243;258.179;-0.59498;-1.06779;-2.38543;3
AHRS;13.244;258.179;-5.5739;-20.8874;-101.4168;-0.17041;-0.07765;-0.75463;10
PRES;13.246;258.181;1012.0839;0
LIGH;13.252;258.189;1107.0;0
ACCE;13.256;258.193;5.58328;1.03430;7.43160;3
MAGN;13.257;258.193;-34.62000;5.46000;-24.54000;3
GYRO;13.263;258.199;-0.28986;-1.01098;-2.30021;3
AHRS;13.264;258.199;-4.8388;-22.3971;-102.7039;-0.17740;-0.08884;-0.76032;17
LIGH;13.272;258.208;1107.0;0
ACCE;13.276;258.213;5.71735;1.21625;7.32626;3
MAGN;13.278;258.213;-35.46000;4.26000;-23.64000;3
GYRO;13.284;258.219;-0.21716;-1.05222;-2.31121;3
AHRS;13.285;258.219;-4.2977;-23.9612;-104.1282;-0.18615;-0.09860;-0.76619;53
LIGH;13.292;258.228;1073.0;0
ACCE;13.298;258.234;6.26323;1.67594;7.44118;3
MAGN;13.299;258.234;-36.24000;2.82000;-22.74000;3
PRES;13.301;258.236;1012.1410;0
GYRO;13.303;258.239;-0.30513;-1.02473;-2.39642;3
AHRS;13.305;258.239;-3.5184;-25.2992;-105.4554;-0.19232;-0.10872;-0.77201;-34
LIGH;13.312;258.248;1073.0;0
ACCE;13.317;258.253;6.28239;1.87705;7.36456;3
MAGN;13.318;258.253;-36.84000;1.26000;-22.02000;3
GYRO;13.324;258.259;-0.57849;-1.09772;-2.34694;3
AHRS;13.325;258.259;-2.8385;-26.7583;-106.7085;-0.19998;-0.11874;-0.77691;68
LIGH;13.332;258.268;1050.0;0
ACCE;13.338;258.274;6.21535;1.93451;6.99107;3
MAGN;13.339;258.274;-37.32000;-0.30000;-21.30000;3
PRES;13.340;258.276;1012.1129;0
GYRO;13.343;258.279;-0.90866;-1.26052;-2.28769;3
AHRS;13.345;258.279;-2.0910;-28.3399;-108.0983;-0.20852;-0.12937;-0.78214;-78
LIGH;13.352;258.288;1050.0;0
ACCE;13.357;258.293;6.15789;2.20267;6.56011;3
MAGN;13.358;258.293;-37.74000;-1.98000;-20.58000;3
GYRO;13.363;258.299;-0.94959;-1.19333;-2.51249;3
AHRS;13.364;258.299;-1.1166;-29.6338;-109.7835;-0.21461;-0.13936;-0.78939;-51
LIGH;13.373;258.309;1033.0;0
ACCE;13.377;258.313;6.31112;2.69108;6.58884;3
MAGN;13.378;258.313;-37.92000;-3.72000;-19.92000;3
PRES;13.380;258.316;1012.1444;0
GYRO;13.383;258.319;-0.77855;-0.91996;-2.78096;3
AHRS;13.384;258.319;-0.1910;-30.8007;-111.6250;-0.22058;-0.14789;-0.79725;-106
LIGH;13.392;258.328;1033.0;0
ACCE;13.397;258.334;6.32069;2.94008;6.60800;3
MAGN;13.399;258.334;-37.80000;-5.70000;-19.38000;3
GYRO;13.404;258.340;-0.64294;-0.82436;-2.81945;3
AHRS;13.405;258.340;0.7776;-32.0430;-113.5526;-0.22730;-0.15667;-0.80505;-104
LIGH;13.412;258.348;1016.0;0
ACCE;13.417;258.354;6.22492;2.62405;6.16746;3
MAGN;13.419;258.354;-37.62000;-7.68000;-18.96000;3
PRES;13.420;258.356;1012.0965;0
GYRO;13.423;258.359;-0.58399;-0.86651;-2.89672;3
AHRS;13.424;258.359;2.1536;-33.0558;-115.7057;-0.23124;-0.16660;-0.81440;5
LIGH;13.432;258.368;1016.0;0
ACCE;13.438;258.374;6.15789;2.64320;6.00466;3
MAGN;13.440;258.374;-37.50000;-9.78000;-18.36000;3
GYRO;13.443;258.379;-0.40928;-0.85796;-3.07082;3
AHRS;13.444;258.379;3.9058;-33.7897;-117.8963;-0.23201;-0.17775;-0.82436;17
LIGH;13.452;258.388;1009.0;0
ACCE;13.458;258.394;6.09085;3.44765;5.86101;3
MAGN;13.459;258.394;-37.20000;-11.76000;-17.76000;3
PRES;13.460;258.396;1012.0697;0
GYRO;13.464;258.400;-0.23885;-0.66065;-3.54241;3
AHRS;13.465;258.400;5.8340;-34.2827;-120.5581;-0.23152;-0.18816;-0.83624;35
LIGH;13.472;258.408;1009.0;0
ACCE;13.478;258.414;6.19619;4.52025;5.85143;3
MAGN;13.479;258.414;-36.54000;-13.92000;-17.28000;3
GYRO;13.483;258.419;0.18723;-0.54306;-3.69451;3
AHRS;13.485;258.419;8.0337;-34.7923;-122.8499;-0.22994;-0.20136;-0.84598;-57
LIGH;13.493;258.429;994.0;0
ACCE;13.498;258.434;6.25365;5.24809;5.81312;3
MAGN;13.500;258.434;-36.00000;-15.96000;-16.68000;3
PRES;13.501;258.436;1012.0310;0
GYRO;13.503;258.439;0.61881;-0.67775;-3.41901;3
AHRS;13.504;258.439;10.5672;-35.3072;-124.9346;-0.22721;-0.21740;-0.85431;67
LIGH;13.512;258.448;994.0;0
ACCE;13.518;258.454;6.15789;5.51624;5.57370;3
MAGN;13.524;258.454;-35.10000;-17.82000;-16.08000;3
GYRO;13.526;258.459;0.91263;-0.81673;-3.02867;3
AHRS;13.527;258.459;13.5671;-35.6442;-126.7376;-0.22127;-0.23675;-0.86126;-74
LIGH;13.532;258.468;951.0;0
PRES;13.540;258.476;1012.1457;0
ACCE;13.542;258.477;6.24408;5.86101;5.30555;3
MAGN;13.544;258.477;-34.20000;-19.74000;-15.48000;3
GYRO;13.545;258.480;1.13499;-0.79077;-2.77119;3
AHRS;13.546;258.480;16.8427;-35.9188;-128.0988;-0.21330;-0.25874;-0.86590;-120
LIGH;13.552;258.488;951.0;0
ACCE;13.559;258.495;6.31112;6.11000;5.05655;3
MAGN;13.560;258.495;-33.12000;-21.78000;-14.82000;3
GYRO;13.563;258.499;1.30236;-0.74006;-2.59373;3
AHRS;13.564;258.499;20.0684;-36.3327;-129.0713;-0.20600;-0.28147;-0.86808;-49
LIGH;13.572;258.508;880.0;0
ACCE;13.578;258.515;5.89931;6.00466;5.01825;3
MAGN;13.579;258.515;-32.04000;-23.76000;-14.10000;3
PRES;13.580;258.516;1012.1300;0
GYRO;13.587;258.519;1.32283;-0.79962;-2.53692;3
AHRS;13.588;258.519;23.2313;-36.8444;-129.9206;-0.19960;-0.30409;-0.86891;-53
LIGH;13.592;258.528;880.0;0
ACCE;13.598;258.535;5.26724;6.44519;5.02782;3
MAGN;13.600;258.535;-30.84000;-25.74000;-13.32000;3
SOUN;13.602;384.91;0.01175;55.38
GYRO;13.607;258.539;1.21562;-0.78588;-2.77486;3
AHRS;13.608;258.539;26.4439;-37.0860;-130.9855;-0.19174;-0.32573;-0.86998;-59
LIGH;13.612;258.548;836.0;0
ACCE;13.619;258.556;4.83629;6.98149;5.08528;3
MAGN;13.620;258.556;-29.28000;-27.60000;-12.60000;3
PRES;13.622;258.556;1012.2026;0
GYRO;13.624;258.560;1.09101;-0.71746;-2.71255;3
AHRS;13.625;258.560;29.2212;-37.2274;-131.9435;-0.18476;-0.34410;-0.87036;-29
LIGH;13.632;258.568;836.0;0
ACCE;13.639;258.575;4.52983;7.33583;4.98952;3
MAGN;13.640;258.575;-27.90000;-29.46000;-11.76000;3
GYRO;13.643;258.579;0.95142;-0.67653;-2.46637;3
AHRS;13.644;258.579;31.8801;-37.0216;-133.2630;-0.17694;-0.36015;-0.87159;-77
LIGH;13.652;258.588;822.0;0
ACCE;13.659;258.595;4.19464;7.44118;4.80756;3
MAGN;13.660;258.595;-26.46000;-31.20000;-10.98000;3
PRES;13.661;258.596;1012.0938;0
GYRO;13.664;258.600;0.74373;-0.68570;-2.40895;3
AHRS;13.665;258.600;34.4376;-36.3889;-135.1013;-0.16826;-0.37380;-0.87395;120
LIGH;13.672;258.608;822.0;0
ACCE;13.681;258.617;3.75411;7.23049;4.67348;3
MAGN;13.682;258.617;-24.72000;-33.00000;-10.20000;3
GYRO;13.684;258.619;0.47770;-0.74251;-2.65024;3
AHRS;13.685;258.619;36.8139;-35.4357;-137.3562;-0.15963;-0.38519;-0.87691;16
LIGH;13.693;258.629;399.0;0
PRES;13.699;258.636;1012.0358;0
ACCE;13.702;258.638;3.28484;7.09641;4.39575;3
MAGN;13.705;258.638;-22.98000;-34.50000;-9.48000;3
GYRO;13.706;258.639;0.28436;-0.78191;-3.08853;3
AHRS;13.707;258.639;39.0771;-34.1039;-140.1046;-0.15069;-0.39484;-0.88039;96
LIGH;13.712;258.648;399.0;0
ACCE;13.721;258.657;2.81558;7.26880;4.00311;3
MAGN;13.722;258.657;-21.18000;-35.88000;-8.88000;3
GYRO;13.723;258.659;0.32895;-0.75228;-3.45597;3
AHRS;13.725;258.659;41.2526;-32.3673;-143.3876;-0.14139;-0.40312;-0.88416;-76
LIGH;13.733;258.668;385.0;0
PRES;13.741;258.676;1012.0886;0
ACCE;13.744;258.679;2.32716;7.76679;4.01268;3
MAGN;13.746;258.679;-19.32000;-37.44000;-7.92000;3
GYRO;13.748;258.679;0.55314;-0.63561;-3.56470;3
AHRS;13.749;258.679;43.4001;-30.2474;-147.0940;-0.13139;-0.41098;-0.88755;-98
LIGH;13.754;258.688;385.0;0
ACCE;13.762;258.698;1.77171;8.17859;3.97437;3
MAGN;13.764;258.698;-17.22000;-38.70000;-7.20000;3
GYRO;13.766;258.699;0.79565;-0.61300;-3.43551;3
AHRS;13.767;258.699;45.6464;-27.9538;-151.0334;-0.12141;-0.42012;-0.88942;-120
LIGH;13.773;258.708;372.0;0
PRES;13.780;258.716;1012.1488;0
ACCE;13.782;258.718;0.98641;8.43717;3.96480;3
MAGN;13.784;258.718;-15.00000;-39.84000;-6.42000;3
GYRO;13.791;258.719;0.87568;-0.58857;-3.34907;3
AHRS;13.793;258.719;47.9177;-25.0665;-155.3827;-0.10924;-0.42957;-0.89034;-115
LIGH;13.795;258.728;372.0;0
ACCE;13.802;258.738;0.20111;8.30309;4.04141;3
MAGN;13.803;258.738;-12.84000;-40.74000;-5.58000;3
GYRO;13.804;258.739;0.73701;-0.49816;-3.47124;3
AHRS;13.805;258.739;50.0731;-21.5327;-160.2256;-0.09535;-0.43863;-0.89044;-104
LIGH;13.812;258.748;335.0;0
PRES;13.819;258.756;1012.1754;0
ACCE;13.822;258.758;-0.17238;7.85298;3.82115;3
MAGN;13.835;258.758;-10.44000;-41.46000;-4.74000;3
GYRO;13.836;258.759;0.38240;-0.55070;-3.85517;3
AHRS;13.836;258.759;51.8743;-17.2312;-165.9688;-0.08089;-0.44567;-0.89047;-90
LIGH;13.837;258.768;335.0;0
ACCE;13.841;258.778;-0.39265;7.95833;3.56257;3
MAGN;13.842;258.778;-7.92000;-42.18000;-4.08000;3
GYRO;13.843;258.779;0.03115;-0.83475;-4.23574;3
AHRS;13.844;258.779;53.1008;-12.3570;-172.4353;-0.06675;-0.44977;-0.89058;47
LIGH;13.851;258.788;337.0;0
PRES;13.859;258.796;1012.1576;0
ACCE;13.861;258.798;-0.60334;8.87770;3.04542;3
MAGN;13.862;258.798;-5.28000;-42.60000;-3.54000;3
GYRO;13.863;258.799;0.02107;-0.90255;-4.18076;3
AHRS;13.864;258.799;53.9190;-7.2549;-178.9283;0.05216;0.45296;0.88977;-72
LIGH;13.871;258.808;337.0;0
MAGN;13.882;258.818;-2.52000;-42.84000;-3.12000;3
GYRO;13.884;258.819;0.35919;-0.68050;-3.40771;3
AHRS;13.885;258.819;54.5710;-2.7158;175.2952;0.03985;0.45705;0.88729;100
LIGH;13.892;258.828;342.0;0
PRES;13.899;258.836;1012.1857;0
ACCE;13.902;258.838;-0.96726;10.39084;2.92093;3
MAGN;13.904;258.838;0.06000;-42.90000;-2.64000;3
GYRO;13.905;258.839;0.74495;-0.47770;-2.47370;3
AHRS;13.905;258.839;55.4488;1.4821;169.9430;0.02937;0.46439;0.88224;-123
LIGH;13.912;258.848;342.0;0
ACCE;13.926;258.860;-1.47483;10.01734;2.87304;3
MAGN;13.927;258.860;2.88000;-42.84000;-2.22000;3
GYRO;13.928;258.860;0.89889;-0.33567;-1.97096;3
AHRS;13.929;258.860;56.1701;5.2988;165.1238;0.02044;0.47160;0.87671;-76
LIGH;13.932;258.868;273.0;0
PRES;13.939;258.876;1012.0399;0
ACCE;13.942;258.878;-1.79086;9.57681;2.71024;3
MAGN;13.945;258.878;5.46000;-42.78000;-1.74000;3
GYRO;13.947;258.879;1.03572;-0.27092;-1.88727;3
AHRS;13.948;258.879;57.4025;8.8800;160.9049;0.01245;0.48343;0.86856;-73
LIGH;13.952;258.888;273.0;0
ACCE;13.963;258.899;-2.15478;9.45231;2.37505;3
MAGN;13.966;258.899;8.16000;-42.42000;-1.20000;3
GYRO;13.967;258.899;1.16187;0.00214;-1.78281;3
AHRS;13.968;258.899;58.4866;12.3988;157.1579;0.00381;0.49470;0.86072;38
LIGH;13.972;258.908;235.0;0
PRES;13.979;258.916;1012.0726;0
ACCE;13.983;258.919;-2.43251;9.52892;1.98240;3
MAGN;13.984;258.919;10.86000;-42.12000;-0.60000;3
GYRO;13.985;258.920;1.63895;0.36866;-1.66705;3
AHRS;13.986;258.920;59.8063;16.4152;152.9267;-0.00482;0.50869;0.85081;29
LIGH;13.992;258.928;235.0;0
GYRO;14.003;258.939;2.33076;0.86499;-1.47402;3
AHRS;14.004;258.939;61.3106;21.2504;148.2294;-0.01539;0.52541;0.83894;31
ACCE;14.005;258.940;-2.48039;9.93115;2.10690;3
MAGN;14.006;258.940;13.08000;-41.40000;0.06000;3
LIGH;14.012;258.948;227.0;0
PRES;14.019;258.956;1012.1646;0
GYRO;14.023;258.959;2.91658;1.16797;-1.01617;3
AHRS;14.025;258.959;63.0900;26.3356;143.3668;-0.02421;0.54462;0.82523;100
ACCE;14.026;258.961;-2.76770;9.84496;1.82917;3
MAGN;14.027;258.961;15.48000;-40.86000;1.02000;3
LIGH;14.032;258.968;227.0;0
GYRO;14.043;258.979;2.65696;1.43737;-0.70036;3
AHRS;14.044;258.979;64.3585;31.6127;138.7453;-0.03524;0.56080;0.81328;-118
ACCE;14.046;258.980;-3.23696;9.52892;1.59933;3
MAGN;14.047;258.980;17.64000;-40.44000;1.98000;3
LIGH;14.064;258.988;234.0;0
PRES;14.064;258.996;1012.2075;0
GYRO;14.065;258.999;2.11023;1.43431;-0.73426;3
AHRS;14.066;258.999;65.5447;37.0707;133.6419;-0.04371;0.57700;0.80059;115
ACCE;14.068;259.000;-3.62003;9.10754;1.22583;3
MAGN;14.068;259.000;19.74000;-39.66000;2.70000;3
LIGH;14.072;259.008;234.0;0
GYRO;14.083;259.019;1.65544;1.21868;-0.93401;3
AHRS;14.084;259.019;66.2521;42.3485;128.5794;-0.05148;0.59037;0.78925;-103
ACCE;14.086;259.020;-3.93607;8.73405;0.86191;3
MAGN;14.087;259.020;21.48000;-38.82000;3.78000;3
LIGH;14.092;259.028;230.0;0
PRES;14.099;259.036;1012.1607;0
GYRO;14.103;259.039;1.64231;0.95020;-1.23517;3
AHRS;14.104;259.039;66.3538;47.8258;123.0290;-0.05961;0.60150;0.77830;-11
ACCE;14.106;259.041;-4.31914;8.50420;0.33519;3
MAGN;14.107;259.041;23.22000;-37.92000;4.86000;3
SOUN;14.108;607.68;0.01855;59.34
LIGH;14.113;259.048;230.0;0
GYRO;14.123;259.059;2.05862;1.04580;-1.14293;3
AHRS;14.125;259.059;66.3157;53.2759;117.5663;-0.06762;0.61264;0.76706;62
ACCE;14.127;259.061;-4.51068;8.74362;-0.24900;3
MAGN;14.128;259.061;24.66000;-36.96000;6.06000;3
LIGH;14.132;259.068;236.0;0
PRES;14.139;259.076;1012.1176;0
GYRO;14.143;259.079;2.25287;1.23883;-0.79810;3
AHRS;14.144;259.079;65.9126;58.1781;112.4156;-0.07462;0.62196;0.75647;-97
ACCE;14.146;259.080;-4.39575;8.67659;-0.48842;3
MAGN;14.147;259.080;25.98000;-35.88000;7.38000;3
LIGH;14.152;259.088;236.0;0
GYRO;14.163;259.099;2.08519;1.32222;-0.65760;3
AHRS;14.164;259.099;65.2630;63.3065;106.9286;-0.08183;0.63191;0.74446;-9
ACCE;14.166;259.100;-4.52983;8.14986;-0.52672;3
MAGN;14.167;259.100;26.94000;-34.92000;8.76000;3
LIGH;14.172;259.108;239.0;0
PRES;14.179;259.116;1012.0724;0
GYRO;14.183;259.119;1.72661;1.02992;-0.75289;3
AHRS;14.184;259.119;64.6146;67.9677;101.6344;-0.08620;0.64200;0.73198;-123
ACCE;14.186;259.121;-5.19063;7.71891;-1.09176;3
MAGN;14.187;259.121;27.60000;-34.02000;10.38000;3
LIGH;14.192;259.128;239.0;0
GYRO;14.203;259.139;1.34696;0.76877;-0.77610;3
AHRS;14.204;259.139;64.0072;71.7606;97.2428;-0.08909;0.65075;0.72090;-69
ACCE;14.206;259.141;-5.49709;7.77637;-1.94409;3
MAGN;14.207;259.141;28.14000;-33.06000;12.00000;3
LIGH;14.212;259.148;232.0;0
PRES;14.219;259.156;1012.0919;0
GYRO;14.223;259.159;1.20982;0.79229;-0.70738;3
AHRS;14.224;259.159;63.2389;75.0650;93.3231;-0.09198;0.65842;0.71035;125
ACCE;14.225;259.161;-5.08528;8.25521;-3.19865;3
MAGN;14.227;259.161;28.62000;-31.98000;13.62000;3
LIGH;14.232;259.168;232.0;0
GYRO;14.243;259.179;1.27274;1.09345;-0.45968;3
AHRS;14.244;259.179;62.4585;78.3351;89.7215;-0.09604;0.66636;0.69975;96
ACCE;14.245;259.181;-5.50666;8.31267;-3.91691;3
MAGN;14.246;259.181;28.86000;-30.90000;15.24000;3
LIGH;14.252;259.188;228.0;0
PRES;14.259;259.196;1012.0461;0
GYRO;14.263;259.199;1.37414;1.56443;-0.30207;3
AHRS;14.264;259.199;61.6259;82.0638;86.0658;-0.10231;0.67581;0.68792;-123
ACCE;14.266;259.201;-6.09085;8.24563;-4.66391;3
LIGH;14.272;259.208;228.0;0
GYRO;14.283;259.219;1.69454;1.79930;-0.13317;3
AHRS;14.285;259.219;61.2708;86.8001;81.4027;-0.10484;0.68963;0.67311;42
ACCE;14.287;259.221;-5.95677;8.12113;-4.76925;3
MAGN;14.287;259.221;28.74000;-28.98000;18.66000;3
LIGH;14.292;259.228;211.0;0
PRES;14.299;259.236;1012.1796;0
GYRO;14.303;259.239;2.28158;1.69943;0.01924;3
AHRS;14.304;259.239;60.8334;92.5921;75.7572;-0.10667;0.70685;0.65473;6
ACCE;14.306;259.241;-5.47793;7.64229;-4.66391;3
MAGN;14.307;259.241;28.20000;-27.78000;20.34000;3
LIGH;14.312;259.248;211.0;0
GYRO;14.323;259.259;2.67864;1.47341;0.09255;3
AHRS;14.324;259.259;60.1437;98.4427;70.1273;-0.10859;0.72440;0.63529;-127
ACCE;14.326;259.261;-4.62560;7.25922;-4.83629;3
MAGN;14.327;259.261;27.90000;-26.58000;22.02000;3
LIGH;14.332;259.268;197.0;0
PRES;14.339;259.276;1012.0267;0
GYRO;14.343;259.279;2.53479;1.54488;0.30543;3
AHRS;14.344;259.279;59.5388;104.4932;64.4530;-0.10882;0.74269;0.61550;76
ACCE;14.346;259.281;-4.25210;7.00065;-5.07571;3
MAGN;14.347;259.281;27.48000;-25.32000;23.58000;3
LIGH;14.352;259.288;197.0;0
GYRO;14.363;259.299;2.21194;1.63498;0.33567;3
AHRS;14.364;259.299;58.6424;110.2031;58.8054;-0.10699;0.76053;0.59480;-96
ACCE;14.366;259.302;-4.38618;6.72292;-5.63116;3
MAGN;14.367;259.302;26.94000;-24.12000;25.14000;3
LIGH;14.372;259.308;358.0;0
PRES;14.379;259.316;1011.9682;0
GYRO;14.383;259.319;2.03846;1.38636;0.17929;3
AHRS;14.385;259.319;57.7082;115.2848;53.3809;-0.10156;0.77703;0.57476;15
ACCE;14.387;259.322;-4.48195;6.40688;-6.27281;3
MAGN;14.388;259.322;26.34000;-22.80000;26.82000;3
LIGH;14.392;259.328;358.0;0
GYRO;14.403;259.339;2.09405;1.07024;0.18326;3
AHRS;14.404;259.339;56.8330;120.1109;48.1973;-0.09434;0.79267;0.55567;50
ACCE;14.406;259.342;-4.37660;6.08127;-7.03895;3
MAGN;14.407;259.342;25.74000;-21.54000;28.26000;3
LIGH;14.412;259.348;224.0;0
PRES;14.419;259.356;1011.9647;0
GYRO;14.423;259.359;2.13986;1.10964;0.34178;3
AHRS;14.424;259.359;55.7752;124.6559;43.5167;-0.08842;0.80753;0.53689;76
ACCE;14.426;259.362;-3.86903;6.13873;-7.27837;3
MAGN;14.427;259.362;24.90000;-20.34000;29.70000;3
LIGH;14.432;259.368;224.0;0
GYRO;14.443;259.379;2.05159;1.14049;0.47861;3
AHRS;14.444;259.379;54.5211;128.6276;39.1226;-0.08114;0.82133;0.51796;-73
ACCE;14.446;259.382;-3.31358;5.99508;-7.69018;3
MAGN;14.447;259.382;24.00000;-19.02000;31.02000;3
LIGH;14.452;259.388;85.0;0
PRES;14.459;259.396;1012.0630;0
GYRO;14.463;259.399;1.96607;1.56076;0.61453;3
AHRS;14.464;259.399;53.1532;133.2292;34.5693;-0.07434;0.83656;0.49757;-6
ACCE;14.466;259.402;-2.67193;5.84185;-8.23605;3
MAGN;14.467;259.402;22.98000;-17.76000;32.28000;3
LIGH;14.472;259.408;85.0;0
GYRO;14.483;259.419;1.80724;2.40375;0.69669;3
AHRS;14.484;259.419;51.9657;138.0934;30.3394;-0.06846;0.85123;0.47899;-82
ACCE;14.486;259.422;-2.53785;5.54497;-8.64786;3
MAGN;14.488;259.422;21.96000;-16.26000;33.54000;3
LIGH;14.492;259.428;72.0;0
PRES;14.499;259.436;1012.0969;0
GYRO;14.503;259.439;1.81580;2.92421;0.80604;3
AHRS;14.504;259.439;50.7146;143.2100;25.8842;-0.06033;0.86597;0.45992;-74
ACCE;14.510;259.442;-2.69108;5.15232;-8.29351;3
MAGN;14.512;259.442;20.94000;-14.76000;34.74000;3
LIGH;14.513;259.448;72.0;0
GYRO;14.524;259.459;1.75502;2.76081;0.76877;3
AHRS;14.526;259.459;49.4290;148.0561;21.8621;-0.05265;0.87931;0.44206;23
ACCE;14.528;259.465;-2.36547;4.75010;-8.17859;3
MAGN;14.530;259.465;19.56000;-13.26000;35.88000;3
LIGH;14.532;259.468;69.0;0
PRES;14.540;259.476;1012.1609;0
GYRO;14.548;259.479;1.65209;2.46026;0.74526;3
AHRS;14.549;259.479;47.9418;153.0489;17.9681;-0.04525;0.89248;0.42349;-96
ACCE;14.550;259.484;-1.40779;4.40533;-8.27436;3
MAGN;14.550;259.484;17.94000;-11.70000;37.08000;3
LIGH;14.551;259.488;69.0;0
GYRO;14.563;259.499;1.58000;2.56655;0.66462;3
AHRS;14.564;259.499;46.2682;157.6019;14.7814;-0.04037;0.90440;0.40518;-14
ACCE;14.567;259.504;-0.51715;4.33829;-8.68616;3
MAGN;14.568;259.504;16.32000;-10.14000;38.16000;3
LIGH;14.571;259.508;146.0;0
PRES;14.579;259.516;1012.0966;0
GYRO;14.583;259.519;1.69088;3.09373;0.67440;3
AHRS;14.583;259.519;44.4332;162.1310;11.7378;-0.03510;0.91574;0.38626;57
ACCE;14.587;259.524;-0.22027;4.20422;-8.53294;3
MAGN;14.588;259.524;14.58000;-8.46000;39.12000;3
LIGH;14.592;259.528;146.0;0
GYRO;14.603;259.539;1.67530;3.60288;0.51771;3
AHRS;14.604;259.539;42.6605;166.4072;9.2046;-0.03131;0.92543;0.36887;43
SOUN;14.605;106.01;0.00324;44.18
ACCE;14.609;259.544;-0.02873;4.07972;-9.06924;3
MAGN;14.610;259.544;12.66000;-6.96000;39.84000;3
LIGH;14.612;259.548;64.0;0
PRES;14.619;259.556;1012.0584;0
GYRO;14.624;259.560;1.02961;4.27361;0.29505;3
AHRS;14.625;259.560;41.4163;171.2389;6.9323;-0.02943;0.93259;0.35625;60
ACCE;14.628;259.564;0.54588;3.79242;-9.22246;3
MAGN;14.629;259.564;10.56000;-5.58000;40.62000;3
LIGH;14.632;259.568;64.0;0
GYRO;14.643;259.579;0.36316;4.50757;0.29658;3
AHRS;14.645;259.579;40.2212;175.9722;4.7438;-0.02677;0.93815;0.34469;115
ACCE;14.648;259.585;1.26414;3.60088;-8.94474;3
MAGN;14.649;259.585;8.28000;-4.26000;41.16000;3
LIGH;14.652;259.588;139.0;0
PRES;14.659;259.596;1012.1120;0
GYRO;14.663;259.599;0.34606;4.29713;0.41569;3
AHRS;14.664;259.599;38.7392;-179.4117;2.8824;0.02543;-0.94305;-0.33143;11
ACCE;14.670;259.606;2.13563;3.34231;-8.43717;3
MAGN;14.671;259.606;6.06000;-2.94000;41.40000;3
LIGH;14.673;259.608;139.0;0
GYRO;14.684;259.619;0.51740;4.11937;0.45082;3
AHRS;14.685;259.619;37.5672;-174.7685;1.2430;0.02495;-0.94554;-0.32117;16
ACCE;14.688;259.625;3.27527;3.17950;-8.14986;3
MAGN;14.689;259.625;3.54000;-1.74000;41.64000;3
LIGH;14.692;259.628;73.0;0
PRES;14.699;259.636;1012.0327;0
GYRO;14.703;259.639;0.56963;4.27484;0.33414;3
AHRS;14.704;259.639;36.4990;-170.0793;-0.3287;0.02436;-0.94622;-0.31222;60
ACCE;14.709;259.645;4.28083;3.10289;-7.91044;3
MAGN;14.710;259.645;0.96000;-0.42000;41.76000;3
LIGH;14.712;259.648;73.0;0
GYRO;14.723;259.659;0.60812;4.81179;0.20372;3
AHRS;14.724;259.659;35.2497;-165.1476;-1.9535;0.02302;-0.94560;-0.30230;44
ACCE;14.729;259.665;5.62159;3.00712;-7.59441;3
MAGN;14.730;259.665;-1.86000;0.78000;41.52000;3
LIGH;14.732;259.668;73.0;0
PRES;14.739;259.676;1012.0953;0
GYRO;14.743;259.679;0.74464;5.14165;0.09224;3
AHRS;14.744;259.679;33.8498;-160.3403;-3.5172;0.02075;-0.94372;-0.29172;-11
ACCE;14.749;259.685;6.97192;2.89220;-7.45076;3
MAGN;14.750;259.685;-4.80000;1.80000;41.04000;3
LIGH;14.752;259.688;73.0;0
GYRO;14.763;259.699;0.83139;5.00115;-0.14630;3
AHRS;14.764;259.699;32.5435;-155.7221;-4.8150;0.01945;-0.94013;-0.28217;72
ACCE;14.769;259.705;7.79552;2.94966;-7.69018;3
MAGN;14.770;259.705;-7.86000;2.76000;40.20000;3
LIGH;14.772;259.708;74.0;0
PRES;14.779;259.716;1012.0836;0
GYRO;14.783;259.719;0.53451;4.94404;-0.31429;3
AHRS;14.784;259.719;31.5328;-150.5976;-6.3914;0.01696;-0.93327;-0.27603;84
ACCE;14.789;259.725;8.12113;2.93050;-7.24964;3
MAGN;14.790;259.725;-10.98000;3.42000;39.12000;3
LIGH;14.792;259.728;74.0;0
GYRO;14.803;259.739;-0.11118;4.93060;-0.26114;3
AHRS;14.804;259.739;30.7493;-145.4137;-8.2573;0.01233;-0.92391;-0.27312;-32
ACCE;14.809;259.746;8.04452;2.96881;-6.37815;3
MAGN;14.811;259.746;-14.34000;4.26000;37.80000;3
LIGH;14.812;259.748;71.0;0
PRES;14.819;259.756;1012.0432;0
GYRO;14.823;259.759;-0.88270;4.94954;-0.10873;3
AHRS;14.824;259.759;30.2703;-140.0096;-10.1406;0.00876;-0.91147;-0.27357;-48
ACCE;14.829;259.766;7.85298;3.07416;-5.17148;3
MAGN;14.830;259.766;-17.46000;4.98000;36.00000;3
LIGH;14.832;259.768;71.0;0
GYRO;14.843;259.779;-1.35429;4.89486;0.11637;3
AHRS;14.844;259.779;29.9457;-134.4864;-12.2269;0.00450;-0.89642;-0.27669;-67
ACCE;14.850;259.786;8.03494;3.12204;-4.17549;3
MAGN;14.851;259.786;-20.52000;5.46000;34.14000;3
LIGH;14.852;259.788;75.0;0
PRES;14.859;259.796;1012.0769;0
GYRO;14.863;259.799;-1.29778;4.84691;0.28924;3
AHRS;14.864;259.799;29.6910;-128.8466;-14.4153;0.00034;-0.87889;-0.28164;-90
ACCE;14.870;259.806;8.37971;3.25611;-3.44765;3
MAGN;14.871;259.806;-23.46000;5.64000;31.80000;3
LIGH;14.872;259.808;75.0;0
GYRO;14.883;259.819;-0.91538;4.79774;0.20311;3
AHRS;14.884;259.819;29.5847;-123.2695;-16.5857;-0.00268;-0.85937;-0.28857;119
ACCE;14.890;259.826;8.65743;3.54342;-2.54743;3
MAGN;14.891;259.826;-26.28000;5.82000;29.28000;3
LIGH;14.892;259.828;87.0;0
PRES;14.899;259.836;1012.0355;0
GYRO;14.903;259.839;-0.49144;4.38632;-0.02596;3
AHRS;14.905;259.839;29.3530;-118.2027;-18.6528;-0.00613;-0.84019;-0.29503;-128
ACCE;14.910;259.846;8.73405;3.52426;-1.42694;3
MAGN;14.911;259.846;-28.80000;5.88000;26.70000;3
LIGH;14.912;259.848;87.0;0
GYRO;14.924;259.859;0.01038;3.76904;-0.12950;3
AHRS;14.926;259.859;28.8460;-113.6083;-20.1123;-0.00724;-0.82179;-0.29782;123
LIGH;14.932;259.868;88.0;0
ACCE;14.933;259.869;8.67659;3.58173;-0.36392;3
MAGN;14.934;259.869;-31.32000;6.00000;23.76000;3
PRES;14.939;259.876;1012.0942;0
GYRO;14.943;259.879;0.40745;3.58578;-0.04673;3
AHRS;14.944;259.879;28.3563;-109.0167;-21.0262;-0.00421;-0.80209;-0.29879;40
LIGH;14.952;259.888;88.0;0
MAGN;14.953;259.888;-33.42000;6.12000;20.58000;3
GYRO;14.963;259.899;0.64263;3.40985;0.00611;3
AHRS;14.965;259.899;27.9627;-105.0784;-21.4260;0.00121;-0.78415;-0.29815;-45
LIGH;14.972;259.908;76.0;0
ACCE;14.973;259.908;8.53294;3.55300;1.15879;3
MAGN;14.974;259.908;-35.34000;6.24000;17.40000;3
PRES;14.979;259.916;1012.0994;0
GYRO;14.983;259.919;0.71960;3.23972;0.07117;3
AHRS;14.984;259.919;27.5428;-101.2178;-21.5300;0.00821;-0.76562;-0.29586;102
LIGH;14.992;259.928;76.0;0
ACCE;14.993;259.928;8.58082;3.59130;1.61848;3
GYRO;15.003;259.939;0.91599;3.11725;0.00947;3
AHRS;15.004;259.939;27.2972;-97.8774;-21.0233;0.01872;-0.74870;-0.29139;117
LIGH;15.012;259.948;72.0;0
ACCE;15.013;259.948;8.68616;3.65834;2.06859;3
MAGN;15.015;259.948;-38.46000;6.36000;10.68000;3
PRES;15.020;259.956;1012.2066;0
GYRO;15.024;259.959;1.00426;2.94498;-0.21838;3
AHRS;15.026;259.959;27.2797;-94.3116;-20.6491;0.03006;-0.72973;-0.28854;-4
LIGH;15.032;259.968;72.0;0
ACCE;15.033;259.969;8.71489;3.64876;2.57616;3
MAGN;15.034;259.969;-39.66000;6.18000;7.20000;3
GYRO;15.044;259.979;0.95234;2.72171;-0.50671;3
AHRS;15.045;259.979;27.4126;-91.1447;-20.2982;0.04101;-0.71217;-0.28640;-33
ACCE;15.066;259.988;8.62870;3.65834;2.92093;3
MAGN;15.068;259.988;-40.38000;5.82000;3.96000;3
LIGH;15.070;259.988;63.0;0
PRES;15.071;259.996;1012.1929;0
GYRO;15.072;259.999;0.77183;2.62642;-0.61300;3
AHRS;15.073;259.999;27.8467;-87.6752;-19.8505;0.05509;-0.69212;-0.28484;76
LIGH;15.075;260.008;63.0;0
ACCE;15.076;260.009;8.37013;3.73495;3.22738;3
MAGN;15.076;260.009;-40.92000;5.70000;0.66000;3
GYRO;15.083;260.019;0.54336;2.64352;-0.44379;3
AHRS;15.085;260.019;28.2664;-84.1502;-19.5251;0.06843;-0.67114;-0.28331;86
LIGH;15.092;260.028;72.0;0
ACCE;15.093;260.029;7.51779;4.05099;3.93607;3
MAGN;15.094;260.029;-41.10000;5.28000;-2.40000;3
PRES;15.099;260.036;1012.0894;0
SOUN;15.102;2556.48;0.07802;71.82
GYRO;15.107;260.039;0.46059;2.50821;-0.27733;3
AHRS;15.108;260.039;28.7845;-80.8635;-19.2314;0.08161;-0.65097;-0.28209;-119
LIGH;15.112;260.048;72.0;0
ACCE;15.113;260.049;7.32626;4.23295;4.22337;3
GYRO;15.123;260.059;0.45845;2.21897;-0.22174;3
AHRS;15.124;260.059;29.2602;-77.6344;-19.0854;0.09352;-0.63075;-0.28112;-22
LIGH;15.132;260.068;80.0;0
ACCE;15.133;260.069;7.08684;4.26168;4.29999;3
MAGN;15.134;260.069;-40.80000;4.62000;-8.46000;3
PRES;15.139;260.076;1012.0467;0
GYRO;15.143;260.079;0.46853;2.05006;-0.25656;3
AHRS;15.144;260.079;29.8974;-74.1871;-19.0703;0.10639;-0.60874;-0.28109;5
MAGN;15.151;260.088;-40.26000;4.20000;-11.04000;3
LIGH;15.152;260.088;80.0;0
GYRO;15.163;260.099;0.38576;2.05190;-0.34544;3
AHRS;15.165;260.099;30.4640;-71.0963;-19.3174;0.11662;-0.58888;-0.28230;-42
LIGH;15.173;260.108;93.0;0
ACCE;15.174;260.110;6.47392;4.21380;4.96079;3
MAGN;15.175;260.110;-39.60000;3.96000;-13.62000;3
PRES;15.179;260.116;1012.0703;0
GYRO;15.183;260.119;0.24832;1.97707;-0.45387;3
AHRS;15.185;260.119;31.1414;-67.9215;-19.4320;0.12863;-0.56798;-0.28264;118
LIGH;15.192;260.128;93.0;0
ACCE;15.194;260.130;6.13873;4.22337;5.11401;3
MAGN;15.195;260.130;-38.82000;3.72000;-16.02000;3
GYRO;15.203;260.139;0.16249;1.92331;-0.56841;3
AHRS;15.204;260.139;31.8435;-64.8058;-19.5835;0.14060;-0.54720;-0.28294;-38
LIGH;15.212;260.148;89.0;0
ACCE;15.213;260.150;5.83228;4.35745;5.47793;3
MAGN;15.214;260.150;-38.04000;3.42000;-18.36000;3
PRES;15.219;260.156;1012.0366;0
GYRO;15.223;260.159;0.08766;2.08244;-0.56597;3
AHRS;15.224;260.159;32.4335;-61.2044;-20.0428;0.15165;-0.52319;-0.28382;49
LIGH;15.232;260.168;89.0;0
ACCE;15.233;260.170;5.55455;4.43406;5.93762;3
MAGN;15.235;260.170;-37.26000;3.18000;-20.52000;3
GYRO;15.244;260.179;-0.17013;2.26112;-0.67042;3
AHRS;15.245;260.179;33.0349;-57.3913;-20.9703;0.16145;-0.49804;-0.28728;95
LIGH;15.252;260.188;95.0;0
ACCE;15.254;260.190;5.26724;4.54898;6.21535;3
MAGN;15.255;260.190;-36.06000;2.82000;-22.44000;3
PRES;15.260;260.196;1012.1670;0
GYRO;15.264;260.199;-0.40042;2.53876;-0.87415;3
AHRS;15.265;260.199;33.6286;-53.1423;-22.0846;0.17192;-0.46981;-0.29098;45
LIGH;15.273;260.208;95.0;0
ACCE;15.278;260.210;4.82671;4.59687;6.58884;3
MAGN;15.280;260.210;-34.92000;2.52000;-24.24000;3
GYRO;15.283;260.219;-0.44899;2.78219;-0.82222;3
AHRS;15.284;260.219;33.9270;-48.7222;-23.2372;0.18088;-0.43998;-0.29336;-22
LIGH;15.292;260.228;219.0;0
ACCE;15.293;260.230;4.31914;4.60644;7.24007;3
MAGN;15.294;260.230;-33.60000;2.22000;-26.10000;3
PRES;15.299;260.236;1012.0980;0
GYRO;15.303;260.239;-0.38332;2.55281;-0.61025;3
AHRS;15.304;260.239;34.1195;-44.5625;-24.5334;0.18825;-0.41187;-0.29664;-10
LIGH;15.312;260.248;219.0;0
ACCE;15.313;260.250;3.98395;4.65433;7.64229;3
MAGN;15.314;260.250;-32.16000;1.86000;-27.72000;3
GYRO;15.323;260.259;-0.33720;2.05831;-0.56413;3
AHRS;15.324;260.259;34.2665;-40.4121;-26.0390;0.19500;-0.38387;-0.30117;45
LIGH;15.332;260.268;214.0;0
ACCE;15.333;260.270;3.68707;4.61602;7.84340;3
MAGN;15.334;260.270;-30.78000;1.50000;-29.28000;3
PRES;15.339;260.276;1012.0639;0
GYRO;15.343;260.279;-0.11515;1.75899;-0.62400;3
AHRS;15.344;260.279;34.4304;-36.4180;-27.3488;0.20261;-0.35649;-0.30437;-62
LIGH;15.352;260.288;214.0;0
ACCE;15.353;260.290;3.39977;4.63517;7.83383;3
MAGN;15.354;260.290;-29.22000;1.20000;-30.60000;3
GYRO;15.363;260.299;0.17257;1.71226;-0.54947;3
AHRS;15.364;260.299;34.5383;-32.8748;-28.4082;0.20972;-0.33182;-0.30617;13
LIGH;15.372;260.308;244.0;0
ACCE;15.373;260.310;3.07416;4.66391;7.67102;3
MAGN;15.375;260.310;-27.84000;1.14000;-31.80000;3
PRES;15.379;260.316;1012.2045;0
GYRO;15.383;260.319;0.38301;1.82129;-0.30940;3
AHRS;15.384;260.319;34.6853;-29.6556;-29.2300;0.21720;-0.30909;-0.30665;78
LIGH;15.392;260.328;244.0;0
ACCE;15.394;260.330;2.75812;4.73094;7.71891;3
MAGN;15.395;260.330;-26.28000;0.72000;-33.00000;3
GYRO;15.403;260.339;0.32101;1.81702;-0.16432;3
AHRS;15.404;260.339;34.8434;-26.6800;-30.0121;0.22439;-0.28807;-0.30710;121
LIGH;15.412;260.348;300.0;0
ACCE;15.414;260.350;2.58574;4.84586;7.90087;3
MAGN;15.415;260.350;-24.72000;0.60000;-34.20000;3
PRES;15.419;260.356;1012.0468;0
GYRO;15.423;260.359;0.12370;1.64506;-0.23335;3
AHRS;15.425;260.359;35.0455;-23.8982;-30.6452;0.23192;-0.26826;-0.30665;-26
LIGH;15.432;260.368;300.0;0
ACCE;15.434;260.370;2.45166;4.92248;8.07325;3
MAGN;15.435;260.370;-23.16000;0.36000;-35.34000;3
GYRO;15.443;260.379;0.04398;1.49326;-0.43830;3
AHRS;15.444;260.379;35.3114;-21.1387;-31.2335;0.24009;-0.24860;-0.30575;-69
LIGH;15.452;260.388;343.0;0
ACCE;15.454;260.391;2.21224;4.97994;8.06367;3
MAGN;15.455;260.391;-21.66000;0.18000;-36.30000;3
PRES;15.459;260.396;1012.1362;0
GYRO;15.463;260.399;0.16341;1.46699;-0.54825;3
AHRS;15.464;260.399;35.5581;-18.4737;-31.7640;0.24805;-0.22949;-0.30435;-116
LIGH;15.472;260.408;343.0;0
ACCE;15.474;260.411;1.89621;5.02782;7.89129;3
MAGN;15.475;260.411;-20.22000;-0.12000;-37.38000;3
GYRO;15.483;260.419;0.24954;1.47035;-0.67837;3
AHRS;15.484;260.419;35.7561;-15.7786;-32.6103;0.25518;-0.21075;-0.30511;-20
LIGH;15.492;260.428;343.0;0
ACCE;15.494;260.431;1.49398;5.01825;7.83383;3
MAGN;15.495;260.431;-18.72000;-0.42000;-38.16000;3
PRES;15.499;260.436;1012.1746;0
GYRO;15.503;260.439;0.34636;1.50914;-0.71105;3
AHRS;15.504;260.439;36.0823;-13.1174;-33.3835;0.26352;-0.19240;-0.30520;-74
LIGH;15.512;260.448;343.0;0
ACCE;15.515;260.451;1.12049;5.00867;7.91044;3
MAGN;15.516;260.451;-17.16000;-0.66000;-38.88000;3
GYRO;15.524;260.459;0.24984;1.38361;-0.74006;3
AHRS;15.525;260.459;36.3285;-10.5143;-34.3248;0.27092;-0.17479;-0.30649;-70
LIGH;15.532;260.468;336.0;0
ACCE;15.535;260.471;0.75657;5.09486;8.11156;3
MAGN;15.537;260.471;-15.60000;-0.96000;-39.60000;3
PRES;15.540;260.476;1012.1157;0
GYRO;15.544;260.479;0.08399;1.05527;-0.75900;3
AHRS;15.545;260.479;36.5449;-8.0624;-35.3061;0.27779;-0.15846;-0.30825;53
LIGH;15.552;260.488;336.0;0
ACCE;15.555;260.491;0.47884;4.99909;8.03494;3
MAGN;15.556;260.491;-13.92000;-1.20000;-40.14000;3
GYRO;15.563;260.499;0.08338;0.70402;-0.78435;3
AHRS;15.564;260.499;36.7648;-5.7219;-36.3591;0.28446;-0.14327;-0.31066;2
LIGH;15.572;260.508;336.0;0
ACCE;15.575;260.511;0.29688;5.17148;8.04452;3
MAGN;15.576;260.511;-12.54000;-1.32000;-40.80000;3
PRES;15.579;260.516;1012.2000;0
GYRO;15.583;260.519;0.13989;0.49999;-0.86163;3
AHRS;15.584;260.519;36.8233;-3.4411;-37.5720;0.28971;-0.12864;-0.31439;29
LIGH;15.592;260.528;336.0;0
ACCE;15.595;260.531;0.14365;5.22894;7.76679;3
MAGN;15.596;260.531;-11.04000;-1.38000;-41.22000;3
GYRO;15.603;260.539;0.03696;0.41600;-1.01373;3
AHRS;15.605;260.539;36.6606;-1.2871;-38.9338;0.29294;-0.11485;-0.31966;124
SOUN;15.606;997.62;0.03045;63.65
LIGH;15.612;260.548;339.0;0
MAGN;15.615;260.552;-9.90000;-1.68000;-41.52000;3
PRES;15.619;260.556;1012.0952;0
GYRO;15.623;260.559;-0.05101;0.51801;-1.19210;3
AHRS;15.624;260.559;36.5681;0.9689;-40.3586;0.29723;-0.10068;-0.32504;-128
LIGH;15.632;260.568;339.0;0
ACCE;15.635;260.572;-0.18196;5.10444;7.73806;3
MAGN;15.636;260.572;-8.70000;-1.74000;-41.82000;3
GYRO;15.643;260.579;-0.21594;0.50916;-1.26541;3
AHRS;15.644;260.579;36.2838;3.0432;-41.7293;0.29984;-0.08728;-0.33061;-93
LIGH;15.652;260.588;358.0;0
ACCE;15.655;260.592;-0.46926;5.00867;8.15944;3
MAGN;15.656;260.592;-7.56000;-1.80000;-42.00000;3
PRES;15.659;260.596;1012.0908;0
GYRO;15.663;260.599;-0.43188;0.25381;-1.31764;3
AHRS;15.664;260.599;35.8202;4.9291;-43.1868;0.30074;-0.07502;-0.33756;-15
LIGH;15.672;260.608;358.0;0
ACCE;15.676;260.612;-0.76614;4.96079;8.38928;3
MAGN;15.677;260.612;-6.66000;-1.92000;-42.30000;3
GYRO;15.683;260.619;-0.63866;-0.27611;-1.41415;3
AHRS;15.685;260.619;35.1018;6.5690;-44.7622;0.29918;-0.06412;-0.34647;-109
LIGH;15.692;260.628;414.0;0
ACCE;15.696;260.632;-0.88107;4.82671;8.48505;3
MAGN;15.697;260.632;-5.76000;-2.04000;-42.60000;3
PRES;15.699;260.636;1012.1602;0
GYRO;15.703;260.639;-0.59040;-0.75778;-1.51311;3
AHRS;15.704;260.639;34.3227;7.9647;-46.4157;0.29668;-0.05501;-0.35678;119
LIGH;15.712;260.648;414.0;0
ACCE;15.716;260.653;-0.91937;4.59687;8.62870;3
MAGN;15.717;260.653;-4.98000;-1.80000;-42.78000;3
GYRO;15.723;260.659;-0.40195;-1.36956;-1.61360;3
AHRS;15.724;260.659;33.4523;8.7051;-48.1806;0.29164;-0.05078;-0.36984;-48
LIGH;15.732;260.668;496.0;0
ACCE;15.736;260.673;-0.80445;4.48195;8.31267;3
MAGN;15.737;260.673;-4.56000;-1.62000;-42.90000;3
PRES;15.739;260.676;1012.1345;0
GYRO;15.743;260.679;-0.59895;-1.40163;-1.66155;3
AHRS;15.744;260.679;32.1952;9.5535;-49.8684;0.28429;-0.04394;-0.38270;14
LIGH;15.752;260.688;496.0;0
ACCE;15.756;260.693;-0.65122;4.18506;8.01579;3
MAGN;15.757;260.693;-4.14000;-1.56000;-42.96000;3
GYRO;15.763;260.699;-0.84055;-1.08215;-1.70798;3
AHRS;15.764;260.699;31.0189;10.2177;-51.6608;0.27711;-0.03881;-0.39674;73
LIGH;15.772;260.708;606.0;0
ACCE;15.777;260.713;-0.44053;4.17549;8.21690;3
PRES;15.779;260.716;1012.1093;0
GYRO;15.783;260.719;-1.02534;-0.72754;-1.77640;3
AHRS;15.784;260.719;29.7467;10.8977;-53.3628;0.26952;-0.03273;-0.41024;36
LIGH;15.792;260.728;606.0;0
ACCE;15.797;260.733;-0.38307;4.33829;8.62870;3
MAGN;15.799;260.733;-3.60000;-1.08000;-43.02000;3
GYRO;15.804;260.739;-1.11727;-0.72815;-1.67163;3
AHRS;15.805;260.739;28.3847;11.3305;-54.7492;0.26066;-0.02720;-0.42210;-78
LIGH;15.812;260.748;710.0;0
ACCE;15.817;260.753;-0.39265;3.89776;8.88728;3
MAGN;15.818;260.753;-3.54000;-0.60000;-43.14000;3
PRES;15.819;260.756;1012.0596;0
GYRO;15.823;260.759;-1.21745;-0.89919;-1.58367;3
AHRS;15.824;260.759;26.8575;11.7896;-56.0495;0.25086;-0.02036;-0.43354;-64
LIGH;15.832;260.768;710.0;0
ACCE;15.837;260.773;-0.36392;3.46680;9.03093;3
MAGN;15.838;260.773;-3.72000;-0.24000;-43.08000;3
GYRO;15.843;260.779;-1.24800;-0.99999;-1.58000;3
AHRS;15.844;260.779;25.3825;12.2208;-57.1493;0.24151;-0.01329;-0.44343;70
LIGH;15.852;260.788;839.0;0
MAGN;15.857;260.794;-3.96000;0.30000;-42.90000;3
PRES;15.859;260.796;1012.1122;0
GYRO;15.863;260.799;-1.26235;-0.76725;-1.55954;3
AHRS;15.864;260.799;23.7710;12.6655;-58.0814;0.23136;-0.00500;-0.45226;-74
LIGH;15.872;260.808;839.0;0
ACCE;15.877;260.814;-0.29688;3.26569;8.80109;3
GYRO;15.883;260.819;-1.24861;-0.59437;-1.60719;3
AHRS;15.885;260.819;22.1078;12.8588;-59.1110;0.21995;0.00162;-0.46239;-39
LIGH;15.892;260.828;934.0;0
ACCE;15.898;260.834;-0.02873;3.07416;9.20331;3
MAGN;15.899;260.834;-4.80000;1.32000;-42.72000;3
PRES;15.900;260.836;1012.2089;0
GYRO;15.903;260.839;-1.22081;-0.69547;-1.59986;3
AHRS;15.904;260.839;20.5609;12.9062;-59.9736;0.20887;0.00715;-0.47129;60
LIGH;15.912;260.848;934.0;0
ACCE;15.920;260.857;-0.04788;2.80600;9.68215;3
MAGN;15.922;260.857;-5.46000;1.68000;-42.54000;3
GYRO;15.925;260.859;-1.23395;-0.99999;-1.68874;3
AHRS;15.926;260.859;19.0260;12.9121;-60.9854;0.19778;0.01223;-0.48126;44
LIGH;15.932;260.868;1085.0;0
ACCE;15.938;260.874;-0.37350;2.32716;9.32781;3
MAGN;15.939;260.874;-6.06000;2.34000;-42.36000;3
PRES;15.940;260.876;1012.0896;0
GYRO;15.943;260.879;-1.33413;-0.92546;-1.89032;3
AHRS;15.945;260.879;17.3583;13.0404;-62.0079;0.18633;0.01899;-0.49122;5
LIGH;15.952;260.888;1085.0;0
ACCE;15.958;260.894;-0.44053;1.75256;9.03093;3
MAGN;15.959;260.894;-6.84000;3.12000;-42.12000;3
GYRO;15.963;260.899;-1.40316;-0.80604;-1.97584;3
AHRS;15.964;260.899;15.6907;12.7847;-63.0711;0.17330;0.02306;-0.50196;116
LIGH;15.972;260.908;1141.0;0
ACCE;15.978;260.914;-0.08619;1.52271;9.30866;3
MAGN;15.979;260.914;-7.74000;3.66000;-42.06000;3
PRES;15.986;260.916;1012.0452;0
GYRO;15.990;260.923;-1.37689;-0.98838;-2.01891;3
AHRS;15.992;260.923;13.9420;12.3912;-64.3986;0.15918;0.02635;-0.51475;-126
LIGH;15.993;260.928;1141.0;0
ACCE;15.999;260.935;-0.00958;1.58975;9.38527;3
MAGN;16.004;260.935;-8.58000;4.38000;-41.76000;3
GYRO;16.006;260.939;-1.20799;-1.06749;-2.00852;3
AHRS;16.007;260.939;12.1877;12.2055;-65.8297;0.14605;0.03138;-0.52779;28
LIGH;16.014;260.948;1177.0;0
ACCE;16.020;260.955;0.25857;1.62806;9.17458;3
MAGN;16.022;260.955;-9.30000;5.22000;-41.64000;3
PRES;16.027;260.956;1012.0922;0
GYRO;16.035;260.959;-1.11483;-1.05099;-2.01922;3
AHRS;16.040;260.959;10.3886;11.7580;-67.3125;0.13149;0.03500;-0.54131;-61
LIGH;16.042;260.968;1177.0;0
ACCE;16.048;260.975;0.52672;1.21625;9.11712;3
MAGN;16.051;260.975;-10.26000;5.76000;-41.34000;3
GYRO;16.051;260.979;-0.82161;-1.20218;-2.10107;3
AHRS;16.053;260.979;9.1001;11.0219;-68.8903;0.11927;0.03429;-0.55495;-125
LIGH;16.058;260.988;1197.0;0
WIFI;16.059;289.216;WAP106;20:17:FF:FF:F1:06;-62
WIFI;16.059;289.216;WAP092;20:17:FF:FF:F0:92;-74
WIFI;16.059;289.216;WAP310;20:17:FF:FF:F3:10;-62
WIFI;16.059;289.216;WAP297;20:17:FF:FF:F2:97;-74
WIFI;16.059;289.216;WAP316;20:17:FF:FF:F3:16;-47
WIFI;16.059;289.216;WAP112;20:17:FF:FF:F1:12;-47
WIFI;16.059;289.216;WAP139;20:17:FF:FF:F1:39;-59
WIFI;16.059;289.216;WAP140;20:17:FF:FF:F1:40;-56
WIFI;16.059;289.216;WAP141;20:17:FF:FF:F1:41;-58
WIFI;16.059;289.216;WAP113;20:17:FF:FF:F1:13;-73
WIFI;16.059;289.216;WAP213;20:17:FF:FF:F2:13;-68
WIFI;16.059;289.216;WAP093;20:17:FF:FF:F0:93;-67
WIFI;16.059;289.216;WAP044;20:17:FF:FF:F0:44;-84
WIFI;16.059;289.216;WAP115;20:17:FF:FF:F1:15;-77
WIFI;16.059;289.216;WAP206;20:17:FF:FF:F2:06;-77
WIFI;16.059;289.216;WAP181;20:17:FF:FF:F1:81;-93
WIFI;16.059;289.216;WAP138;20:17:FF:FF:F1:38;-63
WIFI;16.059;289.216;WAP317;20:17:FF:FF:F3:17;-72
WIFI;16.059;289.216;WAP298;20:17:FF:FF:F2:98;-65
WIFI;16.059;289.216;WAP180;20:17:FF:FF:F1:80;-76
WIFI;16.059;289.216;WAP153;20:17:FF:FF:F1:53;-90
WIFI;16.059;289.216;WAP076;20:17:FF:FF:F0:76;-87
WIFI;16.059;289.216;WAP279;20:17:FF:FF:F2:79;-84
WIFI;16.059;289.216;WAP022;20:17:FF:FF:F0:22;-85
WIFI;16.059;289.216;WAP078;20:17:FF:FF:F0:78;-86
WIFI;16.059;289.216;WAP319;20:17:FF:FF:F3:19;-78
WIFI;16.059;289.216;WAP281;20:17:FF:FF:F2:81;-88
WIFI;16.059;289.216;WAP263;20:17:FF:FF:F2:63;-89
PRES;16.078;260.996;1012.1937;0
ACCE;16.079;260.997;0.15323;0.25857;9.41400;3
MAGN;16.079;260.997;-11.28000;6.30000;-40.98000;3
GYRO;16.080;260.999;-0.50671;-1.64781;-2.36771;3
AHRS;16.080;260.999;8.0082;9.9449;-70.5967;0.10674;0.03037;-0.56931;82
LIGH;16.081;261.008;1197.0;0
MAGN;16.081;261.015;-12.36000;6.84000;-40.62000;3
GYRO;16.083;261.019;-0.51557;-1.93766;-2.82006;3
AHRS;16.084;261.019;6.7594;8.7885;-72.6331;0.09266;0.02682;-0.58584;-97
LIGH;16.094;261.028;1209.0;0
ACCE;16.098;261.035;0.39265;0.68953;9.25119;3
MAGN;16.099;261.035;-13.56000;7.32000;-40.08000;3
PRES;16.099;261.036;1012.1556;0
GYRO;16.103;261.039;-0.79718;-1.90132;-3.00240;3
AHRS;16.103;261.039;5.2910;7.5959;-74.8320;0.07678;0.02457;-0.60319;-71
SOUN;16.106;538.39;0.01643;58.29
LIGH;16.111;261.048;1209.0;0
ACCE;16.120;261.056;1.51314;0.91937;9.08839;3
MAGN;16.120;261.056;-14.64000;7.80000;-39.66000;3
GYRO;16.123;261.059;-1.14171;-1.73974;-2.70399;3
AHRS;16.123;261.059;3.8107;6.2901;-76.8877;0.06009;0.02231;-0.61904;-91
LIGH;16.131;261.068;1230.0;0
PRES;16.139;261.076;1012.2521;0
ACCE;16.140;261.076;1.65679;0.75657;8.80109;3
MAGN;16.140;261.076;-15.96000;7.86000;-39.06000;3
GYRO;16.143;261.079;-1.43859;-1.58886;-2.12581;3
AHRS;16.143;261.079;2.2808;4.9986;-78.6145;0.04300;0.02114;-0.63208;-27
LIGH;16.151;261.088;1230.0;0
ACCE;16.160;261.096;1.82917;0.55545;8.44674;3
MAGN;16.160;261.096;-17.16000;8.10000;-38.40000;3
GYRO;16.163;261.099;-1.50700;-1.40041;-1.66766;3
AHRS;16.163;261.099;0.8168;3.6014;-80.0407;0.02566;0.01948;-0.64255;-27
LIGH;16.171;261.108;1237.0;0
PRES;16.179;261.116;1012.1558;0
ACCE;16.180;261.116;2.22182;0.20111;8.50420;3
MAGN;16.180;261.116;-18.42000;8.16000;-37.80000;3
GYRO;16.183;261.119;-1.48868;-1.20127;-1.38147;3
AHRS;16.183;261.119;-0.7630;2.3326;-81.0930;0.00817;0.01979;-0.65002;57
LIGH;16.192;261.128;1237.0;0
ACCE;16.201;261.137;2.56658;-0.19154;8.70532;3
GYRO;16.203;261.139;-1.37750;-1.09162;-1.42057;3
AHRS;16.205;261.139;-2.2371;1.1073;-82.1069;-0.00838;0.02011;-0.65675;-82
LIGH;16.212;261.148;1245.0;0
PRES;16.219;261.156;1012.1917;0
ACCE;16.221;261.157;2.90177;-0.44053;8.93516;3
GYRO;16.223;261.159;-1.00884;-1.12094;-1.70828;3
AHRS;16.224;261.159;-3.3645;-0.2188;-83.2729;-0.02321;0.01808;-0.66407;58
LIGH;16.232;261.168;1245.0;0
ACCE;16.241;261.177;3.16992;-0.16281;8.87770;3
MAGN;16.242;261.177;-22.26000;8.22000;-35.34000;3
GYRO;16.244;261.179;-0.94287;-1.30664;-1.91628;3
AHRS;16.245;261.179;-4.6974;-1.6638;-84.5413;-0.04008;0.01683;-0.67156;111
LIGH;16.252;261.188;1230.0;0
PRES;16.260;261.196;1012.1255;0
ACCE;16.261;261.197;3.32315;0.11492;8.76278;3
MAGN;16.262;261.197;-23.40000;8.16000;-34.56000;3
GYRO;16.263;261.199;-1.44409;-1.31947;-1.75746;3
AHRS;16.264;261.199;-6.2550;-2.9603;-85.8099;-0.05751;0.01824;-0.67851;114
LIGH;16.272;261.208;1230.0;0
ACCE;16.281;261.218;3.75411;0.25857;8.59040;3
MAGN;16.282;261.218;-24.66000;7.92000;-33.84000;3
GYRO;16.283;261.219;-1.93033;-0.87048;-1.51098;3
AHRS;16.284;261.219;-7.5898;-4.1849;-87.2492;-0.07301;0.01926;-0.68621;-98
LIGH;16.292;261.228;1218.0;0
PRES;16.299;261.236;1012.1287;0
ACCE;16.301;261.238;3.90734;0.04788;8.46590;3
MAGN;16.303;261.238;-25.86000;7.68000;-33.00000;3
GYRO;16.304;261.239;-2.01769;-0.76480;-1.23609;3
AHRS;16.305;261.239;-8.8552;-5.7804;-88.5012;-0.09031;0.01779;-0.69204;122
LIGH;16.312;261.248;1218.0;0
ACCE;16.321;261.258;3.69665;-0.49799;8.32224;3
MAGN;16.322;261.258;-27.12000;7.32000;-32.16000;3
GYRO;16.323;261.259;-1.74921;-0.74373;-0.99357;3
AHRS;16.324;261.259;-10.1256;-7.0757;-89.6520;-0.10580;0.01850;-0.69701;125
LIGH;16.332;261.268;1191.0;0
PRES;16.339;261.276;1012.2401;0
ACCE;16.341;261.278;3.66792;-1.17795;8.21690;3
MAGN;16.342;261.278;-28.20000;7.08000;-31.38000;3
GYRO;16.343;261.279;-1.60841;-0.64599;-1.15118;3
AHRS;16.344;261.279;-11.5575;-8.2934;-91.1662;-0.12167;0.02138;-0.70368;49
LIGH;16.352;261.288;1191.0;0
ACCE;16.362;261.298;3.95522;-1.59933;8.18817;3
MAGN;16.362;261.298;-29.40000;6.78000;-30.54000;3
GYRO;16.363;261.299;-1.52900;-0.66859;-1.62734;3
AHRS;16.364;261.299;-12.7817;-9.6418;-92.9375;-0.13695;0.02289;-0.71150;56
LIGH;16.372;261.308;1163.0;0
PRES;16.379;261.316;1012.1537;0
ACCE;16.382;261.318;4.37660;-1.77171;8.14986;3
MAGN;16.383;261.318;-30.42000;6.42000;-29.76000;3
GYRO;16.384;261.319;-1.48959;-0.71990;-2.21683;3
AHRS;16.385;261.319;-13.9447;-11.0355;-95.1967;-0.15196;0.02486;-0.72171;68
LIGH;16.392;261.328;1163.0;0
ACCE;16.402;261.338;4.75010;-1.56102;8.24563;3
MAGN;16.403;261.338;-31.32000;6.12000;-28.92000;3
GYRO;16.404;261.339;-1.51769;-0.86193;-2.73637;3
AHRS;16.405;261.339;-15.0232;-12.8095;-98.0843;-0.16868;0.02561;-0.73448;83
LIGH;16.412;261.348;1141.0;0
PRES;16.419;261.356;1012.1952;0
ACCE;16.422;261.358;4.87459;-1.08218;8.36055;3
MAGN;16.423;261.358;-32.28000;5.88000;-28.08000;3
GYRO;16.424;261.359;-1.60169;-1.10261;-3.04822;3
AHRS;16.425;261.359;-15.9594;-15.0023;-101.5034;-0.18720;0.02479;-0.74888;92
LIGH;16.432;261.368;1141.0;0
ACCE;16.442;261.378;4.94163;-0.74699;8.07325;3
MAGN;16.443;261.378;-33.00000;5.52000;-27.30000;3
GYRO;16.444;261.379;-1.93369;-1.17805;-3.06502;3
AHRS;16.445;261.379;-16.9434;-17.3087;-105.1937;-0.20670;0.02529;-0.76330;71
LIGH;16.452;261.388;1118.0;0
PRES;16.459;261.396;1012.1365;0
ACCE;16.462;261.399;5.22894;-0.80445;7.82425;3
MAGN;16.463;261.399;-33.72000;5.16000;-26.46000;3
GYRO;16.464;261.399;-2.41139;-1.11972;-3.02989;3
AHRS;16.465;261.399;-17.8114;-19.7343;-109.0489;-0.22639;0.02595;-0.77725;-80
LIGH;16.472;261.408;1118.0;0
ACCE;16.482;261.419;5.44920;-0.99599;7.25922;3
MAGN;16.483;261.419;-34.38000;4.56000;-25.74000;3
GYRO;16.484;261.419;-2.58243;-1.02748;-2.94620;3
AHRS;16.488;261.419;-18.4964;-22.1387;-112.7736;-0.24513;0.02645;-0.78959;-15
LIGH;16.492;261.428;1104.0;0
PRES;16.499;261.436;1012.1969;0
GYRO;16.503;261.439;-2.62092;-0.86346;-2.84144;3
AHRS;16.504;261.439;-19.4389;-24.5131;-116.6356;-0.26471;0.03049;-0.80082;104
ACCE;16.507;261.443;6.03339;-1.37906;6.71334;3
MAGN;16.508;261.443;-34.92000;3.96000;-25.14000;3
LIGH;16.512;261.448;1104.0;0
GYRO;16.525;261.459;-2.27120;-0.47159;-2.79104;3
AHRS;16.530;261.459;-20.0830;-26.6089;-120.5218;-0.28093;0.03493;-0.81214;96
ACCE;16.531;261.463;6.71334;-1.50356;6.47392;3
MAGN;16.532;261.463;-35.46000;3.30000;-24.48000;3
LIGH;16.533;261.468;1068.0;0
PRES;16.539;261.476;1012.1127;0
GYRO;16.543;261.479;-1.66064;-0.18357;-2.58243;3
AHRS;16.543;261.479;-20.5113;-28.3814;-123.9099;-0.29406;0.03892;-0.82145;-103
ACCE;16.547;261.483;6.87615;-1.42694;6.21535;3
MAGN;16.547;261.483;-35.88000;2.64000;-23.94000;3
LIGH;16.551;261.488;1068.0;0
GYRO;16.563;261.499;-0.87018;0.05101;-2.43277;3
AHRS;16.564;261.499;-20.4345;-29.9499;-127.2611;-0.30395;0.04058;-0.83144;68
ACCE;16.567;261.503;6.74207;-1.23541;6.09085;3
MAGN;16.568;261.503;-36.18000;1.74000;-23.52000;3
LIGH;16.572;261.508;1050.0;0
PRES;16.579;261.516;1012.2199;0
GYRO;16.583;261.519;0.00092;0.29291;-2.62977;3
AHRS;16.583;261.519;-19.5625;-31.2985;-130.4656;-0.30991;0.03718;-0.84245;69
ACCE;16.587;261.523;6.96234;-0.97683;6.31112;3
MAGN;16.588;261.523;-36.72000;0.54000;-23.04000;3
LIGH;16.592;261.528;1050.0;0
SOUN;16.599;473.21;0.01444;57.17
GYRO;16.603;261.539;0.54031;0.29627;-2.87992;3
AHRS;16.604;261.539;-18.2935;-32.5296;-133.1965;-0.31438;0.03022;-0.85213;50
ACCE;16.607;261.543;7.08684;-0.66080;6.38773;3
MAGN;16.608;261.543;-36.78000;-0.66000;-22.50000;3
LIGH;16.612;261.548;1041.0;0
PRES;16.619;261.556;1012.1217;0
GYRO;16.624;261.559;0.55528;0.11668;-2.98835;3
AHRS;16.625;261.559;-16.6971;-33.5135;-135.5503;-0.31665;0.02081;-0.86117;-16
ACCE;16.627;261.564;7.04853;-0.06704;6.52181;3
MAGN;16.628;261.564;-36.84000;-1.92000;-22.14000;3
LIGH;16.632;261.568;1041.0;0
GYRO;16.644;261.579;0.51374;-0.08735;-3.03142;3
AHRS;16.645;261.579;-14.5483;-34.3746;-137.5195;-0.31703;0.00656;-0.86973;10
ACCE;16.648;261.584;6.79953;0.26815;6.42604;3
MAGN;16.649;261.584;-36.60000;-3.42000;-21.66000;3
LIGH;16.653;261.588;1043.0;0
PRES;16.660;261.596;1012.1299;0
GYRO;16.663;261.599;0.62614;0.04246;-3.44925;3
AHRS;16.664;261.599;-11.9244;-35.0405;-139.6537;-0.31521;-0.01028;-0.87949;117
ACCE;16.669;261.605;6.59842;0.51715;6.25365;3
MAGN;16.672;261.605;-36.42000;-5.10000;-21.18000;3
LIGH;16.673;261.608;1043.0;0
GYRO;16.683;261.619;0.92057;0.27092;-3.84876;3
AHRS;16.686;261.619;-9.0674;-35.6094;-141.4583;-0.31258;-0.02956;-0.88797;5
MAGN;16.692;261.625;-35.94000;-6.78000;-20.70000;3
LIGH;16.693;261.628;1046.0;0
PRES;16.700;261.636;1012.1796;0
GYRO;16.703;261.639;1.20860;0.27214;-3.92817;3
AHRS;16.704;261.639;-6.0775;-36.1382;-143.1274;-0.30977;-0.05014;-0.89542;92
ACCE;16.708;261.644;6.17704;2.14520;6.61757;3
MAGN;16.709;261.644;-35.34000;-8.82000;-20.22000;3
LIGH;16.712;261.648;1046.0;0
GYRO;16.723;261.659;1.23578;0.09499;-3.83654;3
AHRS;16.725;261.659;-3.0071;-36.5359;-144.8600;-0.30626;-0.07084;-0.90251;121
ACCE;16.729;261.665;5.85143;2.91135;6.78996;3
MAGN;16.730;261.665;-34.62000;-10.80000;-19.86000;3
LIGH;16.732;261.669;1048.0;0
PRES;16.739;261.676;1012.1550;0
GYRO;16.743;261.679;1.03175;-0.13500;-3.89915;3
AHRS;16.744;261.679;0.0979;-36.8977;-146.7377;-0.30299;-0.09135;-0.90900;28
ACCE;16.749;261.685;5.65032;3.32315;6.66546;3
MAGN;16.750;261.685;-33.84000;-12.90000;-19.62000;3
LIGH;16.752;261.688;1048.0;0
GYRO;16.763;261.699;0.87995;-0.13408;-3.93336;3
AHRS;16.764;261.699;3.5422;-36.8897;-148.1733;-0.29608;-0.11490;-0.91452;-62
ACCE;16.769;261.705;5.46836;3.96480;6.23450;3
MAGN;16.770;261.705;-32.76000;-15.12000;-19.50000;3
LIGH;16.772;261.709;1053.0;0
PRES;16.779;261.716;1012.1804;0
GYRO;16.783;261.719;0.85124;0.00489;-3.62549;3
AHRS;16.784;261.719;6.7510;-36.7737;-149.3631;-0.28894;-0.13708;-0.91855;-7
ACCE;16.789;261.725;5.82270;5.07571;6.64630;3
MAGN;16.790;261.725;-31.50000;-17.28000;-19.26000;3
LIGH;16.792;261.728;1053.0;0
GYRO;16.803;261.739;0.75595;0.22113;-3.10717;3
AHRS;16.804;261.739;9.5844;-36.4574;-150.6203;-0.28141;-0.15580;-0.92218;-67
ACCE;16.809;261.745;5.88016;5.77481;7.12514;3
MAGN;16.810;261.745;-29.94000;-19.38000;-19.08000;3
LIGH;16.813;261.749;1055.0;0
PRES;16.819;261.756;1012.0568;0
GYRO;16.823;261.759;0.50213;0.59254;-2.91933;3
AHRS;16.824;261.759;12.3472;-35.6978;-152.1281;-0.27111;-0.17274;-0.92643;59
ACCE;16.829;261.766;5.07571;5.62159;6.66546;3
MAGN;16.831;261.766;-28.68000;-21.60000;-18.90000;3
LIGH;16.832;261.768;1055.0;0
GYRO;16.844;261.779;0.40928;0.68203;-3.06807;3
AHRS;16.845;261.779;15.2423;-34.9444;-153.4692;-0.26062;-0.19141;-0.92935;58
ACCE;16.849;261.786;4.28083;5.35344;6.11000;3
MAGN;16.850;261.786;-26.76000;-23.82000;-18.72000;3
LIGH;16.852;261.788;1058.0;0
PRES;16.859;261.796;1012.1067;0
GYRO;16.863;261.799;0.48350;0.55375;-3.41504;3
AHRS;16.864;261.799;18.1011;-33.8228;-155.0721;-0.24802;-0.20896;-0.93245;-1
LIGH;16.872;261.808;1058.0;0
ACCE;16.872;261.808;3.26569;5.40132;5.92804;3
MAGN;16.873;261.808;-24.90000;-25.98000;-18.54000;3
GYRO;16.883;261.819;0.92516;0.50457;-3.79408;3
AHRS;16.884;261.819;21.1513;-32.2942;-156.9143;-0.23257;-0.22743;-0.93535;96
ACCE;16.890;261.826;1.81959;5.88016;5.59285;3
MAGN;16.891;261.826;-22.80000;-28.08000;-18.36000;3
LIGH;16.892;261.828;1077.0;0
PRES;16.899;261.836;1012.1207;0
GYRO;16.903;261.839;1.65728;0.58765;-4.15816;3
AHRS;16.904;261.839;24.5826;-30.4905;-159.1984;-0.21562;-0.24840;-0.93731;-106
ACCE;16.910;261.846;1.86748;6.79953;5.51624;3
MAGN;16.911;261.846;-20.46000;-29.88000;-18.06000;3
LIGH;16.913;261.849;1077.0;0
GYRO;16.923;261.859;2.18445;0.57269;-4.29774;3
AHRS;16.925;261.859;28.1205;-28.4559;-161.8468;-0.19828;-0.27015;-0.93793;-54
LIGH;16.932;261.868;1111.0;0
ACCE;16.933;261.869;1.81959;7.74764;5.57370;3
MAGN;16.934;261.869;-18.24000;-31.80000;-17.52000;3
PRES;16.939;261.876;1012.1001;0
GYRO;16.943;261.879;2.45293;0.43799;-4.06897;3
AHRS;16.944;261.879;31.9421;-26.0217;-164.5944;-0.17856;-0.29468;-0.93657;48
LIGH;16.952;261.888;1111.0;0
ACCE;16.953;261.888;1.44610;8.34140;5.43963;3
MAGN;16.954;261.888;-15.60000;-33.48000;-16.74000;3
GYRO;16.963;261.899;2.45690;0.46304;-3.46574;3
AHRS;16.964;261.899;35.8982;-23.4270;-167.2088;-0.15832;-0.32139;-0.93269;-97
ACCE;16.970;261.906;0.98641;8.70532;5.39174;3
MAGN;16.971;261.906;-12.96000;-34.98000;-15.96000;3
LIGH;16.972;261.908;1026.0;0
PRES;16.979;261.916;1012.1469;0
GYRO;16.983;261.919;2.48439;0.55008;-3.11999;3
AHRS;16.985;261.919;40.0544;-20.6806;-170.0512;-0.13879;-0.35026;-0.92612;50
LIGH;16.992;261.928;1026.0;0
ACCE;16.993;261.929;0.66080;9.00220;4.94163;3
MAGN;16.994;261.929;-10.14000;-36.30000;-15.18000;3
GYRO;17.003;261.939;2.48928;0.77946;-2.49874;3
AHRS;17.004;261.939;43.6781;-18.0481;-172.2349;-0.12038;-0.37641;-0.91859;-8
LIGH;17.012;261.948;469.0;0
ACCE;17.013;261.949;0.26815;9.49062;4.43406;3
MAGN;17.014;261.949;-7.50000;-37.50000;-14.22000;3
PRES;17.020;261.956;1012.0599;0
GYRO;17.024;261.960;2.44926;1.16767;-1.86131;3
AHRS;17.026;261.960;46.9246;-15.0527;-174.4753;0.10099;0.40005;0.91088;57
LIGH;17.033;261.969;469.0;0
ACCE;17.034;261.970;0.00000;10.11311;3.78284;3
MAGN;17.035;261.970;-4.74000;-38.46000;-13.02000;3
GYRO;17.044;261.979;2.75897;1.56656;-1.22662;3
AHRS;17.045;261.979;50.2840;-12.2356;-176.0945;0.08203;0.42549;0.90112;-22
LIGH;17.052;261.988;345.0;0
ACCE;17.053;261.989;-0.09577;10.09395;3.39977;3
MAGN;17.054;261.989;-2.16000;-39.24000;-11.64000;3
PRES;17.072;261.996;1012.0305;0
GYRO;17.073;261.999;3.19116;1.55099;-0.92149;3
AHRS;17.074;261.999;53.6539;-9.4491;-177.6994;0.06446;0.45115;0.88991;-28
LIGH;17.076;262.008;345.0;0
ACCE;17.076;262.012;-0.86191;9.38527;2.59531;3
MAGN;17.078;262.012;0.42000;-39.84000;-10.14000;3
GYRO;17.083;262.019;3.50056;1.22265;-1.16675;3
AHRS;17.084;262.019;57.2268;-6.1390;-179.8077;0.04620;0.47829;0.87665;-77
LIGH;17.092;262.028;224.0;0
ACCE;17.093;262.030;-1.45567;9.10754;2.09732;3
MAGN;17.095;262.030;2.76000;-40.20000;-8.34000;3
SOUN;17.099;235.84;0.00720;51.12
PRES;17.104;262.036;1012.1064;0
GYRO;17.105;262.039;3.71986;1.03878;-1.53694;3
AHRS;17.106;262.039;60.8758;-2.2836;177.5571;0.02797;0.50602;0.86160;2
LIGH;17.112;262.048;224.0;0
ACCE;17.114;262.050;-1.85790;9.38527;1.58975;3
MAGN;17.115;262.050;5.10000;-40.38000;-6.42000;3
GYRO;17.123;262.059;3.89976;0.65943;-1.53113;3
AHRS;17.124;262.059;64.5198;1.9391;173.8209;0.01448;0.53368;0.84477;-102
LIGH;17.132;262.068;221.0;0
ACCE;17.133;262.069;-1.89621;9.69173;0.87149;3
MAGN;17.134;262.069;7.14000;-40.56000;-4.26000;3
PRES;17.139;262.076;1012.1193;0
GYRO;17.143;262.079;3.60808;0.75198;-1.14079;3
AHRS;17.144;262.079;67.5447;7.8397;168.5513;-0.00123;0.55750;0.82896;51
LIGH;17.153;262.089;221.0;0
ACCE;17.154;262.090;-1.92494;9.73961;0.23942;3
MAGN;17.155;262.090;9.18000;-40.38000;-2.10000;3
GYRO;17.163;262.099;2.99568;1.16859;-0.67195;3
AHRS;17.164;262.099;70.1478;14.8309;162.0076;-0.01522;0.57933;0.81318;-23
LIGH;17.172;262.108;216.0;0
ACCE;17.174;262.110;-2.30801;9.57681;-0.17238;3
MAGN;17.175;262.110;10.92000;-40.02000;0.24000;3
PRES;17.179;262.116;1012.1177;0
GYRO;17.183;262.119;2.40345;1.51403;-0.33903;3
AHRS;17.184;262.119;72.3292;22.2360;155.0492;-0.02692;0.59899;0.79805;-121
LIGH;17.192;262.128;216.0;0
ACCE;17.193;262.129;-2.63362;8.98304;0.18196;3
MAGN;17.194;262.129;12.48000;-39.54000;2.64000;3
GYRO;17.203;262.139;1.82252;1.29626;-0.42791;3
AHRS;17.204;262.139;73.6600;29.9493;147.5563;-0.03682;0.61381;0.78572;-48
LIGH;17.212;262.148;211.0;0
ACCE;17.213;262.150;-3.16992;8.07325;0.38307;3
MAGN;17.220;262.150;13.92000;-39.06000;5.16000;3
PRES;17.221;262.156;1012.0703;0
GYRO;17.224;262.159;1.34268;0.40959;-0.92424;3
AHRS;17.225;262.159;74.1133;37.8877;139.4112;-0.04530;0.62444;0.77581;39
LIGH;17.232;262.168;211.0;0
ACCE;17.234;262.170;-3.64876;8.03494;-0.54588;3
MAGN;17.235;262.170;15.06000;-38.52000;7.56000;3
GYRO;17.244;262.179;1.06749;-0.16677;-1.16675;3
AHRS;17.246;262.179;73.8715;44.5270;132.6062;-0.05379;0.63094;0.76885;-124
LIGH;17.255;262.188;203.0;0
ACCE;17.261;262.190;-3.78284;8.74362;-2.03986;3
MAGN;17.262;262.190;16.14000;-37.80000;9.78000;3
PRES;17.263;262.196;1012.1301;0
GYRO;17.264;262.199;1.03939;0.23976;-0.86712;3
AHRS;17.265;262.199;73.1661;50.2512;126.7871;-0.06319;0.63515;0.76336;-11
LIGH;17.272;262.208;203.0;0
ACCE;17.273;262.210;-3.53384;9.22246;-2.56658;3
MAGN;17.275;262.210;16.86000;-37.08000;11.88000;3
GYRO;17.283;262.219;1.05160;1.06688;-0.26206;3
AHRS;17.284;262.219;72.5245;55.6868;121.2886;-0.07185;0.64047;0.75685;-28
LIGH;17.292;262.228;193.0;0
ACCE;17.293;262.230;-3.73495;9.18416;-2.88262;3
MAGN;17.294;262.230;17.34000;-36.30000;13.98000;3
PRES;17.299;262.236;1012.1297;0
GYRO;17.303;262.239;0.79993;1.65147;0.30024;3
AHRS;17.304;262.239;72.2657;61.0069;116.3414;-0.08037;0.64786;0.74908;6
LIGH;17.312;262.248;193.0;0
ACCE;17.313;262.249;-3.89776;9.06924;-3.42850;3
MAGN;17.314;262.249;17.76000;-35.40000;16.14000;3
GYRO;17.324;262.259;0.61453;1.67805;0.82589;3
AHRS;17.325;262.259;72.7087;66.0808;111.9622;-0.08595;0.65754;0.74040;-66
LIGH;17.332;262.268;180.0;0
ACCE;17.333;262.270;-3.79242;9.12670;-3.73495;3
MAGN;17.334;262.270;17.88000;-34.56000;18.06000;3
PRES;17.339;262.276;1012.1249;0
GYRO;17.343;262.279;0.95875;1.64262;1.24830;3
AHRS;17.344;262.279;73.5563;72.7214;106.5234;-0.09214;0.67043;0.72922;-86
LIGH;17.352;262.288;180.0;0
ACCE;17.353;262.290;-3.24654;8.97347;-3.58173;3
MAGN;17.355;262.290;17.70000;-33.60000;19.98000;3
GYRO;17.363;262.299;1.45905;1.40010;1.27029;3
AHRS;17.364;262.299;74.2431;80.1089;100.0406;-0.09638;0.68366;0.71721;-61
LIGH;17.372;262.308;173.0;0
ACCE;17.374;262.310;-2.79643;8.31267;-3.31358;3
MAGN;17.375;262.310;17.52000;-32.76000;21.78000;3
PRES;17.379;262.316;1012.1047;0
GYRO;17.384;262.320;1.75196;1.22967;0.88239;3
AHRS;17.385;262.320;74.6676;88.6740;92.2464;-0.09991;0.69782;0.70370;-16
LIGH;17.392;262.328;173.0;0
ACCE;17.393;262.330;-2.10690;8.18817;-3.56257;3
MAGN;17.394;262.330;17.16000;-31.86000;23.34000;3
GYRO;17.403;262.339;1.66033;1.36956;0.70585;3
AHRS;17.404;262.339;75.1486;97.6823;83.8911;-0.10035;0.71208;0.69014;33
LIGH;17.412;262.349;173.0;0
ACCE;17.414;262.350;-1.53229;8.45632;-4.13718;3
MAGN;17.415;262.350;16.74000;-31.02000;24.84000;3
PRES;17.419;262.356;1012.1360;0
GYRO;17.423;262.359;1.53510;1.87536;0.87232;3
AHRS;17.424;262.359;75.2845;107.6268;74.6303;-0.10064;0.72686;0.67543;9
LIGH;17.432;262.368;173.0;0
ACCE;17.434;262.370;-1.29287;8.46590;-4.70221;3
MAGN;17.435;262.370;15.90000;-30.24000;26.16000;3
GYRO;17.443;262.379;1.57389;2.45385;1.08795;3
AHRS;17.444;262.379;75.0550;118.0064;65.0267;-0.10086;0.74187;0.65984;-115
LIGH;17.452;262.388;275.0;0
ACCE;17.454;262.390;-0.92895;8.58082;-5.11401;3
MAGN;17.455;262.390;15.00000;-29.40000;27.30000;3
PRES;17.459;262.396;1012.1065;0
GYRO;17.463;262.399;1.66736;2.83961;1.49754;3
AHRS;17.464;262.399;74.8800;129.2970;54.6770;-0.09830;0.75693;0.64415;32
LIGH;17.472;262.408;275.0;0
ACCE;17.474;262.410;-0.74699;8.64786;-5.72693;3
MAGN;17.475;262.410;13.92000;-28.62000;28.56000;3
GYRO;17.483;262.419;1.73058;2.97155;1.71409;3
AHRS;17.485;262.419;74.1917;140.6721;44.5292;-0.09676;0.77201;0.62732;24
LIGH;17.492;262.428;212.0;0
ACCE;17.495;262.432;-0.56503;8.52336;-6.26323;3
MAGN;17.496;262.432;12.66000;-27.78000;29.46000;3
PRES;17.500;262.436;1012.0961;0
GYRO;17.503;262.439;1.77640;3.14137;1.94866;3
AHRS;17.505;262.439;73.2168;152.8557;33.8639;-0.09338;0.78725;0.60942;94
LIGH;17.512;262.448;212.0;0
ACCE;17.515;262.451;-0.17238;8.30309;-6.33027;3
MAGN;17.516;262.451;11.10000;-26.88000;30.48000;3
GYRO;17.524;262.459;1.84909;3.52469;2.05129;3
AHRS;17.525;262.459;71.5774;164.1735;24.3342;0.09064;-0.80238;-0.58976;-92
LIGH;17.532;262.468;87.0;0
ACCE;17.535;262.471;0.43096;8.05409;-5.71735;3
MAGN;17.536;262.471;9.18000;-25.80000;31.68000;3
PRES;17.540;262.476;1012.0674;0
GYRO;17.544;262.479;1.69882;4.02988;2.13894;3
AHRS;17.546;262.479;69.6867;174.4734;16.0845;0.08741;-0.81555;-0.57059;-99
LIGH;17.553;262.489;87.0;0
ACCE;17.555;262.491;1.53229;7.63272;-5.25767;3
MAGN;17.556;262.491;7.20000;-24.96000;32.58000;3
GYRO;17.563;262.499;1.20402;4.25193;2.11146;3
AHRS;17.564;262.499;67.8221;-176.8558;9.5178;0.08408;-0.82546;-0.55388;-29
LIGH;17.572;262.508;193.0;0
ACCE;17.575;262.511;2.48997;7.21134;-5.76524;3
MAGN;17.576;262.511;4.86000;-23.88000;33.36000;3
PRES;17.579;262.516;1012.0628;0
GYRO;17.583;262.519;0.73457;4.24765;1.81855;3
AHRS;17.584;262.519;66.0980;-169.5458;4.5842;0.08303;-0.83206;-0.53960;84
LIGH;17.592;262.529;193.0;0
ACCE;17.595;262.532;3.20823;7.13472;-6.10043;3
MAGN;17.596;262.532;2.34000;-22.86000;33.84000;3
GYRO;17.603;262.539;0.68111;4.14258;1.58031;3
AHRS;17.604;262.539;64.4095;-162.6701;0.0248;0.08047;-0.83647;-0.52684;121
SOUN;17.606;119.07;0.00363;45.19
LIGH;17.612;262.548;198.0;0
ACCE;17.615;262.551;3.81157;6.80911;-5.93762;3
MAGN;17.616;262.551;-0.36000;-21.78000;34.32000;3
PRES;17.619;262.556;1012.1381;0
GYRO;17.623;262.559;0.72418;3.96513;1.43278;3
AHRS;17.624;262.559;62.7073;-156.5147;-3.9553;0.07698;-0.83926;-0.51512;32
LIGH;17.632;262.568;198.0;0
ACCE;17.635;262.571;4.20422;6.45477;-5.70778;3
MAGN;17.636;262.571;-3.60000;-20.70000;34.68000;3
GYRO;17.643;262.579;0.68081;4.01858;1.07512;3
AHRS;17.644;262.579;61.0714;-151.3157;-6.6747;0.07706;-0.84038;-0.50383;-95
LIGH;17.653;262.588;212.0;0
ACCE;17.655;262.591;4.78840;6.40688;-4.97036;3
MAGN;17.656;262.591;-6.60000;-19.56000;34.80000;3
PRES;17.659;262.596;1012.2101;0
GYRO;17.663;262.599;0.70616;4.04210;0.91447;3
AHRS;17.664;262.599;59.2186;-146.5161;-9.1416;0.07553;-0.84126;-0.49159;-64
LIGH;17.672;262.608;212.0;0
ACCE;17.675;262.612;5.36301;6.48350;-4.78840;3
MAGN;17.676;262.612;-9.54000;-18.42000;34.56000;3
GYRO;17.683;262.619;0.43280;4.13647;0.85674;3
AHRS;17.684;262.619;57.7743;-141.7581;-11.2201;0.07661;-0.83877;-0.48228;109
LIGH;17.692;262.628;224.0;0
ACCE;17.695;262.632;5.95677;6.47392;-4.52983;3
MAGN;17.696;262.632;-12.66000;-17.28000;33.96000;3
PRES;17.699;262.636;1012.0304;0
GYRO;17.703;262.639;0.27978;3.98498;0.80970;3
AHRS;17.704;262.639;56.4374;-137.5991;-12.8071;0.07830;-0.83546;-0.47363;97
LIGH;17.712;262.648;224.0;0
ACCE;17.715;262.652;6.30154;6.45477;-3.94564;3
MAGN;17.716;262.652;-15.78000;-16.08000;33.24000;3
GYRO;17.723;262.659;0.19609;3.55035;0.77733;3
AHRS;17.724;262.659;55.2413;-133.5385;-14.4443;0.07906;-0.83073;-0.46658;18
LIGH;17.732;262.668;234.0;0
ACCE;17.735;262.672;6.57927;6.39731;-3.38061;3
MAGN;17.736;262.672;-19.02000;-14.82000;32.34000;3
PRES;17.739;262.676;1011.9661;0
GYRO;17.743;262.679;0.00244;3.25408;0.86285;3
AHRS;17.744;262.679;54.0931;-129.0899;-16.4294;0.07853;-0.82385;-0.46105;51
LIGH;17.752;262.688;234.0;0
ACCE;17.755;262.692;6.83784;6.16746;-2.76770;3
MAGN;17.757;262.692;-22.02000;-13.62000;31.14000;3
GYRO;17.763;262.699;-0.05864;3.12427;0.93187;3
AHRS;17.765;262.699;52.9696;-125.0224;-18.1676;0.07791;-0.81654;-0.45588;-101
LIGH;17.773;262.709;237.0;0
ACCE;17.776;262.712;7.53695;5.81312;-1.96325;3
MAGN;17.777;262.712;-24.96000;-12.48000;29.88000;3
PRES;17.779;262.716;1012.0099;0
GYRO;17.783;262.719;0.12767;3.09251;0.94318;3
AHRS;17.785;262.719;51.7978;-121.1833;-19.7324;0.07703;-0.80881;-0.45056;-114
LIGH;17.792;262.728;237.0;0
ACCE;17.796;262.732;7.88171;5.72693;-1.69509;3
MAGN;17.797;262.732;-27.78000;-11.46000;28.14000;3
GYRO;17.803;262.739;0.31704;3.12763;0.99846;3
AHRS;17.804;262.739;50.5313;-117.2045;-21.3954;0.07521;-0.79978;-0.44544;-50
LIGH;17.812;262.748;112.0;0
ACCE;17.816;262.753;8.14029;5.67905;-1.42694;3
MAGN;17.817;262.753;-30.36000;-10.50000;26.34000;3
PRES;17.819;262.756;1012.0717;0
GYRO;17.823;262.759;0.25656;3.10289;0.94165;3
AHRS;17.824;262.759;49.2904;-113.1431;-23.1896;0.07257;-0.78924;-0.44155;-1
LIGH;17.832;262.768;112.0;0
ACCE;17.836;262.772;8.37013;5.46836;-1.13964;3
MAGN;17.837;262.772;-32.64000;-9.60000;24.36000;3
GYRO;17.843;262.779;0.10599;3.17344;0.86560;3
AHRS;17.844;262.779;47.9097;-109.0158;-24.6393;0.07154;-0.77723;-0.43617;1
LIGH;17.852;262.788;110.0;0
ACCE;17.856;262.793;8.47547;5.21936;-0.44053;3
MAGN;17.857;262.793;-34.92000;-8.76000;22.14000;3
PRES;17.859;262.796;1012.1118;0
GYRO;17.863;262.799;-0.12492;3.42176;0.86651;3
AHRS;17.864;262.799;46.5415;-104.6114;-26.0865;0.07128;-0.76268;-0.43132;-53
LIGH;17.872;262.808;110.0;0
ACCE;17.877;262.813;8.51378;4.99909;0.45969;3
MAGN;17.878;262.813;-36.78000;-7.80000;19.74000;3
GYRO;17.883;262.819;-0.36194;3.39549;0.85307;3
AHRS;17.884;262.819;45.2384;-100.4030;-27.5209;0.07042;-0.74741;-0.42755;-109
LIGH;17.892;262.828;110.0;0
ACCE;17.897;262.833;8.58082;4.74052;1.26414;3
MAGN;17.898;262.833;-38.46000;-6.90000;17.16000;3
PRES;17.899;262.836;1012.0945;0
GYRO;17.903;262.839;-0.32803;3.11419;0.75869;3
AHRS;17.904;262.839;44.0088;-96.2990;-28.7572;0.07065;-0.73107;-0.42396;-38
LIGH;17.912;262.848;110.0;0
ACCE;17.920;262.855;8.53294;4.69264;1.81002;3
MAGN;17.921;262.855;-39.78000;-6.06000;14.52000;3
GYRO;17.923;262.859;-0.09743;2.79440;0.60201;3
AHRS;17.925;262.859;42.8780;-92.2155;-30.0075;0.07112;-0.71352;-0.42149;-52
LIGH;17.932;262.868;227.0;0
ACCE;17.937;262.873;8.45632;4.70221;2.29843;3
MAGN;17.938;262.873;-40.86000;-5.22000;11.82000;3
PRES;17.939;262.876;1012.1317;0
GYRO;17.943;262.879;0.05498;2.47339;0.45021;3
AHRS;17.944;262.879;41.8091;-88.3530;-31.2879;0.07088;-0.69589;-0.42011;-128
LIGH;17.954;262.888;227.0;0
ACCE;17.957;262.894;8.37013;4.71179;2.69108;3
MAGN;17.959;262.894;-41.82000;-4.56000;9.24000;3
GYRO;17.964;262.899;0.05131;2.26998;0.31521;3
AHRS;17.965;262.899;40.9012;-84.7784;-32.3403;0.07194;-0.67855;-0.41896;-78
LIGH;17.972;262.908;101.0;0
ACCE;17.977;262.914;8.24563;4.55856;2.78685;3
MAGN;17.979;262.914;-42.48000;-3.78000;6.48000;3
PRES;17.985;262.916;1012.0731;0
GYRO;17.992;262.919;-0.09010;2.22386;0.25290;3
AHRS;17.993;262.919;40.0800;-81.3505;-33.2691;0.07373;-0.66108;-0.41796;-23
LIGH;17.994;262.928;101.0;0
ACCE;17.997;262.934;7.98706;4.51068;3.03585;3
MAGN;17.998;262.934;-42.96000;-3.18000;3.90000;3
GYRO;18.003;262.939;-0.17623;2.28433;0.19731;3
AHRS;18.004;262.939;39.4122;-78.0402;-34.0386;0.07702;-0.64344;-0.41708;38
LIGH;18.012;262.948;100.0;0
ACCE;18.017;262.954;7.70933;4.39575;3.48596;3
MAGN;18.019;262.954;-43.20000;-2.46000;1.56000;3
PRES;18.020;262.956;1012.1142;0
GYRO;18.024;262.959;-0.29505;2.34756;0.26817;3
AHRS;18.026;262.959;38.5736;-74.7091;-34.8564;0.07897;-0.62504;-0.41592;-90
LIGH;18.032;262.968;100.0;0
ACCE;18.038;262.974;7.50822;4.28083;4.02226;3
MAGN;18.039;262.974;-43.26000;-1.86000;-0.96000;3
GYRO;18.043;262.979;-0.35400;2.29563;0.35125;3
AHRS;18.044;262.979;37.7882;-71.4637;-35.5809;0.08148;-0.60642;-0.41472;105
LIGH;18.052;262.988;103.0;0
ACCE;18.058;262.994;7.26880;4.18506;4.43406;3
PRES;18.059;262.996;1012.1163;0
GYRO;18.063;262.999;-0.31490;2.12734;0.33353;3
AHRS;18.064;262.999;37.0061;-68.2689;-36.2913;0.08390;-0.58747;-0.41368;-106
LIGH;18.085;263.008;103.0;0
ACCE;18.087;263.014;7.05811;4.17549;4.80756;3
MAGN;18.088;263.014;-43.02000;-0.66000;-5.64000;3
GYRO;18.093;263.019;-0.19548;1.97218;0.25962;3
AHRS;18.094;263.019;36.1917;-65.1064;-36.9374;0.08630;-0.56806;-0.41233;103
LIGH;18.095;263.028;97.0;0
ACCE;18.098;263.034;6.87615;4.13718;5.08528;3
MAGN;18.099;263.034;-42.72000;-0.12000;-7.98000;3
PRES;18.100;263.036;1012.0211;0
GYRO;18.103;263.039;-0.07483;1.84206;0.20250;3
AHRS;18.104;263.039;35.4520;-62.3811;-37.6111;0.08753;-0.55092;-0.41193;80
SOUN;18.106;138.04;0.00421;46.47
LIGH;18.114;263.048;97.0;0
ACCE;18.118;263.055;6.66546;4.07014;5.28640;3
MAGN;18.119;263.055;-42.48000;0.42000;-10.14000;3
GYRO;18.123;263.059;-0.03207;1.85123;0.17318;3
AHRS;18.124;263.059;34.7357;-59.3886;-38.0743;0.09091;-0.53151;-0.41021;-94
LIGH;18.132;263.068;117.0;0
ACCE;18.139;263.075;6.42604;4.03184;5.46836;3
MAGN;18.141;263.075;-42.12000;0.96000;-12.00000;3
PRES;18.142;263.076;1012.1071;0
GYRO;18.144;263.079;-0.01802;1.91537;0.22480;3
AHRS;18.145;263.079;34.0535;-56.5590;-38.3329;0.09485;-0.51256;-0.40749;125
LIGH;18.152;263.088;117.0;0
ACCE;18.158;263.095;6.14831;4.07014;5.69820;3
MAGN;18.159;263.095;-41.64000;1.44000;-14.16000;3
GYRO;18.163;263.099;-0.02779;1.86680;0.28222;3
AHRS;18.164;263.099;33.4129;-53.8853;-38.5076;0.09883;-0.49420;-0.40452;27
LIGH;18.172;263.108;251.0;0
ACCE;18.179;263.115;5.89931;4.13718;6.05254;3
MAGN;18.180;263.115;-40.86000;1.86000;-16.08000;3
PRES;18.181;263.116;1012.0629;0
GYRO;18.183;263.119;-0.02963;1.80175;0.25412;3
AHRS;18.185;263.119;32.8386;-51.2230;-38.6195;0.10344;-0.47560;-0.40134;-21
LIGH;18.192;263.128;251.0;0
ACCE;18.198;263.135;5.71735;4.10845;6.32069;3
MAGN;18.199;263.135;-40.14000;2.22000;-17.94000;3
GYRO;18.203;263.139;-0.07178;1.67957;0.20983;3
AHRS;18.204;263.139;32.2469;-48.6626;-38.6865;0.10766;-0.45728;-0.39790;37
LIGH;18.212;263.148;251.0;0
ACCE;18.219;263.155;5.51624;3.97437;6.56011;3
MAGN;18.220;263.155;-39.30000;2.40000;-19.68000;3
PRES;18.221;263.156;1012.0555;0
GYRO;18.223;263.159;-0.04001;1.51342;0.14447;3
AHRS;18.224;263.159;31.7850;-46.2360;-38.7025;0.11249;-0.43974;-0.39454;-55
LIGH;18.232;263.168;251.0;0
ACCE;18.239;263.175;5.35344;3.91691;6.69419;3
MAGN;18.240;263.175;-38.40000;2.70000;-21.00000;3
GYRO;18.243;263.179;-0.01924;1.39766;0.10385;3
AHRS;18.245;263.179;31.3167;-43.8628;-38.7612;0.11684;-0.42234;-0.39150;-49
LIGH;18.252;263.188;268.0;0
PRES;18.259;263.196;1012.1031;0
ACCE;18.261;263.198;5.21936;3.84030;6.70376;3
GYRO;18.263;263.199;0.00947;1.44347;0.13531;3
AHRS;18.264;263.199;30.8830;-41.5043;-38.7696;0.12151;-0.40481;-0.38817;25
LIGH;18.272;263.208;268.0;0
ACCE;18.281;263.217;5.07571;3.86903;6.76123;3
MAGN;18.282;263.217;-36.42000;3.12000;-23.88000;3
GYRO;18.283;263.219;-0.03635;1.61360;0.20433;3
AHRS;18.285;263.219;30.4123;-39.1740;-38.7916;0.12566;-0.38721;-0.38486;-60
LIGH;18.292;263.228;310.0;0
PRES;18.299;263.236;1012.1627;0
ACCE;18.301;263.237;4.90333;3.87861;7.01022;3
MAGN;18.302;263.237;-35.58000;3.18000;-25.08000;3
GYRO;18.303;263.239;-0.13836;1.70370;0.21686;3
AHRS;18.304;263.239;29.9652;-37.1055;-38.8696;0.12886;-0.37140;-0.38229;-121
LIGH;18.312;263.248;310.0;0
ACCE;18.321;263.258;4.66391;3.84030;7.31668;3
MAGN;18.322;263.258;-34.44000;3.36000;-26.40000;3
GYRO;18.323;263.259;-0.23488;1.62215;0.12645;3
AHRS;18.324;263.259;29.5577;-34.8929;-38.8657;0.13304;-0.35435;-0.37902;109
LIGH;18.332;263.268;377.0;0
PRES;18.339;263.276;1012.1343;0
ACCE;18.341;263.278;4.41491;3.77326;7.48906;3
MAGN;18.342;263.278;-33.42000;3.48000;-27.78000;3
GYRO;18.344;263.279;-0.17746;1.49784;0.02841;3
AHRS;18.345;263.279;29.2383;-32.7042;-38.8113;0.13791;-0.33741;-0.37551;8
LIGH;18.352;263.288;377.0;0
ACCE;18.361;263.298;4.12760;3.75411;7.61356;3
MAGN;18.362;263.298;-32.34000;3.72000;-28.86000;3
GYRO;18.364;263.300;-0.06933;1.36712;-0.00061;3
AHRS;18.365;263.300;28.8989;-30.5798;-38.8238;0.14214;-0.32084;-0.37251;121
LIGH;18.372;263.308;436.0;0
PRES;18.379;263.316;1011.9966;0
ACCE;18.381;263.318;3.81157;3.74453;7.77637;3
MAGN;18.382;263.318;-31.32000;3.96000;-29.88000;3
GYRO;18.383;263.319;-0.05345;1.23486;0.00428;3
AHRS;18.384;263.319;28.5752;-28.5509;-38.9157;0.14591;-0.30498;-0.37022;43
LIGH;18.392;263.328;436.0;0
ACCE;18.402;263.338;3.54342;3.71580;7.90087;3
MAGN;18.403;263.338;-30.30000;4.02000;-30.78000;3
GYRO;18.405;263.339;-0.05467;1.10811;0.00061;3
AHRS;18.406;263.339;28.3567;-26.6740;-38.9729;0.15008;-0.29035;-0.36797;96
LIGH;18.412;263.348;475.0;0
PRES;18.419;263.356;1012.1060;0
ACCE;18.422;263.358;3.33273;3.70622;7.99663;3
MAGN;18.423;263.358;-29.28000;4.20000;-31.68000;3
GYRO;18.424;263.359;-0.08216;1.06016;-0.01100;3
AHRS;18.425;263.359;28.1187;-24.8229;-39.0402;0.15395;-0.27578;-0.36576;63
LIGH;18.432;263.368;475.0;0
MAGN;18.442;263.378;-28.20000;4.26000;-32.76000;3
GYRO;18.443;263.379;-0.14172;0.99174;-0.04032;3
AHRS;18.444;263.379;27.8628;-23.1086;-39.1538;0.15711;-0.26220;-0.36406;-54
LIGH;18.452;263.388;545.0;0
PRES;18.459;263.396;1012.1334;0
ACCE;18.462;263.398;3.07416;3.68707;8.15944;3
MAGN;18.463;263.398;-27.06000;4.44000;-33.54000;3
GYRO;18.464;263.399;-0.13103;0.87476;-0.09774;3
AHRS;18.465;263.399;27.6722;-21.4972;-39.2686;0.16044;-0.24951;-0.36255;-61
LIGH;18.472;263.408;545.0;0
ACCE;18.482;263.418;2.97839;3.70622;8.27436;3
MAGN;18.483;263.418;-25.98000;4.50000;-34.32000;3
GYRO;18.484;263.419;-0.11545;0.81092;-0.12065;3
AHRS;18.485;263.419;27.4644;-19.9549;-39.3180;0.16354;-0.23715;-0.36059;99
LIGH;18.492;263.428;610.0;0
PRES;18.499;263.436;1012.0265;0
GYRO;18.503;263.439;-0.11698;0.73823;-0.17257;3
AHRS;18.504;263.439;27.2664;-18.4628;-39.4754;0.16633;-0.22531;-0.35954;90
ACCE;18.510;263.445;2.71024;3.68707;8.24563;3
MAGN;18.511;263.445;-25.02000;4.56000;-35.04000;3
LIGH;18.512;263.448;610.0;0
GYRO;18.524;263.459;-0.12737;0.70066;-0.22235;3
AHRS;18.525;263.459;27.0929;-17.0112;-39.6135;0.16923;-0.21378;-0.35839;-6
MAGN;18.527;263.460;-24.12000;4.68000;-35.70000;3
LIGH;18.532;263.468;676.0;0
PRES;18.540;263.476;1012.1537;0
GYRO;18.544;263.480;-0.13073;0.72449;-0.24832;3
AHRS;18.546;263.480;26.9446;-15.7238;-39.7600;0.17180;-0.20357;-0.35755;17
ACCE;18.550;263.480;2.62405;3.66792;8.15944;3
MAGN;18.552;263.480;-23.28000;4.86000;-36.18000;3
LIGH;18.553;263.488;676.0;0
ACCE;18.565;263.499;2.48039;3.63919;8.08282;3
MAGN;18.566;263.499;-22.32000;4.98000;-36.84000;3
GYRO;18.567;263.500;-0.13195;0.84635;-0.26512;3
AHRS;18.568;263.500;26.8104;-14.2907;-39.9439;0.17487;-0.19229;-0.35678;-82
LIGH;18.572;263.508;713.0;0
PRES;18.579;263.516;1012.1345;0
GYRO;18.583;263.519;-0.18234;0.92577;-0.28222;3
AHRS;18.584;263.519;26.6326;-12.9148;-40.0995;0.17748;-0.18127;-0.35584;-30
MAGN;18.586;263.520;-21.48000;5.28000;-37.32000;3
LIGH;18.592;263.528;713.0;0
GYRO;18.603;263.539;-0.27061;0.92516;-0.34697;3
AHRS;18.604;263.539;26.4315;-11.3679;-40.2504;0.18043;-0.16881;-0.35457;-52
ACCE;18.606;263.541;2.13563;3.66792;8.28394;3
SOUN;18.609;83.66;0.00255;42.12
LIGH;18.613;263.548;734.0;0
PRES;18.619;263.556;1012.1182;0
GYRO;18.623;263.559;-0.35522;0.78863;-0.41294;3
AHRS;18.624;263.559;26.1903;-10.0634;-40.4094;0.18230;-0.15812;-0.35375;53
ACCE;18.626;263.560;1.90578;3.60088;8.40844;3
MAGN;18.626;263.560;-19.68000;5.34000;-38.34000;3
LIGH;18.632;263.568;734.0;0
GYRO;18.643;263.579;-0.35797;0.59162;-0.44043;3
AHRS;18.644;263.579;25.9496;-8.9031;-40.5135;0.18381;-0.14846;-0.35272;-63
ACCE;18.645;263.580;1.68552;3.55300;8.45632;3
MAGN;18.646;263.580;-19.08000;5.40000;-38.82000;3
LIGH;18.652;263.588;761.0;0
PRES;18.659;263.596;1012.1796;0
GYRO;18.663;263.599;-0.37202;0.50977;-0.48197;3
AHRS;18.664;263.599;25.6044;-7.7275;-40.8215;0.18429;-0.13869;-0.35330;40
ACCE;18.666;263.600;1.57060;3.53384;8.46590;3
MAGN;18.667;263.600;-18.36000;5.64000;-39.12000;3
LIGH;18.672;263.608;761.0;0
GYRO;18.683;263.619;-0.41600;0.50977;-0.53084;3
AHRS;18.685;263.619;25.2298;-6.5102;-41.1424;0.18467;-0.12849;-0.35395;-37
ACCE;18.687;263.620;1.30245;3.29442;8.47547;3
LIGH;18.692;263.628;824.0;0
PRES;18.700;263.636;1012.1404;0
GYRO;18.706;263.639;-0.42699;0.43646;-0.52748;3
AHRS;18.707;263.639;24.8774;-5.4504;-41.4467;0.18480;-0.11956;-0.35474;-44
ACCE;18.709;263.640;1.07260;3.21781;8.56167;3
MAGN;18.710;263.640;-17.10000;5.76000;-39.72000;3
LIGH;18.712;263.648;824.0;0
GYRO;18.724;263.659;-0.42455;0.19792;-0.53634;3
AHRS;18.725;263.659;24.4993;-4.5743;-41.7814;0.18416;-0.11203;-0.35610;66
ACCE;18.727;263.660;0.90022;3.14119;8.69574;3
MAGN;18.728;263.660;-16.56000;5.82000;-40.08000;3
LIGH;18.732;263.668;878.0;0
PRES;18.740;263.676;1012.2101;0
GYRO;18.746;263.679;-0.49450;-0.20739;-0.62094;3
AHRS;18.747;263.679;23.9765;-3.9624;-42.3113;0.18139;-0.10646;-0.35952;-122
ACCE;18.749;263.681;0.84276;3.09331;8.60955;3
MAGN;18.750;263.681;-15.96000;6.06000;-40.32000;3
LIGH;18.752;263.688;878.0;0
GYRO;18.763;263.699;-0.61209;-0.70585;-0.76114;3
AHRS;18.764;263.699;23.4042;-3.5775;-42.9054;0.17750;-0.10259;-0.36385;10
ACCE;18.766;263.700;0.81403;3.04542;8.67659;3
MAGN;18.767;263.700;-15.36000;6.18000;-40.44000;3
LIGH;18.772;263.708;907.0;0
PRES;18.779;263.716;1012.0678;0
GYRO;18.783;263.719;-0.68967;-1.20249;-0.89034;3
AHRS;18.785;263.719;22.8051;-3.5385;-43.6014;0.17223;-0.10149;-0.36954;-15
ACCE;18.786;263.721;1.02472;2.98796;8.73405;3
MAGN;18.787;263.721;-15.12000;6.36000;-40.56000;3
LIGH;18.792;263.728;907.0;0
GYRO;18.803;263.739;-0.74984;-1.39155;-0.96272;3
AHRS;18.805;263.739;22.1344;-3.5974;-44.3376;0.16606;-0.10093;-0.37572;75
ACCE;18.807;263.741;1.48441;2.88262;8.34140;3
MAGN;18.808;263.741;-14.94000;6.72000;-40.50000;3
LIGH;18.812;263.748;936.0;0
PRES;18.819;263.756;1012.0938;0
GYRO;18.823;263.759;-0.79046;-0.83505;-0.89583;3
AHRS;18.825;263.759;21.4244;-3.2697;-45.0218;0.16091;-0.09703;-0.38093;69
ACCE;18.826;263.761;1.85790;2.78685;8.14029;3
LIGH;18.832;263.768;936.0;0
GYRO;18.843;263.779;-0.87659;0.00764;-0.71746;3
AHRS;18.845;263.779;20.6270;-2.8387;-45.5747;0.15557;-0.09179;-0.38503;-52
ACCE;18.846;263.781;1.80044;2.43251;8.51378;3
MAGN;18.847;263.781;-14.64000;7.20000;-40.38000;3
LIGH;18.852;263.788;1019.0;0
PRES;18.859;263.796;1012.2303;0
GYRO;18.863;263.799;-1.06260;0.24587;-0.71593;3
AHRS;18.865;263.799;19.7359;-2.6027;-46.0759;0.14891;-0.08764;-0.38903;-45
ACCE;18.866;263.801;1.73340;2.07817;9.05966;3
MAGN;18.867;263.801;-14.52000;7.56000;-40.44000;3
LIGH;18.872;263.808;1019.0;0
GYRO;18.883;263.819;-1.28557;0.02688;-0.95570;3
AHRS;18.885;263.819;18.7776;-2.1414;-46.5441;0.14255;-0.08138;-0.39254;39
ACCE;18.886;263.821;1.62806;2.06859;9.26077;3
MAGN;18.887;263.821;-14.64000;7.86000;-40.38000;3
LIGH;18.892;263.828;1138.0;0
PRES;18.900;263.836;1012.2243;0
GYRO;18.903;263.839;-1.40866;-0.28833;-1.27610;3
AHRS;18.905;263.839;17.6173;-1.5972;-47.1548;0.13483;-0.07387;-0.39719;-18
ACCE;18.906;263.841;1.55144;1.99198;9.43316;3
MAGN;18.907;263.841;-14.70000;8.22000;-40.14000;3
LIGH;18.912;263.848;1138.0;0
GYRO;18.924;263.859;-1.40163;-0.70677;-1.56198;3
AHRS;18.925;263.859;16.2822;-1.3946;-48.0826;0.12441;-0.06869;-0.40483;85
ACCE;18.927;263.862;1.62806;1.68552;9.73961;3
MAGN;18.929;263.862;-15.00000;8.82000;-39.84000;3
LIGH;18.932;263.868;1174.0;0
PRES;18.940;263.876;1012.1194;0
GYRO;18.944;263.879;-1.37475;-1.20738;-1.80663;3
AHRS;18.945;263.879;14.9153;-1.5550;-49.3258;0.11233;-0.06638;-0.41531;81
ACCE;18.946;263.881;1.65679;1.55144;10.15141;3
MAGN;18.947;263.881;-15.48000;9.30000;-39.54000;3
LIGH;18.952;263.888;1174.0;0
GYRO;18.963;263.899;-1.46699;-1.55496;-1.97309;3
AHRS;18.964;263.899;13.4680;-1.9455;-50.7959;0.09868;-0.06552;-0.42768;35
ACCE;18.966;263.901;1.59933;1.20668;9.28950;3
MAGN;18.967;263.901;-15.96000;9.78000;-39.12000;3
LIGH;18.972;263.908;1199.0;0
PRES;18.980;263.916;1012.1057;0
GYRO;18.984;263.919;-1.91323;-1.41354;-2.19973;3
AHRS;18.986;263.919;11.6037;-2.2828;-52.6241;0.08181;-0.06256;-0.44271;2
LIGH;18.992;263.928;1199.0;0
ACCE;18.993;263.928;1.67594;1.00556;9.01178;3
MAGN;18.994;263.928;-16.56000;10.20000;-38.64000;3
GYRO;19.003;263.939;-2.08733;-1.20738;-2.27578;3
AHRS;19.004;263.939;9.9850;-2.8896;-54.4519;0.06587;-0.06214;-0.45757;-31
ACCE;19.006;263.942;1.93451;0.64165;9.12670;3
MAGN;19.007;263.942;-17.22000;10.62000;-38.28000;3
LIGH;19.012;263.948;1220.0;0
PRES;19.020;263.956;1012.1044;0
GYRO;19.023;263.959;-2.35030;-1.41324;-2.39887;3
AHRS;19.025;263.959;7.8377;-3.7707;-56.6061;0.04458;-0.06128;-0.47475;97
ACCE;19.028;263.963;2.20267;0.26815;9.16500;3
MAGN;19.029;263.963;-18.24000;11.10000;-37.62000;3
LIGH;19.032;263.968;1220.0;0
GYRO;19.044;263.979;-2.58824;-1.77609;-2.53265;3
AHRS;19.045;263.979;5.5970;-4.6701;-58.8460;0.02250;-0.05941;-0.49199;-126
ACCE;19.048;263.982;2.55701;-0.15323;9.32781;3
MAGN;19.049;263.982;-19.20000;11.58000;-37.02000;3
LIGH;19.052;263.988;1235.0;0
PRES;19.059;263.996;1012.1719;0
GYRO;19.063;263.999;-2.68170;-2.21072;-2.77424;3
AHRS;19.065;263.999;3.2925;-5.9827;-61.3881;-0.00196;-0.05950;-0.51084;-107
ACCE;19.068;264.002;2.59531;-0.38307;9.34696;3
MAGN;19.069;264.002;-20.40000;12.12000;-36.18000;3
LIGH;19.084;264.008;1235.0;0
GYRO;19.085;264.019;-2.81853;-2.44957;-3.09556;3
AHRS;19.086;264.019;0.7754;-7.6096;-64.2600;-0.02957;-0.05978;-0.53104;125
ACCE;19.088;264.023;2.86347;-0.64165;8.94474;3
MAGN;19.089;264.023;-21.60000;12.72000;-35.04000;3
LIGH;19.092;264.028;1220.0;0
PRES;19.100;264.036;1012.1022;0
GYRO;19.103;264.039;-3.23575;-2.52990;-3.35884;3
AHRS;19.104;264.039;-2.0276;-9.6615;-67.4704;-0.06142;-0.06023;-0.55206;-71
ACCE;19.106;264.042;3.25611;-1.40779;8.27436;3
MAGN;19.107;264.042;-22.86000;13.14000;-34.08000;3
SOUN;19.108;39.75;0.00121;35.66
LIGH;19.113;264.048;1220.0;0
GYRO;19.123;264.059;-3.44803;-2.43308;-3.61449;3
AHRS;19.124;264.059;-4.5253;-11.7680;-71.0589;-0.09149;-0.06054;-0.57432;19
ACCE;19.126;264.062;4.14676;-1.69509;7.76679;3
MAGN;19.127;264.062;-24.36000;13.32000;-32.94000;3
LIGH;19.132;264.068;1162.0;0
PRES;19.140;264.076;1012.1399;0
GYRO;19.143;264.079;-3.36831;-2.15299;-3.61357;3
AHRS;19.144;264.079;-6.9953;-13.9081;-74.7127;-0.12146;-0.05931;-0.59531;67
ACCE;19.146;264.082;4.82671;-1.67594;7.58483;3
MAGN;19.147;264.082;-25.98000;13.14000;-31.62000;3
LIGH;19.152;264.088;1162.0;0
GYRO;19.163;264.099;-3.06288;-1.85520;-3.46910;3
AHRS;19.164;264.099;-9.3999;-16.1799;-78.6493;-0.15163;-0.05709;-0.61638;34
ACCE;19.166;264.102;5.30555;-1.88663;7.04853;3
LIGH;19.172;264.108;1097.0;0
PRES;19.179;264.116;1012.0215;0
GYRO;19.183;264.119;-2.70827;-1.23883;-3.46025;3
AHRS;19.184;264.119;-11.4774;-18.1676;-82.8713;-0.17798;-0.05243;-0.63837;-98
ACCE;19.186;264.123;5.56412;-2.07817;7.43160;3
MAGN;19.188;264.123;-29.10000;12.90000;-28.50000;3
LIGH;19.192;264.128;1097.0;0
GYRO;19.203;264.139;-2.46698;-0.93279;-3.38480;3
AHRS;19.204;264.139;-13.1675;-20.3896;-86.9668;-0.20287;-0.04992;-0.65809;2
ACCE;19.206;264.143;6.20577;-1.95367;7.04853;3
MAGN;19.207;264.143;-30.72000;12.66000;-26.94000;3
LIGH;19.212;264.148;1041.0;0
PRES;19.220;264.156;1012.0156;0
GYRO;19.223;264.159;-2.76172;-0.74190;-3.12244;3
AHRS;19.225;264.159;-15.0757;-22.1699;-91.0200;-0.22619;-0.04174;-0.67634;117
ACCE;19.229;264.165;6.64630;-1.57060;6.83784;3
MAGN;19.230;264.165;-32.46000;12.18000;-25.44000;3
LIGH;19.232;264.168;1041.0;0
GYRO;19.243;264.179;-3.19971;-0.58674;-2.87320;3
AHRS;19.245;264.179;-16.8285;-23.8974;-95.0814;-0.24774;-0.03264;-0.69355;118
ACCE;19.247;264.183;7.07726;-1.13964;6.63673;3
MAGN;19.248;264.183;-33.78000;11.52000;-23.94000;3
LIGH;19.252;264.188;1046.0;0
PRES;19.259;264.196;1012.0984;0
GYRO;19.263;264.199;-3.69971;-0.37324;-2.56319;3
AHRS;19.264;264.199;-18.9242;-25.6708;-99.1494;-0.27075;-0.02008;-0.70845;-109
ACCE;19.267;264.203;7.48906;-0.97683;7.58483;3
MAGN;19.268;264.203;-35.34000;10.86000;-22.44000;3
LIGH;19.272;264.208;1046.0;0
GYRO;19.283;264.219;-3.86250;-0.54764;-2.19484;3
AHRS;19.284;264.219;-20.9671;-27.9108;-103.1346;-0.29552;-0.00908;-0.72025;62
ACCE;19.287;264.223;7.86256;-1.06303;6.45477;3
MAGN;19.288;264.223;-36.66000;10.08000;-21.00000;3
LIGH;19.292;264.228;512.0;0
PRES;19.299;264.236;1012.0574;0
GYRO;19.303;264.239;-3.04394;-0.47434;-1.84665;3
AHRS;19.304;264.239;-22.3601;-29.7049;-106.7592;-0.31362;0.00042;-0.73142;-19
ACCE;19.307;264.243;7.81467;-1.15879;6.25365;3
MAGN;19.308;264.243;-37.92000;9.18000;-19.56000;3
LIGH;19.312;264.248;512.0;0
GYRO;19.323;264.259;-1.67041;-0.62492;-1.66430;3
AHRS;19.325;264.259;-23.1185;-31.7767;-109.9148;-0.33025;0.00379;-0.73998;-104
ACCE;19.327;264.263;7.97748;-1.09176;5.96635;3
MAGN;19.328;264.263;-39.12000;8.34000;-18.06000;3
LIGH;19.332;264.268;434.0;0
PRES;19.339;264.276;1012.1761;0
GYRO;19.343;264.279;-0.69455;-0.81948;-1.59650;3
AHRS;19.344;264.279;-23.5393;-34.0248;-112.9109;-0.34651;0.00429;-0.74725;64
ACCE;19.347;264.284;7.81467;-0.69911;5.80354;3
MAGN;19.348;264.284;-39.96000;7.26000;-16.74000;3
LIGH;19.352;264.288;434.0;0
GYRO;19.363;264.299;-0.74892;-0.85185;-1.59100;3
AHRS;19.364;264.299;-23.6576;-36.1062;-115.5254;-0.36052;0.00305;-0.75324;69
ACCE;19.367;264.304;7.52737;-0.57461;5.49709;3
MAGN;19.368;264.304;-40.80000;5.94000;-15.30000;3
LIGH;19.372;264.308;367.0;0
PRES;19.379;264.316;1012.2673;0
GYRO;19.383;264.319;-1.54671;-0.39004;-1.70737;3
AHRS;19.384;264.319;-23.4814;-37.8042;-117.9679;-0.37102;0.00155;-0.75988;52
ACCE;19.387;264.324;7.65187;-0.78530;5.25767;3
MAGN;19.388;264.324;-41.46000;4.56000;-14.28000;3
LIGH;19.392;264.328;367.0;0
GYRO;19.403;264.339;-2.41322;-0.00519;-1.75227;3
AHRS;19.404;264.339;-23.3317;-39.5104;-120.2888;-0.38182;0.00026;-0.76536;22
ACCE;19.408;264.344;7.92960;-0.92895;5.02782;3
MAGN;19.409;264.344;-42.12000;3.18000;-13.44000;3
LIGH;19.412;264.348;277.0;0
PRES;19.419;264.356;1012.1344;0
GYRO;19.423;264.359;-2.90466;0.15485;-1.63620;3
AHRS;19.424;264.359;-23.5233;-41.0609;-122.8684;-0.39283;0.00348;-0.77103;101
ACCE;19.433;264.364;8.00621;-0.90022;4.95121;3
MAGN;19.435;264.364;-42.54000;1.98000;-12.72000;3
LIGH;19.436;264.368;277.0;0
GYRO;19.444;264.379;-2.91138;0.18692;-1.34115;3
AHRS;19.445;264.379;-24.1002;-42.5450;-125.7821;-0.40448;0.01149;-0.77670;123
ACCE;19.448;264.384;8.11156;-0.66080;4.88417;3
MAGN;19.450;264.384;-42.72000;0.66000;-12.12000;3
LIGH;19.452;264.388;235.0;0
PRES;19.462;264.396;1012.0501;0
GYRO;19.468;264.399;-2.56747;0.09224;-1.01740;3
AHRS;19.470;264.399;-24.8036;-44.1828;-128.8726;-0.41722;0.02102;-0.78152;-105
ACCE;19.471;264.404;8.27436;-0.60334;5.00867;3
LIGH;19.472;264.408;235.0;0
GYRO;19.483;264.419;-2.09557;0.00275;-0.83414;3
AHRS;19.484;264.419;-25.3755;-45.7658;-131.7993;-0.42891;0.02981;-0.78558;-50
ACCE;19.488;264.424;8.35098;-0.87149;4.93206;3
MAGN;19.489;264.424;-42.78000;-1.56000;-11.52000;3
LIGH;19.492;264.428;228.0;0
PRES;19.499;264.436;1012.0867;0
GYRO;19.503;264.439;-1.90101;-0.00550;-0.77183;3
AHRS;19.504;264.439;-25.8289;-47.3325;-134.5762;-0.43995;0.03776;-0.78887;52
ACCE;19.508;264.445;8.25521;-1.12049;4.74052;3
MAGN;19.509;264.445;-42.84000;-2.46000;-11.34000;3
LIGH;19.512;264.448;228.0;0
GYRO;19.523;264.459;-1.95477;0.07269;-0.63347;3
AHRS;19.525;264.459;-26.2464;-48.6303;-136.8452;-0.44899;0.04493;-0.79092;-123
ACCE;19.528;264.465;8.34140;-1.35033;4.52025;3
MAGN;19.529;264.465;-42.66000;-3.30000;-11.28000;3
LIGH;19.532;264.468;222.0;0
PRES;19.540;264.476;1012.1079;0
GYRO;19.543;264.479;-2.10626;0.07391;-0.50885;3
AHRS;19.544;264.479;-26.5225;-50.0553;-139.2000;-0.45840;0.05128;-0.79280;86
LIGH;19.552;264.488;222.0;0
GYRO;19.563;264.499;-2.12123;0.07819;-0.38210;3
AHRS;19.564;264.499;-26.8702;-51.3197;-141.4458;-0.46670;0.05864;-0.79434;-36
ACCE;19.569;264.505;8.47547;-1.67594;4.46279;3
MAGN;19.570;264.505;-42.42000;-4.74000;-11.40000;3
LIGH;19.572;264.508;211.0;0
PRES;19.579;264.516;1012.1746;0
GYRO;19.583;264.519;-2.05648;-0.04123;-0.14508;3
AHRS;19.585;264.519;-27.4507;-52.7566;-143.7443;-0.47632;0.06772;-0.79430;121
ACCE;19.589;264.526;8.45632;-1.71425;4.33829;3
MAGN;19.590;264.526;-42.12000;-5.40000;-11.46000;3
LIGH;19.592;264.528;211.0;0
GYRO;19.603;264.539;-2.04609;-0.18815;0.11759;3
AHRS;19.605;264.539;-28.1691;-54.1520;-145.9525;-0.48558;0.07793;-0.79337;82
ACCE;19.610;264.546;8.20732;-1.80044;4.17549;3
MAGN;19.613;264.546;-41.94000;-5.70000;-11.52000;3
LIGH;19.614;264.548;209.0;0
SOUN;19.614;284.00;0.00867;52.74
PRES;19.620;264.556;1012.1401;0
GYRO;19.623;264.559;-1.87139;-0.28039;0.20189;3
AHRS;19.625;264.559;-28.6920;-55.5521;-148.0925;-0.49435;0.08669;-0.79243;54
ACCE;19.630;264.566;7.93917;-1.86748;4.18506;3
MAGN;19.631;264.566;-41.82000;-6.06000;-11.76000;3
LIGH;19.632;264.568;209.0;0
GYRO;19.643;264.579;-1.64078;-0.40225;0.32406;3
AHRS;19.644;264.579;-29.3435;-57.0251;-150.0447;-0.50362;0.09565;-0.78993;51
ACCE;19.650;264.586;7.96790;-2.07817;4.16591;3
MAGN;19.651;264.586;-41.88000;-6.54000;-11.94000;3
LIGH;19.652;264.588;200.0;0
PRES;19.659;264.596;1012.1187;0
GYRO;19.663;264.599;-1.47829;-0.58643;0.70066;3
AHRS;19.665;264.599;-30.2194;-58.4607;-151.6857;-0.51276;0.10526;-0.78577;-9
ACCE;19.670;264.606;8.02536;-2.28886;3.93607;3
MAGN;19.671;264.606;-41.76000;-6.66000;-12.12000;3
LIGH;19.673;264.608;200.0;0
GYRO;19.683;264.619;-1.26877;-0.88362;1.23242;3
AHRS;19.684;264.619;-31.1473;-59.7835;-152.8047;-0.52133;0.11337;-0.78027;-52
ACCE;19.692;264.626;7.78594;-2.84431;3.51469;3
MAGN;19.693;264.626;-41.82000;-6.48000;-12.30000;3
LIGH;19.694;264.628;201.0;0
PRES;19.699;264.636;1012.0894;0
GYRO;19.703;264.639;-0.88637;-1.02442;1.49234;3
AHRS;19.704;264.639;-31.9131;-60.8661;-153.5696;-0.52831;0.11942;-0.77521;-48
ACCE;19.712;264.646;7.47949;-3.50511;2.87304;3
MAGN;19.714;264.646;-41.88000;-6.12000;-12.36000;3
LIGH;19.715;264.648;201.0;0
GYRO;19.723;264.659;-0.43646;-0.94776;1.31916;3
AHRS;19.724;264.659;-32.5617;-61.8764;-154.1566;-0.53477;0.12401;-0.77025;-37
ACCE;19.732;264.666;7.30710;-4.07972;2.50912;3
MAGN;19.733;264.666;-42.00000;-5.70000;-12.42000;3
LIGH;19.734;264.668;197.0;0
PRES;19.739;264.676;1012.2234;0
GYRO;19.743;264.679;0.06536;-0.64049;0.77122;3
AHRS;19.744;264.679;-32.9157;-62.6015;-154.5941;-0.53928;0.12659;-0.76702;81
LIGH;19.752;264.688;197.0;0
ACCE;19.753;264.688;7.45076;-4.43406;2.49955;3
GYRO;19.763;264.699;0.47464;-0.23915;0.13867;3
AHRS;19.764;264.699;-32.9580;-63.1306;-155.1804;-0.54218;0.12817;-0.76605;96
LIGH;19.772;264.708;188.0;0
ACCE;19.772;264.708;7.93917;-4.12760;2.80600;3
MAGN;19.773;264.708;-42.18000;-4.98000;-12.30000;3
PRES;19.779;264.716;1012.1500;0
GYRO;19.783;264.719;0.52015;-0.05498;-0.14966;3
AHRS;19.784;264.719;-32.9078;-63.5695;-155.9158;-0.54427;0.13008;-0.76616;107
LIGH;19.792;264.728;188.0;0
ACCE;19.793;264.729;8.30309;-3.77326;3.02627;3
MAGN;19.794;264.729;-42.30000;-4.56000;-12.24000;3
GYRO;19.803;264.739;0.34117;-0.10904;-0.13256;3
AHRS;19.804;264.739;-32.5909;-63.8402;-156.5923;-0.54526;0.13026;-0.76766;-92
LIGH;19.812;264.748;186.0;0
ACCE;19.813;264.749;8.54251;-3.68707;2.98796;3
MAGN;19.814;264.749;-42.36000;-4.14000;-12.06000;3
PRES;19.819;264.756;1012.0969;0
GYRO;19.823;264.759;0.20433;-0.14080;-0.00336;3
AHRS;19.824;264.759;-32.1444;-63.8033;-156.9475;-0.54453;0.12882;-0.77009;35
LIGH;19.832;264.768;186.0;0
ACCE;19.833;264.769;8.82982;-3.99353;2.81558;3
MAGN;19.834;264.769;-42.48000;-3.66000;-12.00000;3
GYRO;19.843;264.779;0.30360;-0.19731;0.13928;3
AHRS;19.845;264.779;-31.7069;-63.7885;-157.0019;-0.54429;0.12596;-0.77156;29
LIGH;19.852;264.788;190.0;0
ACCE;19.852;264.789;8.98304;-4.36702;2.67193;3
MAGN;19.853;264.789;-42.54000;-3.18000;-11.88000;3
PRES;19.859;264.796;1012.1542;0
GYRO;19.863;264.799;0.71502;-0.23640;0.25107;3
AHRS;19.864;264.799;-31.3271;-63.7162;-156.7695;-0.54398;0.12230;-0.77238;-34
LIGH;19.872;264.808;190.0;0
ACCE;19.873;264.809;9.05008;-4.44364;2.55701;3
MAGN;19.874;264.809;-42.72000;-2.76000;-11.58000;3
GYRO;19.883;264.819;1.33413;-0.33292;0.33170;3
AHRS;19.884;264.819;-31.0357;-63.6587;-156.2316;-0.54408;0.11779;-0.77205;-47
ACCE;19.891;264.827;8.84897;-4.51068;2.49955;3
MAGN;19.892;264.827;-42.96000;-2.34000;-11.34000;3
LIGH;19.893;264.828;204.0;0
PRES;19.899;264.836;1012.0612;0
GYRO;19.903;264.839;2.15147;-0.35461;0.38149;3
AHRS;19.904;264.839;-30.6586;-63.2315;-155.0215;-0.54229;0.11047;-0.77188;99
ACCE;19.911;264.848;8.47547;-4.46279;2.72939;3
MAGN;19.912;264.848;-43.14000;-1.80000;-11.16000;3
LIGH;19.913;264.848;204.0;0
GYRO;19.923;264.859;3.00851;-0.23793;0.47006;3
AHRS;19.925;264.859;-30.1260;-62.3877;-153.0142;-0.53820;0.09948;-0.77182;117
ACCE;19.932;264.868;8.28394;-4.02226;3.09331;3
MAGN;19.933;264.868;-43.44000;-1.50000;-10.86000;3
LIGH;19.935;264.868;223.0;0
PRES;19.939;264.876;1012.1078;0
GYRO;19.943;264.879;3.74521;0.08919;1.04794;3
AHRS;19.944;264.879;-29.8396;-60.7424;-149.8739;-0.52950;0.08754;-0.77121;3
LIGH;19.952;264.888;223.0;0
ACCE;19.953;264.890;8.73405;-3.53384;3.29442;3
MAGN;19.955;264.890;-43.62000;-1.20000;-10.50000;3
GYRO;19.963;264.899;4.29774;0.67653;2.06992;3
AHRS;19.964;264.899;-29.6751;-58.0175;-145.4850;-0.51411;0.07480;-0.77049;-62
LIGH;19.972;264.908;254.0;0
ACCE;19.974;264.910;9.21289;-3.24654;3.91691;3
MAGN;19.976;264.910;-43.74000;-0.78000;-10.08000;3
PRES;19.980;264.916;1012.0776;0
GYRO;19.989;264.919;4.88356;1.23120;3.01615;3
AHRS;19.992;264.919;-29.1809;-54.4165;-139.7807;-0.49253;0.05824;-0.76860;107
LIGH;19.994;264.928;254.0;0
ACCE;20.002;264.935;9.23204;-3.03585;4.65433;3
MAGN;20.005;264.935;-44.04000;-0.42000;-9.96000;3
GYRO;20.006;264.939;5.32705;1.32710;3.38603;3
AHRS;20.008;264.939;-28.2610;-50.6934;-133.5064;-0.46852;0.03886;-0.76399;-86
LIGH;20.012;264.948;318.0;0
ACCE;20.014;264.949;8.89685;-2.97839;5.04698;3
PRES;20.020;264.956;1012.0632;0
GYRO;20.024;264.959;5.40891;1.22417;3.80203;3
AHRS;20.027;264.959;-27.3419;-46.4224;-126.3291;-0.43977;0.02095;-0.75480;44
LIGH;20.035;264.969;318.0;0
ACCE;20.036;264.969;8.30309;-2.37505;5.36301;3
WIFI;20.039;293.208;WAP106;20:17:FF:FF:F1:06;-69
WIFI;20.039;293.208;WAP092;20:17:FF:FF:F0:92;-69
WIFI;20.039;293.208;WAP310;20:17:FF:FF:F3:10;-66
WIFI;20.039;293.208;WAP297;20:17:FF:FF:F2:97;-67
WIFI;20.039;293.208;WAP316;20:17:FF:FF:F3:16;-46
WIFI;20.039;293.208;WAP112;20:17:FF:FF:F1:12;-46
WIFI;20.039;293.208;WAP139;20:17:FF:FF:F1:39;-58
WIFI;20.039;293.208;WAP140;20:17:FF:FF:F1:40;-54
WIFI;20.039;293.208;WAP141;20:17:FF:FF:F1:41;-63
WIFI;20.039;293.208;WAP113;20:17:FF:FF:F1:13;-75
WIFI;20.039;293.208;WAP213;20:17:FF:FF:F2:13;-61
WIFI;20.039;293.208;WAP093;20:17:FF:FF:F0:93;-62
WIFI;20.039;293.208;WAP115;20:17:FF:FF:F1:15;-83
WIFI;20.039;293.208;WAP206;20:17:FF:FF:F2:06;-75
WIFI;20.039;293.208;WAP181;20:17:FF:FF:F1:81;-90
WIFI;20.039;293.208;WAP138;20:17:FF:FF:F1:38;-70
WIFI;20.039;293.208;WAP317;20:17:FF:FF:F3:17;-75
WIFI;20.039;293.208;WAP298;20:17:FF:FF:F2:98;-61
WIFI;20.039;293.208;WAP180;20:17:FF:FF:F1:80;-79
WIFI;20.039;293.208;WAP153;20:17:FF:FF:F1:53;-90
WIFI;20.039;293.208;WAP076;20:17:FF:FF:F0:76;-88
WIFI;20.039;293.208;WAP279;20:17:FF:FF:F2:79;-88
WIFI;20.039;293.208;WAP022;20:17:FF:FF:F0:22;-84
WIFI;20.039;293.208;WAP319;20:17:FF:FF:F3:19;-84
WIFI;20.039;293.208;WAP281;20:17:FF:FF:F2:81;-93
WIFI;20.039;293.208;WAP263;20:17:FF:FF:F2:63;-90
WIFI;20.039;293.208;WAP109;20:17:FF:FF:F1:09;-86
WIFI;20.039;293.208;WAP313;20:17:FF:FF:F3:13;-86
WIFI;20.039;293.208;WAP280;20:17:FF:FF:F2:80;-87
GYRO;20.081;264.979;5.31544;1.02198;3.78034;3
AHRS;20.082;264.979;-25.4685;-42.4780;-119.0800;-0.40873;-0.00202;-0.74319;73
LIGH;20.083;264.988;1102.0;0
ACCE;20.084;264.989;7.34541;-1.77171;5.85143;3
MAGN;20.084;264.989;-43.86000;0.90000;-10.26000;3
PRES;20.085;264.996;1012.1464;0
GYRO;20.085;264.999;4.90219;1.04519;3.57142;3
AHRS;20.086;264.999;-23.4476;-38.8633;-112.2054;-0.37725;-0.02262;-0.72873;14
LIGH;20.087;265.008;1102.0;0
ACCE;20.087;265.009;6.21535;-1.62806;6.34942;3
MAGN;20.087;265.009;-43.56000;1.68000;-10.50000;3
GYRO;20.088;265.019;4.31943;1.24555;3.01798;3
AHRS;20.088;265.019;-20.8187;-35.8937;-106.0510;-0.34550;-0.04496;-0.71404;15
LIGH;20.092;265.028;1090.0;0
ACCE;20.094;265.029;5.65032;-1.26414;6.53138;3
MAGN;20.095;265.029;-43.50000;2.46000;-11.04000;3
PRES;20.108;265.036;1012.1973;0
GYRO;20.109;265.039;3.88571;1.60719;2.48744;3
AHRS;20.110;265.039;-17.8456;-33.0509;-100.2355;-0.31097;-0.06608;-0.69848;-54
SOUN;20.110;244.20;0.00745;51.43
LIGH;20.112;265.048;1090.0;0
ACCE;20.113;265.049;5.37259;-1.25456;6.98149;3
MAGN;20.113;265.049;-43.20000;3.30000;-11.52000;3
GYRO;20.123;265.059;3.94558;1.33016;2.23393;3
AHRS;20.124;265.059;-14.5623;-31.1609;-94.9809;-0.27889;-0.09003;-0.68135;-28
LIGH;20.131;265.068;1140.0;0
ACCE;20.132;265.069;5.24809;-1.34075;7.22091;3
MAGN;20.133;265.069;-42.84000;4.26000;-12.12000;3
PRES;20.139;265.076;1012.0889;0
GYRO;20.143;265.079;4.31485;1.10383;1.90468;3
AHRS;20.143;265.079;-10.8815;-29.3738;-90.5568;-0.24387;-0.11243;-0.66731;-25
LIGH;20.151;265.088;1140.0;0
ACCE;20.153;265.089;5.23851;-1.01514;7.54652;3
MAGN;20.153;265.089;-42.42000;4.68000;-12.90000;3
GYRO;20.163;265.099;4.47031;1.01648;1.57603;3
AHRS;20.163;265.099;-7.3757;-28.1011;-86.6560;-0.21163;-0.13342;-0.65291;-125
LIGH;20.171;265.108;1192.0;0
ACCE;20.172;265.109;5.24809;-0.31603;7.43160;3
MAGN;20.173;265.109;-42.00000;5.34000;-13.74000;3
PRES;20.179;265.115;1012.1439;0
GYRO;20.183;265.119;4.25376;1.06016;1.51831;3
AHRS;20.183;265.119;-4.2110;-27.1833;-82.9802;-0.18233;-0.15226;-0.63704;-16
LIGH;20.191;265.128;1192.0;0
ACCE;20.193;265.129;5.09486;0.67038;7.31668;3
MAGN;20.193;265.129;-41.34000;5.88000;-14.76000;3
GYRO;20.203;265.139;3.92145;1.36467;1.63956;3
AHRS;20.203;265.139;-1.0282;-26.2822;-79.4323;-0.15199;-0.16929;-0.62066;-28
LIGH;20.211;265.148;1209.0;0
ACCE;20.212;265.149;4.92248;1.37906;7.42203;3
MAGN;20.213;265.149;-40.80000;6.42000;-15.84000;3
PRES;20.219;265.155;1012.1649;0
GYRO;20.223;265.159;3.62487;1.51739;1.78892;3
AHRS;20.223;265.159;2.0422;-25.7362;-75.8331;-0.12313;-0.18634;-0.60212;118
LIGH;20.231;265.168;1209.0;0
ACCE;20.232;265.169;4.64475;1.66636;7.88171;3
MAGN;20.233;265.169;-40.20000;6.84000;-16.98000;3
GYRO;20.243;265.179;3.24064;1.45233;1.89368;3
AHRS;20.244;265.179;4.9163;-25.2970;-72.1135;-0.09493;-0.20149;-0.58137;-14
LIGH;20.252;265.188;1199.0;0
ACCE;20.254;265.189;4.18506;1.43652;8.22648;3
MAGN;20.255;265.189;-39.24000;7.08000;-18.42000;3
PRES;20.259;265.196;1012.0870;0
GYRO;20.263;265.199;2.81975;1.27091;1.65483;3
AHRS;20.264;265.199;7.6602;-24.9618;-68.6339;-0.06770;-0.21487;-0.56114;-81
LIGH;20.272;265.208;1199.0;0
ACCE;20.274;265.209;3.83072;1.08218;8.37013;3
MAGN;20.275;265.209;-38.40000;7.50000;-19.74000;3
GYRO;20.283;265.219;2.48439;1.10261;1.23853;3
AHRS;20.286;265.219;10.0165;-24.6620;-65.4569;-0.04328;-0.22508;-0.54185;-110
LIGH;20.293;265.228;1180.0;0
ACCE;20.294;265.230;3.62961;1.28329;8.42759;3
MAGN;20.295;265.230;-37.38000;7.74000;-21.18000;3
PRES;20.299;265.236;1012.1462;0
GYRO;20.303;265.239;2.37291;0.92821;1.01465;3
AHRS;20.304;265.239;11.8764;-24.3738;-62.6676;-0.02281;-0.23193;-0.52423;84
LIGH;20.312;265.248;1180.0;0
ACCE;20.314;265.250;3.52426;1.94409;8.05409;3
GYRO;20.323;265.259;2.47523;1.02839;1.04580;3
AHRS;20.324;265.259;13.3696;-23.7694;-60.3179;-0.00427;-0.23408;-0.50902;-64
LIGH;20.332;265.268;1087.0;0
ACCE;20.334;265.270;3.46680;2.63362;7.67102;3
MAGN;20.335;265.270;-35.58000;7.68000;-23.88000;3
PRES;20.339;265.276;1012.1920;0
GYRO;20.343;265.279;2.63741;1.26296;1.25777;3
AHRS;20.344;265.279;14.8329;-23.1090;-58.0185;0.01428;-0.23503;-0.49376;-3
LIGH;20.352;265.288;1087.0;0
ACCE;20.354;265.290;3.51469;3.10289;7.55610;3
MAGN;20.355;265.290;-34.62000;7.14000;-25.20000;3
GYRO;20.363;265.299;2.80082;1.43920;1.41873;3
AHRS;20.366;265.299;16.6394;-22.7173;-55.5242;0.03476;-0.23852;-0.47709;-14
LIGH;20.372;265.308;890.0;0
ACCE;20.374;265.310;3.29442;3.30400;7.69018;3
MAGN;20.375;265.310;-33.72000;6.66000;-26.34000;3
PRES;20.379;265.316;1012.0682;0
GYRO;20.383;265.319;2.96697;1.39399;1.39644;3
AHRS;20.384;265.319;18.8800;-22.2755;-52.6825;0.05966;-0.24217;-0.45786;96
LIGH;20.392;265.328;890.0;0
ACCE;20.394;265.330;3.01669;3.21781;7.77637;3
MAGN;20.395;265.330;-32.76000;5.70000;-27.54000;3
GYRO;20.403;265.339;3.05585;1.27946;1.16248;3
AHRS;20.404;265.339;21.3769;-21.8619;-49.7817;0.08676;-0.24567;-0.43799;11
LIGH;20.412;265.348;655.0;0
ACCE;20.414;265.350;2.79643;3.58173;7.87214;3
MAGN;20.415;265.350;-31.68000;4.74000;-28.62000;3
PRES;20.419;265.356;1012.0283;0
GYRO;20.423;265.359;3.17864;1.05955;1.00151;3
AHRS;20.424;265.359;23.9695;-21.7076;-46.8128;0.11398;-0.25006;-0.41752;-84
LIGH;20.432;265.368;655.0;0
ACCE;20.434;265.371;2.72939;4.23295;7.78594;3
MAGN;20.435;265.371;-30.78000;3.48000;-29.82000;3
GYRO;20.443;265.379;3.29165;0.87476;0.95784;3
AHRS;20.444;265.379;26.5441;-21.5672;-44.1127;0.14063;-0.25346;-0.39884;106
LIGH;20.452;265.388;397.0;0
ACCE;20.454;265.391;2.36547;4.64475;7.37414;3
MAGN;20.455;265.391;-29.94000;2.22000;-30.90000;3
PRES;20.459;265.396;1012.1370;0
GYRO;20.463;265.399;3.37747;0.60903;0.71166;3
AHRS;20.464;265.399;29.3303;-21.6024;-41.8336;0.16757;-0.25813;-0.38358;-118
LIGH;20.472;265.408;397.0;0
ACCE;20.474;265.411;2.11647;5.19063;8.56167;3
MAGN;20.475;265.411;-28.92000;1.08000;-31.62000;3
GYRO;20.483;265.419;3.24247;-0.01710;0.37415;3
AHRS;20.484;265.419;32.1378;-22.2222;-39.6707;0.19266;-0.26636;-0.37013;-91
LIGH;20.492;265.428;254.0;0
ACCE;20.494;265.431;1.88663;5.80354;7.74764;3
MAGN;20.496;265.431;-28.08000;-0.18000;-32.28000;3
PRES;20.499;265.436;1012.1917;0
GYRO;20.503;265.439;2.28494;-0.07789;0.26909;3
AHRS;20.504;265.439;34.1643;-22.2316;-37.9168;0.21273;-0.26793;-0.35828;100
LIGH;20.512;265.448;254.0;0
ACCE;20.515;265.451;1.96325;6.16746;7.29753;3
MAGN;20.516;265.451;-27.42000;-1.38000;-33.00000;3
GYRO;20.524;265.459;2.01738;-0.23793;0.22785;3
AHRS;20.525;265.459;36.5571;-22.6118;-36.6156;0.23351;-0.27334;-0.35086;27
LIGH;20.532;265.468;254.0;0
ACCE;20.535;265.471;2.03986;6.29196;7.15387;3
MAGN;20.536;265.471;-26.70000;-2.82000;-33.36000;3
PRES;20.539;265.476;1012.0779;0
GYRO;20.543;265.479;2.01127;-0.58735;0.15760;3
AHRS;20.544;265.479;38.5299;-23.0619;-35.6574;0.24998;-0.27862;-0.34598;15
LIGH;20.552;265.488;254.0;0
ACCE;20.555;265.491;2.08774;6.65588;7.01980;3
MAGN;20.556;265.491;-26.04000;-4.20000;-33.72000;3
GYRO;20.564;265.499;2.16033;-0.97189;0.11484;3
AHRS;20.565;265.499;40.4931;-23.7274;-34.6297;0.26592;-0.28494;-0.34119;-52
LIGH;20.572;265.508;251.0;0
ACCE;20.575;265.511;2.09732;6.98149;6.57927;3
MAGN;20.576;265.511;-25.62000;-5.40000;-33.78000;3
PRES;20.579;265.516;1012.1561;0
GYRO;20.583;265.519;2.30693;-1.21745;0.19303;3
AHRS;20.584;265.519;42.4283;-24.6067;-33.5441;0.28118;-0.29222;-0.33666;75
LIGH;20.592;265.528;251.0;0
ACCE;20.595;265.531;2.18351;7.19218;6.28239;3
MAGN;20.596;265.531;-25.26000;-6.90000;-33.72000;3
GYRO;20.604;265.539;2.41475;-1.42118;0.25931;3
AHRS;20.605;265.539;44.5006;-25.7725;-32.4667;0.29670;-0.30137;-0.33330;-8
SOUN;20.608;477.66;0.01458;57.25
LIGH;20.613;265.549;253.0;0
ACCE;20.615;265.552;2.26970;7.32626;5.71735;3
MAGN;20.616;265.552;-25.20000;-8.40000;-33.54000;3
PRES;20.619;265.556;1012.2257;0
GYRO;20.623;265.559;2.36344;-1.60596;0.31368;3
AHRS;20.625;265.559;46.5299;-27.2539;-31.2156;0.31148;-0.31174;-0.32984;-26
LIGH;20.632;265.568;253.0;0
ACCE;20.635;265.572;2.51870;7.40287;5.22894;3
MAGN;20.636;265.572;-25.14000;-9.78000;-33.00000;3
GYRO;20.643;265.579;2.31518;-1.66888;0.52962;3
AHRS;20.644;265.579;48.5321;-29.0931;-29.5198;0.32634;-0.32277;-0.32463;-71
LIGH;20.652;265.588;122.0;0
ACCE;20.656;265.592;2.78685;7.45076;4.75967;3
MAGN;20.657;265.592;-25.08000;-11.10000;-32.46000;3
PRES;20.659;265.596;1012.1168;0
GYRO;20.663;265.599;2.43155;-1.61268;0.80359;3
AHRS;20.664;265.599;50.5846;-31.3252;-27.3959;0.34187;-0.33456;-0.31821;-63
LIGH;20.672;265.608;122.0;0
ACCE;20.676;265.612;3.07416;7.52737;4.40533;3
MAGN;20.677;265.612;-25.32000;-12.36000;-31.74000;3
GYRO;20.683;265.619;2.57816;-1.46669;1.21348;3
AHRS;20.684;265.619;52.3750;-34.1745;-24.4715;0.35637;-0.34708;-0.30851;40
LIGH;20.692;265.628;109.0;0
ACCE;20.696;265.633;3.23696;7.62314;4.05099;3
MAGN;20.697;265.633;-25.68000;-13.68000;-30.90000;3
PRES;20.699;265.636;1012.1665;0
GYRO;20.704;265.640;2.65054;-1.52014;1.56290;3
AHRS;20.705;265.640;53.9892;-37.7522;-20.8759;0.37016;-0.36132;-0.29717;92
LIGH;20.712;265.648;109.0;0
ACCE;20.716;265.652;3.35188;7.49864;2.93050;3
MAGN;20.717;265.652;-26.28000;-14.82000;-29.88000;3
GYRO;20.723;265.659;2.50119;-2.13161;1.99417;3
AHRS;20.724;265.659;55.0587;-42.6956;-16.3102;0.38035;-0.38061;-0.28371;-91
LIGH;20.732;265.668;77.0;0
ACCE;20.737;265.673;3.46680;7.39329;1.63763;3
MAGN;20.738;265.673;-26.82000;-15.78000;-28.56000;3
PRES;20.740;265.676;1012.1744;0
GYRO;20.743;265.679;2.23913;-2.84358;2.19545;3
AHRS;20.744;265.679;55.8797;-48.1006;-11.5160;0.38959;-0.40115;-0.27093;-78
LIGH;20.752;265.688;77.0;0
ACCE;20.756;265.692;4.04141;7.22091;0.18196;3
MAGN;20.758;265.692;-27.72000;-16.56000;-27.06000;3
GYRO;20.763;265.699;2.25012;-3.54180;2.23485;3
AHRS;20.764;265.699;56.4969;-54.7867;-5.9144;0.39876;-0.42644;-0.25782;-13
LIGH;20.772;265.708;39.0;0
ACCE;20.776;265.713;4.48195;6.54096;-1.33118;3
MAGN;20.777;265.713;-28.86000;-17.40000;-25.20000;3
PRES;20.779;265.716;1012.1289;0
GYRO;20.783;265.719;2.49172;-3.78309;2.33076;3
AHRS;20.784;265.719;56.6322;-62.3458;0.3058;0.40706;-0.45460;-0.24352;127
LIGH;20.792;265.728;39.0;0
ACCE;20.800;265.733;5.07571;6.07170;-2.42293;3
MAGN;20.802;265.733;-30.00000;-17.82000;-23.28000;3
GYRO;20.806;265.741;2.67773;-3.59525;2.45995;3
AHRS;20.808;265.741;56.0162;-70.9230;7.0747;0.41336;-0.48763;-0.22755;-121
LIGH;20.812;265.748;31.0;0
ACCE;20.818;265.754;5.38217;6.04296;-3.18908;3
MAGN;20.821;265.754;-31.20000;-18.12000;-21.24000;3
PRES;20.822;265.756;1012.1674;0
GYRO;20.824;265.759;2.72476;-3.43123;2.60198;3
AHRS;20.825;265.759;54.5331;-80.2412;14.1699;0.41830;-0.52521;-0.20913;105
LIGH;20.835;265.768;31.0;0
ACCE;20.841;265.773;5.47793;5.71735;-4.07972;3
MAGN;20.842;265.773;-32.58000;-18.18000;-18.72000;3
GYRO;20.843;265.779;2.61053;-3.32647;2.86190;3
AHRS;20.844;265.779;52.0478;-88.9900;20.8035;0.42153;-0.56293;-0.18671;-4
LIGH;20.851;265.788;31.0;0
ACCE;20.856;265.793;5.62159;5.16190;-4.73094;3
MAGN;20.857;265.793;-33.78000;-17.88000;-16.20000;3
PRES;20.859;265.796;1012.0672;0
GYRO;20.863;265.799;2.44285;-3.20246;3.19727;3
AHRS;20.864;265.799;48.9670;-96.5441;26.3387;0.42333;-0.59850;-0.16315;44
LIGH;20.871;265.808;31.0;0
ACCE;20.877;265.813;5.53539;4.18506;-5.46836;3
MAGN;20.877;265.813;-35.16000;-17.28000;-13.50000;3
GYRO;20.883;265.819;2.34603;-3.21498;3.39580;3
AHRS;20.884;265.819;45.4688;-103.3117;30.8211;0.42336;-0.63365;-0.14015;-16
LIGH;20.892;265.828;29.0;0
ACCE;20.897;265.833;5.56412;3.36146;-6.22492;3
MAGN;20.898;265.833;-36.18000;-16.44000;-10.80000;3
PRES;20.899;265.836;1012.0578;0
GYRO;20.904;265.840;2.30266;-3.53263;3.43703;3
AHRS;20.905;265.840;41.6179;-109.3898;34.2228;0.42068;-0.66868;-0.11813;-43
LIGH;20.912;265.848;29.0;0
ACCE;20.917;265.853;5.51624;2.51870;-7.37414;3
MAGN;20.918;265.853;-37.20000;-15.30000;-7.80000;3
GYRO;20.923;265.859;2.18384;-3.85120;3.44253;3
AHRS;20.925;265.859;37.4019;-114.8172;36.6620;0.41493;-0.70324;-0.09597;33
LIGH;20.932;265.868;27.0;0
ACCE;20.938;265.874;5.36301;1.89621;-8.34140;3
MAGN;20.940;265.874;-38.10000;-13.62000;-4.92000;3
PRES;20.941;265.876;1012.0823;0
GYRO;20.943;265.879;2.17865;-3.79775;3.43764;3
AHRS;20.944;265.879;32.9322;-119.8342;38.5780;0.40822;-0.73630;-0.07271;34
LIGH;20.952;265.888;27.0;0
ACCE;20.957;265.894;5.30555;1.31202;-9.44273;3
MAGN;20.958;265.894;-38.88000;-12.06000;-1.98000;3
GYRO;20.963;265.899;2.03785;-3.34632;3.59128;3
AHRS;20.964;265.899;28.1935;-124.3351;39.5456;0.39716;-0.76865;-0.04950;-27
LIGH;20.972;265.909;31.0;0
ACCE;20.977;265.914;5.23851;0.89064;-9.97903;3
MAGN;20.979;265.914;-39.24000;-9.96000;0.96000;3
PRES;20.981;265.916;1012.1245;0
GYRO;20.983;265.919;1.53785;-2.71163;3.81455;3
AHRS;20.984;265.919;23.6355;-128.2466;39.6141;0.38251;-0.79828;-0.02861;111
LIGH;20.992;265.928;31.0;0
ACCE;20.997;265.934;4.77883;0.60334;-9.91199;3
MAGN;20.999;265.934;-39.48000;-7.80000;3.90000;3
GYRO;21.003;265.939;0.96456;-2.54425;3.89091;3
AHRS;21.004;265.939;19.3838;-132.1388;39.1673;0.36633;-0.82598;-0.01096;-106
LIGH;21.012;265.948;30.0;0
ACCE;21.018;265.954;4.14676;0.05746;-9.68215;3
PRES;21.021;265.956;1012.0786;0
GYRO;21.025;265.960;0.67470;-2.76050;3.74308;3
AHRS;21.026;265.960;15.6009;-135.6678;38.3384;0.34965;-0.84984;0.00402;3
LIGH;21.032;265.968;30.0;0
ACCE;21.038;265.975;4.00311;-0.65122;-9.72046;3
MAGN;21.040;265.975;-39.18000;-2.82000;9.66000;3
GYRO;21.044;265.979;0.07789;-2.88298;3.66794;3
AHRS;21.045;265.979;12.8054;-138.6341;36.5316;0.32880;-0.87052;0.01094;65
LIGH;21.052;265.988;31.0;0
ACCE;21.069;265.995;4.16591;-1.39821;-9.83538;3
MAGN;21.071;265.995;-38.82000;-0.48000;12.42000;3
PRES;21.072;265.996;1012.0742;0
GYRO;21.072;265.999;-0.04673;-2.90772;3.51034;3
AHRS;21.074;265.999;10.1049;-141.7914;34.9093;0.30983;-0.88927;0.01840;-43
LIGH;21.075;266.008;31.0;0
ACCE;21.081;266.017;4.04141;-1.54187;-9.85453;3
MAGN;21.082;266.017;-37.80000;2.10000;15.12000;3
GYRO;21.083;266.019;-0.13011;-2.94742;3.20307;3
AHRS;21.084;266.019;8.3788;-144.9202;33.1438;0.29233;-0.90518;0.01896;88
LIGH;21.093;266.029;36.0;0
PRES;21.099;266.036;1012.1770;0
ACCE;21.102;266.038;3.43807;-1.16837;-9.73004;3
MAGN;21.104;266.038;-36.48000;4.92000;17.70000;3
GYRO;21.105;266.039;-0.07239;-2.98133;2.95811;3
AHRS;21.106;266.039;6.9602;-147.7752;31.7176;0.27825;-0.91784;0.01960;61
LIGH;21.112;266.049;36.0;0
SOUN;21.114;163.96;0.00500;47.97
ACCE;21.122;266.058;2.93050;-1.17795;-9.85453;3
MAGN;21.123;266.058;-34.80000;7.56000;20.10000;3
GYRO;21.124;266.059;-0.06384;-3.36587;2.87137;3
AHRS;21.125;266.059;6.1005;-150.8775;30.4807;0.26697;-0.92900;0.01630;-7
LIGH;21.132;266.068;36.0;0
PRES;21.139;266.076;1012.1207;0
ACCE;21.142;266.078;3.14119;-1.73340;-10.31422;3
MAGN;21.143;266.078;-32.94000;10.02000;22.32000;3
GYRO;21.144;266.079;-0.10782;-3.67619;2.45507;3
AHRS;21.145;266.079;5.7600;-154.0015;29.7071;0.26039;-0.93773;0.01027;-63
LIGH;21.152;266.089;36.0;0
GYRO;21.163;266.099;-0.14447;-3.15787;1.99692;3
AHRS;21.164;266.099;5.4204;-156.6089;28.9657;0.25390;-0.94466;0.00581;14
ACCE;21.166;266.100;3.52426;-1.44610;-11.00375;3
MAGN;21.167;266.100;-30.60000;12.18000;24.36000;3
LIGH;21.172;266.108;45.0;0
PRES;21.179;266.116;1012.0956;0
ACCE;21.182;266.119;3.71580;-1.15879;-11.60709;3
MAGN;21.183;266.119;-28.32000;14.28000;26.22000;3
GYRO;21.184;266.119;-0.36133;-1.83351;1.95935;3
AHRS;21.185;266.119;5.0330;-158.4883;27.9831;0.24525;-0.95038;0.00322;83
LIGH;21.192;266.128;45.0;0
ACCE;21.203;266.139;3.17950;-1.53229;-11.65497;3
MAGN;21.204;266.139;-25.86000;16.26000;27.90000;3
GYRO;21.205;266.139;-0.54947;-0.46792;2.29044;3
AHRS;21.206;266.139;4.7054;-159.4442;27.2217;0.23847;-0.95379;0.00269;-126
LIGH;21.212;266.148;39.0;0
PRES;21.220;266.156;1012.1753;0
GYRO;21.223;266.159;-1.11208;0.32926;2.22813;3
AHRS;21.225;266.159;4.9646;-160.1544;25.6734;0.22592;-0.95786;-0.00335;112
ACCE;21.226;266.161;2.60489;-1.67594;-11.43471;3
MAGN;21.227;266.161;-23.52000;17.94000;29.58000;3
LIGH;21.232;266.168;39.0;0
GYRO;21.243;266.179;-1.82129;0.30665;2.00119;3
AHRS;21.245;266.179;5.3828;-160.5382;23.6617;0.20962;-0.96198;-0.01068;82
ACCE;21.246;266.181;1.42694;-1.03430;-10.50576;3
MAGN;21.247;266.181;-20.94000;19.20000;30.78000;3
LIGH;21.252;266.188;41.0;0
PRES;21.259;266.196;1012.0981;0
GYRO;21.263;266.199;-2.29227;-0.73579;1.59925;3
AHRS;21.264;266.199;6.2463;-161.1748;21.8572;0.19550;-0.96552;-0.02181;-21
ACCE;21.266;266.201;0.37350;-0.43096;-10.02692;3
MAGN;21.267;266.201;-18.24000;19.86000;32.22000;3
LIGH;21.272;266.208;41.0;0
GYRO;21.284;266.220;-2.03204;-1.75715;0.90133;3
AHRS;21.285;266.220;7.0914;-162.1526;20.4741;0.18467;-0.96860;-0.03261;43
ACCE;21.286;266.221;0.14365;-0.56503;-9.73004;3
MAGN;21.288;266.221;-15.60000;20.46000;33.30000;3
LIGH;21.292;266.228;55.0;0
PRES;21.299;266.236;1012.0823;0
GYRO;21.303;266.239;-1.38697;-2.09008;0.57055;3
AHRS;21.304;266.239;8.0563;-163.7407;19.0376;0.17310;-0.97227;-0.04526;-72
ACCE;21.306;266.241;0.85234;-0.92895;-9.99819;3
MAGN;21.307;266.241;-12.84000;20.76000;34.32000;3
LIGH;21.312;266.248;55.0;0
GYRO;21.323;266.259;-1.03572;-1.48593;0.54123;3
AHRS;21.324;266.259;9.2304;-165.6481;18.0345;0.16493;-0.97515;-0.05933;-44
ACCE;21.326;266.262;1.30245;-1.29287;-10.03649;3
MAGN;21.327;266.262;-10.32000;20.88000;35.28000;3
LIGH;21.332;266.268;45.0;0
PRES;21.339;266.276;1012.0989;0
GYRO;21.343;266.279;-0.71990;-1.16003;0.15363;3
AHRS;21.344;266.279;9.7669;-168.3840;17.9957;0.16354;-0.97771;-0.06788;28
ACCE;21.346;266.281;1.87705;-0.98641;-9.64384;3
MAGN;21.347;266.281;-7.86000;20.82000;36.18000;3
LIGH;21.353;266.289;45.0;0
GYRO;21.363;266.299;-0.06322;-0.87048;-0.35613;3
AHRS;21.364;266.299;9.4220;-170.3259;18.1292;0.16330;-0.97958;-0.06758;-7
ACCE;21.366;266.301;1.43652;-0.57461;-9.63427;3
MAGN;21.366;266.301;-5.76000;20.64000;37.02000;3
LIGH;21.373;266.309;48.0;0
PRES;21.379;266.316;1012.1810;0
GYRO;21.383;266.319;0.56444;-0.34422;-0.49450;3
AHRS;21.384;266.319;8.6955;-171.4914;18.1576;0.16246;-0.98103;-0.06298;52
ACCE;21.386;266.321;0.80445;-0.06704;-9.73961;3
MAGN;21.387;266.321;-3.66000;20.52000;37.68000;3
LIGH;21.392;266.328;48.0;0
GYRO;21.403;266.339;0.74526;0.31826;-0.31796;3
AHRS;21.405;266.339;7.9952;-172.0281;18.1124;0.16143;-0.98199;-0.05776;-92
ACCE;21.407;266.341;0.56503;0.00000;-9.89284;3
MAGN;21.408;266.341;-1.98000;20.22000;38.22000;3
LIGH;21.412;266.348;53.0;0
PRES;21.419;266.356;1012.2178;0
GYRO;21.424;266.360;0.78863;1.01617;-0.31887;3
AHRS;21.425;266.360;7.0687;-172.1999;18.3223;0.16268;-0.98242;-0.04991;-27
ACCE;21.426;266.361;0.37350;-0.32561;-9.72046;3
MAGN;21.427;266.361;-0.54000;19.92000;38.52000;3
LIGH;21.432;266.368;53.0;0
GYRO;21.443;266.379;0.98563;1.41935;-0.48045;3
AHRS;21.444;266.379;6.0748;-172.3065;18.3440;0.16233;-0.98304;-0.04151;-118
ACCE;21.446;266.381;0.22027;-0.56503;-9.64384;3
MAGN;21.447;266.381;0.48000;19.56000;38.82000;3
LIGH;21.452;266.389;105.0;0
PRES;21.459;266.396;1012.1288;0
GYRO;21.463;266.399;1.29626;1.61116;-0.56658;3
AHRS;21.464;266.399;5.0659;-172.0547;18.1528;0.16024;-0.98366;-0.03262;-16
ACCE;21.466;266.402;0.00000;-0.72784;-9.93115;3
MAGN;21.467;266.402;1.44000;19.38000;39.06000;3
LIGH;21.472;266.408;105.0;0
GYRO;21.483;266.419;1.51036;1.67133;-0.60170;3
AHRS;21.484;266.419;3.9837;-171.6170;18.0630;0.15897;-0.98397;-0.02277;-103
ACCE;21.486;266.422;0.31603;-0.80445;-10.44830;3
MAGN;21.487;266.422;1.98000;19.32000;39.12000;3
LIGH;21.492;266.428;52.0;0
PRES;21.499;266.436;1012.1019;0
GYRO;21.503;266.439;1.61665;1.65728;-0.69639;3
AHRS;21.504;266.439;2.7778;-171.1574;18.1219;0.15882;-0.98400;-0.01173;99
ACCE;21.506;266.442;0.77572;-1.17795;-11.03248;3
LIGH;21.512;266.448;52.0;0
GYRO;21.524;266.459;1.51922;1.93430;-0.82345;3
AHRS;21.525;266.459;1.6840;-170.4472;18.1851;0.15867;-0.98371;-0.00130;127
ACCE;21.527;266.464;1.28329;-1.58017;-11.29106;3
MAGN;21.528;266.464;2.34000;19.44000;39.30000;3
LIGH;21.532;266.468;43.0;0
PRES;21.540;266.476;1012.0489;0
GYRO;21.544;266.479;1.35856;2.65665;-1.04947;3
AHRS;21.546;266.479;0.7068;-169.2311;18.3274;0.15912;-0.98277;0.00888;-19
ACCE;21.548;266.482;1.69509;-1.87705;-10.60153;3
MAGN;21.550;266.482;2.16000;19.50000;39.06000;3
LIGH;21.554;266.489;43.0;0
GYRO;21.564;266.499;0.94134;3.60410;-1.23334;3
AHRS;21.565;266.499;0.1572;-167.3479;18.4313;0.15932;-0.98106;0.01630;90
ACCE;21.567;266.503;2.05901;-2.04944;-9.61511;3
MAGN;21.568;266.503;1.62000;19.86000;38.88000;3
LIGH;21.572;266.508;45.0;0
PRES;21.579;266.516;1012.1816;0
GYRO;21.584;266.519;0.63652;4.18168;-1.26571;3
AHRS;21.585;266.519;-0.3251;-165.0892;18.3993;0.15816;-0.97885;0.02352;-38
ACCE;21.587;266.523;2.80600;-2.01113;-8.97347;3
MAGN;21.588;266.523;0.78000;20.40000;38.46000;3
LIGH;21.592;266.528;45.0;0
GYRO;21.603;266.539;0.63469;3.63220;-1.17133;3
AHRS;21.603;266.539;-0.7576;-163.0388;18.3027;0.15634;-0.97661;0.02991;56
ACCE;21.606;266.543;3.20823;-1.74298;-9.26077;3
MAGN;21.607;266.543;-0.36000;21.00000;37.98000;3
LIGH;21.611;266.548;40.0;0
SOUN;21.613;1329.22;0.04057;66.14
PRES;21.619;266.556;1012.1832;0
GYRO;21.623;266.559;1.00029;2.65635;-1.34940;3
AHRS;21.623;266.559;-1.2273;-160.8603;18.4137;0.15601;-0.97361;0.03702;-104
ACCE;21.626;266.563;3.64876;-1.78129;-9.60554;3
MAGN;21.627;266.563;-1.92000;21.72000;37.32000;3
LIGH;21.631;266.568;40.0;0
GYRO;21.643;266.579;1.57542;2.37901;-1.72814;3
AHRS;21.644;266.579;-1.8481;-158.4689;18.4618;0.15460;-0.97003;0.04560;-106
ACCE;21.647;266.583;4.45322;-1.69509;-9.94073;3
MAGN;21.648;266.583;-3.54000;22.38000;36.66000;3
LIGH;21.652;266.588;29.0;0
PRES;21.659;266.596;1012.0906;0
GYRO;21.663;266.599;1.50426;2.70277;-1.74707;3
AHRS;21.665;266.599;-2.1098;-156.5653;18.1554;0.15077;-0.96732;0.04984;6
ACCE;21.667;266.604;5.20021;-1.72383;-10.41957;3
MAGN;21.668;266.604;-5.46000;23.10000;35.88000;3
LIGH;21.672;266.608;29.0;0
GYRO;21.683;266.619;0.83230;3.36678;-1.54427;3
AHRS;21.685;266.619;-2.2403;-154.5037;18.0415;0.14864;-0.96378;0.05342;34
ACCE;21.687;266.623;5.80354;-1.71425;-10.07480;3
MAGN;21.688;266.623;-7.56000;23.70000;34.86000;3
LIGH;21.692;266.628;31.0;0
PRES;21.699;266.636;1012.1774;0
GYRO;21.703;266.639;0.40897;4.15847;-1.31977;3
AHRS;21.704;266.639;-2.4585;-151.8755;17.9066;0.14578;-0.95880;0.05836;54
ACCE;21.707;266.644;6.27281;-1.81002;-9.23204;3
MAGN;21.708;266.644;-9.90000;24.18000;33.78000;3
LIGH;21.712;266.649;31.0;0
GYRO;21.723;266.659;0.09804;4.59523;-1.15667;3
AHRS;21.724;266.659;-2.1737;-148.8773;17.3690;0.14040;-0.95290;0.05856;-84
ACCE;21.727;266.664;6.63673;-1.80044;-8.17859;3
MAGN;21.728;266.664;-12.30000;24.78000;32.58000;3
LIGH;21.732;266.668;36.0;0
PRES;21.739;266.676;1012.1506;0
GYRO;21.743;266.679;-0.05589;4.32951;-1.11239;3
AHRS;21.744;266.679;-1.7337;-145.7120;16.5881;0.13341;-0.94611;0.05682;-54
ACCE;21.748;266.685;7.16345;-1.85790;-7.24007;3
MAGN;21.749;266.685;-14.70000;25.14000;31.08000;3
LIGH;21.752;266.688;36.0;0
GYRO;21.764;266.700;0.08094;3.79164;-1.31428;3
AHRS;21.765;266.700;-1.2923;-142.2368;15.9049;0.12728;-0.93754;0.05534;-112
ACCE;21.768;266.704;7.76679;-1.99198;-6.63673;3
MAGN;21.769;266.704;-17.10000;25.44000;29.46000;3
LIGH;21.772;266.708;32.0;0
PRES;21.779;266.716;1012.0624;0
GYRO;21.783;266.719;0.36682;3.60838;-1.69454;3
AHRS;21.784;266.719;-0.7723;-138.5488;15.3010;0.12215;-0.92726;0.05336;119
ACCE;21.789;266.725;8.25521;-1.79086;-6.03339;3
MAGN;21.790;266.725;-19.68000;25.38000;27.72000;3
LIGH;21.792;266.728;32.0;0
GYRO;21.803;266.739;0.60903;3.60075;-1.93828;3
AHRS;21.805;266.739;-0.3100;-135.0558;14.8366;0.11828;-0.91646;0.05183;71
ACCE;21.808;266.745;8.42759;-1.49398;-5.32470;3
MAGN;21.812;266.745;-22.20000;25.26000;25.86000;3
LIGH;21.813;266.748;29.0;0
PRES;21.819;266.756;1012.1219;0
GYRO;21.823;266.759;0.74159;3.31791;-1.97798;3
AHRS;21.824;266.759;0.1049;-131.8985;14.7002;0.11720;-0.90563;0.05131;-14
ACCE;21.828;266.764;8.56167;-1.13964;-4.68306;3
MAGN;21.832;266.764;-24.66000;24.90000;23.76000;3
LIGH;21.833;266.768;29.0;0
GYRO;21.843;266.779;0.80817;2.80845;-1.95416;3
AHRS;21.844;266.779;0.6816;-128.9562;14.9477;0.11992;-0.89440;0.05072;-31
ACCE;21.848;266.784;8.67659;-0.61292;-4.23295;3
MAGN;21.849;266.784;-27.00000;24.54000;21.60000;3
LIGH;21.852;266.788;28.0;0
PRES;21.860;266.796;1012.1586;0
GYRO;21.863;266.799;0.84727;2.46209;-1.89582;3
AHRS;21.864;266.799;1.3762;-126.1356;15.3902;0.12476;-0.88272;0.05003;80
ACCE;21.868;266.805;8.72447;-0.00958;-3.93607;3
MAGN;21.869;266.805;-29.16000;23.88000;19.32000;3
LIGH;21.872;266.808;28.0;0
GYRO;21.883;266.819;0.79901;2.23088;-1.68049;3
AHRS;21.884;266.819;2.1123;-123.7045;15.8399;0.13009;-0.87198;0.04889;38
ACCE;21.888;266.825;8.94474;0.41180;-3.73495;3
MAGN;21.889;266.825;-31.26000;23.22000;17.04000;3
LIGH;21.892;266.828;28.0;0
PRES;21.900;266.836;1012.1096;0
GYRO;21.903;266.839;0.59346;2.20156;-1.39247;3
AHRS;21.904;266.839;3.0129;-121.4506;16.2185;0.13573;-0.86145;0.04625;-5
ACCE;21.908;266.845;9.23204;0.68953;-3.40934;3
MAGN;21.910;266.845;-33.24000;22.62000;14.64000;3
LIGH;21.912;266.848;28.0;0
GYRO;21.923;266.859;0.33048;2.30724;-1.27396;3
AHRS;21.926;266.859;4.1775;-119.3326;16.6485;0.14309;-0.85077;0.04194;-2
ACCE;21.929;266.865;9.56723;0.94810;-2.84431;3
MAGN;21.930;266.865;-34.92000;21.72000;12.30000;3
LIGH;21.932;266.868;25.0;0
PRES;21.939;266.876;1012.0969;0
GYRO;21.943;266.879;0.16921;2.46881;-1.30970;3
AHRS;21.944;266.879;5.4419;-117.1388;17.0547;0.15086;-0.83922;0.03718;127
ACCE;21.949;266.885;9.73004;1.20668;-2.22182;3
MAGN;21.950;266.885;-36.60000;20.76000;9.90000;3
LIGH;21.952;266.888;25.0;0
GYRO;21.963;266.899;-0.00275;2.60015;-1.36742;3
AHRS;21.964;266.899;6.8302;-114.7096;17.2206;0.15761;-0.82625;0.03102;16
ACCE;21.969;266.905;9.68215;1.26414;-1.74298;3
MAGN;21.970;266.905;-37.98000;19.80000;7.44000;3
LIGH;21.972;266.908;25.0;0
PRES;21.979;266.916;1012.1429;0
GYRO;21.983;266.919;-0.19823;2.72446;-1.40163;3
AHRS;21.984;266.919;8.3641;-111.9069;17.2159;0.16405;-0.81096;0.02383;50
ACCE;21.989;266.925;9.66300;1.44610;-1.22583;3
MAGN;21.990;266.925;-39.18000;18.78000;4.92000;3
LIGH;21.992;266.928;25.0;0
GYRO;22.003;266.939;-0.29566;2.92910;-1.42423;3
AHRS;22.004;266.939;10.0179;-108.7227;17.1403;0.17095;-0.79298;0.01633;87
ACCE;22.009;266.945;9.62469;1.68552;-0.38307;3
MAGN;22.010;266.945;-40.08000;17.76000;2.34000;3
LIGH;22.012;266.948;33.0;0
PRES;22.020;266.956;1012.1118;0
GYRO;22.024;266.959;-0.26817;2.99416;-1.43004;3
AHRS;22.025;266.959;11.6812;-105.4656;16.9838;0.17785;-0.77391;0.00886;30
ACCE;22.029;266.965;9.38527;2.03986;0.49799;3
MAGN;22.030;266.965;-40.74000;16.68000;-0.18000;3
LIGH;22.032;266.968;33.0;0
GYRO;22.044;266.979;-0.27581;3.01615;-1.50517;3
AHRS;22.045;266.979;13.4875;-101.9614;16.6594;0.18493;-0.75271;0.00030;-60
ACCE;22.051;266.986;8.97347;2.33674;1.32160;3
MAGN;22.052;266.986;-41.22000;15.54000;-2.52000;3
LIGH;22.054;266.988;43.0;0
PRES;22.070;266.996;1012.1452;0
GYRO;22.072;266.999;-0.26512;2.80143;-1.55221;3
AHRS;22.073;266.999;15.2434;-98.5279;16.2295;0.19170;-0.73129;-0.00819;-104
ACCE;22.075;267.006;8.73405;2.64320;1.88663;3
MAGN;22.077;267.006;-41.64000;14.34000;-4.80000;3
LIGH;22.078;267.008;43.0;0
GYRO;22.083;267.019;-0.23121;2.72232;-1.68263;3
AHRS;22.084;267.019;17.1872;-94.8014;15.6660;0.19939;-0.70727;-0.01775;80
ACCE;22.091;267.027;8.39886;2.94008;2.41336;3
MAGN;22.092;267.027;-41.76000;13.02000;-6.96000;3
LIGH;22.093;267.028;76.0;0
PRES;22.099;267.036;1012.2581;0
GYRO;22.103;267.039;-0.17196;2.67803;-1.88024;3
AHRS;22.105;267.039;19.2582;-91.1652;14.9558;0.20772;-0.68297;-0.02866;-118
LIGH;22.112;267.048;76.0;0
ACCE;22.113;267.049;8.41801;3.19865;2.95923;3
MAGN;22.114;267.049;-41.70000;11.94000;-9.12000;3
SOUN;22.115;1304.63;0.03982;65.98
GYRO;22.123;267.059;-0.05223;2.69941;-1.93492;3
AHRS;22.124;267.059;21.2966;-87.5155;14.1938;0.21641;-0.65800;-0.03912;-14
ACCE;22.131;267.067;8.03494;3.61046;3.16035;3
MAGN;22.132;267.067;-41.40000;10.74000;-11.28000;3
LIGH;22.133;267.068;105.0;0
PRES;22.139;267.076;1012.1733;0
GYRO;22.143;267.079;0.11057;3.09159;-1.85214;3
AHRS;22.144;267.079;23.3745;-83.4694;13.3778;0.22607;-0.62984;-0.04881;-71
ACCE;22.151;267.087;7.26880;4.04141;3.45723;3
MAGN;22.152;267.087;-41.04000;9.54000;-13.38000;3
LIGH;22.152;267.088;105.0;0
GYRO;22.163;267.099;0.27855;3.42054;-1.72722;3
AHRS;22.164;267.099;25.3700;-79.4449;12.5089;0.23582;-0.60136;-0.05775;-35
ACCE;22.171;267.107;6.33985;4.06057;4.29041;3
MAGN;22.172;267.107;-39.90000;7.92000;-15.60000;3
LIGH;22.173;267.108;109.0;0
PRES;22.179;267.116;1012.1971;0
GYRO;22.183;267.119;0.27947;3.14199;-1.67011;3
AHRS;22.185;267.119;27.3317;-75.7570;11.5505;0.24557;-0.57481;-0.06715;-106
ACCE;22.191;267.128;5.61201;4.35745;4.66391;3
MAGN;22.192;267.128;-39.00000;6.78000;-17.76000;3
LIGH;22.193;267.128;109.0;0
GYRO;22.203;267.139;0.11454;3.01676;-1.58978;3
AHRS;22.204;267.139;29.1340;-71.5802;10.4806;0.25486;-0.54502;-0.07477;-3
ACCE;22.211;267.148;5.26724;4.58729;4.92248;3
MAGN;22.212;267.148;-37.92000;5.52000;-19.86000;3
LIGH;22.214;267.148;121.0;0
PRES;22.220;267.156;1012.2100;0
GYRO;22.223;267.159;-0.01955;3.11602;-1.57420;3
AHRS;22.224;267.159;30.9033;-67.1741;9.1039;0.26356;-0.51391;-0.08320;-39
LIGH;22.232;267.168;121.0;0
ACCE;22.233;267.170;5.05655;4.84586;4.98952;3
MAGN;22.234;267.170;-36.66000;4.38000;-21.84000;3
GYRO;22.243;267.179;-0.20433;3.14901;-1.57909;3
AHRS;22.244;267.179;32.4865;-62.7363;7.2883;0.27011;-0.48357;-0.09320;124
LIGH;22.252;267.188;254.0;0
ACCE;22.253;267.189;4.90333;4.95121;5.25767;3
MAGN;22.254;267.189;-35.28000;3.30000;-24.00000;3
PRES;22.259;267.196;1012.2159;0
GYRO;22.263;267.199;-0.09224;2.87962;-1.45508;3
AHRS;22.264;267.199;33.9641;-58.6666;5.6687;0.27748;-0.45536;-0.10168;-26
LIGH;22.272;267.208;254.0;0
MAGN;22.274;267.210;-32.88000;1.68000;-26.04000;3
GYRO;22.284;267.219;0.30513;2.33045;-1.18844;3
AHRS;22.285;267.219;35.3740;-55.1010;4.2854;0.28565;-0.43029;-0.10884;127
LIGH;22.292;267.228;249.0;0
ACCE;22.293;267.230;3.83072;4.97036;6.28239;3
MAGN;22.295;267.230;-31.20000;0.66000;-27.84000;3
PRES;22.300;267.236;1012.1694;0
GYRO;22.306;267.239;0.49816;1.84603;-1.17439;3
AHRS;22.307;267.239;36.7936;-51.5873;2.6272;0.29354;-0.40627;-0.11770;112
LIGH;22.312;267.248;249.0;0
ACCE;22.314;267.250;3.26569;5.29597;6.99107;3
MAGN;22.316;267.250;-29.46000;-0.30000;-29.58000;3
GYRO;22.323;267.259;0.51129;1.06993;-1.46241;3
AHRS;22.324;267.259;38.3864;-49.0317;1.2433;0.30335;-0.38861;-0.12708;-3
LIGH;22.332;267.268;239.0;0
ACCE;22.333;267.269;2.46124;5.98550;7.56568;3
MAGN;22.335;267.269;-27.78000;-1.38000;-31.20000;3
PRES;22.339;267.276;1012.1200;0
GYRO;22.343;267.279;0.38332;0.30513;-1.79808;3
AHRS;22.344;267.279;39.8832;-46.2723;-0.7642;0.31116;-0.37144;-0.13977;-23
LIGH;22.352;267.288;239.0;0
ACCE;22.353;267.289;1.77171;6.14831;7.27837;3
MAGN;22.354;267.289;-26.22000;-2.58000;-32.76000;3
GYRO;22.363;267.299;0.07178;-0.21258;-2.30846;3
AHRS;22.364;267.299;41.4676;-43.0761;-3.8879;0.31747;-0.35432;-0.15940;21
LIGH;22.372;267.308;234.0;0
ACCE;22.373;267.309;1.39821;5.77481;6.86657;3
MAGN;22.374;267.309;-24.48000;-3.60000;-34.08000;3
PRES;22.379;267.316;1012.1481;0
GYRO;22.383;267.319;-0.38820;-0.45326;-2.77974;3
AHRS;22.384;267.319;42.9341;-39.2986;-8.1356;0.32159;-0.33660;-0.18492;84
LIGH;22.392;267.328;234.0;0
ACCE;22.393;267.329;1.52271;6.11958;7.27837;3
MAGN;22.394;267.329;-22.74000;-4.62000;-35.34000;3
GYRO;22.403;267.339;-0.94104;-0.67562;-2.93765;3
AHRS;22.404;267.339;44.0259;-35.2166;-13.2453;0.32253;-0.31979;-0.21454;57
LIGH;22.412;267.348;236.0;0
ACCE;22.413;267.350;1.25456;6.02381;7.53695;3
MAGN;22.414;267.350;-21.30000;-5.28000;-36.66000;3
PRES;22.419;267.356;1012.1599;0
GYRO;22.423;267.359;-1.53327;-0.64507;-2.81517;3
AHRS;22.424;267.359;44.4282;-30.3819;-19.1105;0.31953;-0.29979;-0.24600;-83
LIGH;22.432;267.368;236.0;0
ACCE;22.433;267.370;1.27372;5.77481;7.79552;3
MAGN;22.434;267.370;-19.80000;-5.76000;-37.68000;3
GYRO;22.443;267.379;-2.05251;-0.73395;-2.74553;3
AHRS;22.445;267.379;44.1182;-25.3715;-25.5545;0.31231;-0.27952;-0.28040;41
LIGH;22.452;267.388;249.0;0
ACCE;22.453;267.390;1.02472;5.44920;7.55610;3
MAGN;22.454;267.390;-18.48000;-6.12000;-38.64000;3
PRES;22.459;267.396;1012.1877;0
GYRO;22.463;267.399;-2.47462;-0.64049;-2.71102;3
AHRS;22.464;267.399;42.8617;-20.1589;-31.9335;0.30105;-0.25558;-0.31359;77
LIGH;22.472;267.408;249.0;0
ACCE;22.473;267.409;0.96726;5.07571;7.36456;3
MAGN;22.474;267.409;-17.28000;-6.30000;-39.30000;3
GYRO;22.483;267.419;-2.83808;-0.24038;-2.71774;3
AHRS;22.484;267.419;40.7892;-15.2001;-37.9322;0.28638;-0.22950;-0.34555;-5
LIGH;22.492;267.428;404.0;0
PRES;22.499;267.436;1012.2164;0
GYRO;22.503;267.439;-2.79043;-0.15638;-2.68995;3
AHRS;22.504;267.439;38.5600;-11.0670;-43.2494;0.27197;-0.20573;-0.37583;-84
LIGH;22.512;267.448;404.0;0
ACCE;22.513;267.449;0.68953;4.06057;8.62870;3
MAGN;22.514;267.449;-15.30000;-6.12000;-40.20000;3
GYRO;22.524;267.459;-2.52654;-0.30757;-2.84022;3
AHRS;22.526;267.459;36.0965;-7.2510;-48.2469;0.25762;-0.18124;-0.40570;-10
LIGH;22.532;267.468;618.0;0
ACCE;22.534;267.470;0.57461;3.49553;8.92558;3
MAGN;22.535;267.470;-14.64000;-5.76000;-40.44000;3
PRES;22.540;267.476;1012.1551;0
GYRO;22.544;267.479;-2.47156;-0.59895;-3.03753;3
AHRS;22.545;267.479;33.4226;-4.1632;-52.7346;0.24201;-0.15879;-0.43444;-5
LIGH;22.552;267.488;618.0;0
ACCE;22.554;267.490;0.31603;3.36146;9.11712;3
MAGN;22.554;267.490;-14.28000;-5.40000;-40.86000;3
GYRO;22.564;267.499;-2.50119;-0.79504;-3.49079;3
AHRS;22.565;267.499;30.4345;-1.2898;-57.5321;0.22485;-0.13583;-0.46692;93
LIGH;22.572;267.508;812.0;0
ACCE;22.574;267.510;0.40223;3.17950;8.79151;3
MAGN;22.575;267.510;-14.04000;-4.92000;-40.92000;3
PRES;22.579;267.516;1012.1525;0
GYRO;22.583;267.519;-2.46790;-0.80481;-3.86586;3
AHRS;22.584;267.519;27.3678;1.0688;-62.1504;0.20728;-0.11434;-0.49960;-4
LIGH;22.592;267.528;812.0;0
ACCE;22.594;267.530;0.46926;3.13162;8.73405;3
MAGN;22.595;267.530;-14.16000;-4.38000;-41.04000;3
GYRO;22.603;267.539;-2.25348;-0.65760;-4.11387;3
AHRS;22.604;267.539;24.4004;3.2880;-66.8896;0.19172;-0.09302;-0.53341;78
LIGH;22.614;267.549;982.0;0
ACCE;22.615;267.550;0.42138;3.09331;8.98304;3
MAGN;22.616;267.550;-14.28000;-3.72000;-41.10000;3
SOUN;22.617;167.02;0.00510;48.13
PRES;22.622;267.556;1012.1019;0
GYRO;22.623;267.559;-1.96668;-0.55955;-4.13617;3
AHRS;22.624;267.559;21.5338;5.0651;-71.4671;0.17685;-0.07376;-0.56647;-86
LIGH;22.632;267.568;982.0;0
ACCE;22.634;267.570;0.46926;3.16992;8.94474;3
MAGN;22.635;267.570;-14.52000;-3.12000;-40.98000;3
GYRO;22.643;267.579;-1.92148;-0.43707;-3.93214;3
AHRS;22.644;267.579;18.5974;6.6475;-75.7427;0.16246;-0.05386;-0.59741;-63
LIGH;22.652;267.588;1080.0;0
ACCE;22.654;267.590;0.49799;3.33273;8.97347;3
MAGN;22.655;267.590;-14.76000;-2.28000;-40.74000;3
PRES;22.659;267.596;1012.2122;0
GYRO;22.663;267.599;-1.94652;-0.33017;-3.51034;3
AHRS;22.664;267.599;15.8585;7.9490;-79.5472;0.14969;-0.03528;-0.62477;-33
LIGH;22.672;267.608;1080.0;0
ACCE;22.674;267.610;0.43096;3.27527;9.34696;3
MAGN;22.675;267.610;-15.06000;-1.38000;-40.56000;3
GYRO;22.683;267.619;-1.81702;-0.21747;-3.10350;3
AHRS;22.684;267.619;13.4063;9.0341;-82.9047;0.13899;-0.01841;-0.64854;53
LIGH;22.692;267.628;1101.0;0
ACCE;22.694;267.631;0.46926;2.97839;9.36612;3
MAGN;22.695;267.631;-15.66000;-0.54000;-40.32000;3
PRES;22.699;267.636;1012.1979;0
GYRO;22.703;267.639;-1.60352;-0.20983;-2.72354;3
AHRS;22.705;267.639;11.1743;9.7443;-85.5719;0.12861;-0.00386;-0.66752;72
LIGH;22.712;267.648;1101.0;0
ACCE;22.714;267.651;0.39265;2.63362;9.38527;3
MAGN;22.716;267.651;-16.20000;0.36000;-40.26000;3
GYRO;22.723;267.659;-1.29229;-0.39340;-2.20767;3
AHRS;22.724;267.659;9.3066;10.0436;-87.5082;0.11871;0.00713;-0.68151;84
LIGH;22.732;267.668;1104.0;0
ACCE;22.735;267.671;0.34477;2.01113;9.29908;3
MAGN;22.735;267.671;-16.74000;0.96000;-39.96000;3
PRES;22.739;267.676;1012.2300;0
GYRO;22.743;267.679;-0.96822;-0.55497;-1.84420;3
AHRS;22.744;267.679;7.6974;10.1431;-89.1507;0.10953;0.01590;-0.69330;107
LIGH;22.752;267.688;1104.0;0
ACCE;22.755;267.691;0.28730;1.36948;9.32781;3
MAGN;22.756;267.691;-17.34000;1.56000;-39.78000;3
GYRO;22.763;267.699;-0.81062;-0.67653;-1.91445;3
AHRS;22.764;267.699;6.1959;9.9893;-90.6685;0.09968;0.02282;-0.70418;33
LIGH;22.772;267.708;1104.0;0
ACCE;22.775;267.711;0.27773;0.97683;9.26077;3
MAGN;22.776;267.711;-18.00000;2.10000;-39.60000;3
PRES;22.779;267.716;1012.1894;0
GYRO;22.783;267.719;-0.90988;-0.81092;-2.15513;3
AHRS;22.784;267.719;4.6728;9.5171;-92.0532;0.08786;0.02831;-0.71424;55
LIGH;22.792;267.728;1104.0;0
ACCE;22.796;267.733;0.48842;0.84276;8.99262;3
MAGN;22.797;267.733;-18.48000;2.52000;-39.42000;3
GYRO;22.803;267.739;-1.03633;-0.91569;-2.23699;3
AHRS;22.804;267.739;3.1531;8.8847;-93.4264;0.07517;0.03312;-0.72401;-128
LIGH;22.812;267.748;1121.0;0
ACCE;22.815;267.751;0.88107;0.69911;8.85855;3
MAGN;22.816;267.751;-19.14000;2.82000;-39.18000;3
PRES;22.819;267.756;1012.1359;0
GYRO;22.823;267.759;-0.95478;-0.86254;-2.14200;3
AHRS;22.824;267.759;1.6847;8.2607;-94.8850;0.06297;0.03791;-0.73389;49
LIGH;22.832;267.768;1121.0;0
ACCE;22.835;267.771;1.13964;0.70868;8.90643;3
MAGN;22.836;267.771;-19.56000;3.00000;-38.94000;3
GYRO;22.843;267.779;-0.86040;-0.70219;-2.06717;3
AHRS;22.844;267.779;0.1399;7.5765;-96.4222;0.05007;0.04312;-0.74392;-26
LIGH;22.852;267.788;1129.0;0
ACCE;22.855;267.791;1.38864;0.80445;9.12670;3
MAGN;22.857;267.791;-20.16000;2.94000;-38.64000;3
PRES;22.859;267.796;1012.1945;0
GYRO;22.863;267.799;-0.96028;-0.71716;-1.94744;3
AHRS;22.865;267.799;-1.4452;6.6066;-97.8195;0.03515;0.04736;-0.75284;118
LIGH;22.872;267.808;1129.0;0
ACCE;22.876;267.812;1.43652;0.71826;9.13627;3
MAGN;22.877;267.812;-20.04000;2.34000;-38.28000;3
GYRO;22.883;267.819;-1.12552;-0.87995;-1.87200;3
AHRS;22.885;267.819;-2.8982;5.5701;-99.1904;0.02062;0.05072;-0.76114;74
LIGH;22.892;267.828;1141.0;0
ACCE;22.896;267.832;1.44610;0.39265;9.02135;3
MAGN;22.896;267.832;-20.70000;2.28000;-37.80000;3
PRES;22.900;267.836;1012.1368;0
GYRO;22.903;267.839;-1.10842;-0.98838;-1.94652;3
AHRS;22.905;267.839;-4.1161;4.4939;-100.6107;0.00723;0.05264;-0.76927;105
LIGH;22.912;267.848;1141.0;0
ACCE;22.916;267.852;1.63763;-0.01915;8.85855;3
MAGN;22.917;267.852;-21.30000;2.16000;-37.44000;3
GYRO;22.924;267.859;-1.04244;-1.04427;-2.13497;3
AHRS;22.926;267.859;-5.3285;3.2888;-102.2078;-0.00687;0.05416;-0.77796;73
LIGH;22.932;267.868;1141.0;0
ACCE;22.936;267.872;2.02071;-0.14365;8.49463;3
MAGN;22.937;267.872;-21.90000;1.92000;-37.08000;3
PRES;22.939;267.876;1012.0935;0
GYRO;22.943;267.879;-1.11055;-0.99143;-2.09924;3
AHRS;22.944;267.879;-6.6611;2.0866;-103.7082;-0.02158;0.05691;-0.78564;-58
LIGH;22.952;267.888;1141.0;0
ACCE;22.956;267.892;2.52828;-0.07661;8.53294;3
MAGN;22.957;267.892;-22.50000;1.50000;-36.72000;3
GYRO;22.963;267.899;-1.18294;-0.96059;-1.81885;3
AHRS;22.965;267.899;-7.9643;0.7559;-105.2803;-0.03691;0.05919;-0.79318;-55
LIGH;22.972;267.908;1141.0;0
ACCE;22.976;267.912;2.93050;-0.13408;8.60955;3
MAGN;22.977;267.912;-23.22000;1.14000;-36.42000;3
PRES;22.979;267.916;1012.1189;0
GYRO;22.983;267.919;-1.19913;-0.95295;-1.52228;3
AHRS;22.984;267.919;-9.2295;-0.6455;-106.9166;-0.05241;0.06130;-0.80054;98
LIGH;22.992;267.928;1141.0;0
ACCE;22.996;267.932;3.25611;-0.43096;8.68616;3
MAGN;22.997;267.932;-23.82000;0.90000;-35.88000;3
GYRO;23.003;267.939;-1.12613;-1.02473;-1.33230;3
AHRS;23.004;267.939;-10.3335;-2.2138;-108.4745;-0.06823;0.06182;-0.80698;-8
LIGH;23.012;267.948;1131.0;0
ACCE;23.016;267.953;3.32315;-0.64165;8.73405;3
MAGN;23.024;267.953;-24.30000;0.54000;-35.52000;3
PRES;23.029;267.956;1012.1667;0
GYRO;23.031;267.959;-0.99999;-1.08306;-1.26907;3
AHRS;23.032;267.959;-11.3060;-3.8186;-109.9554;-0.08365;0.06160;-0.81261;67
LIGH;23.039;267.968;1131.0;0
ACCE;23.040;267.975;3.27527;-0.84276;8.82982;3
MAGN;23.040;267.975;-24.96000;0.12000;-34.86000;3
GYRO;23.045;267.979;-0.95936;-1.18264;-1.33779;3
AHRS;23.046;267.979;-12.2796;-5.6196;-111.5286;-0.10039;0.06090;-0.81805;-15
LIGH;23.069;267.988;1124.0;0
MAGN;23.070;267.993;-25.56000;-0.06000;-34.50000;3
PRES;23.070;267.996;1012.1076;0
GYRO;23.071;267.999;-0.97738;-1.26663;-1.50792;3
AHRS;23.071;267.999;-13.1291;-7.4342;-113.2305;-0.11655;0.05982;-0.82370;-128
LIGH;23.072;268.008;1124.0;0
ACCE;23.077;268.013;3.44765;-1.18752;8.20732;3
MAGN;23.077;268.013;-26.22000;-0.42000;-33.90000;3
GYRO;23.083;268.019;-0.98166;-1.20646;-1.66216;3
AHRS;23.083;268.019;-13.8579;-9.1402;-115.0280;-0.13131;0.05896;-0.82954;42
LIGH;23.091;268.028;1099.0;0
ACCE;23.096;268.033;3.83072;-1.39821;7.98706;3
MAGN;23.097;268.033;-26.94000;-0.84000;-33.24000;3
PRES;23.099;268.036;1012.0909;0
GYRO;23.103;268.039;-0.92485;-1.18783;-1.75074;3
AHRS;23.104;268.039;-14.4337;-10.9166;-116.9055;-0.14585;0.05720;-0.83537;16
LIGH;23.111;268.048;1099.0;0
SOUN;23.113;426.19;0.01301;56.26
ACCE;23.116;268.053;3.82115;-1.54187;7.78594;3
MAGN;23.117;268.053;-27.84000;-1.20000;-32.52000;3
GYRO;23.123;268.059;-0.82986;-1.26907;-1.69759;3
AHRS;23.124;268.059;-15.0386;-12.8122;-118.9388;-0.16134;0.05582;-0.84120;3
LIGH;23.131;268.068;1077.0;0
ACCE;23.137;268.073;3.67749;-1.57060;7.44118;3
MAGN;23.138;268.073;-28.38000;-1.62000;-32.04000;3
PRES;23.139;268.076;1012.1635;0
GYRO;23.143;268.079;-0.69791;-1.32344;-1.60627;3
AHRS;23.144;268.079;-15.5289;-14.7729;-121.1339;-0.17678;0.05409;-0.84725;40
LIGH;23.152;268.088;1077.0;0
MAGN;23.157;268.093;-29.22000;-2.04000;-31.38000;3
GYRO;23.163;268.099;-0.50091;-1.43126;-1.69301;3
AHRS;23.164;268.099;-15.7844;-16.8582;-123.3927;-0.19224;0.05074;-0.85314;45
LIGH;23.172;268.108;1068.0;0
ACCE;23.178;268.114;4.10845;-1.66636;7.19218;3
MAGN;23.180;268.114;-30.06000;-2.46000;-30.66000;3
PRES;23.181;268.116;1012.0090;0
GYRO;23.183;268.119;-0.36285;-1.52075;-2.14658;3
AHRS;23.184;268.119;-15.8221;-18.9492;-125.8877;-0.20695;0.04674;-0.85975;127
LIGH;23.192;268.128;1068.0;0
ACCE;23.197;268.134;4.60644;-1.41737;6.87615;3
MAGN;23.198;268.134;-30.66000;-3.06000;-29.94000;3
GYRO;23.203;268.139;-0.33078;-1.27274;-2.83747;3
AHRS;23.204;268.139;-15.5733;-20.7561;-128.5965;-0.21862;0.04268;-0.86757;48
LIGH;23.212;268.148;1058.0;0
ACCE;23.217;268.154;5.24809;-0.73741;7.02938;3
MAGN;23.220;268.154;-31.20000;-3.90000;-29.16000;3
PRES;23.221;268.156;1012.1140;0
GYRO;23.224;268.159;-0.30391;-1.04397;-3.17986;3
AHRS;23.226;268.159;-15.1224;-22.7635;-131.3626;-0.23139;0.03699;-0.87489;6
LIGH;23.232;268.168;1058.0;0
ACCE;23.238;268.174;6.09085;-0.07661;7.32626;3
MAGN;23.239;268.174;-31.80000;-4.68000;-28.38000;3
GYRO;23.243;268.179;-0.33964;-1.30511;-2.97278;3
AHRS;23.245;268.179;-14.5519;-25.1972;-134.2661;-0.24739;0.02981;-0.88125;29
LIGH;23.252;268.188;1046.0;0
ACCE;23.258;268.194;6.56969;0.39265;7.41245;3
MAGN;23.259;268.194;-32.22000;-5.52000;-27.66000;3
PRES;23.260;268.196;1012.0778;0
GYRO;23.263;268.199;-0.49480;-1.66919;-2.66062;3
AHRS;23.265;268.199;-13.7310;-27.6343;-137.3612;-0.26309;0.02193;-0.88775;-110
LIGH;23.272;268.208;1046.0;0
ACCE;23.278;268.214;6.87615;0.81403;7.21134;3
MAGN;23.279;268.214;-32.70000;-6.48000;-26.94000;3
GYRO;23.283;268.219;-0.64324;-1.59558;-2.54914;3
AHRS;23.285;268.219;-12.6901;-29.8995;-140.3543;-0.27741;0.01350;-0.89367;47
LIGH;23.292;268.228;1017.0;0
ACCE;23.299;268.234;7.27837;1.12049;7.12514;3
MAGN;23.300;268.234;-33.12000;-7.38000;-25.98000;3
PRES;23.301;268.236;1012.1215;0
GYRO;23.304;268.239;-0.70616;-1.39583;-2.53051;3
AHRS;23.305;268.239;-11.6316;-32.3003;-143.0650;-0.29330;0.00466;-0.89745;127
LIGH;23.312;268.248;1017.0;0
ACCE;23.318;268.254;7.57525;1.13006;6.75165;3
MAGN;23.320;268.254;-33.54000;-8.64000;-25.26000;3
GYRO;23.323;268.259;-0.70799;-1.21073;-2.54670;3
AHRS;23.325;268.259;-10.5479;-34.5571;-145.6910;-0.30849;-0.00337;-0.90048;-11
LIGH;23.332;268.268;449.0;0
ACCE;23.338;268.275;7.69975;0.70868;6.32069;3
MAGN;23.340;268.275;-33.72000;-9.90000;-24.54000;3
PRES;23.341;268.276;1012.0472;0
GYRO;23.343;268.279;-0.55894;-1.00426;-2.85610;3
AHRS;23.345;268.279;-9.0787;-36.5592;-148.4481;-0.32132;-0.01269;-0.90416;30
LIGH;23.352;268.288;449.0;0
ACCE;23.358;268.295;7.84340;0.67038;5.84185;3
MAGN;23.359;268.295;-33.78000;-11.10000;-23.88000;3
GYRO;23.363;268.299;-0.12126;-0.82039;-3.29684;3
AHRS;23.364;268.299;-7.2283;-38.3494;-151.1134;-0.33229;-0.02410;-0.90769;31
LIGH;23.372;268.308;385.0;0
ACCE;23.378;268.315;7.87214;1.62806;5.77481;3
MAGN;23.380;268.315;-33.66000;-12.72000;-23.04000;3
PRES;23.381;268.316;1012.0637;0
GYRO;23.383;268.319;0.61148;-0.76847;-3.34785;3
AHRS;23.384;268.319;-5.2027;-39.9824;-153.3216;-0.34215;-0.03729;-0.90987;-78
LIGH;23.392;268.328;385.0;0
ACCE;23.398;268.335;8.02536;2.72939;6.02381;3
MAGN;23.399;268.335;-33.48000;-14.40000;-22.20000;3
GYRO;23.403;268.339;1.13132;-0.77549;-3.01218;3
AHRS;23.404;268.339;-3.0776;-41.4733;-155.3002;-0.35113;-0.05117;-0.91121;-124
LIGH;23.412;268.348;371.0;0
ACCE;23.419;268.355;8.29351;3.35188;6.08127;3
MAGN;23.420;268.355;-33.12000;-16.14000;-21.42000;3
PRES;23.421;268.356;1012.0931;0
GYRO;23.423;268.359;1.24525;-0.66554;-2.66734;3
AHRS;23.424;268.359;-0.4623;-42.6465;-156.8969;-0.35701;-0.06913;-0.91237;23
LIGH;23.432;268.368;371.0;0
ACCE;23.439;268.375;8.05409;3.67749;5.59285;3
MAGN;23.440;268.375;-32.52000;-18.00000;-20.76000;3
GYRO;23.443;268.379;1.24494;-0.33964;-2.67681;3
AHRS;23.444;268.379;2.6889;-43.4007;-158.0240;-0.35872;-0.09186;-0.91350;14
LIGH;23.452;268.388;346.0;0
PRES;23.459;268.396;1012.0447;0
ACCE;23.460;268.397;7.51779;3.99353;5.43005;3
MAGN;23.461;268.397;-32.22000;-19.86000;-19.80000;3
GYRO;23.463;268.399;1.30298;0.08980;-3.32494;3
AHRS;23.464;268.399;6.2449;-43.7950;-159.1875;-0.35714;-0.11697;-0.91491;47
LIGH;23.472;268.408;346.0;0
ACCE;23.481;268.417;7.04853;4.67348;5.27682;3
MAGN;23.482;268.417;-31.32000;-21.84000;-18.90000;3
GYRO;23.483;268.419;1.47555;0.22846;-4.17679;3
AHRS;23.485;268.419;10.0299;-44.0484;-160.4214;-0.35435;-0.14337;-0.91560;81
LIGH;23.492;268.428;356.0;0
PRES;23.499;268.436;1012.0173;0
ACCE;23.501;268.437;6.84742;5.85143;5.25767;3
MAGN;23.502;268.437;-30.36000;-23.94000;-18.12000;3
GYRO;23.503;268.439;1.70431;0.05070;-4.46573;3
AHRS;23.504;268.439;13.8653;-44.0572;-161.4689;-0.34945;-0.17038;-0.91550;-96
LIGH;23.512;268.448;356.0;0
ACCE;23.521;268.457;6.55054;6.97192;5.22894;3
MAGN;23.523;268.457;-28.98000;-25.98000;-17.40000;3
GYRO;23.524;268.459;1.79197;-0.18601;-4.13434;3
AHRS;23.526;268.459;17.8811;-43.8614;-162.5602;-0.34283;-0.19843;-0.91457;-23
LIGH;23.532;268.468;361.0;0
PRES;23.540;268.476;1011.9601;0
ACCE;23.542;268.478;6.11958;7.60398;5.19063;3
MAGN;23.543;268.478;-27.54000;-27.96000;-16.56000;3
GYRO;23.545;268.479;1.81488;-0.23243;-3.87227;3
AHRS;23.546;268.479;22.3453;-43.4982;-163.6997;-0.33433;-0.22969;-0.91219;-76
LIGH;23.552;268.488;361.0;0
ACCE;23.561;268.498;5.48751;7.66145;4.97994;3
MAGN;23.562;268.498;-25.86000;-30.06000;-15.78000;3
GYRO;23.563;268.499;1.76815;-0.20159;-3.38603;3
AHRS;23.564;268.499;26.4235;-43.3249;-164.3656;-0.32714;-0.25931;-0.90784;70
LIGH;23.572;268.508;336.0;0
PRES;23.579;268.516;1011.9702;0
ACCE;23.581;268.518;4.74052;7.51779;4.80756;3
MAGN;23.582;268.518;-23.70000;-31.92000;-14.88000;3
GYRO;23.583;268.519;1.46944;-0.02627;-3.28279;3
AHRS;23.584;268.519;30.3236;-42.6829;-165.5061;-0.31772;-0.28597;-0.90383;-2
LIGH;23.592;268.528;336.0;0
ACCE;23.601;268.538;4.04141;7.35499;4.52025;3
MAGN;23.603;268.538;-21.60000;-33.72000;-13.92000;3
GYRO;23.604;268.539;0.93982;0.06445;-3.71589;3
AHRS;23.605;268.539;33.8693;-41.6059;-167.2940;0.30754;0.30821;0.90023;-1
SOUN;23.609;174.61;0.00533;48.51
LIGH;23.614;268.548;329.0;0
PRES;23.619;268.556;1012.0255;0
ACCE;23.622;268.558;3.40934;7.70933;4.31914;3
MAGN;23.623;268.558;-19.44000;-35.52000;-13.32000;3
GYRO;23.624;268.559;0.45845;-0.05467;-4.22597;3
AHRS;23.625;268.559;37.0533;-40.0503;-169.7326;0.29667;0.32639;0.89701;-40
LIGH;23.632;268.568;329.0;0
ACCE;23.642;268.578;2.75812;8.37013;4.28083;3
MAGN;23.644;268.578;-16.98000;-37.26000;-12.60000;3
GYRO;23.645;268.579;0.31429;-0.27764;-4.30721;3
AHRS;23.645;268.579;39.9425;-38.1402;-172.6131;0.28564;0.34191;0.89363;-51
LIGH;23.652;268.588;354.0;0
PRES;23.659;268.596;1012.1389;0
ACCE;23.662;268.598;2.21224;8.76278;4.16591;3
MAGN;23.663;268.598;-14.46000;-38.76000;-11.70000;3
GYRO;23.664;268.599;0.41844;-0.34758;-3.90618;3
AHRS;23.665;268.599;42.5718;-35.8312;-175.9079;0.27412;0.35543;0.89002;63
LIGH;23.672;268.608;354.0;0
ACCE;23.682;268.619;1.65679;8.67659;4.07972;3
MAGN;23.684;268.619;-11.88000;-40.14000;-10.74000;3
GYRO;23.685;268.619;0.55833;-0.25534;-3.44589;3
AHRS;23.686;268.619;45.1025;-33.2268;-179.5245;0.26252;0.36859;0.88543;52
LIGH;23.692;268.628;366.0;0
PRES;23.699;268.636;1012.1182;0
ACCE;23.703;268.639;1.07260;8.45632;3.98395;3
MAGN;23.704;268.639;-9.12000;-41.28000;-9.96000;3
GYRO;23.705;268.639;0.63011;-0.07758;-3.36006;3
AHRS;23.706;268.639;47.5935;-30.3039;176.6438;0.25046;0.38230;0.87971;-5
LIGH;23.712;268.648;366.0;0
ACCE;23.723;268.659;0.19154;8.09240;3.70622;3
MAGN;23.724;268.659;-6.24000;-42.18000;-9.24000;3
GYRO;23.725;268.659;0.73457;-0.16768;-3.60838;3
AHRS;23.726;268.659;49.9992;-27.3684;172.7032;0.24010;0.39614;0.87244;127
LIGH;23.732;268.668;365.0;0
PRES;23.739;268.676;1012.0400;0
ACCE;23.743;268.679;-0.77572;7.78594;3.68707;3
MAGN;23.744;268.679;-3.06000;-42.96000;-8.58000;3
GYRO;23.745;268.679;0.86590;-0.10385;-3.94497;3
AHRS;23.747;268.679;52.2470;-23.5708;168.2628;0.22649;0.41002;0.86512;-126
LIGH;23.756;268.688;365.0;0
GYRO;23.764;268.699;0.97402;0.10721;-4.36677;3
AHRS;23.766;268.699;54.4454;-18.6232;162.6358;0.21038;0.42453;0.85629;98
ACCE;23.767;268.701;-1.45567;7.52737;3.94564;3
MAGN;23.768;268.701;0.06000;-43.50000;-7.74000;3
LIGH;23.772;268.708;313.0;0
PRES;23.780;268.716;1012.0944;0
GYRO;23.788;268.719;1.03145;0.04459;-4.71924;3
AHRS;23.794;268.719;56.3431;-12.7632;155.7777;0.19424;0.43819;0.84557;78
ACCE;23.796;268.721;-2.07817;7.50822;3.71580;3
MAGN;23.797;268.721;3.06000;-43.56000;-7.08000;3
LIGH;23.798;268.728;313.0;0
GYRO;23.803;268.739;1.05466;-0.15058;-4.91563;3
AHRS;23.804;268.739;57.7861;-6.4299;148.5424;0.17804;0.45104;0.83407;-125
ACCE;23.806;268.741;-3.06458;7.77637;3.43807;3
MAGN;23.807;268.741;6.30000;-43.38000;-6.60000;3
LIGH;23.812;268.748;262.0;0
PRES;23.819;268.756;1011.9831;0
GYRO;23.823;268.759;1.08948;-0.49297;-4.96450;3
AHRS;23.824;268.759;58.6484;0.2803;140.6286;0.16297;0.46184;0.82131;100
ACCE;23.826;268.760;-4.01268;7.97748;3.12204;3
MAGN;23.827;268.760;9.72000;-42.90000;-5.82000;3
LIGH;23.832;268.768;262.0;0
GYRO;23.843;268.779;1.11880;-0.64294;-4.84935;3
AHRS;23.844;268.779;59.0596;7.3304;132.3807;0.14768;0.47246;0.80714;-68
ACCE;23.846;268.781;-4.54898;8.14986;2.94008;3
MAGN;23.847;268.781;12.90000;-42.12000;-5.22000;3
LIGH;23.852;268.788;248.0;0
PRES;23.859;268.796;1012.0491;0
GYRO;23.863;268.799;1.11483;-0.53756;-4.38540;3
AHRS;23.864;268.799;59.1082;14.0485;124.5222;0.13370;0.48280;0.79222;53
ACCE;23.865;268.801;-4.62560;8.09240;3.07416;3
MAGN;23.867;268.801;16.08000;-41.16000;-4.74000;3
LIGH;23.872;268.808;248.0;0
GYRO;23.884;268.820;1.11849;-0.27489;-3.77393;3
AHRS;23.885;268.820;58.9118;20.5720;117.0257;0.12013;0.49382;0.77645;-49
ACCE;23.887;268.822;-4.91290;7.42203;3.26569;3
MAGN;23.888;268.822;19.26000;-39.72000;-4.20000;3
LIGH;23.892;268.828;240.0;0
PRES;23.900;268.836;1011.9612;0
GYRO;23.903;268.839;1.16370;-0.20128;-3.34357;3
AHRS;23.904;268.839;58.4837;26.5340;110.0206;0.10859;0.50435;0.76006;49
ACCE;23.907;268.841;-5.77481;6.93361;2.89220;3
MAGN;23.909;268.841;22.14000;-38.22000;-3.84000;3
LIGH;23.912;268.848;240.0;0
GYRO;23.925;268.859;1.08184;-0.16249;-2.75378;3
AHRS;23.926;268.859;57.9244;30.9875;104.8124;0.09948;0.51233;0.74698;-3
ACCE;23.928;268.862;-6.46434;6.76123;2.55701;3
MAGN;23.929;268.862;24.96000;-36.48000;-3.36000;3
LIGH;23.933;268.868;242.0;0
PRES;23.940;268.876;1012.0402;0
GYRO;23.943;268.879;1.00610;-0.12614;-2.12825;3
AHRS;23.947;268.879;57.3069;34.5540;100.5032;0.09239;0.51869;0.73532;14
ACCE;23.948;268.881;-6.87615;6.48350;2.41336;3
MAGN;23.949;268.881;27.72000;-34.68000;-2.88000;3
LIGH;23.952;268.888;242.0;0
GYRO;23.963;268.899;0.95936;0.11912;-1.78953;3
AHRS;23.965;268.899;56.5387;38.1813;96.4906;0.08317;0.52572;0.72405;107
MAGN;23.966;268.901;30.18000;-32.64000;-2.40000;3
LIGH;23.976;268.911;244.0;0
PRES;23.979;268.916;1012.0458;0
GYRO;23.983;268.919;0.96486;0.58551;-1.72233;3
AHRS;23.985;268.919;55.7360;41.8918;92.7486;0.07243;0.53404;0.71292;125
ACCE;23.986;268.922;-6.75165;5.67905;2.42293;3
MAGN;23.987;268.922;32.58000;-30.66000;-2.04000;3
LIGH;23.994;268.928;244.0;0
GYRO;24.003;268.939;1.12246;0.99510;-1.58184;3
AHRS;24.006;268.939;55.0640;45.4530;89.3246;0.06244;0.54336;0.70194;38
ACCE;24.008;268.942;-6.90488;5.87058;2.21224;3
MAGN;24.009;268.942;34.80000;-28.56000;-1.50000;3
LIGH;24.012;268.948;239.0;0
WIFI;24.020;297.203;WAP106;20:17:FF:FF:F1:06;-62
WIFI;24.020;297.203;WAP092;20:17:FF:FF:F0:92;-77
WIFI;24.020;297.203;WAP310;20:17:FF:FF:F3:10;-62
WIFI;24.020;297.203;WAP297;20:17:FF:FF:F2:97;-74
WIFI;24.020;297.203;WAP316;20:17:FF:FF:F3:16;-50
WIFI;24.020;297.203;WAP112;20:17:FF:FF:F1:12;-48
WIFI;24.020;297.203;WAP139;20:17:FF:FF:F1:39;-58
WIFI;24.020;297.203;WAP140;20:17:FF:FF:F1:40;-61
WIFI;24.020;297.203;WAP141;20:17:FF:FF:F1:41;-54
WIFI;24.020;297.203;WAP113;20:17:FF:FF:F1:13;-69
WIFI;24.020;297.203;WAP213;20:17:FF:FF:F2:13;-72
WIFI;24.020;297.203;WAP093;20:17:FF:FF:F0:93;-70
WIFI;24.020;297.203;WAP115;20:17:FF:FF:F1:15;-83
WIFI;24.020;297.203;WAP206;20:17:FF:FF:F2:06;-81
WIFI;24.020;297.203;WAP181;20:17:FF:FF:F1:81;-88
WIFI;24.020;297.203;WAP138;20:17:FF:FF:F1:38;-62
WIFI;24.020;297.203;WAP317;20:17:FF:FF:F3:17;-69
WIFI;24.020;297.203;WAP298;20:17:FF:FF:F2:98;-68
WIFI;24.020;297.203;WAP180;20:17:FF:FF:F1:80;-72
WIFI;24.020;297.203;WAP153;20:17:FF:FF:F1:53;-84
WIFI;24.020;297.203;WAP076;20:17:FF:FF:F0:76;-78
WIFI;24.020;297.203;WAP279;20:17:FF:FF:F2:79;-80
WIFI;24.020;297.203;WAP022;20:17:FF:FF:F0:22;-85
WIFI;24.020;297.203;WAP319;20:17:FF:FF:F3:19;-86
WIFI;24.020;297.203;WAP281;20:17:FF:FF:F2:81;-94
WIFI;24.020;297.203;WAP109;20:17:FF:FF:F1:09;-88
WIFI;24.020;297.203;WAP313;20:17:FF:FF:F3:13;-92
WIFI;24.020;297.203;WAP107;20:17:FF:FF:F1:07;-88
WIFI;24.020;297.203;WAP044;20:17:FF:FF:F0:44;-85
WIFI;24.020;297.203;WAP078;20:17:FF:FF:F0:78;-90
WIFI;24.020;297.203;WAP159;20:17:FF:FF:F1:59;-86
WIFI;24.020;297.203;WAP272;20:17:FF:FF:F2:72;-85
PRES;24.058;268.956;1012.1445;0
GYRO;24.059;268.959;1.25014;1.28037;-1.05435;3
AHRS;24.060;268.959;54.5661;48.7057;86.4915;0.05310;0.55306;0.69242;70
ACCE;24.060;268.963;-7.03895;5.83228;1.70467;3
MAGN;24.061;268.963;36.66000;-26.52000;-0.96000;3
LIGH;24.061;268.968;239.0;0
GYRO;24.062;268.979;0.98899;1.39522;-0.68417;3
AHRS;24.062;268.979;53.6284;51.5983;84.0458;0.04169;0.56043;0.68374;123
ACCE;24.063;268.984;-7.32626;5.77481;1.36948;3
MAGN;24.063;268.984;38.28000;-24.36000;-0.18000;3
LIGH;24.064;268.988;247.0;0
PRES;24.064;268.996;1012.1638;0
GYRO;24.065;268.999;0.79626;1.52319;0.06597;3
AHRS;24.065;268.999;53.5232;54.1666;82.1886;0.03493;0.56988;0.67704;-72
ACCE;24.067;269.003;-7.97748;5.59285;0.78530;3
MAGN;24.067;269.003;39.66000;-22.44000;0.54000;3
LIGH;24.079;269.008;247.0;0
GYRO;24.083;269.019;0.42364;1.71439;0.59956;3
AHRS;24.083;269.019;53.1875;56.4878;80.7959;0.02609;0.57785;0.67186;57
ACCE;24.087;269.023;-8.11156;5.31513;0.44053;3
MAGN;24.087;269.023;40.86000;-20.52000;1.20000;3
LIGH;24.091;269.028;246.0;0
PRES;24.099;269.036;1012.0856;0
GYRO;24.103;269.039;0.21136;2.07541;0.78863;3
AHRS;24.103;269.039;53.0577;59.0000;79.4872;0.01723;0.58731;0.66699;7
ACCE;24.107;269.043;-7.86256;5.40132;0.17238;3
MAGN;24.107;269.043;41.88000;-18.84000;2.04000;3
LIGH;24.111;269.048;246.0;0
SOUN;24.112;82.30;0.00251;41.98
GYRO;24.123;269.059;0.28436;2.35855;0.92302;3
AHRS;24.125;269.059;53.1307;61.6093;78.2617;0.00890;0.59773;0.66249;-92
ACCE;24.127;269.063;-7.85298;5.62159;-0.27773;3
MAGN;24.128;269.063;42.54000;-17.52000;3.00000;3
LIGH;24.131;269.068;245.0;0
PRES;24.143;269.076;1012.0237;0
GYRO;24.148;269.079;0.64721;2.37199;0.94073;3
AHRS;24.149;269.079;53.1476;64.5690;76.5830;0.00082;0.60928;0.65606;21
ACCE;24.152;269.085;-8.19775;5.76524;-1.05345;3
MAGN;24.153;269.085;42.90000;-16.20000;3.90000;3
LIGH;24.155;269.088;245.0;0
GYRO;24.163;269.099;1.26571;2.39551;1.07176;3
AHRS;24.164;269.099;53.5110;68.2194;74.1911;-0.00471;0.62422;0.64728;-46
ACCE;24.167;269.104;-8.26478;5.87058;-1.06303;3
MAGN;24.169;269.104;43.08000;-15.18000;5.10000;3
LIGH;24.172;269.108;253.0;0
PRES;24.180;269.116;1012.1173;0
GYRO;24.183;269.119;1.70890;2.31701;1.20799;3
AHRS;24.184;269.119;53.9046;72.1878;71.0422;-0.00701;0.64019;0.63581;-25
ACCE;24.188;269.124;-7.79552;5.63116;-1.30245;3
LIGH;24.192;269.128;253.0;0
GYRO;24.203;269.139;1.70890;2.32007;1.24555;3
AHRS;24.204;269.139;54.2413;76.8112;67.0003;-0.00729;0.65824;0.62111;112
ACCE;24.208;269.144;-7.28795;5.34386;-1.27372;3
MAGN;24.209;269.144;42.96000;-13.74000;7.74000;3
LIGH;24.212;269.148;251.0;0
PRES;24.220;269.156;1012.0269;0
GYRO;24.223;269.159;1.51464;2.16918;1.04000;3
AHRS;24.225;269.159;54.3480;81.4261;62.3643;-0.00429;0.67567;0.60399;-118
ACCE;24.228;269.165;-6.48350;5.77481;-2.38462;3
MAGN;24.230;269.165;42.78000;-13.38000;9.24000;3
LIGH;24.232;269.168;251.0;0
GYRO;24.243;269.179;1.35734;1.85367;0.80726;3
AHRS;24.244;269.179;54.4134;85.6193;57.7917;0.00160;0.69121;0.58729;112
ACCE;24.248;269.184;-6.33985;6.10043;-3.21781;3
MAGN;24.249;269.184;42.30000;-13.08000;10.74000;3
LIGH;24.252;269.188;247.0;0
PRES;24.259;269.196;1012.1759;0
GYRO;24.263;269.199;1.56443;1.70920;0.76603;3
AHRS;24.265;269.199;54.3134;90.1228;52.7215;0.00921;0.70749;0.56855;79
ACCE;24.268;269.204;-5.95677;6.19619;-4.07972;3
MAGN;24.269;269.204;41.64000;-12.84000;12.36000;3
LIGH;24.272;269.208;247.0;0
GYRO;24.283;269.219;1.80694;1.95263;0.88178;3
AHRS;24.284;269.219;54.1748;94.8133;47.2063;0.01996;0.72399;0.54844;75
ACCE;24.288;269.225;-5.58328;6.32069;-4.48195;3
LIGH;24.292;269.228;245.0;0
PRES;24.299;269.236;1012.0462;0
GYRO;24.303;269.239;1.98409;2.57694;1.14751;3
AHRS;24.304;269.239;54.1117;100.1866;41.0778;0.03358;0.74210;0.52719;56
ACCE;24.308;269.245;-5.41090;6.33027;-5.11401;3
MAGN;24.309;269.245;40.02000;-12.72000;15.96000;3
LIGH;24.312;269.248;245.0;0
GYRO;24.323;269.259;2.08183;2.88176;1.33291;3
AHRS;24.324;269.259;53.9883;105.8445;34.3474;0.05155;0.76000;0.50461;81
ACCE;24.328;269.265;-5.17148;6.27281;-5.76524;3
LIGH;24.332;269.268;263.0;0
PRES;24.339;269.276;1012.0554;0
GYRO;24.343;269.279;2.21897;2.77608;1.31214;3
AHRS;24.344;269.279;53.7375;111.5762;27.3613;0.07243;0.77686;0.48176;-23
ACCE;24.349;269.285;-4.50110;6.10043;-6.41646;3
MAGN;24.350;269.285;37.68000;-12.66000;19.74000;3
LIGH;24.352;269.288;263.0;0
GYRO;24.363;269.299;2.40742;2.75561;1.35551;3
AHRS;24.364;269.299;53.4348;118.5141;20.0429;0.09272;0.79599;0.45997;62
ACCE;24.369;269.305;-3.95522;5.67905;-7.04853;3
MAGN;24.370;269.305;36.30000;-12.72000;21.42000;3
LIGH;24.372;269.308;261.0;0
PRES;24.379;269.316;1012.0168;0
GYRO;24.383;269.319;2.39306;3.16734;1.57328;3
AHRS;24.384;269.319;53.0112;125.5542;12.8051;0.11414;0.81357;0.44003;-28
ACCE;24.389;269.325;-3.32315;5.59285;-7.32626;3
MAGN;24.390;269.325;34.80000;-12.54000;23.40000;3
LIGH;24.392;269.328;261.0;0
GYRO;24.403;269.339;2.30602;3.43703;1.56290;3
AHRS;24.404;269.339;52.1337;132.7064;5.8195;0.13425;0.83074;0.42029;-20
ACCE;24.409;269.345;-2.51870;5.29597;-7.96790;3
MAGN;24.410;269.345;33.18000;-12.24000;25.38000;3
LIGH;24.412;269.348;79.0;0
PRES;24.419;269.356;1012.0817;0
GYRO;24.423;269.359;2.66032;3.35212;1.44073;3
AHRS;24.424;269.359;50.6271;140.1642;-1.4667;0.15653;0.84797;0.39802;89
ACCE;24.429;269.365;-1.94409;5.09486;-8.42759;3
MAGN;24.431;269.365;31.32000;-11.76000;27.18000;3
LIGH;24.432;269.368;79.0;0
GYRO;24.443;269.379;3.16245;3.63801;0.98624;3
AHRS;24.444;269.379;48.4894;147.3848;-7.5568;0.17272;0.86562;0.37639;67
ACCE;24.449;269.386;-1.17795;4.82671;-8.23605;3
MAGN;24.450;269.386;29.34000;-11.10000;28.98000;3
LIGH;24.452;269.388;142.0;0
PRES;24.459;269.396;1012.1607;0
GYRO;24.463;269.399;3.33410;3.78675;0.78954;3
AHRS;24.464;269.399;46.1575;154.0827;-13.3010;0.19114;0.88032;0.35555;49
ACCE;24.469;269.406;-0.64165;3.97437;-7.02938;3
MAGN;24.470;269.406;27.24000;-10.20000;30.84000;3
LIGH;24.472;269.408;142.0;0
GYRO;24.483;269.419;3.09984;3.09281;0.50855;3
AHRS;24.484;269.419;43.4078;159.0566;-17.6579;0.20665;0.89249;0.33342;2
ACCE;24.490;269.426;-0.23942;3.40934;-7.49864;3
MAGN;24.491;269.426;25.14000;-9.24000;32.40000;3
LIGH;24.492;269.428;122.0;0
PRES;24.499;269.436;1012.0951;0
GYRO;24.503;269.439;2.42849;2.15941;0.05651;3
AHRS;24.504;269.439;40.9954;162.9887;-20.6467;0.21696;0.90211;0.31588;64
ACCE;24.510;269.446;0.47884;3.39977;-9.00220;3
MAGN;24.511;269.446;22.86000;-8.28000;33.84000;3
LIGH;24.512;269.448;122.0;0
GYRO;24.524;269.459;1.75074;2.08794;-0.03207;3
AHRS;24.526;269.459;39.1377;166.8779;-23.0916;0.22485;0.90947;0.30446;-116
ACCE;24.530;269.466;0.80445;3.16992;-10.02692;3
MAGN;24.531;269.466;20.40000;-7.14000;35.04000;3
LIGH;24.532;269.468;122.0;0
PRES;24.539;269.476;1012.0395;0
GYRO;24.544;269.479;1.71714;2.31793;-0.01069;3
AHRS;24.545;269.479;36.9623;169.9327;-24.9337;0.23111;0.91649;0.29036;-87
LIGH;24.552;269.488;122.0;0
ACCE;24.553;269.489;1.02472;2.91135;-10.22803;3
MAGN;24.554;269.489;18.06000;-5.82000;36.18000;3
GYRO;24.564;269.499;1.52441;3.08762;0.12706;3
AHRS;24.565;269.499;35.4927;173.6625;-26.6143;0.23528;0.92155;0.28405;60
ACCE;24.570;269.506;1.28329;2.54743;-9.71088;3
MAGN;24.572;269.506;15.54000;-4.56000;37.26000;3
LIGH;24.573;269.508;49.0;0
PRES;24.580;269.516;1012.0478;0
GYRO;24.583;269.519;0.91599;3.27454;0.24221;3
AHRS;24.584;269.519;34.1546;177.0896;-28.1310;0.23948;0.92514;0.27887;-87
ACCE;24.590;269.526;1.81959;2.23140;-9.63427;3
MAGN;24.591;269.526;12.90000;-3.18000;38.28000;3
LIGH;24.592;269.528;49.0;0
GYRO;24.604;269.539;0.64904;2.78341;0.37232;3
AHRS;24.605;269.539;32.4625;-179.3902;-29.6440;0.24418;0.92856;0.27152;36
SOUN;24.610;129.02;0.00394;45.88
ACCE;24.615;269.547;2.71024;1.99198;-9.59596;3
MAGN;24.616;269.547;10.32000;-1.80000;39.24000;3
LIGH;24.617;269.549;62.0;0
PRES;24.619;269.556;1012.0414;0
GYRO;24.623;269.559;0.86010;2.34817;0.31062;3
AHRS;24.624;269.559;30.8101;-175.8324;-30.7501;0.24613;0.93151;0.26526;-28
LIGH;24.632;269.568;62.0;0
ACCE;24.632;269.568;3.64876;1.48441;-9.72046;3
MAGN;24.633;269.568;7.74000;-0.36000;39.72000;3
GYRO;24.643;269.579;1.08123;2.42147;-0.07911;3
AHRS;24.644;269.579;29.3506;-172.3857;-31.4603;0.24549;0.93365;0.26073;-83
LIGH;24.652;269.588;55.0;0
ACCE;24.653;269.588;4.52983;1.32160;-9.71088;3
MAGN;24.653;269.588;5.28000;1.02000;40.20000;3
PRES;24.659;269.596;1012.0033;0
GYRO;24.663;269.599;1.07085;2.65818;-0.50457;3
AHRS;24.664;269.599;27.9560;-169.1554;-32.0220;-0.24452;-0.93487;-0.25643;50
LIGH;24.672;269.608;55.0;0
ACCE;24.673;269.609;5.08528;1.25456;-9.79707;3
MAGN;24.674;269.609;2.70000;2.40000;40.44000;3
GYRO;24.683;269.619;1.06321;3.05708;-0.71532;3
AHRS;24.684;269.619;26.2523;-165.6256;-32.3254;-0.24167;-0.93594;-0.25032;-12
LIGH;24.693;269.629;65.0;0
MAGN;24.694;269.629;0.06000;3.84000;40.50000;3
PRES;24.699;269.636;1012.0803;0
GYRO;24.703;269.639;1.08093;3.32280;-0.69272;3
AHRS;24.705;269.639;24.6448;-162.0082;-32.3295;-0.23659;-0.93609;-0.24498;-35
LIGH;24.712;269.648;65.0;0
ACCE;24.713;269.649;5.70778;1.35033;-9.12670;3
MAGN;24.715;269.649;-2.52000;5.22000;40.32000;3
GYRO;24.723;269.659;1.00793;3.31089;-0.65882;3
AHRS;24.724;269.659;23.2438;-158.4038;-32.0038;-0.22896;-0.93528;-0.24081;-114
ACCE;24.732;269.668;6.12916;1.18752;-8.70532;3
MAGN;24.733;269.668;-5.04000;6.54000;39.96000;3
LIGH;24.734;269.668;64.0;0
PRES;24.739;269.676;1012.0273;0
GYRO;24.743;269.679;1.09742;2.98866;-0.76603;3
AHRS;24.744;269.679;21.7741;-155.1466;-31.2469;-0.21913;-0.93451;-0.23454;-24
ACCE;24.751;269.688;6.54096;1.13964;-8.39886;3
MAGN;24.752;269.688;-7.62000;7.68000;39.30000;3
LIGH;24.754;269.688;64.0;0
GYRO;24.763;269.699;1.20646;2.81059;-0.89889;3
AHRS;24.764;269.699;20.5914;-151.7043;-30.4491;-0.20839;-0.93204;-0.23038;-3
LIGH;24.772;269.708;60.0;0
ACCE;24.774;269.710;7.05811;1.00556;-8.15944;3
MAGN;24.775;269.710;-10.14000;8.58000;38.58000;3
PRES;24.779;269.716;1012.0819;0
GYRO;24.783;269.719;1.11941;2.96178;-0.96792;3
AHRS;24.785;269.719;19.6237;-148.2494;-29.6095;-0.19712;-0.92824;-0.22735;-28
ACCE;24.792;269.728;7.58483;0.96726;-7.83383;3
MAGN;24.793;269.728;-12.60000;9.42000;37.56000;3
LIGH;24.794;269.728;60.0;0
GYRO;24.803;269.739;1.01037;3.18108;-1.03633;3
AHRS;24.805;269.739;18.7559;-144.9626;-28.5195;-0.18422;-0.92397;-0.22376;-28
ACCE;24.812;269.748;7.87214;1.02472;-7.58483;3
MAGN;24.813;269.748;-14.88000;10.08000;36.54000;3
LIGH;24.814;269.749;54.0;0
PRES;24.819;269.756;1012.0695;0
GYRO;24.823;269.759;0.96059;3.20521;-1.16125;3
AHRS;24.824;269.759;18.0781;-141.7457;-27.3025;-0.17019;-0.91885;-0.22061;-115
ACCE;24.832;269.768;7.95833;1.13964;-7.27837;3
MAGN;24.833;269.768;-17.40000;10.80000;35.34000;3
LIGH;24.834;269.768;54.0;0
GYRO;24.843;269.779;0.88911;3.09648;-1.23792;3
AHRS;24.844;269.779;17.6303;-138.4101;-26.1523;-0.15601;-0.91217;-0.21892;98
ACCE;24.852;269.788;8.07325;1.36948;-6.75165;3
MAGN;24.853;269.788;-19.62000;11.28000;34.02000;3
LIGH;24.858;269.788;51.0;0
PRES;24.860;269.796;1012.0984;0
GYRO;24.864;269.800;0.62247;2.98988;-1.16889;3
AHRS;24.866;269.800;17.4820;-135.0715;-25.1853;-0.14246;-0.90407;-0.21940;-16
ACCE;24.872;269.808;8.38928;1.35033;-6.12916;3
MAGN;24.874;269.808;-22.08000;11.64000;32.52000;3
LIGH;24.876;269.808;51.0;0
GYRO;24.884;269.820;0.27458;2.78035;-1.11880;3
AHRS;24.886;269.820;17.6285;-132.0455;-24.2049;-0.12842;-0.89590;-0.22109;-49
LIGH;24.892;269.828;59.0;0
ACCE;24.901;269.829;8.60955;1.44610;-5.78439;3
MAGN;24.903;269.829;-24.24000;12.00000;30.84000;3
PRES;24.904;269.836;1012.0436;0
GYRO;24.905;269.839;0.28375;2.37657;-1.15118;3
AHRS;24.906;269.839;17.8471;-129.4302;-23.1102;-0.11402;-0.88842;-0.22193;121
LIGH;24.912;269.848;59.0;0
ACCE;24.914;269.850;8.85855;1.56102;-5.28640;3
MAGN;24.915;269.850;-26.22000;11.94000;29.04000;3
GYRO;24.923;269.859;0.45173;1.88330;-1.22906;3
AHRS;24.925;269.859;18.2250;-127.0226;-22.2123;-0.10091;-0.88078;-0.22392;55
LIGH;24.933;269.869;52.0;0
MAGN;24.935;269.871;-28.38000;12.00000;27.12000;3
PRES;24.939;269.876;1012.1203;0
GYRO;24.943;269.879;0.43035;2.02960;-1.19516;3
AHRS;24.945;269.879;18.6782;-124.2342;-21.5243;-0.08831;-0.87102;-0.22709;-28
LIGH;24.952;269.888;52.0;0
ACCE;24.953;269.889;9.00220;2.17394;-4.89375;3
MAGN;24.954;269.889;-30.30000;11.88000;25.14000;3
GYRO;24.963;269.899;0.25259;2.35244;-1.11819;3
AHRS;24.964;269.899;19.1972;-121.6899;-20.8066;-0.07559;-0.86159;-0.22997;103
LIGH;24.972;269.908;54.0;0
ACCE;24.973;269.910;9.28950;2.30801;-4.30956;3
MAGN;24.975;269.910;-32.16000;11.64000;23.10000;3
PRES;24.979;269.916;1012.1158;0
GYRO;24.984;269.920;0.01344;2.57296;-1.10078;3
AHRS;24.985;269.920;19.8038;-119.1197;-20.0728;-0.06222;-0.85150;-0.23297;42
LIGH;24.993;269.929;54.0;0
ACCE;24.994;269.930;9.40442;2.32716;-3.53384;3
MAGN;24.995;269.930;-34.62000;11.58000;21.18000;3
GYRO;25.004;269.940;-0.10171;2.73148;-1.12796;3
AHRS;25.005;269.940;20.6111;-116.2057;-19.3542;-0.04723;-0.83931;-0.23711;-96
LIGH;25.012;269.948;52.0;0
ACCE;25.013;269.950;9.47146;2.45166;-2.68151;3
MAGN;25.014;269.950;-36.18000;11.16000;19.02000;3
PRES;25.019;269.956;1012.1754;0
GYRO;25.023;269.959;-0.15424;2.82250;-1.09956;3
AHRS;25.025;269.959;21.4468;-112.9489;-18.9378;-0.03338;-0.82483;-0.24227;25
LIGH;25.032;269.968;53.0;0
ACCE;25.037;269.974;9.21289;2.75812;-1.54187;3
MAGN;25.039;269.974;-37.62000;10.56000;16.80000;3
GYRO;25.044;269.979;-0.15791;2.87656;-1.01281;3
AHRS;25.046;269.979;22.2639;-109.3744;-18.6907;-0.01989;-0.80815;-0.24755;-66
LIGH;25.052;269.988;55.0;0
MAGN;25.068;269.991;-38.94000;9.90000;14.58000;3
PRES;25.070;269.996;1011.9554;0
GYRO;25.071;269.999;-0.11820;2.88603;-0.95387;3
AHRS;25.072;269.999;23.0888;-105.6452;-18.5861;-0.00672;-0.78993;-0.25297;119
LIGH;25.074;270.009;53.0;0
ACCE;25.077;270.013;9.16500;3.68707;-0.51715;3
MAGN;25.078;270.013;-39.96000;9.30000;12.42000;3
GYRO;25.083;270.019;-0.05406;2.70522;-0.85674;3
AHRS;25.084;270.019;23.8845;-101.9079;-18.6370;0.00560;-0.77091;-0.25838;36
LIGH;25.092;270.028;50.0;0
MAGN;25.095;270.031;-40.68000;8.58000;10.20000;3
PRES;25.099;270.036;1012.1638;0
GYRO;25.103;270.039;0.08613;2.44438;-0.82864;3
AHRS;25.104;270.039;24.6709;-98.5353;-18.5126;0.01851;-0.75306;-0.26231;54
SOUN;25.110;145.41;0.00444;46.92
LIGH;25.115;270.048;54.0;0
ACCE;25.116;270.052;9.25119;3.93607;-0.17238;3
MAGN;25.117;270.052;-41.34000;7.80000;7.92000;3
GYRO;25.123;270.059;0.20342;2.22294;-0.83078;3
AHRS;25.124;270.059;25.6227;-95.2010;-18.4307;0.03227;-0.73473;-0.26693;-52
LIGH;25.132;270.068;52.0;0
ACCE;25.135;270.072;9.05008;3.99353;-0.15323;3
MAGN;25.136;270.072;-42.06000;7.08000;5.70000;3
PRES;25.139;270.076;1012.0749;0
GYRO;25.143;270.079;0.23885;2.22691;-0.88056;3
AHRS;25.144;270.079;26.5936;-92.1063;-18.2318;0.04659;-0.71712;-0.27050;-67
LIGH;25.152;270.088;52.0;0
ACCE;25.155;270.092;8.78193;3.80199;0.28730;3
MAGN;25.156;270.092;-42.42000;6.12000;3.48000;3
GYRO;25.164;270.100;0.20556;2.13864;-0.96975;3
AHRS;25.165;270.100;27.6548;-89.4036;-17.9906;0.06099;-0.70119;-0.27396;-93
LIGH;25.172;270.108;53.0;0
ACCE;25.175;270.112;8.25521;3.97437;1.16837;3
MAGN;25.177;270.112;-42.66000;5.34000;1.32000;3
PRES;25.179;270.116;1011.9771;0
GYRO;25.183;270.119;0.07300;1.99722;-1.04550;3
AHRS;25.185;270.119;28.7853;-86.8322;-17.7698;0.07557;-0.68562;-0.27746;-106
LIGH;25.192;270.128;53.0;0
ACCE;25.196;270.132;7.96790;4.31914;1.41737;3
MAGN;25.197;270.132;-42.78000;4.38000;-0.84000;3
GYRO;25.203;270.139;0.02169;1.99325;-1.00212;3
AHRS;25.205;270.139;29.8257;-84.1827;-17.5966;0.08965;-0.66933;-0.28016;-119
LIGH;25.213;270.149;47.0;0
ACCE;25.217;270.153;7.74764;4.45322;1.77171;3
MAGN;25.218;270.153;-42.90000;3.48000;-2.88000;3
PRES;25.220;270.156;1012.0309;0
GYRO;25.223;270.159;-0.02963;2.05709;-0.92149;3
AHRS;25.225;270.159;30.9124;-81.2723;-17.8015;0.10268;-0.65143;-0.28464;-11
LIGH;25.232;270.168;44.0;0
ACCE;25.236;270.172;7.58483;4.53941;2.19309;3
GYRO;25.243;270.179;-0.02963;2.07450;-0.85094;3
AHRS;25.244;270.179;32.0439;-78.4172;-17.9933;0.11622;-0.63356;-0.28879;118
LIGH;25.251;270.188;40.0;0
ACCE;25.255;270.192;7.39329;4.72137;2.46124;3
MAGN;25.256;270.192;-42.72000;1.98000;-6.90000;3
PRES;25.259;270.196;1011.9189;0
GYRO;25.263;270.199;-0.01008;1.98745;-0.84238;3
AHRS;25.263;270.199;33.1501;-75.5642;-18.2964;0.12924;-0.61558;-0.29299;94
LIGH;25.271;270.208;64.0;0
ACCE;25.276;270.212;7.18261;4.84586;2.77727;3
MAGN;25.276;270.212;-42.42000;1.26000;-8.94000;3
GYRO;25.283;270.219;0.00611;1.95110;-0.92332;3
AHRS;25.283;270.219;34.1105;-72.8098;-18.7878;0.14028;-0.59831;-0.29732;88
LIGH;25.292;270.228;61.0;0
ACCE;25.296;270.232;6.95276;5.00867;3.10289;3
MAGN;25.297;270.232;-42.90000;0.60000;-10.62000;3
PRES;25.299;270.236;1012.1312;0
GYRO;25.303;270.239;0.02657;1.92850;-1.01648;3
AHRS;25.305;270.239;35.2192;-69.8722;-19.2286;0.15337;-0.57958;-0.30132;-71
LIGH;25.312;270.248;85.0;0
ACCE;25.316;270.253;6.61757;5.19063;3.37104;3
MAGN;25.317;270.253;-42.48000;-0.12000;-12.60000;3
GYRO;25.323;270.259;-0.00397;1.89490;-1.06932;3
AHRS;25.324;270.259;36.3105;-66.8971;-19.8153;0.16599;-0.56067;-0.30560;42
LIGH;25.332;270.268;89.0;0
ACCE;25.337;270.273;6.31112;5.30555;3.49553;3
MAGN;25.338;270.273;-41.70000;-0.96000;-14.34000;3
PRES;25.339;270.276;1012.0347;0
GYRO;25.343;270.279;-0.09010;1.85489;-1.08276;3
AHRS;25.344;270.279;37.3751;-63.9102;-20.5754;0.17795;-0.54184;-0.31039;-47
LIGH;25.352;270.288;101.0;0
ACCE;25.356;270.293;6.14831;5.42047;3.57215;3
MAGN;25.357;270.293;-40.92000;-1.80000;-16.26000;3
GYRO;25.363;270.299;-0.22724;1.85245;-1.02381;3
AHRS;25.364;270.299;38.3255;-60.7981;-21.5049;0.18898;-0.52241;-0.31519;-63
LIGH;25.372;270.308;101.0;0
ACCE;25.377;270.313;5.96635;5.43005;3.84988;3
MAGN;25.378;270.313;-40.08000;-2.52000;-17.76000;3
PRES;25.380;270.316;1012.0225;0
GYRO;25.383;270.319;-0.35705;1.90559;-0.89370;3
AHRS;25.384;270.319;39.1430;-57.6343;-22.5102;0.19921;-0.50272;-0.31949;-46
LIGH;25.392;270.328;101.0;0
ACCE;25.397;270.333;5.67905;5.57370;4.29999;3
MAGN;25.397;270.333;-39.42000;-3.30000;-19.14000;3
GYRO;25.403;270.339;-0.50885;2.04793;-0.88148;3
AHRS;25.404;270.339;39.8970;-54.2345;-23.7300;0.20909;-0.48175;-0.32421;20
LIGH;25.412;270.348;101.0;0
ACCE;25.418;270.354;5.24809;5.62159;4.71179;3
MAGN;25.419;270.354;-38.64000;-4.02000;-20.76000;3
PRES;25.420;270.356;1012.0639;0
GYRO;25.423;270.359;-0.59101;2.10229;-1.04763;3
AHRS;25.424;270.359;40.5832;-50.7874;-25.1325;0.21828;-0.46075;-0.32951;34
LIGH;25.432;270.368;112.0;0
ACCE;25.437;270.373;4.82671;5.63116;5.14275;3
MAGN;25.438;270.373;-37.62000;-4.74000;-22.26000;3
GYRO;25.443;270.379;-0.60781;1.97462;-1.24067;3
AHRS;25.444;270.379;41.1699;-47.2794;-26.7739;0.22643;-0.43975;-0.33571;10
LIGH;25.452;270.388;112.0;0
ACCE;25.457;270.394;4.49152;5.57370;5.49709;3
MAGN;25.458;270.394;-36.54000;-5.34000;-23.76000;3
PRES;25.460;270.396;1012.0236;0
GYRO;25.463;270.399;-0.61972;1.67866;-1.26083;3
AHRS;25.464;270.399;41.6022;-43.7817;-28.6176;0.23316;-0.41916;-0.34268;-50
LIGH;25.472;270.409;234.0;0
ACCE;25.477;270.413;4.36702;5.58328;5.73651;3
MAGN;25.478;270.413;-35.52000;-5.70000;-25.20000;3
GYRO;25.484;270.419;-0.77274;1.45203;-1.13804;3
AHRS;25.485;270.419;41.8096;-40.1269;-30.7963;0.23804;-0.39797;-0.35101;88
LIGH;25.492;270.428;231.0;0
ACCE;25.499;270.435;4.18506;5.57370;5.77481;3
MAGN;25.501;270.435;-34.38000;-6.24000;-26.58000;3
PRES;25.502;270.436;1011.9669;0
GYRO;25.503;270.439;-0.88056;1.45508;-0.95997;3
AHRS;25.505;270.439;41.8633;-36.5286;-32.9643;0.24227;-0.37694;-0.35901;-10
LIGH;25.512;270.448;231.0;0
ACCE;25.517;270.454;3.99353;5.44920;6.07170;3
MAGN;25.518;270.454;-33.24000;-6.72000;-27.96000;3
GYRO;25.523;270.459;-0.85399;1.58000;-0.87720;3
AHRS;25.526;270.459;41.7738;-33.0894;-35.0692;0.24573;-0.35666;-0.36664;-116
LIGH;25.532;270.468;234.0;0
ACCE;25.538;270.475;3.68707;5.41090;6.34942;3
MAGN;25.542;270.475;-31.80000;-7.08000;-29.22000;3
PRES;25.543;270.476;1011.9938;0
GYRO;25.545;270.479;-0.88301;1.67285;-0.79382;3
AHRS;25.546;270.479;41.4247;-29.8224;-36.9700;0.24782;-0.33663;-0.37289;-51
LIGH;25.552;270.488;234.0;0
ACCE;25.558;270.494;3.30400;5.43963;6.74207;3
MAGN;25.559;270.494;-30.54000;-7.26000;-30.48000;3
GYRO;25.563;270.499;-0.89767;1.63620;-0.74067;3
AHRS;25.565;270.499;41.0112;-26.6622;-38.7377;0.24994;-0.31679;-0.37846;109
LIGH;25.573;270.509;239.0;0
ACCE;25.578;270.514;2.95923;5.42047;7.03895;3
PRES;25.579;270.516;1012.0460;0
GYRO;25.583;270.519;-0.90744;1.34207;-0.72204;3
AHRS;25.584;270.519;40.5029;-23.7533;-40.4202;0.25117;-0.29821;-0.38402;62
LIGH;25.592;270.528;239.0;0
ACCE;25.598;270.534;2.81558;5.35344;7.22091;3
MAGN;25.604;270.534;-27.90000;-7.32000;-32.58000;3
GYRO;25.605;270.539;-1.01007;0.94837;-0.80023;3
AHRS;25.606;270.539;39.8420;-20.9136;-42.2187;0.25113;-0.27986;-0.39067;-82
LIGH;25.612;270.548;265.0;0
SOUN;25.614;101.74;0.00310;43.82
ACCE;25.619;270.554;2.76770;5.16190;7.41245;3
MAGN;25.620;270.554;-26.64000;-7.44000;-33.48000;3
PRES;25.621;270.556;1012.0983;0
GYRO;25.624;270.560;-1.06260;0.60048;-0.87751;3
AHRS;25.625;270.560;39.1625;-18.6032;-43.9499;0.24972;-0.26498;-0.39816;-119
LIGH;25.632;270.568;265.0;0
ACCE;25.638;270.574;2.61447;4.93206;7.60398;3
MAGN;25.639;270.574;-25.38000;-7.32000;-34.38000;3
GYRO;25.643;270.579;-1.02809;0.23060;-0.85032;3
AHRS;25.644;270.579;38.4028;-16.6066;-45.5480;0.24728;-0.25172;-0.40552;3
LIGH;25.652;270.588;385.0;0
ACCE;25.658;270.594;2.29843;4.89375;7.58483;3
MAGN;25.659;270.594;-24.36000;-7.14000;-35.28000;3
PRES;25.660;270.596;1012.0155;0
GYRO;25.663;270.599;-0.94715;-0.17654;-0.74526;3
AHRS;25.664;270.599;37.5808;-15.1060;-47.0709;0.24306;-0.24159;-0.41357;110
LIGH;25.672;270.608;385.0;0
ACCE;25.681;270.618;2.03028;4.80756;7.13472;3
MAGN;25.682;270.618;-23.34000;-6.72000;-36.00000;3
GYRO;25.683;270.619;-0.83933;-0.15638;-0.71105;3
AHRS;25.684;270.619;36.7573;-13.4836;-48.5985;0.23953;-0.23039;-0.42155;77
LIGH;25.692;270.629;445.0;0
PRES;25.699;270.636;1012.1138;0
ACCE;25.701;270.638;1.94409;4.61602;7.28795;3
MAGN;25.702;270.638;-22.32000;-6.48000;-36.90000;3
GYRO;25.703;270.639;-0.73579;0.32406;-0.79962;3
AHRS;25.704;270.639;36.0493;-11.6639;-50.0873;0.23798;-0.21785;-0.42894;75
LIGH;25.712;270.648;445.0;0
ACCE;25.722;270.658;1.69509;4.42448;7.66145;3
MAGN;25.723;270.658;-21.42000;-6.24000;-37.50000;3
GYRO;25.724;270.659;-0.87873;0.64538;-0.86590;3
AHRS;25.725;270.659;35.2300;-9.9748;-51.3973;0.23572;-0.20539;-0.43545;-16
LIGH;25.732;270.668;502.0;0
PRES;25.739;270.676;1012.0039;0
ACCE;25.742;270.678;1.51314;4.28083;8.16902;3
MAGN;25.743;270.678;-20.52000;-5.76000;-38.10000;3
GYRO;25.744;270.679;-1.27091;0.47342;-0.80726;3
AHRS;25.745;270.679;34.1330;-8.3673;-52.6031;0.23150;-0.19221;-0.44165;-42
LIGH;25.752;270.688;502.0;0
ACCE;25.762;270.698;1.36948;4.16591;8.25521;3
MAGN;25.764;270.698;-19.80000;-5.22000;-38.64000;3
GYRO;25.765;270.699;-1.49845;0.31185;-0.69975;3
AHRS;25.765;270.699;32.9379;-6.4473;-53.7911;0.22804;-0.17613;-0.44734;-7
LIGH;25.772;270.708;691.0;0
PRES;25.779;270.716;1012.0307;0
ACCE;25.782;270.718;1.30245;3.86903;8.36055;3
MAGN;25.783;270.718;-19.14000;-4.68000;-39.00000;3
GYRO;25.784;270.719;-1.51922;0.22969;-0.65057;3
AHRS;25.785;270.719;31.4545;-4.6952;-54.9580;0.22208;-0.15995;-0.45363;-41
LIGH;25.792;270.728;691.0;0
ACCE;25.802;270.739;1.11091;3.54342;8.42759;3
MAGN;25.803;270.739;-18.30000;-3.96000;-39.42000;3
GYRO;25.804;270.739;-1.44683;0.15638;-0.68081;3
AHRS;25.805;270.739;29.8720;-3.2194;-55.9801;0.21476;-0.14488;-0.45968;67
LIGH;25.812;270.748;800.0;0
PRES;25.819;270.756;1012.0049;0
ACCE;25.822;270.759;0.94810;3.25611;8.82982;3
MAGN;25.823;270.759;-17.76000;-3.18000;-39.66000;3
GYRO;25.824;270.759;-1.43614;0.08033;-0.82345;3
AHRS;25.826;270.759;28.1953;-1.9283;-57.0078;0.20623;-0.13056;-0.46638;99
LIGH;25.832;270.768;800.0;0
ACCE;25.843;270.779;0.92895;3.39977;8.80109;3
MAGN;25.844;270.779;-17.10000;-2.28000;-39.90000;3
GYRO;25.845;270.779;-1.44195;-0.03787;-0.83627;3
AHRS;25.846;270.779;26.5493;-0.8759;-57.8421;0.19738;-0.11755;-0.47221;-43
LIGH;25.852;270.788;903.0;0
PRES;25.859;270.796;1012.0895;0
ACCE;25.863;270.799;0.75657;3.31358;8.59997;3
MAGN;25.864;270.799;-16.74000;-1.56000;-40.02000;3
GYRO;25.865;270.799;-1.29351;0.11301;-0.77549;3
AHRS;25.866;270.799;25.0149;0.3794;-58.7348;0.19032;-0.10339;-0.47814;118
LIGH;25.872;270.808;903.0;0
ACCE;25.883;270.819;0.73741;3.02627;8.61913;3
MAGN;25.884;270.819;-16.56000;-0.96000;-40.08000;3
GYRO;25.885;270.820;-1.30695;0.26359;-0.70983;3
AHRS;25.886;270.820;23.4210;1.4377;-59.4474;0.18234;-0.08996;-0.48325;-17
LIGH;25.892;270.828;1036.0;0
PRES;25.899;270.836;1012.0340;0
GYRO;25.903;270.839;-1.46363;0.25656;-0.79138;3
AHRS;25.904;270.839;21.8906;2.4817;-60.1604;0.17492;-0.07675;-0.48842;81
LIGH;25.912;270.848;1036.0;0
GYRO;25.923;270.859;-1.66827;0.12431;-0.97402;3
AHRS;25.927;270.859;20.2534;3.4167;-60.8729;0.16640;-0.06373;-0.49395;-96
ACCE;25.929;270.860;0.69911;2.16436;9.25119;3
MAGN;25.930;270.860;-16.20000;0.36000;-40.20000;3
LIGH;25.932;270.868;1131.0;0
PRES;25.939;270.876;1012.0988;0
GYRO;25.943;270.879;-1.66247;-0.06597;-1.08581;3
AHRS;25.944;270.879;18.8040;4.1576;-61.5692;0.15857;-0.05281;-0.49951;-83
ACCE;25.946;270.881;0.54588;1.86748;9.55765;3
MAGN;25.947;270.881;-16.02000;1.02000;-40.38000;3
LIGH;25.952;270.888;1131.0;0
GYRO;25.963;270.899;-1.37964;-0.35033;-1.04580;3
AHRS;25.964;270.899;17.5746;4.5643;-62.2910;0.15100;-0.04527;-0.50553;73
ACCE;25.966;270.900;0.45969;1.60890;9.85453;3
MAGN;25.966;270.900;-15.90000;1.86000;-40.26000;3
LIGH;25.972;270.908;1131.0;0
PRES;25.979;270.916;1012.0872;0
GYRO;25.983;270.919;-1.05344;-0.61942;-0.99510;3
AHRS;25.984;270.919;16.0626;4.7282;-63.2216;0.14029;-0.03838;-0.51366;-47
ACCE;25.986;270.921;0.57461;1.35991;10.01734;3
MAGN;25.986;270.921;-15.66000;2.52000;-40.14000;3
LIGH;25.992;270.928;1158.0;0
GYRO;26.003;270.939;-0.89064;-0.80634;-1.03969;3
AHRS;26.004;270.939;14.6440;4.7229;-64.2427;0.12957;-0.03310;-0.52248;-92
ACCE;26.006;270.941;0.80445;1.21625;9.83538;3
MAGN;26.007;270.941;-15.72000;3.24000;-39.90000;3
LIGH;26.012;270.948;1175.0;0
PRES;26.020;270.956;1012.0613;0
GYRO;26.025;270.959;-0.85216;-0.78313;-1.13499;3
AHRS;26.026;270.959;13.3871;4.6743;-65.2686;0.11992;-0.02870;-0.53115;10
ACCE;26.028;270.962;0.99599;1.09176;9.84496;3
MAGN;26.030;270.962;-15.90000;4.08000;-39.66000;3
LIGH;26.032;270.968;1175.0;0
GYRO;26.044;270.979;-0.83017;-0.86010;-1.19760;3
AHRS;26.046;270.979;12.2516;4.2851;-66.2911;0.10961;-0.02718;-0.53993;-62
ACCE;26.047;270.980;1.20668;1.19710;9.72046;3
MAGN;26.048;270.980;-16.02000;4.80000;-39.48000;3
LIGH;26.052;270.988;1191.0;0
PRES;26.069;270.996;1012.0815;0
GYRO;26.071;270.999;-0.79077;-0.94867;-1.21257;3
AHRS;26.072;270.999;11.1813;3.8497;-67.2953;0.09958;-0.02612;-0.54841;-47
ACCE;26.074;271.000;1.58017;1.31202;9.02135;3
MAGN;26.075;271.000;-16.20000;5.52000;-39.18000;3
LIGH;26.076;271.008;1191.0;0
GYRO;26.083;271.019;-0.78466;-0.93523;-1.21012;3
AHRS;26.085;271.019;10.0901;3.4044;-68.2658;0.08936;-0.02483;-0.55653;-70
ACCE;26.087;271.020;1.90578;0.95768;8.78193;3
MAGN;26.088;271.020;-16.44000;6.12000;-38.88000;3
LIGH;26.092;271.028;1192.0;0
PRES;26.099;271.036;1012.1596;0
GYRO;26.103;271.039;-0.84086;-0.71257;-1.32466;3
AHRS;26.104;271.039;9.0512;3.1008;-69.2468;0.08023;-0.02262;-0.56444;-118
ACCE;26.106;271.040;2.02071;0.77572;8.96389;3
MAGN;26.107;271.040;-16.74000;6.96000;-38.76000;3
LIGH;26.112;271.048;1192.0;0
SOUN;26.114;595.72;0.01818;59.17
GYRO;26.123;271.059;-0.96303;-0.69028;-1.43278;3
AHRS;26.124;271.059;8.0657;2.4951;-70.0539;0.07004;-0.02257;-0.57115;72
ACCE;26.126;271.061;2.00155;0.62249;9.10754;3
MAGN;26.127;271.061;-17.28000;7.56000;-38.40000;3
LIGH;26.132;271.068;1192.0;0
PRES;26.139;271.076;1012.0181;0
GYRO;26.143;271.079;-1.06077;-0.82222;-1.44011;3
AHRS;26.144;271.079;6.9779;1.8502;-70.8782;0.05892;-0.02215;-0.57789;-71
ACCE;26.146;271.081;1.93451;0.49799;9.32781;3
MAGN;26.146;271.081;-17.76000;8.10000;-37.98000;3
LIGH;26.152;271.088;1199.0;0
GYRO;26.163;271.099;-1.03542;-0.98685;-1.34848;3
AHRS;26.164;271.099;5.8670;1.1833;-71.6500;0.04753;-0.02159;-0.58409;-13
ACCE;26.166;271.101;1.99198;0.27773;9.47146;3
MAGN;26.166;271.101;-18.60000;8.34000;-37.62000;3
LIGH;26.172;271.108;1199.0;0
PRES;26.179;271.116;1012.1617;0
GYRO;26.183;271.119;-0.98349;-1.16736;-1.35032;3
AHRS;26.184;271.119;4.6816;0.3701;-72.5195;0.03484;-0.02155;-0.59084;76
ACCE;26.186;271.121;1.83875;0.16281;9.55765;3
MAGN;26.187;271.121;-19.26000;8.76000;-37.20000;3
LIGH;26.192;271.128;1209.0;0
GYRO;26.203;271.139;-1.07970;-1.39033;-1.47402;3
AHRS;26.205;271.139;3.3852;-0.6397;-73.4093;0.02035;-0.02213;-0.59755;-56
MAGN;26.207;271.142;-19.92000;9.24000;-36.72000;3
LIGH;26.212;271.148;1209.0;0
PRES;26.219;271.156;1012.0118;0
GYRO;26.223;271.159;-1.37567;-1.71256;-1.70431;3
AHRS;26.224;271.159;1.9399;-1.9615;-74.4799;0.00312;-0.02387;-0.60521;33
ACCE;26.226;271.161;2.31759;-0.46926;9.28950;3
MAGN;26.227;271.161;-20.94000;9.48000;-36.12000;3
LIGH;26.232;271.168;1206.0;0
GYRO;26.243;271.179;-1.73425;-1.58978;-1.75776;3
AHRS;26.245;271.179;0.3574;-2.9241;-75.4747;-0.01315;-0.02209;-0.61190;40
ACCE;26.246;271.181;2.97839;-0.63207;9.06924;3
MAGN;26.247;271.181;-21.84000;9.78000;-35.46000;3
LIGH;26.252;271.188;1206.0;0
PRES;26.259;271.196;1012.0354;0
GYRO;26.263;271.199;-1.88330;-1.24494;-1.43492;3
AHRS;26.264;271.199;-1.2248;-3.9045;-76.2428;-0.02943;-0.02020;-0.61665;87
ACCE;26.266;271.201;3.25611;-0.90980;9.02135;3
MAGN;26.266;271.201;-22.92000;10.02000;-34.74000;3
LIGH;26.272;271.208;1199.0;0
GYRO;26.283;271.219;-1.85459;-1.10414;-1.14323;3
AHRS;26.284;271.219;-3.0674;-5.1527;-77.3274;-0.04895;-0.01838;-0.62295;122
ACCE;26.286;271.221;3.28484;-1.34075;9.12670;3
MAGN;26.288;271.221;-24.06000;10.20000;-34.08000;3
LIGH;26.292;271.228;1199.0;0
PRES;26.299;271.236;1012.0552;0
GYRO;26.303;271.239;-1.62124;-1.22662;-1.16156;3
AHRS;26.304;271.239;-4.7461;-6.5423;-78.5006;-0.06808;-0.01799;-0.62931;49
ACCE;26.306;271.242;3.47638;-1.57060;9.13627;3
MAGN;26.307;271.242;-25.26000;10.50000;-33.30000;3
LIGH;26.312;271.248;1186.0;0
GYRO;26.323;271.259;-1.53816;-1.43004;-1.44928;3
AHRS;26.324;271.259;-6.4942;-7.9840;-79.8026;-0.08793;-0.01708;-0.63586;63
ACCE;26.325;271.262;3.67749;-1.80044;8.76278;3
LIGH;26.332;271.268;1186.0;0
PRES;26.339;271.276;1012.1229;0
GYRO;26.343;271.279;-1.72478;-1.40132;-1.79350;3
AHRS;26.350;271.279;-8.2589;-9.3136;-81.3374;-0.10721;-0.01465;-0.64341;109
ACCE;26.353;271.282;4.03184;-1.98240;8.63828;3
MAGN;26.355;271.282;-27.48000;10.80000;-31.44000;3
LIGH;26.356;271.288;1158.0;0
GYRO;26.364;271.299;-2.03540;-1.38880;-2.03632;3
AHRS;26.365;271.299;-9.9732;-10.9532;-83.1643;-0.12782;-0.01369;-0.65196;-98
ACCE;26.367;271.302;4.31914;-2.11647;8.47547;3
MAGN;26.368;271.302;-28.74000;10.86000;-30.42000;3
LIGH;26.372;271.308;1158.0;0
PRES;26.382;271.316;1012.1053;0
GYRO;26.388;271.319;-2.26600;-1.30878;-2.22019;3
AHRS;26.389;271.319;-11.6869;-12.5331;-85.4372;-0.14802;-0.01112;-0.66268;-99
ACCE;26.390;271.322;4.72137;-1.93451;7.94875;3
LIGH;26.392;271.328;1114.0;0
GYRO;26.403;271.339;-2.45751;-1.30786;-2.29013;3
AHRS;26.404;271.339;-13.5980;-14.4590;-88.0285;-0.17129;-0.00826;-0.67375;59
ACCE;26.406;271.342;5.09486;-1.77171;7.42203;3
MAGN;26.407;271.342;-31.26000;11.04000;-28.14000;3
LIGH;26.412;271.348;1114.0;0
PRES;26.419;271.356;1012.1183;0
GYRO;26.423;271.359;-2.33595;-1.25166;-2.25104;3
AHRS;26.424;271.359;-15.2831;-16.3500;-90.7717;-0.19277;-0.00529;-0.68508;-95
ACCE;26.426;271.362;5.35344;-1.94409;7.34541;3
MAGN;26.427;271.362;-32.34000;10.86000;-27.00000;3
LIGH;26.432;271.368;1070.0;0
GYRO;26.443;271.379;-2.22630;-1.11575;-2.25593;3
AHRS;26.444;271.379;-16.9534;-18.2896;-93.8006;-0.21422;-0.00114;-0.69700;-64
ACCE;26.446;271.382;5.74608;-2.19309;7.28795;3
MAGN;26.447;271.382;-33.36000;10.50000;-25.80000;3
LIGH;26.452;271.388;1070.0;0
PRES;26.459;271.396;1012.1183;0
GYRO;26.463;271.399;-2.25287;-0.96639;-2.36771;3
AHRS;26.464;271.399;-18.4579;-20.4689;-96.9900;-0.23593;0.00198;-0.70856;17
ACCE;26.466;271.403;6.25365;-2.20267;6.88572;3
MAGN;26.467;271.403;-34.56000;10.14000;-24.66000;3
LIGH;26.472;271.408;1038.0;0
GYRO;26.483;271.419;-2.13009;-0.80359;-2.33809;3
AHRS;26.484;271.419;-19.6338;-22.4870;-100.0035;-0.25467;0.00462;-0.71899;-58
ACCE;26.486;271.423;6.67503;-1.99198;6.51223;3
MAGN;26.487;271.423;-35.46000;9.90000;-23.40000;3
LIGH;26.492;271.428;1038.0;0
PRES;26.499;271.436;1012.0997;0
GYRO;26.503;271.439;-1.87291;-0.67287;-2.13192;3
AHRS;26.504;271.439;-20.6533;-24.4690;-103.0141;-0.27221;0.00736;-0.72887;54
ACCE;26.507;271.443;6.96234;-1.87705;6.09085;3
MAGN;26.508;271.443;-36.54000;9.54000;-22.14000;3
LIGH;26.512;271.448;1012.0;0
GYRO;26.524;271.459;-1.76112;-0.68325;-1.82435;3
AHRS;26.525;271.459;-21.6660;-26.5926;-106.0250;-0.29048;0.01020;-0.73750;32
ACCE;26.528;271.464;6.94318;-1.96325;6.10043;3
MAGN;26.529;271.464;-37.44000;9.06000;-21.00000;3
LIGH;26.532;271.468;1012.0;0
PRES;26.539;271.476;1012.1331;0
GYRO;26.544;271.479;-1.73761;-0.58826;-1.73547;3
AHRS;26.545;271.479;-22.3646;-28.5912;-109.0097;-0.30634;0.01235;-0.74617;40
ACCE;26.547;271.483;6.98149;-2.10690;5.98550;3
MAGN;26.549;271.483;-38.16000;8.52000;-19.80000;3
LIGH;26.552;271.488;514.0;0
GYRO;26.564;271.499;-1.69179;-0.47678;-1.72233;3
AHRS;26.565;271.499;-22.9366;-30.5988;-111.7231;-0.32166;0.01361;-0.75297;127
ACCE;26.567;271.503;7.23049;-1.90578;5.63116;3
MAGN;26.568;271.503;-39.00000;7.86000;-18.60000;3
LIGH;26.572;271.508;514.0;0
PRES;26.579;271.516;1012.1133;0
GYRO;26.583;271.519;-1.59161;-0.22816;-1.58031;3
AHRS;26.584;271.519;-23.4917;-32.1981;-114.1029;-0.33420;0.01647;-0.75867;-98
ACCE;26.587;271.523;7.24007;-1.82917;5.58328;3
MAGN;26.588;271.523;-39.66000;7.14000;-17.46000;3
LIGH;26.592;271.528;456.0;0
GYRO;26.603;271.539;-1.22692;-0.06842;-1.41385;3
AHRS;26.605;271.539;-23.7373;-33.6950;-116.2352;-0.34481;0.01734;-0.76383;-45
ACCE;26.607;271.543;7.23049;-2.07817;5.45878;3
MAGN;26.608;271.543;-40.26000;6.24000;-16.44000;3
LIGH;26.612;271.548;456.0;0
SOUN;26.613;1327.70;0.04052;66.13
PRES;26.619;271.556;1012.0041;0
GYRO;26.623;271.559;-0.79871;-0.04765;-1.41996;3
AHRS;26.624;271.559;-23.7003;-35.1866;-118.3372;-0.35433;0.01647;-0.76926;-103
ACCE;26.627;271.563;7.20176;-2.10690;5.40132;3
MAGN;26.628;271.563;-40.86000;5.28000;-15.54000;3
LIGH;26.632;271.568;418.0;0
GYRO;26.643;271.579;-0.38149;-0.12095;-1.59405;3
AHRS;26.644;271.579;-23.2583;-36.5166;-120.1111;-0.36146;0.01270;-0.77447;-83
ACCE;26.647;271.583;7.21134;-1.87705;5.27682;3
MAGN;26.648;271.583;-41.28000;4.50000;-14.88000;3
LIGH;26.652;271.588;418.0;0
PRES;26.659;271.596;1012.0101;0
GYRO;26.663;271.599;0.00580;-0.14752;-1.89704;3
AHRS;26.664;271.599;-22.4062;-37.7209;-121.7085;-0.36650;0.00614;-0.78015;-46
ACCE;26.667;271.603;7.24007;-1.39821;5.43963;3
MAGN;26.668;271.603;-41.64000;3.30000;-14.16000;3
LIGH;26.672;271.608;406.0;0
GYRO;26.683;271.619;0.23824;-0.13256;-2.07328;3
AHRS;26.685;271.619;-21.3009;-38.8535;-123.0338;-0.37043;-0.00269;-0.78532;-86
ACCE;26.688;271.624;7.38372;-1.10133;5.48751;3
MAGN;26.689;271.624;-41.76000;2.16000;-13.62000;3
LIGH;26.692;271.628;406.0;0
PRES;26.699;271.636;1012.1057;0
GYRO;26.703;271.639;0.19975;-0.13744;-2.12276;3
AHRS;26.704;271.639;-19.9646;-39.9911;-124.2592;-0.37386;-0.01343;-0.79043;113
ACCE;26.707;271.644;7.60398;-0.69911;5.45878;3
MAGN;26.709;271.644;-42.00000;0.84000;-13.20000;3
LIGH;26.712;271.648;404.0;0
GYRO;26.723;271.659;-0.02169;-0.16371;-2.03235;3
AHRS;26.724;271.659;-18.4604;-41.0088;-125.2269;-0.37610;-0.02564;-0.79506;-17
MAGN;26.727;271.664;-41.94000;-0.54000;-12.84000;3
LIGH;26.732;271.668;404.0;0
PRES;26.739;271.676;1012.0680;0
GYRO;26.743;271.679;-0.20006;-0.21716;-1.87872;3
AHRS;26.744;271.679;-16.9266;-41.9812;-126.0556;-0.37810;-0.03824;-0.79911;-44
ACCE;26.748;271.684;7.68060;0.25857;5.31513;3
MAGN;26.749;271.684;-42.12000;-1.86000;-12.30000;3
LIGH;26.752;271.688;384.0;0
GYRO;26.763;271.699;-0.24038;-0.30665;-1.85642;3
AHRS;26.764;271.699;-15.3455;-43.0092;-126.9104;-0.38051;-0.05123;-0.80299;39
ACCE;26.768;271.704;7.60398;0.28730;5.26724;3
LIGH;26.772;271.708;384.0;0
PRES;26.779;271.716;1012.1066;0
GYRO;26.783;271.719;-0.20006;-0.30391;-1.97309;3
AHRS;26.784;271.719;-13.8851;-43.9197;-127.8650;-0.38272;-0.06242;-0.80713;94
ACCE;26.788;271.724;7.58483;0.59376;5.29597;3
MAGN;26.789;271.724;-42.06000;-4.44000;-11.70000;3
LIGH;26.792;271.728;377.0;0
GYRO;26.803;271.739;-0.15760;-0.33231;-2.00303;3
AHRS;26.804;271.739;-12.2737;-44.8883;-128.5811;-0.38488;-0.07565;-0.81028;-35
ACCE;26.808;271.744;7.48906;0.97683;5.25767;3
MAGN;26.810;271.744;-42.00000;-5.88000;-11.40000;3
LIGH;26.812;271.748;377.0;0
PRES;26.819;271.756;1012.0703;0
GYRO;26.823;271.759;-0.19120;-0.35644;-2.06472;3
AHRS;26.824;271.759;-10.7298;-45.7306;-129.3478;-0.38653;-0.08762;-0.81367;-78
ACCE;26.828;271.764;7.58483;1.17795;5.24809;3
MAGN;26.829;271.764;-41.70000;-7.32000;-11.34000;3
LIGH;26.832;271.768;370.0;0
GYRO;26.843;271.779;-0.26725;-0.29749;-2.16094;3
AHRS;26.844;271.779;-9.0134;-46.4437;-130.2375;-0.38697;-0.09987;-0.81807;-97
ACCE;26.848;271.785;7.70933;1.51314;5.29597;3
MAGN;26.849;271.785;-41.40000;-8.88000;-11.16000;3
LIGH;26.852;271.788;370.0;0
PRES;26.859;271.796;1012.0308;0
GYRO;26.863;271.799;-0.31643;-0.26939;-2.07205;3
AHRS;26.865;271.799;-7.3678;-47.0908;-130.9875;-0.38717;-0.11176;-0.82179;122
ACCE;26.868;271.805;7.74764;1.79086;5.31513;3
MAGN;26.869;271.805;-41.10000;-10.38000;-11.04000;3
LIGH;26.872;271.808;347.0;0
GYRO;26.883;271.819;-0.45418;-0.23396;-1.93033;3
AHRS;26.884;271.819;-5.8340;-47.6111;-131.9718;-0.38717;-0.12152;-0.82629;15
ACCE;26.888;271.825;7.78594;1.99198;5.30555;3
LIGH;26.892;271.828;347.0;0
PRES;26.899;271.836;1011.9754;0
GYRO;26.903;271.839;-0.61697;-0.22907;-1.89613;3
AHRS;26.904;271.839;-4.2986;-48.0715;-133.0519;-0.38698;-0.13071;-0.83103;64
ACCE;26.909;271.845;7.64229;2.07817;5.16190;3
LIGH;26.912;271.848;329.0;0
GYRO;26.923;271.859;-0.60781;-0.17471;-1.97707;3
AHRS;26.925;271.859;-2.7350;-48.3595;-134.1110;-0.38557;-0.13958;-0.83604;-102
ACCE;26.930;271.866;7.47949;2.17394;5.10444;3
LIGH;26.932;271.868;329.0;0
PRES;26.939;271.876;1012.0160;0
GYRO;26.943;271.879;-0.48503;-0.11423;-2.12276;3
AHRS;26.945;271.879;-1.2686;-48.5807;-135.1201;-0.38404;-0.14769;-0.84067;-25
ACCE;26.950;271.886;7.34541;2.42293;5.12359;3
MAGN;26.951;271.886;-38.76000;-16.62000;-10.92000;3
LIGH;26.952;271.888;315.0;0
GYRO;26.963;271.899;-0.38515;-0.06964;-2.35305;3
AHRS;26.964;271.899;0.2105;-48.7124;-136.1801;-0.38200;-0.15544;-0.84548;51
ACCE;26.970;271.906;7.18261;2.70066;5.04698;3
MAGN;26.971;271.906;-38.04000;-18.36000;-10.86000;3
LIGH;26.972;271.908;315.0;0
PRES;26.979;271.916;1012.0134;0
GYRO;26.983;271.919;-0.33659;0.00305;-2.61053;3
AHRS;26.985;271.919;1.7624;-48.6766;-137.2061;-0.37856;-0.16338;-0.85054;91
ACCE;26.990;271.926;7.06768;3.05500;5.07571;3
LIGH;26.992;271.928;312.0;0
GYRO;27.003;271.939;-0.28222;0.06781;-2.72629;3
AHRS;27.004;271.939;3.7923;-48.5131;-138.8230;-0.37376;-0.17263;-0.85780;-30
ACCE;27.010;271.946;6.91445;3.50511;5.13317;3
MAGN;27.011;271.946;-36.48000;-21.54000;-10.98000;3
LIGH;27.012;271.948;312.0;0
PRES;27.019;271.956;1012.0758;0
GYRO;27.024;271.959;-0.26725;0.06353;-2.87198;3
AHRS;27.025;271.959;6.0358;-48.2677;-140.6553;-0.36830;-0.18269;-0.86538;-62
ACCE;27.031;271.967;6.76123;4.78840;5.29597;3
MAGN;27.032;271.967;-35.40000;-23.10000;-11.10000;3
LIGH;27.033;271.968;320.0;0
GYRO;27.044;271.979;-0.20342;0.10293;-2.98744;3
AHRS;27.045;271.979;8.2878;-47.8360;-142.2510;-0.36126;-0.19332;-0.87219;76
ACCE;27.052;271.987;6.66546;5.48751;5.41090;3
MAGN;27.054;271.987;-34.38000;-24.60000;-11.04000;3
LIGH;27.055;271.988;320.0;0
PRES;27.071;271.996;1012.1258;0
GYRO;27.073;271.999;-0.10354;0.13317;-2.95262;3
AHRS;27.074;271.999;10.6516;-47.3038;-143.9839;-0.35360;-0.20435;-0.87888;-86
ACCE;27.075;272.007;6.54096;5.74608;5.42047;3
MAGN;27.077;272.007;-33.24000;-26.10000;-11.22000;3
LIGH;27.078;272.008;333.0;0
GYRO;27.083;272.019;-0.08613;0.17623;-2.80173;3
AHRS;27.084;272.019;13.2329;-46.5658;-145.5672;-0.34372;-0.21731;-0.88504;94
ACCE;27.091;272.027;6.20577;5.84185;5.28640;3
MAGN;27.092;272.027;-32.04000;-27.66000;-11.40000;3
LIGH;27.096;272.028;333.0;0
PRES;27.099;272.036;1012.0499;0
GYRO;27.103;272.039;-0.06903;0.17379;-2.71316;3
AHRS;27.105;272.039;15.9161;-45.7498;-147.0480;-0.33299;-0.23151;-0.89028;71
LIGH;27.112;272.048;356.0;0
SOUN;27.114;123.31;0.00376;45.49
ACCE;27.119;272.050;5.78439;5.88974;5.16190;3
MAGN;27.120;272.050;-30.60000;-29.04000;-11.58000;3
GYRO;27.125;272.059;0.03054;0.21502;-2.69972;3
AHRS;27.132;272.059;18.4776;-44.7773;-148.5043;-0.32155;-0.24491;-0.89497;-16
LIGH;27.134;272.068;356.0;0
ACCE;27.135;272.069;5.33428;5.81312;5.05655;3
MAGN;27.136;272.069;-29.10000;-30.48000;-11.64000;3
PRES;27.139;272.076;1012.1190;0
GYRO;27.143;272.079;0.23335;0.27794;-2.83716;3
AHRS;27.144;272.079;21.0408;-43.6930;-150.0616;-0.30968;-0.25822;-0.89916;-57
LIGH;27.152;272.088;374.0;0
ACCE;27.152;272.089;4.84586;5.97593;4.97994;3
MAGN;27.153;272.089;-27.66000;-31.86000;-11.82000;3
GYRO;27.163;272.099;0.47617;0.43310;-3.22659;3
AHRS;27.164;272.099;23.7686;-42.2817;-151.8997;-0.29574;-0.27201;-0.90343;-68
LIGH;27.172;272.108;374.0;0
ACCE;27.172;272.109;4.30956;6.53138;5.11401;3
MAGN;27.173;272.109;-25.92000;-33.18000;-11.94000;3
PRES;27.179;272.116;1012.0970;0
GYRO;27.183;272.119;0.76725;0.58124;-3.65297;3
AHRS;27.184;272.119;26.6488;-40.6621;-153.9003;-0.28056;-0.28687;-0.90697;-90
LIGH;27.192;272.128;402.0;0
ACCE;27.193;272.129;3.63919;7.28795;5.07571;3
MAGN;27.194;272.129;-24.00000;-34.44000;-12.06000;3
GYRO;27.203;272.139;1.06596;0.53267;-3.87350;3
AHRS;27.204;272.139;29.7003;-38.9181;-156.0424;-0.26484;-0.30322;-0.90926;69
LIGH;27.212;272.148;402.0;0
ACCE;27.213;272.149;3.08373;7.97748;5.10444;3
PRES;27.219;272.156;1012.0738;0
GYRO;27.223;272.159;1.24128;0.35400;-3.84204;3
AHRS;27.225;272.159;32.8929;-36.8698;-158.4072;-0.24761;-0.32065;-0.91053;56
ACCE;27.231;272.168;2.66235;8.45632;5.27682;3
MAGN;27.233;272.168;-19.74000;-36.90000;-11.94000;3
LIGH;27.234;272.168;426.0;0
GYRO;27.243;272.179;1.25594;0.11942;-3.68230;3
AHRS;27.244;272.179;36.1896;-34.6175;-160.9799;-0.22993;-0.33918;-0.91029;112
LIGH;27.252;272.188;426.0;0
ACCE;27.253;272.189;2.31759;9.00220;5.21936;3
MAGN;27.254;272.189;-17.40000;-38.04000;-11.70000;3
PRES;27.259;272.196;1012.1927;0
GYRO;27.263;272.199;1.23670;-0.22327;-3.43734;3
AHRS;27.264;272.199;39.2582;-32.6515;-163.2051;-0.21484;-0.35759;-0.90801;0
LIGH;27.272;272.208;423.0;0
ACCE;27.273;272.210;1.86748;9.18416;4.90333;3
MAGN;27.274;272.210;-15.06000;-39.00000;-11.52000;3
GYRO;27.283;272.219;1.19852;-0.41142;-3.37717;3
AHRS;27.284;272.219;42.2557;-30.2018;-166.3195;-0.19983;-0.37447;-0.90534;83
LIGH;27.292;272.228;423.0;0
ACCE;27.293;272.230;1.35033;9.17458;4.45322;3
MAGN;27.294;272.230;-12.42000;-40.02000;-11.28000;3
PRES;27.299;272.236;1012.0315;0
GYRO;27.303;272.239;1.14323;-0.48350;-3.64931;3
AHRS;27.304;272.239;45.1314;-27.5234;-170.0117;0.18639;0.39043;0.90147;124
LIGH;27.312;272.248;375.0;0
ACCE;27.313;272.250;0.74699;8.85855;4.16591;3
MAGN;27.314;272.250;-9.90000;-40.68000;-10.86000;3
GYRO;27.323;272.259;1.07146;-0.54245;-3.69512;3
AHRS;27.324;272.259;47.6355;-24.9165;-173.7842;0.17569;0.40444;0.89670;-118
LIGH;27.332;272.268;375.0;0
ACCE;27.333;272.270;0.17238;8.44674;3.92649;3
MAGN;27.335;272.270;-7.32000;-41.34000;-10.32000;3
PRES;27.339;272.276;1012.0169;0
GYRO;27.343;272.279;1.06016;-0.51374;-3.62274;3
AHRS;27.344;272.279;50.0340;-21.7448;-178.2465;0.16455;0.41786;0.89103;-15
LIGH;27.352;272.288;370.0;0
ACCE;27.353;272.290;-0.39265;8.51378;4.11803;3
MAGN;27.354;272.290;-4.56000;-41.88000;-9.78000;3
GYRO;27.363;272.299;1.06627;-0.43371;-3.37381;3
AHRS;27.364;272.299;52.0583;-18.3196;177.0108;0.15429;0.42935;0.88499;-25
LIGH;27.372;272.308;370.0;0
ACCE;27.373;272.309;-0.79487;8.60955;3.90734;3
MAGN;27.374;272.309;-1.80000;-42.24000;-9.18000;3
PRES;27.379;272.316;1012.1118;0
GYRO;27.383;272.319;1.02076;-0.39218;-2.97186;3
AHRS;27.385;272.319;53.6565;-14.8406;172.2220;0.14533;0.43869;0.87890;-2
LIGH;27.392;272.328;328.0;0
ACCE;27.393;272.330;-1.40779;8.34140;3.76368;3
MAGN;27.394;272.330;1.02000;-42.48000;-8.64000;3
GYRO;27.403;272.339;0.94440;-0.37415;-2.82983;3
AHRS;27.404;272.339;54.9279;-10.8848;166.9561;0.13576;0.44658;0.87262;-27
LIGH;27.412;272.348;328.0;0
ACCE;27.413;272.350;-1.94409;8.03494;3.62961;3
MAGN;27.414;272.350;3.84000;-42.36000;-7.86000;3
PRES;27.419;272.356;1012.0401;0
GYRO;27.423;272.359;0.86804;-0.49694;-2.96422;3
AHRS;27.424;272.359;55.9786;-6.8798;161.5474;0.12741;0.45391;0.86553;-14
LIGH;27.432;272.368;273.0;0
ACCE;27.433;272.369;-2.43251;7.71891;3.39019;3
GYRO;27.443;272.379;0.89339;-0.67073;-3.19147;3
AHRS;27.444;272.379;56.7836;-2.6195;155.8255;0.11921;0.46062;0.85771;-23
LIGH;27.452;272.388;273.0;0
ACCE;27.453;272.390;-2.88262;7.67102;3.30400;3
MAGN;27.454;272.390;9.48000;-42.06000;-6.54000;3
PRES;27.459;272.396;1012.0491;0
GYRO;27.463;272.399;1.09284;-0.67348;-3.19696;3
AHRS;27.464;272.399;57.4736;1.8572;149.9674;0.11083;0.46799;0.84880;4
LIGH;27.472;272.408;248.0;0
ACCE;27.473;272.410;-3.17950;7.79552;3.17950;3
MAGN;27.474;272.410;12.30000;-41.52000;-5.76000;3
GYRO;27.483;272.419;1.30359;-0.54856;-2.97644;3
AHRS;27.484;272.419;57.9662;6.1119;144.4613;0.10326;0.47501;0.83973;29
LIGH;27.492;272.428;248.0;0
MAGN;27.493;272.429;15.00000;-40.98000;-5.10000;3
PRES;27.499;272.436;1011.9160;0
GYRO;27.503;272.439;1.44470;-0.38729;-2.67467;3
AHRS;27.504;272.439;58.4042;10.8454;138.3109;0.09574;0.48327;0.82853;28
LIGH;27.512;272.448;240.0;0
ACCE;27.513;272.449;-4.19464;7.55610;2.65278;3
MAGN;27.514;272.449;17.46000;-40.38000;-4.50000;3
GYRO;27.524;272.459;1.49143;-0.22694;-2.60839;3
AHRS;27.526;272.459;58.7395;15.9388;131.8874;0.08766;0.49277;0.81581;45
LIGH;27.532;272.468;240.0;0
ACCE;27.533;272.470;-4.56814;7.57525;2.62405;3
MAGN;27.535;272.470;19.86000;-39.30000;-3.84000;3
PRES;27.539;272.476;1011.9382;0
GYRO;27.544;272.479;1.50578;-0.24221;-2.47400;3
AHRS;27.546;272.479;59.0164;20.2758;126.1605;0.08293;0.50167;0.80312;-52
LIGH;27.552;272.488;239.0;0
ACCE;27.554;272.491;-4.87459;7.69018;2.35589;3
MAGN;27.555;272.491;22.14000;-38.28000;-3.18000;3
GYRO;27.563;272.499;1.50670;-0.23763;-2.24982;3
AHRS;27.564;272.499;59.1337;25.0220;120.3542;0.07611;0.51163;0.78983;30
LIGH;27.572;272.508;239.0;0
ACCE;27.573;272.510;-5.35344;7.54652;2.20267;3
MAGN;27.574;272.510;24.42000;-37.02000;-2.64000;3
PRES;27.579;272.516;1012.1201;0
GYRO;27.583;272.519;1.56504;-0.31490;-2.19362;3
AHRS;27.584;272.519;59.0315;29.7775;114.3250;0.07031;0.52129;0.77526;-127
LIGH;27.592;272.528;241.0;0
ACCE;27.593;272.530;-6.01423;7.27837;2.01113;3
MAGN;27.595;272.530;26.52000;-35.64000;-2.10000;3
GYRO;27.603;272.539;1.61268;-0.33567;-2.25287;3
AHRS;27.604;272.539;58.7716;34.4113;108.4580;0.06487;0.53097;0.76017;102
LIGH;27.612;272.548;241.0;0
ACCE;27.617;272.554;-6.32069;6.95276;1.67594;3
MAGN;27.620;272.554;28.44000;-34.20000;-1.68000;3
PRES;27.621;272.556;1012.1434;0
SOUN;27.622;75.32;0.00230;41.21
GYRO;27.626;272.559;1.72844;-0.36835;-2.38299;3
AHRS;27.627;272.559;58.3266;39.0575;102.3764;0.06040;0.54082;0.74339;-88
LIGH;27.632;272.568;241.0;0
ACCE;27.635;272.571;-6.72292;6.80911;1.35033;3
MAGN;27.636;272.571;30.36000;-32.52000;-1.20000;3
GYRO;27.643;272.579;1.97126;-0.44899;-2.38604;3
AHRS;27.645;272.579;57.7604;43.6927;96.1821;0.05695;0.55127;0.72490;76
LIGH;27.652;272.588;241.0;0
ACCE;27.654;272.590;-7.07726;6.82826;0.98641;3
MAGN;27.655;272.590;32.04000;-30.84000;-0.84000;3
PRES;27.659;272.596;1012.0067;0
GYRO;27.663;272.599;2.30388;-0.43097;-2.26203;3
AHRS;27.664;272.599;57.1082;48.4583;89.8165;0.05423;0.56302;0.70441;-18
LIGH;27.672;272.608;242.0;0
ACCE;27.675;272.611;-7.10599;6.95276;0.80445;3
MAGN;27.676;272.611;33.54000;-29.10000;-0.36000;3
GYRO;27.683;272.619;2.57724;-0.34086;-1.97340;3
AHRS;27.685;272.619;56.4836;53.1073;83.4733;0.05369;0.57565;0.68245;-35
LIGH;27.692;272.628;242.0;0
ACCE;27.694;272.631;-6.92403;6.94318;0.56503;3
MAGN;27.695;272.631;34.92000;-27.30000;0.12000;3
PRES;27.699;272.636;1012.0746;0
GYRO;27.703;272.639;2.68261;0.09591;-1.61360;3
AHRS;27.704;272.639;55.9199;58.0151;77.1767;0.05335;0.59055;0.65952;102
LIGH;27.712;272.648;250.0;0
ACCE;27.714;272.651;-6.29196;7.16345;0.45011;3
MAGN;27.715;272.651;36.18000;-25.32000;0.66000;3
GYRO;27.723;272.659;2.61786;0.68875;-1.25838;3
AHRS;27.724;272.659;55.5190;62.8149;71.1261;0.05517;0.60633;0.63670;-85
LIGH;27.732;272.668;250.0;0
ACCE;27.734;272.671;-6.45477;7.04853;0.05746;3
MAGN;27.735;272.671;37.20000;-23.64000;1.20000;3
PRES;27.739;272.676;1012.1044;0
GYRO;27.743;272.679;2.33137;1.12063;-0.84941;3
AHRS;27.744;272.679;55.3132;67.1755;65.7133;0.05897;0.62141;0.61603;93
LIGH;27.752;272.688;247.0;0
ACCE;27.754;272.691;-7.09641;6.78038;-0.29688;3
MAGN;27.755;272.691;38.04000;-22.02000;2.04000;3
GYRO;27.763;272.699;1.91231;1.34115;-0.47709;3
AHRS;27.764;272.699;55.2994;71.0544;60.9610;0.06439;0.63517;0.59807;-39
LIGH;27.772;272.708;247.0;0
ACCE;27.775;272.711;-7.70933;5.88016;-0.88107;3
MAGN;27.776;272.711;39.12000;-20.40000;2.76000;3
PRES;27.779;272.716;1012.1642;0
GYRO;27.783;272.719;1.55190;1.56381;-0.42913;3
AHRS;27.784;272.719;55.0505;75.0163;56.5140;0.06728;0.64917;0.58090;50
LIGH;27.792;272.728;248.0;0
ACCE;27.795;272.731;-7.56568;5.44920;-1.15879;3
MAGN;27.796;272.731;39.84000;-18.90000;3.60000;3
GYRO;27.803;272.739;1.33779;1.77915;-0.56291;3
AHRS;27.804;272.739;54.5703;78.8623;52.5042;0.06787;0.66287;0.56476;118
LIGH;27.812;272.748;248.0;0
ACCE;27.815;272.751;-7.21134;5.14275;-1.58017;3
MAGN;27.816;272.751;40.38000;-17.34000;4.50000;3
PRES;27.819;272.756;1012.1054;0
GYRO;27.823;272.759;1.63406;2.01494;-0.71807;3
AHRS;27.824;272.759;53.7219;83.3369;48.0075;0.06706;0.67910;0.54550;27
LIGH;27.832;272.768;252.0;0
ACCE;27.835;272.771;-7.24007;5.02782;-2.18351;3
MAGN;27.840;272.771;40.98000;-15.66000;5.52000;3
GYRO;27.844;272.779;2.22080;2.07939;-0.88392;3
AHRS;27.845;272.779;52.5154;87.7663;43.4204;0.06629;0.69552;0.52403;-27
LIGH;27.852;272.788;252.0;0
ACCE;27.856;272.792;-7.26880;5.26724;-2.94008;3
MAGN;27.858;272.792;41.34000;-14.28000;6.60000;3
PRES;27.860;272.796;1012.0444;0
GYRO;27.864;272.799;2.54639;2.10871;-0.68020;3
AHRS;27.865;272.799;51.4268;92.2150;38.8497;0.06775;0.71236;0.50261;-26
LIGH;27.875;272.808;264.0;0
ACCE;27.880;272.812;-7.34541;4.99909;-3.41892;3
MAGN;27.881;272.812;41.46000;-12.84000;7.74000;3
GYRO;27.883;272.819;2.69453;2.25593;-0.54672;3
AHRS;27.884;272.819;49.8869;97.1909;33.5452;0.07079;0.73165;0.47591;63
LIGH;27.892;272.828;264.0;0
ACCE;27.895;272.832;-6.94318;4.49152;-3.90734;3
MAGN;27.896;272.832;41.40000;-11.34000;9.06000;3
PRES;27.899;272.836;1012.0391;0
GYRO;27.903;272.839;2.84327;2.46820;-0.62614;3
AHRS;27.905;272.839;48.1694;102.3663;27.7585;0.07770;0.75192;0.44595;-90
LIGH;27.912;272.848;234.0;0
ACCE;27.915;272.852;-6.56011;4.39575;-4.36702;3
MAGN;27.917;272.852;41.34000;-9.72000;10.44000;3
GYRO;27.923;272.859;3.01737;2.46973;-0.61423;3
AHRS;27.925;272.859;46.3946;107.4079;21.8843;0.08831;0.77160;0.41498;39
LIGH;27.932;272.868;234.0;0
ACCE;27.936;272.872;-6.52181;4.42448;-5.35344;3
MAGN;27.937;272.872;40.98000;-8.22000;12.00000;3
PRES;27.939;272.876;1012.0934;0
GYRO;27.943;272.879;2.96789;2.41903;-0.39095;3
AHRS;27.944;272.879;44.5632;112.2715;16.3052;0.10018;0.79055;0.38478;76
LIGH;27.952;272.888;363.0;0
ACCE;27.956;272.892;-6.89530;4.36702;-5.70778;3
MAGN;27.957;272.892;40.44000;-7.02000;13.56000;3
GYRO;27.963;272.899;2.55006;2.29349;-0.16005;3
AHRS;27.964;272.899;42.7492;116.4995;11.1929;0.11365;0.80679;0.35623;-99
LIGH;27.972;272.908;363.0;0
ACCE;27.976;272.912;-6.74207;3.79242;-6.08127;3
MAGN;27.977;272.912;39.96000;-5.82000;15.30000;3
PRES;27.984;272.916;1012.1641;0
GYRO;27.985;272.919;2.11848;2.32801;0.03543;3
AHRS;27.986;272.919;41.0253;120.7629;6.0914;0.12968;0.82227;0.32879;102
LIGH;27.992;272.928;197.0;0
ACCE;28.000;272.936;-5.58328;2.80600;-7.13472;3
MAGN;28.001;272.936;39.30000;-4.62000;17.04000;3
GYRO;28.005;272.939;2.13497;2.42239;0.04307;3
AHRS;28.006;272.939;39.1088;124.8787;1.3961;0.14467;0.83722;0.30201;-127
LIGH;28.012;272.948;197.0;0
WIFI;28.017;301.211;WAP106;20:17:FF:FF:F1:06;-64
WIFI;28.017;301.211;WAP092;20:17:FF:FF:F0:92;-73
WIFI;28.017;301.211;WAP310;20:17:FF:FF:F3:10;-64
WIFI;28.017;301.211;WAP297;20:17:FF:FF:F2:97;-71
WIFI;28.017;301.211;WAP316;20:17:FF:FF:F3:16;-48
WIFI;28.017;301.211;WAP112;20:17:FF:FF:F1:12;-48
WIFI;28.017;301.211;WAP139;20:17:FF:FF:F1:39;-62
WIFI;28.017;301.211;WAP140;20:17:FF:FF:F1:40;-57
WIFI;28.017;301.211;WAP141;20:17:FF:FF:F1:41;-53
WIFI;28.017;301.211;WAP113;20:17:FF:FF:F1:13;-73
WIFI;28.017;301.211;WAP213;20:17:FF:FF:F2:13;-63
WIFI;28.017;301.211;WAP093;20:17:FF:FF:F0:93;-69
WIFI;28.017;301.211;WAP115;20:17:FF:FF:F1:15;-79
WIFI;28.017;301.211;WAP206;20:17:FF:FF:F2:06;-77
WIFI;28.017;301.211;WAP138;20:17:FF:FF:F1:38;-64
WIFI;28.017;301.211;WAP317;20:17:FF:FF:F3:17;-73
WIFI;28.017;301.211;WAP298;20:17:FF:FF:F2:98;-68
WIFI;28.017;301.211;WAP180;20:17:FF:FF:F1:80;-83
WIFI;28.017;301.211;WAP319;20:17:FF:FF:F3:19;-77
WIFI;28.017;301.211;WAP281;20:17:FF:FF:F2:81;-83
WIFI;28.017;301.211;WAP313;20:17:FF:FF:F3:13;-88
WIFI;28.017;301.211;WAP044;20:17:FF:FF:F0:44;-85
WIFI;28.017;301.211;WAP078;20:17:FF:FF:F0:78;-92
WIFI;28.017;301.211;WAP159;20:17:FF:FF:F1:59;-83
WIFI;28.017;301.211;WAP021;20:17:FF:FF:F0:21;-88
WIFI;28.017;301.211;WAP171;20:17:FF:FF:F1:71;-91
WIFI;28.017;301.211;WAP008;20:17:FF:FF:F0:08;-91
WIFI;28.017;301.211;WAP280;20:17:FF:FF:F2:80;-88
WIFI;28.017;301.211;WAP263;20:17:FF:FF:F2:63;-89
ACCE;28.054;272.954;-5.14275;2.56658;-7.58483;3
MAGN;28.055;272.954;38.52000;-3.36000;18.78000;3
PRES;28.056;272.956;1012.1386;0
GYRO;28.056;272.959;2.61114;2.48500;-0.07117;3
AHRS;28.057;272.959;36.9527;128.9310;-3.0734;0.15951;0.85184;0.27489;-50
LIGH;28.057;272.968;152.0;0
ACCE;28.058;272.974;-4.96079;2.19309;-7.91044;3
MAGN;28.058;272.974;37.68000;-1.86000;20.58000;3
GYRO;28.059;272.979;2.80906;2.61450;-0.09743;3
AHRS;28.059;272.979;34.8367;133.0615;-7.5276;0.17641;0.86550;0.24905;-70
LIGH;28.060;272.988;152.0;0
ACCE;28.060;272.994;-4.72137;1.91536;-8.19775;3
MAGN;28.061;272.994;36.60000;-0.42000;22.20000;3
PRES;28.061;272.996;1012.0107;0
GYRO;28.063;272.999;2.53020;2.55036;-0.12034;3
AHRS;28.064;272.999;32.5998;136.8493;-11.5987;0.19287;0.87756;0.22400;9
LIGH;28.079;273.008;62.0;0
ACCE;28.080;273.014;-4.66391;1.57060;-9.12670;3
MAGN;28.081;273.014;35.52000;1.14000;23.76000;3
GYRO;28.083;273.019;2.07603;2.36160;-0.10354;3
AHRS;28.083;273.019;30.2292;140.5256;-15.3328;0.20849;0.88882;0.19974;34
LIGH;28.091;273.028;62.0;0
ACCE;28.097;273.033;-4.14676;1.43652;-9.77792;3
MAGN;28.097;273.033;34.20000;2.46000;25.38000;3
PRES;28.099;273.035;1012.0488;0
GYRO;28.103;273.039;1.87841;2.15025;0.00886;3
AHRS;28.103;273.039;27.8340;144.0016;-18.7525;0.22372;0.89870;0.17683;55
LIGH;28.111;273.048;115.0;0
ACCE;28.117;273.054;-3.60088;1.20668;-10.12268;3
MAGN;28.118;273.054;32.82000;4.14000;27.00000;3
SOUN;28.118;37.08;0.00113;35.05
GYRO;28.123;273.059;1.63437;2.15299;0.32529;3
AHRS;28.123;273.059;25.8203;147.3957;-21.8434;0.23883;0.90670;0.15872;15
LIGH;28.131;273.068;115.0;0
ACCE;28.137;273.074;-2.95923;0.74699;-9.75877;3
MAGN;28.137;273.074;31.44000;5.64000;28.44000;3
PRES;28.139;273.075;1012.0729;0
GYRO;28.143;273.079;1.60474;2.57846;0.56902;3
AHRS;28.143;273.079;23.8011;151.0861;-24.7975;0.25373;0.91437;0.14257;13
LIGH;28.151;273.088;100.0;0
ACCE;28.157;273.094;-2.36547;0.26815;-9.06924;3
MAGN;28.157;273.094;29.82000;6.90000;29.82000;3
GYRO;28.163;273.099;1.68416;2.81090;0.61789;3
AHRS;28.163;273.099;21.8536;154.5875;-27.5739;0.26875;0.92029;0.12812;101
LIGH;28.171;273.108;100.0;0
ACCE;28.177;273.114;-2.48997;-0.03831;-9.31823;3
MAGN;28.178;273.114;28.32000;8.28000;30.96000;3
PRES;28.179;273.116;1011.9106;0
GYRO;28.183;273.119;1.64964;2.30693;0.37874;3
AHRS;28.183;273.119;19.8741;157.5872;-29.9708;0.28223;0.92469;0.11402;81
LIGH;28.192;273.128;47.0;0
ACCE;28.198;273.134;-2.23140;-0.15323;-9.85453;3
MAGN;28.199;273.134;26.76000;9.66000;31.92000;3
GYRO;28.203;273.139;1.41812;1.62490;-0.18112;3
AHRS;28.204;273.139;17.8131;160.4263;-31.7185;0.29137;0.92931;0.10087;-48
LIGH;28.212;273.148;47.0;0
ACCE;28.218;273.154;-1.63763;-0.17238;-10.42914;3
MAGN;28.219;273.154;25.14000;10.92000;32.82000;3
PRES;28.220;273.156;1012.0015;0
GYRO;28.223;273.159;1.13193;1.48135;-0.42333;3
AHRS;28.224;273.159;15.7786;163.2309;-33.2589;0.29962;0.93323;0.08878;-71
LIGH;28.232;273.168;50.0;0
ACCE;28.238;273.175;-0.92895;-0.43096;-10.95587;3
MAGN;28.239;273.175;23.58000;12.12000;33.72000;3
GYRO;28.243;273.179;0.86315;1.93858;-0.19578;3
AHRS;28.244;273.179;13.9790;165.9338;-34.4705;0.30611;0.93645;0.07934;38
LIGH;28.252;273.188;50.0;0
ACCE;28.258;273.195;-0.27773;-0.40223;-11.46344;3
MAGN;28.259;273.195;21.90000;13.20000;34.32000;3
PRES;28.260;273.196;1012.0978;0
GYRO;28.263;273.199;0.76603;2.52501;0.03451;3
AHRS;28.264;273.199;12.3242;168.6712;-35.2681;0.30981;0.93967;0.07207;-123
LIGH;28.272;273.208;47.0;0
ACCE;28.279;273.215;0.11492;-0.67995;-11.85609;3
MAGN;28.280;273.215;20.22000;14.34000;34.98000;3
GYRO;28.283;273.219;1.02778;3.08456;0.07727;3
AHRS;28.285;273.219;10.5388;172.0090;-36.0698;0.31362;0.94257;0.06563;72
LIGH;28.292;273.228;47.0;0
ACCE;28.300;273.235;0.74699;-1.30245;-10.55364;3
MAGN;28.305;273.235;18.42000;15.60000;35.52000;3
PRES;28.306;273.236;1012.0339;0
GYRO;28.307;273.239;1.50823;3.51522;-0.22969;3
AHRS;28.308;273.239;8.5932;175.8185;-36.6168;0.31564;0.94522;0.05965;46
LIGH;28.312;273.248;44.0;0
ACCE;28.319;273.255;1.26414;-1.96325;-9.73004;3
MAGN;28.320;273.255;16.56000;16.68000;35.94000;3
GYRO;28.323;273.259;1.78037;3.17375;-0.56352;3
AHRS;28.324;273.259;6.5548;179.2441;-37.0570;0.31761;0.94647;0.05211;95
LIGH;28.332;273.268;44.0;0
PRES;28.340;273.276;1012.2285;0
ACCE;28.341;273.277;1.64721;-1.91536;-9.83538;3
MAGN;28.342;273.277;14.64000;17.94000;36.30000;3
GYRO;28.343;273.279;1.25777;2.73148;-0.86590;3
AHRS;28.344;273.279;4.8683;-177.1158;-37.1241;-0.31693;-0.94716;-0.04825;-91
LIGH;28.352;273.288;43.0;0
ACCE;28.361;273.297;2.23140;-1.76213;-10.00776;3
MAGN;28.361;273.297;12.78000;18.90000;36.42000;3
GYRO;28.363;273.299;0.86010;2.43399;-1.09437;3
AHRS;28.364;273.299;2.7878;-173.7431;-36.8945;-0.31461;-0.94734;-0.04031;-72
LIGH;28.372;273.308;43.0;0
PRES;28.379;273.316;1012.1307;0
ACCE;28.381;273.317;2.66235;-1.55144;-10.29507;3
MAGN;28.382;273.317;10.80000;19.74000;36.48000;3
GYRO;28.383;273.319;0.99266;2.55281;-1.09009;3
AHRS;28.384;273.319;0.8929;-170.4507;-36.4326;-0.31090;-0.94676;-0.03340;99
LIGH;28.392;273.328;43.0;0
ACCE;28.401;273.337;3.37104;-1.71425;-9.87369;3
MAGN;28.402;273.337;8.70000;20.52000;36.54000;3
GYRO;28.403;273.339;0.95692;2.97858;-1.07146;3
AHRS;28.404;273.339;-0.1595;-167.1605;-35.7099;-0.30483;-0.94582;-0.03297;-6
LIGH;28.412;273.348;43.0;0
PRES;28.419;273.356;1012.1652;0
ACCE;28.421;273.357;4.62560;-1.92494;-9.34696;3
MAGN;28.422;273.357;6.54000;21.36000;36.48000;3
GYRO;28.423;273.359;0.56933;3.11236;-1.25411;3
AHRS;28.425;273.359;-0.6977;-164.1169;-34.7290;-0.29638;-0.94500;-0.03548;16
LIGH;28.432;273.368;41.0;0
ACCE;28.441;273.377;5.55455;-2.19309;-9.19373;3
MAGN;28.442;273.377;4.32000;22.08000;36.24000;3
GYRO;28.443;273.379;0.15027;2.94651;-1.63529;3
AHRS;28.444;273.379;-1.0187;-160.8903;-33.6164;-0.28656;-0.94353;-0.03961;-100
LIGH;28.452;273.388;41.0;0
PRES;28.459;273.396;1012.0308;0
ACCE;28.461;273.398;6.20577;-2.15478;-9.45231;3
MAGN;28.462;273.398;1.86000;22.62000;36.06000;3
GYRO;28.463;273.399;0.18265;2.99690;-1.80419;3
AHRS;28.464;273.399;-1.4554;-157.1051;-32.6180;-0.27763;-0.93989;-0.04378;38
LIGH;28.472;273.408;44.0;0
ACCE;28.481;273.418;6.42604;-1.85790;-9.13627;3
MAGN;28.482;273.418;-0.42000;23.22000;35.64000;3
GYRO;28.483;273.419;0.47159;3.03844;-1.50029;3
AHRS;28.484;273.419;-1.8802;-153.4666;-31.8313;-0.27049;-0.93484;-0.04756;18
LIGH;28.492;273.428;44.0;0
PRES;28.499;273.436;1012.1046;0
ACCE;28.501;273.438;6.26323;-1.46525;-8.81066;3
MAGN;28.502;273.438;-3.00000;23.64000;35.22000;3
GYRO;28.503;273.439;0.49755;2.93857;-1.27824;3
AHRS;28.504;273.439;-1.8829;-150.0014;-30.8693;-0.26114;-0.92984;-0.05357;33
LIGH;28.512;273.448;47.0;0
ACCE;28.522;273.458;6.32069;-1.13964;-8.43717;3
MAGN;28.523;273.458;-5.46000;23.94000;34.92000;3
GYRO;28.525;273.459;0.23518;2.80234;-1.13346;3
AHRS;28.526;273.459;-1.8337;-146.6631;-30.1118;-0.25325;-0.92379;-0.05970;124
LIGH;28.532;273.468;47.0;0
PRES;28.540;273.476;1012.0938;0
ACCE;28.543;273.479;6.48350;-0.93853;-8.02536;3
MAGN;28.545;273.479;-7.86000;24.18000;34.26000;3
GYRO;28.546;273.479;-0.03176;2.61328;-1.07360;3
AHRS;28.547;273.479;-1.6368;-143.6572;-29.3724;-0.24517;-0.91786;-0.06593;-80
LIGH;28.552;273.488;44.0;0
ACCE;28.564;273.498;6.94318;-0.90980;-7.70933;3
MAGN;28.566;273.498;-10.26000;24.42000;33.54000;3
GYRO;28.567;273.499;-0.12645;2.48622;-1.11972;3
AHRS;28.568;273.499;-1.2070;-140.8136;-28.6571;-0.23656;-0.91187;-0.07337;-20
LIGH;28.572;273.508;44.0;0
PRES;28.579;273.516;1012.0342;0
ACCE;28.582;273.519;7.30710;-0.96726;-7.24007;3
MAGN;28.583;273.519;-12.84000;24.66000;32.82000;3
GYRO;28.584;273.519;-0.08644;2.49325;-1.16370;3
AHRS;28.585;273.519;-0.6491;-138.0295;-28.0318;-0.22809;-0.90537;-0.08160;56
LIGH;28.592;273.528;48.0;0
ACCE;28.602;273.539;7.73806;-0.90022;-6.85699;3
MAGN;28.603;273.539;-15.24000;24.78000;31.86000;3
GYRO;28.605;273.539;-0.06964;2.54242;-1.14354;3
AHRS;28.606;273.539;-0.0395;-135.2598;-27.4949;-0.21989;-0.89822;-0.09013;62
LIGH;28.612;273.548;48.0;0
SOUN;28.617;55.21;0.00168;38.51
PRES;28.623;273.556;1012.0106;0
ACCE;28.623;273.559;8.04452;-0.79487;-6.44519;3
MAGN;28.624;273.559;-17.58000;24.66000;30.84000;3
GYRO;28.626;273.559;-0.12859;2.63894;-1.04550;3
AHRS;28.627;273.559;0.5288;-132.3226;-27.0209;-0.21188;-0.88980;-0.09852;-69
LIGH;28.632;273.568;46.0;0
ACCE;28.643;273.579;8.25521;-0.52672;-6.15789;3
MAGN;28.645;273.579;-19.98000;24.60000;29.70000;3
GYRO;28.646;273.579;-0.15088;2.61695;-1.02931;3
AHRS;28.647;273.579;1.1037;-129.3964;-26.4643;-0.20292;-0.88097;-0.10630;101
LIGH;28.652;273.589;46.0;0
PRES;28.659;273.596;1012.0978;0
GYRO;28.663;273.599;-0.14630;2.63191;-1.12277;3
AHRS;28.664;273.599;1.7717;-126.2939;-25.9453;-0.19345;-0.87086;-0.11483;-19
ACCE;28.665;273.600;8.37971;-0.21069;-5.94720;3
MAGN;28.666;273.600;-22.14000;24.24000;28.38000;3
LIGH;28.672;273.608;50.0;0
GYRO;28.683;273.619;-0.16524;2.58640;-1.23181;3
AHRS;28.685;273.619;2.5697;-123.3056;-25.4447;-0.18338;-0.86061;-0.12379;-19
ACCE;28.688;273.620;8.72447;0.17238;-5.32470;3
MAGN;28.689;273.620;-24.36000;23.88000;27.06000;3
LIGH;28.692;273.629;50.0;0
PRES;28.699;273.636;1012.0953;0
GYRO;28.703;273.639;-0.30207;2.53937;-1.31703;3
AHRS;28.704;273.639;3.4145;-120.6694;-25.1799;-0.17493;-0.85088;-0.13310;65
ACCE;28.706;273.640;8.99262;0.51715;-4.99909;3
MAGN;28.706;273.640;-26.58000;23.34000;25.68000;3
LIGH;28.712;273.648;57.0;0
GYRO;28.723;273.659;-0.39706;2.73271;-1.40346;3
AHRS;28.724;273.659;4.4493;-117.8343;-24.7883;-0.16411;-0.84013;-0.14320;78
ACCE;28.726;273.660;9.19373;0.58419;-4.52025;3
MAGN;28.727;273.660;-28.56000;22.62000;24.18000;3
LIGH;28.732;273.669;57.0;0
PRES;28.739;273.676;1012.1600;0
GYRO;28.743;273.679;-0.51832;2.93918;-1.31977;3
AHRS;28.744;273.679;5.5313;-114.9001;-24.6326;-0.15423;-0.82810;-0.15437;112
ACCE;28.746;273.680;9.28950;0.57461;-3.67749;3
MAGN;28.748;273.680;-30.42000;21.96000;22.68000;3
LIGH;28.753;273.689;67.0;0
GYRO;28.764;273.699;-0.61392;2.99477;-1.16859;3
AHRS;28.765;273.699;6.7049;-111.9012;-24.5403;-0.14379;-0.81520;-0.16613;-76
ACCE;28.767;273.701;9.27993;0.60334;-2.98796;3
MAGN;28.768;273.701;-32.28000;21.30000;21.06000;3
LIGH;28.776;273.708;67.0;0
PRES;28.779;273.716;1012.1924;0
GYRO;28.783;273.719;-0.54031;2.84602;-1.13682;3
AHRS;28.785;273.719;7.8642;-108.8791;-24.4537;-0.13290;-0.80162;-0.17739;-59
ACCE;28.786;273.720;9.30866;0.78530;-1.97282;3
MAGN;28.787;273.720;-33.84000;20.58000;19.38000;3
LIGH;28.792;273.728;67.0;0
GYRO;28.804;273.740;-0.31582;2.45537;-1.20218;3
AHRS;28.805;273.740;8.8956;-105.9692;-24.4684;-0.12307;-0.78788;-0.18771;-117
ACCE;28.807;273.740;9.29908;1.05345;-1.21625;3
MAGN;28.808;273.740;-35.34000;19.86000;17.58000;3
LIGH;28.812;273.748;67.0;0
PRES;28.819;273.756;1012.0440;0
GYRO;28.823;273.759;-0.04337;2.24401;-1.22570;3
AHRS;28.824;273.759;9.8044;-102.9681;-24.4699;-0.11320;-0.77314;-0.19683;-23
ACCE;28.826;273.760;9.39485;1.44610;-0.79487;3
MAGN;28.827;273.760;-36.60000;19.02000;15.78000;3
LIGH;28.832;273.768;73.0;0
GYRO;28.843;273.779;0.09255;2.28189;-1.14598;3
AHRS;28.844;273.779;10.6505;-99.9551;-24.5215;-0.10360;-0.75777;-0.20543;61
ACCE;28.846;273.781;9.44273;1.86748;-0.41180;3
MAGN;28.847;273.781;-37.86000;18.12000;13.86000;3
LIGH;28.852;273.788;73.0;0
PRES;28.860;273.796;1012.0952;0
GYRO;28.864;273.800;0.06903;2.38665;-1.14507;3
AHRS;28.865;273.800;11.6337;-97.0152;-24.5103;-0.09256;-0.74246;-0.21409;-5
ACCE;28.866;273.802;9.01178;2.29843;0.32561;3
MAGN;28.867;273.802;-38.94000;17.34000;12.00000;3
LIGH;28.872;273.808;71.0;0
GYRO;28.884;273.819;0.00672;2.26662;-1.14843;3
AHRS;28.885;273.819;12.6298;-94.3280;-24.4356;-0.08116;-0.72817;-0.22185;-18
ACCE;28.887;273.823;8.78193;2.56658;0.72784;3
MAGN;28.888;273.823;-40.02000;16.50000;10.02000;3
LIGH;28.892;273.828;71.0;0
PRES;28.899;273.836;1012.2072;0
GYRO;28.904;273.839;-0.03757;2.08733;-1.13682;3
AHRS;28.905;273.839;13.7292;-91.6242;-24.3892;-0.06895;-0.71345;-0.22995;69
ACCE;28.906;273.841;8.59040;2.96881;1.24498;3
MAGN;28.907;273.841;-40.86000;15.54000;8.04000;3
LIGH;28.912;273.848;73.0;0
GYRO;28.924;273.859;0.01100;1.93064;-1.11788;3
AHRS;28.925;273.859;14.9007;-88.9709;-24.3881;-0.05634;-0.69868;-0.23823;-61
ACCE;28.926;273.861;8.40844;3.18908;1.88663;3
MAGN;28.928;273.861;-41.40000;14.52000;6.00000;3
GNSS;28.929;1491399649.190;39.993946;-0.073739;0.000;0.000;121.9;0.0;0;0
LIGH;28.932;273.868;73.0;0
GNSS;28.939;1491399649.190;39.993946;-0.073739;0.000;0.000;121.9;0.0;0;0
PRES;28.943;273.876;1012.1336;0
GYRO;28.947;273.879;0.02535;1.70981;-1.14385;3
AHRS;28.952;273.879;16.1569;-86.5439;-24.5174;-0.04411;-0.68491;-0.24719;49
ACCE;28.954;273.882;8.52336;3.19865;2.36547;3
MAGN;28.955;273.882;-42.18000;13.68000;4.02000;3
LIGH;28.957;273.889;80.0;0
GYRO;28.963;273.899;-0.04154;1.57237;-1.16431;3
AHRS;28.968;273.899;17.4420;-84.1146;-24.7475;-0.03193;-0.67087;-0.25647;-89
ACCE;28.969;273.901;8.78193;3.27527;2.78685;3
MAGN;28.970;273.901;-42.66000;12.66000;2.04000;3
LIGH;28.972;273.908;80.0;0
PRES;28.979;273.916;1012.0966;0
GYRO;28.983;273.919;-0.08063;1.72142;-1.08306;3
AHRS;28.984;273.919;18.6252;-81.4639;-25.0381;-0.01987;-0.65519;-0.26517;-118
MAGN;28.986;273.923;-43.14000;11.82000;0.18000;3
LIGH;28.992;273.928;79.0;0
GYRO;29.003;273.939;-0.02199;2.13894;-0.99021;3
AHRS;29.003;273.939;19.7378;-78.5464;-25.3978;-0.00766;-0.63756;-0.27350;90
ACCE;29.004;273.941;8.39886;3.53384;3.07416;3
MAGN;29.005;273.941;-43.44000;10.74000;-1.68000;3
LIGH;29.011;273.948;79.0;0
PRES;29.019;273.955;1012.0302;0
GYRO;29.023;273.959;0.03390;2.53234;-0.94134;3
AHRS;29.023;273.959;20.7639;-75.4248;-25.8809;0.00420;-0.61833;-0.28169;62
ACCE;29.024;273.961;7.98706;3.52426;3.65834;3
MAGN;29.025;273.961;-43.26000;10.26000;-3.72000;3
LIGH;29.031;273.968;81.0;0
GYRO;29.043;273.979;0.03390;2.41872;-0.86743;3
AHRS;29.043;273.979;21.6515;-72.5799;-26.3034;0.01515;-0.60054;-0.28838;124
ACCE;29.045;273.982;7.62314;3.69665;4.04141;3
LIGH;29.051;273.988;81.0;0
PRES;29.059;273.996;1012.1690;0
GYRO;29.063;273.999;0.06597;2.01219;-0.77641;3
AHRS;29.063;273.999;22.5807;-69.7804;-26.6268;0.02710;-0.58284;-0.29421;-54
ACCE;29.065;274.001;7.39329;3.97437;4.18506;3
MAGN;29.065;274.001;-43.14000;8.52000;-7.44000;3
LIGH;29.071;274.008;93.0;0
GYRO;29.083;274.019;0.24038;1.83443;-0.71624;3
AHRS;29.083;274.019;23.4257;-66.8506;-26.8970;0.03934;-0.56399;-0.29882;-76
MAGN;29.085;274.022;-42.84000;7.68000;-9.30000;3
LIGH;29.092;274.028;93.0;0
PRES;29.099;274.036;1012.1208;0
GYRO;29.103;274.039;0.27886;1.70279;-0.58154;3
AHRS;29.104;274.039;23.9639;-64.5091;-27.3083;0.04737;-0.54874;-0.30295;22
ACCE;29.106;274.042;6.89530;4.70221;4.19464;3
MAGN;29.107;274.042;-42.42000;6.78000;-11.04000;3
LIGH;29.112;274.048;129.0;0
SOUN;29.117;77.13;0.00235;41.41
GYRO;29.123;274.059;0.19242;1.70462;-0.48625;3
AHRS;29.124;274.059;24.7338;-62.0449;-27.5810;0.05825;-0.53265;-0.30673;54
ACCE;29.126;274.062;6.55054;4.68306;4.20422;3
MAGN;29.127;274.062;-41.82000;6.30000;-12.66000;3
LIGH;29.132;274.069;129.0;0
PRES;29.139;274.076;1012.1171;0
GYRO;29.143;274.079;0.05253;1.63132;-0.49083;3
AHRS;29.144;274.079;25.4733;-59.8773;-27.8083;0.06848;-0.51844;-0.30992;-96
ACCE;29.145;274.082;6.31112;4.72137;4.34787;3
MAGN;29.146;274.082;-41.34000;5.58000;-14.28000;3
LIGH;29.152;274.089;268.0;0
GYRO;29.163;274.099;-0.09713;1.51831;-0.59682;3
AHRS;29.164;274.099;26.3866;-57.7564;-28.0591;0.07991;-0.50463;-0.31361;-3
ACCE;29.166;274.103;6.32069;4.83629;4.66391;3
MAGN;29.168;274.103;-40.62000;5.10000;-15.78000;3
LIGH;29.172;274.108;268.0;0
PRES;29.179;274.116;1012.1341;0
GYRO;29.183;274.119;-0.18692;1.32283;-0.73670;3
AHRS;29.184;274.119;27.2481;-55.7566;-28.4223;0.09028;-0.49165;-0.31767;24
ACCE;29.186;274.122;6.30154;4.98952;4.89375;3
MAGN;29.187;274.122;-39.96000;4.20000;-17.28000;3
LIGH;29.192;274.128;261.0;0
GYRO;29.203;274.139;-0.29505;1.21409;-0.89706;3
AHRS;29.205;274.139;28.1011;-53.6174;-29.0808;0.09990;-0.47791;-0.32336;14
ACCE;29.207;274.143;6.05254;4.99909;4.95121;3
MAGN;29.208;274.143;-39.30000;3.48000;-18.66000;3
LIGH;29.212;274.148;261.0;0
PRES;29.219;274.156;1011.9365;0
GYRO;29.223;274.159;-0.41203;1.20371;-0.99571;3
AHRS;29.224;274.159;28.8612;-51.4376;-29.9318;0.10837;-0.46399;-0.32980;0
ACCE;29.227;274.163;5.61201;4.87459;5.05655;3
MAGN;29.227;274.163;-38.58000;2.94000;-19.98000;3
LIGH;29.232;274.168;261.0;0
GYRO;29.243;274.179;-0.58948;1.27518;-1.09253;3
AHRS;29.244;274.179;29.6121;-49.0829;-31.0919;0.11633;-0.44917;-0.33796;53
ACCE;29.247;274.183;5.23851;4.55856;5.50666;3
MAGN;29.248;274.183;-37.86000;2.28000;-21.42000;3
LIGH;29.252;274.189;261.0;0
PRES;29.259;274.196;1012.0135;0
GYRO;29.263;274.199;-0.83383;1.10047;-1.11452;3
AHRS;29.264;274.199;30.1797;-46.8812;-32.4552;0.12200;-0.43553;-0.34698;-80
ACCE;29.267;274.203;4.90333;4.37660;5.84185;3
MAGN;29.268;274.203;-36.90000;1.62000;-22.74000;3
LIGH;29.272;274.209;261.0;0
GYRO;29.284;274.220;-0.93798;0.72326;-1.03694;3
AHRS;29.285;274.220;30.5984;-44.7414;-33.8920;0.12641;-0.42229;-0.35605;-96
ACCE;29.287;274.224;4.68306;4.31914;6.17704;3
MAGN;29.288;274.224;-36.06000;1.26000;-23.94000;3
LIGH;29.292;274.228;261.0;0
PRES;29.299;274.236;1012.1112;0
GYRO;29.303;274.239;-0.78649;0.21350;-0.98960;3
AHRS;29.304;274.239;30.9067;-42.7424;-35.5206;0.12917;-0.41018;-0.36626;-51
ACCE;29.307;274.243;4.54898;4.35745;6.48350;3
MAGN;29.308;274.243;-35.22000;0.72000;-25.08000;3
LIGH;29.312;274.249;268.0;0
GYRO;29.323;274.259;-0.55497;-0.36224;-0.96975;3
AHRS;29.324;274.259;31.0734;-41.0877;-37.2232;0.12980;-0.40047;-0.37701;-90
ACCE;29.327;274.264;4.53941;4.44364;6.69419;3
MAGN;29.328;274.264;-34.44000;0.36000;-26.04000;3
LIGH;29.332;274.269;268.0;0
PRES;29.339;274.276;1012.1547;0
GYRO;29.343;274.279;-0.35339;-0.93340;-1.09070;3
AHRS;29.344;274.279;31.3194;-39.8346;-38.9815;0.12979;-0.39390;-0.38874;103
ACCE;29.347;274.284;4.73094;4.49152;6.56969;3
MAGN;29.348;274.284;-33.84000;-0.18000;-26.76000;3
LIGH;29.352;274.288;268.0;0
GYRO;29.363;274.299;-0.17837;-1.05558;-1.25441;3
AHRS;29.364;274.299;31.7059;-38.5742;-40.6597;0.13139;-0.38753;-0.40006;12
ACCE;29.367;274.304;5.02782;4.87459;5.75566;3
MAGN;29.368;274.304;-33.36000;-0.66000;-27.36000;3
LIGH;29.372;274.308;268.0;0
PRES;29.379;274.316;1012.0829;0
GYRO;29.383;274.319;-0.24282;-0.28222;-1.16217;3
AHRS;29.384;274.319;31.8754;-36.7899;-42.2492;0.13369;-0.37695;-0.40967;-30
ACCE;29.388;274.325;5.33428;5.06613;5.08528;3
MAGN;29.389;274.325;-32.82000;-1.08000;-27.84000;3
LIGH;29.392;274.329;265.0;0
GYRO;29.403;274.339;-0.51618;0.88514;-0.93126;3
AHRS;29.404;274.339;31.9755;-34.6564;-43.7975;0.13717;-0.36373;-0.41839;5
ACCE;29.408;274.344;5.18105;4.84586;5.54497;3
MAGN;29.409;274.344;-32.28000;-1.56000;-28.38000;3
LIGH;29.412;274.348;265.0;0
PRES;29.419;274.356;1011.9828;0
GYRO;29.424;274.360;-0.90744;1.42332;-0.81489;3
AHRS;29.425;274.360;32.0434;-32.5786;-45.1162;0.14123;-0.35060;-0.42541;-85
ACCE;29.428;274.364;4.75967;4.78840;6.11958;3
MAGN;29.430;274.364;-31.44000;-1.32000;-29.22000;3
LIGH;29.432;274.368;292.0;0
GYRO;29.443;274.379;-1.17347;1.40682;-0.84971;3
AHRS;29.444;274.379;32.0270;-30.2560;-46.0665;0.14693;-0.33505;-0.42930;9
ACCE;29.448;274.384;4.40533;4.74052;6.72292;3
MAGN;29.449;274.384;-30.96000;-1.62000;-29.88000;3
LIGH;29.452;274.389;292.0;0
PRES;29.459;274.396;1012.0116;0
GYRO;29.463;274.399;-1.10719;1.04091;-0.98563;3
AHRS;29.465;274.399;31.8653;-27.9224;-47.1147;0.15148;-0.31913;-0.43367;94
ACCE;29.468;274.404;3.95522;4.66391;7.24007;3
MAGN;29.469;274.404;-30.42000;-1.68000;-30.24000;3
LIGH;29.472;274.409;378.0;0
GYRO;29.483;274.419;-0.98258;0.62950;-1.17561;3
AHRS;29.484;274.419;31.4174;-25.5173;-48.4691;0.15353;-0.30225;-0.43991;-110
ACCE;29.489;274.425;3.52426;4.60644;7.68060;3
MAGN;29.490;274.425;-30.06000;-2.04000;-30.66000;3
LIGH;29.492;274.428;378.0;0
PRES;29.499;274.436;1012.0796;0
GYRO;29.503;274.439;-0.99510;0.38240;-1.37323;3
AHRS;29.504;274.439;30.8709;-23.2209;-50.1310;0.15397;-0.28618;-0.44854;-53
ACCE;29.509;274.445;3.16992;4.33829;7.60398;3
MAGN;29.510;274.445;-29.64000;-2.10000;-31.08000;3
LIGH;29.512;274.448;482.0;0
GYRO;29.523;274.459;-1.17347;0.45265;-1.58092;3
AHRS;29.525;274.459;30.2164;-20.8562;-52.1377;0.15347;-0.26962;-0.45963;-105
LIGH;29.532;274.468;482.0;0
ACCE;29.533;274.468;3.09331;4.34787;7.31668;3
PRES;29.540;274.476;1012.0806;0
GYRO;29.544;274.479;-1.37200;0.57910;-1.47463;3
AHRS;29.546;274.479;29.3699;-18.7269;-54.0798;0.15124;-0.25389;-0.47064;90
ACCE;29.549;274.486;2.99754;4.47237;7.27837;3
LIGH;29.552;274.488;611.0;0
GYRO;29.563;274.499;-1.41935;0.58093;-1.21348;3
AHRS;29.564;274.499;28.4209;-16.7182;-56.0338;0.14821;-0.23850;-0.48203;-13
ACCE;29.570;274.506;2.72939;4.32872;7.46991;3
MAGN;29.571;274.506;-28.32000;-2.16000;-32.04000;3
LIGH;29.572;274.508;611.0;0
PRES;29.579;274.516;1012.1326;0
GYRO;29.583;274.519;-1.33474;0.52931;-1.10536;3
AHRS;29.584;274.519;27.4709;-14.8806;-57.8638;0.14520;-0.22399;-0.49289;-95
ACCE;29.590;274.526;2.33674;4.07972;7.90087;3
LIGH;29.592;274.528;747.0;0
GYRO;29.603;274.539;-1.28037;0.29932;-1.11422;3
AHRS;29.604;274.539;26.4732;-13.5361;-59.3961;0.14068;-0.21230;-0.50235;8
ACCE;29.609;274.546;2.00155;3.81157;8.28394;3
LIGH;29.612;274.548;747.0;0
SOUN;29.619;62.31;0.00190;39.56
PRES;29.624;274.556;1012.0208;0
GYRO;29.625;274.559;-1.25930;0.01741;-1.17958;3
AHRS;29.626;274.559;25.4906;-12.2577;-60.8400;0.13643;-0.20087;-0.51135;-13
ACCE;29.631;274.567;1.88663;3.61046;8.37971;3
MAGN;29.632;274.567;-27.12000;-1.74000;-33.06000;3
LIGH;29.633;274.568;863.0;0
GYRO;29.643;274.579;-1.15148;-0.08949;-1.19546;3
AHRS;29.644;274.579;24.5392;-11.0854;-62.2890;0.13222;-0.19017;-0.52059;-43
LIGH;29.652;274.588;863.0;0
ACCE;29.652;274.588;2.05901;3.45723;8.41801;3
PRES;29.659;274.596;1012.0077;0
GYRO;29.664;274.599;-1.10811;-0.02230;-1.19668;3
AHRS;29.665;274.599;23.4449;-10.0040;-63.8959;0.12657;-0.17954;-0.53117;-78
LIGH;29.672;274.608;956.0;0
MAGN;29.673;274.609;-26.22000;-1.62000;-33.60000;3
GYRO;29.683;274.619;-1.13377;0.05559;-1.16095;3
AHRS;29.685;274.619;22.3168;-8.9431;-65.3850;0.12105;-0.16858;-0.54100;116
LIGH;29.692;274.628;956.0;0
ACCE;29.693;274.629;1.98240;3.37104;8.52336;3
MAGN;29.695;274.629;-25.62000;-1.32000;-34.02000;3
PRES;29.699;274.636;1012.0485;0
GYRO;29.703;274.639;-1.09559;0.04215;-1.04886;3
AHRS;29.704;274.639;21.2972;-8.1478;-66.6912;0.11559;-0.15964;-0.54982;42
LIGH;29.712;274.648;1060.0;0
ACCE;29.713;274.649;1.81959;3.07416;8.72447;3
GYRO;29.723;274.659;-1.06077;-0.00519;-0.96608;3
AHRS;29.730;274.659;20.2924;-7.3268;-67.8949;0.11071;-0.15035;-0.55791;-17
LIGH;29.733;274.668;1060.0;0
ACCE;29.734;274.670;1.67594;2.83473;8.76278;3
MAGN;29.735;274.670;-24.96000;-1.02000;-34.80000;3
PRES;29.740;274.676;1012.0228;0
GYRO;29.744;274.679;-1.02350;0.09407;-0.86346;3
AHRS;29.745;274.679;19.3040;-6.4233;-68.8681;0.10684;-0.14021;-0.56432;-80
LIGH;29.752;274.688;1131.0;0
ACCE;29.754;274.689;1.58975;2.74854;8.87770;3
MAGN;29.755;274.689;-24.84000;-0.72000;-34.98000;3
GYRO;29.764;274.699;-0.95936;0.18967;-0.75778;3
AHRS;29.770;274.699;18.3102;-5.6466;-69.7879;0.10253;-0.13079;-0.57051;116
MAGN;29.771;274.708;-24.54000;-0.36000;-35.22000;3
LIGH;29.773;274.708;1131.0;0
PRES;29.779;274.716;1012.0386;0
GYRO;29.783;274.719;-0.90958;0.19487;-0.69150;3
AHRS;29.784;274.719;17.2970;-4.8315;-70.6075;0.09853;-0.12083;-0.57600;-71
LIGH;29.792;274.728;1165.0;0
ACCE;29.793;274.729;1.21625;2.38462;9.07881;3
MAGN;29.794;274.729;-24.42000;-0.12000;-35.52000;3
GYRO;29.803;274.739;-0.90591;0.09682;-0.67775;3
AHRS;29.804;274.739;16.3021;-4.1052;-71.3205;0.09445;-0.11141;-0.58084;125
LIGH;29.812;274.748;1165.0;0
ACCE;29.813;274.749;1.07260;2.12605;9.23204;3
MAGN;29.814;274.749;-24.12000;0.12000;-35.70000;3
PRES;29.819;274.756;1012.0399;0
GYRO;29.823;274.759;-0.88575;-0.11270;-0.71532;3
AHRS;29.824;274.759;15.4263;-3.5786;-71.9298;0.09040;-0.10383;-0.58508;-127
LIGH;29.832;274.768;1179.0;0
MAGN;29.833;274.770;-23.88000;0.42000;-35.76000;3
GYRO;29.843;274.779;-0.80237;-0.31979;-0.82558;3
AHRS;29.844;274.779;14.5276;-3.0660;-72.6849;0.08608;-0.09628;-0.59037;-56
LIGH;29.852;274.788;1179.0;0
ACCE;29.853;274.789;1.15879;1.95367;9.30866;3
PRES;29.859;274.796;1012.0390;0
GYRO;29.863;274.799;-0.75625;-0.44074;-0.97128;3
AHRS;29.864;274.799;13.5657;-2.6649;-73.5601;0.08075;-0.08919;-0.59659;39
LIGH;29.872;274.808;1192.0;0
ACCE;29.873;274.809;1.33118;1.81959;9.24162;3
MAGN;29.874;274.809;-23.58000;0.96000;-36.06000;3
GYRO;29.883;274.819;-0.73762;-0.49236;-1.04824;3
AHRS;29.884;274.819;12.7126;-2.4376;-74.4175;0.07537;-0.08377;-0.60274;106
LIGH;29.892;274.828;1192.0;0
ACCE;29.894;274.830;1.41737;1.82917;9.23204;3
PRES;29.899;274.836;1012.1046;0
GYRO;29.903;274.839;-0.67775;-0.52443;-1.00182;3
AHRS;29.904;274.839;11.9484;-2.3726;-75.3133;0.06980;-0.07987;-0.60919;-49
LIGH;29.912;274.848;1206.0;0
ACCE;29.913;274.849;1.53229;1.69509;9.28950;3
MAGN;29.914;274.849;-23.64000;1.26000;-36.18000;3
GYRO;29.923;274.859;-0.57910;-0.56352;-0.87904;3
AHRS;29.925;274.859;11.2265;-2.4044;-76.1239;0.06412;-0.07673;-0.61504;-55
LIGH;29.932;274.868;1206.0;0
ACCE;29.934;274.870;1.69509;1.65679;9.24162;3
MAGN;29.935;274.870;-23.76000;1.32000;-36.30000;3
PRES;29.939;274.876;1012.0828;0
GYRO;29.943;274.879;-0.50732;-0.52229;-0.82864;3
AHRS;29.944;274.879;10.5929;-2.4019;-76.9294;0.05928;-0.07375;-0.62076;-10
LIGH;29.952;274.888;1199.0;0
ACCE;29.953;274.889;1.81002;1.79086;9.32781;3
GYRO;29.963;274.899;-0.41905;-0.41844;-0.74037;3
AHRS;29.964;274.899;10.0559;-2.4248;-77.5130;0.05513;-0.07129;-0.62491;-66
LIGH;29.972;274.908;1199.0;0
[truncated: 4,486,277 more chars]
