# Supplementary material for: Off-Line Evaluation of Mobile-Centric Indoor Positioning Systems: The Experiences from the 2017 IPIN Competition
Source: Sensors (Basel). 2018 Feb 6;18(2):487. doi: 10.3390/s18020487 (PMC5855053; doi:10.3390/s18020487)
Supplement: Supplementary file 2 [file sensors-18-00487-s002.zip]

Archive with 12 entries (9 files):
- 02-Validation/CAR/
- 02-Validation/CAR/logfile_CAR_R04-2017_A5.txt
- 02-Validation/CAR/logfile_CAR_R04-2017_S4.txt
- 02-Validation/CAR/logfile_CAR_R04-2017_S4MINI.txt
- 02-Validation/UJITI/
- 02-Validation/UJITI/logfile_UJITI_R05-2017_N5a.txt
- 02-Validation/UJITI/logfile_UJITI_R06-2017_N5b.txt
- 02-Validation/UJIUB/
- 02-Validation/UJIUB/logfile_UJIUB_R05-2017_H9.txt
- 02-Validation/UJIUB/logfile_UJIUB_R06-2017_A5.txt
- 02-Validation/UJIUB/logfile_UJIUB_R07-2017_A5.txt
- 02-Validation/UJIUB/logfile_UJIUB_R08-2017_H9.txt
