# Supplementary material for: Off-Line Evaluation of Mobile-Centric Indoor Positioning Systems: The Experiences from the 2017 IPIN Competition
Source: Sensors (Basel). 2018 Feb 6;18(2):487. doi: 10.3390/s18020487 (PMC5855053; doi:10.3390/s18020487)
Supplement: Supplementary file 2 [file sensors-18-00487-s002.zip › 02-Validation/CAR/logfile_CAR_R04-2017_A5.txt]

% LogFile created by the 'GetSensorData' App for Android.
% Date of creation: Mon Mar 27 15:40:53 GMT+02:00 2017
% Developed by LOPSI research group at CAR-CSIC, Spain (http://www.car.upm-csic.es/lopsi)
% Version 2.0 November 2016
% The 'GetSensorData' program stores information from Smartphone/Tablet internal sensors (Accelerometers, Gyroscopes, Magnetometers, Pressure, Ambient Light, Orientation, Sound level, GPS/GNSS positio, WiFi RSS, Cellular/GSM/3G signal strength,...) and also from external devices (e.g. RFCode RFID reader, XSens IMU or LPMS-B IMU)
%
% Phone used for this logfile:
% Manufacturer:            	samsung
% Model:                   	SM-A500FU
% API Android version:     	23
% Android version Release: 	6.0.1
%
% LogFile Data format:
% Accelerometer data: 	'ACCE;AppTimestamp(s);SensorTimestamp(s);Acc_X(m/s^2);Acc_Y(m/s^2);Acc_Z(m/s^2);Accuracy(integer)'
% Gyroscope data:     	'GYRO;AppTimestamp(s);SensorTimestamp(s);Gyr_X(rad/s);Gyr_Y(rad/s);Gyr_Z(rad/s);Accuracy(integer)'
% Magnetometer data:  	'MAGN;AppTimestamp(s);SensorTimestamp(s);Mag_X(uT);;Mag_Y(uT);Mag_Z(uT);Accuracy(integer)'
% Pressure data:      	'PRES;AppTimestamp(s);SensorTimestamp(s);Pres(mbar);Accuracy(integer)'
% Light data:         	'LIGH;AppTimestamp(s);SensorTimestamp(s);Light(lux);Accuracy(integer)'
% Proximity data:     	'PROX;AppTimestamp(s);SensorTimestamp(s);prox(?);Accuracy(integer)'
% Humidity data:      	'HUMI;AppTimestamp(s);SensorTimestamp(s);humi(Percentage);Accuracy(integer)'
% Temperature data:   	'TEMP;AppTimestamp(s);SensorTimestamp(s);temp(Celsius);Accuracy(integer)'
% Orientation data:   	'AHRS;AppTimestamp(s);SensorTimestamp(s);PitchX(deg);RollY(deg);YawZ(deg);RotVecX();RotVecY();RotVecZ();Accuracy(int)'
% GNSS/GPS data:      	'GNSS;AppTimestamp(s);SensorTimeStamp(s);Latit(deg);Long(deg);Altitude(m);Bearing(deg);Accuracy(m);Speed(m/s);SatInView;SatInUse'
% WIFI data:          	'WIFI;AppTimestamp(s);SensorTimeStamp(s);Name_SSID;MAC_BSSID;RSS(dBm);'
% Bluetooth data:     	'BLUE;AppTimestamp(s);Name;MAC_Address;RSS(dBm);'
% BLE 4.0 data:       	'BLE4;AppTimestamp(s);MajorID;MinorID;RSS(dBm);'
% Sound data:         	'SOUN;AppTimestamp(s);RMS;Pressure(Pa);SPL(dB);'
% RFID Reader data:   	'RFID;AppTimestamp(s);ReaderNumber(int);TagID(int);RSS_A(dBm);RSS_B(dBm);'
% IMU XSens data:     	'IMUX;AppTimestamp(s);SensorTimestamp(s);Counter;Acc_X(m/s^2);Acc_Y(m/s^2);Acc_Z(m/s^2);Gyr_X(rad/s);Gyr_Y(rad/s);Gyr_Z(rad/s);Mag_X(uT);;Mag_Y(uT);Mag_Z(uT);Roll(deg);Pitch(deg);Yaw(deg);Quat(1);Quat(2);Quat(3);Quat(4);Pressure(mbar);Temp(Celsius)'
% IMU LPMS-B data:    	'IMUL;AppTimestamp(s);SensorTimestamp(s);Counter;Acc_X(m/s^2);Acc_Y(m/s^2);Acc_Z(m/s^2);Gyr_X(rad/s);Gyr_Y(rad/s);Gyr_Z(rad/s);Mag_X(uT);;Mag_Y(uT);Mag_Z(uT);Roll(deg);Pitch(deg);Yaw(deg);Quat(1);Quat(2);Quat(3);Quat(4);Pressure(mbar);Temp(Celsius)'
% POSI Reference:    		'POSI;Timestamp(s);Counter;Latitude(degrees); Longitude(degrees);floor ID(0,1,2..4);Building ID(0,1,2..3);'
% 
% Note that there are two timestamps: 
%  -'AppTimestamp' is set by the Android App as data is read. It is not representative of when data is actually captured by the sensor (but has a common time reference for all sensors)
%  -'SensorTimestamp' is set by the sensor itself (the delta_time=SensorTimestamp(k)-SensorTimestamp(k-1) between two consecutive samples is an accurate estimate of the sampling interval). This timestamp is better for integrating inertial data. 

ACCE;0.026;14387.015;-0.05746;3.42850;8.25521;3
MAGN;0.026;14387.020;-14.29896;0.12312;-17.54674;0
ACCE;0.027;14387.024;-0.23942;3.29442;8.74362;3
LIGH;0.027;14387.027;14900.0;3
LIGH;0.028;14387.030;14900.0;3
ACCE;0.028;14387.034;-0.54588;3.18908;9.76834;3
MAGN;0.028;14387.036;-13.01232;-0.64090;-18.31810;0
LIGH;0.028;14387.040;14900.0;3
ACCE;0.029;14387.043;-0.66080;3.16035;10.13226;3
LIGH;0.031;14387.053;14900.0;3
ACCE;0.041;14387.054;-0.72784;3.17950;10.45787;3
MAGN;0.041;14387.058;-13.01232;-0.64090;-18.31810;0
LIGH;0.042;14387.062;14900.0;3
ACCE;0.071;14387.065;-0.80445;3.10289;10.65899;3
LIGH;0.071;14387.074;14993.0;3
ACCE;0.072;14387.074;-0.76614;3.06458;10.66856;3
MAGN;0.072;14387.077;-13.01232;-0.64090;-18.31810;0
LIGH;0.072;14387.080;14542.0;3
ACCE;0.073;14387.084;-0.72784;2.94966;10.49618;3
LIGH;0.073;14387.090;14542.0;3
ACCE;0.074;14387.094;-0.71826;2.74854;10.43872;3
MAGN;0.075;14387.096;-11.31948;-1.88239;-18.22712;0
LIGH;0.081;14387.101;14542.0;3
ACCE;0.083;14387.104;-0.62249;2.61447;10.31422;3
LIGH;0.088;14387.109;14542.0;3
ACCE;0.096;14387.115;-0.44053;2.70066;10.05565;3
MAGN;0.096;14387.118;-11.31948;-1.88239;-18.22712;0
LIGH;0.099;14387.121;14542.0;3
ACCE;0.103;14387.123;-0.42138;2.71981;9.79707;3
LIGH;0.108;14387.129;14542.0;3
ACCE;0.114;14387.134;-0.36392;2.88262;9.74919;3
MAGN;0.115;14387.136;-11.31948;-1.88239;-18.22712;0
LIGH;0.118;14387.139;13317.0;3
ACCE;0.123;14387.144;-0.36392;3.12204;9.73004;3
LIGH;0.128;14387.150;13317.0;3
ACCE;0.134;14387.154;-0.33519;3.39019;9.72046;3
MAGN;0.135;14387.156;-11.75070;-3.81416;-17.24683;0
LIGH;0.138;14387.159;13317.0;3
ACCE;0.143;14387.163;-0.22984;3.46680;9.61511;3
LIGH;0.149;14387.171;13317.0;3
ACCE;0.154;14387.174;-0.18196;3.42850;9.61511;3
MAGN;0.155;14387.176;-11.75070;-3.81416;-17.24683;0
LIGH;0.159;14387.179;13317.0;3
ACCE;0.163;14387.184;-0.07661;2.94966;9.57681;3
LIGH;0.168;14387.189;13317.0;3
ACCE;0.176;14387.194;-0.00958;2.72939;9.50977;3
MAGN;0.178;14387.198;-11.75070;-3.81416;-17.24683;0
LIGH;0.179;14387.201;12299.0;3
ACCE;0.183;14387.204;0.05746;2.60489;9.18416;3
LIGH;0.188;14387.209;12299.0;3
ACCE;0.196;14387.215;0.22027;2.83473;8.94474;3
MAGN;0.196;14387.218;-12.72086;-6.31391;-13.20993;0
LIGH;0.199;14387.221;12299.0;3
ACCE;0.203;14387.223;0.18196;3.01669;8.98304;3
LIGH;0.208;14387.229;12299.0;3
ACCE;0.214;14387.234;0.11492;3.21781;9.26077;3
MAGN;0.215;14387.236;-12.72086;-6.31391;-13.20993;0
LIGH;0.218;14387.239;12299.0;3
ACCE;0.223;14387.244;0.06704;3.38061;9.48104;3
LIGH;0.231;14387.253;12299.0;3
ACCE;0.235;14387.254;0.01915;3.29442;9.65342;3
MAGN;0.235;14387.257;-12.72086;-6.31391;-13.20993;0
LIGH;0.238;14387.260;13051.0;3
ACCE;0.245;14387.265;0.03831;3.08373;9.50019;3
LIGH;0.248;14387.270;13051.0;3
ACCE;0.267;14387.274;0.14365;2.83473;9.49062;3
MAGN;0.269;14387.278;-13.12446;-7.75521;-9.57021;0
LIGH;0.270;14387.281;13051.0;3
ACCE;0.271;14387.284;0.20111;2.71981;9.35654;3
LIGH;0.272;14387.290;13051.0;3
GNSS;0.272;1490622051.000;40.313474;-3.483167;589.000;0.000;3.0;0.0;23;16
ACCE;0.275;14387.294;0.13408;2.71024;9.39485;3
MAGN;0.277;14387.298;-13.12446;-7.75521;-9.57021;0
GNSS;0.278;1490622051.000;40.313474;-3.483167;589.000;0.000;3.0;0.0;23;16
LIGH;0.298;14387.302;13051.0;3
ACCE;0.298;14387.304;0.10534;2.77727;9.44273;3
LIGH;0.299;14387.310;13051.0;3
ACCE;0.299;14387.315;0.05746;2.87304;9.63427;3
MAGN;0.300;14387.318;-13.12446;-7.75521;-9.57021;0
LIGH;0.302;14387.323;14288.0;3
ACCE;0.304;14387.324;0.04788;2.92093;9.56723;3
LIGH;0.308;14387.330;14288.0;3
ACCE;0.315;14387.334;0.11492;3.17950;9.44273;3
MAGN;0.315;14387.337;-12.61701;-9.52401;-6.74933;0
LIGH;0.318;14387.340;14288.0;3
ACCE;0.323;14387.344;0.09577;3.23696;9.27993;3
LIGH;0.332;14387.354;14288.0;3
ACCE;0.334;14387.354;0.05746;3.31358;9.36612;3
MAGN;0.335;14387.356;-12.61701;-9.52401;-6.74933;0
LIGH;0.338;14387.360;14288.0;3
ACCE;0.343;14387.364;0.00958;3.25611;9.45231;3
LIGH;0.348;14387.370;14288.0;3
ACCE;0.354;14387.374;-0.10534;2.92093;9.67257;3
MAGN;0.355;14387.377;-12.61701;-9.52401;-6.74933;0
LIGH;0.360;14387.381;15097.0;3
ACCE;0.363;14387.384;-0.14365;2.85389;9.57681;3
LIGH;0.371;14387.390;15097.0;3
ACCE;0.376;14387.394;-0.15323;2.87304;9.66300;3
MAGN;0.376;14387.397;-11.84825;-9.74999;-5.77998;0
LIGH;0.379;14387.400;15097.0;3
ACCE;0.383;14387.404;-0.24900;2.86347;9.72046;3
LIGH;0.388;14387.410;15097.0;3
ACCE;0.394;14387.414;-0.34477;2.59531;10.04607;3
MAGN;0.395;14387.417;-11.84825;-9.74999;-5.77998;0
LIGH;0.398;14387.420;15097.0;3
ACCE;0.403;14387.424;-0.28730;2.52828;9.97903;3
LIGH;0.408;14387.430;15097.0;3
ACCE;0.414;14387.434;-0.21069;2.54743;9.91199;3
MAGN;0.416;14387.437;-11.84825;-9.74999;-5.77998;0
LIGH;0.422;14387.440;14889.0;3
ACCE;0.424;14387.444;-0.17238;2.62405;9.68215;3
LIGH;0.432;14387.454;15455.0;3
ACCE;0.435;14387.454;-0.18196;2.87304;9.71088;3
MAGN;0.436;14387.457;-10.17959;-10.51207;-3.93604;0
LIGH;0.439;14387.460;15455.0;3
ACCE;0.443;14387.464;-0.18196;2.93050;9.67257;3
LIGH;0.448;14387.470;15455.0;3
ACCE;0.454;14387.474;-0.15323;2.98796;9.68215;3
MAGN;0.455;14387.477;-10.17959;-10.51207;-3.93604;0
LIGH;0.458;14387.480;15455.0;3
ACCE;0.463;14387.484;-0.10534;3.05500;9.54808;3
LIGH;0.468;14387.490;15455.0;3
ACCE;0.474;14387.494;-0.02873;2.95923;9.52892;3
MAGN;0.475;14387.496;-10.17959;-10.51207;-3.93604;0
LIGH;0.478;14387.500;15455.0;3
ACCE;0.483;14387.504;-0.02873;2.85389;9.54808;3
LIGH;0.491;14387.510;15536.0;3
ACCE;0.495;14387.514;-0.03831;2.79643;9.64384;3
MAGN;0.496;14387.517;-8.90389;-11.14324;-2.52323;0
LIGH;0.498;14387.520;15536.0;3
SOUN;0.501;1025.61;0.03130;63.89
ACCE;0.506;14387.524;-0.03831;2.82516;9.57681;3
LIGH;0.508;14387.530;15536.0;3
ACCE;0.514;14387.534;-0.09577;2.76770;9.86411;3
MAGN;0.515;14387.537;-8.90389;-11.14324;-2.52323;0
LIGH;0.521;14387.543;15536.0;3
ACCE;0.527;14387.544;-0.09577;2.82516;9.85453;3
LIGH;0.530;14387.550;15536.0;3
ACCE;0.534;14387.554;-0.11492;2.95923;9.79707;3
MAGN;0.535;14387.557;-8.90389;-11.14324;-2.52323;0
LIGH;0.547;14387.563;15536.0;3
ACCE;0.548;14387.564;-0.17238;3.08373;9.73961;3
LIGH;0.549;14387.570;15559.0;3
ACCE;0.555;14387.574;-0.17238;3.09331;9.83538;3
MAGN;0.556;14387.576;-7.59997;-11.79698;-0.14305;0
LIGH;0.561;14387.580;15559.0;3
ACCE;0.563;14387.584;-0.16281;3.07416;9.73961;3
LIGH;0.568;14387.590;15559.0;3
ACCE;0.574;14387.594;-0.11492;3.08373;9.62469;3
MAGN;0.577;14387.599;-7.59997;-11.79698;-0.14305;0
ACCE;0.583;14387.604;-0.24900;3.20823;9.63427;3
LIGH;0.584;14387.606;15559.0;3
LIGH;0.588;14387.610;15559.0;3
ACCE;0.594;14387.614;-0.23942;3.14119;9.93115;3
MAGN;0.595;14387.616;-7.59997;-11.79698;-0.14305;0
LIGH;0.601;14387.620;15559.0;3
ACCE;0.603;14387.624;-0.20111;3.13162;9.92157;3
LIGH;0.608;14387.630;15513.0;3
ACCE;0.614;14387.634;-0.22027;3.16035;9.86411;3
MAGN;0.615;14387.637;-6.29567;-12.23473;0.06803;0
LIGH;0.618;14387.640;15513.0;3
ACCE;0.623;14387.644;-0.15323;3.05500;9.61511;3
LIGH;0.628;14387.650;15513.0;3
ACCE;0.634;14387.654;-0.11492;2.99754;9.65342;3
MAGN;0.635;14387.656;-6.29567;-12.23473;0.06803;0
LIGH;0.641;14387.663;15513.0;3
ACCE;0.643;14387.664;-0.08619;3.03585;9.50019;3
LIGH;0.648;14387.670;15513.0;3
ACCE;0.654;14387.674;-0.13408;3.12204;9.48104;3
MAGN;0.656;14387.677;-6.29567;-12.23473;0.06803;0
LIGH;0.661;14387.683;15513.0;3
ACCE;0.663;14387.684;-0.17238;3.17950;9.48104;3
LIGH;0.668;14387.690;15501.0;3
ACCE;0.674;14387.694;-0.16281;3.21781;9.59596;3
MAGN;0.675;14387.697;-5.42540;-12.58908;0.19626;0
LIGH;0.681;14387.703;15501.0;3
ACCE;0.683;14387.704;-0.18196;3.18908;9.44273;3
LIGH;0.688;14387.710;15501.0;3
ACCE;0.694;14387.714;-0.16281;3.01669;9.62469;3
MAGN;0.695;14387.716;-5.42540;-12.58908;0.19626;0
LIGH;0.698;14387.720;15501.0;3
ACCE;0.703;14387.724;-0.17238;3.01669;9.56723;3
LIGH;0.708;14387.730;15501.0;3
ACCE;0.714;14387.734;-0.15323;3.07416;9.55765;3
MAGN;0.715;14387.736;-5.42540;-12.58908;0.19626;0
LIGH;0.718;14387.740;15501.0;3
ACCE;0.723;14387.744;-0.15323;3.17950;9.39485;3
LIGH;0.728;14387.750;15548.0;3
ACCE;0.734;14387.754;-0.10534;3.36146;9.32781;3
MAGN;0.735;14387.756;-5.77559;-12.76667;-0.07969;0
LIGH;0.738;14387.760;15444.0;3
ACCE;0.743;14387.764;-0.08619;3.42850;9.23204;3
LIGH;0.748;14387.770;15444.0;3
ACCE;0.754;14387.774;-0.11492;3.44765;9.27993;3
MAGN;0.755;14387.776;-5.77559;-12.76667;-0.07969;0
LIGH;0.758;14387.780;15444.0;3
ACCE;0.763;14387.784;-0.16281;3.39019;9.27035;3
LIGH;0.768;14387.790;15444.0;3
ACCE;0.774;14387.794;-0.29688;3.20823;9.67257;3
MAGN;0.776;14387.797;-5.77559;-12.76667;-0.07969;0
LIGH;0.778;14387.800;15444.0;3
ACCE;0.783;14387.804;-0.34477;3.10289;9.72046;3
LIGH;0.788;14387.810;15444.0;3
ACCE;0.798;14387.814;-0.35434;2.97839;9.89284;3
MAGN;0.800;14387.819;-5.71932;-13.08488;0.65649;0
ACCE;0.803;14387.824;-0.41180;2.93050;9.88326;3
LIGH;0.805;14387.827;15409.0;3
LIGH;0.812;14387.832;15409.0;3
ACCE;0.815;14387.834;-0.45969;3.02627;10.01734;3
MAGN;0.816;14387.837;-5.71932;-13.08488;0.65649;0
LIGH;0.820;14387.841;15409.0;3
ACCE;0.823;14387.844;-0.52672;3.15077;9.88326;3
LIGH;0.829;14387.850;15409.0;3
ACCE;0.834;14387.854;-0.52672;3.26569;9.86411;3
MAGN;0.835;14387.857;-5.71932;-13.08488;0.65649;0
LIGH;0.843;14387.864;15409.0;3
ACCE;0.845;14387.865;-0.45011;3.29442;9.46189;3
LIGH;0.848;14387.870;15409.0;3
ACCE;0.855;14387.874;-0.37350;3.30400;9.37569;3
MAGN;0.856;14387.877;-5.27355;-13.45359;1.12027;0
LIGH;0.862;14387.884;15409.0;3
ACCE;0.863;14387.884;-0.33519;3.33273;9.13627;3
LIGH;0.868;14387.890;15409.0;3
ACCE;0.874;14387.894;-0.36392;3.37104;9.04051;3
MAGN;0.875;14387.896;-5.27355;-13.45359;1.12027;0
LIGH;0.881;14387.900;15409.0;3
ACCE;0.883;14387.904;-0.38307;3.39977;9.00220;3
LIGH;0.888;14387.910;15409.0;3
ACCE;0.894;14387.914;-0.39265;3.42850;8.95431;3
MAGN;0.895;14387.916;-5.27355;-13.45359;1.12027;0
LIGH;0.898;14387.920;15409.0;3
ACCE;0.903;14387.924;-0.42138;3.42850;8.82982;3
LIGH;0.908;14387.930;15409.0;3
ACCE;0.914;14387.934;-0.46926;3.36146;8.93516;3
MAGN;0.915;14387.936;-5.01058;-13.26537;1.14764;0
LIGH;0.918;14387.940;15351.0;3
ACCE;0.923;14387.944;-0.54588;3.17950;9.06924;3
LIGH;0.928;14387.950;15351.0;3
ACCE;0.935;14387.954;-0.59376;3.03585;9.45231;3
MAGN;0.936;14387.957;-5.01058;-13.26537;1.14764;0
LIGH;0.939;14387.960;15351.0;3
SOUN;0.942;237.51;0.00725;51.18
ACCE;0.946;14387.964;-0.67038;3.02627;9.42358;3
LIGH;0.948;14387.970;15351.0;3
ACCE;0.954;14387.974;-0.75657;3.04542;9.53850;3
MAGN;0.955;14387.976;-5.01058;-13.26537;1.14764;0
LIGH;0.961;14387.983;15351.0;3
ACCE;0.963;14387.984;-0.89064;3.19865;9.56723;3
LIGH;0.968;14387.990;15351.0;3
ACCE;0.974;14387.994;-0.96726;3.37104;9.60554;3
MAGN;0.975;14387.996;-4.45647;-12.93093;0.35896;0
LIGH;0.978;14388.000;15386.0;3
ACCE;0.983;14388.004;-1.01514;3.48596;9.54808;3
LIGH;0.988;14388.010;15386.0;3
ACCE;0.994;14388.014;-1.03430;3.55300;9.65342;3
MAGN;0.995;14388.016;-4.45647;-12.93093;0.35896;0
LIGH;1.001;14388.023;15386.0;3
ACCE;1.003;14388.024;-0.96726;3.64876;9.54808;3
LIGH;1.008;14388.030;15386.0;3
ACCE;1.014;14388.034;-0.93853;3.60088;9.61511;3
MAGN;1.015;14388.036;-4.45647;-12.93093;0.35896;0
LIGH;1.021;14388.043;15386.0;3
ACCE;1.023;14388.044;-0.90022;3.57215;9.49062;3
LIGH;1.029;14388.050;15386.0;3
ACCE;1.035;14388.054;-0.78530;3.38061;9.37569;3
MAGN;1.039;14388.057;-4.00103;-12.88933;0.21957;0
LIGH;1.040;14388.061;15478.0;3
ACCE;1.047;14388.064;-0.71826;3.15077;9.31823;3
LIGH;1.049;14388.070;15478.0;3
ACCE;1.055;14388.074;-0.66080;2.99754;9.45231;3
MAGN;1.056;14388.077;-4.00103;-12.88933;0.21957;0
LIGH;1.066;14388.082;15478.0;3
ACCE;1.066;14388.084;-0.64165;2.94966;9.38527;3
LIGH;1.069;14388.090;15478.0;3
ACCE;1.076;14388.094;-0.55545;3.02627;9.49062;3
MAGN;1.077;14388.097;-4.00103;-12.88933;0.21957;0
ACCE;1.083;14388.104;-0.54588;3.13162;9.44273;3
LIGH;1.084;14388.105;15478.0;3
LIGH;1.088;14388.110;15478.0;3
ACCE;1.095;14388.114;-0.54588;3.19865;9.58638;3
MAGN;1.096;14388.117;-2.95610;-12.17112;-0.61698;0
LIGH;1.099;14388.121;15351.0;3
ACCE;1.103;14388.124;-0.54588;3.20823;9.50977;3
LIGH;1.108;14388.130;15617.0;3
ACCE;1.115;14388.134;-0.49799;3.17950;9.39485;3
MAGN;1.117;14388.137;-2.95610;-12.17112;-0.61698;0
LIGH;1.122;14388.144;15617.0;3
ACCE;1.123;14388.144;-0.40223;3.10289;9.17458;3
LIGH;1.128;14388.150;15617.0;3
ACCE;1.135;14388.154;-0.34477;2.99754;9.11712;3
MAGN;1.136;14388.157;-2.95610;-12.17112;-0.61698;0
LIGH;1.138;14388.160;15617.0;3
ACCE;1.143;14388.164;-0.24900;2.92093;8.98304;3
LIGH;1.148;14388.170;15617.0;3
ACCE;1.154;14388.174;-0.22027;2.73897;9.07881;3
MAGN;1.156;14388.176;-2.17358;-11.69553;-1.49175;0
LIGH;1.158;14388.180;15617.0;3
ACCE;1.163;14388.184;-0.19154;2.79643;9.22246;3
LIGH;1.168;14388.190;15756.0;3
ACCE;1.174;14388.194;-0.25857;2.85389;9.50977;3
MAGN;1.176;14388.197;-2.17358;-11.69553;-1.49175;0
LIGH;1.178;14388.200;15756.0;3
ACCE;1.183;14388.204;-0.40223;2.76770;9.71088;3
LIGH;1.188;14388.210;15756.0;3
ACCE;1.194;14388.214;-0.38307;2.53785;10.20888;3
MAGN;1.195;14388.216;-2.17358;-11.69553;-1.49175;0
LIGH;1.198;14388.220;15756.0;3
ACCE;1.203;14388.224;-0.42138;2.52828;10.20888;3
LIGH;1.208;14388.230;15756.0;3
ACCE;1.215;14388.234;-0.47884;2.48039;10.39084;3
MAGN;1.216;14388.237;-1.78766;-10.55563;-2.18969;0
LIGH;1.218;14388.240;15756.0;3
ACCE;1.223;14388.244;-0.53630;2.42293;10.47703;3
LIGH;1.228;14388.250;15964.0;3
ACCE;1.234;14388.254;-0.62249;2.59531;10.47703;3
MAGN;1.235;14388.256;-1.78766;-10.55563;-2.18969;0
LIGH;1.238;14388.260;15964.0;3
ACCE;1.243;14388.263;-0.62249;2.69108;10.36211;3
LIGH;1.269;14388.273;15964.0;3
ACCE;1.269;14388.274;-0.59376;2.85389;10.30464;3
MAGN;1.270;14388.280;-1.78766;-10.55563;-2.18969;0
LIGH;1.270;14388.284;15964.0;3
ACCE;1.270;14388.284;-0.55545;3.04542;10.06522;3
LIGH;1.271;14388.290;15964.0;3
GNSS;1.271;1490622052.000;40.313474;-3.483167;589.000;0.000;3.0;0.0;23;15
ACCE;1.278;14388.294;-0.53630;3.29442;9.63427;3
MAGN;1.278;14388.297;-0.08271;-10.77373;-2.73048;0
LIGH;1.279;14388.300;15964.0;3
GNSS;1.281;1490622052.000;40.313474;-3.483167;589.000;0.000;3.0;0.0;23;15
ACCE;1.284;14388.304;-0.52672;3.31358;9.61511;3
LIGH;1.288;14388.310;16103.0;3
ACCE;1.294;14388.314;-0.56503;3.29442;9.74919;3
MAGN;1.299;14388.317;-0.08271;-10.77373;-2.73048;0
LIGH;1.299;14388.320;16103.0;3
ACCE;1.303;14388.324;-0.59376;3.24654;9.85453;3
LIGH;1.322;14388.330;16103.0;3
ACCE;1.323;14388.334;-0.72784;2.89220;10.12268;3
MAGN;1.323;14388.337;-0.08271;-10.77373;-2.73048;0
LIGH;1.327;14388.340;16103.0;3
ACCE;1.327;14388.344;-0.72784;2.75812;10.19930;3
LIGH;1.331;14388.351;16103.0;3
ACCE;1.335;14388.354;-0.78530;2.71024;10.32380;3
MAGN;1.336;14388.357;0.71739;-10.13179;-3.19111;0
LIGH;1.339;14388.361;16103.0;3
ACCE;1.345;14388.364;-0.78530;2.76770;10.11311;3
LIGH;1.351;14388.373;16195.0;3
ACCE;1.355;14388.374;-0.75657;2.86347;10.05565;3
MAGN;1.356;14388.377;0.71739;-10.13179;-3.19111;0
LIGH;1.360;14388.381;16195.0;3
ACCE;1.363;14388.384;-0.67995;2.89220;9.85453;3
LIGH;1.371;14388.393;16195.0;3
ACCE;1.375;14388.394;-0.64165;2.99754;9.68215;3
MAGN;1.375;14388.397;0.71739;-10.13179;-3.19111;0
LIGH;1.378;14388.400;16195.0;3
ACCE;1.383;14388.404;-0.64165;3.19865;9.44273;3
LIGH;1.388;14388.410;16195.0;3
ACCE;1.394;14388.414;-0.60334;3.13162;9.43316;3
MAGN;1.396;14388.417;1.82905;-9.53718;-3.13623;0
LIGH;1.398;14388.420;16195.0;3
ACCE;1.403;14388.424;-0.62249;3.15077;9.29908;3
LIGH;1.408;14388.430;16299.0;3
ACCE;1.415;14388.434;-0.64165;2.97839;9.43316;3
MAGN;1.416;14388.437;1.82905;-9.53718;-3.13623;0
LIGH;1.418;14388.440;16299.0;3
ACCE;1.423;14388.444;-0.66080;2.99754;9.42358;3
LIGH;1.428;14388.450;16299.0;3
ACCE;1.435;14388.454;-0.70868;2.98796;9.64384;3
MAGN;1.436;14388.457;1.82905;-9.53718;-3.13623;0
LIGH;1.438;14388.460;16299.0;3
ACCE;1.443;14388.464;-0.71826;2.98796;9.63427;3
LIGH;1.448;14388.470;16299.0;3
ACCE;1.454;14388.474;-0.73741;2.92093;9.80665;3
MAGN;1.456;14388.476;2.09604;-9.03976;-3.97845;0
LIGH;1.458;14388.480;16299.0;3
ACCE;1.463;14388.484;-0.71826;2.75812;9.74919;3
LIGH;1.468;14388.490;16241.0;3
ACCE;1.474;14388.494;-0.67995;2.63362;9.85453;3
MAGN;1.476;14388.496;2.09604;-9.03976;-3.97845;0
LIGH;1.478;14388.500;16403.0;3
ACCE;1.483;14388.504;-0.72784;2.63362;9.77792;3
LIGH;1.488;14388.510;16403.0;3
SOUN;1.494;225.09;0.00687;50.72
ACCE;1.497;14388.514;-0.65122;2.93050;9.87369;3
MAGN;1.497;14388.517;2.09604;-9.03976;-3.97845;0
LIGH;1.498;14388.520;16403.0;3
ACCE;1.503;14388.524;-0.60334;2.99754;9.79707;3
LIGH;1.508;14388.530;16403.0;3
ACCE;1.514;14388.534;-0.63207;3.01669;9.89284;3
MAGN;1.515;14388.536;2.31130;-8.64488;-4.15217;0
LIGH;1.518;14388.540;16403.0;3
ACCE;1.523;14388.544;-0.67038;2.97839;9.94073;3
LIGH;1.528;14388.550;16403.0;3
ACCE;1.535;14388.554;-0.64165;2.69108;9.96946;3
MAGN;1.535;14388.557;2.31130;-8.64488;-4.15217;0
LIGH;1.538;14388.560;16553.0;3
ACCE;1.543;14388.564;-0.62249;2.52828;9.89284;3
LIGH;1.548;14388.570;16553.0;3
ACCE;1.554;14388.574;-0.64165;2.40378;9.92157;3
MAGN;1.559;14388.576;2.31130;-8.64488;-4.15217;0
LIGH;1.560;14388.580;16553.0;3
ACCE;1.567;14388.584;-0.63207;2.38462;9.78750;3
LIGH;1.570;14388.592;16553.0;3
ACCE;1.575;14388.594;-0.77572;2.70066;9.75877;3
MAGN;1.576;14388.597;3.18710;-8.59175;-4.18903;0
LIGH;1.579;14388.601;16553.0;3
ACCE;1.583;14388.604;-0.89064;3.04542;9.83538;3
LIGH;1.588;14388.610;16553.0;3
ACCE;1.596;14388.614;-1.02472;3.32315;10.13226;3
MAGN;1.597;14388.617;3.18710;-8.59175;-4.18903;0
LIGH;1.599;14388.620;16657.0;3
ACCE;1.603;14388.624;-1.13964;3.40934;10.25676;3
LIGH;1.609;14388.630;16657.0;3
ACCE;1.615;14388.634;-1.18752;3.69665;10.31422;3
MAGN;1.616;14388.637;3.18710;-8.59175;-4.18903;0
LIGH;1.619;14388.641;16657.0;3
ACCE;1.623;14388.644;-1.19710;3.78284;10.18015;3
LIGH;1.628;14388.650;16657.0;3
ACCE;1.634;14388.654;-1.00556;3.80199;10.18972;3
MAGN;1.635;14388.656;3.55135;-8.20746;-4.38924;0
LIGH;1.638;14388.660;16657.0;3
ACCE;1.643;14388.664;-0.95768;3.69665;10.18015;3
LIGH;1.648;14388.670;16657.0;3
ACCE;1.654;14388.674;-0.91937;3.01669;10.21845;3
MAGN;1.655;14388.676;3.55135;-8.20746;-4.38924;0
LIGH;1.658;14388.680;16935.0;3
ACCE;1.663;14388.684;-0.85234;2.76770;10.13226;3
LIGH;1.668;14388.690;16935.0;3
ACCE;1.675;14388.694;-0.78530;2.54743;10.10353;3
MAGN;1.676;14388.697;3.55135;-8.20746;-4.38924;0
LIGH;1.678;14388.700;16935.0;3
ACCE;1.683;14388.704;-0.72784;2.44209;10.02692;3
LIGH;1.688;14388.710;16935.0;3
ACCE;1.694;14388.714;-0.70868;2.58574;10.24718;3
MAGN;1.695;14388.716;3.69984;-7.50114;-4.55442;0
LIGH;1.698;14388.720;16935.0;3
ACCE;1.703;14388.724;-0.67038;2.71024;10.44830;3
LIGH;1.708;14388.730;16935.0;3
ACCE;1.714;14388.734;-0.62249;2.75812;10.63026;3
MAGN;1.715;14388.736;3.69984;-7.50114;-4.55442;0
LIGH;1.718;14388.740;17131.0;3
ACCE;1.723;14388.744;-0.52672;2.90177;10.67814;3
LIGH;1.731;14388.750;17131.0;3
ACCE;1.734;14388.754;-0.31603;3.39019;10.32380;3
MAGN;1.735;14388.757;3.69984;-7.50114;-4.55442;0
LIGH;1.738;14388.760;17131.0;3
ACCE;1.743;14388.764;-0.28730;3.67749;10.09395;3
LIGH;1.748;14388.770;17131.0;3
ACCE;1.754;14388.774;-0.29688;4.05099;10.02692;3
MAGN;1.756;14388.776;3.51980;-7.78009;-4.39752;0
LIGH;1.758;14388.780;17131.0;3
ACCE;1.763;14388.784;-0.49799;4.82671;10.18015;3
LIGH;1.768;14388.790;17131.0;3
ACCE;1.774;14388.794;-0.57461;4.90333;10.43872;3
MAGN;1.776;14388.796;3.51980;-7.78009;-4.39752;0
LIGH;1.778;14388.800;17085.0;3
ACCE;1.783;14388.804;-0.61292;4.78840;10.52491;3
LIGH;1.788;14388.810;17085.0;3
ACCE;1.794;14388.814;-0.58419;4.60644;10.54406;3
MAGN;1.795;14388.816;3.51980;-7.78009;-4.39752;0
LIGH;1.798;14388.820;17085.0;3
ACCE;1.803;14388.824;-0.56503;4.05099;10.15141;3
LIGH;1.808;14388.830;17085.0;3
ACCE;1.818;14388.834;-0.55545;3.82115;10.00776;3
MAGN;1.821;14388.837;4.21589;-7.95596;-5.25016;0
LIGH;1.822;14388.840;17085.0;3
ACCE;1.823;14388.844;-0.58419;3.77326;9.65342;3
LIGH;1.831;14388.850;17085.0;3
ACCE;1.835;14388.854;-0.67995;3.86903;9.31823;3
MAGN;1.835;14388.857;4.21589;-7.95596;-5.25016;0
LIGH;1.845;14388.863;17039.0;3
ACCE;1.845;14388.864;-0.70868;4.03184;9.15543;3
LIGH;1.849;14388.870;17039.0;3
ACCE;1.854;14388.874;-0.82361;4.18506;9.33739;3
MAGN;1.855;14388.877;4.21589;-7.95596;-5.25016;0
LIGH;1.860;14388.882;17039.0;3
ACCE;1.863;14388.884;-0.92895;4.23295;9.34696;3
LIGH;1.868;14388.890;17039.0;3
ACCE;1.875;14388.894;-1.02472;4.16591;9.18416;3
MAGN;1.877;14388.897;4.40795;-9.09517;-5.53429;0
LIGH;1.879;14388.901;17039.0;3
ACCE;1.883;14388.904;-1.00556;3.97437;8.93516;3
LIGH;1.888;14388.910;17039.0;3
ACCE;1.894;14388.914;-0.98641;3.75411;8.81066;3
MAGN;1.895;14388.917;4.40795;-9.09517;-5.53429;0
LIGH;1.902;14388.923;17039.0;3
ACCE;1.903;14388.924;-1.00556;3.58173;8.59997;3
LIGH;1.908;14388.930;16773.0;3
ACCE;1.914;14388.934;-1.07260;3.60088;8.60955;3
MAGN;1.915;14388.936;4.40795;-9.09517;-5.53429;0
LIGH;1.918;14388.940;16773.0;3
ACCE;1.923;14388.944;-1.11091;3.74453;8.64786;3
LIGH;1.928;14388.950;16773.0;3
ACCE;1.934;14388.954;-1.24498;3.90734;8.75320;3
MAGN;1.935;14388.957;4.46750;-11.01263;-5.54056;0
LIGH;1.941;14388.963;16773.0;3
ACCE;1.943;14388.964;-1.27372;3.95522;8.75320;3
LIGH;1.948;14388.970;16773.0;3
ACCE;1.954;14388.974;-1.14922;3.70622;8.92558;3
MAGN;1.955;14388.976;4.46750;-11.01263;-5.54056;0
LIGH;1.958;14388.980;16773.0;3
ACCE;1.963;14388.984;-1.03430;3.46680;8.89685;3
LIGH;1.968;14388.990;16738.0;3
ACCE;1.974;14388.994;-0.90980;3.07416;8.85855;3
MAGN;1.975;14388.996;4.46750;-11.01263;-5.54056;0
LIGH;1.981;14389.003;16738.0;3
ACCE;1.983;14389.004;-0.68953;2.73897;8.71489;3
LIGH;1.988;14389.010;16738.0;3
ACCE;1.994;14389.014;-0.46926;2.85389;8.70532;3
MAGN;1.995;14389.016;4.87186;-12.55196;-6.04959;0
LIGH;2.001;14389.023;16738.0;3
ACCE;2.003;14389.024;-0.65122;3.11246;8.73405;3
LIGH;2.008;14389.030;16738.0;3
ACCE;2.014;14389.034;-0.67995;3.40934;8.88728;3
MAGN;2.015;14389.036;4.87186;-12.55196;-6.04959;0
LIGH;2.023;14389.044;16738.0;3
ACCE;2.038;14389.044;-0.66080;3.65834;8.85855;3
LIGH;2.039;14389.050;16623.0;3
ACCE;2.039;14389.054;-0.55545;3.85945;8.73405;3
MAGN;2.040;14389.057;4.87186;-12.55196;-6.04959;0
ACCE;2.048;14389.064;-0.48842;3.81157;8.53294;3
LIGH;2.048;14389.068;16623.0;3
LIGH;2.050;14389.071;16623.0;3
ACCE;2.054;14389.074;-0.36392;3.60088;8.44674;3
MAGN;2.055;14389.076;4.91772;-13.85017;-6.16251;0
LIGH;2.059;14389.081;16623.0;3
SOUN;2.064;351.66;0.01073;54.59
ACCE;2.069;14389.084;-0.20111;3.51469;8.30309;3
LIGH;2.072;14389.090;16623.0;3
ACCE;2.077;14389.094;-0.20111;4.02226;8.18817;3
MAGN;2.079;14389.098;4.91772;-13.85017;-6.16251;0
LIGH;2.086;14389.102;16623.0;3
ACCE;2.086;14389.104;-0.30646;4.29041;8.19775;3
LIGH;2.090;14389.111;16588.0;3
ACCE;2.097;14389.116;-0.35434;4.41491;8.41801;3
MAGN;2.098;14389.120;4.91772;-13.85017;-6.16251;0
ACCE;2.104;14389.124;-0.28730;4.17549;8.27436;3
LIGH;2.105;14389.127;16588.0;3
LIGH;2.112;14389.132;16588.0;3
ACCE;2.115;14389.134;-0.21069;3.84030;8.13071;3
MAGN;2.117;14389.137;5.10488;-15.03395;-5.94954;0
LIGH;2.120;14389.141;16588.0;3
ACCE;2.123;14389.144;-0.20111;3.54342;7.89129;3
LIGH;2.130;14389.152;16588.0;3
ACCE;2.134;14389.154;-0.17238;3.39019;7.85298;3
MAGN;2.135;14389.157;5.10488;-15.03395;-5.94954;0
LIGH;2.138;14389.160;16588.0;3
ACCE;2.145;14389.164;-0.17238;3.45723;7.85298;3
LIGH;2.148;14389.170;16507.0;3
ACCE;2.155;14389.174;-0.20111;3.59130;8.08282;3
MAGN;2.156;14389.177;5.10488;-15.03395;-5.94954;0
LIGH;2.160;14389.182;16681.0;3
ACCE;2.164;14389.184;-0.28730;3.57215;8.15944;3
LIGH;2.168;14389.190;16681.0;3
ACCE;2.177;14389.194;-0.28730;3.41892;8.31267;3
MAGN;2.179;14389.199;5.21351;-15.06435;-6.43672;0
ACCE;2.183;14389.204;-0.22984;2.95923;8.11156;3
LIGH;2.184;14389.206;16681.0;3
LIGH;2.188;14389.210;16681.0;3
ACCE;2.195;14389.214;-0.22984;2.66235;7.91044;3
MAGN;2.196;14389.217;5.21351;-15.06435;-6.43672;0
LIGH;2.202;14389.224;16681.0;3
ACCE;2.203;14389.224;-0.26815;2.35589;7.63272;3
LIGH;2.208;14389.230;16681.0;3
ACCE;2.215;14389.234;-0.40223;2.01113;7.52737;3
MAGN;2.216;14389.237;5.21351;-15.06435;-6.43672;0
LIGH;2.221;14389.243;16785.0;3
ACCE;2.223;14389.244;-0.47884;2.12605;7.58483;3
LIGH;2.228;14389.250;16785.0;3
ACCE;2.234;14389.254;-0.60334;2.43251;7.87214;3
MAGN;2.235;14389.256;5.83972;-14.65190;-6.41007;0
LIGH;2.238;14389.260;16785.0;3
ACCE;2.244;14389.265;-0.71826;2.73897;8.10198;3
LIGH;2.251;14389.273;16785.0;3
ACCE;2.255;14389.274;-0.90980;2.84431;8.63828;3
MAGN;2.260;14389.278;5.83972;-14.65190;-6.41007;0
LIGH;2.262;14389.284;16785.0;3
GNSS;2.263;1490622053.000;40.313474;-3.483167;589.000;0.000;3.0;0.0;23;15
ACCE;2.267;14389.284;-1.04387;2.65278;8.73405;3
GNSS;2.268;1490622053.000;40.313474;-3.483167;589.000;0.000;3.0;0.0;23;15
LIGH;2.270;14389.290;16785.0;3
ACCE;2.284;14389.294;-1.16837;2.26970;9.04051;3
MAGN;2.285;14389.297;5.83972;-14.65190;-6.41007;0
LIGH;2.285;14389.301;16993.0;3
ACCE;2.286;14389.304;-1.26414;1.78129;9.19373;3
LIGH;2.297;14389.310;16993.0;3
ACCE;2.298;14389.314;-1.44610;1.38864;9.61511;3
MAGN;2.301;14389.318;6.59075;-14.92999;-6.69110;0
ACCE;2.305;14389.324;-1.57060;1.52271;9.89284;3
LIGH;2.306;14389.328;16993.0;3
ACCE;2.315;14389.334;-1.93451;1.77171;10.34295;3
LIGH;2.316;14389.337;16993.0;3
MAGN;2.316;14389.338;6.59075;-14.92999;-6.69110;0
ACCE;2.323;14389.344;-2.12605;1.95367;10.84095;3
LIGH;2.330;14389.345;16993.0;3
ACCE;2.335;14389.354;-2.26970;1.78129;11.53048;3
LIGH;2.336;14389.357;16877.0;3
MAGN;2.337;14389.358;6.59075;-14.92999;-6.69110;0
LIGH;2.347;14389.365;17351.0;3
ACCE;2.350;14389.364;-2.24097;1.81002;11.12825;3
LIGH;2.351;14389.371;17351.0;3
ACCE;2.354;14389.374;-2.19309;1.94409;10.76433;3
MAGN;2.355;14389.377;6.99127;-14.07384;-6.95786;0
LIGH;2.359;14389.380;17351.0;3
ACCE;2.368;14389.386;-2.34632;2.54743;10.58237;3
LIGH;2.371;14389.392;17351.0;3
ACCE;2.374;14389.394;-2.53785;2.91135;10.74518;3
MAGN;2.377;14389.398;6.99127;-14.07384;-6.95786;0
ACCE;2.383;14389.404;-2.66235;3.11246;10.78348;3
LIGH;2.384;14389.406;17351.0;3
LIGH;2.388;14389.410;17351.0;3
ACCE;2.394;14389.414;-2.64320;3.16992;11.07079;3
MAGN;2.395;14389.416;6.99127;-14.07384;-6.95786;0
LIGH;2.399;14389.420;17617.0;3
ACCE;2.403;14389.424;-2.61447;3.14119;11.06121;3
LIGH;2.409;14389.430;17617.0;3
ACCE;2.414;14389.434;-2.48039;2.85389;10.55364;3
MAGN;2.416;14389.436;6.78750;-11.95391;-7.14343;0
LIGH;2.421;14389.443;17617.0;3
ACCE;2.423;14389.444;-2.47082;2.71024;10.18015;3
LIGH;2.428;14389.450;17617.0;3
ACCE;2.434;14389.454;-2.48039;2.67193;9.98861;3
MAGN;2.436;14389.456;6.78750;-11.95391;-7.14343;0
LIGH;2.438;14389.460;17617.0;3
ACCE;2.443;14389.464;-2.48997;2.80600;9.91199;3
LIGH;2.448;14389.470;17617.0;3
ACCE;2.454;14389.474;-2.72939;3.29442;10.36211;3
MAGN;2.455;14389.477;6.78750;-11.95391;-7.14343;0
LIGH;2.458;14389.480;17860.0;3
ACCE;2.463;14389.484;-2.81558;3.53384;10.42914;3
LIGH;2.471;14389.490;17860.0;3
ACCE;2.474;14389.494;-2.84431;3.66792;10.63983;3
MAGN;2.475;14389.496;5.52920;-8.87844;-6.75343;0
LIGH;2.478;14389.500;17860.0;3
ACCE;2.483;14389.504;-2.89220;3.62961;10.79306;3
SOUN;2.486;687.19;0.02097;60.41
LIGH;2.492;14389.510;17860.0;3
ACCE;2.494;14389.514;-2.86347;3.58173;10.95587;3
MAGN;2.495;14389.517;5.52920;-8.87844;-6.75343;0
LIGH;2.498;14389.520;17860.0;3
ACCE;2.503;14389.524;-2.80600;3.46680;10.88883;3
LIGH;2.508;14389.530;17860.0;3
ACCE;2.514;14389.534;-2.72939;3.39019;11.04206;3
MAGN;2.515;14389.537;5.52920;-8.87844;-6.75343;0
LIGH;2.518;14389.540;17941.0;3
ACCE;2.523;14389.544;-2.57616;3.23696;11.20486;3
LIGH;2.528;14389.550;17663.0;3
ACCE;2.534;14389.554;-2.52828;3.31358;11.23359;3
MAGN;2.535;14389.556;4.07052;-6.67475;-6.69658;0
LIGH;2.538;14389.560;17663.0;3
ACCE;2.543;14389.564;-2.48039;3.46680;11.06121;3
LIGH;2.548;14389.570;17663.0;3
ACCE;2.554;14389.574;-2.43251;3.66792;11.00375;3
MAGN;2.555;14389.576;4.07052;-6.67475;-6.69658;0
LIGH;2.558;14389.580;17663.0;3
ACCE;2.563;14389.584;-2.25055;4.15633;10.89841;3
LIGH;2.568;14389.590;17663.0;3
ACCE;2.574;14389.594;-2.13563;4.35745;10.89841;3
MAGN;2.579;14389.597;4.07052;-6.67475;-6.69658;0
LIGH;2.580;14389.600;17663.0;3
ACCE;2.583;14389.604;-1.96325;4.43406;10.78348;3
LIGH;2.588;14389.610;17455.0;3
ACCE;2.599;14389.614;-1.60890;4.28083;10.59195;3
MAGN;2.600;14389.617;2.28798;-4.92658;-5.97368;0
LIGH;2.601;14389.622;17455.0;3
ACCE;2.604;14389.624;-1.50356;3.95522;10.36211;3
LIGH;2.611;14389.632;17455.0;3
ACCE;2.614;14389.634;-1.35033;3.68707;10.29507;3
MAGN;2.615;14389.637;2.28798;-4.92658;-5.97368;0
LIGH;2.619;14389.640;17455.0;3
ACCE;2.623;14389.644;-1.16837;3.47638;10.15141;3
LIGH;2.631;14389.652;17455.0;3
ACCE;2.636;14389.655;-1.03430;2.88262;10.11311;3
MAGN;2.637;14389.658;2.28798;-4.92658;-5.97368;0
LIGH;2.640;14389.662;17455.0;3
ACCE;2.644;14389.665;-0.96726;2.73897;10.07480;3
LIGH;2.651;14389.673;17455.0;3
ACCE;2.654;14389.674;-0.84276;2.69108;10.14184;3
MAGN;2.655;14389.677;1.52714;-3.76597;-5.16048;0
LIGH;2.661;14389.683;17455.0;3
ACCE;2.666;14389.685;-0.81403;2.71024;10.03649;3
LIGH;2.671;14389.691;17455.0;3
ACCE;2.676;14389.695;-0.82361;2.47082;9.85453;3
MAGN;2.677;14389.698;1.52714;-3.76597;-5.16048;0
LIGH;2.679;14389.701;17455.0;3
ACCE;2.683;14389.704;-0.67038;2.39420;9.65342;3
LIGH;2.691;14389.710;17455.0;3
ACCE;2.694;14389.714;-0.56503;2.49955;9.60554;3
MAGN;2.700;14389.721;1.52714;-3.76597;-5.16048;0
ACCE;2.704;14389.724;-0.53630;2.74854;9.47146;3
LIGH;2.705;14389.727;17467.0;3
LIGH;2.712;14389.731;17386.0;3
ACCE;2.717;14389.734;-0.49799;3.31358;9.50019;3
MAGN;2.723;14389.738;1.98125;-3.40145;-4.58639;0
LIGH;2.724;14389.743;17386.0;3
ACCE;2.725;14389.744;-0.49799;3.54342;9.44273;3
LIGH;2.730;14389.751;17386.0;3
ACCE;2.735;14389.754;-0.44053;3.71580;9.53850;3
MAGN;2.737;14389.757;1.98125;-3.40145;-4.58639;0
ACCE;2.743;14389.764;-0.37350;3.83072;9.50977;3
LIGH;2.745;14389.766;17386.0;3
LIGH;2.752;14389.773;17386.0;3
ACCE;2.754;14389.774;-0.21069;3.71580;9.30866;3
MAGN;2.755;14389.777;1.98125;-3.40145;-4.58639;0
LIGH;2.758;14389.780;17386.0;3
ACCE;2.763;14389.784;-0.08619;3.52426;9.07881;3
ACCE;2.776;14389.794;0.06704;3.40934;9.01178;3
MAGN;2.777;14389.798;2.69858;-3.41959;-4.49900;0
LIGH;2.778;14389.799;17178.0;3
LIGH;2.781;14389.802;17178.0;3
ACCE;2.783;14389.804;0.18196;3.31358;8.83939;3
LIGH;2.788;14389.810;17178.0;3
ACCE;2.794;14389.814;0.37350;3.16035;8.59040;3
MAGN;2.795;14389.816;2.69858;-3.41959;-4.49900;0
LIGH;2.798;14389.820;17178.0;3
ACCE;2.803;14389.824;0.43096;2.95923;8.35098;3
LIGH;2.811;14389.830;17178.0;3
ACCE;2.814;14389.834;0.55545;2.93050;8.40844;3
MAGN;2.815;14389.837;2.69858;-3.41959;-4.49900;0
LIGH;2.818;14389.840;17178.0;3
ACCE;2.823;14389.844;0.64165;2.94966;8.46590;3
LIGH;2.828;14389.850;17016.0;3
ACCE;2.834;14389.854;0.53630;2.95923;8.73405;3
MAGN;2.838;14389.856;3.28465;-3.79564;-4.68449;0
LIGH;2.838;14389.860;17016.0;3
ACCE;2.847;14389.864;0.56503;3.00712;8.85855;3
LIGH;2.849;14389.870;17016.0;3
ACCE;2.854;14389.874;0.56503;3.04542;9.12670;3
MAGN;2.855;14389.876;3.28465;-3.79564;-4.68449;0
LIGH;2.859;14389.881;17016.0;3
ACCE;2.863;14389.884;0.51715;2.98796;9.20331;3
LIGH;2.869;14389.890;17016.0;3
ACCE;2.875;14389.894;0.52672;2.68151;9.52892;3
MAGN;2.875;14389.897;3.28465;-3.79564;-4.68449;0
LIGH;2.879;14389.900;17016.0;3
ACCE;2.883;14389.904;0.49799;2.44209;9.57681;3
LIGH;2.888;14389.910;16993.0;3
ACCE;2.895;14389.914;0.49799;2.21224;9.74919;3
MAGN;2.896;14389.917;4.10690;-4.01982;-4.41877;0
LIGH;2.899;14389.920;17039.0;3
ACCE;2.903;14389.924;0.43096;2.00155;9.85453;3
LIGH;2.910;14389.931;17039.0;3
ACCE;2.914;14389.934;0.33519;2.12605;9.98861;3
MAGN;2.915;14389.936;4.10690;-4.01982;-4.41877;0
LIGH;2.918;14389.940;17039.0;3
ACCE;2.923;14389.944;0.21069;2.29843;10.07480;3
LIGH;2.928;14389.950;17039.0;3
ACCE;2.934;14389.954;0.08619;2.38462;10.33337;3
MAGN;2.936;14389.957;4.10690;-4.01982;-4.41877;0
LIGH;2.938;14389.960;17039.0;3
ACCE;2.944;14389.964;-0.08619;2.35589;10.72602;3
LIGH;2.948;14389.970;17039.0;3
ACCE;2.954;14389.974;-0.14365;2.25055;10.83137;3
MAGN;2.956;14389.976;4.98537;-3.59624;-4.86851;0
LIGH;2.958;14389.980;17201.0;3
ACCE;2.963;14389.984;-0.14365;2.10690;10.73560;3
LIGH;2.968;14389.990;17201.0;3
ACCE;2.974;14389.994;-0.11492;2.00155;10.62068;3
MAGN;2.975;14389.997;4.98537;-3.59624;-4.86851;0
LIGH;2.978;14390.000;17201.0;3
ACCE;2.983;14390.004;-0.09577;1.89621;10.42914;3
LIGH;2.988;14390.010;17201.0;3
ACCE;2.994;14390.014;-0.14365;1.94409;10.51533;3
MAGN;2.995;14390.016;4.98537;-3.59624;-4.86851;0
LIGH;2.998;14390.020;17201.0;3
ACCE;3.003;14390.024;-0.22027;1.94409;10.41957;3
LIGH;3.011;14390.030;17201.0;3
ACCE;3.014;14390.034;-0.23942;1.93451;10.44830;3
MAGN;3.015;14390.036;5.06267;-3.42016;-5.49560;0
LIGH;3.018;14390.040;17328.0;3
ACCE;3.023;14390.044;-0.23942;1.83875;10.17057;3
LIGH;3.028;14390.050;17328.0;3
ACCE;3.034;14390.054;-0.20111;1.70467;10.10353;3
MAGN;3.036;14390.057;5.06267;-3.42016;-5.49560;0
LIGH;3.038;14390.060;17328.0;3
ACCE;3.044;14390.064;-0.20111;1.62806;9.95030;3
SOUN;3.046;370.45;0.01131;55.05
LIGH;3.051;14390.070;17328.0;3
ACCE;3.055;14390.074;-0.31603;1.69509;9.72046;3
MAGN;3.056;14390.077;5.06267;-3.42016;-5.49560;0
LIGH;3.059;14390.081;17328.0;3
ACCE;3.063;14390.084;-0.39265;1.81959;9.54808;3
LIGH;3.068;14390.090;17328.0;3
ACCE;3.075;14390.094;-0.45969;1.94409;9.69173;3
MAGN;3.076;14390.097;6.14277;-2.72440;-5.16388;0
LIGH;3.078;14390.100;17478.0;3
ACCE;3.083;14390.104;-0.58419;2.02071;9.86411;3
LIGH;3.088;14390.110;17478.0;3
ACCE;3.095;14390.114;-0.75657;2.07817;9.96946;3
MAGN;3.098;14390.117;6.14277;-2.72440;-5.16388;0
LIGH;3.101;14390.121;17478.0;3
ACCE;3.103;14390.124;-0.77572;1.99198;9.79707;3
LIGH;3.112;14390.130;17478.0;3
ACCE;3.115;14390.134;-0.76614;1.97282;9.75877;3
MAGN;3.116;14390.137;6.14277;-2.72440;-5.16388;0
LIGH;3.121;14390.143;17478.0;3
ACCE;3.123;14390.144;-0.75657;2.03028;9.65342;3
LIGH;3.129;14390.151;17478.0;3
ACCE;3.134;14390.154;-0.89064;2.05901;9.73961;3
MAGN;3.135;14390.157;7.02465;-2.60902;-5.68268;0
LIGH;3.140;14390.161;17444.0;3
ACCE;3.143;14390.164;-0.91937;2.14520;9.69173;3
LIGH;3.149;14390.170;17444.0;3
ACCE;3.154;14390.174;-0.96726;2.06859;9.71088;3
MAGN;3.155;14390.176;7.02465;-2.60902;-5.68268;0
LIGH;3.163;14390.184;17444.0;3
ACCE;3.165;14390.185;-1.05345;1.76213;9.51935;3
LIGH;3.168;14390.190;17444.0;3
ACCE;3.174;14390.194;-1.07260;1.64721;9.70131;3
MAGN;3.175;14390.197;7.02465;-2.60902;-5.68268;0
LIGH;3.180;14390.201;17444.0;3
ACCE;3.183;14390.204;-1.13964;1.64721;9.73004;3
ACCE;3.195;14390.214;-1.21625;1.74298;9.90242;3
LIGH;3.196;14390.217;17444.0;3
MAGN;3.196;14390.217;7.41937;-2.83546;-5.25250;0
LIGH;3.201;14390.221;17501.0;3
ACCE;3.203;14390.224;-1.24498;1.93451;9.91199;3
LIGH;3.208;14390.230;17501.0;3
ACCE;3.214;14390.234;-1.24498;2.31759;9.90242;3
MAGN;3.216;14390.237;7.41937;-2.83546;-5.25250;0
LIGH;3.219;14390.240;17501.0;3
ACCE;3.224;14390.244;-1.22583;2.39420;9.73961;3
WIFI;3.226;14390.203;test-CAR;00:0b:86:27:32:e2;-84
WIFI;3.226;14390.203;eduroam;00:0b:86:27:32:e0;-84
WIFI;3.226;14390.203;portal-csic;00:0b:86:27:32:e1;-84
WIFI;3.226;14390.203;eduroam;00:0b:86:27:35:90;-89
WIFI;3.226;14390.203;test-CAR;00:0b:86:27:35:92;-87
WIFI;3.226;14390.203;portal-csic;00:0b:86:27:35:91;-89
WIFI;3.226;14390.203;SMC_LOPSI;00:13:f7:80:98:e4;-88
WIFI;3.226;14390.203;;14:cc:20:b9:6d:d6;-92
WIFI;3.226;14390.203;WLAN_3F;e0:91:53:1b:36:f3;-91
LIGH;3.245;14390.252;17501.0;3
ACCE;3.245;14390.254;-1.17795;2.47082;9.73961;3
MAGN;3.246;14390.256;7.41937;-2.83546;-5.25250;0
LIGH;3.247;14390.260;17501.0;3
ACCE;3.248;14390.264;-1.15879;2.49955;9.65342;3
LIGH;3.249;14390.270;17501.0;3
ACCE;3.260;14390.274;-1.18752;2.24097;9.50019;3
MAGN;3.260;14390.277;7.96965;-3.46056;-5.67288;0
LIGH;3.261;14390.281;17501.0;3
ACCE;3.269;14390.284;-1.10133;2.06859;9.27993;3
LIGH;3.269;14390.290;17478.0;3
GNSS;3.270;1490622054.000;40.313474;-3.483167;589.000;0.000;3.0;0.0;23;15
GNSS;3.274;1490622054.000;40.313474;-3.483167;589.000;0.000;3.0;0.0;23;15
ACCE;3.275;14390.294;-1.01514;2.01113;9.24162;3
MAGN;3.277;14390.298;7.96965;-3.46056;-5.67288;0
LIGH;3.283;14390.304;17478.0;3
ACCE;3.283;14390.304;-0.98641;2.14520;8.99262;3
LIGH;3.288;14390.310;17478.0;3
ACCE;3.294;14390.314;-1.04387;2.36547;9.07881;3
MAGN;3.295;14390.316;7.96965;-3.46056;-5.67288;0
LIGH;3.298;14390.320;17478.0;3
ACCE;3.303;14390.324;-1.05345;2.66235;9.08839;3
LIGH;3.308;14390.330;17478.0;3
ACCE;3.314;14390.334;-1.07260;2.86347;9.16500;3
MAGN;3.315;14390.336;7.88424;-3.28950;-5.62353;0
LIGH;3.321;14390.343;17467.0;3
ACCE;3.326;14390.344;-1.11091;3.21781;9.15543;3
LIGH;3.328;14390.350;17490.0;3
ACCE;3.334;14390.354;-1.18752;3.29442;9.27035;3
MAGN;3.336;14390.356;7.88424;-3.28950;-5.62353;0
LIGH;3.341;14390.360;17490.0;3
ACCE;3.343;14390.364;-1.29287;3.35188;9.26077;3
LIGH;3.348;14390.370;17490.0;3
ACCE;3.354;14390.374;-1.45567;3.36146;9.82580;3
MAGN;3.359;14390.377;7.88424;-3.28950;-5.62353;0
LIGH;3.362;14390.384;17490.0;3
ACCE;3.363;14390.384;-1.58017;3.29442;10.05565;3
LIGH;3.368;14390.390;17490.0;3
ACCE;3.374;14390.394;-1.69509;3.13162;10.52491;3
MAGN;3.375;14390.396;8.41297;-2.75285;-6.52029;0
LIGH;3.384;14390.400;17490.0;3
ACCE;3.385;14390.404;-1.76213;2.88262;10.78348;3
LIGH;3.392;14390.411;17571.0;3
ACCE;3.395;14390.414;-1.67594;2.22182;11.03248;3
MAGN;3.397;14390.417;8.41297;-2.75285;-6.52029;0
LIGH;3.401;14390.423;17571.0;3
ACCE;3.403;14390.424;-1.66636;1.94409;10.93671;3
LIGH;3.411;14390.432;17571.0;3
ACCE;3.414;14390.434;-1.56102;1.75256;10.99417;3
MAGN;3.416;14390.436;8.41297;-2.75285;-6.52029;0
LIGH;3.422;14390.443;17571.0;3
ACCE;3.423;14390.444;-1.47483;1.67594;10.89841;3
LIGH;3.429;14390.451;17571.0;3
ACCE;3.434;14390.454;-1.39821;1.86748;10.69729;3
MAGN;3.435;14390.456;9.31304;-2.73255;-7.78229;0
LIGH;3.442;14390.463;17571.0;3
ACCE;3.443;14390.464;-1.29287;2.02071;10.46745;3
LIGH;3.448;14390.470;17721.0;3
ACCE;3.454;14390.474;-1.18752;2.08774;10.38126;3
MAGN;3.455;14390.476;9.31304;-2.73255;-7.78229;0
LIGH;3.461;14390.483;17721.0;3
ACCE;3.463;14390.484;-1.11091;2.15478;10.25676;3
LIGH;3.468;14390.490;17721.0;3
ACCE;3.474;14390.494;-1.06303;1.89621;10.19930;3
MAGN;3.476;14390.496;9.31304;-2.73255;-7.78229;0
SOUN;3.478;646.10;0.01972;59.88
LIGH;3.482;14390.503;17721.0;3
ACCE;3.483;14390.504;-1.01514;1.70467;10.05565;3
LIGH;3.488;14390.510;17721.0;3
ACCE;3.494;14390.514;-0.98641;1.59933;10.07480;3
MAGN;3.495;14390.516;9.28279;-1.89930;-8.51575;0
LIGH;3.501;14390.520;17721.0;3
ACCE;3.503;14390.524;-0.91937;1.51314;9.88326;3
LIGH;3.508;14390.530;17767.0;3
ACCE;3.514;14390.534;-0.88107;1.43652;9.67257;3
MAGN;3.515;14390.536;9.28279;-1.89930;-8.51575;0
LIGH;3.521;14390.540;17767.0;3
ACCE;3.523;14390.544;-0.84276;1.57060;9.54808;3
LIGH;3.528;14390.550;17767.0;3
ACCE;3.534;14390.554;-0.90022;1.77171;9.66300;3
MAGN;3.535;14390.556;9.28279;-1.89930;-8.51575;0
LIGH;3.538;14390.560;17767.0;3
ACCE;3.543;14390.564;-0.93853;1.87705;9.62469;3
LIGH;3.548;14390.570;17767.0;3
ACCE;3.554;14390.574;-0.67995;1.97282;9.51935;3
MAGN;3.555;14390.576;9.91263;-1.25698;-8.32687;0
LIGH;3.561;14390.580;17767.0;3
ACCE;3.563;14390.584;-0.66080;1.93451;9.20331;3
LIGH;3.568;14390.590;17767.0;3
ACCE;3.574;14390.594;-0.63207;1.82917;9.10754;3
MAGN;3.575;14390.596;9.91263;-1.25698;-8.32687;0
LIGH;3.581;14390.600;17779.0;3
ACCE;3.583;14390.604;-0.63207;1.73340;9.05008;3
LIGH;3.588;14390.610;17779.0;3
ACCE;3.594;14390.614;-0.73741;1.58975;9.06924;3
MAGN;3.595;14390.616;9.91263;-1.25698;-8.32687;0
LIGH;3.598;14390.620;17779.0;3
ACCE;3.603;14390.624;-0.68953;1.62806;8.89685;3
LIGH;3.608;14390.630;17779.0;3
ACCE;3.614;14390.634;-0.61292;1.69509;9.01178;3
MAGN;3.622;14390.636;9.52496;-0.93824;-8.29886;0
LIGH;3.622;14390.643;17779.0;3
ACCE;3.623;14390.644;-0.67995;1.93451;9.09797;3
LIGH;3.631;14390.652;17767.0;3
ACCE;3.634;14390.654;-0.81403;2.43251;9.54808;3
MAGN;3.635;14390.656;9.52496;-0.93824;-8.29886;0
ACCE;3.644;14390.664;-0.90022;2.68151;9.73004;3
LIGH;3.645;14390.667;17790.0;3
LIGH;3.648;14390.670;17790.0;3
ACCE;3.654;14390.674;-0.98641;2.86347;9.95030;3
MAGN;3.655;14390.676;9.52496;-0.93824;-8.29886;0
LIGH;3.661;14390.680;17790.0;3
ACCE;3.665;14390.684;-1.04387;2.91135;10.05565;3
LIGH;3.668;14390.690;17790.0;3
ACCE;3.674;14390.694;-1.02472;2.65278;9.89284;3
MAGN;3.676;14390.696;8.23396;-0.70239;-8.24917;0
LIGH;3.681;14390.703;17790.0;3
ACCE;3.683;14390.704;-1.03430;2.36547;9.68215;3
LIGH;3.688;14390.710;17790.0;3
ACCE;3.694;14390.714;-0.99599;2.11647;9.73004;3
MAGN;3.695;14390.716;8.23396;-0.70239;-8.24917;0
LIGH;3.699;14390.720;17802.0;3
ACCE;3.703;14390.724;-1.09176;1.72383;10.02692;3
LIGH;3.708;14390.730;17802.0;3
ACCE;3.714;14390.734;-1.13964;1.58017;10.35253;3
MAGN;3.715;14390.736;8.23396;-0.70239;-8.24917;0
LIGH;3.718;14390.740;17802.0;3
ACCE;3.723;14390.744;-1.21625;1.53229;10.49618;3
LIGH;3.731;14390.750;17802.0;3
ACCE;3.734;14390.754;-1.18752;1.58017;10.66856;3
MAGN;3.735;14390.756;8.01838;-0.05837;-7.93359;0
LIGH;3.738;14390.760;17802.0;3
ACCE;3.743;14390.764;-1.12049;1.87705;10.44830;3
LIGH;3.751;14390.770;17802.0;3
ACCE;3.754;14390.774;-1.13006;1.99198;10.31422;3
MAGN;3.755;14390.776;8.01838;-0.05837;-7.93359;0
LIGH;3.758;14390.780;17802.0;3
ACCE;3.763;14390.783;-1.12049;2.16436;10.11311;3
LIGH;3.771;14390.790;17802.0;3
ACCE;3.774;14390.794;-1.07260;2.46124;9.92157;3
MAGN;3.775;14390.796;8.01838;-0.05837;-7.93359;0
LIGH;3.778;14390.800;17802.0;3
ACCE;3.783;14390.804;-0.98641;2.54743;9.69173;3
LIGH;3.791;14390.810;17802.0;3
ACCE;3.794;14390.814;-0.89064;2.57616;9.65342;3
MAGN;3.795;14390.816;7.08031;0.64517;-7.89222;0
LIGH;3.798;14390.820;17802.0;3
ACCE;3.803;14390.824;-0.79487;2.60489;9.48104;3
LIGH;3.808;14390.830;17802.0;3
ACCE;3.815;14390.834;-0.79487;2.46124;9.54808;3
MAGN;3.819;14390.840;7.08031;0.64517;-7.89222;0
LIGH;3.822;14390.844;17802.0;3
ACCE;3.823;14390.844;-0.85234;2.21224;9.56723;3
LIGH;3.831;14390.850;17802.0;3
ACCE;3.834;14390.854;-0.86191;2.03028;9.71088;3
MAGN;3.835;14390.856;7.08031;0.64517;-7.89222;0
LIGH;3.838;14390.860;17802.0;3
ACCE;3.843;14390.864;-0.85234;1.98240;9.73961;3
LIGH;3.849;14390.870;17802.0;3
ACCE;3.854;14390.874;-1.00556;2.18351;10.10353;3
MAGN;3.855;14390.876;7.30272;0.19977;-8.08465;0
LIGH;3.858;14390.880;17802.0;3
ACCE;3.863;14390.884;-1.00556;2.39420;10.13226;3
LIGH;3.868;14390.890;17802.0;3
ACCE;3.874;14390.894;-1.00556;2.52828;10.28549;3
MAGN;3.879;14390.896;7.30272;0.19977;-8.08465;0
LIGH;3.879;14390.900;17744.0;3
ACCE;3.883;14390.904;-1.00556;2.56658;10.22803;3
LIGH;3.891;14390.910;17744.0;3
ACCE;3.898;14390.914;-0.90980;2.48997;10.06522;3
MAGN;3.899;14390.919;7.30272;0.19977;-8.08465;0
LIGH;3.901;14390.923;17744.0;3
ACCE;3.903;14390.924;-0.80445;2.43251;9.78750;3
LIGH;3.910;14390.930;17744.0;3
ACCE;3.914;14390.934;-0.70868;2.38462;9.66300;3
MAGN;3.915;14390.936;7.12721;0.02025;-8.01141;0
LIGH;3.919;14390.940;17744.0;3
ACCE;3.923;14390.944;-0.68953;2.35589;9.55765;3
LIGH;3.929;14390.950;17744.0;3
ACCE;3.935;14390.954;-0.73741;2.43251;9.88326;3
MAGN;3.935;14390.956;7.12721;0.02025;-8.01141;0
LIGH;3.939;14390.960;17744.0;3
ACCE;3.943;14390.964;-0.84276;2.48997;10.02692;3
LIGH;3.948;14390.970;17744.0;3
ACCE;3.954;14390.974;-0.87149;2.48997;10.27591;3
MAGN;3.955;14390.976;7.12721;0.02025;-8.01141;0
LIGH;3.959;14390.980;17744.0;3
ACCE;3.963;14390.984;-0.86191;2.47082;10.34295;3
LIGH;3.971;14390.993;17744.0;3
ACCE;3.974;14390.994;-0.78530;2.48997;10.36211;3
MAGN;3.976;14390.996;6.81211;-0.00383;-8.48007;0
LIGH;3.978;14391.000;17744.0;3
ACCE;3.983;14391.004;-0.77572;2.43251;10.19930;3
LIGH;3.991;14391.010;17744.0;3
ACCE;3.994;14391.014;-0.76614;2.43251;10.18972;3
MAGN;3.995;14391.016;6.81211;-0.00383;-8.48007;0
LIGH;3.998;14391.020;17744.0;3
ACCE;4.003;14391.024;-0.73741;2.51870;10.14184;3
LIGH;4.011;14391.030;17686.0;3
ACCE;4.014;14391.034;-0.76614;2.36547;10.12268;3
MAGN;4.015;14391.036;6.81211;-0.00383;-8.48007;0
LIGH;4.018;14391.040;17686.0;3
ACCE;4.023;14391.044;-0.74699;2.19309;10.07480;3
LIGH;4.028;14391.050;17686.0;3
ACCE;4.034;14391.054;-0.72784;1.98240;10.13226;3
MAGN;4.035;14391.056;7.21309;-0.24392;-8.04713;0
LIGH;4.038;14391.060;17686.0;3
ACCE;4.045;14391.064;-0.67038;1.78129;10.14184;3
SOUN;4.046;747.90;0.02282;61.15
LIGH;4.052;14391.070;17686.0;3
ACCE;4.055;14391.074;-0.62249;1.71425;10.07480;3
MAGN;4.056;14391.077;7.21309;-0.24392;-8.04713;0
LIGH;4.060;14391.082;17686.0;3
ACCE;4.063;14391.084;-0.63207;1.81959;9.95988;3
LIGH;4.071;14391.090;17663.0;3
ACCE;4.074;14391.094;-0.64165;1.93451;9.96946;3
MAGN;4.075;14391.096;7.21309;-0.24392;-8.04713;0
LIGH;4.078;14391.100;17663.0;3
ACCE;4.083;14391.104;-0.68953;2.24097;9.84496;3
LIGH;4.091;14391.110;17663.0;3
ACCE;4.095;14391.114;-0.72784;2.39420;9.84496;3
MAGN;4.096;14391.117;7.43088;-0.38605;-7.36587;0
LIGH;4.099;14391.121;17663.0;3
ACCE;4.103;14391.124;-0.77572;2.41336;9.75877;3
LIGH;4.111;14391.130;17663.0;3
ACCE;4.114;14391.134;-0.80445;2.36547;9.81623;3
MAGN;4.115;14391.136;7.43088;-0.38605;-7.36587;0
LIGH;4.118;14391.140;17663.0;3
ACCE;4.123;14391.144;-0.83318;2.10690;9.73004;3
LIGH;4.131;14391.150;17686.0;3
ACCE;4.134;14391.154;-0.86191;1.97282;9.79707;3
MAGN;4.138;14391.156;7.43088;-0.38605;-7.36587;0
LIGH;4.139;14391.160;17686.0;3
ACCE;4.147;14391.164;-0.90980;1.87705;9.83538;3
LIGH;4.151;14391.173;17686.0;3
ACCE;4.155;14391.174;-1.04387;1.94409;9.91199;3
MAGN;4.156;14391.177;7.72148;-0.59611;-7.37575;0
LIGH;4.158;14391.180;17686.0;3
ACCE;4.163;14391.184;-1.13964;2.07817;9.89284;3
LIGH;4.168;14391.190;17686.0;3
ACCE;4.174;14391.194;-1.17795;2.10690;10.06522;3
MAGN;4.177;14391.198;7.72148;-0.59611;-7.37575;0
LIGH;4.181;14391.201;17686.0;3
ACCE;4.183;14391.204;-1.18752;2.07817;10.16099;3
LIGH;4.188;14391.210;17675.0;3
ACCE;4.196;14391.214;-1.28329;1.94409;10.35253;3
MAGN;4.198;14391.217;7.72148;-0.59611;-7.37575;0
LIGH;4.199;14391.220;17675.0;3
ACCE;4.203;14391.224;-1.23541;1.82917;10.36211;3
LIGH;4.212;14391.234;17675.0;3
ACCE;4.215;14391.235;-1.24498;1.81002;10.37168;3
MAGN;4.216;14391.237;7.87842;-1.09478;-7.24418;0
LIGH;4.219;14391.240;17675.0;3
ACCE;4.223;14391.244;-1.20668;1.84832;10.15141;3
LIGH;4.228;14391.250;17675.0;3
ACCE;4.234;14391.254;-1.21625;1.98240;9.84496;3
MAGN;4.235;14391.256;7.87842;-1.09478;-7.24418;0
LIGH;4.238;14391.260;17675.0;3
ACCE;4.243;14391.264;-1.22583;2.03028;9.62469;3
LIGH;4.251;14391.270;17663.0;3
ACCE;4.256;14391.275;-1.20668;2.15478;9.64384;3
MAGN;4.262;14391.277;7.87842;-1.09478;-7.24418;0
LIGH;4.263;14391.284;17663.0;3
ACCE;4.264;14391.284;-1.20668;2.38462;9.50019;3
GNSS;4.264;1490622055.000;40.313475;-3.483166;590.000;0.000;3.0;0.0;23;15
LIGH;4.273;14391.290;17663.0;3
ACCE;4.284;14391.294;-1.32160;2.54743;9.50019;3
MAGN;4.284;14391.296;8.52533;-1.52118;-7.30845;0
LIGH;4.285;14391.300;17663.0;3
ACCE;4.285;14391.304;-1.24498;2.55701;9.53850;3
GNSS;4.288;1490622055.000;40.313475;-3.483166;590.000;0.000;3.0;0.0;23;17
LIGH;4.290;14391.311;17663.0;3
ACCE;4.305;14391.314;-1.20668;2.56658;9.67257;3
MAGN;4.306;14391.316;8.52533;-1.52118;-7.30845;0
LIGH;4.307;14391.320;17663.0;3
ACCE;4.308;14391.327;-1.20668;2.41336;9.69173;3
ACCE;4.317;14391.334;-1.18752;2.28886;9.75877;3
LIGH;4.319;14391.340;17733.0;3
MAGN;4.320;14391.340;8.52533;-1.52118;-7.30845;0
LIGH;4.322;14391.344;17571.0;3
ACCE;4.323;14391.344;-1.13964;2.19309;9.59596;3
LIGH;4.332;14391.354;17571.0;3
ACCE;4.334;14391.354;-1.01514;2.12605;9.50977;3
MAGN;4.335;14391.356;8.90093;-2.40913;-7.50153;0
LIGH;4.338;14391.360;17571.0;3
ACCE;4.343;14391.364;-0.93853;2.18351;9.38527;3
LIGH;4.348;14391.370;17571.0;3
ACCE;4.354;14391.374;-0.99599;2.43251;9.34696;3
MAGN;4.355;14391.376;8.90093;-2.40913;-7.50153;0
LIGH;4.358;14391.380;17571.0;3
ACCE;4.363;14391.384;-1.02472;2.57616;9.34696;3
LIGH;4.368;14391.390;17571.0;3
ACCE;4.374;14391.394;-1.07260;2.71024;9.50019;3
MAGN;4.375;14391.396;8.90093;-2.40913;-7.50153;0
LIGH;4.381;14391.400;17524.0;3
ACCE;4.383;14391.404;-1.09176;2.76770;9.50977;3
LIGH;4.388;14391.410;17524.0;3
ACCE;4.394;14391.414;-1.21625;2.74854;9.53850;3
MAGN;4.401;14391.416;7.77853;-2.23578;-7.99624;0
LIGH;4.402;14391.423;17524.0;3
ACCE;4.403;14391.424;-1.33118;2.71024;9.57681;3
LIGH;4.412;14391.430;17524.0;3
ACCE;4.416;14391.435;-1.53229;2.59531;9.95030;3
MAGN;4.417;14391.438;7.77853;-2.23578;-7.99624;0
ACCE;4.423;14391.444;-1.53229;2.59531;9.95030;3
LIGH;4.426;14391.448;17524.0;3
LIGH;4.430;14391.452;17524.0;3
ACCE;4.434;14391.454;-1.68552;2.39420;10.38126;3
MAGN;4.435;14391.456;7.77853;-2.23578;-7.99624;0
LIGH;4.443;14391.460;17490.0;3
ACCE;4.443;14391.464;-1.73340;2.32716;10.41957;3
LIGH;4.448;14391.470;17490.0;3
ACCE;4.454;14391.474;-1.66636;2.23140;10.46745;3
MAGN;4.455;14391.476;7.98704;-2.20474;-8.32562;0
LIGH;4.461;14391.480;17490.0;3
ACCE;4.464;14391.484;-1.47483;2.24097;10.00776;3
LIGH;4.468;14391.490;17490.0;3
SOUN;4.470;458.26;0.01399;56.89
ACCE;4.475;14391.494;-1.35991;2.25055;9.84496;3
MAGN;4.478;14391.499;7.98704;-2.20474;-8.32562;0
ACCE;4.484;14391.504;-1.27372;2.30801;9.55765;3
LIGH;4.485;14391.507;17490.0;3
LIGH;4.488;14391.510;17490.0;3
ACCE;4.494;14391.514;-1.21625;2.37505;9.40442;3
MAGN;4.495;14391.516;7.98704;-2.20474;-8.32562;0
LIGH;4.501;14391.520;17501.0;3
ACCE;4.503;14391.524;-1.09176;2.44209;9.26077;3
LIGH;4.508;14391.530;17501.0;3
ACCE;4.515;14391.534;-1.05345;2.42293;9.33739;3
MAGN;4.515;14391.537;6.90594;-2.10398;-7.85967;0
LIGH;4.519;14391.540;17501.0;3
ACCE;4.523;14391.544;-1.05345;2.35589;9.31823;3
LIGH;4.528;14391.550;17501.0;3
ACCE;4.534;14391.554;-1.01514;2.36547;9.36612;3
MAGN;4.535;14391.556;6.90594;-2.10398;-7.85967;0
LIGH;4.538;14391.560;17501.0;3
ACCE;4.543;14391.564;-0.99599;2.35589;9.39485;3
LIGH;4.548;14391.570;17501.0;3
ACCE;4.554;14391.574;-0.96726;2.41336;9.48104;3
MAGN;4.555;14391.576;6.90594;-2.10398;-7.85967;0
LIGH;4.561;14391.580;17467.0;3
ACCE;4.563;14391.584;-0.90022;2.48039;9.40442;3
LIGH;4.568;14391.590;17467.0;3
ACCE;4.574;14391.594;-0.84276;2.47082;9.40442;3
MAGN;4.575;14391.596;6.04860;-1.85401;-7.74576;0
LIGH;4.581;14391.600;17467.0;3
ACCE;4.583;14391.604;-0.80445;2.48039;9.45231;3
LIGH;4.588;14391.610;17467.0;3
ACCE;4.594;14391.614;-0.84276;2.48039;9.60554;3
MAGN;4.595;14391.616;6.04860;-1.85401;-7.74576;0
LIGH;4.601;14391.620;17467.0;3
ACCE;4.603;14391.624;-0.79487;2.40378;9.71088;3
LIGH;4.608;14391.630;17467.0;3
ACCE;4.614;14391.634;-0.70868;2.12605;9.96946;3
MAGN;4.615;14391.636;6.04860;-1.85401;-7.74576;0
LIGH;4.621;14391.640;17478.0;3
ACCE;4.623;14391.644;-0.65122;2.05901;9.98861;3
LIGH;4.628;14391.650;17455.0;3
ACCE;4.634;14391.654;-0.66080;2.01113;10.09395;3
MAGN;4.635;14391.656;5.23669;-1.37609;-7.13868;0
LIGH;4.641;14391.660;17455.0;3
ACCE;4.643;14391.664;-0.64165;1.99198;10.09395;3
LIGH;4.648;14391.670;17455.0;3
ACCE;4.654;14391.674;-0.58419;1.96325;10.14184;3
MAGN;4.661;14391.676;5.23669;-1.37609;-7.13868;0
LIGH;4.662;14391.680;17455.0;3
ACCE;4.669;14391.684;-0.55545;1.93451;10.02692;3
LIGH;4.672;14391.694;17455.0;3
ACCE;4.675;14391.694;-0.52672;1.97282;9.99819;3
MAGN;4.676;14391.697;5.23669;-1.37609;-7.13868;0
LIGH;4.679;14391.700;17455.0;3
ACCE;4.683;14391.704;-0.50757;2.02071;9.84496;3
LIGH;4.688;14391.710;17467.0;3
ACCE;4.695;14391.714;-0.38307;2.33674;9.67257;3
MAGN;4.696;14391.717;5.01012;-0.72533;-7.40755;0
LIGH;4.701;14391.722;17467.0;3
ACCE;4.703;14391.724;-0.36392;2.45166;9.50977;3
LIGH;4.711;14391.730;17467.0;3
ACCE;4.714;14391.734;-0.35434;2.43251;9.60554;3
MAGN;4.715;14391.736;5.01012;-0.72533;-7.40755;0
LIGH;4.718;14391.740;17467.0;3
ACCE;4.723;14391.744;-0.32561;2.38462;9.64384;3
LIGH;4.729;14391.750;17467.0;3
ACCE;4.734;14391.754;-0.28730;2.16436;9.69173;3
MAGN;4.735;14391.756;5.01012;-0.72533;-7.40755;0
LIGH;4.738;14391.760;17467.0;3
ACCE;4.743;14391.763;-0.30646;2.00155;9.67257;3
LIGH;4.748;14391.770;17432.0;3
ACCE;4.755;14391.774;-0.34477;1.87705;9.75877;3
MAGN;4.756;14391.777;3.97914;-0.27711;-6.65743;0
LIGH;4.762;14391.784;17432.0;3
ACCE;4.763;14391.784;-0.34477;1.89621;9.78750;3
LIGH;4.768;14391.790;17432.0;3
ACCE;4.774;14391.794;-0.42138;2.03986;10.06522;3
MAGN;4.775;14391.796;3.97914;-0.27711;-6.65743;0
LIGH;4.781;14391.800;17432.0;3
ACCE;4.783;14391.804;-0.43096;2.19309;10.06522;3
LIGH;4.788;14391.810;17432.0;3
ACCE;4.794;14391.814;-0.43096;2.32716;10.13226;3
MAGN;4.795;14391.816;3.97914;-0.27711;-6.65743;0
LIGH;4.801;14391.820;17432.0;3
ACCE;4.803;14391.824;-0.39265;2.38462;10.04607;3
LIGH;4.808;14391.830;17444.0;3
ACCE;4.814;14391.834;-0.37350;2.42293;10.01734;3
MAGN;4.815;14391.836;3.76267;-0.44424;-5.99386;0
LIGH;4.821;14391.840;17444.0;3
ACCE;4.823;14391.844;-0.41180;2.28886;9.91199;3
LIGH;4.828;14391.850;17444.0;3
ACCE;4.834;14391.854;-0.39265;2.21224;9.95030;3
MAGN;4.835;14391.856;3.76267;-0.44424;-5.99386;0
LIGH;4.838;14391.860;17444.0;3
ACCE;4.843;14391.864;-0.37350;2.15478;9.92157;3
LIGH;4.848;14391.870;17444.0;3
ACCE;4.854;14391.874;-0.40223;2.02071;10.03649;3
MAGN;4.855;14391.876;3.76267;-0.44424;-5.99386;0
LIGH;4.861;14391.880;17444.0;3
ACCE;4.863;14391.884;-0.31603;2.01113;9.92157;3
LIGH;4.868;14391.890;17432.0;3
ACCE;4.874;14391.894;-0.27773;2.05901;9.88326;3
MAGN;4.875;14391.896;3.33127;-0.38838;-5.65572;0
LIGH;4.881;14391.900;17432.0;3
ACCE;4.883;14391.904;-0.23942;2.06859;9.71088;3
LIGH;4.888;14391.910;17432.0;3
ACCE;4.894;14391.914;-0.20111;2.11647;9.81623;3
MAGN;4.895;14391.916;3.33127;-0.38838;-5.65572;0
LIGH;4.901;14391.920;17432.0;3
ACCE;4.903;14391.924;-0.17238;2.19309;9.74919;3
LIGH;4.908;14391.930;17432.0;3
ACCE;4.914;14391.934;-0.20111;2.19309;9.89284;3
MAGN;4.918;14391.936;3.33127;-0.38838;-5.65572;0
LIGH;4.921;14391.940;17432.0;3
ACCE;4.923;14391.944;-0.25857;2.19309;9.93115;3
LIGH;4.932;14391.952;17444.0;3
ACCE;4.934;14391.954;-0.26815;2.19309;10.04607;3
MAGN;4.935;14391.956;3.08975;-0.82149;-5.64992;0
LIGH;4.941;14391.963;17444.0;3
ACCE;4.945;14391.965;-0.32561;2.17394;10.01734;3
LIGH;4.948;14391.970;17444.0;3
ACCE;4.954;14391.974;-0.47884;2.09732;10.32380;3
MAGN;4.955;14391.976;3.08975;-0.82149;-5.64992;0
LIGH;4.959;14391.980;17444.0;3
ACCE;4.963;14391.984;-0.51715;2.08774;10.36211;3
LIGH;4.968;14391.990;17444.0;3
ACCE;4.974;14391.994;-0.52672;2.03986;10.41957;3
MAGN;4.975;14391.997;3.08975;-0.82149;-5.64992;0
LIGH;4.982;14392.004;17444.0;3
ACCE;4.983;14392.004;-0.51715;1.99198;10.36211;3
LIGH;4.988;14392.010;17444.0;3
ACCE;4.996;14392.015;-0.46926;1.87705;10.18015;3
MAGN;4.997;14392.018;3.17135;-0.94182;-5.67350;0
LIGH;5.000;14392.021;17467.0;3
ACCE;5.003;14392.024;-0.41180;1.88663;9.95988;3
LIGH;5.009;14392.030;17467.0;3
ACCE;5.014;14392.034;-0.38307;1.94409;9.93115;3
MAGN;5.015;14392.036;3.17135;-0.94182;-5.67350;0
LIGH;5.018;14392.040;17467.0;3
SOUN;5.021;548.04;0.01673;58.45
ACCE;5.025;14392.044;-0.43096;2.06859;9.86411;3
LIGH;5.033;14392.050;17467.0;3
ACCE;5.035;14392.054;-0.51715;2.09732;9.98861;3
MAGN;5.036;14392.057;3.17135;-0.94182;-5.67350;0
LIGH;5.038;14392.060;17467.0;3
ACCE;5.046;14392.064;-0.50757;2.03028;9.93115;3
ACCE;5.054;14392.074;-0.52672;1.97282;10.05565;3
LIGH;5.055;14392.077;17467.0;3
MAGN;5.056;14392.077;3.38363;-1.17137;-5.30410;0
LIGH;5.059;14392.081;17490.0;3
ACCE;5.063;14392.084;-0.63207;2.01113;10.13226;3
LIGH;5.068;14392.090;17490.0;3
ACCE;5.074;14392.094;-0.67038;1.79086;10.40999;3
MAGN;5.075;14392.096;3.38363;-1.17137;-5.30410;0
LIGH;5.078;14392.100;17490.0;3
ACCE;5.083;14392.104;-0.68953;1.71425;10.39084;3
LIGH;5.088;14392.110;17490.0;3
ACCE;5.095;14392.114;-0.64165;1.76213;10.41957;3
MAGN;5.096;14392.117;3.38363;-1.17137;-5.30410;0
LIGH;5.098;14392.120;17490.0;3
ACCE;5.103;14392.124;-0.56503;1.86748;10.18972;3
LIGH;5.108;14392.130;17490.0;3
ACCE;5.114;14392.134;-0.33519;2.06859;9.78750;3
MAGN;5.115;14392.136;3.50447;-0.96348;-5.12858;0
LIGH;5.118;14392.140;17490.0;3
ACCE;5.123;14392.144;-0.21069;2.15478;9.54808;3
LIGH;5.128;14392.150;17490.0;3
ACCE;5.134;14392.154;-0.14365;2.16436;9.50019;3
MAGN;5.135;14392.156;3.50447;-0.96348;-5.12858;0
LIGH;5.138;14392.160;17490.0;3
ACCE;5.143;14392.164;-0.08619;2.15478;9.24162;3
LIGH;5.148;14392.170;17490.0;3
ACCE;5.154;14392.174;0.00958;2.27928;9.14585;3
MAGN;5.155;14392.176;3.50447;-0.96348;-5.12858;0
LIGH;5.158;14392.180;17490.0;3
ACCE;5.163;14392.184;-0.06704;2.28886;9.12670;3
LIGH;5.168;14392.190;17490.0;3
ACCE;5.174;14392.194;-0.09577;2.17394;9.35654;3
MAGN;5.179;14392.196;3.55999;-0.96438;-4.86082;0
LIGH;5.179;14392.200;17467.0;3
ACCE;5.183;14392.204;-0.11492;2.02071;9.43316;3
LIGH;5.188;14392.210;17467.0;3
ACCE;5.197;14392.214;-0.04788;1.86748;9.54808;3
MAGN;5.199;14392.219;3.55999;-0.96438;-4.86082;0
LIGH;5.201;14392.223;17467.0;3
ACCE;5.203;14392.224;-0.04788;1.84832;9.48104;3
LIGH;5.211;14392.232;17467.0;3
ACCE;5.214;14392.234;0.03831;1.88663;9.61511;3
MAGN;5.215;14392.236;3.55999;-0.96438;-4.86082;0
LIGH;5.219;14392.240;17467.0;3
ACCE;5.223;14392.244;0.10534;1.98240;9.63427;3
LIGH;5.230;14392.252;17467.0;3
ACCE;5.235;14392.255;0.17238;1.98240;9.45231;3
MAGN;5.236;14392.257;3.24764;-1.12555;-5.43421;0
LIGH;5.239;14392.261;17513.0;3
ACCE;5.243;14392.264;0.22984;1.94409;9.27035;3
LIGH;5.251;14392.270;17513.0;3
ACCE;5.255;14392.274;0.24900;2.06859;9.17458;3
MAGN;5.256;14392.277;3.24764;-1.12555;-5.43421;0
LIGH;5.271;14392.284;17513.0;3
ACCE;5.271;14392.285;0.30646;2.03028;9.13627;3
LIGH;5.272;14392.290;17513.0;3
GNSS;5.272;1490622056.000;40.313476;-3.483164;590.000;0.000;3.0;0.0;23;16
ACCE;5.278;14392.294;0.30646;1.98240;9.50019;3
MAGN;5.279;14392.297;3.24764;-1.12555;-5.43421;0
LIGH;5.279;14392.301;17513.0;3
GNSS;5.280;1490622056.000;40.313476;-3.483164;590.000;0.000;3.0;0.0;23;16
ACCE;5.283;14392.304;0.21069;1.92494;9.81623;3
LIGH;5.291;14392.310;17513.0;3
ACCE;5.295;14392.314;0.11492;1.86748;10.27591;3
MAGN;5.295;14392.316;2.67178;-0.74218;-5.22366;0
LIGH;5.298;14392.320;17640.0;3
ACCE;5.303;14392.324;-0.17238;1.97282;10.69729;3
LIGH;5.308;14392.330;17640.0;3
ACCE;5.314;14392.334;-0.23942;2.01113;10.78348;3
MAGN;5.315;14392.336;2.67178;-0.74218;-5.22366;0
LIGH;5.318;14392.340;17640.0;3
ACCE;5.323;14392.344;-0.29688;2.08774;10.77391;3
LIGH;5.328;14392.350;17640.0;3
ACCE;5.334;14392.354;-0.40223;2.48997;10.66856;3
MAGN;5.335;14392.356;2.67178;-0.74218;-5.22366;0
LIGH;5.338;14392.360;17640.0;3
ACCE;5.343;14392.364;-0.51715;2.71024;10.61110;3
LIGH;5.351;14392.370;17640.0;3
ACCE;5.354;14392.374;-0.61292;2.95923;10.87925;3
MAGN;5.355;14392.376;2.73526;-0.11526;-5.29146;0
LIGH;5.358;14392.380;17582.0;3
ACCE;5.363;14392.384;-0.78530;3.16035;11.11867;3
LIGH;5.371;14392.390;17733.0;3
ACCE;5.374;14392.394;-1.20668;2.45166;11.57836;3
MAGN;5.375;14392.396;2.73526;-0.11526;-5.29146;0
LIGH;5.378;14392.400;17733.0;3
ACCE;5.383;14392.404;-1.11091;2.06859;11.69328;3
LIGH;5.391;14392.410;17733.0;3
ACCE;5.394;14392.414;-1.13006;1.81002;11.70286;3
MAGN;5.395;14392.416;2.73526;-0.11526;-5.29146;0
LIGH;5.398;14392.420;17733.0;3
ACCE;5.403;14392.424;-1.17795;1.57060;11.44428;3
LIGH;5.411;14392.430;17733.0;3
ACCE;5.414;14392.434;-1.14922;1.54187;11.31979;3
MAGN;5.415;14392.436;3.01141;-0.10578;-5.73298;0
LIGH;5.418;14392.440;17733.0;3
ACCE;5.423;14392.444;-1.14922;1.66636;11.09952;3
LIGH;5.431;14392.450;17848.0;3
ACCE;5.434;14392.454;-1.14922;1.78129;10.86010;3
MAGN;5.439;14392.456;3.01141;-0.10578;-5.73298;0
LIGH;5.439;14392.460;17848.0;3
ACCE;5.458;14392.464;-1.13964;1.92494;10.57279;3
LIGH;5.459;14392.470;17848.0;3
ACCE;5.460;14392.474;-0.95768;2.44209;9.96946;3
MAGN;5.460;14392.476;3.01141;-0.10578;-5.73298;0
LIGH;5.460;14392.480;17848.0;3
SOUN;5.462;533.70;0.01629;58.22
ACCE;5.467;14392.484;-0.76614;2.72939;9.49062;3
LIGH;5.472;14392.494;17848.0;3
ACCE;5.477;14392.494;-0.60334;2.94966;9.26077;3
MAGN;5.478;14392.498;2.40403;-0.39025;-5.41647;0
LIGH;5.481;14392.502;17848.0;3
ACCE;5.483;14392.504;-0.55545;3.01669;8.88728;3
LIGH;5.488;14392.510;17894.0;3
ACCE;5.495;14392.514;-0.49799;2.32716;8.72447;3
MAGN;5.495;14392.516;2.40403;-0.39025;-5.41647;0
LIGH;5.500;14392.521;17894.0;3
ACCE;5.503;14392.524;-0.55545;1.64721;9.23204;3
LIGH;5.508;14392.530;17894.0;3
ACCE;5.514;14392.534;-0.52672;1.24498;10.10353;3
MAGN;5.515;14392.536;2.40403;-0.39025;-5.41647;0
LIGH;5.518;14392.540;17894.0;3
ACCE;5.523;14392.544;-0.63207;1.12049;10.66856;3
LIGH;5.531;14392.550;17894.0;3
ACCE;5.534;14392.554;-0.91937;1.20668;11.15698;3
MAGN;5.535;14392.557;2.78550;-1.18569;-6.10325;0
LIGH;5.538;14392.560;17894.0;3
ACCE;5.543;14392.564;-0.94810;1.40779;11.06121;3
LIGH;5.548;14392.570;17779.0;3
ACCE;5.554;14392.574;-1.03430;1.52271;11.07079;3
MAGN;5.555;14392.576;2.78550;-1.18569;-6.10325;0
LIGH;5.558;14392.580;17779.0;3
ACCE;5.563;14392.584;-1.00556;1.59933;10.83137;3
LIGH;5.568;14392.590;17779.0;3
ACCE;5.574;14392.594;-0.80445;1.71425;10.25676;3
MAGN;5.575;14392.596;2.78550;-1.18569;-6.10325;0
LIGH;5.578;14392.600;17779.0;3
ACCE;5.583;14392.604;-0.67038;1.82917;9.78750;3
LIGH;5.588;14392.610;17779.0;3
ACCE;5.594;14392.614;-0.54588;1.87705;9.42358;3
MAGN;5.595;14392.616;2.67898;-1.88019;-6.10863;0
LIGH;5.598;14392.620;17779.0;3
ACCE;5.603;14392.624;-0.48842;2.03028;8.87770;3
LIGH;5.608;14392.630;17756.0;3
ACCE;5.614;14392.634;0.05746;2.15478;8.37013;3
MAGN;5.615;14392.636;2.67898;-1.88019;-6.10863;0
LIGH;5.618;14392.640;17756.0;3
ACCE;5.623;14392.644;0.06704;2.11647;8.12113;3
LIGH;5.628;14392.650;17756.0;3
ACCE;5.634;14392.654;0.11492;2.15478;8.24563;3
MAGN;5.635;14392.656;2.67898;-1.88019;-6.10863;0
LIGH;5.638;14392.660;17756.0;3
ACCE;5.643;14392.664;-0.43096;1.97282;9.32781;3
LIGH;5.648;14392.670;17756.0;3
ACCE;5.654;14392.674;-0.68953;1.76213;10.30464;3
MAGN;5.655;14392.676;2.20055;-3.24126;-6.00892;0
LIGH;5.658;14392.680;17756.0;3
ACCE;5.663;14392.684;-0.86191;1.77171;11.07079;3
LIGH;5.668;14392.690;18033.0;3
ACCE;5.674;14392.694;-1.07260;1.95367;11.55921;3
MAGN;5.675;14392.696;2.20055;-3.24126;-6.00892;0
LIGH;5.678;14392.700;17397.0;3
ACCE;5.683;14392.704;-1.07260;2.56658;10.88883;3
LIGH;5.688;14392.710;17397.0;3
ACCE;5.694;14392.714;-1.01514;2.91135;10.44830;3
MAGN;5.702;14392.716;2.20055;-3.24126;-6.00892;0
LIGH;5.702;14392.720;17397.0;3
ACCE;5.703;14392.724;-0.98641;3.24654;10.05565;3
LIGH;5.708;14392.730;17397.0;3
ACCE;5.716;14392.735;-0.99599;3.80199;9.89284;3
MAGN;5.717;14392.738;2.11401;-5.44234;-5.85266;0
ACCE;5.723;14392.744;-0.91937;3.88818;9.61511;3
LIGH;5.728;14392.749;17397.0;3
LIGH;5.731;14392.753;17201.0;3
ACCE;5.734;14392.754;-0.74699;3.82115;9.42358;3
MAGN;5.735;14392.756;2.11401;-5.44234;-5.85266;0
LIGH;5.743;14392.760;17201.0;3
ACCE;5.743;14392.764;-0.58419;3.55300;8.99262;3
LIGH;5.748;14392.770;17201.0;3
ACCE;5.754;14392.774;-0.24900;3.16992;8.43717;3
MAGN;5.755;14392.776;2.11401;-5.44234;-5.85266;0
LIGH;5.758;14392.780;17201.0;3
ACCE;5.763;14392.784;-0.21069;3.16992;8.21690;3
LIGH;5.773;14392.792;17201.0;3
ACCE;5.776;14392.794;-0.23942;3.28484;8.29351;3
MAGN;5.778;14392.796;2.67636;-6.79810;-6.34288;0
LIGH;5.781;14392.801;17201.0;3
ACCE;5.783;14392.804;-0.36392;3.49553;8.27436;3
LIGH;5.789;14392.810;17201.0;3
ACCE;5.795;14392.814;-0.49799;3.89776;8.60955;3
MAGN;5.796;14392.817;2.67636;-6.79810;-6.34288;0
LIGH;5.801;14392.823;17201.0;3
ACCE;5.803;14392.824;-0.59376;3.89776;8.69574;3
LIGH;5.808;14392.830;17201.0;3
ACCE;5.815;14392.834;-0.64165;3.81157;8.92558;3
MAGN;5.818;14392.839;2.67636;-6.79810;-6.34288;0
LIGH;5.821;14392.843;17201.0;3
ACCE;5.823;14392.844;-0.67995;3.63919;9.27035;3
LIGH;5.828;14392.850;17201.0;3
ACCE;5.834;14392.854;-0.79487;3.32315;9.89284;3
MAGN;5.835;14392.856;2.97270;-7.77148;-6.40952;0
LIGH;5.838;14392.860;17201.0;3
ACCE;5.843;14392.864;-0.75657;3.32315;9.89284;3
LIGH;5.848;14392.870;17201.0;3
ACCE;5.854;14392.874;-0.73741;3.52426;9.93115;3
MAGN;5.855;14392.876;2.97270;-7.77148;-6.40952;0
LIGH;5.861;14392.880;16831.0;3
ACCE;5.863;14392.884;-0.69911;3.66792;9.79707;3
LIGH;5.868;14392.890;16831.0;3
ACCE;5.874;14392.894;-0.83318;3.56257;9.78750;3
MAGN;5.876;14392.896;2.97270;-7.77148;-6.40952;0
LIGH;5.878;14392.900;16831.0;3
ACCE;5.883;14392.904;-0.72784;3.32315;9.81623;3
LIGH;5.888;14392.910;16831.0;3
ACCE;5.894;14392.914;-0.66080;3.00712;9.90242;3
MAGN;5.895;14392.916;3.10551;-7.91104;-6.26628;0
LIGH;5.901;14392.920;16831.0;3
ACCE;5.903;14392.924;-0.54588;2.75812;9.75877;3
LIGH;5.908;14392.930;16831.0;3
ACCE;5.914;14392.934;-0.26815;2.43251;9.50019;3
MAGN;5.915;14392.936;3.10551;-7.91104;-6.26628;0
LIGH;5.921;14392.940;17039.0;3
ACCE;5.923;14392.944;-0.19154;2.46124;9.38527;3
LIGH;5.928;14392.950;17039.0;3
ACCE;5.934;14392.954;-0.11492;2.49955;9.36612;3
MAGN;5.935;14392.956;3.10551;-7.91104;-6.26628;0
LIGH;5.941;14392.960;17039.0;3
ACCE;5.943;14392.964;-0.04788;2.50912;9.13627;3
LIGH;5.948;14392.970;17039.0;3
ACCE;5.954;14392.974;0.14365;2.72939;8.71489;3
MAGN;5.958;14392.976;2.58549;-7.38890;-5.79101;0
LIGH;5.959;14392.980;17039.0;3
ACCE;5.966;14392.984;0.18196;2.93050;8.47547;3
LIGH;5.969;14392.990;17039.0;3
ACCE;5.975;14392.994;0.15323;3.12204;8.51378;3
MAGN;5.975;14392.997;2.58549;-7.38890;-5.79101;0
LIGH;5.979;14393.001;17166.0;3
ACCE;5.983;14393.004;0.13408;3.23696;8.62870;3
LIGH;5.988;14393.010;17166.0;3
ACCE;5.994;14393.014;0.00958;3.33273;8.82982;3
MAGN;5.995;14393.016;2.58549;-7.38890;-5.79101;0
LIGH;5.999;14393.020;17166.0;3
ACCE;6.003;14393.024;-0.06704;3.26569;8.71489;3
LIGH;6.008;14393.030;17166.0;3
SOUN;6.013;362.33;0.01106;54.85
ACCE;6.021;14393.034;-0.05746;3.17950;8.83939;3
MAGN;6.024;14393.037;1.87885;-6.72846;-5.56530;0
LIGH;6.025;14393.043;17166.0;3
ACCE;6.025;14393.044;-0.21069;2.77727;8.91601;3
LIGH;6.030;14393.051;17166.0;3
ACCE;6.034;14393.054;-0.24900;2.52828;9.16500;3
MAGN;6.035;14393.056;1.87885;-6.72846;-5.56530;0
LIGH;6.041;14393.060;17270.0;3
ACCE;6.045;14393.064;-0.28730;2.44209;9.31823;3
LIGH;6.049;14393.070;17051.0;3
ACCE;6.054;14393.074;-0.34477;2.46124;9.50977;3
MAGN;6.055;14393.076;1.87885;-6.72846;-5.56530;0
LIGH;6.058;14393.080;17051.0;3
ACCE;6.063;14393.084;-0.44053;2.86347;9.60554;3
LIGH;6.068;14393.090;17051.0;3
ACCE;6.074;14393.094;-0.53630;3.02627;9.72046;3
MAGN;6.075;14393.097;2.07247;-6.37396;-5.65990;0
LIGH;6.081;14393.103;17051.0;3
ACCE;6.083;14393.104;-0.58419;3.13162;9.74919;3
LIGH;6.088;14393.110;17051.0;3
ACCE;6.094;14393.114;-0.58419;3.20823;9.84496;3
MAGN;6.095;14393.116;2.07247;-6.37396;-5.65990;0
LIGH;6.098;14393.120;17051.0;3
ACCE;6.103;14393.124;-0.58419;3.29442;9.74919;3
LIGH;6.108;14393.130;17143.0;3
ACCE;6.114;14393.134;-0.53630;3.21781;9.74919;3
MAGN;6.115;14393.136;2.07247;-6.37396;-5.65990;0
LIGH;6.121;14393.140;17143.0;3
ACCE;6.123;14393.144;-0.46926;3.14119;9.63427;3
LIGH;6.128;14393.150;17143.0;3
ACCE;6.138;14393.154;-0.47884;3.00712;9.67257;3
MAGN;6.142;14393.163;1.90918;-5.87810;-5.73472;0
ACCE;6.145;14393.165;-0.42138;2.91135;9.58638;3
LIGH;6.148;14393.169;17143.0;3
LIGH;6.152;14393.173;17143.0;3
ACCE;6.155;14393.174;-0.41180;2.92093;9.56723;3
MAGN;6.156;14393.177;1.90918;-5.87810;-5.73472;0
LIGH;6.159;14393.180;17143.0;3
ACCE;6.165;14393.184;-0.40223;2.92093;9.58638;3
LIGH;6.168;14393.190;17166.0;3
ACCE;6.175;14393.194;-0.45011;2.87304;9.65342;3
MAGN;6.176;14393.197;1.90918;-5.87810;-5.73472;0
LIGH;6.180;14393.202;17166.0;3
ACCE;6.184;14393.204;-0.43096;2.84431;9.59596;3
LIGH;6.190;14393.210;17166.0;3
ACCE;6.195;14393.214;-0.35434;2.79643;9.64384;3
MAGN;6.196;14393.217;0.97971;-6.52094;-5.10004;0
LIGH;6.199;14393.221;17166.0;3
ACCE;6.203;14393.224;-0.27773;2.86347;9.46189;3
LIGH;6.208;14393.230;17166.0;3
ACCE;6.215;14393.234;-0.22984;2.76770;9.38527;3
MAGN;6.217;14393.237;0.97971;-6.52094;-5.10004;0
ACCE;6.224;14393.244;-0.13408;2.80600;9.31823;3
LIGH;6.233;14393.247;17143.0;3
LIGH;6.234;14393.251;17212.0;3
ACCE;6.234;14393.254;-0.14365;2.89220;9.41400;3
MAGN;6.235;14393.257;0.97971;-6.52094;-5.10004;0
LIGH;6.240;14393.262;17212.0;3
ACCE;6.245;14393.264;-0.14365;2.88262;9.34696;3
LIGH;6.251;14393.273;17212.0;3
ACCE;6.255;14393.274;-0.14365;2.66235;9.50019;3
MAGN;6.256;14393.277;0.86709;-6.70632;-5.72125;0
GNSS;6.259;1490622057.000;40.313477;-3.483163;590.000;0.000;3.0;0.0;23;16
ACCE;6.271;14393.284;-0.18196;2.48997;9.57681;3
LIGH;6.271;14393.286;17212.0;3
LIGH;6.272;14393.290;17212.0;3
GNSS;6.274;1490622057.000;40.313477;-3.483163;590.000;0.000;3.0;0.0;23;16
ACCE;6.276;14393.294;-0.22027;2.36547;9.76834;3
MAGN;6.277;14393.296;0.86709;-6.70632;-5.72125;0
LIGH;6.285;14393.302;17212.0;3
ACCE;6.285;14393.304;-0.22027;2.29843;9.74919;3
LIGH;6.294;14393.312;17282.0;3
ACCE;6.297;14393.314;-0.17238;2.15478;9.65342;3
MAGN;6.298;14393.319;0.86709;-6.70632;-5.72125;0
LIGH;6.301;14393.323;17282.0;3
ACCE;6.303;14393.324;-0.15323;2.25055;9.56723;3
LIGH;6.308;14393.330;17282.0;3
ACCE;6.314;14393.334;-0.14365;2.38462;9.64384;3
MAGN;6.315;14393.336;1.25788;-6.38212;-6.33674;0
LIGH;6.318;14393.340;17282.0;3
ACCE;6.323;14393.343;-0.15323;2.46124;9.70131;3
LIGH;6.328;14393.350;17282.0;3
ACCE;6.334;14393.354;-0.28730;2.58574;10.01734;3
MAGN;6.335;14393.356;1.25788;-6.38212;-6.33674;0
LIGH;6.338;14393.360;17282.0;3
ACCE;6.343;14393.363;-0.34477;2.58574;10.11311;3
LIGH;6.348;14393.370;17316.0;3
ACCE;6.354;14393.374;-0.38307;2.50912;10.36211;3
MAGN;6.355;14393.376;1.25788;-6.38212;-6.33674;0
LIGH;6.358;14393.380;17316.0;3
ACCE;6.363;14393.384;-0.45011;2.34632;10.30464;3
LIGH;6.368;14393.390;17316.0;3
ACCE;6.375;14393.394;-0.22027;1.87705;10.06522;3
MAGN;6.376;14393.397;1.69336;-5.16476;-6.03235;0
LIGH;6.379;14393.400;17316.0;3
ACCE;6.383;14393.404;-0.16281;1.81002;9.73004;3
LIGH;6.391;14393.410;17316.0;3
ACCE;6.394;14393.414;-0.06704;1.77171;9.55765;3
MAGN;6.395;14393.416;1.69336;-5.16476;-6.03235;0
LIGH;6.398;14393.420;17316.0;3
ACCE;6.403;14393.424;0.01915;1.83875;9.52892;3
LIGH;6.411;14393.430;17328.0;3
ACCE;6.414;14393.434;0.12450;2.17394;9.55765;3
MAGN;6.415;14393.436;1.69336;-5.16476;-6.03235;0
LIGH;6.418;14393.440;17305.0;3
ACCE;6.423;14393.444;0.10534;2.37505;9.51935;3
LIGH;6.431;14393.450;17305.0;3
ACCE;6.434;14393.454;0.08619;2.52828;9.64384;3
MAGN;6.435;14393.456;1.29939;-3.98029;-5.36847;0
LIGH;6.438;14393.460;17305.0;3
ACCE;6.443;14393.464;0.03831;2.53785;9.67257;3
LIGH;6.451;14393.470;17305.0;3
ACCE;6.454;14393.474;0.02873;2.53785;9.79707;3
MAGN;6.455;14393.476;1.29939;-3.98029;-5.36847;0
SOUN;6.456;290.23;0.00886;52.93
LIGH;6.460;14393.480;17305.0;3
ACCE;6.463;14393.484;0.03831;2.47082;9.63427;3
LIGH;6.468;14393.490;17305.0;3
ACCE;6.474;14393.494;0.04788;2.44209;9.65342;3
MAGN;6.478;14393.496;1.29939;-3.98029;-5.36847;0
LIGH;6.478;14393.500;17224.0;3
ACCE;6.483;14393.504;0.04788;2.33674;9.59596;3
LIGH;6.491;14393.510;17224.0;3
ACCE;6.500;14393.514;0.01915;2.20267;9.72046;3
MAGN;6.501;14393.516;1.07616;-3.17499;-5.37849;0
LIGH;6.501;14393.522;17224.0;3
ACCE;6.503;14393.524;0.03831;2.13563;9.74919;3
LIGH;6.509;14393.531;17224.0;3
ACCE;6.514;14393.534;-0.00958;2.19309;9.81623;3
MAGN;6.516;14393.536;1.07616;-3.17499;-5.37849;0
LIGH;6.519;14393.540;17224.0;3
ACCE;6.523;14393.544;0.02873;2.32716;9.80665;3
ACCE;6.535;14393.554;0.01915;2.41336;9.83538;3
LIGH;6.536;14393.557;17259.0;3
MAGN;6.536;14393.558;1.07616;-3.17499;-5.37849;0
LIGH;6.539;14393.561;17155.0;3
ACCE;6.543;14393.564;0.01915;2.50912;9.75877;3
LIGH;6.551;14393.570;17155.0;3
ACCE;6.554;14393.574;-0.07661;2.74854;10.01734;3
MAGN;6.555;14393.576;0.92575;-2.83457;-4.90962;0
LIGH;6.558;14393.580;17155.0;3
ACCE;6.563;14393.584;-0.10534;2.80600;9.99819;3
LIGH;6.568;14393.590;17155.0;3
ACCE;6.574;14393.594;-0.12450;2.68151;10.06522;3
MAGN;6.575;14393.596;0.92575;-2.83457;-4.90962;0
LIGH;6.578;14393.600;17155.0;3
ACCE;6.583;14393.604;-0.09577;2.42293;9.99819;3
LIGH;6.591;14393.610;17155.0;3
ACCE;6.594;14393.614;-0.13408;1.80044;10.11311;3
MAGN;6.595;14393.616;0.92575;-2.83457;-4.90962;0
LIGH;6.598;14393.620;17166.0;3
ACCE;6.603;14393.624;-0.16281;1.54187;10.09395;3
LIGH;6.611;14393.630;17166.0;3
ACCE;6.614;14393.634;-0.17238;1.42694;10.30464;3
MAGN;6.615;14393.636;1.09336;-2.11874;-5.05949;0
LIGH;6.618;14393.640;17166.0;3
ACCE;6.623;14393.644;-0.22027;1.45567;10.47703;3
LIGH;6.628;14393.650;17166.0;3
ACCE;6.634;14393.654;-0.48842;1.78129;10.97502;3
MAGN;6.635;14393.656;1.09336;-2.11874;-5.05949;0
LIGH;6.638;14393.660;17166.0;3
ACCE;6.643;14393.664;-0.51715;1.86748;11.10910;3
LIGH;6.651;14393.670;17166.0;3
ACCE;6.654;14393.674;-0.55545;1.86748;11.22402;3
MAGN;6.655;14393.676;1.09336;-2.11874;-5.05949;0
LIGH;6.658;14393.680;17201.0;3
ACCE;6.663;14393.684;-0.53630;1.86748;11.10910;3
LIGH;6.671;14393.690;17201.0;3
ACCE;6.674;14393.694;-0.45011;1.82917;10.79306;3
MAGN;6.675;14393.696;1.20595;-1.57248;-4.80293;0
LIGH;6.678;14393.700;17201.0;3
ACCE;6.687;14393.704;-0.39265;1.76213;10.51533;3
LIGH;6.691;14393.713;17201.0;3
ACCE;6.694;14393.714;-0.36392;1.65679;10.52491;3
MAGN;6.695;14393.716;1.20595;-1.57248;-4.80293;0
LIGH;6.698;14393.720;17201.0;3
ACCE;6.703;14393.724;-0.34477;1.60890;10.51533;3
LIGH;6.711;14393.730;17201.0;3
ACCE;6.714;14393.734;-0.31603;1.57060;10.41957;3
MAGN;6.715;14393.737;1.20595;-1.57248;-4.80293;0
LIGH;6.718;14393.740;17201.0;3
ACCE;6.723;14393.744;-0.26815;1.55144;10.29507;3
LIGH;6.728;14393.750;17201.0;3
ACCE;6.734;14393.754;-0.20111;1.61848;10.40999;3
MAGN;6.737;14393.756;1.06810;-0.77399;-4.63700;0
LIGH;6.738;14393.760;17201.0;3
ACCE;6.747;14393.764;-0.19154;1.68552;10.33337;3
LIGH;6.751;14393.770;17201.0;3
ACCE;6.754;14393.774;-0.06704;1.90578;10.22803;3
MAGN;6.755;14393.776;1.06810;-0.77399;-4.63700;0
LIGH;6.760;14393.781;17201.0;3
ACCE;6.763;14393.784;-0.07661;2.04944;10.12268;3
LIGH;6.771;14393.793;17201.0;3
ACCE;6.774;14393.794;-0.08619;2.15478;10.16099;3
MAGN;6.775;14393.796;1.06810;-0.77399;-4.63700;0
LIGH;6.779;14393.801;17201.0;3
ACCE;6.783;14393.804;-0.04788;2.24097;10.04607;3
LIGH;6.788;14393.810;17155.0;3
ACCE;6.794;14393.814;0.05746;2.23140;9.87369;3
MAGN;6.797;14393.818;0.97639;-0.86659;-4.55796;0
LIGH;6.800;14393.822;17155.0;3
ACCE;6.803;14393.824;0.08619;2.19309;9.69173;3
LIGH;6.810;14393.830;17155.0;3
ACCE;6.814;14393.834;0.07661;2.10690;9.67257;3
MAGN;6.815;14393.836;0.97639;-0.86659;-4.55796;0
LIGH;6.818;14393.840;17155.0;3
ACCE;6.823;14393.844;0.04788;1.96325;9.70131;3
LIGH;6.831;14393.850;17155.0;3
ACCE;6.834;14393.854;-0.00958;1.92494;9.93115;3
MAGN;6.835;14393.856;0.97639;-0.86659;-4.55796;0
LIGH;6.838;14393.860;17155.0;3
ACCE;6.843;14393.864;-0.14365;1.92494;10.12268;3
LIGH;6.851;14393.873;17131.0;3
ACCE;6.854;14393.874;-0.25857;1.95367;10.44830;3
MAGN;6.855;14393.876;0.54838;-1.17804;-4.09182;0
LIGH;6.858;14393.880;17131.0;3
ACCE;6.863;14393.884;-0.39265;1.93451;10.59195;3
LIGH;6.868;14393.890;17131.0;3
ACCE;6.874;14393.894;-0.42138;1.96325;10.72602;3
MAGN;6.875;14393.896;0.54838;-1.17804;-4.09182;0
LIGH;6.878;14393.900;17131.0;3
ACCE;6.883;14393.904;-0.45969;1.98240;10.62068;3
LIGH;6.888;14393.910;17131.0;3
ACCE;6.894;14393.914;-0.44053;1.94409;10.56322;3
MAGN;6.895;14393.916;0.54838;-1.17804;-4.09182;0
LIGH;6.898;14393.920;17131.0;3
ACCE;6.903;14393.924;-0.40223;1.95367;10.31422;3
LIGH;6.908;14393.930;17201.0;3
ACCE;6.914;14393.934;-0.32561;1.91536;10.18015;3
MAGN;6.915;14393.936;0.10692;-1.35750;-3.81845;0
LIGH;6.921;14393.940;17201.0;3
ACCE;6.923;14393.944;-0.25857;1.85790;9.94073;3
LIGH;6.928;14393.950;17201.0;3
ACCE;6.934;14393.954;-0.23942;1.87705;9.86411;3
MAGN;6.936;14393.956;0.10692;-1.35750;-3.81845;0
LIGH;6.941;14393.960;17201.0;3
ACCE;6.943;14393.964;-0.23942;1.80044;9.74919;3
LIGH;6.948;14393.970;17201.0;3
ACCE;6.954;14393.974;-0.18196;1.68552;9.74919;3
MAGN;6.955;14393.976;0.10692;-1.35750;-3.81845;0
LIGH;6.958;14393.980;17201.0;3
ACCE;6.963;14393.984;-0.08619;1.64721;9.50977;3
LIGH;6.968;14393.990;17235.0;3
ACCE;6.974;14393.994;-0.04788;1.59933;9.34696;3
MAGN;6.975;14393.996;0.64428;-1.39225;-4.12373;0
LIGH;6.978;14394.000;17235.0;3
ACCE;6.983;14394.004;-0.05746;1.62806;9.38527;3
LIGH;6.988;14394.010;17235.0;3
ACCE;6.994;14394.014;-0.13408;1.69509;9.69173;3
MAGN;7.001;14394.016;0.64428;-1.39225;-4.12373;0
LIGH;7.002;14394.020;17235.0;3
ACCE;7.003;14394.024;-0.22984;1.69509;9.86411;3
LIGH;7.008;14394.030;17235.0;3
SOUN;7.012;218.98;0.00668;50.48
ACCE;7.018;14394.034;-0.35434;1.69509;10.36211;3
MAGN;7.018;14394.037;0.64428;-1.39225;-4.12373;0
ACCE;7.025;14394.044;-0.45969;1.64721;10.52491;3
LIGH;7.028;14394.049;17189.0;3
LIGH;7.031;14394.052;17305.0;3
ACCE;7.034;14394.054;-0.49799;1.59933;10.66856;3
MAGN;7.035;14394.056;0.42601;-1.97475;-4.42476;0
LIGH;7.038;14394.060;17305.0;3
ACCE;7.047;14394.064;-0.54588;1.44610;10.61110;3
LIGH;7.050;14394.071;17305.0;3
ACCE;7.054;14394.074;-0.38307;1.38864;10.34295;3
MAGN;7.055;14394.076;0.42601;-1.97475;-4.42476;0
LIGH;7.061;14394.083;17305.0;3
ACCE;7.063;14394.084;-0.31603;1.47483;10.02692;3
LIGH;7.068;14394.090;17305.0;3
ACCE;7.074;14394.094;-0.27773;1.58975;9.93115;3
MAGN;7.075;14394.096;0.42601;-1.97475;-4.42476;0
LIGH;7.081;14394.103;17305.0;3
ACCE;7.083;14394.104;-0.27773;1.71425;9.86411;3
LIGH;7.088;14394.110;17259.0;3
ACCE;7.094;14394.114;-0.29688;1.83875;9.87369;3
MAGN;7.096;14394.116;0.63607;-1.55347;-4.86896;0
LIGH;7.098;14394.120;17374.0;3
ACCE;7.103;14394.124;-0.31603;1.80044;9.73004;3
LIGH;7.108;14394.130;17374.0;3
ACCE;7.114;14394.134;-0.33519;1.73340;9.73961;3
MAGN;7.115;14394.136;0.63607;-1.55347;-4.86896;0
LIGH;7.118;14394.140;17374.0;3
ACCE;7.123;14394.144;-0.29688;1.69509;9.68215;3
LIGH;7.128;14394.150;17374.0;3
ACCE;7.134;14394.154;-0.32561;1.74298;9.53850;3
MAGN;7.135;14394.156;0.63607;-1.55347;-4.86896;0
LIGH;7.138;14394.160;17374.0;3
ACCE;7.143;14394.164;-0.38307;1.95367;9.44273;3
LIGH;7.149;14394.171;17363.0;3
ACCE;7.154;14394.174;-0.48842;2.13563;9.61511;3
MAGN;7.155;14394.176;0.44356;-1.78210;-5.25539;0
LIGH;7.161;14394.180;17386.0;3
ACCE;7.163;14394.184;-0.59376;2.19309;9.75877;3
LIGH;7.168;14394.190;17386.0;3
ACCE;7.174;14394.194;-0.69911;2.04944;10.21845;3
MAGN;7.175;14394.196;0.44356;-1.78210;-5.25539;0
LIGH;7.181;14394.200;17386.0;3
ACCE;7.183;14394.204;-0.72784;1.87705;10.25676;3
LIGH;7.189;14394.211;17386.0;3
ACCE;7.194;14394.214;-0.69911;1.67594;10.37168;3
MAGN;7.195;14394.216;0.44356;-1.78210;-5.25539;0
LIGH;7.201;14394.220;17386.0;3
ACCE;7.203;14394.224;-0.61292;1.43652;10.06522;3
LIGH;7.208;14394.230;17386.0;3
ACCE;7.215;14394.234;-0.55545;1.48441;10.07480;3
MAGN;7.216;14394.237;0.83925;-1.47298;-4.92372;0
LIGH;7.219;14394.240;17374.0;3
WIFI;7.222;14394.204;test-CAR;00:0b:86:27:32:e2;-80
WIFI;7.222;14394.204;eduroam;00:0b:86:27:32:e0;-80
WIFI;7.222;14394.204;portal-csic;00:0b:86:27:32:e1;-80
WIFI;7.222;14394.204;eduroam;00:0b:86:27:35:90;-85
WIFI;7.222;14394.204;test-CAR;00:0b:86:27:35:92;-85
WIFI;7.222;14394.204;portal-csic;00:0b:86:27:35:91;-86
WIFI;7.222;14394.204;SMC_LOPSI;00:13:f7:80:98:e4;-88
ACCE;7.237;14394.244;-0.50757;1.57060;9.87369;3
ACCE;7.238;14394.254;-0.41180;1.68552;9.81623;3
MAGN;7.238;14394.257;0.83925;-1.47298;-4.92372;0
LIGH;7.241;14394.258;17374.0;3
LIGH;7.248;14394.264;17374.0;3
ACCE;7.248;14394.263;-0.27773;1.85790;9.52892;3
LIGH;7.252;14394.273;17374.0;3
ACCE;7.255;14394.274;-0.22984;1.86748;9.53850;3
MAGN;7.256;14394.277;0.83925;-1.47298;-4.92372;0
LIGH;7.263;14394.281;17374.0;3
ACCE;7.275;14394.284;-0.19154;1.90578;9.53850;3
LIGH;7.275;14394.290;17374.0;3
ACCE;7.276;14394.294;-0.22027;1.93451;9.66300;3
MAGN;7.276;14394.296;0.90007;-2.03722;-5.74980;0
GNSS;7.277;1490622058.000;40.313477;-3.483163;590.000;0.000;3.0;0.0;23;17
LIGH;7.280;14394.302;17386.0;3
GNSS;7.281;1490622058.000;40.313477;-3.483163;590.000;0.000;3.0;0.0;23;17
ACCE;7.283;14394.304;-0.22027;1.85790;9.58638;3
LIGH;7.288;14394.310;17386.0;3
ACCE;7.305;14394.314;-0.22027;1.79086;9.69173;3
MAGN;7.306;14394.316;0.90007;-2.03722;-5.74980;0
LIGH;7.309;14394.320;17386.0;3
ACCE;7.309;14394.324;-0.24900;1.70467;9.59596;3
LIGH;7.314;14394.333;17386.0;3
ACCE;7.315;14394.334;-0.30646;1.60890;9.79707;3
MAGN;7.315;14394.337;0.90007;-2.03722;-5.74980;0
LIGH;7.321;14394.343;17386.0;3
ACCE;7.323;14394.344;-0.38307;1.70467;9.79707;3
LIGH;7.328;14394.350;17386.0;3
ACCE;7.334;14394.354;-0.43096;1.90578;9.91199;3
MAGN;7.335;14394.356;1.67290;-2.25649;-6.51198;0
LIGH;7.338;14394.360;17420.0;3
ACCE;7.343;14394.364;-0.49799;2.06859;9.89284;3
LIGH;7.348;14394.370;17420.0;3
ACCE;7.355;14394.374;-0.61292;2.26970;10.09395;3
MAGN;7.356;14394.377;1.67290;-2.25649;-6.51198;0
LIGH;7.361;14394.383;17420.0;3
ACCE;7.363;14394.384;-0.62249;2.34632;10.06522;3
LIGH;7.368;14394.390;17420.0;3
ACCE;7.375;14394.394;-0.66080;2.33674;10.18972;3
MAGN;7.375;14394.397;1.67290;-2.25649;-6.51198;0
LIGH;7.378;14394.400;17420.0;3
ACCE;7.383;14394.404;-0.70868;2.23140;10.15141;3
LIGH;7.388;14394.410;17420.0;3
ACCE;7.394;14394.414;-0.69911;1.68552;10.07480;3
MAGN;7.395;14394.416;1.79573;-1.62292;-6.56721;0
LIGH;7.398;14394.420;17444.0;3
ACCE;7.403;14394.424;-0.71826;1.44610;9.82580;3
LIGH;7.408;14394.430;17444.0;3
ACCE;7.414;14394.434;-0.71826;1.24498;9.68215;3
MAGN;7.415;14394.436;1.79573;-1.62292;-6.56721;0
LIGH;7.418;14394.440;17444.0;3
ACCE;7.423;14394.444;-0.68953;1.14922;9.43316;3
LIGH;7.429;14394.450;17444.0;3
ACCE;7.435;14394.454;-0.74699;1.58017;9.27993;3
MAGN;7.436;14394.457;1.79573;-1.62292;-6.56721;0
LIGH;7.439;14394.461;17444.0;3
ACCE;7.443;14394.464;-0.77572;1.84832;9.27993;3
LIGH;7.449;14394.470;17444.0;3
ACCE;7.455;14394.474;-0.95768;2.23140;9.51935;3
MAGN;7.456;14394.477;1.18361;-1.60923;-6.10736;0
LIGH;7.462;14394.484;17490.0;3
ACCE;7.463;14394.484;-1.05345;2.48039;9.72046;3
LIGH;7.468;14394.490;17490.0;3
ACCE;7.474;14394.494;-1.24498;2.27928;10.38126;3
MAGN;7.475;14394.496;1.18361;-1.60923;-6.10736;0
LIGH;7.478;14394.500;17490.0;3
ACCE;7.483;14394.504;-1.27372;1.90578;10.50576;3
LIGH;7.488;14394.510;17490.0;3
ACCE;7.494;14394.514;-1.26414;1.48441;10.58237;3
MAGN;7.494;14394.516;1.18361;-1.60923;-6.10736;0
LIGH;7.498;14394.520;17490.0;3
ACCE;7.503;14394.524;-1.24498;1.18752;10.49618;3
LIGH;7.508;14394.530;17490.0;3
ACCE;7.515;14394.534;-1.17795;0.96726;10.59195;3
MAGN;7.516;14394.536;0.99851;-0.45171;-5.73104;0
LIGH;7.520;14394.540;17490.0;3
ACCE;7.523;14394.544;-1.13964;1.01514;10.44830;3
LIGH;7.528;14394.550;17582.0;3
ACCE;7.534;14394.554;-1.12049;1.15879;10.41957;3
MAGN;7.535;14394.556;0.99851;-0.45171;-5.73104;0
LIGH;7.538;14394.560;17582.0;3
ACCE;7.543;14394.564;-1.09176;1.37906;10.33337;3
LIGH;7.548;14394.570;17582.0;3
ACCE;7.554;14394.574;-1.01514;1.53229;10.22803;3
MAGN;7.555;14394.576;0.99851;-0.45171;-5.73104;0
SOUN;7.556;194.48;0.00594;49.45
LIGH;7.560;14394.580;17582.0;3
ACCE;7.563;14394.584;-0.91937;1.61848;9.96946;3
LIGH;7.568;14394.590;17582.0;3
ACCE;7.574;14394.594;-0.85234;1.80044;9.84496;3
MAGN;7.575;14394.596;1.12842;-0.09428;-5.49404;0
LIGH;7.579;14394.600;17582.0;3
ACCE;7.583;14394.604;-0.81403;2.03028;9.63427;3
LIGH;7.588;14394.610;17559.0;3
ACCE;7.595;14394.614;-0.77572;2.31759;9.79707;3
MAGN;7.596;14394.617;1.12842;-0.09428;-5.49404;0
LIGH;7.598;14394.620;17559.0;3
ACCE;7.605;14394.624;-0.80445;2.29843;9.88326;3
LIGH;7.609;14394.630;17559.0;3
ACCE;7.616;14394.634;-0.82361;2.24097;9.98861;3
MAGN;7.616;14394.637;1.12842;-0.09428;-5.49404;0
LIGH;7.622;14394.641;17559.0;3
ACCE;7.632;14394.644;-0.84276;2.14520;9.97903;3
LIGH;7.632;14394.650;17559.0;3
ACCE;7.634;14394.654;-0.82361;2.14520;10.03649;3
MAGN;7.636;14394.657;1.46117;-0.11643;-5.95794;0
LIGH;7.639;14394.661;17559.0;3
ACCE;7.643;14394.664;-0.81403;2.19309;9.97903;3
LIGH;7.651;14394.670;17455.0;3
ACCE;7.654;14394.674;-0.86191;2.24097;10.00776;3
MAGN;7.655;14394.676;1.46117;-0.11643;-5.95794;0
LIGH;7.658;14394.680;17455.0;3
ACCE;7.663;14394.684;-0.92895;2.48039;10.05565;3
LIGH;7.668;14394.690;17455.0;3
ACCE;7.674;14394.694;-0.98641;2.61447;10.14184;3
MAGN;7.675;14394.696;1.46117;-0.11643;-5.95794;0
LIGH;7.678;14394.700;17455.0;3
ACCE;7.684;14394.704;-1.04387;2.70066;10.03649;3
LIGH;7.691;14394.710;17455.0;3
ACCE;7.694;14394.714;-1.05345;2.71024;10.05565;3
MAGN;7.695;14394.716;1.93843;-0.39832;-5.53524;0
LIGH;7.698;14394.720;17455.0;3
ACCE;7.703;14394.724;-1.09176;2.59531;9.93115;3
LIGH;7.708;14394.730;17409.0;3
ACCE;7.714;14394.734;-1.07260;2.36547;10.04607;3
MAGN;7.715;14394.737;1.93843;-0.39832;-5.53524;0
LIGH;7.718;14394.740;17409.0;3
ACCE;7.723;14394.744;-1.07260;2.20267;10.03649;3
LIGH;7.731;14394.750;17409.0;3
ACCE;7.734;14394.754;-1.09176;1.92494;10.14184;3
MAGN;7.735;14394.756;1.93843;-0.39832;-5.53524;0
LIGH;7.738;14394.760;17409.0;3
ACCE;7.743;14394.764;-1.08218;1.88663;10.10353;3
LIGH;7.751;14394.770;17409.0;3
ACCE;7.754;14394.774;-1.07260;1.76213;10.30464;3
MAGN;7.759;14394.776;1.86216;-0.90168;-5.58051;0
LIGH;7.759;14394.780;17409.0;3
ACCE;7.763;14394.784;-1.01514;1.68552;10.31422;3
ACCE;7.775;14394.794;-0.92895;1.53229;10.18015;3
MAGN;7.777;14394.797;1.86216;-0.90168;-5.58051;0
LIGH;7.778;14394.798;17409.0;3
LIGH;7.780;14394.802;17409.0;3
ACCE;7.783;14394.804;-0.81403;1.40779;9.96946;3
LIGH;7.788;14394.810;17409.0;3
ACCE;7.794;14394.814;-0.70868;1.37906;9.83538;3
MAGN;7.795;14394.816;1.86216;-0.90168;-5.58051;0
LIGH;7.798;14394.820;17409.0;3
ACCE;7.803;14394.824;-0.64165;1.40779;9.53850;3
LIGH;7.811;14394.830;17409.0;3
ACCE;7.819;14394.834;-0.52672;1.63763;9.14585;3
MAGN;7.820;14394.837;2.16222;-0.46114;-5.88149;0
ACCE;7.823;14394.844;-0.53630;1.74298;8.97347;3
LIGH;7.824;14394.846;17409.0;3
LIGH;7.831;14394.850;17386.0;3
ACCE;7.834;14394.854;-0.57461;1.80044;9.07881;3
MAGN;7.835;14394.856;2.16222;-0.46114;-5.88149;0
LIGH;7.839;14394.860;17444.0;3
ACCE;7.846;14394.864;-0.60334;1.79086;9.20331;3
LIGH;7.849;14394.870;17444.0;3
ACCE;7.854;14394.874;-0.69911;1.78129;9.44273;3
MAGN;7.855;14394.876;2.16222;-0.46114;-5.88149;0
LIGH;7.858;14394.880;17444.0;3
ACCE;7.863;14394.884;-0.67038;1.73340;9.50977;3
LIGH;7.871;14394.890;17444.0;3
ACCE;7.874;14394.894;-0.68953;1.66636;9.63427;3
MAGN;7.876;14394.896;2.20436;-0.15655;-6.05845;0
LIGH;7.879;14394.900;17444.0;3
ACCE;7.883;14394.904;-0.68953;1.62806;9.60554;3
LIGH;7.891;14394.910;17444.0;3
ACCE;7.895;14394.914;-0.63207;1.65679;9.68215;3
MAGN;7.896;14394.917;2.20436;-0.15655;-6.05845;0
LIGH;7.898;14394.920;17374.0;3
ACCE;7.903;14394.924;-0.63207;1.73340;9.56723;3
LIGH;7.911;14394.930;17374.0;3
ACCE;7.914;14394.934;-0.63207;1.84832;9.68215;3
MAGN;7.915;14394.936;2.20436;-0.15655;-6.05845;0
LIGH;7.918;14394.940;17374.0;3
ACCE;7.923;14394.944;-0.63207;1.94409;9.79707;3
LIGH;7.928;14394.950;17374.0;3
ACCE;7.934;14394.954;-0.67995;1.98240;10.01734;3
MAGN;7.935;14394.956;2.30164;-0.53704;-5.56455;0
LIGH;7.938;14394.960;17374.0;3
ACCE;7.943;14394.964;-0.67038;1.94409;10.02692;3
LIGH;7.948;14394.970;17374.0;3
ACCE;7.954;14394.974;-0.67038;1.77171;10.13226;3
MAGN;7.955;14394.976;2.30164;-0.53704;-5.56455;0
LIGH;7.958;14394.980;17374.0;3
ACCE;7.963;14394.984;-0.61292;1.67594;10.15141;3
LIGH;7.971;14394.993;17374.0;3
ACCE;7.974;14394.994;-0.59376;1.61848;10.18972;3
MAGN;7.975;14394.996;2.30164;-0.53704;-5.56455;0
LIGH;7.978;14395.000;17374.0;3
ACCE;7.983;14395.004;-0.60334;1.62806;10.16099;3
LIGH;7.991;14395.010;17374.0;3
ACCE;7.994;14395.014;-0.62249;1.68552;10.33337;3
MAGN;7.995;14395.016;1.97263;-0.69370;-4.67806;0
SOUN;7.998;200.10;0.00611;49.70
LIGH;8.001;14395.020;17374.0;3
ACCE;8.003;14395.024;-0.77572;1.97282;10.54406;3
LIGH;8.008;14395.030;17374.0;3
ACCE;8.014;14395.034;-0.82361;2.06859;10.76433;3
MAGN;8.018;14395.036;1.97263;-0.69370;-4.67806;0
LIGH;8.019;14395.040;17351.0;3
ACCE;8.023;14395.044;-0.85234;2.12605;10.79306;3
LIGH;8.028;14395.050;17351.0;3
ACCE;8.035;14395.054;-0.85234;2.08774;10.79306;3
MAGN;8.036;14395.057;1.97263;-0.69370;-4.67806;0
LIGH;8.038;14395.060;17351.0;3
ACCE;8.045;14395.064;-0.70868;1.91536;10.44830;3
LIGH;8.049;14395.071;17351.0;3
ACCE;8.054;14395.074;-0.63207;1.83875;10.34295;3
MAGN;8.055;14395.076;2.00745;-0.85326;-4.90567;0
LIGH;8.058;14395.080;17351.0;3
ACCE;8.063;14395.084;-0.55545;1.79086;10.08438;3
LIGH;8.071;14395.090;17351.0;3
ACCE;8.074;14395.094;-0.44053;1.79086;9.86411;3
MAGN;8.077;14395.096;2.00745;-0.85326;-4.90567;0
LIGH;8.079;14395.101;17363.0;3
ACCE;8.083;14395.104;-0.41180;1.81959;9.73961;3
LIGH;8.088;14395.110;17363.0;3
ACCE;8.094;14395.114;-0.39265;1.81002;9.78750;3
MAGN;8.095;14395.116;2.00745;-0.85326;-4.90567;0
LIGH;8.099;14395.120;17363.0;3
ACCE;8.103;14395.124;-0.37350;1.81002;9.77792;3
LIGH;8.108;14395.130;17363.0;3
ACCE;8.115;14395.134;-0.38307;1.78129;9.89284;3
MAGN;8.117;14395.139;2.05466;-0.64846;-4.58516;0
LIGH;8.120;14395.142;17363.0;3
ACCE;8.123;14395.144;-0.37350;1.67594;9.83538;3
LIGH;8.132;14395.153;17363.0;3
ACCE;8.134;14395.154;-0.31603;1.61848;9.89284;3
MAGN;8.135;14395.156;2.05466;-0.64846;-4.58516;0
LIGH;8.138;14395.160;17374.0;3
ACCE;8.143;14395.164;-0.22027;1.63763;9.74919;3
LIGH;8.151;14395.170;17340.0;3
ACCE;8.154;14395.174;-0.20111;1.76213;9.71088;3
MAGN;8.155;14395.176;2.05466;-0.64846;-4.58516;0
LIGH;8.158;14395.180;17340.0;3
ACCE;8.163;14395.184;-0.19154;1.90578;9.72046;3
LIGH;8.171;14395.190;17340.0;3
ACCE;8.174;14395.194;-0.22984;1.98240;9.88326;3
MAGN;8.175;14395.196;1.88820;-0.46481;-4.75864;0
LIGH;8.178;14395.200;17340.0;3
ACCE;8.183;14395.204;-0.19154;2.01113;9.93115;3
LIGH;8.188;14395.210;17340.0;3
ACCE;8.194;14395.214;-0.12450;1.91536;9.95988;3
MAGN;8.195;14395.216;1.88820;-0.46481;-4.75864;0
LIGH;8.201;14395.220;17351.0;3
ACCE;8.203;14395.224;-0.05746;1.73340;9.84496;3
LIGH;8.208;14395.230;17340.0;3
ACCE;8.214;14395.234;0.02873;1.59933;9.73961;3
MAGN;8.215;14395.236;1.88820;-0.46481;-4.75864;0
LIGH;8.221;14395.240;17340.0;3
ACCE;8.223;14395.244;0.15323;1.59933;9.52892;3
LIGH;8.228;14395.250;17340.0;3
ACCE;8.234;14395.254;0.22984;1.95367;9.46189;3
MAGN;8.235;14395.256;2.12055;-0.17901;-4.88837;0
LIGH;8.238;14395.260;17340.0;3
ACCE;8.243;14395.264;0.22027;2.16436;9.48104;3
LIGH;8.248;14395.270;17340.0;3
ACCE;8.255;14395.274;0.22027;2.26970;9.65342;3
MAGN;8.256;14395.277;2.12055;-0.17901;-4.88837;0
GNSS;8.258;1490622059.000;40.313477;-3.483163;590.000;0.000;3.0;0.0;23;17
LIGH;8.269;14395.281;17340.0;3
ACCE;8.269;14395.284;0.20111;2.22182;9.66300;3
LIGH;8.272;14395.290;17328.0;3
GNSS;8.273;1490622059.000;40.313477;-3.483163;590.000;0.000;3.0;0.0;23;17
ACCE;8.283;14395.294;0.23942;1.85790;10.09395;3
MAGN;8.284;14395.297;2.12055;-0.17901;-4.88837;0
LIGH;8.284;14395.303;17328.0;3
ACCE;8.285;14395.304;0.16281;1.69509;10.27591;3
LIGH;8.293;14395.310;17328.0;3
ACCE;8.301;14395.317;0.17238;1.40779;10.56322;3
MAGN;8.303;14395.324;2.27327;-0.74222;-4.90433;0
ACCE;8.304;14395.324;0.17238;1.40779;10.56322;3
LIGH;8.306;14395.328;17328.0;3
LIGH;8.310;14395.331;17328.0;3
ACCE;8.313;14395.334;0.32561;1.37906;10.26634;3
LIGH;8.318;14395.340;17328.0;3
ACCE;8.324;14395.344;0.41180;1.52271;10.14184;3
MAGN;8.325;14395.346;2.27327;-0.74222;-4.90433;0
LIGH;8.328;14395.350;17374.0;3
ACCE;8.333;14395.354;0.47884;1.65679;9.90242;3
LIGH;8.338;14395.360;17374.0;3
ACCE;8.344;14395.364;0.61292;1.88663;9.78750;3
MAGN;8.345;14395.367;2.27327;-0.74222;-4.90433;0
LIGH;8.348;14395.370;17374.0;3
ACCE;8.353;14395.374;0.63207;1.96325;9.73961;3
LIGH;8.358;14395.380;17374.0;3
ACCE;8.365;14395.384;0.59376;2.02071;9.88326;3
MAGN;8.366;14395.387;2.34632;-0.91101;-4.71153;0
LIGH;8.369;14395.390;17374.0;3
ACCE;8.373;14395.394;0.54588;2.03028;9.93115;3
LIGH;8.381;14395.403;17374.0;3
ACCE;8.384;14395.404;0.37350;1.70467;10.31422;3
MAGN;8.385;14395.406;2.34632;-0.91101;-4.71153;0
LIGH;8.388;14395.410;17397.0;3
ACCE;8.393;14395.414;0.28730;1.51314;10.38126;3
LIGH;8.401;14395.423;17397.0;3
ACCE;8.404;14395.424;0.21069;1.34075;10.60153;3
MAGN;8.405;14395.426;2.34632;-0.91101;-4.71153;0
LIGH;8.408;14395.430;17397.0;3
ACCE;8.413;14395.434;0.18196;1.24498;10.61110;3
LIGH;8.418;14395.440;17397.0;3
ACCE;8.424;14395.444;0.16281;1.17795;10.62068;3
MAGN;8.425;14395.446;2.61793;-0.63123;-5.02657;0
LIGH;8.428;14395.450;17397.0;3
ACCE;8.433;14395.454;0.15323;1.25456;10.53449;3
LIGH;8.441;14395.460;17397.0;3
ACCE;8.444;14395.464;0.13408;1.33118;10.56322;3
MAGN;8.445;14395.466;2.61793;-0.63123;-5.02657;0
LIGH;8.448;14395.470;17420.0;3
ACCE;8.453;14395.474;0.15323;1.43652;10.49618;3
LIGH;8.461;14395.480;17420.0;3
ACCE;8.464;14395.484;0.25857;1.49398;10.08438;3
MAGN;8.465;14395.486;2.61793;-0.63123;-5.02657;0
LIGH;8.468;14395.490;17420.0;3
ACCE;8.473;14395.494;0.28730;1.42694;9.76834;3
LIGH;8.478;14395.500;17420.0;3
ACCE;8.484;14395.504;0.33519;1.33118;9.63427;3
MAGN;8.485;14395.506;2.53505;-0.30586;-4.31902;0
LIGH;8.488;14395.510;17420.0;3
ACCE;8.493;14395.514;0.35434;1.29287;9.45231;3
LIGH;8.498;14395.520;17420.0;3
ACCE;8.504;14395.524;0.34477;1.27372;9.37569;3
MAGN;8.505;14395.526;2.53505;-0.30586;-4.31902;0
LIGH;8.508;14395.530;17432.0;3
ACCE;8.513;14395.534;0.28730;1.33118;9.31823;3
LIGH;8.518;14395.540;17420.0;3
ACCE;8.524;14395.544;0.22027;1.38864;9.48104;3
MAGN;8.529;14395.546;2.53505;-0.30586;-4.31902;0
LIGH;8.529;14395.550;17420.0;3
ACCE;8.533;14395.554;0.14365;1.43652;9.59596;3
LIGH;8.541;14395.560;17420.0;3
ACCE;8.547;14395.564;0.12450;1.61848;9.75877;3
MAGN;8.549;14395.569;1.74360;-0.27702;-4.54129;0
SOUN;8.550;217.23;0.00663;50.41
LIGH;8.554;14395.573;17420.0;3
ACCE;8.554;14395.574;0.12450;1.75256;9.76834;3
LIGH;8.560;14395.582;17420.0;3
ACCE;8.564;14395.584;0.08619;1.87705;9.84496;3
MAGN;8.565;14395.586;1.74360;-0.27702;-4.54129;0
LIGH;8.568;14395.590;17420.0;3
ACCE;8.573;14395.594;0.09577;1.94409;9.83538;3
LIGH;8.578;14395.600;17397.0;3
ACCE;8.584;14395.604;0.08619;2.04944;9.73961;3
MAGN;8.585;14395.606;1.74360;-0.27702;-4.54129;0
LIGH;8.588;14395.610;17397.0;3
ACCE;8.593;14395.614;0.08619;2.08774;9.60554;3
LIGH;8.601;14395.620;17397.0;3
ACCE;8.604;14395.624;0.07661;2.13563;9.73004;3
MAGN;8.606;14395.626;1.61135;-0.33374;-4.20325;0
LIGH;8.609;14395.630;17397.0;3
ACCE;8.613;14395.634;-0.04788;2.02071;9.88326;3
LIGH;8.621;14395.640;17397.0;3
ACCE;8.624;14395.644;-0.12450;1.89621;10.16099;3
MAGN;8.625;14395.646;1.61135;-0.33374;-4.20325;0
LIGH;8.632;14395.650;17397.0;3
ACCE;8.635;14395.654;-0.21069;1.81959;10.29507;3
LIGH;8.643;14395.664;17409.0;3
ACCE;8.645;14395.664;-0.35434;1.82917;10.61110;3
MAGN;8.645;14395.667;1.61135;-0.33374;-4.20325;0
LIGH;8.648;14395.670;17409.0;3
ACCE;8.653;14395.674;-0.40223;1.86748;10.63983;3
LIGH;8.661;14395.680;17409.0;3
ACCE;8.664;14395.684;-0.44053;1.87705;10.71645;3
MAGN;8.665;14395.686;2.17132;-0.17808;-4.36665;0
LIGH;8.668;14395.690;17409.0;3
ACCE;8.673;14395.694;-0.43096;1.89621;10.59195;3
LIGH;8.681;14395.700;17409.0;3
ACCE;8.684;14395.704;-0.34477;1.90578;10.31422;3
MAGN;8.685;14395.706;2.17132;-0.17808;-4.36665;0
LIGH;8.688;14395.710;17409.0;3
ACCE;8.693;14395.714;-0.23942;1.88663;10.09395;3
LIGH;8.701;14395.720;17420.0;3
ACCE;8.704;14395.724;-0.20111;1.91536;9.97903;3
MAGN;8.705;14395.726;2.17132;-0.17808;-4.36665;0
LIGH;8.708;14395.730;17420.0;3
ACCE;8.713;14395.734;-0.16281;1.94409;9.84496;3
LIGH;8.721;14395.740;17420.0;3
ACCE;8.724;14395.744;-0.15323;1.90578;9.85453;3
MAGN;8.725;14395.746;1.60589;-0.22415;-4.63573;0
LIGH;8.728;14395.750;17420.0;3
ACCE;8.733;14395.754;-0.20111;1.87705;9.80665;3
LIGH;8.738;14395.760;17420.0;3
ACCE;8.744;14395.764;-0.15323;1.70467;9.81623;3
MAGN;8.745;14395.766;1.60589;-0.22415;-4.63573;0
LIGH;8.748;14395.770;17420.0;3
ACCE;8.753;14395.774;-0.09577;1.49398;9.70131;3
LIGH;8.758;14395.780;17444.0;3
ACCE;8.764;14395.784;0.06704;1.26414;9.50019;3
MAGN;8.765;14395.786;1.60589;-0.22415;-4.63573;0
LIGH;8.768;14395.790;17444.0;3
ACCE;8.773;14395.794;0.07661;1.32160;9.28950;3
LIGH;8.778;14395.800;17444.0;3
ACCE;8.784;14395.804;0.10534;1.42694;9.28950;3
MAGN;8.789;14395.806;1.79783;-0.12024;-4.44811;0
LIGH;8.789;14395.810;17444.0;3
ACCE;8.796;14395.814;0.07661;1.55144;9.25119;3
LIGH;8.800;14395.822;17444.0;3
ACCE;8.807;14395.826;-0.09577;1.70467;9.49062;3
MAGN;8.809;14395.830;1.79783;-0.12024;-4.44811;0
LIGH;8.813;14395.834;17444.0;3
ACCE;8.815;14395.834;-0.17238;1.74298;9.60554;3
LIGH;8.819;14395.840;17420.0;3
ACCE;8.826;14395.844;-0.30646;1.76213;9.81623;3
MAGN;8.828;14395.847;1.79783;-0.12024;-4.44811;0
LIGH;8.830;14395.852;17420.0;3
ACCE;8.833;14395.854;-0.40223;1.65679;9.95988;3
LIGH;8.838;14395.860;17420.0;3
ACCE;8.844;14395.864;-0.41180;1.41737;10.24718;3
MAGN;8.845;14395.866;1.52622;-0.77421;-4.26601;0
LIGH;8.848;14395.870;17420.0;3
ACCE;8.853;14395.874;-0.41180;1.34075;10.19930;3
LIGH;8.859;14395.880;17420.0;3
ACCE;8.865;14395.884;-0.36392;1.35033;10.17057;3
MAGN;8.868;14395.887;1.52622;-0.77421;-4.26601;0
ACCE;8.876;14395.894;-0.26815;1.43652;9.95030;3
LIGH;8.876;14395.896;17420.0;3
LIGH;8.879;14395.900;17432.0;3
ACCE;8.885;14395.904;-0.20111;1.64721;9.77792;3
MAGN;8.885;14395.906;1.52622;-0.77421;-4.26601;0
LIGH;8.894;14395.915;17386.0;3
ACCE;8.894;14395.914;-0.16281;1.74298;9.68215;3
LIGH;8.898;14395.920;17386.0;3
ACCE;8.904;14395.924;-0.18196;1.81959;9.73961;3
MAGN;8.905;14395.926;1.39591;-1.12691;-4.55576;0
LIGH;8.908;14395.930;17386.0;3
ACCE;8.913;14395.934;-0.19154;1.73340;9.68215;3
LIGH;8.918;14395.940;17386.0;3
ACCE;8.924;14395.944;-0.09577;1.52271;9.71088;3
MAGN;8.925;14395.946;1.39591;-1.12691;-4.55576;0
LIGH;8.928;14395.950;17386.0;3
ACCE;8.933;14395.954;-0.11492;1.46525;9.60554;3
LIGH;8.938;14395.960;17386.0;3
ACCE;8.944;14395.964;-0.12450;1.38864;9.66300;3
MAGN;8.945;14395.966;1.39591;-1.12691;-4.55576;0
LIGH;8.948;14395.970;17340.0;3
ACCE;8.953;14395.974;-0.13408;1.33118;9.73004;3
LIGH;8.958;14395.980;17340.0;3
ACCE;8.964;14395.984;-0.28730;1.35033;10.02692;3
MAGN;8.965;14395.986;1.33945;-0.61421;-4.79217;0
LIGH;8.968;14395.990;17340.0;3
ACCE;8.973;14395.994;-0.35434;1.25456;10.11311;3
LIGH;8.978;14396.000;17340.0;3
ACCE;8.984;14396.004;-0.36392;1.18752;10.31422;3
MAGN;8.985;14396.006;1.33945;-0.61421;-4.79217;0
LIGH;8.988;14396.010;17340.0;3
SOUN;8.991;196.59;0.00600;49.54
ACCE;8.995;14396.014;-0.30646;1.25456;10.26634;3
LIGH;8.998;14396.020;17340.0;3
ACCE;9.004;14396.024;-0.22984;1.37906;10.33337;3
MAGN;9.005;14396.026;1.33945;-0.61421;-4.79217;0
LIGH;9.008;14396.030;17270.0;3
ACCE;9.013;14396.034;-0.20111;1.43652;10.20888;3
LIGH;9.018;14396.040;17270.0;3
ACCE;9.024;14396.044;-0.10534;1.44610;10.12268;3
MAGN;9.025;14396.046;1.12400;0.10563;-4.71884;0
LIGH;9.031;14396.053;17270.0;3
ACCE;9.033;14396.054;0.14365;1.22583;9.68215;3
LIGH;9.038;14396.060;17270.0;3
ACCE;9.047;14396.064;0.21069;1.14922;9.66300;3
MAGN;9.056;14396.066;1.12400;0.10563;-4.71884;0
LIGH;9.057;14396.074;17270.0;3
ACCE;9.057;14396.074;0.18196;1.24498;9.61511;3
LIGH;9.058;14396.080;17270.0;3
ACCE;9.067;14396.085;0.00958;1.34075;9.93115;3
MAGN;9.068;14396.088;1.12400;0.10563;-4.71884;0
LIGH;9.070;14396.092;17189.0;3
ACCE;9.073;14396.094;-0.09577;1.33118;10.03649;3
LIGH;9.078;14396.100;17189.0;3
ACCE;9.084;14396.104;-0.18196;1.26414;10.25676;3
MAGN;9.085;14396.106;0.99924;0.30451;-4.46393;0
LIGH;9.091;14396.110;17189.0;3
ACCE;9.093;14396.114;-0.18196;1.22583;10.34295;3
LIGH;9.098;14396.120;17189.0;3
ACCE;9.105;14396.124;-0.17238;1.26414;10.45787;3
MAGN;9.106;14396.127;0.99924;0.30451;-4.46393;0
LIGH;9.111;14396.133;17189.0;3
ACCE;9.113;14396.134;-0.15323;1.33118;10.45787;3
LIGH;9.118;14396.140;17189.0;3
ACCE;9.124;14396.144;-0.21069;1.32160;10.59195;3
MAGN;9.125;14396.146;0.99924;0.30451;-4.46393;0
LIGH;9.129;14396.150;17097.0;3
ACCE;9.133;14396.154;-0.24900;1.36948;10.54406;3
LIGH;9.138;14396.160;17097.0;3
ACCE;9.146;14396.164;-0.30646;1.54187;10.36211;3
MAGN;9.148;14396.166;0.36563;0.31826;-4.07685;0
LIGH;9.152;14396.173;17097.0;3
ACCE;9.153;14396.174;-0.29688;1.52271;10.23761;3
LIGH;9.158;14396.180;17097.0;3
ACCE;9.164;14396.184;-0.27773;1.49398;10.33337;3
MAGN;9.165;14396.186;0.36563;0.31826;-4.07685;0
LIGH;9.169;14396.190;17097.0;3
ACCE;9.173;14396.194;-0.22984;1.50356;10.23761;3
LIGH;9.178;14396.200;17097.0;3
ACCE;9.184;14396.204;-0.22984;1.61848;10.17057;3
MAGN;9.185;14396.206;0.36563;0.31826;-4.07685;0
LIGH;9.191;14396.210;17016.0;3
ACCE;9.193;14396.214;-0.17238;1.71425;10.04607;3
LIGH;9.198;14396.220;17016.0;3
ACCE;9.204;14396.224;-0.14365;1.76213;10.08438;3
MAGN;9.206;14396.226;0.18744;0.83859;-3.91300;0
LIGH;9.211;14396.230;17016.0;3
ACCE;9.213;14396.234;-0.14365;1.77171;9.99819;3
LIGH;9.218;14396.240;17016.0;3
ACCE;9.224;14396.244;-0.16281;1.91536;9.95988;3
MAGN;9.225;14396.246;0.18744;0.83859;-3.91300;0
LIGH;9.228;14396.250;17016.0;3
ACCE;9.233;14396.254;-0.21069;1.99198;9.91199;3
LIGH;9.238;14396.260;17016.0;3
ACCE;9.244;14396.264;-0.22027;2.09732;10.02692;3
MAGN;9.245;14396.266;0.18744;0.83859;-3.91300;0
LIGH;9.248;14396.270;17039.0;3
ACCE;9.254;14396.274;-0.22984;2.12605;10.09395;3
LIGH;9.276;14396.281;16970.0;3
ACCE;9.276;14396.284;-0.25857;2.13563;10.19930;3
MAGN;9.277;14396.286;0.46721;0.81370;-3.65365;0
LIGH;9.278;14396.290;16970.0;3
ACCE;9.278;14396.294;-0.23942;2.04944;10.14184;3
LIGH;9.278;14396.300;16970.0;3
GNSS;9.279;1490622060.000;40.313477;-3.483163;590.000;0.000;3.0;0.0;23;16
GNSS;9.282;1490622060.000;40.313477;-3.483163;590.000;0.000;3.0;0.0;23;16
ACCE;9.285;14396.304;-0.22984;1.98240;10.21845;3
MAGN;9.286;14396.307;0.46721;0.81370;-3.65365;0
LIGH;9.291;14396.313;16970.0;3
ACCE;9.293;14396.314;-0.22027;1.87705;10.22803;3
LIGH;9.298;14396.320;16970.0;3
ACCE;9.304;14396.324;-0.22027;1.54187;10.43872;3
MAGN;9.309;14396.326;0.46721;0.81370;-3.65365;0
LIGH;9.318;14396.330;16970.0;3
ACCE;9.318;14396.334;-0.22984;1.38864;10.40041;3
LIGH;9.322;14396.341;16981.0;3
ACCE;9.325;14396.344;-0.19154;1.21625;10.47703;3
MAGN;9.326;14396.347;0.88933;1.14113;-4.13515;0
LIGH;9.333;14396.354;16981.0;3
ACCE;9.334;14396.354;-0.17238;1.17795;10.50576;3
LIGH;9.338;14396.360;16981.0;3
ACCE;9.345;14396.364;-0.21069;1.30245;10.61110;3
MAGN;9.346;14396.366;0.88933;1.14113;-4.13515;0
LIGH;9.351;14396.373;16981.0;3
ACCE;9.353;14396.374;-0.23942;1.43652;10.57279;3
LIGH;9.358;14396.380;16981.0;3
ACCE;9.364;14396.384;-0.19154;1.54187;10.54406;3
MAGN;9.365;14396.386;0.88933;1.14113;-4.13515;0
LIGH;9.371;14396.390;16981.0;3
ACCE;9.373;14396.394;-0.06704;1.54187;10.27591;3
LIGH;9.378;14396.400;17062.0;3
ACCE;9.384;14396.404;-0.06704;1.52271;10.27591;3
MAGN;9.385;14396.407;1.50422;1.05158;-4.97280;0
LIGH;9.390;14396.411;17062.0;3
ACCE;9.396;14396.414;0.04788;1.47483;10.09395;3
LIGH;9.398;14396.420;17062.0;3
ACCE;9.404;14396.424;0.12450;1.32160;9.99819;3
MAGN;9.405;14396.426;1.50422;1.05158;-4.97280;0
LIGH;9.409;14396.430;17062.0;3
ACCE;9.413;14396.434;0.19154;1.13006;9.77792;3
LIGH;9.418;14396.440;17062.0;3
ACCE;9.424;14396.444;0.26815;1.00556;9.82580;3
MAGN;9.426;14396.446;1.50422;1.05158;-4.97280;0
LIGH;9.431;14396.453;17062.0;3
ACCE;9.433;14396.454;0.22984;0.97683;9.72046;3
LIGH;9.438;14396.460;17097.0;3
ACCE;9.444;14396.464;0.09577;1.18752;10.07480;3
MAGN;9.445;14396.466;1.02339;0.53966;-4.66887;0
LIGH;9.451;14396.470;17097.0;3
ACCE;9.453;14396.474;-0.06704;1.31202;10.33337;3
LIGH;9.458;14396.480;17097.0;3
ACCE;9.464;14396.484;-0.21069;1.36948;10.63026;3
MAGN;9.465;14396.486;1.02339;0.53966;-4.66887;0
LIGH;9.468;14396.490;17097.0;3
ACCE;9.473;14396.494;-0.14365;1.32160;10.56322;3
LIGH;9.481;14396.500;17097.0;3
ACCE;9.484;14396.504;-0.01915;1.10133;10.17057;3
MAGN;9.485;14396.507;1.02339;0.53966;-4.66887;0
LIGH;9.489;14396.511;17097.0;3
ACCE;9.493;14396.514;0.04788;0.99599;9.95030;3
LIGH;9.498;14396.520;17189.0;3
ACCE;9.504;14396.524;0.04788;0.87149;9.98861;3
MAGN;9.505;14396.526;1.26169;0.19167;-4.03550;0
LIGH;9.508;14396.530;17189.0;3
ACCE;9.513;14396.534;0.05746;0.86191;9.95988;3
LIGH;9.521;14396.540;17189.0;3
ACCE;9.525;14396.544;0.04788;1.29287;10.24718;3
MAGN;9.526;14396.546;1.26169;0.19167;-4.03550;0
LIGH;9.528;14396.550;17189.0;3
ACCE;9.533;14396.554;0.03831;1.50356;10.23761;3
LIGH;9.538;14396.560;17189.0;3
SOUN;9.541;190.78;0.00582;49.28
ACCE;9.545;14396.564;0.02873;1.56102;10.41957;3
MAGN;9.545;14396.566;1.26169;0.19167;-4.03550;0
LIGH;9.548;14396.570;17189.0;3
ACCE;9.553;14396.574;0.02873;1.50356;10.35253;3
LIGH;9.558;14396.580;17143.0;3
ACCE;9.564;14396.584;0.12450;1.22583;10.17057;3
MAGN;9.568;14396.586;1.82715;0.45583;-4.30379;0
LIGH;9.569;14396.590;17259.0;3
ACCE;9.573;14396.594;0.17238;1.12049;9.97903;3
LIGH;9.581;14396.600;17259.0;3
ACCE;9.585;14396.604;0.21069;1.15879;9.90242;3
MAGN;9.586;14396.607;1.82715;0.45583;-4.30379;0
ACCE;9.594;14396.614;0.16281;1.27372;9.73961;3
LIGH;9.595;14396.617;17259.0;3
LIGH;9.598;14396.620;17259.0;3
ACCE;9.604;14396.624;0.11492;1.68552;9.86411;3
MAGN;9.605;14396.626;1.82715;0.45583;-4.30379;0
LIGH;9.609;14396.630;17259.0;3
ACCE;9.613;14396.634;-0.01915;1.85790;9.82580;3
LIGH;9.618;14396.640;17259.0;3
ACCE;9.624;14396.644;-0.06704;1.96325;9.91199;3
MAGN;9.625;14396.646;1.37935;0.40216;-4.08343;0
LIGH;9.628;14396.650;17305.0;3
ACCE;9.633;14396.654;-0.09577;1.99198;9.78750;3
LIGH;9.638;14396.660;17305.0;3
ACCE;9.644;14396.664;-0.23942;1.26414;9.97903;3
MAGN;9.645;14396.666;1.37935;0.40216;-4.08343;0
LIGH;9.648;14396.670;17305.0;3
ACCE;9.653;14396.674;-0.25857;0.99599;10.07480;3
LIGH;9.661;14396.680;17305.0;3
ACCE;9.666;14396.684;-0.37350;1.04387;10.13226;3
MAGN;9.667;14396.688;1.37935;0.40216;-4.08343;0
LIGH;9.670;14396.692;17305.0;3
ACCE;9.673;14396.694;-0.46926;1.17795;10.09395;3
LIGH;9.678;14396.700;17305.0;3
ACCE;9.684;14396.704;-0.80445;1.89621;10.53449;3
MAGN;9.685;14396.706;1.25744;-0.17917;-3.88176;0
LIGH;9.688;14396.710;17432.0;3
ACCE;9.694;14396.714;-1.02472;2.31759;10.85052;3
LIGH;9.701;14396.720;17432.0;3
ACCE;9.704;14396.724;-1.04387;2.35589;11.06121;3
MAGN;9.705;14396.726;1.25744;-0.17917;-3.88176;0
LIGH;9.708;14396.730;17432.0;3
ACCE;9.713;14396.734;-1.13006;2.03028;11.09952;3
LIGH;9.718;14396.740;17432.0;3
ACCE;9.724;14396.744;-0.93853;1.04387;11.27190;3
MAGN;9.725;14396.746;1.25744;-0.17917;-3.88176;0
LIGH;9.728;14396.750;17432.0;3
ACCE;9.733;14396.754;-0.84276;0.73741;11.02290;3
LIGH;9.738;14396.760;17432.0;3
ACCE;9.744;14396.764;-0.78530;0.59376;10.78348;3
MAGN;9.745;14396.766;1.26812;-0.13967;-4.21038;0
LIGH;9.748;14396.770;17455.0;3
ACCE;9.753;14396.774;-0.61292;0.86191;10.11311;3
LIGH;9.761;14396.780;17455.0;3
ACCE;9.764;14396.784;-0.56503;1.07260;9.79707;3
MAGN;9.765;14396.786;1.26812;-0.13967;-4.21038;0
LIGH;9.768;14396.790;17455.0;3
ACCE;9.773;14396.794;-0.50757;1.31202;9.40442;3
LIGH;9.781;14396.800;17455.0;3
ACCE;9.784;14396.804;-0.43096;1.48441;9.28950;3
MAGN;9.785;14396.806;1.26812;-0.13967;-4.21038;0
LIGH;9.788;14396.810;17455.0;3
ACCE;9.793;14396.814;-0.29688;1.60890;9.27993;3
LIGH;9.801;14396.820;17455.0;3
ACCE;9.804;14396.824;-0.24900;1.63763;9.32781;3
MAGN;9.805;14396.826;0.90027;-0.45347;-4.37569;0
LIGH;9.808;14396.830;17420.0;3
ACCE;9.813;14396.834;-0.25857;1.59933;9.19373;3
LIGH;9.818;14396.840;17420.0;3
ACCE;9.824;14396.844;-0.25857;1.53229;9.18416;3
MAGN;9.828;14396.846;0.90027;-0.45347;-4.37569;0
LIGH;9.829;14396.850;17420.0;3
ACCE;9.833;14396.854;-0.49799;1.81002;9.34696;3
LIGH;9.838;14396.860;17420.0;3
ACCE;9.848;14396.864;-0.53630;2.18351;9.63427;3
MAGN;9.850;14396.866;0.90027;-0.45347;-4.37569;0
ACCE;9.853;14396.874;-0.44053;2.28886;9.61511;3
LIGH;9.857;14396.876;17420.0;3
LIGH;9.863;14396.884;17420.0;3
ACCE;9.865;14396.884;-0.71826;1.97282;10.30464;3
MAGN;9.866;14396.887;0.29472;-0.93291;-4.59258;0
LIGH;9.869;14396.890;17386.0;3
ACCE;9.873;14396.894;-0.77572;1.52271;10.56322;3
LIGH;9.879;14396.900;17386.0;3
ACCE;9.884;14396.904;-0.73741;1.35991;10.80264;3
MAGN;9.885;14396.906;0.29472;-0.93291;-4.59258;0
LIGH;9.888;14396.910;17386.0;3
ACCE;9.893;14396.913;-0.68953;1.49398;10.74518;3
LIGH;9.901;14396.920;17386.0;3
ACCE;9.904;14396.924;-0.67038;2.05901;10.13226;3
MAGN;9.905;14396.926;0.29472;-0.93291;-4.59258;0
LIGH;9.909;14396.930;17386.0;3
ACCE;9.916;14396.934;-0.60334;2.36547;9.75877;3
LIGH;9.922;14396.943;17386.0;3
ACCE;9.926;14396.944;-0.56503;2.65278;9.51935;3
MAGN;9.928;14396.946;0.34481;-1.72347;-4.90149;0
LIGH;9.930;14396.951;17478.0;3
ACCE;9.934;14396.954;-0.51715;2.84431;9.26077;3
LIGH;9.945;14396.966;17282.0;3
ACCE;9.948;14396.964;-0.31603;2.92093;9.24162;3
MAGN;9.950;14396.970;0.34481;-1.72347;-4.90149;0
LIGH;9.952;14396.973;17282.0;3
ACCE;9.954;14396.974;-0.27773;2.75812;9.27993;3
LIGH;9.959;14396.981;17282.0;3
ACCE;9.965;14396.984;-0.29688;2.53785;9.45231;3
MAGN;9.966;14396.987;0.34481;-1.72347;-4.90149;0
LIGH;9.969;14396.991;17282.0;3
ACCE;9.973;14396.994;-0.35434;2.07817;9.66300;3
LIGH;9.978;14397.000;17282.0;3
SOUN;9.982;200.26;0.00611;49.70
ACCE;9.985;14397.004;-0.32561;1.35033;10.11311;3
MAGN;9.985;14397.006;0.37531;-1.82345;-4.68549;0
LIGH;9.988;14397.010;17282.0;3
ACCE;9.993;14397.013;-0.39265;1.35033;10.12268;3
LIGH;10.000;14397.020;17328.0;3
ACCE;10.004;14397.024;-0.42138;1.47483;10.12268;3
MAGN;10.005;14397.026;0.37531;-1.82345;-4.68549;0
LIGH;10.008;14397.030;17328.0;3
ACCE;10.013;14397.033;-0.39265;1.59933;9.98861;3
LIGH;10.020;14397.040;17328.0;3
ACCE;10.024;14397.044;-0.38307;1.91536;9.95988;3
MAGN;10.025;14397.046;0.37531;-1.82345;-4.68549;0
LIGH;10.029;14397.050;17328.0;3
ACCE;10.033;14397.054;-0.35434;2.04944;9.74919;3
LIGH;10.038;14397.060;17328.0;3
ACCE;10.046;14397.064;-0.30646;2.18351;9.68215;3
MAGN;10.046;14397.066;-0.33040;-2.20419;-4.33917;0
LIGH;10.049;14397.070;17328.0;3
ACCE;10.053;14397.074;-0.23942;2.17394;9.45231;3
LIGH;10.060;14397.080;17351.0;3
ACCE;10.064;14397.084;-0.06704;2.00155;9.08839;3
MAGN;10.065;14397.086;-0.33040;-2.20419;-4.33917;0
LIGH;10.068;14397.090;17351.0;3
ACCE;10.074;14397.094;-0.11492;2.03986;9.05008;3
LIGH;10.081;14397.103;17351.0;3
ACCE;10.084;14397.104;-0.07661;2.08774;9.09797;3
MAGN;10.087;14397.109;-0.33040;-2.20419;-4.33917;0
LIGH;10.091;14397.112;17351.0;3
ACCE;10.096;14397.114;-0.16281;2.03986;9.14585;3
LIGH;10.099;14397.120;17351.0;3
ACCE;10.104;14397.124;-0.26815;1.92494;9.48104;3
MAGN;10.105;14397.126;-0.56426;-2.23264;-4.14867;0
LIGH;10.108;14397.130;17351.0;3
ACCE;10.113;14397.134;-0.32561;1.90578;9.62469;3
LIGH;10.118;14397.140;17328.0;3
ACCE;10.124;14397.144;-0.44053;1.82917;9.89284;3
MAGN;10.126;14397.146;-0.56426;-2.23264;-4.14867;0
LIGH;10.132;14397.154;17328.0;3
ACCE;10.133;14397.154;-0.50757;1.75256;10.14184;3
LIGH;10.138;14397.160;17328.0;3
ACCE;10.145;14397.164;-0.48842;1.75256;10.33337;3
MAGN;10.145;14397.167;-0.56426;-2.23264;-4.14867;0
LIGH;10.152;14397.173;17328.0;3
ACCE;10.153;14397.174;-0.46926;1.68552;10.31422;3
LIGH;10.158;14397.180;17328.0;3
ACCE;10.164;14397.184;-0.42138;1.67594;10.40041;3
MAGN;10.165;14397.186;0.07187;-2.02725;-4.25407;0
LIGH;10.171;14397.193;17328.0;3
ACCE;10.173;14397.194;-0.35434;1.50356;10.22803;3
LIGH;10.180;14397.200;17351.0;3
ACCE;10.184;14397.204;-0.30646;1.42694;10.29507;3
MAGN;10.186;14397.206;0.07187;-2.02725;-4.25407;0
LIGH;10.189;14397.211;17351.0;3
ACCE;10.194;14397.214;-0.25857;1.39821;10.30464;3
LIGH;10.198;14397.220;17351.0;3
ACCE;10.204;14397.224;-0.26815;1.41737;10.35253;3
MAGN;10.205;14397.226;0.07187;-2.02725;-4.25407;0
LIGH;10.209;14397.230;17351.0;3
ACCE;10.213;14397.234;-0.15323;1.58975;10.18972;3
LIGH;10.218;14397.240;17351.0;3
ACCE;10.225;14397.244;-0.10534;1.66636;10.12268;3
MAGN;10.225;14397.247;-0.43973;-1.56574;-3.94855;0
LIGH;10.228;14397.250;17351.0;3
ACCE;10.233;14397.254;-0.08619;1.74298;9.97903;3
LIGH;10.238;14397.260;17420.0;3
ACCE;10.244;14397.264;-0.05746;1.65679;9.91199;3
MAGN;10.245;14397.266;-0.43973;-1.56574;-3.94855;0
LIGH;10.248;14397.270;17420.0;3
ACCE;10.256;14397.274;0.00958;1.67594;9.74919;3
LIGH;10.274;14397.284;17420.0;3
ACCE;10.275;14397.284;0.05746;1.71425;9.69173;3
MAGN;10.276;14397.286;-0.43973;-1.56574;-3.94855;0
LIGH;10.276;14397.290;17420.0;3
ACCE;10.277;14397.294;0.06704;1.81959;9.48104;3
GNSS;10.278;1490622061.000;40.313477;-3.483163;590.000;0.000;3.0;0.0;23;17
LIGH;10.281;14397.300;17420.0;3
GNSS;10.281;1490622061.000;40.313477;-3.483163;590.000;0.000;3.0;0.0;23;17
ACCE;10.284;14397.304;0.01915;2.09732;9.57681;3
MAGN;10.285;14397.306;-0.79759;-1.49726;-3.94880;0
LIGH;10.291;14397.310;17420.0;3
ACCE;10.293;14397.314;-0.03831;2.24097;9.55765;3
LIGH;10.298;14397.320;17432.0;3
ACCE;10.304;14397.324;-0.06704;2.27928;9.71088;3
MAGN;10.305;14397.327;-0.79759;-1.49726;-3.94880;0
LIGH;10.308;14397.330;17397.0;3
ACCE;10.313;14397.334;-0.05746;2.25055;9.70131;3
LIGH;10.318;14397.340;17397.0;3
ACCE;10.324;14397.344;-0.05746;2.11647;9.67257;3
MAGN;10.325;14397.346;-0.79759;-1.49726;-3.94880;0
LIGH;10.328;14397.350;17397.0;3
ACCE;10.333;14397.354;-0.06704;2.00155;9.55765;3
LIGH;10.338;14397.360;17397.0;3
ACCE;10.344;14397.364;-0.06704;1.89621;9.64384;3
MAGN;10.349;14397.366;-1.16338;-1.15710;-3.82940;0
LIGH;10.349;14397.370;17397.0;3
ACCE;10.353;14397.374;-0.07661;1.78129;9.67257;3
LIGH;10.358;14397.380;17397.0;3
ACCE;10.369;14397.384;-0.04788;1.73340;9.70131;3
MAGN;10.370;14397.386;-1.16338;-1.15710;-3.82940;0
LIGH;10.370;14397.390;17351.0;3
ACCE;10.373;14397.394;-0.06704;1.70467;9.70131;3
LIGH;10.379;14397.400;17351.0;3
ACCE;10.384;14397.404;-0.03831;1.79086;9.84496;3
MAGN;10.385;14397.406;-1.16338;-1.15710;-3.82940;0
LIGH;10.388;14397.410;17351.0;3
ACCE;10.393;14397.414;-0.08619;1.81002;9.93115;3
LIGH;10.398;14397.420;17351.0;3
ACCE;10.404;14397.424;-0.02873;1.80044;9.95988;3
MAGN;10.405;14397.426;-0.77822;-0.95848;-3.56573;0
LIGH;10.411;14397.430;17351.0;3
ACCE;10.413;14397.434;0.00958;1.73340;9.81623;3
LIGH;10.418;14397.440;17351.0;3
ACCE;10.424;14397.444;0.00958;1.68552;9.81623;3
MAGN;10.425;14397.446;-0.77822;-0.95848;-3.56573;0
LIGH;10.429;14397.450;17397.0;3
ACCE;10.433;14397.454;0.00958;1.68552;9.73961;3
LIGH;10.438;14397.460;17397.0;3
ACCE;10.444;14397.464;0.04788;1.58017;9.56723;3
MAGN;10.445;14397.466;-0.77822;-0.95848;-3.56573;0
LIGH;10.449;14397.470;17397.0;3
ACCE;10.453;14397.474;0.06704;1.41737;9.45231;3
LIGH;10.459;14397.480;17397.0;3
ACCE;10.464;14397.484;0.09577;1.34075;9.59596;3
MAGN;10.465;14397.486;-0.18186;-0.48252;-3.84909;0
LIGH;10.468;14397.490;17397.0;3
ACCE;10.473;14397.494;0.13408;1.34075;9.67257;3
LIGH;10.478;14397.500;17397.0;3
ACCE;10.484;14397.504;0.13408;1.40779;9.82580;3
MAGN;10.485;14397.506;-0.18186;-0.48252;-3.84909;0
LIGH;10.488;14397.510;17420.0;3
ACCE;10.493;14397.514;0.10534;1.43652;9.89284;3
LIGH;10.498;14397.520;17420.0;3
ACCE;10.504;14397.524;0.11492;1.49398;10.11311;3
MAGN;10.505;14397.526;-0.18186;-0.48252;-3.84909;0
LIGH;10.508;14397.530;17420.0;3
ACCE;10.513;14397.534;0.09577;1.55144;10.18015;3
LIGH;10.518;14397.540;17420.0;3
ACCE;10.524;14397.544;0.10534;1.59933;10.20888;3
MAGN;10.525;14397.546;-0.19086;-0.21283;-3.99219;0
LIGH;10.528;14397.550;17420.0;3
ACCE;10.533;14397.554;0.09577;1.64721;10.16099;3
SOUN;10.533;236.32;0.00721;51.14
LIGH;10.538;14397.560;17420.0;3
ACCE;10.544;14397.564;0.01915;1.73340;10.30464;3
MAGN;10.545;14397.566;-0.19086;-0.21283;-3.99219;0
LIGH;10.548;14397.570;17444.0;3
ACCE;10.553;14397.574;-0.16281;1.87705;10.64941;3
LIGH;10.558;14397.580;17444.0;3
ACCE;10.564;14397.584;-0.30646;1.70467;10.91756;3
MAGN;10.565;14397.586;-0.19086;-0.21283;-3.99219;0
LIGH;10.568;14397.590;17444.0;3
ACCE;10.573;14397.594;-0.34477;1.50356;11.01333;3
LIGH;10.578;14397.600;17444.0;3
ACCE;10.584;14397.604;-0.32561;1.36948;11.28148;3
MAGN;10.585;14397.606;0.33203;0.77490;-4.15139;0
LIGH;10.588;14397.610;17444.0;3
ACCE;10.593;14397.614;-0.42138;1.41737;11.27190;3
LIGH;10.598;14397.620;17444.0;3
ACCE;10.604;14397.624;-0.42138;1.55144;11.34852;3
MAGN;10.608;14397.626;0.33203;0.77490;-4.15139;0
LIGH;10.609;14397.630;17432.0;3
ACCE;10.613;14397.634;-0.44053;1.72383;11.18571;3
LIGH;10.618;14397.640;17467.0;3
ACCE;10.625;14397.644;-0.43096;1.90578;11.03248;3
MAGN;10.626;14397.647;0.33203;0.77490;-4.15139;0
LIGH;10.631;14397.652;17467.0;3
ACCE;10.633;14397.654;-0.41180;1.96325;10.74518;3
LIGH;10.638;14397.659;17467.0;3
ACCE;10.644;14397.664;-0.31603;1.99198;10.57279;3
MAGN;10.645;14397.666;0.83849;-0.19003;-4.33146;0
LIGH;10.648;14397.669;17467.0;3
ACCE;10.653;14397.673;-0.25857;1.96325;10.27591;3
LIGH;10.658;14397.679;17467.0;3
ACCE;10.664;14397.684;-0.17238;1.81002;9.85453;3
MAGN;10.666;14397.687;0.83849;-0.19003;-4.33146;0
LIGH;10.668;14397.690;17467.0;3
ACCE;10.673;14397.694;-0.12450;1.78129;9.61511;3
LIGH;10.678;14397.700;17467.0;3
ACCE;10.684;14397.704;-0.06704;1.77171;9.55765;3
MAGN;10.685;14397.706;0.83849;-0.19003;-4.33146;0
LIGH;10.688;14397.710;17467.0;3
ACCE;10.695;14397.714;-0.03831;1.76213;9.38527;3
LIGH;10.699;14397.721;17467.0;3
ACCE;10.705;14397.724;-0.03831;1.66636;9.38527;3
MAGN;10.707;14397.726;0.52453;-0.36801;-4.61876;0
LIGH;10.709;14397.730;17467.0;3
ACCE;10.713;14397.734;-0.01915;1.61848;9.30866;3
LIGH;10.718;14397.740;17467.0;3
ACCE;10.724;14397.744;-0.03831;1.65679;9.45231;3
MAGN;10.726;14397.747;0.52453;-0.36801;-4.61876;0
ACCE;10.733;14397.754;-0.04788;1.75256;9.43316;3
LIGH;10.734;14397.756;17513.0;3
LIGH;10.738;14397.760;17420.0;3
ACCE;10.744;14397.764;-0.14365;1.88663;9.61511;3
MAGN;10.745;14397.767;0.52453;-0.36801;-4.61876;0
LIGH;10.748;14397.770;17420.0;3
ACCE;10.753;14397.774;-0.17238;1.76213;9.68215;3
LIGH;10.761;14397.780;17420.0;3
ACCE;10.764;14397.784;-0.18196;1.62806;9.82580;3
MAGN;10.765;14397.786;0.67964;-0.15760;-4.96874;0
LIGH;10.768;14397.790;17420.0;3
ACCE;10.773;14397.794;-0.15323;1.57060;9.79707;3
LIGH;10.781;14397.800;17420.0;3
ACCE;10.784;14397.804;-0.12450;1.37906;9.87369;3
MAGN;10.785;14397.806;0.67964;-0.15760;-4.96874;0
LIGH;10.788;14397.810;17420.0;3
ACCE;10.793;14397.814;-0.12450;1.38864;9.89284;3
LIGH;10.798;14397.820;17467.0;3
ACCE;10.804;14397.824;-0.15323;1.37906;10.06522;3
MAGN;10.805;14397.826;0.67964;-0.15760;-4.96874;0
LIGH;10.808;14397.830;17467.0;3
ACCE;10.813;14397.834;-0.21069;1.39821;10.17057;3
LIGH;10.821;14397.840;17467.0;3
ACCE;10.824;14397.844;-0.32561;1.57060;10.47703;3
MAGN;10.825;14397.846;0.60582;-0.06512;-4.77174;0
LIGH;10.828;14397.850;17467.0;3
ACCE;10.833;14397.854;-0.37350;1.58975;10.49618;3
LIGH;10.838;14397.860;17467.0;3
ACCE;10.844;14397.864;-0.40223;1.57060;10.62068;3
MAGN;10.845;14397.866;0.60582;-0.06512;-4.77174;0
LIGH;10.848;14397.870;17467.0;3
ACCE;10.853;14397.874;-0.36392;1.56102;10.61110;3
LIGH;10.858;14397.880;17490.0;3
ACCE;10.864;14397.884;-0.30646;1.53229;10.39084;3
MAGN;10.868;14397.886;0.60582;-0.06512;-4.77174;0
LIGH;10.869;14397.890;17490.0;3
ACCE;10.873;14397.894;-0.24900;1.54187;10.10353;3
LIGH;10.882;14397.900;17490.0;3
ACCE;10.887;14397.906;-0.19154;1.58975;9.96946;3
MAGN;10.888;14397.909;1.12512;-0.21846;-4.67355;0
ACCE;10.894;14397.914;-0.20111;1.63763;9.78750;3
LIGH;10.895;14397.917;17490.0;3
LIGH;10.901;14397.923;17490.0;3
ACCE;10.904;14397.924;-0.21069;1.66636;9.82580;3
MAGN;10.905;14397.926;1.12512;-0.21846;-4.67355;0
LIGH;10.908;14397.930;17490.0;3
ACCE;10.913;14397.934;-0.22984;1.74298;9.81623;3
LIGH;10.918;14397.940;17490.0;3
ACCE;10.924;14397.944;-0.29688;1.80044;9.88326;3
MAGN;10.925;14397.946;1.12512;-0.21846;-4.67355;0
LIGH;10.928;14397.950;17490.0;3
ACCE;10.933;14397.954;-0.36392;1.76213;9.86411;3
LIGH;10.941;14397.960;17490.0;3
ACCE;10.944;14397.964;-0.38307;1.71425;9.95988;3
MAGN;10.945;14397.966;0.86661;-0.60587;-4.77439;0
LIGH;10.949;14397.970;17490.0;3
ACCE;10.953;14397.974;-0.37350;1.65679;9.94073;3
LIGH;10.961;14397.980;17490.0;3
ACCE;10.967;14397.984;-0.41180;1.67594;9.94073;3
MAGN;10.968;14397.986;0.86661;-0.60587;-4.77439;0
LIGH;10.969;14397.990;17490.0;3
ACCE;10.973;14397.994;-0.37350;1.72383;9.75877;3
SOUN;10.974;226.04;0.00690;50.75
LIGH;10.982;14398.004;17467.0;3
ACCE;10.984;14398.004;-0.34477;1.81959;9.79707;3
MAGN;10.985;14398.006;0.86661;-0.60587;-4.77439;0
LIGH;10.988;14398.010;17467.0;3
ACCE;10.994;14398.014;-0.36392;1.92494;9.68215;3
LIGH;10.998;14398.020;17467.0;3
ACCE;11.004;14398.024;-0.44053;1.84832;9.85453;3
MAGN;11.005;14398.026;1.00595;-0.53804;-4.31475;0
LIGH;11.008;14398.030;17467.0;3
ACCE;11.013;14398.034;-0.44053;1.72383;9.86411;3
LIGH;11.018;14398.040;17467.0;3
ACCE;11.024;14398.044;-0.40223;1.61848;9.99819;3
MAGN;11.025;14398.046;1.00595;-0.53804;-4.31475;0
LIGH;11.028;14398.050;17467.0;3
ACCE;11.033;14398.054;-0.40223;1.58975;9.94073;3
LIGH;11.041;14398.060;17467.0;3
ACCE;11.047;14398.064;-0.53630;1.69509;10.20888;3
MAGN;11.048;14398.066;1.00595;-0.53804;-4.31475;0
LIGH;11.049;14398.071;17490.0;3
ACCE;11.055;14398.074;-0.57461;1.80044;10.20888;3
LIGH;11.061;14398.083;17490.0;3
ACCE;11.064;14398.084;-0.59376;1.87705;10.28549;3
MAGN;11.065;14398.086;1.87824;-0.75436;-4.41490;0
LIGH;11.068;14398.090;17490.0;3
ACCE;11.073;14398.094;-0.56503;1.99198;10.03649;3
LIGH;11.081;14398.103;17490.0;3
ACCE;11.084;14398.104;-0.52672;2.04944;10.03649;3
MAGN;11.085;14398.106;1.87824;-0.75436;-4.41490;0
LIGH;11.088;14398.110;17490.0;3
ACCE;11.093;14398.114;-0.48842;2.08774;9.90242;3
LIGH;11.101;14398.120;17490.0;3
ACCE;11.104;14398.124;-0.49799;2.08774;9.93115;3
MAGN;11.105;14398.126;1.87824;-0.75436;-4.41490;0
LIGH;11.108;14398.130;17478.0;3
ACCE;11.113;14398.134;-0.46926;2.03986;9.88326;3
LIGH;11.118;14398.140;17478.0;3
ACCE;11.124;14398.144;-0.40223;2.11647;9.96946;3
MAGN;11.129;14398.146;1.47847;-1.08157;-4.79976;0
LIGH;11.129;14398.150;17478.0;3
ACCE;11.133;14398.154;-0.44053;2.17394;9.88326;3
LIGH;11.138;14398.160;17478.0;3
ACCE;11.146;14398.164;-0.45969;2.13563;9.98861;3
MAGN;11.147;14398.168;1.47847;-1.08157;-4.79976;0
LIGH;11.152;14398.173;17478.0;3
ACCE;11.161;14398.178;-0.58419;2.03028;10.10353;3
LIGH;11.162;14398.183;17478.0;3
ACCE;11.164;14398.184;-0.59376;2.00155;10.23761;3
MAGN;11.165;14398.186;1.47847;-1.08157;-4.79976;0
LIGH;11.168;14398.190;17478.0;3
ACCE;11.173;14398.194;-0.60334;1.99198;10.10353;3
LIGH;11.179;14398.200;17478.0;3
ACCE;11.184;14398.204;-0.56503;1.98240;10.14184;3
MAGN;11.185;14398.206;1.74482;-1.45259;-4.68666;0
LIGH;11.188;14398.210;17478.0;3
ACCE;11.193;14398.214;-0.54588;1.98240;10.03649;3
LIGH;11.204;14398.225;17478.0;3
WIFI;11.205;14398.172;test-CAR;00:0b:86:27:32:e2;-80
WIFI;11.205;14398.172;eduroam;00:0b:86:27:32:e0;-80
WIFI;11.205;14398.172;portal-csic;00:0b:86:27:32:e1;-80
WIFI;11.205;14398.172;eduroam;00:0b:86:27:35:90;-85
WIFI;11.205;14398.172;test-CAR;00:0b:86:27:35:92;-85
WIFI;11.205;14398.172;portal-csic;00:0b:86:27:35:91;-85
WIFI;11.205;14398.172;SMC_LOPSI;00:13:f7:80:98:e4;-87
WIFI;11.205;14398.172;eduroam;00:0b:86:27:35:80;-91
WIFI;11.205;14398.172;test-CAR;00:0b:86:27:35:82;-93
WIFI;11.205;14398.172;portal-csic;00:0b:86:27:35:81;-91
ACCE;11.226;14398.224;-0.49799;1.99198;9.95988;3
MAGN;11.227;14398.233;1.74482;-1.45259;-4.68666;0
ACCE;11.229;14398.234;-0.44053;2.01113;9.81623;3
LIGH;11.230;14398.237;17478.0;3
LIGH;11.230;14398.244;17478.0;3
ACCE;11.230;14398.244;-0.40223;2.01113;9.73004;3
MAGN;11.231;14398.247;1.74482;-1.45259;-4.68666;0
LIGH;11.231;14398.251;17467.0;3
ACCE;11.242;14398.254;-0.45011;1.97282;9.79707;3
LIGH;11.243;14398.260;17467.0;3
ACCE;11.248;14398.264;-0.45969;1.88663;10.01734;3
MAGN;11.250;14398.271;1.93662;-1.60103;-5.16402;0
ACCE;11.254;14398.274;-0.48842;1.88663;9.94073;3
LIGH;11.255;14398.276;17467.0;3
LIGH;11.272;14398.284;17467.0;3
ACCE;11.273;14398.285;-0.49799;1.98240;10.03649;3
MAGN;11.274;14398.289;1.93662;-1.60103;-5.16402;0
LIGH;11.274;14398.292;17467.0;3
ACCE;11.275;14398.294;-0.49799;1.98240;10.03649;3
GNSS;11.276;1490622062.000;40.313477;-3.483163;590.000;0.000;3.0;0.0;23;16
GNSS;11.279;1490622062.000;40.313477;-3.483163;590.000;0.000;3.0;0.0;23;16
LIGH;11.280;14398.301;17467.0;3
ACCE;11.284;14398.304;-0.50757;2.06859;9.98861;3
MAGN;11.285;14398.306;1.93662;-1.60103;-5.16402;0
LIGH;11.288;14398.310;17467.0;3
ACCE;11.293;14398.314;-0.47884;2.11647;9.80665;3
LIGH;11.298;14398.320;17467.0;3
ACCE;11.305;14398.324;-0.46926;2.16436;9.79707;3
MAGN;11.305;14398.327;1.83838;-2.71641;-5.55548;0
LIGH;11.308;14398.330;17467.0;3
ACCE;11.313;14398.333;-0.45011;2.16436;9.73961;3
LIGH;11.318;14398.340;17467.0;3
ACCE;11.324;14398.344;-0.47884;2.11647;9.65342;3
MAGN;11.325;14398.346;1.83838;-2.71641;-5.55548;0
LIGH;11.328;14398.350;17467.0;3
ACCE;11.333;14398.353;-0.52672;2.17394;9.71088;3
LIGH;11.338;14398.360;17467.0;3
ACCE;11.344;14398.364;-0.57461;2.04944;9.88326;3
MAGN;11.345;14398.366;1.83838;-2.71641;-5.55548;0
LIGH;11.348;14398.370;17478.0;3
ACCE;11.353;14398.374;-0.59376;1.65679;9.90242;3
LIGH;11.360;14398.380;17409.0;3
ACCE;11.364;14398.384;-0.58419;1.63763;9.81623;3
MAGN;11.365;14398.386;1.95610;-2.74976;-5.03217;0
LIGH;11.368;14398.390;17409.0;3
ACCE;11.373;14398.394;-0.53630;1.65679;9.64384;3
LIGH;11.381;14398.403;17409.0;3
ACCE;11.384;14398.404;-0.51715;1.75256;9.64384;3
MAGN;11.389;14398.406;1.95610;-2.74976;-5.03217;0
LIGH;11.389;14398.410;17409.0;3
ACCE;11.402;14398.414;-0.49799;2.04944;9.42358;3
LIGH;11.403;14398.420;17409.0;3
ACCE;11.405;14398.424;-0.44053;2.05901;9.42358;3
MAGN;11.406;14398.427;1.95610;-2.74976;-5.03217;0
LIGH;11.412;14398.433;17420.0;3
ACCE;11.413;14398.434;-0.36392;2.13563;9.27993;3
LIGH;11.418;14398.440;17386.0;3
ACCE;11.424;14398.444;-0.34477;2.20267;9.21289;3
MAGN;11.425;14398.447;1.07459;-2.48855;-4.68686;0
LIGH;11.432;14398.454;17386.0;3
ACCE;11.433;14398.454;-0.33519;2.14520;9.15543;3
LIGH;11.438;14398.460;17386.0;3
ACCE;11.444;14398.464;-0.31603;2.06859;9.31823;3
MAGN;11.445;14398.467;1.07459;-2.48855;-4.68686;0
LIGH;11.448;14398.470;17386.0;3
ACCE;11.453;14398.474;-0.34477;1.99198;9.27035;3
LIGH;11.458;14398.480;17386.0;3
ACCE;11.464;14398.484;-0.45011;1.94409;9.55765;3
MAGN;11.465;14398.486;1.07459;-2.48855;-4.68686;0
LIGH;11.472;14398.494;17420.0;3
ACCE;11.473;14398.494;-0.53630;2.01113;9.72046;3
LIGH;11.478;14398.500;17363.0;3
ACCE;11.484;14398.504;-0.60334;2.05901;10.01734;3
MAGN;11.485;14398.506;1.06427;-2.18515;-4.18554;0
LIGH;11.489;14398.510;17363.0;3
ACCE;11.496;14398.514;-0.63207;2.12605;10.08438;3
LIGH;11.502;14398.524;17363.0;3
ACCE;11.505;14398.524;-0.71826;2.25055;10.43872;3
MAGN;11.506;14398.527;1.06427;-2.18515;-4.18554;0
LIGH;11.510;14398.532;17363.0;3
ACCE;11.513;14398.534;-0.76614;2.27928;10.49618;3
LIGH;11.518;14398.540;17363.0;3
ACCE;11.524;14398.544;-0.80445;2.31759;10.62068;3
MAGN;11.525;14398.546;1.06427;-2.18515;-4.18554;0
SOUN;11.526;683.74;0.02087;60.37
LIGH;11.531;14398.551;17363.0;3
ACCE;11.533;14398.554;-0.79487;2.29843;10.59195;3
LIGH;11.538;14398.560;17363.0;3
ACCE;11.544;14398.564;-0.66080;2.07817;10.57279;3
MAGN;11.545;14398.566;1.17659;-2.16800;-4.48838;0
LIGH;11.548;14398.570;17363.0;3
ACCE;11.553;14398.574;-0.56503;2.03028;10.38126;3
LIGH;11.558;14398.580;17363.0;3
ACCE;11.564;14398.584;-0.43096;1.93451;10.29507;3
MAGN;11.565;14398.586;1.17659;-2.16800;-4.48838;0
LIGH;11.568;14398.590;17363.0;3
ACCE;11.573;14398.594;-0.33519;1.89621;10.12268;3
LIGH;11.578;14398.600;17363.0;3
ACCE;11.584;14398.604;-0.25857;2.00155;10.11311;3
MAGN;11.585;14398.606;1.17659;-2.16800;-4.48838;0
LIGH;11.588;14398.610;17363.0;3
ACCE;11.593;14398.614;-0.24900;2.05901;10.02692;3
LIGH;11.598;14398.620;17363.0;3
ACCE;11.604;14398.624;-0.22984;2.11647;10.13226;3
MAGN;11.605;14398.626;0.81281;-1.84599;-4.32618;0
LIGH;11.608;14398.630;17363.0;3
ACCE;11.613;14398.634;-0.22027;2.10690;10.12268;3
LIGH;11.621;14398.643;17363.0;3
ACCE;11.625;14398.644;-0.15323;2.05901;10.06522;3
MAGN;11.626;14398.647;0.81281;-1.84599;-4.32618;0
LIGH;11.631;14398.653;17363.0;3
ACCE;11.633;14398.654;-0.10534;2.11647;9.86411;3
LIGH;11.638;14398.660;17363.0;3
ACCE;11.644;14398.664;-0.13408;2.09732;9.87369;3
MAGN;11.648;14398.666;0.81281;-1.84599;-4.32618;0
LIGH;11.649;14398.671;17363.0;3
ACCE;11.653;14398.674;-0.09577;2.01113;9.93115;3
LIGH;11.658;14398.680;17363.0;3
ACCE;11.667;14398.686;-0.15323;1.95367;10.04607;3
MAGN;11.669;14398.690;0.24956;-1.99015;-4.54064;0
LIGH;11.671;14398.692;17363.0;3
ACCE;11.673;14398.694;-0.18196;1.97282;9.94073;3
LIGH;11.681;14398.702;17363.0;3
ACCE;11.684;14398.704;-0.18196;1.99198;10.04607;3
MAGN;11.685;14398.706;0.24956;-1.99015;-4.54064;0
LIGH;11.691;14398.713;17363.0;3
ACCE;11.693;14398.714;-0.19154;2.10690;10.15141;3
LIGH;11.698;14398.720;17363.0;3
ACCE;11.704;14398.724;-0.15323;2.17394;9.95988;3
MAGN;11.705;14398.726;0.24956;-1.99015;-4.54064;0
LIGH;11.708;14398.730;17363.0;3
ACCE;11.713;14398.734;-0.04788;2.13563;9.71088;3
LIGH;11.718;14398.740;17363.0;3
ACCE;11.725;14398.744;-0.03831;2.06859;9.67257;3
MAGN;11.726;14398.747;0.32471;-1.71841;-4.73029;0
LIGH;11.732;14398.754;17386.0;3
ACCE;11.733;14398.754;-0.02873;1.92494;9.62469;3
LIGH;11.738;14398.760;17386.0;3
ACCE;11.744;14398.764;-0.06704;1.89621;9.77792;3
MAGN;11.745;14398.767;0.32471;-1.71841;-4.73029;0
LIGH;11.751;14398.773;17386.0;3
ACCE;11.753;14398.774;-0.19154;1.95367;9.80665;3
LIGH;11.758;14398.780;17386.0;3
ACCE;11.768;14398.786;-0.37350;1.98240;10.21845;3
MAGN;11.769;14398.790;0.32471;-1.71841;-4.73029;0
LIGH;11.771;14398.793;17386.0;3
ACCE;11.773;14398.794;-0.42138;1.96325;10.26634;3
LIGH;11.779;14398.800;17386.0;3
ACCE;11.784;14398.804;-0.44053;2.00155;10.27591;3
MAGN;11.785;14398.806;0.60686;-2.21584;-5.30692;0
LIGH;11.791;14398.813;17363.0;3
ACCE;11.794;14398.814;-0.41180;1.93451;10.18015;3
LIGH;11.798;14398.820;17363.0;3
ACCE;11.804;14398.824;-0.38307;2.02071;9.90242;3
MAGN;11.805;14398.826;0.60686;-2.21584;-5.30692;0
LIGH;11.809;14398.830;17363.0;3
ACCE;11.813;14398.834;-0.39265;2.15478;9.68215;3
LIGH;11.821;14398.843;17363.0;3
ACCE;11.824;14398.844;-0.38307;2.24097;9.63427;3
MAGN;11.825;14398.846;0.60686;-2.21584;-5.30692;0
LIGH;11.828;14398.850;17363.0;3
ACCE;11.833;14398.854;-0.38307;2.32716;9.48104;3
LIGH;11.838;14398.860;17363.0;3
ACCE;11.844;14398.864;-0.42138;2.42293;9.51935;3
MAGN;11.845;14398.866;-0.18986;-2.20003;-5.44573;0
LIGH;11.848;14398.870;17363.0;3
ACCE;11.853;14398.874;-0.46926;2.29843;9.44273;3
LIGH;11.858;14398.880;17363.0;3
ACCE;11.864;14398.884;-0.49799;2.19309;9.58638;3
MAGN;11.866;14398.886;-0.18986;-2.20003;-5.44573;0
LIGH;11.871;14398.890;17363.0;3
ACCE;11.873;14398.894;-0.52672;2.18351;9.60554;3
LIGH;11.878;14398.900;17363.0;3
ACCE;11.884;14398.904;-0.53630;2.05901;9.83538;3
MAGN;11.885;14398.906;-0.18986;-2.20003;-5.44573;0
LIGH;11.891;14398.910;17363.0;3
ACCE;11.893;14398.914;-0.48842;1.99198;9.75877;3
LIGH;11.898;14398.920;17363.0;3
ACCE;11.904;14398.924;-0.50757;2.06859;9.75877;3
MAGN;11.908;14398.926;0.07754;-2.19875;-5.14688;0
LIGH;11.911;14398.930;17374.0;3
ACCE;11.914;14398.934;-0.49799;2.15478;9.70131;3
LIGH;11.918;14398.940;17374.0;3
ACCE;11.925;14398.944;-0.59376;2.27928;9.78750;3
MAGN;11.927;14398.947;0.07754;-2.19875;-5.14688;0
LIGH;11.931;14398.953;17374.0;3
ACCE;11.933;14398.954;-0.64165;2.27928;9.70131;3
LIGH;11.938;14398.960;17374.0;3
ACCE;11.944;14398.964;-0.65122;2.26013;9.84496;3
MAGN;11.945;14398.966;0.07754;-2.19875;-5.14688;0
LIGH;11.948;14398.970;17374.0;3
ACCE;11.953;14398.974;-0.66080;2.29843;9.90242;3
LIGH;11.958;14398.980;17374.0;3
ACCE;11.965;14398.984;-0.85234;2.48997;10.08438;3
MAGN;11.966;14398.987;0.25371;-3.06325;-4.90847;0
LIGH;11.971;14398.993;17316.0;3
ACCE;11.973;14398.994;-0.94810;2.51870;10.17057;3
LIGH;11.978;14399.000;17316.0;3
ACCE;11.984;14399.004;-0.97683;2.45166;10.35253;3
MAGN;11.985;14399.006;0.25371;-3.06325;-4.90847;0
LIGH;11.988;14399.010;17316.0;3
ACCE;11.993;14399.014;-0.94810;2.40378;10.31422;3
LIGH;11.998;14399.020;17316.0;3
ACCE;12.004;14399.024;-0.90022;2.43251;10.14184;3
MAGN;12.005;14399.026;0.25371;-3.06325;-4.90847;0
LIGH;12.013;14399.030;17316.0;3
ACCE;12.014;14399.034;-0.91937;2.44209;10.05565;3
LIGH;12.018;14399.040;17316.0;3
ACCE;12.024;14399.044;-0.87149;2.41336;10.13226;3
MAGN;12.025;14399.046;0.33802;-3.77405;-4.78933;0
LIGH;12.032;14399.050;17316.0;3
ACCE;12.034;14399.054;-0.84276;2.41336;10.07480;3
LIGH;12.041;14399.063;17316.0;3
ACCE;12.046;14399.064;-0.70868;2.43251;9.85453;3
MAGN;12.047;14399.067;0.33802;-3.77405;-4.78933;0
LIGH;12.050;14399.072;17316.0;3
ACCE;12.053;14399.074;-0.62249;2.45166;9.67257;3
LIGH;12.061;14399.080;17316.0;3
ACCE;12.064;14399.084;-0.53630;2.48039;9.50977;3
MAGN;12.065;14399.086;0.33802;-3.77405;-4.78933;0
LIGH;12.068;14399.090;17316.0;3
ACCE;12.073;14399.094;-0.46926;2.53785;9.36612;3
SOUN;12.076;294.47;0.00899;53.05
LIGH;12.080;14399.102;17316.0;3
ACCE;12.084;14399.104;-0.44053;2.54743;9.37569;3
MAGN;12.085;14399.106;0.80652;-3.55537;-4.92892;0
LIGH;12.088;14399.110;17316.0;3
ACCE;12.093;14399.114;-0.47884;2.57616;9.37569;3
LIGH;12.098;14399.120;17293.0;3
ACCE;12.104;14399.124;-0.52672;2.59531;9.51935;3
MAGN;12.105;14399.126;0.80652;-3.55537;-4.92892;0
LIGH;12.108;14399.130;17293.0;3
ACCE;12.113;14399.134;-0.58419;2.63362;9.63427;3
LIGH;12.118;14399.140;17293.0;3
ACCE;12.124;14399.144;-0.67995;2.51870;9.95988;3
MAGN;12.125;14399.146;0.80652;-3.55537;-4.92892;0
LIGH;12.128;14399.150;17293.0;3
ACCE;12.133;14399.154;-0.71826;2.39420;9.95988;3
LIGH;12.138;14399.160;17293.0;3
ACCE;12.144;14399.164;-0.69911;2.21224;10.00776;3
MAGN;12.145;14399.166;0.31287;-3.55930;-5.02221;0
LIGH;12.149;14399.170;17293.0;3
ACCE;12.153;14399.174;-0.62249;1.92494;9.87369;3
LIGH;12.158;14399.180;17201.0;3
ACCE;12.164;14399.184;-0.60334;1.99198;9.86411;3
MAGN;12.168;14399.186;0.31287;-3.55930;-5.02221;0
LIGH;12.169;14399.190;17201.0;3
ACCE;12.173;14399.194;-0.59376;2.13563;9.73961;3
LIGH;12.185;14399.200;17201.0;3
ACCE;12.192;14399.206;-0.55545;2.25055;9.74919;3
MAGN;12.193;14399.215;0.17120;-3.38715;-4.87501;0
LIGH;12.196;14399.218;17201.0;3
LIGH;12.202;14399.224;17201.0;3
ACCE;12.203;14399.224;-0.49799;2.35589;9.33739;3
LIGH;12.208;14399.230;17201.0;3
ACCE;12.214;14399.234;-0.42138;2.34632;9.30866;3
MAGN;12.215;14399.236;0.17120;-3.38715;-4.87501;0
LIGH;12.218;14399.240;17108.0;3
ACCE;12.223;14399.244;-0.39265;2.30801;9.13627;3
LIGH;12.228;14399.250;17108.0;3
ACCE;12.234;14399.254;-0.38307;2.02071;9.11712;3
MAGN;12.236;14399.256;0.17120;-3.38715;-4.87501;0
LIGH;12.241;14399.260;17108.0;3
ACCE;12.243;14399.264;-0.37350;1.87705;9.03093;3
LIGH;12.248;14399.270;17108.0;3
ACCE;12.270;14399.274;-0.42138;1.84832;9.07881;3
MAGN;12.271;14399.278;0.26969;-3.66755;-4.77923;0
ACCE;12.274;14399.285;-0.45011;1.81959;9.01178;3
LIGH;12.275;14399.287;17108.0;3
LIGH;12.276;14399.290;17108.0;3
ACCE;12.276;14399.294;-0.42138;1.82917;9.17458;3
MAGN;12.277;14399.296;0.26969;-3.66755;-4.77923;0
GNSS;12.277;1490622063.000;40.313477;-3.483163;590.000;0.000;3.0;0.0;23;18
GNSS;12.281;1490622063.000;40.313477;-3.483163;590.000;0.000;3.0;0.0;23;18
LIGH;12.283;14399.303;16946.0;3
ACCE;12.284;14399.304;-0.42138;1.79086;9.16500;3
LIGH;12.295;14399.310;16946.0;3
ACCE;12.296;14399.314;-0.39265;1.69509;9.17458;3
MAGN;12.296;14399.316;0.26969;-3.66755;-4.77923;0
LIGH;12.299;14399.321;16946.0;3
ACCE;12.303;14399.324;-0.32561;1.59933;9.12670;3
LIGH;12.308;14399.330;16946.0;3
ACCE;12.314;14399.334;-0.22027;1.47483;9.13627;3
MAGN;12.315;14399.336;0.53212;-3.84956;-4.54154;0
LIGH;12.319;14399.341;16946.0;3
ACCE;12.323;14399.344;-0.19154;1.50356;9.03093;3
LIGH;12.328;14399.350;16946.0;3
ACCE;12.334;14399.354;-0.20111;1.50356;9.10754;3
MAGN;12.335;14399.356;0.53212;-3.84956;-4.54154;0
LIGH;12.341;14399.360;16842.0;3
ACCE;12.343;14399.364;-0.21069;1.41737;9.05008;3
LIGH;12.348;14399.370;16842.0;3
ACCE;12.355;14399.374;-0.21069;1.47483;9.18416;3
MAGN;12.357;14399.378;0.53212;-3.84956;-4.54154;0
LIGH;12.362;14399.384;16842.0;3
ACCE;12.363;14399.384;-0.22027;1.47483;9.19373;3
LIGH;12.368;14399.390;16842.0;3
ACCE;12.374;14399.394;-0.30646;1.47483;9.28950;3
MAGN;12.375;14399.396;0.72970;-3.36033;-5.03058;0
LIGH;12.381;14399.400;16842.0;3
ACCE;12.383;14399.404;-0.34477;1.55144;9.41400;3
LIGH;12.388;14399.410;16842.0;3
ACCE;12.394;14399.414;-0.40223;1.65679;9.50977;3
MAGN;12.395;14399.416;0.72970;-3.36033;-5.03058;0
LIGH;12.401;14399.420;16877.0;3
ACCE;12.403;14399.424;-0.49799;1.78129;9.48104;3
LIGH;12.408;14399.430;16750.0;3
ACCE;12.414;14399.434;-0.54588;1.93451;9.77792;3
MAGN;12.415;14399.436;0.72970;-3.36033;-5.03058;0
LIGH;12.421;14399.440;16750.0;3
ACCE;12.423;14399.444;-0.59376;1.98240;9.87369;3
LIGH;12.431;14399.450;16750.0;3
ACCE;12.435;14399.454;-0.63207;2.07817;10.08438;3
MAGN;12.435;14399.457;0.82725;-3.24423;-5.10303;0
LIGH;12.438;14399.460;16750.0;3
ACCE;12.443;14399.464;-0.66080;2.06859;10.10353;3
LIGH;12.451;14399.472;16750.0;3
ACCE;12.454;14399.474;-0.79487;2.18351;10.49618;3
MAGN;12.455;14399.477;0.82725;-3.24423;-5.10303;0
LIGH;12.458;14399.480;16750.0;3
ACCE;12.463;14399.484;-0.82361;2.33674;10.54406;3
LIGH;12.468;14399.490;16657.0;3
ACCE;12.474;14399.494;-0.84276;2.42293;10.55364;3
MAGN;12.476;14399.496;0.82725;-3.24423;-5.10303;0
LIGH;12.478;14399.500;16657.0;3
ACCE;12.483;14399.504;-0.82361;2.42293;10.31422;3
LIGH;12.488;14399.510;16657.0;3
ACCE;12.494;14399.514;-0.69911;2.53785;10.21845;3
MAGN;12.495;14399.516;0.86997;-2.87771;-5.34737;0
LIGH;12.501;14399.520;16657.0;3
ACCE;12.503;14399.524;-0.71826;2.63362;10.05565;3
LIGH;12.508;14399.530;16657.0;3
ACCE;12.514;14399.534;-0.70868;2.65278;10.08438;3
MAGN;12.515;14399.536;0.86997;-2.87771;-5.34737;0
SOUN;12.517;477.55;0.01457;57.25
LIGH;12.521;14399.540;16657.0;3
ACCE;12.523;14399.544;-0.70868;2.61447;10.10353;3
LIGH;12.528;14399.550;16588.0;3
ACCE;12.534;14399.554;-0.88107;2.35589;10.75475;3
MAGN;12.535;14399.556;0.86997;-2.87771;-5.34737;0
LIGH;12.539;14399.560;16588.0;3
ACCE;12.547;14399.564;-1.06303;1.96325;11.07079;3
LIGH;12.549;14399.570;16588.0;3
ACCE;12.554;14399.574;-1.10133;1.60890;11.43471;3
MAGN;12.555;14399.576;0.88780;-2.81109;-5.29618;0
LIGH;12.562;14399.583;16588.0;3
ACCE;12.565;14399.585;-1.11091;1.24498;11.52090;3
LIGH;12.568;14399.590;16588.0;3
ACCE;12.574;14399.594;-1.09176;1.23541;11.39640;3
MAGN;12.575;14399.596;0.88780;-2.81109;-5.29618;0
LIGH;12.581;14399.600;16588.0;3
ACCE;12.583;14399.604;-1.02472;1.28329;11.07079;3
LIGH;12.588;14399.610;16553.0;3
ACCE;12.594;14399.614;-0.86191;1.35033;10.87925;3
MAGN;12.595;14399.616;0.88780;-2.81109;-5.29618;0
LIGH;12.601;14399.620;16553.0;3
ACCE;12.603;14399.624;-0.69911;1.47483;10.56322;3
LIGH;12.608;14399.630;16553.0;3
ACCE;12.614;14399.634;-0.56503;1.72383;10.00776;3
MAGN;12.615;14399.636;0.70308;-2.65644;-5.58192;0
LIGH;12.621;14399.640;16553.0;3
ACCE;12.623;14399.644;-0.50757;1.79086;9.83538;3
LIGH;12.628;14399.650;16553.0;3
ACCE;12.634;14399.654;-0.51715;1.74298;9.85453;3
MAGN;12.635;14399.656;0.70308;-2.65644;-5.58192;0
LIGH;12.638;14399.660;16553.0;3
ACCE;12.643;14399.664;-0.50757;1.68552;9.79707;3
LIGH;12.648;14399.670;16496.0;3
ACCE;12.654;14399.674;-0.62249;1.65679;10.02692;3
MAGN;12.655;14399.676;0.70308;-2.65644;-5.58192;0
LIGH;12.661;14399.680;16496.0;3
ACCE;12.663;14399.684;-0.68953;1.66636;10.07480;3
LIGH;12.668;14399.690;16496.0;3
ACCE;12.674;14399.694;-0.72784;1.65679;10.25676;3
MAGN;12.678;14399.696;0.73483;-2.90497;-5.22946;0
LIGH;12.679;14399.700;16496.0;3
ACCE;12.683;14399.704;-0.84276;1.56102;10.39084;3
LIGH;12.691;14399.710;16496.0;3
ACCE;12.697;14399.714;-0.89064;1.24498;10.64941;3
MAGN;12.698;14399.718;0.73483;-2.90497;-5.22946;0
LIGH;12.700;14399.722;16496.0;3
ACCE;12.703;14399.724;-0.96726;1.12049;10.63026;3
LIGH;12.708;14399.730;16496.0;3
ACCE;12.714;14399.734;-0.98641;1.00556;10.65899;3
MAGN;12.715;14399.736;0.73483;-2.90497;-5.22946;0
LIGH;12.719;14399.740;16496.0;3
ACCE;12.723;14399.744;-1.02472;1.08218;10.47703;3
LIGH;12.728;14399.750;16496.0;3
ACCE;12.734;14399.754;-1.05345;1.16837;10.42914;3
MAGN;12.735;14399.756;0.04865;-2.77847;-4.75512;0
LIGH;12.738;14399.760;16496.0;3
ACCE;12.743;14399.764;-1.05345;1.23541;10.26634;3
LIGH;12.751;14399.773;16496.0;3
ACCE;12.754;14399.774;-1.06303;1.28329;10.24718;3
MAGN;12.755;14399.776;0.04865;-2.77847;-4.75512;0
LIGH;12.759;14399.781;16496.0;3
ACCE;12.763;14399.784;-1.00556;1.28329;10.03649;3
LIGH;12.771;14399.793;16519.0;3
ACCE;12.774;14399.794;-1.00556;1.20668;10.02692;3
MAGN;12.775;14399.796;0.04865;-2.77847;-4.75512;0
LIGH;12.779;14399.801;16449.0;3
ACCE;12.783;14399.804;-1.01514;1.11091;9.89284;3
LIGH;12.791;14399.813;16449.0;3
ACCE;12.794;14399.814;-1.09176;1.16837;10.00776;3
MAGN;12.795;14399.816;-1.13360;-3.01868;-4.45072;0
LIGH;12.801;14399.822;16449.0;3
ACCE;12.803;14399.824;-1.18752;1.18752;9.93115;3
LIGH;12.808;14399.830;16449.0;3
ACCE;12.815;14399.834;-1.23541;1.15879;10.11311;3
MAGN;12.823;14399.837;-1.13360;-3.01868;-4.45072;0
LIGH;12.824;14399.841;16449.0;3
ACCE;12.824;14399.844;-1.28329;1.13964;10.17057;3
ACCE;12.834;14399.854;-1.35033;1.09176;10.36211;3
LIGH;12.836;14399.857;16484.0;3
MAGN;12.836;14399.858;-1.13360;-3.01868;-4.45072;0
LIGH;12.840;14399.862;16299.0;3
ACCE;12.843;14399.864;-1.35991;1.14922;10.27591;3
LIGH;12.848;14399.870;16299.0;3
ACCE;12.854;14399.874;-1.34075;1.26414;10.19930;3
MAGN;12.855;14399.876;-1.40405;-3.17293;-4.35402;0
LIGH;12.859;14399.881;16299.0;3
ACCE;12.863;14399.884;-1.23541;1.34075;9.96946;3
LIGH;12.871;14399.890;16299.0;3
ACCE;12.874;14399.894;-1.01514;1.53229;9.51935;3
MAGN;12.875;14399.896;-1.40405;-3.17293;-4.35402;0
LIGH;12.878;14399.900;16299.0;3
ACCE;12.883;14399.904;-0.91937;1.56102;9.41400;3
LIGH;12.891;14399.910;16299.0;3
ACCE;12.894;14399.914;-0.77572;1.79086;9.40442;3
MAGN;12.895;14399.916;-1.40405;-3.17293;-4.35402;0
LIGH;12.898;14399.920;16045.0;3
ACCE;12.903;14399.924;-0.72784;1.92494;9.22246;3
LIGH;12.911;14399.930;16045.0;3
ACCE;12.914;14399.934;-0.62249;1.92494;9.04051;3
MAGN;12.915;14399.936;-2.28774;-3.63026;-3.69635;0
LIGH;12.918;14399.940;16045.0;3
ACCE;12.923;14399.944;-0.58419;1.76213;8.95431;3
LIGH;12.931;14399.950;16045.0;3
ACCE;12.934;14399.954;-0.54588;1.53229;9.03093;3
MAGN;12.938;14399.956;-2.28774;-3.63026;-3.69635;0
LIGH;12.939;14399.960;16045.0;3
ACCE;12.946;14399.964;-0.52672;1.32160;9.10754;3
ACCE;12.955;14399.974;-0.64165;1.14922;9.50977;3
LIGH;12.957;14399.977;16172.0;3
MAGN;12.957;14399.978;-2.28774;-3.63026;-3.69635;0
LIGH;12.960;14399.982;15744.0;3
ACCE;12.963;14399.984;-0.67995;1.21625;9.60554;3
LIGH;12.968;14399.990;15744.0;3
ACCE;12.974;14399.994;-0.69911;1.16837;9.84496;3
MAGN;12.976;14399.996;-2.94032;-4.42032;-3.64549;0
LIGH;12.978;14400.000;15744.0;3
ACCE;12.983;14400.004;-0.70868;1.13006;9.91199;3
LIGH;12.988;14400.010;15744.0;3
ACCE;12.994;14400.014;-0.67038;1.05345;9.83538;3
MAGN;12.995;14400.017;-2.94032;-4.42032;-3.64549;0
LIGH;12.999;14400.020;15744.0;3
ACCE;13.003;14400.024;-0.61292;1.06303;9.71088;3
LIGH;13.008;14400.030;15744.0;3
ACCE;13.014;14400.034;-0.50757;1.15879;9.80665;3
MAGN;13.015;14400.036;-2.94032;-4.42032;-3.64549;0
LIGH;13.018;14400.040;15548.0;3
ACCE;13.023;14400.044;-0.53630;1.33118;9.76834;3
LIGH;13.031;14400.053;15548.0;3
ACCE;13.035;14400.054;-0.49799;1.63763;9.93115;3
MAGN;13.035;14400.056;-3.40517;-3.75377;-3.90759;0
LIGH;13.038;14400.060;15548.0;3
ACCE;13.046;14400.064;-0.46926;1.64721;9.81623;3
LIGH;13.052;14400.074;15548.0;3
ACCE;13.056;14400.074;-0.38307;1.52271;9.82580;3
MAGN;13.057;14400.077;-3.40517;-3.75377;-3.90759;0
LIGH;13.060;14400.080;15548.0;3
ACCE;13.063;14400.084;-0.30646;1.35033;9.74919;3
SOUN;13.071;253.29;0.00773;51.74
LIGH;13.078;14400.093;15548.0;3
ACCE;13.079;14400.094;-0.20111;1.21625;9.69173;3
MAGN;13.079;14400.096;-3.40517;-3.75377;-3.90759;0
LIGH;13.080;14400.102;15721.0;3
ACCE;13.083;14400.104;-0.23942;1.30245;9.61511;3
LIGH;13.088;14400.110;15305.0;3
ACCE;13.094;14400.114;-0.26815;1.41737;9.75877;3
MAGN;13.095;14400.117;-4.25588;-3.53064;-3.63691;0
LIGH;13.098;14400.120;15305.0;3
ACCE;13.103;14400.124;-0.30646;1.52271;9.97903;3
LIGH;13.111;14400.130;15305.0;3
ACCE;13.114;14400.134;-0.31603;1.49398;10.17057;3
MAGN;13.115;14400.136;-4.25588;-3.53064;-3.63691;0
LIGH;13.118;14400.140;15305.0;3
ACCE;13.123;14400.144;-0.27773;1.41737;10.10353;3
LIGH;13.128;14400.150;15305.0;3
ACCE;13.134;14400.154;-0.25857;1.31202;10.16099;3
MAGN;13.135;14400.156;-4.25588;-3.53064;-3.63691;0
LIGH;13.138;14400.160;15305.0;3
ACCE;13.143;14400.164;-0.24900;0.97683;10.22803;3
LIGH;13.148;14400.170;15155.0;3
ACCE;13.154;14400.174;-0.27773;0.87149;10.26634;3
MAGN;13.155;14400.176;-4.53711;-3.45008;-3.50154;0
LIGH;13.158;14400.180;15155.0;3
ACCE;13.163;14400.184;-0.26815;0.87149;10.18972;3
LIGH;13.171;14400.190;15155.0;3
ACCE;13.174;14400.194;-0.24900;0.90022;10.28549;3
MAGN;13.175;14400.196;-4.53711;-3.45008;-3.50154;0
LIGH;13.178;14400.200;15155.0;3
ACCE;13.183;14400.204;-0.31603;0.98641;10.41957;3
LIGH;13.191;14400.210;15155.0;3
ACCE;13.194;14400.214;-0.27773;1.05345;10.58237;3
MAGN;13.198;14400.216;-4.53711;-3.45008;-3.50154;0
LIGH;13.199;14400.220;15155.0;3
ACCE;13.203;14400.224;-0.31603;1.10133;10.58237;3
LIGH;13.208;14400.230;15051.0;3
ACCE;13.215;14400.234;-0.32561;1.01514;10.60153;3
MAGN;13.216;14400.237;-4.63780;-3.08360;-3.48997;0
LIGH;13.219;14400.240;15051.0;3
ACCE;13.223;14400.244;-0.29688;0.97683;10.52491;3
LIGH;13.229;14400.250;15051.0;3
ACCE;13.234;14400.254;-0.28730;0.91937;10.55364;3
MAGN;13.235;14400.256;-4.63780;-3.08360;-3.48997;0
LIGH;13.238;14400.260;15051.0;3
ACCE;13.243;14400.264;-0.23942;0.78530;10.41957;3
LIGH;13.251;14400.270;15051.0;3
ACCE;13.255;14400.274;-0.19154;0.88107;10.45787;3
MAGN;13.259;14400.277;-4.63780;-3.08360;-3.48997;0
LIGH;13.261;14400.282;15051.0;3
ACCE;13.271;14400.284;-0.20111;0.93853;10.42914;3
LIGH;13.272;14400.293;14958.0;3
GNSS;13.273;1490622064.000;40.313477;-3.483163;590.000;0.000;3.0;0.0;23;16
ACCE;13.278;14400.294;-0.19154;0.97683;10.51533;3
MAGN;13.279;14400.297;-4.67571;-3.01415;-3.63786;0
LIGH;13.279;14400.300;14958.0;3
GNSS;13.280;1490622064.000;40.313477;-3.483163;590.000;0.000;3.0;0.0;23;16
ACCE;13.283;14400.304;-0.19154;0.99599;10.45787;3
LIGH;13.288;14400.310;14958.0;3
ACCE;13.302;14400.314;-0.09577;0.82361;10.50576;3
MAGN;13.303;14400.316;-4.67571;-3.01415;-3.63786;0
LIGH;13.303;14400.320;14958.0;3
ACCE;13.309;14400.328;-0.01915;0.86191;10.34295;3
LIGH;13.310;14400.332;14958.0;3
ACCE;13.314;14400.334;0.02873;0.93853;10.22803;3
MAGN;13.315;14400.336;-4.67571;-3.01415;-3.63786;0
LIGH;13.321;14400.342;14958.0;3
ACCE;13.323;14400.344;0.05746;1.02472;10.12268;3
LIGH;13.330;14400.352;14877.0;3
ACCE;13.335;14400.354;0.18196;0.87149;10.17057;3
MAGN;13.336;14400.357;-4.30640;-3.19380;-3.34352;0
LIGH;13.341;14400.363;14877.0;3
ACCE;13.344;14400.364;0.16281;0.71826;10.05565;3
LIGH;13.348;14400.370;14877.0;3
ACCE;13.354;14400.374;0.18196;0.63207;10.18015;3
MAGN;13.355;14400.376;-4.30640;-3.19380;-3.34352;0
LIGH;13.358;14400.380;14877.0;3
ACCE;13.363;14400.384;0.16281;0.57461;10.15141;3
LIGH;13.368;14400.390;14877.0;3
ACCE;13.375;14400.394;0.14365;0.52672;10.33337;3
MAGN;13.376;14400.397;-4.30640;-3.19380;-3.34352;0
LIGH;13.382;14400.404;14877.0;3
ACCE;13.383;14400.404;0.14365;0.47884;10.25676;3
LIGH;13.388;14400.410;14854.0;3
ACCE;13.394;14400.414;0.12450;0.50757;10.35253;3
MAGN;13.395;14400.416;-4.65778;-2.63515;-3.01108;0
LIGH;13.401;14400.420;14854.0;3
ACCE;13.403;14400.424;0.09577;0.56503;10.32380;3
LIGH;13.408;14400.430;14854.0;3
ACCE;13.414;14400.434;0.00958;0.59376;10.42914;3
MAGN;13.415;14400.436;-4.65778;-2.63515;-3.01108;0
LIGH;13.421;14400.440;14854.0;3
ACCE;13.423;14400.444;0.02873;0.60334;10.30464;3
LIGH;13.428;14400.450;14854.0;3
ACCE;13.434;14400.454;0.05746;0.56503;10.23761;3
MAGN;13.435;14400.456;-4.65778;-2.63515;-3.01108;0
LIGH;13.441;14400.460;14854.0;3
ACCE;13.443;14400.464;0.10534;0.45011;10.10353;3
LIGH;13.448;14400.470;14866.0;3
ACCE;13.454;14400.474;0.18196;0.56503;10.02692;3
MAGN;13.458;14400.476;-4.27416;-1.85359;-3.60317;0
LIGH;13.459;14400.480;14819.0;3
ACCE;13.465;14400.484;0.11492;0.60334;9.95030;3
LIGH;13.472;14400.490;14819.0;3
ACCE;13.475;14400.494;0.12450;0.63207;10.04607;3
MAGN;13.476;14400.497;-4.27416;-1.85359;-3.60317;0
LIGH;13.481;14400.503;14819.0;3
ACCE;13.483;14400.504;0.12450;0.73741;10.08438;3
LIGH;13.488;14400.510;14819.0;3
ACCE;13.494;14400.514;-0.03831;0.82361;10.28549;3
MAGN;13.495;14400.516;-4.27416;-1.85359;-3.60317;0
LIGH;13.498;14400.520;14819.0;3
ACCE;13.503;14400.524;-0.13408;0.86191;10.39084;3
LIGH;13.508;14400.530;14819.0;3
SOUN;13.513;715.30;0.02183;60.76
ACCE;13.522;14400.534;-0.21069;0.79487;10.61110;3
MAGN;13.523;14400.536;-4.44787;-2.24534;-2.97701;0
LIGH;13.523;14400.540;14819.0;3
ACCE;13.524;14400.544;-0.21069;0.81403;10.60153;3
LIGH;13.528;14400.550;14819.0;3
ACCE;13.534;14400.554;-0.16281;0.77572;10.57279;3
MAGN;13.535;14400.556;-4.44787;-2.24534;-2.97701;0
LIGH;13.541;14400.560;14819.0;3
ACCE;13.543;14400.564;-0.08619;0.69911;10.37168;3
LIGH;13.548;14400.570;14819.0;3
ACCE;13.554;14400.574;0.02873;0.57461;10.23761;3
MAGN;13.555;14400.576;-4.44787;-2.24534;-2.97701;0
LIGH;13.561;14400.580;14819.0;3
ACCE;13.563;14400.584;0.17238;0.50757;9.90242;3
LIGH;13.568;14400.590;14819.0;3
ACCE;13.574;14400.594;0.20111;0.67038;9.94073;3
MAGN;13.575;14400.596;-4.00679;-1.63092;-2.84196;0
LIGH;13.579;14400.600;14819.0;3
ACCE;13.583;14400.604;0.20111;0.73741;9.93115;3
LIGH;13.588;14400.610;14819.0;3
ACCE;13.598;14400.614;0.12450;0.73741;10.34295;3
MAGN;13.600;14400.616;-4.00679;-1.63092;-2.84196;0
LIGH;13.600;14400.622;14819.0;3
ACCE;13.603;14400.624;0.06704;0.67038;10.44830;3
LIGH;13.608;14400.630;14819.0;3
ACCE;13.614;14400.634;0.07661;0.60334;10.59195;3
MAGN;13.615;14400.636;-4.00679;-1.63092;-2.84196;0
LIGH;13.619;14400.640;14819.0;3
ACCE;13.623;14400.644;0.15323;0.53630;10.46745;3
LIGH;13.629;14400.651;14819.0;3
ACCE;13.634;14400.654;0.28730;0.31603;10.26634;3
MAGN;13.636;14400.656;-3.72824;-1.37492;-2.76301;0
LIGH;13.638;14400.660;14843.0;3
ACCE;13.644;14400.664;0.34477;0.26815;10.14184;3
LIGH;13.648;14400.670;14843.0;3
ACCE;13.654;14400.674;0.30646;0.37350;10.17057;3
MAGN;13.655;14400.676;-3.72824;-1.37492;-2.76301;0
LIGH;13.661;14400.680;14843.0;3
ACCE;13.663;14400.684;0.31603;0.53630;10.15141;3
LIGH;13.668;14400.690;14843.0;3
ACCE;13.674;14400.694;0.09577;0.91937;10.61110;3
MAGN;13.675;14400.696;-3.72824;-1.37492;-2.76301;0
LIGH;13.681;14400.700;14843.0;3
ACCE;13.683;14400.704;-0.00958;1.00556;10.71645;3
LIGH;13.688;14400.710;14843.0;3
ACCE;13.694;14400.714;-0.07661;0.98641;10.86968;3
MAGN;13.695;14400.716;-4.36440;-2.18248;-2.48645;0
LIGH;13.701;14400.720;14866.0;3
ACCE;13.703;14400.724;-0.03831;0.90022;10.73560;3
LIGH;13.708;14400.730;14866.0;3
ACCE;13.714;14400.734;0.06704;0.75657;10.55364;3
MAGN;13.718;14400.736;-4.36440;-2.18248;-2.48645;0
LIGH;13.721;14400.740;14866.0;3
ACCE;13.723;14400.744;0.10534;0.71826;10.49618;3
LIGH;13.731;14400.750;14866.0;3
ACCE;13.734;14400.754;0.12450;0.77572;10.57279;3
MAGN;13.735;14400.757;-4.36440;-2.18248;-2.48645;0
LIGH;13.738;14400.760;14866.0;3
ACCE;13.743;14400.764;0.10534;0.87149;10.43872;3
LIGH;13.748;14400.770;14866.0;3
ACCE;13.754;14400.774;-0.00958;0.77572;10.69729;3
MAGN;13.755;14400.777;-4.19238;-2.15949;-2.56683;0
LIGH;13.762;14400.784;14866.0;3
ACCE;13.763;14400.784;-0.13408;0.81403;10.79306;3
LIGH;13.768;14400.790;14866.0;3
ACCE;13.775;14400.794;-0.08619;0.84276;10.89841;3
MAGN;13.775;14400.797;-4.19238;-2.15949;-2.56683;0
LIGH;13.779;14400.800;14866.0;3
ACCE;13.783;14400.804;-0.04788;0.87149;10.63983;3
LIGH;13.788;14400.810;14866.0;3
ACCE;13.794;14400.814;0.06704;0.94810;10.15141;3
MAGN;13.795;14400.816;-4.19238;-2.15949;-2.56683;0
LIGH;13.802;14400.824;14866.0;3
ACCE;13.804;14400.824;0.07661;0.94810;10.02692;3
LIGH;13.808;14400.830;14866.0;3
ACCE;13.814;14400.834;0.08619;1.01514;10.07480;3
MAGN;13.817;14400.838;-4.61428;-2.08110;-2.82918;0
ACCE;13.824;14400.844;0.05746;1.20668;9.88326;3
LIGH;13.824;14400.846;14866.0;3
LIGH;13.828;14400.850;14866.0;3
ACCE;13.834;14400.854;0.03831;1.17795;9.97903;3
MAGN;13.835;14400.856;-4.61428;-2.08110;-2.82918;0
LIGH;13.842;14400.860;14866.0;3
ACCE;13.846;14400.864;-0.03831;1.19710;9.94073;3
LIGH;13.848;14400.870;14866.0;3
ACCE;13.854;14400.874;-0.09577;1.16837;10.08438;3
MAGN;13.855;14400.876;-4.61428;-2.08110;-2.82918;0
LIGH;13.862;14400.880;14866.0;3
ACCE;13.864;14400.884;-0.13408;1.09176;10.08438;3
LIGH;13.868;14400.890;14866.0;3
ACCE;13.874;14400.894;-0.14365;1.06303;10.10353;3
MAGN;13.875;14400.897;-5.07318;-3.04390;-3.26816;0
LIGH;13.882;14400.904;14866.0;3
ACCE;13.883;14400.904;-0.17238;1.00556;9.99819;3
LIGH;13.888;14400.910;14854.0;3
ACCE;13.894;14400.914;-0.16281;0.96726;9.93115;3
MAGN;13.895;14400.916;-5.07318;-3.04390;-3.26816;0
LIGH;13.898;14400.920;14854.0;3
ACCE;13.903;14400.924;-0.20111;0.96726;9.89284;3
LIGH;13.908;14400.930;14854.0;3
ACCE;13.914;14400.934;-0.23942;0.80445;10.14184;3
MAGN;13.915;14400.936;-5.07318;-3.04390;-3.26816;0
LIGH;13.918;14400.940;14854.0;3
ACCE;13.923;14400.944;-0.24900;0.62249;10.34295;3
LIGH;13.928;14400.950;14854.0;3
ACCE;13.934;14400.954;-0.27773;0.43096;10.54406;3
MAGN;13.935;14400.956;-5.69876;-3.48385;-3.12656;0
LIGH;13.938;14400.960;14854.0;3
ACCE;13.943;14400.964;-0.11492;0.29688;10.41957;3
LIGH;13.948;14400.970;14970.0;3
ACCE;13.954;14400.974;-0.00958;0.30646;10.30464;3
MAGN;13.955;14400.976;-5.69876;-3.48385;-3.12656;0
LIGH;13.958;14400.980;14970.0;3
ACCE;13.963;14400.983;0.07661;0.32561;10.00776;3
LIGH;13.969;14400.990;14970.0;3
ACCE;13.974;14400.994;0.33519;0.33519;9.54808;3
MAGN;13.978;14400.996;-5.69876;-3.48385;-3.12656;0
LIGH;13.978;14401.000;14970.0;3
ACCE;13.983;14401.004;0.37350;0.40223;9.30866;3
LIGH;13.988;14401.010;14970.0;3
ACCE;13.996;14401.014;0.38307;0.56503;9.33739;3
MAGN;13.998;14401.017;-6.42140;-3.86280;-2.62248;0
LIGH;13.999;14401.021;14970.0;3
ACCE;14.005;14401.026;0.37350;0.63207;9.24162;3
LIGH;14.011;14401.033;15028.0;3
ACCE;14.014;14401.034;0.31603;0.66080;9.44273;3
MAGN;14.015;14401.036;-6.42140;-3.86280;-2.62248;0
LIGH;14.018;14401.040;15028.0;3
ACCE;14.023;14401.044;0.25857;0.62249;9.46189;3
LIGH;14.031;14401.050;15028.0;3
ACCE;14.034;14401.054;0.18196;0.61292;9.69173;3
MAGN;14.035;14401.056;-6.42140;-3.86280;-2.62248;0
LIGH;14.038;14401.060;15028.0;3
ACCE;14.046;14401.064;0.13408;0.63207;9.72046;3
LIGH;14.052;14401.073;15028.0;3
ACCE;14.054;14401.074;0.11492;0.84276;9.73961;3
MAGN;14.055;14401.076;-6.22894;-3.52697;-2.37937;0
LIGH;14.058;14401.080;15028.0;3
ACCE;14.064;14401.084;0.13408;1.04387;9.61511;3
SOUN;14.064;1367.28;0.04173;66.39
LIGH;14.072;14401.090;15004.0;3
ACCE;14.074;14401.094;0.09577;1.17795;9.67257;3
MAGN;14.075;14401.096;-6.22894;-3.52697;-2.37937;0
LIGH;14.078;14401.100;15004.0;3
ACCE;14.083;14401.104;0.09577;1.23541;9.63427;3
LIGH;14.088;14401.110;15004.0;3
ACCE;14.094;14401.114;-0.02873;1.36948;9.62469;3
MAGN;14.095;14401.116;-6.22894;-3.52697;-2.37937;0
LIGH;14.099;14401.120;15004.0;3
ACCE;14.103;14401.124;-0.11492;1.44610;9.72046;3
LIGH;14.108;14401.130;15004.0;3
ACCE;14.115;14401.134;-0.25857;1.51314;10.07480;3
MAGN;14.120;14401.137;-6.24765;-4.92716;-1.98582;0
LIGH;14.121;14401.140;15004.0;3
ACCE;14.123;14401.144;-0.38307;1.37906;10.36211;3
LIGH;14.131;14401.153;15016.0;3
ACCE;14.134;14401.154;-0.34477;0.79487;10.71645;3
MAGN;14.135;14401.156;-6.24765;-4.92716;-1.98582;0
LIGH;14.138;14401.160;15016.0;3
ACCE;14.143;14401.164;-0.28730;0.70868;10.63026;3
LIGH;14.148;14401.170;15016.0;3
ACCE;14.154;14401.174;-0.25857;0.67038;10.64941;3
MAGN;14.155;14401.176;-6.24765;-4.92716;-1.98582;0
LIGH;14.158;14401.180;15016.0;3
ACCE;14.163;14401.184;-0.22027;0.65122;10.63983;3
LIGH;14.168;14401.190;15016.0;3
ACCE;14.174;14401.194;-0.13408;0.75657;10.65899;3
MAGN;14.175;14401.196;-5.69828;-5.21814;-2.15314;0
LIGH;14.178;14401.200;15016.0;3
ACCE;14.183;14401.204;-0.14365;0.78530;10.59195;3
LIGH;14.188;14401.210;15016.0;3
ACCE;14.194;14401.214;-0.14365;0.74699;10.62068;3
MAGN;14.195;14401.216;-5.69828;-5.21814;-2.15314;0
LIGH;14.198;14401.220;15074.0;3
ACCE;14.203;14401.224;-0.08619;0.67038;10.54406;3
LIGH;14.211;14401.230;15074.0;3
ACCE;14.214;14401.234;0.01915;0.36392;10.27591;3
MAGN;14.215;14401.236;-5.69828;-5.21814;-2.15314;0
LIGH;14.218;14401.240;15074.0;3
ACCE;14.223;14401.244;0.09577;0.34477;10.08438;3
LIGH;14.231;14401.250;15074.0;3
ACCE;14.234;14401.254;0.16281;0.37350;10.04607;3
MAGN;14.239;14401.257;-6.51915;-5.28071;-2.28502;0
LIGH;14.239;14401.260;15074.0;3
ACCE;14.246;14401.264;0.20111;0.50757;9.95030;3
ACCE;14.266;14401.274;0.19154;0.84276;10.14184;3
LIGH;14.267;14401.284;15062.0;3
MAGN;14.267;14401.284;-6.51915;-5.28071;-2.28502;0
ACCE;14.268;14401.284;0.04788;0.80445;10.27591;3
LIGH;14.269;14401.290;15155.0;3
GNSS;14.269;1490622065.000;40.313477;-3.483163;590.000;0.000;3.0;0.0;23;16
LIGH;14.274;14401.294;15155.0;3
ACCE;14.274;14401.294;0.04788;0.67995;10.38126;3
GNSS;14.276;1490622065.000;40.313477;-3.483163;590.000;0.000;3.0;0.0;23;16
LIGH;14.287;14401.302;15155.0;3
ACCE;14.287;14401.304;0.07661;0.57461;10.40999;3
MAGN;14.288;14401.306;-6.67163;-6.49498;-2.63876;0
LIGH;14.289;14401.310;15155.0;3
ACCE;14.294;14401.314;0.07661;0.54588;10.15141;3
LIGH;14.298;14401.320;15155.0;3
ACCE;14.304;14401.324;0.14365;0.62249;10.18972;3
MAGN;14.305;14401.326;-6.67163;-6.49498;-2.63876;0
LIGH;14.308;14401.330;15155.0;3
ACCE;14.313;14401.334;0.15323;0.72784;10.08438;3
LIGH;14.318;14401.340;15166.0;3
ACCE;14.324;14401.344;0.29688;0.90980;10.01734;3
MAGN;14.326;14401.346;-6.67163;-6.49498;-2.63876;0
LIGH;14.331;14401.350;15166.0;3
ACCE;14.333;14401.354;0.28730;0.94810;9.79707;3
LIGH;14.338;14401.360;15166.0;3
ACCE;14.345;14401.364;0.34477;0.83318;9.84496;3
MAGN;14.345;14401.367;-7.27345;-6.93053;-2.12045;0
LIGH;14.353;14401.373;15166.0;3
ACCE;14.353;14401.374;0.47884;0.68953;9.96946;3
LIGH;14.358;14401.380;15166.0;3
ACCE;14.365;14401.384;0.37350;0.45969;10.06522;3
MAGN;14.366;14401.387;-7.27345;-6.93053;-2.12045;0
ACCE;14.376;14401.396;0.33519;0.32561;9.93115;3
LIGH;14.378;14401.399;15132.0;3
LIGH;14.381;14401.402;15270.0;3
ACCE;14.384;14401.404;0.29688;0.32561;9.95030;3
MAGN;14.385;14401.406;-7.27345;-6.93053;-2.12045;0
LIGH;14.388;14401.410;15270.0;3
ACCE;14.394;14401.414;0.18196;0.40223;10.01734;3
LIGH;14.398;14401.420;15270.0;3
ACCE;14.404;14401.424;-0.12450;0.55545;10.75475;3
MAGN;14.405;14401.426;-5.65434;-6.47072;-1.68517;0
LIGH;14.411;14401.433;15270.0;3
ACCE;14.414;14401.434;-0.25857;0.59376;10.86968;3
LIGH;14.418;14401.440;15270.0;3
ACCE;14.424;14401.444;-0.29688;0.52672;11.13783;3
MAGN;14.425;14401.446;-5.65434;-6.47072;-1.68517;0
LIGH;14.428;14401.450;15270.0;3
ACCE;14.433;14401.454;-0.29688;0.32561;11.13783;3
LIGH;14.438;14401.460;15386.0;3
ACCE;14.444;14401.464;-0.14365;0.04788;11.09952;3
MAGN;14.445;14401.466;-5.65434;-6.47072;-1.68517;0
LIGH;14.451;14401.470;15386.0;3
ACCE;14.453;14401.474;-0.18196;-0.10534;10.99417;3
LIGH;14.458;14401.480;15386.0;3
ACCE;14.464;14401.484;-0.21069;-0.17238;11.03248;3
MAGN;14.465;14401.486;-4.63473;-6.35199;-1.80147;0
LIGH;14.468;14401.490;15386.0;3
ACCE;14.473;14401.494;-0.21069;-0.08619;10.78348;3
LIGH;14.478;14401.500;15386.0;3
ACCE;14.484;14401.504;-0.22027;-0.09577;10.55364;3
MAGN;14.485;14401.506;-4.63473;-6.35199;-1.80147;0
LIGH;14.488;14401.510;15386.0;3
ACCE;14.493;14401.514;-0.08619;-0.12450;10.19930;3
LIGH;14.498;14401.520;15374.0;3
ACCE;14.505;14401.524;0.00958;0.01915;10.04607;3
MAGN;14.505;14401.527;-4.63473;-6.35199;-1.80147;0
LIGH;14.512;14401.533;15397.0;3
ACCE;14.514;14401.534;0.06704;0.52672;9.52892;3
SOUN;14.514;303.30;0.00926;53.31
LIGH;14.519;14401.540;15397.0;3
ACCE;14.525;14401.544;0.09577;0.72784;9.50019;3
MAGN;14.526;14401.547;-4.34449;-7.18154;-1.52207;0
LIGH;14.533;14401.554;15397.0;3
ACCE;14.533;14401.554;0.07661;0.83318;9.43316;3
LIGH;14.538;14401.560;15397.0;3
ACCE;14.544;14401.564;-0.17238;0.65122;9.73004;3
MAGN;14.545;14401.566;-4.34449;-7.18154;-1.52207;0
LIGH;14.548;14401.570;15397.0;3
ACCE;14.553;14401.573;-0.24900;0.54588;9.90242;3
LIGH;14.558;14401.580;15397.0;3
ACCE;14.564;14401.584;-0.31603;0.54588;10.01734;3
MAGN;14.565;14401.586;-4.34449;-7.18154;-1.52207;0
LIGH;14.568;14401.590;15189.0;3
ACCE;14.573;14401.594;-0.37350;0.74699;9.87369;3
LIGH;14.578;14401.600;15189.0;3
ACCE;14.584;14401.604;-0.76614;1.29287;9.82580;3
MAGN;14.585;14401.606;-3.86792;-8.02476;-2.06512;0
LIGH;14.588;14401.610;15189.0;3
ACCE;14.593;14401.614;-0.94810;1.52271;9.68215;3
LIGH;14.598;14401.620;15189.0;3
ACCE;14.604;14401.624;-1.08218;1.85790;9.60554;3
MAGN;14.605;14401.626;-3.86792;-8.02476;-2.06512;0
LIGH;14.608;14401.630;15189.0;3
ACCE;14.614;14401.634;-1.17795;2.04944;9.44273;3
LIGH;14.622;14401.643;15189.0;3
ACCE;14.625;14401.644;-1.47483;2.38462;9.47146;3
MAGN;14.626;14401.647;-3.86792;-8.02476;-2.06512;0
LIGH;14.630;14401.652;14993.0;3
ACCE;14.633;14401.654;-1.62806;2.41336;9.50019;3
LIGH;14.640;14401.660;14993.0;3
ACCE;14.644;14401.664;-1.67594;2.35589;9.73004;3
MAGN;14.645;14401.666;-3.60519;-9.32834;-2.36531;0
LIGH;14.648;14401.670;14993.0;3
ACCE;14.653;14401.674;-1.67594;2.28886;9.77792;3
LIGH;14.660;14401.680;14993.0;3
ACCE;14.665;14401.684;-1.73340;2.33674;9.42358;3
MAGN;14.665;14401.687;-3.60519;-9.32834;-2.36531;0
LIGH;14.669;14401.691;14993.0;3
ACCE;14.673;14401.694;-1.66636;2.36547;9.13627;3
LIGH;14.680;14401.700;14993.0;3
ACCE;14.684;14401.704;-1.56102;2.39420;8.84897;3
MAGN;14.685;14401.706;-3.60519;-9.32834;-2.36531;0
LIGH;14.688;14401.710;14981.0;3
ACCE;14.693;14401.714;-1.50356;2.15478;8.49463;3
LIGH;14.700;14401.720;14981.0;3
ACCE;14.705;14401.724;-1.28329;1.12049;8.58082;3
MAGN;14.705;14401.727;-2.57368;-9.37102;-2.40598;0
LIGH;14.708;14401.730;14981.0;3
ACCE;14.713;14401.734;-1.91536;1.31202;8.59040;3
LIGH;14.718;14401.740;14981.0;3
ACCE;14.725;14401.744;-6.23450;3.91691;6.23450;3
MAGN;14.727;14401.747;-2.57368;-9.37102;-2.40598;0
ACCE;14.743;14401.754;-3.98395;7.24964;6.87615;3
LIGH;14.744;14401.756;14981.0;3
LIGH;14.747;14401.763;14981.0;3
ACCE;14.748;14401.764;-2.91135;5.72693;7.52737;3
MAGN;14.752;14401.766;-2.57368;-9.37102;-2.40598;0
LIGH;14.753;14401.771;15212.0;3
ACCE;14.753;14401.774;-3.65834;2.90177;9.56723;3
ACCE;14.766;14401.784;-3.09331;1.23541;9.61511;3
LIGH;14.769;14401.789;15212.0;3
MAGN;14.769;14401.789;-1.01579;-8.90835;-2.64636;0
ACCE;14.774;14401.794;-1.92494;0.65122;9.48104;3
LIGH;14.775;14401.797;15212.0;3
LIGH;14.783;14401.804;15212.0;3
ACCE;14.786;14401.804;-1.69509;0.70868;9.61511;3
MAGN;14.787;14401.809;-1.01579;-8.90835;-2.64636;0
LIGH;14.790;14401.812;15212.0;3
ACCE;14.794;14401.814;-1.58017;0.74699;9.56723;3
LIGH;14.799;14401.820;15212.0;3
ACCE;14.805;14401.824;-1.84832;0.45011;9.62469;3
MAGN;14.807;14401.827;-1.01579;-8.90835;-2.64636;0
LIGH;14.808;14401.830;15767.0;3
ACCE;14.814;14401.834;-1.65679;-1.21625;8.59040;3
LIGH;14.822;14401.840;15767.0;3
ACCE;14.824;14401.844;-0.93853;-1.55144;10.63983;3
MAGN;14.825;14401.846;1.42042;-7.66733;-3.84334;0
LIGH;14.828;14401.850;15767.0;3
ACCE;14.833;14401.854;-1.66636;-1.59933;11.58794;3
LIGH;14.838;14401.859;15767.0;3
ACCE;14.844;14401.864;-2.48039;-1.52271;12.47858;3
MAGN;14.845;14401.866;1.42042;-7.66733;-3.84334;0
LIGH;14.848;14401.869;15767.0;3
ACCE;14.853;14401.873;-3.39977;0.27773;17.55429;3
LIGH;14.858;14401.879;15767.0;3
ACCE;14.864;14401.884;-3.58173;1.25456;11.79863;3
MAGN;14.865;14401.886;1.42042;-7.66733;-3.84334;0
LIGH;14.868;14401.890;15663.0;3
ACCE;14.873;14401.894;-2.85389;2.15478;11.45386;3
LIGH;14.880;14401.900;16184.0;3
ACCE;14.888;14401.904;-2.02071;2.48997;10.37168;3
MAGN;14.889;14401.906;5.01351;-6.19173;-5.02229;0
LIGH;14.889;14401.910;16184.0;3
ACCE;14.894;14401.914;-2.28886;4.07972;9.58638;3
LIGH;14.898;14401.920;16184.0;3
ACCE;14.904;14401.924;-2.63362;4.63517;9.01178;3
MAGN;14.905;14401.926;5.01351;-6.19173;-5.02229;0
LIGH;14.908;14401.930;16184.0;3
ACCE;14.913;14401.934;-2.62405;4.64475;7.96790;3
LIGH;14.918;14401.940;16184.0;3
ACCE;14.924;14401.944;-2.57616;3.96480;7.33583;3
MAGN;14.925;14401.946;5.01351;-6.19173;-5.02229;0
LIGH;14.928;14401.950;16184.0;3
ACCE;14.933;14401.954;-2.35589;2.65278;7.19218;3
LIGH;14.938;14401.960;15987.0;3
ACCE;14.944;14401.964;-2.18351;2.22182;7.33583;3
MAGN;14.945;14401.966;7.35848;-5.59765;-5.44191;0
LIGH;14.948;14401.970;15987.0;3
ACCE;14.953;14401.974;-2.70066;2.08774;8.33182;3
LIGH;14.958;14401.980;15987.0;3
ACCE;14.965;14401.984;-4.73094;1.03430;10.61110;3
MAGN;14.966;14401.987;7.35848;-5.59765;-5.44191;0
LIGH;14.969;14401.991;15987.0;3
ACCE;14.973;14401.994;-4.73094;-0.45969;10.49618;3
LIGH;14.981;14402.000;15987.0;3
ACCE;14.984;14402.004;-4.00311;-1.20668;10.77391;3
MAGN;14.985;14402.006;7.35848;-5.59765;-5.44191;0
LIGH;14.988;14402.010;15987.0;3
ACCE;14.993;14402.014;-3.22738;-1.34075;10.20888;3
LIGH;14.998;14402.020;16322.0;3
ACCE;15.004;14402.024;-3.10289;-0.38307;9.24162;3
MAGN;15.008;14402.026;10.39800;-3.77525;-5.59936;0
LIGH;15.009;14402.030;16322.0;3
ACCE;15.015;14402.035;-3.32315;0.40223;9.10754;3
ACCE;15.025;14402.044;-3.77326;1.25456;9.05008;3
MAGN;15.027;14402.049;10.39800;-3.77525;-5.59936;0
LIGH;15.029;14402.050;16322.0;3
LIGH;15.031;14402.053;16322.0;3
ACCE;15.033;14402.054;-4.07972;1.86748;8.95431;3
LIGH;15.038;14402.060;16322.0;3
ACCE;15.045;14402.064;-3.92649;1.67594;9.44273;3
MAGN;15.046;14402.067;10.39800;-3.77525;-5.59936;0
LIGH;15.048;14402.070;16322.0;3
ACCE;15.053;14402.074;-3.68707;1.13006;9.96946;3
SOUN;15.056;393.26;0.01200;55.56
LIGH;15.062;14402.080;16415.0;3
ACCE;15.064;14402.084;-3.07416;0.84276;10.40041;3
MAGN;15.065;14402.086;13.52213;-3.54534;-5.85227;0
LIGH;15.068;14402.090;16415.0;3
ACCE;15.073;14402.094;-2.00155;0.98641;10.85052;3
LIGH;15.079;14402.100;16415.0;3
ACCE;15.085;14402.104;-0.61292;0.96726;14.20240;3
MAGN;15.085;14402.107;13.52213;-3.54534;-5.85227;0
LIGH;15.089;14402.110;16415.0;3
ACCE;15.093;14402.114;-2.78685;1.07260;12.56477;3
LIGH;15.098;14402.120;16415.0;3
ACCE;15.104;14402.124;-1.68552;0.90022;9.88326;3
MAGN;15.105;14402.126;13.52213;-3.54534;-5.85227;0
LIGH;15.108;14402.130;16415.0;3
ACCE;15.113;14402.134;-1.45567;1.27372;8.61913;3
LIGH;15.118;14402.140;16438.0;3
ACCE;15.124;14402.144;-1.93451;1.31202;10.23761;3
MAGN;15.125;14402.146;16.88144;-2.30518;-6.47141;0
LIGH;15.129;14402.150;16438.0;3
ACCE;15.133;14402.154;-2.49955;1.64721;10.30464;3
LIGH;15.138;14402.160;16438.0;3
ACCE;15.146;14402.164;-2.90177;1.88663;10.17057;3
MAGN;15.147;14402.166;16.88144;-2.30518;-6.47141;0
LIGH;15.149;14402.170;16438.0;3
ACCE;15.155;14402.174;-2.92093;1.64721;9.64384;3
LIGH;15.162;14402.184;16438.0;3
ACCE;15.164;14402.184;-1.48441;0.97683;9.52892;3
MAGN;15.165;14402.186;16.88144;-2.30518;-6.47141;0
LIGH;15.169;14402.190;16438.0;3
ACCE;15.173;14402.194;-0.84276;1.28329;9.32781;3
LIGH;15.178;14402.200;16657.0;3
ACCE;15.184;14402.204;-0.42138;1.51314;9.27993;3
MAGN;15.185;14402.206;16.96709;-0.90748;-7.20667;0
LIGH;15.188;14402.210;16657.0;3
ACCE;15.198;14402.218;-0.82361;1.60890;10.40041;3
LIGH;15.202;14402.223;16657.0;3
ACCE;15.204;14402.224;-1.36948;1.53229;10.78348;3
MAGN;15.205;14402.226;16.96709;-0.90748;-7.20667;0
LIGH;15.208;14402.230;16657.0;3
ACCE;15.213;14402.234;-1.31202;1.70467;10.63983;3
LIGH;15.218;14402.240;16657.0;3
ACCE;15.224;14402.244;-1.17795;1.93451;10.59195;3
MAGN;15.225;14402.246;16.96709;-0.90748;-7.20667;0
LIGH;15.228;14402.250;16657.0;3
ACCE;15.233;14402.254;-1.25456;1.88663;10.58237;3
LIGH;15.239;14402.260;16542.0;3
WIFI;15.240;14402.213;test-CAR;00:0b:86:27:32:e2;-79
WIFI;15.240;14402.213;eduroam;00:0b:86:27:32:e0;-82
WIFI;15.240;14402.213;portal-csic;00:0b:86:27:32:e1;-82
WIFI;15.240;14402.213;eduroam;00:0b:86:27:35:90;-84
WIFI;15.240;14402.213;test-CAR;00:0b:86:27:35:92;-85
WIFI;15.240;14402.213;portal-csic;00:0b:86:27:35:91;-85
WIFI;15.240;14402.213;SMC_LOPSI;00:13:f7:80:98:e4;-87
WIFI;15.240;14402.213;test-CAR;00:0b:86:27:35:82;-92
WIFI;15.240;14402.213;portal-csic;00:0b:86:27:35:81;-91
ACCE;15.268;14402.264;-1.02472;0.81403;10.71645;3
MAGN;15.271;14402.267;15.06974;-0.16808;-7.69429;0
LIGH;15.271;14402.271;17039.0;3
ACCE;15.271;14402.274;-0.93853;0.53630;10.43872;3
LIGH;15.272;14402.281;17039.0;3
ACCE;15.272;14402.284;-1.07260;0.35434;10.36211;3
MAGN;15.273;14402.287;15.06974;-0.16808;-7.69429;0
LIGH;15.273;14402.293;17039.0;3
ACCE;15.273;14402.294;-1.42694;0.40223;10.04607;3
LIGH;15.281;14402.300;17039.0;3
GNSS;15.282;1490622066.000;40.313477;-3.483165;590.000;225.400;3.0;0.2;23;15
ACCE;15.286;14402.304;-1.73340;0.35434;10.05565;3
MAGN;15.287;14402.306;15.06974;-0.16808;-7.69429;0
GNSS;15.287;1490622066.000;40.313477;-3.483165;590.000;225.400;3.0;0.2;23;15
LIGH;15.289;14402.311;17039.0;3
ACCE;15.306;14402.314;-2.03028;0.42138;10.09395;3
LIGH;15.307;14402.320;17039.0;3
ACCE;15.307;14402.324;-2.23140;0.90022;10.64941;3
MAGN;15.308;14402.326;10.90048;0.30775;-7.49604;0
ACCE;15.314;14402.334;-0.94810;2.42293;12.22001;3
LIGH;15.315;14402.337;17328.0;3
ACCE;15.325;14402.344;0.34477;2.08774;12.12424;3
LIGH;15.327;14402.347;17328.0;3
MAGN;15.328;14402.348;10.90048;0.30775;-7.49604;0
LIGH;15.332;14402.353;17328.0;3
ACCE;15.334;14402.354;1.45567;1.12049;12.22001;3
LIGH;15.338;14402.360;17328.0;3
ACCE;15.344;14402.364;1.62806;0.22984;13.08192;3
MAGN;15.345;14402.366;10.90048;0.30775;-7.49604;0
LIGH;15.351;14402.370;17328.0;3
ACCE;15.353;14402.374;0.68953;0.54588;12.63181;3
LIGH;15.358;14402.380;17328.0;3
ACCE;15.364;14402.384;-0.15323;0.63207;12.55519;3
MAGN;15.365;14402.386;3.36671;0.87010;-4.74608;0
LIGH;15.371;14402.390;16473.0;3
ACCE;15.374;14402.394;-0.75657;0.56503;12.18170;3
LIGH;15.379;14402.400;16473.0;3
ACCE;15.384;14402.404;-0.65122;0.22984;10.66856;3
MAGN;15.385;14402.406;3.36671;0.87010;-4.74608;0
LIGH;15.393;14402.414;16473.0;3
ACCE;15.397;14402.414;-0.30646;0.16281;9.68215;3
LIGH;15.398;14402.420;16473.0;3
ACCE;15.404;14402.424;0.46926;0.14365;9.07881;3
MAGN;15.405;14402.426;3.36671;0.87010;-4.74608;0
LIGH;15.409;14402.430;16473.0;3
ACCE;15.413;14402.434;1.05345;0.35434;8.82024;3
LIGH;15.418;14402.440;16473.0;3
ACCE;15.424;14402.444;2.36547;1.52271;8.93516;3
MAGN;15.425;14402.446;-8.88401;1.64944;1.16004;0
LIGH;15.431;14402.453;13189.0;3
ACCE;15.433;14402.454;3.20823;1.69509;8.55209;3
LIGH;15.438;14402.460;13189.0;3
ACCE;15.444;14402.464;4.07014;1.59933;8.45632;3
MAGN;15.445;14402.467;-8.88401;1.64944;1.16004;0
LIGH;15.451;14402.472;13189.0;3
ACCE;15.453;14402.474;4.52983;1.56102;8.91601;3
LIGH;15.458;14402.480;13189.0;3
ACCE;15.464;14402.484;4.72137;0.91937;8.38928;3
MAGN;15.465;14402.486;-8.88401;1.64944;1.16004;0
LIGH;15.468;14402.490;13189.0;3
ACCE;15.473;14402.494;4.72137;0.12450;7.39329;3
LIGH;15.478;14402.500;13189.0;3
ACCE;15.484;14402.504;5.21936;0.22984;6.10043;3
MAGN;15.484;14402.506;-19.66375;2.84006;11.44371;0
LIGH;15.488;14402.510;8565.0;3
ACCE;15.493;14402.514;5.88974;0.68953;5.60243;3
SOUN;15.497;675.51;0.02062;60.26
LIGH;15.501;14402.520;8565.0;3
ACCE;15.504;14402.524;6.89530;1.13006;5.71735;3
MAGN;15.505;14402.526;-19.66375;2.84006;11.44371;0
LIGH;15.508;14402.530;8565.0;3
ACCE;15.513;14402.534;7.23049;1.27372;5.94720;3
LIGH;15.518;14402.540;8565.0;3
ACCE;15.524;14402.544;7.58483;1.35991;6.40688;3
MAGN;15.531;14402.546;-19.66375;2.84006;11.44371;0
LIGH;15.532;14402.550;8565.0;3
ACCE;15.533;14402.554;7.89129;1.35033;6.24408;3
LIGH;15.538;14402.560;8565.0;3
ACCE;15.548;14402.564;9.10754;0.76614;5.38217;3
MAGN;15.549;14402.566;-26.63953;3.58808;20.54942;0
LIGH;15.550;14402.572;9930.0;3
ACCE;15.553;14402.574;9.21289;0.59376;4.93206;3
LIGH;15.558;14402.580;6820.0;3
ACCE;15.564;14402.584;9.19373;0.64165;4.78840;3
MAGN;15.565;14402.587;-26.63953;3.58808;20.54942;0
LIGH;15.568;14402.590;6820.0;3
ACCE;15.573;14402.594;9.41400;0.52672;4.55856;3
LIGH;15.578;14402.600;6820.0;3
ACCE;15.584;14402.604;9.24162;0.45011;4.66391;3
MAGN;15.585;14402.606;-26.63953;3.58808;20.54942;0
LIGH;15.588;14402.610;6820.0;3
ACCE;15.593;14402.614;9.28950;0.85234;3.96480;3
LIGH;15.598;14402.620;6820.0;3
ACCE;15.604;14402.624;9.49062;1.19710;3.49553;3
MAGN;15.605;14402.626;-29.67462;3.65364;27.63816;0
LIGH;15.608;14402.630;6820.0;3
ACCE;15.613;14402.634;9.56723;1.26414;3.14119;3
LIGH;15.618;14402.640;5999.0;3
ACCE;15.624;14402.644;8.64786;1.15879;2.19309;3
MAGN;15.625;14402.646;-29.67462;3.65364;27.63816;0
LIGH;15.628;14402.650;5999.0;3
ACCE;15.633;14402.654;8.65743;0.92895;2.69108;3
LIGH;15.638;14402.660;5999.0;3
ACCE;15.644;14402.664;8.93516;0.67995;3.52426;3
MAGN;15.645;14402.666;-29.67462;3.65364;27.63816;0
LIGH;15.652;14402.670;5999.0;3
ACCE;15.653;14402.674;8.06367;1.13964;3.31358;3
LIGH;15.658;14402.680;5999.0;3
ACCE;15.666;14402.685;7.13472;1.57060;2.39420;3
MAGN;15.668;14402.689;-30.84161;3.82514;33.17894;0
LIGH;15.670;14402.692;6253.0;3
ACCE;15.678;14402.698;7.45076;1.04387;0.86191;3
LIGH;15.681;14402.703;5444.0;3
ACCE;15.684;14402.704;7.45076;1.04387;0.86191;3
MAGN;15.685;14402.706;-30.84161;3.82514;33.17894;0
LIGH;15.688;14402.710;5444.0;3
ACCE;15.694;14402.714;8.82024;0.57461;0.16281;3
LIGH;15.698;14402.720;5444.0;3
ACCE;15.704;14402.724;9.24162;0.23942;0.25857;3
MAGN;15.705;14402.726;-30.84161;3.82514;33.17894;0
LIGH;15.708;14402.730;5444.0;3
ACCE;15.713;14402.734;9.34696;-0.11492;0.43096;3
LIGH;15.718;14402.740;5444.0;3
ACCE;15.724;14402.744;9.16500;-0.13408;1.02472;3
MAGN;15.725;14402.746;-30.62700;4.69079;37.90432;0
LIGH;15.729;14402.750;5444.0;3
ACCE;15.733;14402.754;8.76278;0.35434;1.00556;3
LIGH;15.738;14402.760;4889.0;3
ACCE;15.744;14402.764;8.91601;0.26815;0.88107;3
MAGN;15.745;14402.766;-30.62700;4.69079;37.90432;0
LIGH;15.751;14402.770;4889.0;3
ACCE;15.753;14402.774;8.98304;0.39265;0.52672;3
LIGH;15.758;14402.780;4889.0;3
ACCE;15.764;14402.784;8.98304;0.73741;-0.38307;3
MAGN;15.765;14402.786;-30.62700;4.69079;37.90432;0
LIGH;15.771;14402.790;4889.0;3
ACCE;15.773;14402.794;9.31823;0.19154;-0.71826;3
LIGH;15.778;14402.800;4889.0;3
ACCE;15.784;14402.804;9.71088;-0.13408;-0.83318;3
MAGN;15.791;14402.806;-29.06087;6.25246;40.34428;0
LIGH;15.792;14402.810;4889.0;3
ACCE;15.793;14402.814;10.10353;-0.49799;-1.11091;3
LIGH;15.801;14402.822;4439.0;3
ACCE;15.804;14402.824;10.06522;-0.89064;-1.59933;3
MAGN;15.805;14402.826;-29.06087;6.25246;40.34428;0
LIGH;15.810;14402.830;4439.0;3
ACCE;15.813;14402.834;10.00776;-0.63207;-1.43652;3
LIGH;15.819;14402.840;4439.0;3
ACCE;15.825;14402.844;10.01734;-0.61292;-0.71826;3
MAGN;15.827;14402.846;-29.06087;6.25246;40.34428;0
LIGH;15.836;14402.854;4439.0;3
ACCE;15.838;14402.854;10.02692;-0.88107;-0.68953;3
LIGH;15.839;14402.861;4439.0;3
ACCE;15.845;14402.864;10.82179;-1.37906;-0.13408;3
MAGN;15.845;14402.866;-27.08237;8.22422;42.77422;0
LIGH;15.848;14402.870;4439.0;3
ACCE;15.853;14402.874;11.01333;-1.32160;0.00958;3
LIGH;15.858;14402.880;3872.0;3
ACCE;15.864;14402.884;10.94629;-1.44610;0.16281;3
MAGN;15.865;14402.886;-27.08237;8.22422;42.77422;0
LIGH;15.868;14402.890;3872.0;3
ACCE;15.873;14402.894;10.78348;-1.71425;0.08619;3
LIGH;15.878;14402.900;3872.0;3
ACCE;15.884;14402.904;9.97903;-2.10690;-0.26815;3
MAGN;15.885;14402.906;-27.08237;8.22422;42.77422;0
LIGH;15.888;14402.910;3872.0;3
ACCE;15.893;14402.914;9.85453;-2.26970;-0.53630;3
LIGH;15.898;14402.920;3872.0;3
ACCE;15.904;14402.924;9.97903;-2.46124;-0.87149;3
MAGN;15.905;14402.926;-23.76455;11.15433;45.14099;0
LIGH;15.909;14402.930;3872.0;3
ACCE;15.915;14402.935;10.18972;-2.64320;-1.13964;3
LIGH;15.918;14402.940;4069.0;3
ACCE;15.924;14402.944;10.59195;-2.56658;-1.00556;3
MAGN;15.926;14402.946;-23.76455;11.15433;45.14099;0
LIGH;15.928;14402.950;3317.0;3
ACCE;15.933;14402.954;10.94629;-2.49955;-0.88107;3
LIGH;15.938;14402.960;3317.0;3
ACCE;15.944;14402.964;10.83137;-2.29843;-0.69911;3
MAGN;15.945;14402.966;-23.76455;11.15433;45.14099;0
LIGH;15.948;14402.970;3317.0;3
ACCE;15.953;14402.974;10.56322;-2.03028;-0.58419;3
LIGH;15.958;14402.980;3317.0;3
ACCE;15.965;14402.984;10.80264;-1.89621;0.04788;3
MAGN;15.966;14402.987;-20.78014;13.85866;46.07866;0
LIGH;15.968;14402.990;3317.0;3
ACCE;15.973;14402.994;10.57279;-1.86748;0.16281;3
LIGH;15.981;14403.000;3317.0;3
ACCE;15.984;14403.004;10.16099;-1.69509;0.09577;3
MAGN;15.985;14403.006;-20.78014;13.85866;46.07866;0
LIGH;15.988;14403.010;3063.0;3
ACCE;15.993;14403.014;9.86411;-1.80044;-0.30646;3
LIGH;15.998;14403.020;3063.0;3
ACCE;16.004;14403.024;8.73405;-1.76213;-1.08218;3
MAGN;16.005;14403.026;-20.78014;13.85866;46.07866;0
LIGH;16.008;14403.030;3063.0;3
ACCE;16.013;14403.034;8.36055;-1.54187;-1.62806;3
LIGH;16.018;14403.040;3063.0;3
ACCE;16.024;14403.044;8.49463;-1.51314;-1.97282;3
MAGN;16.025;14403.046;-18.91892;15.24685;46.64392;0
LIGH;16.028;14403.050;3063.0;3
ACCE;16.033;14403.054;8.87770;-1.68552;-2.02071;3
LIGH;16.038;14403.060;3063.0;3
ACCE;16.046;14403.064;9.01178;-1.71425;-2.04944;3
MAGN;16.051;14403.067;-18.91892;15.24685;46.64392;0
LIGH;16.051;14403.071;2982.0;3
SOUN;16.052;414.67;0.01266;56.02
ACCE;16.057;14403.074;8.94474;-1.31202;-1.93451;3
LIGH;16.059;14403.081;2982.0;3
ACCE;16.065;14403.084;9.03093;-0.93853;-1.45567;3
MAGN;16.066;14403.087;-18.91892;15.24685;46.64392;0
LIGH;16.068;14403.090;2982.0;3
ACCE;16.073;14403.094;9.62469;-0.85234;-0.52672;3
LIGH;16.082;14403.104;2982.0;3
ACCE;16.084;14403.104;9.73004;-0.81403;-0.09577;3
MAGN;16.085;14403.106;-19.91294;15.19142;46.28406;0
LIGH;16.088;14403.110;2982.0;3
ACCE;16.093;14403.114;9.83538;-0.90022;0.15323;3
LIGH;16.098;14403.120;2982.0;3
ACCE;16.105;14403.124;9.83538;-1.54187;0.65122;3
MAGN;16.105;14403.127;-19.91294;15.19142;46.28406;0
LIGH;16.108;14403.130;3479.0;3
ACCE;16.113;14403.134;9.56723;-1.44610;0.87149;3
LIGH;16.121;14403.140;3479.0;3
ACCE;16.124;14403.144;9.13627;-0.99599;1.24498;3
MAGN;16.125;14403.146;-19.91294;15.19142;46.28406;0
LIGH;16.128;14403.150;3479.0;3
ACCE;16.133;14403.154;8.70532;-0.33519;1.33118;3
LIGH;16.138;14403.160;3479.0;3
ACCE;16.144;14403.164;8.37013;-0.03831;1.26414;3
MAGN;16.145;14403.166;-19.69825;9.23910;33.30293;0
LIGH;16.148;14403.170;3479.0;3
ACCE;16.153;14403.174;8.65743;-0.49799;1.27372;3
LIGH;16.158;14403.180;3479.0;3
ACCE;16.164;14403.184;9.34696;-1.09176;1.26414;3
MAGN;16.165;14403.186;-19.69825;9.23910;33.30293;0
LIGH;16.168;14403.190;4855.0;3
ACCE;16.173;14403.194;9.92157;-1.26414;1.65679;3
LIGH;16.182;14403.200;4855.0;3
ACCE;16.187;14403.205;9.73961;-0.34477;3.31358;3
MAGN;16.187;14403.208;-19.69825;9.23910;33.30293;0
LIGH;16.192;14403.214;4855.0;3
ACCE;16.195;14403.214;9.80665;-0.06704;3.97437;3
LIGH;16.198;14403.220;4855.0;3
ACCE;16.204;14403.224;9.80665;0.00958;4.83629;3
MAGN;16.205;14403.226;-21.88992;3.08015;18.96703;0
LIGH;16.208;14403.230;4855.0;3
ACCE;16.213;14403.234;8.83939;0.36392;5.88974;3
LIGH;16.218;14403.240;4855.0;3
ACCE;16.224;14403.244;7.24007;1.68552;7.87214;3
MAGN;16.225;14403.246;-21.88992;3.08015;18.96703;0
LIGH;16.228;14403.250;7421.0;3
ACCE;16.233;14403.254;6.87615;1.86748;8.00621;3
LIGH;16.241;14403.260;7421.0;3
ACCE;16.244;14403.264;7.10599;1.39821;7.86256;3
MAGN;16.246;14403.266;-21.88992;3.08015;18.96703;0
LIGH;16.248;14403.270;7421.0;3
ACCE;16.255;14403.274;7.64229;0.60334;7.27837;3
LIGH;16.263;14403.284;7421.0;3
ACCE;16.265;14403.284;7.91044;0.48842;6.22492;3
MAGN;16.266;14403.287;-23.22209;-2.53904;7.85198;0
LIGH;16.277;14403.290;7421.0;3
ACCE;16.278;14403.294;7.74764;0.95768;5.91847;3
LIGH;16.281;14403.300;7421.0;3
GNSS;16.282;1490622067.000;40.313479;-3.483158;590.000;84.300;3.0;0.3;23;17
ACCE;16.288;14403.304;7.44118;1.66636;6.21535;3
MAGN;16.289;14403.306;-23.22209;-2.53904;7.85198;0
LIGH;16.289;14403.310;6427.0;3
GNSS;16.289;1490622067.000;40.313479;-3.483158;590.000;84.300;3.0;0.3;23;17
ACCE;16.293;14403.314;6.91445;2.28886;6.58884;3
LIGH;16.301;14403.320;9432.0;3
ACCE;16.304;14403.324;5.81312;2.87304;7.65187;3
MAGN;16.308;14403.326;-23.22209;-2.53904;7.85198;0
LIGH;16.309;14403.330;9432.0;3
ACCE;16.320;14403.334;5.35344;2.92093;7.91044;3
LIGH;16.321;14403.343;9432.0;3
ACCE;16.326;14403.344;4.37660;3.07416;8.25521;3
MAGN;16.326;14403.347;-23.03006;-7.00184;-0.40617;0
LIGH;16.330;14403.350;9432.0;3
ACCE;16.333;14403.354;3.44765;3.31358;8.44674;3
LIGH;16.338;14403.360;9432.0;3
ACCE;16.345;14403.364;3.01669;3.39977;8.79151;3
MAGN;16.346;14403.368;-23.03006;-7.00184;-0.40617;0
LIGH;16.349;14403.371;9432.0;3
ACCE;16.353;14403.374;2.90177;3.00712;8.95431;3
LIGH;16.358;14403.380;11733.0;3
ACCE;16.364;14403.384;3.01669;2.68151;9.28950;3
MAGN;16.365;14403.386;-23.03006;-7.00184;-0.40617;0
LIGH;16.368;14403.390;11733.0;3
ACCE;16.373;14403.394;3.30400;2.53785;9.47146;3
LIGH;16.378;14403.400;11733.0;3
ACCE;16.384;14403.404;2.76770;3.07416;9.50019;3
MAGN;16.385;14403.406;-17.86427;-10.57398;-10.18386;0
LIGH;16.388;14403.410;11733.0;3
ACCE;16.393;14403.414;2.30801;3.23696;9.66300;3
LIGH;16.398;14403.420;11733.0;3
ACCE;16.404;14403.424;1.82917;3.36146;10.22803;3
MAGN;16.405;14403.426;-17.86427;-10.57398;-10.18386;0
LIGH;16.408;14403.430;11733.0;3
ACCE;16.413;14403.433;1.11091;3.47638;10.49618;3
LIGH;16.418;14403.440;15559.0;3
ACCE;16.425;14403.444;0.05746;3.52426;10.81221;3
MAGN;16.426;14403.447;-17.86427;-10.57398;-10.18386;0
LIGH;16.430;14403.450;15559.0;3
ACCE;16.433;14403.454;-0.45011;3.30400;10.37168;3
LIGH;16.441;14403.460;15559.0;3
ACCE;16.448;14403.464;-0.86191;3.00712;10.07480;3
MAGN;16.449;14403.466;-9.21216;-13.80024;-19.03782;0
LIGH;16.452;14403.472;15559.0;3
ACCE;16.455;14403.474;-1.62806;2.73897;9.77792;3
LIGH;16.461;14403.483;15559.0;3
ACCE;16.464;14403.484;-1.81959;2.79643;9.94073;3
MAGN;16.465;14403.486;-9.21216;-13.80024;-19.03782;0
LIGH;16.468;14403.490;15559.0;3
ACCE;16.473;14403.494;-1.91536;2.76770;9.86411;3
LIGH;16.478;14403.500;17698.0;3
ACCE;16.484;14403.504;-2.23140;2.78685;9.91199;3
MAGN;16.485;14403.507;-9.21216;-13.80024;-19.03782;0
LIGH;16.488;14403.510;17698.0;3
SOUN;16.489;371.86;0.01135;55.08
ACCE;16.494;14403.514;-3.92649;3.16035;10.08438;3
LIGH;16.501;14403.523;17698.0;3
ACCE;16.504;14403.524;-4.55856;3.30400;10.05565;3
MAGN;16.505;14403.526;2.42985;-15.06623;-26.06399;0
LIGH;16.508;14403.530;17698.0;3
ACCE;16.513;14403.534;-4.80756;3.26569;9.63427;3
LIGH;16.518;14403.540;17698.0;3
ACCE;16.524;14403.544;-5.23851;2.91135;8.80109;3
MAGN;16.525;14403.546;2.42985;-15.06623;-26.06399;0
LIGH;16.531;14403.550;17698.0;3
ACCE;16.533;14403.554;-5.21936;2.66235;8.16902;3
LIGH;16.538;14403.560;17848.0;3
ACCE;16.544;14403.564;-5.18105;2.43251;7.77637;3
MAGN;16.545;14403.566;2.42985;-15.06623;-26.06399;0
LIGH;16.548;14403.570;17848.0;3
ACCE;16.553;14403.574;-5.31513;2.35589;7.41245;3
LIGH;16.558;14403.580;17848.0;3
ACCE;16.564;14403.584;-6.03339;2.28886;6.89530;3
MAGN;16.572;14403.586;10.30688;-16.14372;-29.85937;0
LIGH;16.572;14403.590;17848.0;3
ACCE;16.573;14403.594;-6.41646;2.48039;7.29753;3
LIGH;16.582;14403.600;17848.0;3
ACCE;16.585;14403.604;-6.54096;2.71024;8.07325;3
MAGN;16.586;14403.607;10.30688;-16.14372;-29.85937;0
ACCE;16.594;14403.614;-6.54096;2.96881;8.45632;3
LIGH;16.595;14403.617;17848.0;3
LIGH;16.598;14403.620;16981.0;3
ACCE;16.604;14403.624;-6.19619;3.03585;8.60955;3
MAGN;16.605;14403.626;10.30688;-16.14372;-29.85937;0
LIGH;16.609;14403.630;16981.0;3
ACCE;16.613;14403.634;-5.90889;2.90177;8.23605;3
LIGH;16.618;14403.640;16981.0;3
ACCE;16.624;14403.644;-5.85143;2.80600;7.93917;3
MAGN;16.625;14403.646;18.94974;-16.30493;-31.38250;0
LIGH;16.632;14403.650;16981.0;3
ACCE;16.634;14403.654;-5.89931;2.77727;7.56568;3
LIGH;16.638;14403.660;16981.0;3
ACCE;16.644;14403.664;-6.58884;3.03585;7.10599;3
MAGN;16.646;14403.666;18.94974;-16.30493;-31.38250;0
LIGH;16.648;14403.670;16981.0;3
ACCE;16.653;14403.674;-7.36456;3.11246;7.00065;3
LIGH;16.658;14403.680;17756.0;3
ACCE;16.664;14403.684;-8.34140;2.97839;6.88572;3
MAGN;16.665;14403.686;18.94974;-16.30493;-31.38250;0
LIGH;16.668;14403.690;15236.0;3
ACCE;16.673;14403.694;-8.83939;2.67193;6.47392;3
LIGH;16.678;14403.700;15236.0;3
ACCE;16.684;14403.704;-9.15543;2.77727;6.13873;3
MAGN;16.685;14403.706;27.82529;-16.17146;-32.95275;0
LIGH;16.691;14403.713;15236.0;3
ACCE;16.697;14403.714;-8.68616;2.98796;5.64074;3
LIGH;16.700;14403.722;15236.0;3
ACCE;16.704;14403.724;-8.05409;3.11246;5.32470;3
MAGN;16.705;14403.726;27.82529;-16.17146;-32.95275;0
LIGH;16.709;14403.730;15236.0;3
ACCE;16.713;14403.734;-7.62314;2.94966;4.97036;3
LIGH;16.718;14403.740;15236.0;3
ACCE;16.724;14403.744;-7.64229;2.56658;5.41090;3
MAGN;16.726;14403.746;27.82529;-16.17146;-32.95275;0
LIGH;16.731;14403.750;12762.0;3
ACCE;16.733;14403.754;-7.68060;2.68151;3.25611;3
LIGH;16.738;14403.760;12762.0;3
ACCE;16.745;14403.764;-7.99663;2.87304;3.25611;3
MAGN;16.746;14403.767;37.06720;-16.84649;-32.04506;0
LIGH;16.750;14403.771;12762.0;3
ACCE;16.753;14403.774;-8.61913;2.88262;3.52426;3
LIGH;16.758;14403.780;12762.0;3
ACCE;16.764;14403.784;-9.94073;2.69108;2.46124;3
MAGN;16.765;14403.786;37.06720;-16.84649;-32.04506;0
LIGH;16.768;14403.790;12762.0;3
ACCE;16.773;14403.794;-11.96143;2.53785;0.86191;3
LIGH;16.778;14403.800;12762.0;3
ACCE;16.784;14403.804;-11.77947;1.57060;1.54187;3
MAGN;16.785;14403.806;37.06720;-16.84649;-32.04506;0
LIGH;16.791;14403.810;9352.0;3
ACCE;16.793;14403.814;-10.58237;1.25456;0.89064;3
LIGH;16.798;14403.820;9352.0;3
ACCE;16.804;14403.824;-9.92157;2.00155;-0.98641;3
MAGN;16.805;14403.826;47.95030;-16.39818;-27.24681;0
LIGH;16.811;14403.830;9352.0;3
ACCE;16.813;14403.834;-9.79707;2.23140;-1.63763;3
LIGH;16.818;14403.840;9352.0;3
ACCE;16.824;14403.844;-10.27591;2.70066;-1.54187;3
MAGN;16.829;14403.846;47.95030;-16.39818;-27.24681;0
LIGH;16.831;14403.850;9352.0;3
ACCE;16.833;14403.854;-10.65899;3.00712;-0.65122;3
LIGH;16.838;14403.860;9352.0;3
ACCE;16.848;14403.864;-11.19529;2.56658;0.67038;3
MAGN;16.849;14403.866;47.95030;-16.39818;-27.24681;0
LIGH;16.849;14403.870;5814.0;3
ACCE;16.853;14403.874;-10.09395;2.20267;0.96726;3
LIGH;16.858;14403.880;5814.0;3
ACCE;16.864;14403.884;-8.89685;1.98240;0.66080;3
MAGN;16.865;14403.887;57.38881;-15.64319;-17.48048;0
LIGH;16.869;14403.890;5814.0;3
ACCE;16.873;14403.894;-5.51624;2.59531;-1.98240;3
LIGH;16.879;14403.901;5814.0;3
ACCE;16.884;14403.904;-4.12760;1.80044;-3.39019;3
MAGN;16.885;14403.906;57.38881;-15.64319;-17.48048;0
LIGH;16.891;14403.910;5814.0;3
ACCE;16.893;14403.914;-2.94008;0.67995;-5.19063;3
LIGH;16.898;14403.920;5814.0;3
ACCE;16.904;14403.924;-3.01669;0.10534;-6.75165;3
MAGN;16.906;14403.926;57.38881;-15.64319;-17.48048;0
LIGH;16.908;14403.930;3722.0;3
ACCE;16.913;14403.934;-5.90889;-0.32561;-5.76524;3
LIGH;16.918;14403.940;3722.0;3
ACCE;16.924;14403.944;-5.90889;-0.73741;-5.88974;3
MAGN;16.925;14403.946;62.03726;-16.37806;-4.51655;0
LIGH;16.928;14403.950;3722.0;3
ACCE;16.933;14403.954;-5.75566;-0.45011;-6.50265;3
LIGH;16.938;14403.960;3722.0;3
ACCE;16.944;14403.964;-4.15633;-0.18196;-7.40287;3
MAGN;16.945;14403.966;62.03726;-16.37806;-4.51655;0
LIGH;16.949;14403.970;3722.0;3
ACCE;16.953;14403.974;-3.24654;0.42138;-8.75320;3
LIGH;16.958;14403.980;3722.0;3
ACCE;16.966;14403.985;-2.21224;1.42694;-8.58082;3
MAGN;16.967;14403.988;62.03726;-16.37806;-4.51655;0
LIGH;16.973;14403.994;2994.0;3
ACCE;16.974;14403.994;-0.91937;1.01514;-6.86657;3
LIGH;16.980;14404.002;2994.0;3
ACCE;16.984;14404.004;-3.27527;-1.60890;-7.31668;3
MAGN;16.985;14404.006;61.95926;-15.67938;8.04851;0
LIGH;16.991;14404.010;2994.0;3
ACCE;16.993;14404.014;-5.42047;-1.24498;-8.82982;3
LIGH;16.998;14404.020;2994.0;3
ACCE;17.004;14404.024;-6.63673;-0.10534;-9.50019;3
MAGN;17.005;14404.026;61.95926;-15.67938;8.04851;0
LIGH;17.011;14404.030;2994.0;3
ACCE;17.014;14404.034;-5.20978;0.64165;-9.12670;3
LIGH;17.018;14404.040;2994.0;3
ACCE;17.024;14404.044;-4.31914;0.81403;-9.04051;3
MAGN;17.025;14404.046;61.95926;-15.67938;8.04851;0
LIGH;17.029;14404.050;2994.0;3
ACCE;17.033;14404.054;-3.78284;1.31202;-8.91601;3
LIGH;17.038;14404.060;2681.0;3
ACCE;17.046;14404.064;-3.92649;1.69509;-8.47547;3
MAGN;17.048;14404.067;58.99657;-14.57738;17.95843;0
SOUN;17.049;251.63;0.00768;51.69
LIGH;17.053;14404.073;2681.0;3
ACCE;17.053;14404.074;-4.17549;1.74298;-8.52336;3
LIGH;17.059;14404.080;2681.0;3
ACCE;17.064;14404.084;-4.41491;1.25456;-8.90643;3
MAGN;17.066;14404.087;58.99657;-14.57738;17.95843;0
LIGH;17.073;14404.094;2681.0;3
ACCE;17.074;14404.094;-4.84586;1.11091;-8.80109;3
LIGH;17.081;14404.102;2681.0;3
ACCE;17.085;14404.104;-4.90333;1.08218;-9.13627;3
MAGN;17.087;14404.107;58.99657;-14.57738;17.95843;0
ACCE;17.099;14404.114;-4.31914;1.27372;-9.12670;3
LIGH;17.100;14404.118;2762.0;3
ACCE;17.106;14404.124;-3.61046;1.24498;-8.97347;3
MAGN;17.112;14404.134;55.06520;-13.34808;24.24318;0
LIGH;17.113;14404.135;2508.0;3
ACCE;17.114;14404.134;-2.89220;1.24498;-9.02135;3
LIGH;17.118;14404.139;2508.0;3
LIGH;17.121;14404.143;2508.0;3
ACCE;17.123;14404.144;-2.47082;1.16837;-9.11712;3
LIGH;17.132;14404.154;2508.0;3
ACCE;17.134;14404.154;-2.69108;1.18752;-9.48104;3
MAGN;17.135;14404.156;55.06520;-13.34808;24.24318;0
LIGH;17.138;14404.160;2508.0;3
ACCE;17.143;14404.164;-3.03585;1.20668;-9.63427;3
LIGH;17.148;14404.170;2508.0;3
ACCE;17.154;14404.174;-3.71580;0.91937;-9.93115;3
MAGN;17.155;14404.176;55.06520;-13.34808;24.24318;0
LIGH;17.162;14404.184;2392.0;3
ACCE;17.163;14404.184;-4.25210;0.87149;-10.35253;3
LIGH;17.168;14404.190;2392.0;3
ACCE;17.174;14404.194;-3.41892;0.76614;-10.90798;3
MAGN;17.175;14404.196;50.06340;-12.17066;29.14124;0
LIGH;17.182;14404.204;2392.0;3
ACCE;17.183;14404.204;-2.75812;0.57461;-10.79306;3
LIGH;17.188;14404.210;2392.0;3
ACCE;17.194;14404.214;-2.63362;0.91937;-10.27591;3
MAGN;17.195;14404.216;50.06340;-12.17066;29.14124;0
LIGH;17.201;14404.222;2392.0;3
ACCE;17.203;14404.224;-3.11246;1.35033;-10.09395;3
LIGH;17.208;14404.230;2392.0;3
ACCE;17.216;14404.235;-3.13162;1.20668;-9.95988;3
MAGN;17.217;14404.238;50.06340;-12.17066;29.14124;0
ACCE;17.224;14404.244;-2.45166;0.83318;-9.94073;3
LIGH;17.225;14404.246;2335.0;3
LIGH;17.229;14404.251;2335.0;3
ACCE;17.234;14404.254;-1.62806;0.91937;-9.53850;3
MAGN;17.235;14404.256;46.08082;-12.42655;31.86529;0
LIGH;17.238;14404.260;2335.0;3
ACCE;17.243;14404.264;-1.98240;0.84276;-9.35654;3
LIGH;17.248;14404.270;2335.0;3
ACCE;17.255;14404.274;-3.73495;1.07260;-9.76834;3
MAGN;17.256;14404.276;46.08082;-12.42655;31.86529;0
LIGH;17.264;14404.282;2335.0;3
ACCE;17.265;14404.284;-3.48596;1.18752;-10.14184;3
LIGH;17.275;14404.290;2335.0;3
ACCE;17.275;14404.294;-2.66235;1.02472;-10.08438;3
MAGN;17.276;14404.297;46.08082;-12.42655;31.86529;0
GNSS;17.276;1490622068.000;40.313479;-3.483165;590.000;0.000;3.0;0.0;24;17
GNSS;17.281;1490622068.000;40.313479;-3.483165;590.000;0.000;3.0;0.0;24;17
LIGH;17.282;14404.303;2312.0;3
ACCE;17.291;14404.304;-2.17394;0.64165;-10.04607;3
LIGH;17.292;14404.310;2312.0;3
ACCE;17.298;14404.317;-1.79086;0.67995;-9.71088;3
MAGN;17.300;14404.321;43.85142;-12.38628;33.44387;0
ACCE;17.306;14404.324;-1.81959;0.93853;-9.64384;3
LIGH;17.309;14404.330;2312.0;3
ACCE;17.315;14404.334;-1.61848;1.04387;-9.43316;3
MAGN;17.316;14404.337;43.85142;-12.38628;33.44387;0
LIGH;17.317;14404.339;2312.0;3
ACCE;17.324;14404.344;-1.13964;1.13006;-9.14585;3
LIGH;17.325;14404.346;2312.0;3
LIGH;17.328;14404.350;2312.0;3
ACCE;17.334;14404.354;-1.38864;0.95768;-9.05966;3
MAGN;17.337;14404.356;43.85142;-12.38628;33.44387;0
LIGH;17.349;14404.364;2335.0;3
ACCE;17.350;14404.364;-2.15478;1.49398;-9.11712;3
LIGH;17.350;14404.371;2335.0;3
ACCE;17.354;14404.374;-2.71981;1.86748;-9.12670;3
MAGN;17.355;14404.376;43.93639;-12.53364;34.31710;0
LIGH;17.358;14404.380;2335.0;3
ACCE;17.363;14404.384;-2.57616;2.00155;-9.32781;3
LIGH;17.368;14404.390;2335.0;3
ACCE;17.374;14404.394;-1.42694;1.78129;-9.16500;3
MAGN;17.375;14404.396;43.93639;-12.53364;34.31710;0
LIGH;17.381;14404.400;2335.0;3
ACCE;17.384;14404.404;-0.82361;1.58017;-9.37569;3
LIGH;17.389;14404.410;2335.0;3
ACCE;17.394;14404.414;-0.39265;1.50356;-9.35654;3
MAGN;17.395;14404.416;43.93639;-12.53364;34.31710;0
LIGH;17.401;14404.420;2335.0;3
ACCE;17.403;14404.424;0.06704;1.67594;-9.20331;3
LIGH;17.408;14404.430;2358.0;3
ACCE;17.414;14404.434;1.61848;2.00155;-8.91601;3
MAGN;17.415;14404.436;43.58972;-12.62528;34.95475;0
LIGH;17.421;14404.440;2358.0;3
ACCE;17.423;14404.444;2.57616;2.12605;-8.36055;3
LIGH;17.428;14404.450;2358.0;3
ACCE;17.434;14404.454;2.94966;2.26970;-7.46033;3
MAGN;17.435;14404.456;43.58972;-12.62528;34.95475;0
LIGH;17.441;14404.460;2358.0;3
ACCE;17.443;14404.464;0.92895;1.81002;-5.53539;3
LIGH;17.448;14404.470;2358.0;3
ACCE;17.454;14404.474;-1.82917;1.03430;-4.77883;3
MAGN;17.455;14404.476;43.58972;-12.62528;34.95475;0
LIGH;17.459;14404.480;2358.0;3
ACCE;17.465;14404.484;-5.70778;0.37350;-4.59687;3
LIGH;17.472;14404.490;2439.0;3
ACCE;17.475;14404.494;-9.04051;1.68552;-4.58729;3
MAGN;17.476;14404.498;46.97492;-11.27648;30.61148;0
LIGH;17.480;14404.501;2439.0;3
SOUN;17.482;235.06;0.00717;51.09
ACCE;17.485;14404.504;-8.13071;2.18351;-4.60644;3
LIGH;17.488;14404.510;2439.0;3
ACCE;17.494;14404.514;-7.19218;1.68552;-4.03184;3
MAGN;17.495;14404.516;46.97492;-11.27648;30.61148;0
LIGH;17.498;14404.520;2439.0;3
ACCE;17.503;14404.524;-6.82826;0.89064;-3.38061;3
LIGH;17.508;14404.530;2439.0;3
ACCE;17.514;14404.534;-6.24408;-0.23942;-2.17394;3
MAGN;17.516;14404.536;46.97492;-11.27648;30.61148;0
LIGH;17.518;14404.540;2439.0;3
ACCE;17.523;14404.544;-6.31112;-0.75657;-1.27372;3
LIGH;17.528;14404.550;2878.0;3
ACCE;17.534;14404.554;-6.94318;-1.05345;0.33519;3
MAGN;17.535;14404.556;54.74578;-9.45187;18.40251;0
LIGH;17.538;14404.560;2878.0;3
ACCE;17.543;14404.563;-7.67102;-1.18752;2.05901;3
LIGH;17.548;14404.570;2878.0;3
ACCE;17.554;14404.574;-9.43316;-0.51715;5.49709;3
MAGN;17.555;14404.576;54.74578;-9.45187;18.40251;0
LIGH;17.558;14404.580;2878.0;3
ACCE;17.563;14404.584;-10.04607;-0.13408;6.61757;3
LIGH;17.568;14404.590;2878.0;3
ACCE;17.574;14404.594;-10.42914;-0.38307;7.68060;3
MAGN;17.575;14404.596;54.74578;-9.45187;18.40251;0
LIGH;17.578;14404.600;2878.0;3
ACCE;17.583;14404.604;-10.81221;0.31603;7.46033;3
LIGH;17.588;14404.610;5618.0;3
ACCE;17.594;14404.614;-12.95742;-0.17238;10.32380;3
MAGN;17.599;14404.616;55.63347;-5.34500;-2.59141;0
LIGH;17.601;14404.620;5618.0;3
ACCE;17.603;14404.624;-14.48971;-1.19710;11.41555;3
LIGH;17.608;14404.630;5618.0;3
ACCE;17.615;14404.634;-16.72111;0.48842;10.17057;3
MAGN;17.616;14404.637;55.63347;-5.34500;-2.59141;0
LIGH;17.621;14404.643;5618.0;3
ACCE;17.624;14404.644;-17.86074;2.66235;10.55364;3
LIGH;17.629;14404.651;5618.0;3
ACCE;17.634;14404.654;-16.39549;2.59531;9.22246;3
MAGN;17.635;14404.656;55.63347;-5.34500;-2.59141;0
LIGH;17.638;14404.660;5618.0;3
ACCE;17.643;14404.664;-13.55118;1.42694;8.34140;3
LIGH;17.648;14404.670;14727.0;3
ACCE;17.654;14404.674;-10.22803;0.45011;7.71891;3
MAGN;17.655;14404.676;40.42442;-4.37085;-20.59505;0
LIGH;17.658;14404.680;14727.0;3
ACCE;17.664;14404.684;-7.17303;0.08619;6.96234;3
LIGH;17.668;14404.690;14727.0;3
ACCE;17.674;14404.694;-4.33829;1.37906;7.30710;3
MAGN;17.675;14404.696;40.42442;-4.37085;-20.59505;0
LIGH;17.678;14404.700;14727.0;3
ACCE;17.683;14404.704;-4.39575;2.19309;8.17859;3
LIGH;17.689;14404.711;14727.0;3
ACCE;17.694;14404.714;-4.40533;2.39420;9.28950;3
MAGN;17.695;14404.716;40.42442;-4.37085;-20.59505;0
LIGH;17.698;14404.720;14727.0;3
ACCE;17.703;14404.724;-4.30956;2.35589;9.48104;3
LIGH;17.708;14404.730;12947.0;3
ACCE;17.714;14404.734;-2.76770;1.39821;8.59040;3
MAGN;17.715;14404.736;19.22797;-5.45891;-26.74172;0
LIGH;17.721;14404.743;18634.0;3
ACCE;17.723;14404.744;-2.14520;1.23541;8.48505;3
LIGH;17.731;14404.750;18634.0;3
ACCE;17.734;14404.754;-1.54187;1.45567;8.69574;3
MAGN;17.735;14404.756;19.22797;-5.45891;-26.74172;0
LIGH;17.742;14404.763;18634.0;3
ACCE;17.744;14404.764;-0.53630;1.78129;8.86812;3
LIGH;17.748;14404.770;18634.0;3
ACCE;17.754;14404.774;1.81959;1.64721;8.85855;3
MAGN;17.755;14404.776;19.22797;-5.45891;-26.74172;0
LIGH;17.758;14404.780;18634.0;3
ACCE;17.763;14404.784;2.77727;1.44610;8.46590;3
LIGH;17.768;14404.790;18634.0;3
ACCE;17.774;14404.794;3.57215;1.45567;8.31267;3
MAGN;17.775;14404.797;-5.61717;-1.82168;-27.54943;0
LIGH;17.781;14404.803;15305.0;3
ACCE;17.783;14404.804;4.16591;1.69509;8.19775;3
LIGH;17.788;14404.810;15305.0;3
ACCE;17.794;14404.814;4.95121;1.86748;7.66145;3
MAGN;17.795;14404.816;-5.61717;-1.82168;-27.54943;0
LIGH;17.799;14404.821;15305.0;3
ACCE;17.803;14404.824;5.98550;1.77171;7.15387;3
LIGH;17.808;14404.830;15305.0;3
ACCE;17.817;14404.834;6.93361;1.42694;6.38773;3
MAGN;17.818;14404.836;-5.61717;-1.82168;-27.54943;0
LIGH;17.819;14404.840;15305.0;3
ACCE;17.823;14404.844;7.50822;0.84276;5.61201;3
LIGH;17.828;14404.850;15305.0;3
ACCE;17.834;14404.854;8.08282;0.84276;6.60800;3
MAGN;17.835;14404.856;-21.46854;2.22371;-22.11832;0
LIGH;17.838;14404.860;11825.0;3
ACCE;17.843;14404.864;8.53294;1.25456;7.19218;3
LIGH;17.848;14404.870;11825.0;3
ACCE;17.854;14404.874;9.59596;1.47483;7.52737;3
MAGN;17.856;14404.876;-21.46854;2.22371;-22.11832;0
LIGH;17.862;14404.880;11825.0;3
ACCE;17.864;14404.884;11.08994;1.27372;7.41245;3
ACCE;17.876;14404.894;11.96143;0.68953;7.44118;3
MAGN;17.879;14404.900;-21.46854;2.22371;-22.11832;0
LIGH;17.880;14404.902;11825.0;3
ACCE;17.884;14404.904;12.45943;-0.20111;6.68461;3
LIGH;17.885;14404.907;11825.0;3
LIGH;17.891;14404.913;11825.0;3
ACCE;17.895;14404.914;11.25275;-1.29287;4.29999;3
MAGN;17.895;14404.917;-32.78375;4.45596;-9.72304;0
LIGH;17.899;14404.921;7652.0;3
ACCE;17.903;14404.924;10.24718;-0.77572;2.82516;3
LIGH;17.911;14404.933;7652.0;3
ACCE;17.914;14404.934;9.56723;-0.48842;1.72383;3
MAGN;17.916;14404.936;-32.78375;4.45596;-9.72304;0
LIGH;17.918;14404.940;7652.0;3
ACCE;17.923;14404.944;8.96389;-0.47884;0.61292;3
LIGH;17.931;14404.950;7652.0;3
ACCE;17.934;14404.954;8.55209;-1.01514;-1.57060;3
MAGN;17.935;14404.956;-32.78375;4.45596;-9.72304;0
LIGH;17.938;14404.960;7652.0;3
ACCE;17.943;14404.964;8.26478;-1.59933;-2.00155;3
LIGH;17.951;14404.970;7652.0;3
ACCE;17.954;14404.974;8.45632;-2.00155;-2.01113;3
MAGN;17.955;14404.976;-36.72077;7.05568;0.25564;0
LIGH;17.958;14404.980;4681.0;3
ACCE;17.963;14404.984;8.98304;-2.08774;-1.77171;3
LIGH;17.971;14404.990;4681.0;3
ACCE;17.974;14404.994;10.53449;-2.07817;-1.53229;3
MAGN;17.975;14404.996;-36.72077;7.05568;0.25564;0
LIGH;17.980;14405.000;4681.0;3
ACCE;17.983;14405.004;11.23359;-2.36547;-1.36948;3
LIGH;17.991;14405.010;4681.0;3
ACCE;17.996;14405.014;11.21444;-2.41336;-1.13006;3
MAGN;17.997;14405.016;-36.72077;7.05568;0.25564;0
LIGH;17.999;14405.020;4681.0;3
ACCE;18.003;14405.024;10.83137;-1.87705;-1.41737;3
LIGH;18.009;14405.030;4681.0;3
ACCE;18.014;14405.034;9.94073;-1.27372;-0.90022;3
MAGN;18.015;14405.036;-33.28176;10.02093;6.88323;0
LIGH;18.018;14405.040;6011.0;3
ACCE;18.023;14405.044;9.88326;-1.83875;-1.09176;3
LIGH;18.028;14405.050;2901.0;3
ACCE;18.034;14405.054;10.11311;-2.78685;-1.78129;3
MAGN;18.035;14405.056;-33.28176;10.02093;6.88323;0
LIGH;18.038;14405.060;2901.0;3
ACCE;18.045;14405.064;10.16099;-3.36146;-3.00712;3
SOUN;18.048;207.31;0.00633;50.00
LIGH;18.052;14405.071;2901.0;3
ACCE;18.054;14405.074;9.51935;-4.24253;-4.71179;3
MAGN;18.055;14405.077;-33.28176;10.02093;6.88323;0
LIGH;18.059;14405.081;2901.0;3
ACCE;18.063;14405.084;8.64786;-4.29999;-5.32470;3
LIGH;18.071;14405.093;2901.0;3
ACCE;18.074;14405.094;7.94875;-4.09887;-5.21936;3
MAGN;18.075;14405.097;-27.49540;13.08010;9.29349;0
LIGH;18.078;14405.100;2901.0;3
ACCE;18.083;14405.104;7.52737;-3.60088;-4.87459;3
LIGH;18.088;14405.110;2034.0;3
ACCE;18.094;14405.114;7.43160;-3.01669;-3.81157;3
MAGN;18.095;14405.117;-27.49540;13.08010;9.29349;0
LIGH;18.098;14405.120;2034.0;3
ACCE;18.103;14405.124;7.73806;-2.94966;-3.83072;3
LIGH;18.108;14405.130;2034.0;3
ACCE;18.114;14405.134;8.37013;-3.71580;-3.87861;3
MAGN;18.117;14405.136;-27.49540;13.08010;9.29349;0
LIGH;18.118;14405.140;2034.0;3
ACCE;18.123;14405.144;8.94474;-4.29999;-4.10845;3
LIGH;18.132;14405.150;2034.0;3
ACCE;18.137;14405.154;9.10754;-4.75010;-3.96480;3
MAGN;18.143;14405.160;-23.62670;16.40639;11.74543;0
LIGH;18.144;14405.162;2219.0;3
ACCE;18.146;14405.164;8.14029;-4.38618;-3.67749;3
LIGH;18.152;14405.173;1757.0;3
ACCE;18.154;14405.174;7.03895;-4.22337;-3.12204;3
MAGN;18.155;14405.176;-23.62670;16.40639;11.74543;0
LIGH;18.158;14405.180;1757.0;3
ACCE;18.163;14405.184;5.96635;-4.11803;-2.71981;3
LIGH;18.168;14405.190;1757.0;3
ACCE;18.174;14405.194;4.77883;-4.39575;-3.26569;3
MAGN;18.176;14405.196;-23.62670;16.40639;11.74543;0
LIGH;18.178;14405.200;1757.0;3
ACCE;18.183;14405.204;4.95121;-4.88417;-3.72538;3
LIGH;18.191;14405.213;1757.0;3
ACCE;18.194;14405.214;5.21936;-5.04698;-3.70622;3
MAGN;18.195;14405.216;-20.37639;19.26143;12.39978;0
LIGH;18.198;14405.220;1757.0;3
ACCE;18.203;14405.224;5.33428;-4.84586;-3.74453;3
LIGH;18.211;14405.230;1676.0;3
ACCE;18.214;14405.234;6.96234;-5.34386;-3.15077;3
MAGN;18.215;14405.236;-20.37639;19.26143;12.39978;0
LIGH;18.218;14405.240;1676.0;3
ACCE;18.223;14405.244;8.13071;-5.97593;-3.46680;3
LIGH;18.231;14405.250;1676.0;3
ACCE;18.234;14405.254;8.23605;-5.90889;-3.62003;3
MAGN;18.235;14405.256;-20.37639;19.26143;12.39978;0
LIGH;18.239;14405.260;1676.0;3
ACCE;18.246;14405.264;7.92960;-5.65032;-3.33273;3
ACCE;18.255;14405.274;6.93361;-5.35344;-3.27527;3
MAGN;18.258;14405.278;-15.71170;22.29235;12.74023;0
LIGH;18.260;14405.280;1676.0;3
LIGH;18.261;14405.283;1676.0;3
GNSS;18.262;1490622069.000;40.313481;-3.483167;591.000;0.000;3.0;0.0;24;17
ACCE;18.271;14405.284;6.07170;-5.49709;-3.39977;3
LIGH;18.272;14405.290;1710.0;3
GNSS;18.274;1490622069.000;40.313481;-3.483167;591.000;0.000;3.0;0.0;24;17
ACCE;18.277;14405.294;5.16190;-5.51624;-4.43406;3
MAGN;18.278;14405.297;-15.71170;22.29235;12.74023;0
LIGH;18.287;14405.302;1710.0;3
ACCE;18.287;14405.304;5.01825;-5.93762;-5.08528;3
LIGH;18.301;14405.310;1710.0;3
ACCE;18.302;14405.314;5.12359;-6.39731;-5.87058;3
MAGN;18.303;14405.317;-15.71170;22.29235;12.74023;0
LIGH;18.303;14405.320;1710.0;3
ACCE;18.304;14405.324;5.22894;-6.64630;-6.80911;3
LIGH;18.312;14405.333;1710.0;3
ACCE;18.315;14405.334;4.60644;-5.37259;-6.23450;3
MAGN;18.316;14405.337;-12.74091;25.27450;12.17216;0
LIGH;18.318;14405.340;1710.0;3
ACCE;18.323;14405.344;4.90333;-5.82270;-5.76524;3
LIGH;18.329;14405.351;1745.0;3
ACCE;18.334;14405.354;5.65989;-6.46434;-5.81312;3
MAGN;18.335;14405.356;-12.74091;25.27450;12.17216;0
LIGH;18.338;14405.360;1745.0;3
ACCE;18.343;14405.364;6.19619;-6.46434;-6.46434;3
LIGH;18.348;14405.370;1745.0;3
ACCE;18.354;14405.374;6.85699;-6.84742;-5.83228;3
MAGN;18.355;14405.376;-12.74091;25.27450;12.17216;0
LIGH;18.358;14405.380;1745.0;3
ACCE;18.364;14405.384;6.29196;-6.26323;-5.38217;3
LIGH;18.371;14405.393;1745.0;3
ACCE;18.374;14405.394;5.70778;-5.88974;-4.82671;3
MAGN;18.379;14405.396;-9.79561;26.67731;11.18008;0
LIGH;18.379;14405.400;1745.0;3
ACCE;18.383;14405.404;5.19063;-6.10043;-4.58729;3
LIGH;18.391;14405.410;1745.0;3
ACCE;18.396;14405.414;4.37660;-5.78439;-5.16190;3
MAGN;18.397;14405.416;-9.79561;26.67731;11.18008;0
LIGH;18.399;14405.420;1768.0;3
ACCE;18.403;14405.424;3.93607;-5.65032;-5.09486;3
LIGH;18.412;14405.434;1768.0;3
ACCE;18.414;14405.434;3.75411;-5.48751;-4.54898;3
MAGN;18.415;14405.436;-9.79561;26.67731;11.18008;0
LIGH;18.418;14405.440;1768.0;3
ACCE;18.423;14405.444;4.02226;-5.13317;-4.11803;3
LIGH;18.428;14405.450;1768.0;3
ACCE;18.434;14405.454;5.16190;-5.71735;-3.48596;3
MAGN;18.435;14405.456;-7.49809;27.80843;10.39027;0
LIGH;18.441;14405.460;1768.0;3
ACCE;18.443;14405.464;6.01423;-6.04296;-3.45723;3
LIGH;18.448;14405.470;1768.0;3
ACCE;18.454;14405.474;7.02938;-6.38773;-3.14119;3
MAGN;18.455;14405.476;-7.49809;27.80843;10.39027;0
LIGH;18.458;14405.480;1791.0;3
ACCE;18.463;14405.484;7.26880;-6.49307;-3.56257;3
LIGH;18.468;14405.490;1791.0;3
ACCE;18.474;14405.494;6.33985;-6.96234;-4.41491;3
MAGN;18.475;14405.496;-7.49809;27.80843;10.39027;0
LIGH;18.482;14405.500;1791.0;3
ACCE;18.483;14405.504;5.97593;-6.84742;-5.11401;3
LIGH;18.488;14405.510;1791.0;3
ACCE;18.494;14405.514;5.66947;-6.87615;-5.57370;3
MAGN;18.495;14405.516;-8.08321;28.51887;10.81176;0
LIGH;18.499;14405.520;1791.0;3
ACCE;18.503;14405.524;5.27682;-7.30710;-6.11000;3
LIGH;18.508;14405.530;1791.0;3
ACCE;18.515;14405.534;4.75967;-7.34541;-7.41245;3
MAGN;18.516;14405.537;-8.08321;28.51887;10.81176;0
ACCE;18.527;14405.546;4.61602;-6.82826;-7.58483;3
LIGH;18.528;14405.550;1722.0;3
LIGH;18.531;14405.553;1722.0;3
ACCE;18.534;14405.554;4.25210;-6.12916;-6.92403;3
MAGN;18.535;14405.556;-8.08321;28.51887;10.81176;0
LIGH;18.539;14405.560;1722.0;3
ACCE;18.543;14405.564;4.07972;-5.74608;-6.09085;3
LIGH;18.548;14405.570;1722.0;3
ACCE;18.554;14405.574;4.45322;-4.95121;-4.27126;3
MAGN;18.555;14405.576;-11.78608;28.13465;10.50383;0
LIGH;18.558;14405.580;1722.0;3
ACCE;18.563;14405.584;5.37259;-4.78840;-2.86347;3
LIGH;18.568;14405.590;1722.0;3
ACCE;18.574;14405.594;6.14831;-5.06613;-1.63763;3
MAGN;18.575;14405.596;-11.78608;28.13465;10.50383;0
LIGH;18.581;14405.600;1768.0;3
ACCE;18.583;14405.604;6.80911;-5.26724;-1.05345;3
SOUN;18.584;473.28;0.01444;57.17
LIGH;18.589;14405.610;1768.0;3
ACCE;18.594;14405.614;7.43160;-4.30956;1.42694;3
MAGN;18.595;14405.616;-11.78608;28.13465;10.50383;0
LIGH;18.601;14405.620;1768.0;3
ACCE;18.603;14405.624;7.29753;-3.29442;2.55701;3
LIGH;18.608;14405.630;1768.0;3
ACCE;18.614;14405.634;7.34541;-2.76770;3.80199;3
MAGN;18.615;14405.636;-20.39299;25.92728;6.78136;0
LIGH;18.621;14405.640;1768.0;3
ACCE;18.623;14405.644;10.21845;-3.46680;3.06458;3
LIGH;18.628;14405.650;1768.0;3
ACCE;18.634;14405.654;11.15698;-3.92649;2.70066;3
MAGN;18.641;14405.656;-20.39299;25.92728;6.78136;0
LIGH;18.642;14405.660;3699.0;3
ACCE;18.648;14405.664;11.08037;-4.29041;2.48997;3
ACCE;18.654;14405.674;10.24718;-4.97036;2.94966;3
LIGH;18.655;14405.677;3699.0;3
MAGN;18.657;14405.677;-20.39299;25.92728;6.78136;0
LIGH;18.659;14405.681;3699.0;3
ACCE;18.663;14405.684;6.89530;-5.20978;3.79242;3
LIGH;18.668;14405.690;3699.0;3
ACCE;18.674;14405.694;5.37259;-4.28083;4.17549;3
MAGN;18.675;14405.696;-27.56491;24.44160;-0.03549;0
LIGH;18.682;14405.704;3699.0;3
ACCE;18.683;14405.704;4.32872;-3.37104;4.45322;3
LIGH;18.688;14405.710;3699.0;3
ACCE;18.694;14405.714;2.42293;-1.31202;5.53539;3
MAGN;18.695;14405.716;-27.56491;24.44160;-0.03549;0
LIGH;18.701;14405.720;8959.0;3
ACCE;18.703;14405.724;1.43652;-0.03831;6.78996;3
LIGH;18.708;14405.730;8959.0;3
ACCE;18.714;14405.734;0.58419;1.56102;9.02135;3
MAGN;18.715;14405.736;-27.56491;24.44160;-0.03549;0
LIGH;18.721;14405.740;8959.0;3
ACCE;18.723;14405.744;0.25857;3.15077;10.86968;3
LIGH;18.728;14405.750;8959.0;3
ACCE;18.734;14405.754;0.27773;5.06613;14.55675;3
MAGN;18.735;14405.756;-28.97151;19.35878;-12.03580;0
LIGH;18.741;14405.760;8959.0;3
ACCE;18.744;14405.764;0.61292;4.57771;15.68681;3
LIGH;18.751;14405.772;8959.0;3
ACCE;18.754;14405.774;1.64721;3.25611;15.51443;3
MAGN;18.755;14405.776;-28.97151;19.35878;-12.03580;0
LIGH;18.759;14405.780;5225.0;3
ACCE;18.765;14405.784;3.03585;2.11647;13.80976;3
LIGH;18.768;14405.790;16854.0;3
ACCE;18.774;14405.794;3.27527;1.09176;9.55765;3
MAGN;18.775;14405.796;-28.97151;19.35878;-12.03580;0
LIGH;18.781;14405.800;16854.0;3
ACCE;18.789;14405.804;1.37906;0.48842;9.30866;3
LIGH;18.790;14405.810;16854.0;3
ACCE;18.794;14405.814;-0.73741;0.92895;9.83538;3
MAGN;18.795;14405.816;-21.17771;13.01994;-24.01864;0
LIGH;18.800;14405.822;16854.0;3
ACCE;18.803;14405.824;-2.87304;1.12049;3.86903;3
LIGH;18.808;14405.830;16854.0;3
ACCE;18.814;14405.834;-7.03895;0.67995;7.96790;3
MAGN;18.815;14405.836;-21.17771;13.01994;-24.01864;0
LIGH;18.818;14405.840;16854.0;3
ACCE;18.823;14405.844;-7.30710;0.73741;6.53138;3
LIGH;18.828;14405.850;18900.0;3
ACCE;18.834;14405.854;-7.71891;1.48441;6.87615;3
MAGN;18.836;14405.856;-21.17771;13.01994;-24.01864;0
LIGH;18.838;14405.860;18900.0;3
ACCE;18.843;14405.864;-7.05811;2.61447;7.33583;3
LIGH;18.848;14405.870;18900.0;3
ACCE;18.854;14405.874;-5.31513;3.22738;9.85453;3
MAGN;18.855;14405.876;-11.44491;8.66326;-31.44832;1
LIGH;18.861;14405.880;18900.0;3
ACCE;18.863;14405.884;-4.93206;4.10845;10.65899;3
LIGH;18.868;14405.890;18900.0;3
ACCE;18.874;14405.894;-5.19063;3.13162;11.76990;3
MAGN;18.875;14405.896;-11.44491;8.66326;-31.44832;1
LIGH;18.881;14405.900;18900.0;3
ACCE;18.883;14405.904;-4.48195;1.10133;12.58392;3
LIGH;18.888;14405.910;17906.0;3
ACCE;18.894;14405.914;-3.36146;2.12605;11.38682;3
MAGN;18.901;14405.916;-11.44491;8.66326;-31.44832;1
LIGH;18.902;14405.920;17906.0;3
ACCE;18.903;14405.924;-2.20267;2.82516;10.61110;3
LIGH;18.908;14405.930;17906.0;3
ACCE;18.915;14405.934;-0.22984;1.92494;12.15297;3
MAGN;18.916;14405.937;-5.84473;7.03636;-36.19551;2
ACCE;18.923;14405.944;-1.92494;1.28329;8.83939;3
LIGH;18.925;14405.946;17906.0;3
LIGH;18.930;14405.951;17906.0;3
ACCE;18.934;14405.954;-3.35188;4.22337;8.90643;3
MAGN;18.935;14405.956;-5.84473;7.03636;-36.19551;2
LIGH;18.941;14405.963;17906.0;3
ACCE;18.943;14405.964;-2.99754;2.98796;8.53294;3
LIGH;18.948;14405.970;18195.0;3
ACCE;18.954;14405.974;-3.56257;3.94564;8.86812;3
MAGN;18.955;14405.976;-5.84473;7.03636;-36.19551;2
LIGH;18.961;14405.980;18195.0;3
ACCE;18.963;14405.984;-2.91135;5.23851;10.04607;3
LIGH;18.968;14405.990;18195.0;3
ACCE;18.974;14405.994;-1.98240;4.67348;11.72201;3
MAGN;18.975;14405.996;-5.37524;4.82476;-37.20144;3
LIGH;18.978;14406.000;18195.0;3
ACCE;18.983;14406.004;-1.86748;4.05099;11.59751;3
LIGH;18.988;14406.010;18195.0;3
ACCE;18.994;14406.014;-2.18351;3.69665;11.83693;3
MAGN;18.995;14406.016;-5.37524;4.82476;-37.20144;3
LIGH;18.998;14406.020;18195.0;3
ACCE;19.003;14406.024;-2.34632;3.09331;12.11466;3
LIGH;19.008;14406.030;18322.0;3
ACCE;19.014;14406.034;-2.55701;3.00712;11.69328;3
MAGN;19.015;14406.036;-5.37524;4.82476;-37.20144;3
LIGH;19.019;14406.041;18322.0;3
ACCE;19.023;14406.044;-2.69108;3.95522;12.23916;3
SOUN;19.027;237.07;0.00723;51.17
LIGH;19.033;14406.050;18322.0;3
ACCE;19.035;14406.054;-2.85389;4.81713;12.70842;3
MAGN;19.036;14406.056;-9.33357;-0.40406;-35.93723;3
LIGH;19.041;14406.060;18322.0;3
ACCE;19.046;14406.064;-3.58173;4.83629;12.70842;3
LIGH;19.049;14406.070;18322.0;3
ACCE;19.054;14406.074;-3.98395;4.75967;12.44985;3
MAGN;19.055;14406.076;-9.33357;-0.40406;-35.93723;3
LIGH;19.061;14406.080;18322.0;3
ACCE;19.063;14406.084;-3.91691;4.38618;11.83693;3
LIGH;19.068;14406.090;19432.0;3
ACCE;19.074;14406.094;-4.03184;4.29999;11.57836;3
MAGN;19.076;14406.096;-9.33357;-0.40406;-35.93723;3
LIGH;19.078;14406.100;16877.0;3
ACCE;19.083;14406.104;-3.46680;5.84185;13.05319;3
LIGH;19.091;14406.110;16877.0;3
ACCE;19.094;14406.114;-2.78685;5.67905;14.60463;3
MAGN;19.095;14406.117;-13.66612;-6.91641;-33.65822;3
LIGH;19.098;14406.120;16877.0;3
ACCE;19.103;14406.124;-2.80600;6.11000;14.62378;3
LIGH;19.108;14406.130;16877.0;3
ACCE;19.114;14406.134;-2.14520;7.59441;13.92468;3
MAGN;19.115;14406.136;-13.66612;-6.91641;-33.65822;3
LIGH;19.118;14406.140;16877.0;3
ACCE;19.123;14406.144;-1.73340;6.95276;13.13938;3
LIGH;19.131;14406.150;16877.0;3
ACCE;19.134;14406.154;-0.94810;5.91847;12.64139;3
MAGN;19.135;14406.156;-13.66612;-6.91641;-33.65822;3
LIGH;19.138;14406.160;15178.0;3
ACCE;19.143;14406.164;-0.33519;5.28640;12.05720;3
LIGH;19.148;14406.170;15178.0;3
ACCE;19.154;14406.174;-0.70868;5.88974;9.57681;3
MAGN;19.158;14406.176;-16.90899;-12.37353;-31.86396;3
LIGH;19.159;14406.180;15178.0;3
ACCE;19.165;14406.184;-1.28329;6.55054;8.71489;3
LIGH;19.171;14406.193;15178.0;3
ACCE;19.175;14406.194;-1.34075;7.06768;8.43717;3
MAGN;19.176;14406.197;-16.90899;-12.37353;-31.86396;3
LIGH;19.180;14406.201;15178.0;3
ACCE;19.183;14406.204;-0.98641;6.99107;8.17859;3
LIGH;19.191;14406.210;15178.0;3
ACCE;19.203;14406.214;-0.05746;6.52181;7.24964;3
MAGN;19.204;14406.226;-19.42010;-19.25480;-29.19372;3
LIGH;19.207;14406.229;12010.0;3
LIGH;19.211;14406.233;12010.0;3
ACCE;19.213;14406.224;0.33519;6.58884;7.62314;3
ACCE;19.214;14406.234;0.33519;6.58884;7.62314;3
LIGH;19.218;14406.240;12010.0;3
ACCE;19.224;14406.244;0.90022;6.61757;7.81467;3
MAGN;19.225;14406.246;-19.42010;-19.25480;-29.19372;3
LIGH;19.231;14406.250;12010.0;3
ACCE;19.233;14406.254;1.56102;6.58884;7.28795;3
WIFI;19.238;14406.214;test-CAR;00:0b:86:27:32:e2;-77
WIFI;19.238;14406.214;eduroam;00:0b:86:27:32:e0;-77
WIFI;19.238;14406.214;portal-csic;00:0b:86:27:32:e1;-78
WIFI;19.238;14406.214;eduroam;00:0b:86:27:35:90;-80
WIFI;19.238;14406.214;test-CAR;00:0b:86:27:35:92;-81
WIFI;19.238;14406.214;portal-csic;00:0b:86:27:35:91;-81
WIFI;19.238;14406.214;test-CAR;00:0b:86:27:36:c2;-88
WIFI;19.238;14406.214;eduroam;00:0b:86:27:36:c0;-88
WIFI;19.238;14406.214;portal-csic;00:0b:86:27:36:c1;-89
LIGH;19.268;14406.261;12010.0;3
ACCE;19.268;14406.264;1.77171;6.55054;6.84742;3
MAGN;19.269;14406.267;-19.42010;-19.25480;-29.19372;3
LIGH;19.271;14406.274;13652.0;3
ACCE;19.272;14406.274;1.26414;6.74207;5.98550;3
LIGH;19.272;14406.280;8438.0;3
ACCE;19.273;14406.284;-0.55545;7.20176;3.71580;3
MAGN;19.273;14406.287;-21.96334;-26.35500;-23.55911;3
LIGH;19.273;14406.293;8438.0;3
ACCE;19.274;14406.294;-0.91937;7.48906;3.34231;3
LIGH;19.282;14406.300;8438.0;3
GNSS;19.283;1490622070.000;40.313482;-3.483167;591.000;0.000;3.0;0.0;24;17
ACCE;19.286;14406.304;-0.81403;7.89129;3.87861;3
MAGN;19.287;14406.306;-21.96334;-26.35500;-23.55911;3
GNSS;19.287;1490622070.000;40.313482;-3.483167;591.000;0.000;3.0;0.0;24;17
LIGH;19.302;14406.310;8438.0;3
ACCE;19.302;14406.314;-0.23942;8.02536;4.36702;3
LIGH;19.303;14406.320;8438.0;3
ACCE;19.305;14406.324;0.79487;8.37013;4.83629;3
MAGN;19.306;14406.327;-21.96334;-26.35500;-23.55911;3
LIGH;19.312;14406.334;8438.0;3
ACCE;19.313;14406.334;0.90022;8.23605;4.72137;3
LIGH;19.318;14406.340;5306.0;3
ACCE;19.324;14406.344;0.92895;8.08282;4.25210;3
MAGN;19.325;14406.346;-23.48040;-32.60862;-16.55197;3
LIGH;19.332;14406.354;5306.0;3
ACCE;19.333;14406.354;0.65122;8.06367;3.22738;3
LIGH;19.338;14406.360;5306.0;3
ACCE;19.344;14406.364;-0.10534;8.07325;2.26013;3
MAGN;19.345;14406.367;-23.48040;-32.60862;-16.55197;3
LIGH;19.351;14406.373;5306.0;3
ACCE;19.353;14406.374;-0.51715;8.15944;1.76213;3
LIGH;19.358;14406.380;5306.0;3
ACCE;19.364;14406.384;-0.74699;8.13071;1.27372;3
MAGN;19.365;14406.386;-23.48040;-32.60862;-16.55197;3
LIGH;19.371;14406.390;5306.0;3
ACCE;19.373;14406.394;-0.83318;8.37013;1.14922;3
LIGH;19.378;14406.400;3109.0;3
ACCE;19.384;14406.404;-0.19154;8.57124;1.28329;3
MAGN;19.385;14406.406;-24.23517;-37.95277;-8.47845;3
LIGH;19.391;14406.410;3109.0;3
ACCE;19.393;14406.414;0.47884;8.62870;1.48441;3
LIGH;19.398;14406.420;3109.0;3
ACCE;19.404;14406.424;0.75657;8.80109;1.48441;3
MAGN;19.410;14406.426;-24.23517;-37.95277;-8.47845;3
LIGH;19.411;14406.430;3109.0;3
ACCE;19.418;14406.434;0.41180;8.63828;0.90022;3
LIGH;19.420;14406.440;3109.0;3
ACCE;19.424;14406.444;0.01915;7.82425;-1.11091;3
MAGN;19.425;14406.446;-24.23517;-37.95277;-8.47845;3
ACCE;19.433;14406.454;-0.15323;7.56568;-1.97282;3
LIGH;19.434;14406.456;3109.0;3
LIGH;19.446;14406.465;3560.0;3
ACCE;19.447;14406.464;-0.65122;6.56969;-3.69665;3
MAGN;19.447;14406.469;-26.05467;-41.42697;-1.17091;3
LIGH;19.452;14406.474;1734.0;3
ACCE;19.453;14406.473;-0.65122;6.56969;-3.69665;3
LIGH;19.461;14406.483;1734.0;3
ACCE;19.464;14406.484;-0.01915;6.05254;-4.30956;3
MAGN;19.464;14406.486;-26.05467;-41.42697;-1.17091;3
LIGH;19.468;14406.490;1734.0;3
ACCE;19.475;14406.494;0.61292;6.03339;-3.91691;3
LIGH;19.479;14406.500;1734.0;3
ACCE;19.484;14406.504;1.30245;6.12916;-3.56257;3
MAGN;19.485;14406.506;-26.05467;-41.42697;-1.17091;3
LIGH;19.490;14406.512;1734.0;3
ACCE;19.493;14406.514;1.58975;5.94720;-3.71580;3
LIGH;19.498;14406.520;1734.0;3
ACCE;19.504;14406.524;1.66636;5.20021;-4.75010;3
MAGN;19.505;14406.526;-28.33399;-41.54796;6.31173;3
LIGH;19.508;14406.530;1144.0;3
ACCE;19.513;14406.533;1.88663;5.13317;-5.61201;3
LIGH;19.518;14406.540;1144.0;3
ACCE;19.524;14406.544;2.18351;5.20978;-5.75566;3
MAGN;19.525;14406.546;-28.33399;-41.54796;6.31173;3
LIGH;19.532;14406.550;1144.0;3
ACCE;19.534;14406.554;3.30400;5.39174;-5.97593;3
LIGH;19.538;14406.560;1144.0;3
ACCE;19.547;14406.564;3.20823;5.57370;-6.28239;3
MAGN;19.548;14406.566;-28.33399;-41.54796;6.31173;3
LIGH;19.551;14406.572;1144.0;3
ACCE;19.553;14406.574;2.82516;5.34386;-7.03895;3
LIGH;19.559;14406.580;1144.0;3
ACCE;19.564;14406.584;2.45166;4.81713;-7.36456;3
MAGN;19.565;14406.586;-30.56402;-38.60662;10.88871;3
LIGH;19.568;14406.590;1040.0;3
ACCE;19.573;14406.594;2.48997;4.80756;-6.87615;3
SOUN;19.576;252.07;0.00769;51.70
LIGH;19.579;14406.601;1040.0;3
ACCE;19.584;14406.604;2.33674;5.55455;-6.15789;3
MAGN;19.585;14406.606;-30.56402;-38.60662;10.88871;3
LIGH;19.588;14406.610;1040.0;3
ACCE;19.593;14406.614;2.19309;5.60243;-6.24408;3
LIGH;19.598;14406.620;1040.0;3
ACCE;19.604;14406.624;2.28886;5.69820;-6.17704;3
MAGN;19.605;14406.626;-30.56402;-38.60662;10.88871;3
LIGH;19.608;14406.630;1040.0;3
ACCE;19.613;14406.634;2.94008;6.06212;-5.85143;3
LIGH;19.618;14406.640;1040.0;3
ACCE;19.624;14406.644;3.16992;5.98550;-5.81312;3
MAGN;19.625;14406.646;-33.01570;-35.44014;12.46029;3
LIGH;19.628;14406.650;1028.0;3
ACCE;19.633;14406.653;3.25611;5.75566;-6.69419;3
LIGH;19.638;14406.660;1028.0;3
ACCE;19.644;14406.664;3.35188;5.43963;-7.01980;3
MAGN;19.645;14406.666;-33.01570;-35.44014;12.46029;3
LIGH;19.648;14406.670;1028.0;3
ACCE;19.653;14406.673;3.21781;5.21936;-8.04452;3
LIGH;19.658;14406.680;1028.0;3
ACCE;19.664;14406.684;3.10289;4.97036;-7.95833;3
MAGN;19.667;14406.686;-33.01570;-35.44014;12.46029;3
LIGH;19.670;14406.690;1028.0;3
ACCE;19.674;14406.694;2.84431;5.02782;-8.10198;3
LIGH;19.681;14406.703;1028.0;3
ACCE;19.684;14406.704;1.96325;5.34386;-8.11156;3
MAGN;19.685;14406.706;-33.92430;-34.59155;12.12508;3
LIGH;19.688;14406.710;1028.0;3
ACCE;19.696;14406.715;1.87705;5.36301;-8.04452;3
LIGH;19.699;14406.721;1028.0;3
ACCE;19.704;14406.724;2.52828;5.70778;-6.53138;3
MAGN;19.705;14406.726;-33.92430;-34.59155;12.12508;3
LIGH;19.708;14406.730;1028.0;3
ACCE;19.713;14406.733;3.22738;6.59842;-4.79798;3
LIGH;19.718;14406.740;1028.0;3
ACCE;19.725;14406.744;4.45322;9.02135;-1.33118;3
MAGN;19.728;14406.747;-33.92430;-34.59155;12.12508;3
LIGH;19.730;14406.752;1028.0;3
ACCE;19.733;14406.754;4.15633;9.00220;-1.44610;3
LIGH;19.738;14406.760;1028.0;3
ACCE;19.744;14406.764;3.54342;9.00220;-2.31759;3
MAGN;19.745;14406.766;-34.12933;-34.86372;9.25422;3
LIGH;19.748;14406.770;1144.0;3
ACCE;19.753;14406.774;2.84431;8.57124;-3.41892;3
LIGH;19.761;14406.782;1144.0;3
ACCE;19.764;14406.784;0.81403;6.95276;-6.94318;3
MAGN;19.765;14406.786;-34.12933;-34.86372;9.25422;3
LIGH;19.768;14406.790;1144.0;3
ACCE;19.773;14406.794;-0.29688;6.28239;-8.07325;3
LIGH;19.782;14406.803;1144.0;3
ACCE;19.788;14406.804;-0.94810;5.62159;-8.18817;3
MAGN;19.789;14406.809;-34.12933;-34.86372;9.25422;3
LIGH;19.791;14406.813;1144.0;3
ACCE;19.793;14406.814;-0.90022;5.44920;-6.75165;3
LIGH;19.800;14406.821;1144.0;3
ACCE;19.808;14406.824;0.81403;6.22492;-1.47483;3
MAGN;19.809;14406.829;-32.88365;-33.60691;1.99053;3
LIGH;19.813;14406.834;1734.0;3
ACCE;19.814;14406.834;2.11647;6.02381;0.66080;3
ACCE;19.824;14406.844;3.12204;6.33985;2.94008;3
MAGN;19.826;14406.847;-32.88365;-33.60691;1.99053;3
LIGH;19.827;14406.849;1734.0;3
LIGH;19.830;14406.852;1734.0;3
ACCE;19.833;14406.854;3.97437;7.42203;3.16992;3
LIGH;19.841;14406.863;1734.0;3
ACCE;19.847;14406.865;3.80199;8.17859;6.53138;3
MAGN;19.848;14406.869;-32.88365;-33.60691;1.99053;3
LIGH;19.851;14406.873;1734.0;3
ACCE;19.854;14406.874;3.44765;8.82024;7.84340;3
LIGH;19.864;14406.884;1734.0;3
ACCE;19.865;14406.884;2.77727;9.23204;8.50420;3
MAGN;19.866;14406.887;-30.67985;-30.86305;-8.28202;3
LIGH;19.870;14406.891;578.0;3
ACCE;19.873;14406.894;1.76213;8.72447;7.70933;3
LIGH;19.879;14406.900;4196.0;3
ACCE;19.884;14406.904;0.09577;6.78038;4.49152;3
MAGN;19.885;14406.906;-30.67985;-30.86305;-8.28202;3
LIGH;19.888;14406.909;4196.0;3
ACCE;19.893;14406.913;-0.67038;6.61757;2.35589;3
LIGH;19.901;14406.922;4196.0;3
ACCE;19.904;14406.924;-0.22984;6.41646;1.05345;3
MAGN;19.905;14406.926;-30.67985;-30.86305;-8.28202;3
LIGH;19.908;14406.929;4196.0;3
ACCE;19.913;14406.934;0.22984;6.48350;1.75256;3
LIGH;19.918;14406.939;4196.0;3
ACCE;19.924;14406.944;2.53785;7.07726;5.66947;3
MAGN;19.928;14406.946;-29.88922;-25.66928;-16.26446;3
LIGH;19.928;14406.950;4196.0;3
ACCE;19.933;14406.954;3.84030;7.04853;7.83383;3
LIGH;19.938;14406.959;6866.0;3
ACCE;19.945;14406.964;4.69264;6.03339;9.26077;3
MAGN;19.946;14406.966;-29.88922;-25.66928;-16.26446;3
LIGH;19.948;14406.970;6866.0;3
ACCE;19.953;14406.974;5.44920;4.28083;9.22246;3
LIGH;19.958;14406.979;6866.0;3
ACCE;19.964;14406.984;6.58884;1.55144;4.88417;3
MAGN;19.965;14406.986;-29.88922;-25.66928;-16.26446;3
LIGH;19.968;14406.989;6866.0;3
ACCE;19.973;14406.994;5.65032;0.65122;1.80044;3
LIGH;19.982;14407.003;6866.0;3
ACCE;19.984;14407.004;3.35188;0.36392;-0.25857;3
MAGN;19.985;14407.006;-29.06314;-17.73252;-22.96811;3
LIGH;19.988;14407.009;6866.0;3
ACCE;19.994;14407.014;-1.87705;-0.44053;0.96726;3
LIGH;19.998;14407.019;10831.0;3
ACCE;20.004;14407.024;-3.84988;-1.51314;2.94008;3
MAGN;20.005;14407.026;-29.06314;-17.73252;-22.96811;3
LIGH;20.008;14407.029;10831.0;3
ACCE;20.013;14407.034;-5.30555;-2.77727;5.40132;3
SOUN;20.017;269.41;0.00822;52.28
LIGH;20.020;14407.039;10831.0;3
ACCE;20.024;14407.044;-6.19619;-3.22738;8.37971;3
MAGN;20.024;14407.046;-29.06314;-17.73252;-22.96811;3
LIGH;20.030;14407.051;10831.0;3
ACCE;20.033;14407.054;-4.25210;0.26815;16.87433;3
LIGH;20.038;14407.059;10831.0;3
ACCE;20.048;14407.064;-1.04387;0.62249;18.02355;3
MAGN;20.049;14407.067;-26.32675;-5.56197;-30.09571;3
LIGH;20.051;14407.071;10831.0;3
ACCE;20.053;14407.074;1.97282;0.22984;18.90462;3
LIGH;20.058;14407.080;16773.0;3
ACCE;20.066;14407.085;4.29041;-0.46926;19.61330;3
MAGN;20.067;14407.088;-26.32675;-5.56197;-30.09571;3
LIGH;20.070;14407.091;16773.0;3
ACCE;20.073;14407.094;3.99353;0.23942;18.14805;3
LIGH;20.081;14407.103;16773.0;3
ACCE;20.084;14407.104;4.53941;0.97683;15.61977;3
MAGN;20.085;14407.106;-26.32675;-5.56197;-30.09571;3
LIGH;20.088;14407.110;16773.0;3
ACCE;20.093;14407.114;3.63919;0.49799;14.24071;3
LIGH;20.098;14407.120;16773.0;3
ACCE;20.104;14407.124;1.33118;-1.11091;13.24472;3
MAGN;20.105;14407.127;-20.33500;8.44942;-33.88398;3
LIGH;20.108;14407.130;16773.0;3
ACCE;20.113;14407.133;0.65122;-1.25456;13.27345;3
LIGH;20.118;14407.140;15467.0;3
ACCE;20.124;14407.144;-0.38307;-0.69911;14.49929;3
MAGN;20.125;14407.146;-20.33500;8.44942;-33.88398;3
LIGH;20.128;14407.150;18403.0;3
ACCE;20.133;14407.153;-0.76614;-0.21069;15.82088;3
LIGH;20.138;14407.160;18403.0;3
ACCE;20.144;14407.164;-0.12450;-0.50757;16.49126;3
MAGN;20.145;14407.166;-20.33500;8.44942;-33.88398;3
LIGH;20.148;14407.170;18403.0;3
ACCE;20.153;14407.174;0.26815;-0.79487;15.82088;3
LIGH;20.158;14407.180;18403.0;3
ACCE;20.164;14407.184;0.41180;-0.96726;15.04516;3
MAGN;20.165;14407.186;-16.38286;16.74661;-35.68274;3
LIGH;20.168;14407.190;18403.0;3
ACCE;20.173;14407.194;0.82361;-0.90980;14.29817;3
LIGH;20.178;14407.200;18403.0;3
ACCE;20.184;14407.204;1.99198;-0.43096;13.57991;3
MAGN;20.188;14407.206;-16.38286;16.74661;-35.68274;3
LIGH;20.188;14407.210;18311.0;3
ACCE;20.196;14407.214;2.59531;-0.48842;13.02446;3
LIGH;20.202;14407.224;18311.0;3
ACCE;20.205;14407.224;2.03986;-0.44053;12.79461;3
MAGN;20.206;14407.227;-16.38286;16.74661;-35.68274;3
LIGH;20.209;14407.230;18311.0;3
ACCE;20.213;14407.234;2.03986;0.56503;13.26388;3
LIGH;20.218;14407.240;18311.0;3
ACCE;20.224;14407.244;3.21781;2.48039;13.16811;3
MAGN;20.225;14407.246;-15.06692;18.25201;-37.41892;3
LIGH;20.229;14407.250;18311.0;3
ACCE;20.233;14407.254;4.15633;1.71425;12.74673;3
LIGH;20.241;14407.260;18311.0;3
ACCE;20.244;14407.264;4.56814;0.45011;12.03805;3
MAGN;20.246;14407.267;-15.06692;18.25201;-37.41892;3
LIGH;20.249;14407.270;18449.0;3
ACCE;20.254;14407.274;3.67749;-0.80445;10.82179;3
LIGH;20.272;14407.283;18449.0;3
ACCE;20.273;14407.284;1.36948;-0.75657;8.58082;3
MAGN;20.274;14407.287;-15.06692;18.25201;-37.41892;3
LIGH;20.274;14407.291;18449.0;3
ACCE;20.275;14407.294;1.03430;-0.04788;7.64229;3
GNSS;20.275;1490622071.000;40.313483;-3.483169;591.000;0.000;3.0;0.0;24;18
LIGH;20.280;14407.300;18449.0;3
GNSS;20.280;1490622071.000;40.313483;-3.483169;591.000;0.000;3.0;0.0;24;18
ACCE;20.284;14407.304;1.05345;0.34477;7.04853;3
MAGN;20.285;14407.306;-15.79352;12.20348;-38.41273;3
LIGH;20.288;14407.310;18449.0;3
ACCE;20.293;14407.314;1.50356;0.12450;6.46434;3
LIGH;20.301;14407.320;18449.0;3
ACCE;20.304;14407.324;1.08218;-0.21069;6.45477;3
MAGN;20.305;14407.326;-15.79352;12.20348;-38.41273;3
LIGH;20.309;14407.330;17987.0;3
ACCE;20.317;14407.334;0.63207;0.63207;6.75165;3
LIGH;20.322;14407.340;17987.0;3
ACCE;20.325;14407.344;0.38307;1.16837;6.96234;3
MAGN;20.325;14407.346;-15.79352;12.20348;-38.41273;3
LIGH;20.328;14407.350;17987.0;3
ACCE;20.333;14407.354;0.11492;1.35033;7.47949;3
LIGH;20.341;14407.360;17987.0;3
ACCE;20.344;14407.364;-0.22027;1.17795;7.94875;3
MAGN;20.345;14407.366;-15.75876;4.37393;-39.39813;3
LIGH;20.349;14407.370;17987.0;3
ACCE;20.353;14407.374;-0.28730;0.70868;7.82425;3
LIGH;20.358;14407.380;17987.0;3
ACCE;20.364;14407.384;-0.44053;0.55545;7.83383;3
MAGN;20.365;14407.386;-15.75876;4.37393;-39.39813;3
LIGH;20.371;14407.390;17340.0;3
ACCE;20.373;14407.394;0.22984;0.89064;8.29351;3
LIGH;20.378;14407.400;17340.0;3
ACCE;20.384;14407.404;0.38307;0.96726;8.60955;3
MAGN;20.385;14407.406;-15.75876;4.37393;-39.39813;3
LIGH;20.391;14407.410;17340.0;3
ACCE;20.393;14407.414;0.33519;0.96726;8.45632;3
LIGH;20.398;14407.420;17340.0;3
ACCE;20.404;14407.424;0.20111;0.89064;8.54251;3
MAGN;20.405;14407.426;-13.42377;-2.62392;-39.81386;3
LIGH;20.411;14407.430;17340.0;3
ACCE;20.413;14407.434;-0.28730;0.88107;7.67102;3
LIGH;20.418;14407.440;17340.0;3
ACCE;20.431;14407.448;-1.22583;2.20267;8.81066;3
MAGN;20.432;14407.453;-13.42377;-2.62392;-39.81386;3
LIGH;20.434;14407.456;17166.0;3
ACCE;20.436;14407.456;-1.22583;2.20267;8.81066;3
LIGH;20.439;14407.460;17166.0;3
ACCE;20.450;14407.464;-2.44209;2.41336;10.42914;3
MAGN;20.450;14407.469;-13.42377;-2.62392;-39.81386;3
LIGH;20.451;14407.472;17166.0;3
ACCE;20.453;14407.474;-2.44209;2.17394;10.80264;3
LIGH;20.458;14407.480;17166.0;3
ACCE;20.466;14407.485;-2.22182;1.92494;10.68772;3
MAGN;20.466;14407.488;-8.23356;-7.68427;-41.13647;3
LIGH;20.472;14407.494;17166.0;3
ACCE;20.473;14407.494;-2.01113;1.70467;9.83538;3
LIGH;20.479;14407.500;17166.0;3
ACCE;20.484;14407.504;0.25857;1.70467;8.93516;3
MAGN;20.485;14407.506;-8.23356;-7.68427;-41.13647;3
LIGH;20.488;14407.509;17178.0;3
ACCE;20.493;14407.514;0.23942;0.72784;8.61913;3
LIGH;20.498;14407.519;17131.0;3
ACCE;20.504;14407.524;-0.93853;2.08774;9.36612;3
MAGN;20.504;14407.526;-8.23356;-7.68427;-41.13647;3
LIGH;20.508;14407.529;17131.0;3
ACCE;20.513;14407.533;-2.25055;2.36547;10.46745;3
LIGH;20.518;14407.539;17131.0;3
ACCE;20.524;14407.544;-3.21781;1.22583;12.32535;3
MAGN;20.525;14407.546;-1.99424;-10.64065;-41.80077;3
LIGH;20.528;14407.550;17131.0;3
ACCE;20.533;14407.554;-2.53785;0.85234;12.59350;3
LIGH;20.538;14407.559;17131.0;3
ACCE;20.544;14407.564;-2.31759;0.45011;12.63181;3
MAGN;20.547;14407.568;-1.99424;-10.64065;-41.80077;3
LIGH;20.551;14407.573;17166.0;3
ACCE;20.555;14407.574;-1.92494;-0.29688;11.92312;3
LIGH;20.558;14407.580;16993.0;3
ACCE;20.564;14407.584;-0.11492;-1.69509;12.61265;3
MAGN;20.565;14407.586;-1.99424;-10.64065;-41.80077;3
LIGH;20.568;14407.590;16993.0;3
ACCE;20.573;14407.594;-3.53384;-0.35434;11.44428;3
SOUN;20.579;295.73;0.00903;53.09
LIGH;20.581;14407.601;16993.0;3
ACCE;20.584;14407.604;-6.72292;-0.67995;10.18015;3
MAGN;20.585;14407.606;5.07814;-14.26565;-41.56555;3
LIGH;20.588;14407.609;16993.0;3
ACCE;20.593;14407.613;-7.76679;-1.94409;9.45231;3
LIGH;20.598;14407.619;16993.0;3
ACCE;20.604;14407.624;-5.60243;-2.73897;9.79707;3
MAGN;20.604;14407.626;5.07814;-14.26565;-41.56555;3
LIGH;20.608;14407.629;16993.0;3
ACCE;20.613;14407.634;-3.92649;-3.22738;9.85453;3
LIGH;20.618;14407.639;16519.0;3
ACCE;20.624;14407.644;-2.07817;-3.84030;10.24718;3
MAGN;20.625;14407.647;5.07814;-14.26565;-41.56555;3
LIGH;20.628;14407.650;16519.0;3
ACCE;20.633;14407.654;-1.80044;-3.75411;10.81221;3
LIGH;20.638;14407.659;16519.0;3
ACCE;20.644;14407.664;-6.39731;-3.79242;9.38527;3
MAGN;20.647;14407.666;11.12643;-17.54814;-39.54727;3
LIGH;20.654;14407.675;16519.0;3
ACCE;20.655;14407.676;-8.01579;-4.43406;8.24563;3
LIGH;20.658;14407.680;16519.0;3
ACCE;20.664;14407.684;-7.92002;-4.49152;8.59997;3
MAGN;20.665;14407.686;11.12643;-17.54814;-39.54727;3
LIGH;20.668;14407.689;16519.0;3
ACCE;20.673;14407.694;-6.93361;-4.11803;9.59596;3
LIGH;20.679;14407.700;16068.0;3
ACCE;20.684;14407.704;-4.52983;-5.15232;10.33337;3
MAGN;20.685;14407.707;11.12643;-17.54814;-39.54727;3
LIGH;20.690;14407.710;16068.0;3
ACCE;20.694;14407.714;-4.07014;-5.55455;10.15141;3
LIGH;20.701;14407.720;16068.0;3
ACCE;20.705;14407.724;-4.51068;-5.65032;9.73004;3
MAGN;20.706;14407.727;16.25360;-20.47563;-37.58712;3
LIGH;20.710;14407.731;16068.0;3
ACCE;20.713;14407.734;-4.92248;-5.76524;9.00220;3
LIGH;20.718;14407.740;16068.0;3
ACCE;20.727;14407.746;-7.47949;-5.37259;7.27837;3
MAGN;20.731;14407.750;16.25360;-20.47563;-37.58712;3
ACCE;20.733;14407.754;-8.50420;-5.94720;6.25365;3
LIGH;20.734;14407.755;16068.0;3
LIGH;20.738;14407.760;15883.0;3
ACCE;20.744;14407.764;-7.60398;-5.81312;7.17303;3
MAGN;20.745;14407.766;16.25360;-20.47563;-37.58712;3
LIGH;20.748;14407.770;15883.0;3
ACCE;20.753;14407.774;-6.66546;-4.83629;8.18817;3
LIGH;20.758;14407.780;15883.0;3
ACCE;20.764;14407.784;-5.72693;-5.37259;8.77236;3
MAGN;20.765;14407.786;21.87005;-21.15353;-37.72449;3
LIGH;20.776;14407.797;15883.0;3
ACCE;20.779;14407.798;-5.64074;-4.92248;8.15944;3
LIGH;20.781;14407.803;15883.0;3
ACCE;20.784;14407.804;-5.64074;-4.92248;8.15944;3
MAGN;20.785;14407.806;21.87005;-21.15353;-37.72449;3
LIGH;20.788;14407.810;15883.0;3
ACCE;20.795;14407.815;-5.13317;-3.82115;7.27837;3
LIGH;20.798;14407.820;15790.0;3
ACCE;20.804;14407.824;-4.83629;-2.73897;8.20732;3
MAGN;20.805;14407.826;21.87005;-21.15353;-37.72449;3
LIGH;20.808;14407.830;15790.0;3
ACCE;20.813;14407.834;-5.41090;-2.50912;8.17859;3
LIGH;20.818;14407.840;15790.0;3
ACCE;20.824;14407.844;-5.93762;-3.20823;7.73806;3
MAGN;20.825;14407.847;25.98174;-20.60607;-38.01173;3
LIGH;20.832;14407.854;15790.0;3
ACCE;20.837;14407.854;-5.07571;-4.39575;8.82024;3
LIGH;20.841;14407.862;15790.0;3
ACCE;20.844;14407.864;-4.75967;-4.70221;9.41400;3
MAGN;20.845;14407.866;25.98174;-20.60607;-38.01173;3
LIGH;20.848;14407.870;15790.0;3
ACCE;20.853;14407.874;-5.40132;-4.70221;8.53294;3
LIGH;20.858;14407.880;15825.0;3
ACCE;20.864;14407.884;-6.05254;-3.81157;7.40287;3
MAGN;20.865;14407.886;25.98174;-20.60607;-38.01173;3
LIGH;20.871;14407.892;15733.0;3
ACCE;20.874;14407.894;-5.86101;-3.17950;7.42203;3
LIGH;20.878;14407.900;15733.0;3
ACCE;20.884;14407.904;-5.41090;-2.95923;7.67102;3
MAGN;20.885;14407.907;29.53544;-19.16736;-38.31708;3
LIGH;20.890;14407.912;15733.0;3
ACCE;20.893;14407.914;-4.66391;-3.08373;7.97748;3
LIGH;20.898;14407.920;15733.0;3
ACCE;20.907;14407.926;-5.02782;-3.92649;7.68060;3
MAGN;20.908;14407.929;29.53544;-19.16736;-38.31708;3
LIGH;20.911;14407.933;15733.0;3
ACCE;20.913;14407.934;-5.28640;-3.92649;7.47949;3
LIGH;20.918;14407.940;15733.0;3
ACCE;20.924;14407.944;-5.65032;-3.68707;7.68060;3
MAGN;20.925;14407.946;29.53544;-19.16736;-38.31708;3
LIGH;20.928;14407.950;15559.0;3
ACCE;20.933;14407.954;-6.03339;-3.16035;7.99663;3
LIGH;20.939;14407.960;15559.0;3
ACCE;20.947;14407.964;-6.64630;-2.95923;8.62870;3
MAGN;20.951;14407.969;30.81073;-17.91593;-38.47731;3
LIGH;20.952;14407.974;15559.0;3
ACCE;20.953;14407.974;-6.34942;-2.91135;8.96389;3
LIGH;20.958;14407.980;15559.0;3
MAGN;20.965;14407.986;30.81073;-17.91593;-38.47731;3
ACCE;20.966;14407.986;-5.48751;-2.23140;9.93115;3
LIGH;20.971;14407.993;15559.0;3
ACCE;20.973;14407.994;-4.75010;-1.37906;10.26634;3
LIGH;20.978;14408.000;15559.0;3
ACCE;20.984;14408.004;-4.96079;-1.60890;9.17458;3
MAGN;20.985;14408.006;30.81073;-17.91593;-38.47731;3
LIGH;20.988;14408.010;15721.0;3
ACCE;20.993;14408.013;-4.92248;-1.67594;8.73405;3
LIGH;20.998;14408.020;15721.0;3
ACCE;21.004;14408.024;-4.94163;-1.86748;8.78193;3
MAGN;21.004;14408.026;30.18760;-17.08817;-38.88502;3
LIGH;21.008;14408.030;15721.0;3
SOUN;21.009;249.75;0.00762;51.62
ACCE;21.013;14408.034;-5.29597;-2.23140;8.68616;3
LIGH;21.018;14408.040;15721.0;3
ACCE;21.025;14408.044;-5.43963;-3.21781;8.51378;3
MAGN;21.025;14408.047;30.18760;-17.08817;-38.88502;3
LIGH;21.028;14408.050;15721.0;3
ACCE;21.033;14408.054;-5.85143;-3.31358;8.50420;3
LIGH;21.038;14408.060;15721.0;3
ACCE;21.045;14408.064;-6.58884;-3.60088;8.56167;3
MAGN;21.046;14408.067;30.18760;-17.08817;-38.88502;3
LIGH;21.049;14408.071;15825.0;3
ACCE;21.053;14408.074;-7.42203;-3.83072;8.48505;3
LIGH;21.061;14408.080;15825.0;3
ACCE;21.067;14408.086;-8.72447;-4.75010;7.25922;3
MAGN;21.068;14408.089;28.94370;-17.02763;-39.40483;3
LIGH;21.070;14408.092;15825.0;3
ACCE;21.073;14408.094;-8.84897;-5.12359;6.20577;3
LIGH;21.081;14408.102;15825.0;3
ACCE;21.087;14408.106;-4.98952;-3.72538;7.48906;3
MAGN;21.088;14408.109;28.94370;-17.02763;-39.40483;3
LIGH;21.090;14408.112;15825.0;3
ACCE;21.095;14408.114;-4.98952;-3.72538;7.48906;3
LIGH;21.100;14408.122;15825.0;3
ACCE;21.104;14408.124;-2.02071;-2.29843;10.63983;3
MAGN;21.105;14408.126;28.94370;-17.02763;-39.40483;3
LIGH;21.108;14408.130;15929.0;3
ACCE;21.113;14408.133;-1.83875;-2.12605;10.92714;3
LIGH;21.118;14408.140;15929.0;3
ACCE;21.124;14408.144;-2.80600;-2.19309;10.55364;3
MAGN;21.125;14408.146;26.37521;-17.24953;-39.63610;3
LIGH;21.128;14408.150;15929.0;3
ACCE;21.133;14408.154;-4.25210;-2.03028;9.92157;3
LIGH;21.138;14408.160;15929.0;3
ACCE;21.144;14408.164;-7.15387;-2.14520;8.32224;3
MAGN;21.145;14408.166;26.37521;-17.24953;-39.63610;3
LIGH;21.148;14408.170;15929.0;3
ACCE;21.153;14408.174;-7.92002;-2.47082;7.44118;3
LIGH;21.158;14408.180;15929.0;3
ACCE;21.164;14408.184;-8.06367;-2.64320;7.01022;3
MAGN;21.165;14408.186;26.37521;-17.24953;-39.63610;3
LIGH;21.168;14408.190;16577.0;3
ACCE;21.173;14408.194;-4.70221;-0.82361;11.57836;3
LIGH;21.178;14408.200;16577.0;3
ACCE;21.184;14408.204;-2.99754;0.83318;13.53203;3
MAGN;21.185;14408.206;21.18963;-18.20350;-40.78927;3
LIGH;21.188;14408.210;16577.0;3
ACCE;21.193;14408.213;-2.51870;0.61292;14.16410;3
LIGH;21.198;14408.220;16577.0;3
ACCE;21.210;14408.225;-3.49553;-0.49799;12.24874;3
MAGN;21.213;14408.233;21.18963;-18.20350;-40.78927;3
ACCE;21.214;14408.235;-4.44364;-0.45969;10.51533;3
LIGH;21.216;14408.237;16577.0;3
LIGH;21.221;14408.242;16577.0;3
ACCE;21.224;14408.244;-5.54497;-0.22027;9.00220;3
MAGN;21.224;14408.246;21.18963;-18.20350;-40.78927;3
LIGH;21.231;14408.250;16276.0;3
ACCE;21.233;14408.254;-6.54096;-0.32561;7.76679;3
LIGH;21.238;14408.260;17409.0;3
ACCE;21.245;14408.264;-7.81467;-0.66080;5.76524;3
MAGN;21.246;14408.267;12.90776;-19.81414;-42.51868;3
LIGH;21.251;14408.273;17409.0;3
ACCE;21.254;14408.274;-7.84340;-1.00556;5.53539;3
LIGH;21.266;14408.284;17409.0;3
ACCE;21.266;14408.284;-7.20176;-1.53229;5.65989;3
MAGN;21.267;14408.287;12.90776;-19.81414;-42.51868;3
GNSS;21.267;1490622072.000;40.313478;-3.483168;591.000;182.000;3.0;0.5;24;17
LIGH;21.272;14408.290;17409.0;3
GNSS;21.274;1490622072.000;40.313478;-3.483168;591.000;182.000;3.0;0.5;24;17
ACCE;21.276;14408.295;-5.72693;-1.72383;6.45477;3
LIGH;21.281;14408.302;17409.0;3
ACCE;21.288;14408.304;-1.35991;-0.12450;10.69729;3
MAGN;21.289;14408.310;12.90776;-19.81414;-42.51868;3
LIGH;21.291;14408.313;17328.0;3
ACCE;21.296;14408.313;-0.50757;0.19154;12.60308;3
LIGH;21.301;14408.323;17571.0;3
ACCE;21.304;14408.324;-0.66080;0.50757;13.15853;3
MAGN;21.305;14408.326;5.18549;-17.58421;-43.70407;3
LIGH;21.308;14408.330;17571.0;3
ACCE;21.313;14408.334;-1.58017;0.78530;12.84250;3
LIGH;21.318;14408.340;17571.0;3
ACCE;21.324;14408.344;-3.94564;1.23541;10.50576;3
MAGN;21.325;14408.346;5.18549;-17.58421;-43.70407;3
LIGH;21.328;14408.350;17571.0;3
ACCE;21.333;14408.354;-5.20021;1.15879;9.03093;3
LIGH;21.338;14408.360;17571.0;3
ACCE;21.344;14408.364;-5.85143;0.86191;8.00621;3
MAGN;21.345;14408.366;5.18549;-17.58421;-43.70407;3
LIGH;21.348;14408.370;17571.0;3
ACCE;21.353;14408.374;-6.24408;0.32561;6.90488;3
LIGH;21.358;14408.380;17837.0;3
ACCE;21.373;14408.384;-6.55054;-0.58419;6.32069;3
MAGN;21.374;14408.386;-0.84933;-14.58139;-44.13295;3
LIGH;21.375;14408.392;17837.0;3
ACCE;21.375;14408.395;-6.38773;-0.99599;6.36858;3
ACCE;21.386;14408.405;-5.99508;-1.14922;7.26880;3
LIGH;21.387;14408.409;17837.0;3
MAGN;21.387;14408.409;-0.84933;-14.58139;-44.13295;3
ACCE;21.394;14408.414;-5.02782;-0.84276;8.89685;3
LIGH;21.395;14408.417;17837.0;3
LIGH;21.401;14408.422;17837.0;3
ACCE;21.404;14408.424;-3.17950;-0.06704;11.21444;3
MAGN;21.405;14408.426;-0.84933;-14.58139;-44.13295;3
LIGH;21.408;14408.430;17837.0;3
ACCE;21.413;14408.433;-2.86347;0.08619;11.62624;3
LIGH;21.418;14408.440;17941.0;3
ACCE;21.424;14408.444;-2.61447;0.13408;11.50175;3
MAGN;21.425;14408.447;-5.24444;-9.26210;-45.15944;3
LIGH;21.428;14408.450;17941.0;3
ACCE;21.433;14408.454;-2.26970;0.05746;10.70687;3
LIGH;21.438;14408.460;17941.0;3
ACCE;21.444;14408.464;-2.47082;0.17238;9.07881;3
MAGN;21.445;14408.466;-5.24444;-9.26210;-45.15944;3
LIGH;21.448;14408.470;17941.0;3
ACCE;21.453;14408.474;-2.58574;0.09577;8.20732;3
LIGH;21.458;14408.480;17941.0;3
ACCE;21.464;14408.484;-2.74854;-0.15323;7.74764;3
MAGN;21.467;14408.486;-5.24444;-9.26210;-45.15944;3
LIGH;21.468;14408.490;17941.0;3
ACCE;21.473;14408.494;-2.78685;-0.58419;7.50822;3
LIGH;21.480;14408.502;17941.0;3
ACCE;21.484;14408.504;-2.49955;-0.85234;7.98706;3
MAGN;21.485;14408.507;-9.70272;-3.57475;-44.73303;3
LIGH;21.490;14408.511;17941.0;3
ACCE;21.494;14408.514;-1.83875;-0.89064;8.79151;3
LIGH;21.501;14408.520;17941.0;3
ACCE;21.504;14408.524;-0.98641;-0.55545;10.13226;3
MAGN;21.505;14408.526;-9.70272;-3.57475;-44.73303;3
LIGH;21.508;14408.530;17941.0;3
ACCE;21.513;14408.534;-0.23942;0.23942;11.13783;3
LIGH;21.518;14408.540;17941.0;3
ACCE;21.524;14408.544;1.94409;0.67995;11.61667;3
MAGN;21.525;14408.546;-9.70272;-3.57475;-44.73303;3
LIGH;21.528;14408.550;17941.0;3
ACCE;21.533;14408.553;2.79643;0.41180;10.78348;3
LIGH;21.538;14408.560;18033.0;3
ACCE;21.544;14408.564;3.02627;0.23942;9.83538;3
MAGN;21.545;14408.566;-11.97808;4.06812;-43.91507;3
LIGH;21.548;14408.570;17779.0;3
ACCE;21.555;14408.574;1.65679;0.40223;8.34140;3
LIGH;21.558;14408.580;17779.0;3
SOUN;21.562;237.49;0.00725;51.18
ACCE;21.566;14408.586;0.70868;0.38307;8.09240;3
MAGN;21.568;14408.589;-11.97808;4.06812;-43.91507;3
LIGH;21.570;14408.592;17779.0;3
ACCE;21.573;14408.594;0.01915;-0.00958;8.10198;3
LIGH;21.578;14408.600;17779.0;3
ACCE;21.584;14408.604;-0.14365;-0.68953;8.22648;3
MAGN;21.585;14408.606;-11.97808;4.06812;-43.91507;3
LIGH;21.588;14408.610;17779.0;3
ACCE;21.593;14408.613;1.34075;-1.37906;8.90643;3
LIGH;21.598;14408.620;17779.0;3
ACCE;21.604;14408.624;2.33674;-0.31603;10.04607;3
MAGN;21.605;14408.626;-12.17063;12.18285;-43.69840;3
LIGH;21.609;14408.630;17051.0;3
ACCE;21.615;14408.634;3.19865;0.83318;11.15698;3
LIGH;21.624;14408.640;17051.0;3
ACCE;21.626;14408.645;3.09331;0.94810;11.84651;3
MAGN;21.627;14408.649;-12.17063;12.18285;-43.69840;3
LIGH;21.630;14408.652;17051.0;3
ACCE;21.633;14408.654;2.43251;0.43096;11.37725;3
LIGH;21.638;14408.660;17051.0;3
ACCE;21.645;14408.664;1.28329;0.14365;11.36767;3
MAGN;21.645;14408.667;-12.17063;12.18285;-43.69840;3
LIGH;21.651;14408.672;17051.0;3
ACCE;21.653;14408.674;0.59376;-0.07661;10.61110;3
LIGH;21.658;14408.680;17051.0;3
ACCE;21.665;14408.684;0.73741;-1.01514;8.86812;3
MAGN;21.666;14408.687;-10.08813;18.69626;-43.29784;3
LIGH;21.668;14408.690;16207.0;3
ACCE;21.673;14408.694;1.28329;-1.55144;8.62870;3
LIGH;21.678;14408.700;16207.0;3
ACCE;21.684;14408.704;1.84832;-1.96325;8.74362;3
MAGN;21.685;14408.706;-10.08813;18.69626;-43.29784;3
LIGH;21.688;14408.710;16207.0;3
ACCE;21.694;14408.714;2.19309;-2.10690;8.84897;3
LIGH;21.698;14408.720;16207.0;3
ACCE;21.704;14408.724;2.88262;-2.49955;9.37569;3
MAGN;21.704;14408.726;-10.08813;18.69626;-43.29784;3
LIGH;21.708;14408.730;16207.0;3
ACCE;21.714;14408.734;3.37104;-2.39420;9.74919;3
LIGH;21.718;14408.740;16207.0;3
ACCE;21.724;14408.744;3.75411;-1.55144;9.79707;3
MAGN;21.726;14408.746;-5.41523;23.87513;-42.78683;3
LIGH;21.731;14408.753;15074.0;3
ACCE;21.733;14408.754;3.94564;-0.89064;9.76834;3
LIGH;21.738;14408.760;15074.0;3
ACCE;21.747;14408.766;3.46680;-1.15879;9.27035;3
MAGN;21.748;14408.768;-5.41523;23.87513;-42.78683;3
LIGH;21.750;14408.772;15074.0;3
ACCE;21.753;14408.774;2.85389;-1.20668;9.04051;3
LIGH;21.758;14408.780;15074.0;3
ACCE;21.764;14408.784;2.35589;-0.50757;9.37569;3
MAGN;21.765;14408.786;-5.41523;23.87513;-42.78683;3
LIGH;21.768;14408.790;15074.0;3
ACCE;21.773;14408.794;1.52271;-1.09176;10.35253;3
LIGH;21.779;14408.801;15074.0;3
ACCE;21.784;14408.804;0.60334;-1.11091;8.60955;3
MAGN;21.785;14408.806;0.77391;26.46138;-42.27227;3
LIGH;21.788;14408.810;14311.0;3
ACCE;21.793;14408.814;-0.13408;-1.98240;8.67659;3
LIGH;21.798;14408.820;14311.0;3
ACCE;21.804;14408.824;-0.81403;-2.86347;8.65743;3
MAGN;21.805;14408.826;0.77391;26.46138;-42.27227;3
LIGH;21.808;14408.830;14311.0;3
ACCE;21.816;14408.834;0.15323;-3.42850;9.23204;3
LIGH;21.818;14408.840;14311.0;3
ACCE;21.824;14408.844;2.35589;-4.07972;8.38928;3
MAGN;21.825;14408.846;0.77391;26.46138;-42.27227;3
LIGH;21.831;14408.852;14311.0;3
ACCE;21.833;14408.854;1.98240;-4.20422;7.82425;3
LIGH;21.838;14408.860;14311.0;3
ACCE;21.845;14408.864;1.64721;-3.81157;7.69975;3
MAGN;21.846;14408.867;9.58557;24.43082;-43.30042;3
LIGH;21.851;14408.872;13213.0;3
ACCE;21.853;14408.874;1.67594;-3.60088;7.84340;3
LIGH;21.858;14408.880;13213.0;3
ACCE;21.864;14408.884;1.64721;-2.93050;9.61511;3
MAGN;21.865;14408.886;9.58557;24.43082;-43.30042;3
LIGH;21.868;14408.890;13213.0;3
ACCE;21.873;14408.894;1.96325;-2.71981;10.38126;3
LIGH;21.880;14408.901;13213.0;3
ACCE;21.884;14408.904;2.40378;-3.22738;10.66856;3
MAGN;21.885;14408.906;9.58557;24.43082;-43.30042;3
LIGH;21.888;14408.910;13213.0;3
ACCE;21.893;14408.913;2.89220;-3.96480;10.03649;3
LIGH;21.898;14408.920;13213.0;3
ACCE;21.904;14408.924;2.98796;-5.28640;9.51935;3
MAGN;21.905;14408.926;16.58543;23.19758;-43.67047;3
LIGH;21.908;14408.930;14473.0;3
ACCE;21.913;14408.933;2.80600;-5.55455;9.49062;3
LIGH;21.918;14408.940;9352.0;3
ACCE;21.924;14408.944;2.64320;-5.43005;9.50977;3
MAGN;21.925;14408.946;16.58543;23.19758;-43.67047;3
LIGH;21.928;14408.950;9352.0;3
ACCE;21.933;14408.954;2.19309;-5.09486;10.13226;3
LIGH;21.938;14408.960;9352.0;3
ACCE;21.944;14408.964;2.16436;-4.61602;10.21845;3
MAGN;21.945;14408.966;16.58543;23.19758;-43.67047;3
LIGH;21.948;14408.970;9352.0;3
ACCE;21.953;14408.973;2.65278;-4.87459;10.10353;3
LIGH;21.958;14408.980;9352.0;3
ACCE;21.964;14408.984;2.89220;-5.18105;10.01734;3
MAGN;21.965;14408.986;21.42441;21.08408;-43.76225;3
LIGH;21.968;14408.990;9352.0;3
ACCE;21.973;14408.994;1.79086;-6.02381;9.67257;3
LIGH;21.978;14409.000;7814.0;3
ACCE;21.984;14409.004;1.36948;-5.34386;10.13226;3
MAGN;21.988;14409.006;21.42441;21.08408;-43.76225;3
LIGH;21.991;14409.010;7814.0;3
ACCE;21.996;14409.014;1.39821;-4.42448;9.50977;3
LIGH;22.002;14409.024;7814.0;3
SOUN;22.003;207.98;0.00635;50.03
ACCE;22.006;14409.024;1.64721;-4.33829;9.37569;3
MAGN;22.007;14409.026;21.42441;21.08408;-43.76225;3
LIGH;22.008;14409.030;7814.0;3
ACCE;22.013;14409.034;2.38462;-5.43005;9.11712;3
LIGH;22.018;14409.040;7814.0;3
ACCE;22.025;14409.044;2.34632;-5.13317;9.15543;3
MAGN;22.026;14409.047;22.99981;16.79464;-44.55571;3
LIGH;22.029;14409.051;7814.0;3
ACCE;22.033;14409.054;2.51870;-4.64475;8.90643;3
LIGH;22.038;14409.060;8554.0;3
ACCE;22.046;14409.064;2.34632;-5.68862;9.51935;3
MAGN;22.047;14409.067;22.99981;16.79464;-44.55571;3
LIGH;22.051;14409.071;8554.0;3
ACCE;22.058;14409.077;1.41737;-5.47793;9.91199;3
LIGH;22.061;14409.082;8554.0;3
ACCE;22.064;14409.084;0.88107;-4.31914;8.57124;3
MAGN;22.065;14409.086;22.99981;16.79464;-44.55571;3
LIGH;22.068;14409.090;8554.0;3
ACCE;22.073;14409.094;0.47884;-3.87861;7.56568;3
LIGH;22.078;14409.100;8554.0;3
ACCE;22.084;14409.104;-0.72784;-4.43406;8.93516;3
MAGN;22.085;14409.107;21.54194;13.38206;-46.17645;3
LIGH;22.091;14409.113;8554.0;3
ACCE;22.093;14409.114;-1.33118;-3.84988;9.14585;3
LIGH;22.099;14409.120;9941.0;3
ACCE;22.104;14409.124;-1.35033;-3.14119;8.59040;3
MAGN;22.105;14409.126;21.54194;13.38206;-46.17645;3
LIGH;22.111;14409.130;9941.0;3
ACCE;22.113;14409.134;-0.42138;-3.06458;7.92002;3
LIGH;22.118;14409.140;9941.0;3
ACCE;22.124;14409.144;1.17795;-4.50110;8.38928;3
MAGN;22.125;14409.146;21.54194;13.38206;-46.17645;3
LIGH;22.129;14409.150;9941.0;3
ACCE;22.133;14409.154;1.89621;-4.74052;8.55209;3
LIGH;22.138;14409.160;9941.0;3
ACCE;22.146;14409.164;2.17394;-5.32470;8.79151;3
MAGN;22.147;14409.166;19.38918;9.22966;-47.08541;3
LIGH;22.153;14409.175;9941.0;3
ACCE;22.155;14409.174;2.09732;-5.65989;8.31267;3
LIGH;22.159;14409.181;10854.0;3
ACCE;22.164;14409.184;2.51870;-6.24408;7.46033;3
MAGN;22.165;14409.186;19.38918;9.22966;-47.08541;3
LIGH;22.169;14409.190;10854.0;3
ACCE;22.173;14409.194;1.87705;-5.97593;8.13071;3
LIGH;22.178;14409.200;10854.0;3
ACCE;22.184;14409.204;1.46525;-4.33829;9.17458;3
MAGN;22.185;14409.206;19.38918;9.22966;-47.08541;3
LIGH;22.188;14409.210;10854.0;3
ACCE;22.193;14409.214;1.50356;-3.88818;9.57681;3
LIGH;22.198;14409.220;10854.0;3
ACCE;22.204;14409.224;1.77171;-4.37660;9.83538;3
MAGN;22.205;14409.226;18.79015;5.28323;-47.59713;3
LIGH;22.208;14409.230;10854.0;3
ACCE;22.213;14409.234;1.55144;-4.21380;9.15543;3
LIGH;22.218;14409.240;11271.0;3
ACCE;22.224;14409.244;1.67594;-4.33829;8.57124;3
MAGN;22.225;14409.246;18.79015;5.28323;-47.59713;3
LIGH;22.228;14409.250;11271.0;3
ACCE;22.233;14409.254;1.90578;-5.32470;8.10198;3
LIGH;22.238;14409.260;11271.0;3
ACCE;22.244;14409.264;1.25456;-5.98550;8.13071;3
MAGN;22.252;14409.266;18.79015;5.28323;-47.59713;3
LIGH;22.252;14409.273;11271.0;3
ACCE;22.254;14409.274;0.32561;-5.42047;8.03494;3
LIGH;22.259;14409.281;11271.0;3
ACCE;22.265;14409.284;-0.04788;-4.66391;8.65743;3
MAGN;22.268;14409.287;17.45096;2.33557;-47.54345;3
GNSS;22.268;1490622073.000;40.313479;-3.483166;592.000;0.000;3.0;0.0;24;17
LIGH;22.276;14409.291;11271.0;3
ACCE;22.277;14409.294;0.35434;-3.49553;10.20888;3
GNSS;22.278;1490622073.000;40.313479;-3.483166;592.000;0.000;3.0;0.0;24;17
LIGH;22.279;14409.300;11178.0;3
ACCE;22.290;14409.304;1.86748;-2.99754;11.99016;3
MAGN;22.291;14409.307;17.45096;2.33557;-47.54345;3
LIGH;22.291;14409.311;11583.0;3
ACCE;22.293;14409.314;2.57616;-4.18506;10.63983;3
LIGH;22.298;14409.320;11583.0;3
ACCE;22.304;14409.324;2.94008;-4.94163;9.06924;3
MAGN;22.305;14409.327;17.45096;2.33557;-47.54345;3
LIGH;22.308;14409.330;11583.0;3
ACCE;22.313;14409.334;2.62405;-5.34386;8.10198;3
LIGH;22.321;14409.340;11583.0;3
ACCE;22.325;14409.344;1.31202;-5.54497;7.92002;3
MAGN;22.326;14409.347;16.69536;0.59468;-47.99830;3
LIGH;22.329;14409.350;11583.0;3
ACCE;22.333;14409.354;0.50757;-6.01423;8.29351;3
LIGH;22.341;14409.360;11583.0;3
ACCE;22.344;14409.364;-0.05746;-5.94720;8.59997;3
MAGN;22.345;14409.366;16.69536;0.59468;-47.99830;3
LIGH;22.348;14409.370;11721.0;3
ACCE;22.353;14409.374;0.14365;-4.26168;9.05008;3
LIGH;22.358;14409.380;11721.0;3
ACCE;22.364;14409.384;0.74699;-3.09331;9.54808;3
MAGN;22.365;14409.386;16.69536;0.59468;-47.99830;3
LIGH;22.368;14409.390;11721.0;3
ACCE;22.373;14409.394;1.32160;-2.44209;9.87369;3
LIGH;22.378;14409.400;11721.0;3
ACCE;22.384;14409.404;1.81959;-2.59531;9.95988;3
MAGN;22.385;14409.406;16.54114;-0.21404;-48.27551;3
LIGH;22.389;14409.410;11721.0;3
ACCE;22.399;14409.414;1.56102;-4.01268;9.61511;3
LIGH;22.400;14409.420;11721.0;3
ACCE;22.404;14409.424;1.39821;-4.09887;9.50977;3
MAGN;22.406;14409.426;16.54114;-0.21404;-48.27551;3
LIGH;22.413;14409.434;11698.0;3
ACCE;22.414;14409.434;1.36948;-4.63517;9.24162;3
LIGH;22.421;14409.440;11698.0;3
ACCE;22.424;14409.444;1.67594;-5.63116;8.77236;3
MAGN;22.425;14409.446;16.54114;-0.21404;-48.27551;3
LIGH;22.428;14409.450;11698.0;3
ACCE;22.433;14409.454;1.78129;-5.78439;8.64786;3
LIGH;22.438;14409.460;11698.0;3
ACCE;22.444;14409.464;1.76213;-5.74608;8.94474;3
MAGN;22.445;14409.466;15.74106;-1.13600;-48.16544;3
LIGH;22.448;14409.470;11698.0;3
ACCE;22.453;14409.474;1.83875;-5.45878;8.93516;3
LIGH;22.461;14409.480;11698.0;3
ACCE;22.464;14409.484;1.85790;-5.03740;8.66701;3
MAGN;22.465;14409.486;15.74106;-1.13600;-48.16544;3
LIGH;22.468;14409.490;11733.0;3
ACCE;22.473;14409.494;1.93451;-4.63517;8.56167;3
LIGH;22.478;14409.500;11733.0;3
ACCE;22.484;14409.504;2.10690;-4.38618;8.73405;3
MAGN;22.485;14409.506;15.74106;-1.13600;-48.16544;3
LIGH;22.488;14409.510;11733.0;3
ACCE;22.493;14409.514;2.27928;-4.16591;8.74362;3
LIGH;22.501;14409.520;11733.0;3
ACCE;22.504;14409.524;3.09331;-3.52426;9.45231;3
MAGN;22.508;14409.526;16.18534;-0.37647;-48.02922;3
LIGH;22.509;14409.530;11733.0;3
ACCE;22.516;14409.534;3.52426;-3.32315;9.73961;3
LIGH;22.521;14409.543;11733.0;3
ACCE;22.525;14409.544;3.69665;-3.13162;9.88326;3
MAGN;22.526;14409.547;16.18534;-0.37647;-48.02922;3
LIGH;22.529;14409.550;11513.0;3
ACCE;22.533;14409.554;3.62961;-2.95923;9.95030;3
LIGH;22.538;14409.560;11513.0;3
ACCE;22.544;14409.564;3.60088;-3.13162;9.66300;3
MAGN;22.545;14409.566;16.18534;-0.37647;-48.02922;3
LIGH;22.549;14409.570;11513.0;3
ACCE;22.553;14409.574;3.57215;-3.60088;9.26077;3
SOUN;22.554;554.69;0.01693;58.55
LIGH;22.558;14409.580;11513.0;3
ACCE;22.564;14409.584;3.57215;-4.07972;9.24162;3
MAGN;22.565;14409.586;16.94792;1.01699;-48.00430;3
LIGH;22.568;14409.590;11513.0;3
ACCE;22.573;14409.594;3.80199;-4.42448;8.82024;3
LIGH;22.581;14409.600;11513.0;3
ACCE;22.584;14409.604;3.00712;-3.87861;7.99663;3
MAGN;22.585;14409.606;16.94792;1.01699;-48.00430;3
LIGH;22.588;14409.610;11744.0;3
ACCE;22.593;14409.614;1.99198;-2.80600;7.84340;3
LIGH;22.598;14409.620;11190.0;3
ACCE;22.604;14409.624;1.50356;-1.71425;7.89129;3
MAGN;22.605;14409.626;16.94792;1.01699;-48.00430;3
LIGH;22.608;14409.630;11190.0;3
ACCE;22.613;14409.634;1.43652;-1.11091;7.93917;3
LIGH;22.618;14409.640;11190.0;3
ACCE;22.624;14409.644;2.72939;-1.04387;8.98304;3
MAGN;22.625;14409.646;17.56193;3.71232;-47.90425;3
LIGH;22.628;14409.650;11190.0;3
ACCE;22.633;14409.654;4.07972;-1.34075;8.67659;3
LIGH;22.641;14409.660;11190.0;3
ACCE;22.644;14409.664;5.59285;-1.82917;7.42203;3
MAGN;22.645;14409.666;17.56193;3.71232;-47.90425;3
LIGH;22.649;14409.670;11190.0;3
ACCE;22.653;14409.674;6.14831;-2.79643;6.97192;3
LIGH;22.661;14409.680;10600.0;3
ACCE;22.668;14409.684;7.50822;-5.39174;7.81467;3
MAGN;22.672;14409.687;17.56193;3.71232;-47.90425;3
ACCE;22.676;14409.694;8.08282;-5.63116;8.14029;3
LIGH;22.677;14409.698;10600.0;3
ACCE;22.684;14409.704;7.92002;-5.37259;8.93516;3
LIGH;22.685;14409.707;10600.0;3
MAGN;22.686;14409.707;17.29332;8.14603;-47.65421;3
LIGH;22.689;14409.711;10600.0;3
ACCE;22.693;14409.714;7.00065;-4.97994;9.82580;3
LIGH;22.698;14409.720;10600.0;3
ACCE;22.704;14409.724;4.91290;-4.58729;10.21845;3
MAGN;22.705;14409.726;17.29332;8.14603;-47.65421;3
LIGH;22.708;14409.730;10600.0;3
ACCE;22.713;14409.734;4.29999;-4.52025;9.99819;3
LIGH;22.719;14409.740;9375.0;3
ACCE;22.724;14409.744;3.88818;-4.36702;9.86411;3
MAGN;22.725;14409.746;17.29332;8.14603;-47.65421;3
LIGH;22.728;14409.750;9375.0;3
ACCE;22.733;14409.754;3.71580;-4.31914;9.58638;3
LIGH;22.738;14409.760;9375.0;3
ACCE;22.744;14409.764;3.76368;-3.56257;9.64384;3
MAGN;22.745;14409.766;15.06704;14.23863;-47.08018;3
LIGH;22.748;14409.770;9375.0;3
ACCE;22.753;14409.774;3.81157;-3.06458;9.70131;3
LIGH;22.758;14409.780;9375.0;3
ACCE;22.765;14409.784;3.87861;-2.73897;9.55765;3
MAGN;22.768;14409.787;15.06704;14.23863;-47.08018;3
LIGH;22.773;14409.791;9375.0;3
ACCE;22.775;14409.794;5.02782;-2.45166;9.49062;3
LIGH;22.780;14409.802;8670.0;3
ACCE;22.785;14409.804;5.59285;-2.29843;9.81623;3
MAGN;22.785;14409.807;15.06704;14.23863;-47.08018;3
LIGH;22.792;14409.813;8670.0;3
ACCE;22.794;14409.814;6.04296;-2.32716;10.21845;3
LIGH;22.798;14409.820;8670.0;3
ACCE;22.804;14409.824;5.88974;-2.30801;10.31422;3
MAGN;22.805;14409.826;10.39276;18.40350;-47.28378;3
LIGH;22.808;14409.830;8670.0;3
ACCE;22.813;14409.833;4.70221;-2.53785;9.95030;3
LIGH;22.818;14409.840;8670.0;3
ACCE;22.824;14409.844;4.28083;-2.56658;9.88326;3
MAGN;22.824;14409.846;10.39276;18.40350;-47.28378;3
LIGH;22.828;14409.850;8670.0;3
ACCE;22.833;14409.854;3.38061;-2.98796;9.61511;3
LIGH;22.838;14409.860;9398.0;3
ACCE;22.844;14409.864;2.82516;-1.59933;8.99262;3
MAGN;22.845;14409.866;10.39276;18.40350;-47.28378;3
LIGH;22.848;14409.870;9398.0;3
ACCE;22.853;14409.874;2.92093;-0.74699;8.73405;3
LIGH;22.861;14409.880;9398.0;3
ACCE;22.864;14409.884;2.97839;-0.22984;8.29351;3
MAGN;22.865;14409.886;3.39829;20.31901;-46.34785;3
LIGH;22.868;14409.890;9398.0;3
ACCE;22.873;14409.894;3.01669;-0.01915;8.18817;3
LIGH;22.878;14409.900;9398.0;3
ACCE;22.884;14409.904;3.67749;-0.32561;8.38928;3
MAGN;22.886;14409.906;3.39829;20.31901;-46.34785;3
LIGH;22.888;14409.910;9398.0;3
ACCE;22.893;14409.914;3.54342;-0.73741;8.48505;3
LIGH;22.901;14409.920;10588.0;3
ACCE;22.904;14409.924;2.99754;-1.01514;9.21289;3
MAGN;22.905;14409.926;3.39829;20.31901;-46.34785;3
LIGH;22.909;14409.930;10588.0;3
ACCE;22.915;14409.935;2.67193;-0.75657;9.42358;3
LIGH;22.918;14409.940;10588.0;3
ACCE;22.925;14409.944;3.20823;0.28730;9.44273;3
MAGN;22.926;14409.947;-4.21645;19.45513;-44.95401;3
ACCE;22.933;14409.954;3.47638;0.85234;9.27035;3
LIGH;22.935;14409.956;10588.0;3
LIGH;22.938;14409.960;10588.0;3
ACCE;22.944;14409.964;3.42850;1.63763;8.88728;3
MAGN;22.945;14409.966;-4.21645;19.45513;-44.95401;3
LIGH;22.951;14409.973;10588.0;3
ACCE;22.953;14409.974;2.85389;2.38462;8.79151;3
LIGH;22.958;14409.980;10357.0;3
ACCE;22.965;14409.984;2.55701;2.48039;9.05966;3
MAGN;22.966;14409.987;-4.21645;19.45513;-44.95401;3
LIGH;22.971;14409.993;11201.0;3
ACCE;22.973;14409.994;3.13162;1.56102;8.61913;3
LIGH;22.978;14410.000;11201.0;3
ACCE;22.984;14410.004;3.59130;0.61292;8.30309;3
MAGN;22.985;14410.006;-10.33773;17.87156;-43.85658;3
LIGH;22.988;14410.010;11201.0;3
ACCE;22.993;14410.014;3.86903;0.34477;8.07325;3
SOUN;22.995;471.24;0.01438;57.14
LIGH;22.999;14410.020;11201.0;3
ACCE;23.004;14410.024;2.97839;1.24498;8.60955;3
MAGN;23.005;14410.026;-10.33773;17.87156;-43.85658;3
LIGH;23.011;14410.030;11201.0;3
ACCE;23.013;14410.034;2.19309;1.83875;8.25521;3
LIGH;23.018;14410.040;11201.0;3
ACCE;23.024;14410.044;2.04944;2.34632;8.13071;3
MAGN;23.028;14410.046;-10.33773;17.87156;-43.85658;3
LIGH;23.031;14410.050;11941.0;3
ACCE;23.033;14410.054;2.04944;2.71981;8.22648;3
LIGH;23.038;14410.060;11941.0;3
ACCE;23.048;14410.064;3.01669;2.48039;8.75320;3
MAGN;23.050;14410.066;-15.36932;15.64652;-41.86963;3
LIGH;23.051;14410.072;11941.0;3
ACCE;23.053;14410.074;3.77326;2.25055;8.52336;3
LIGH;23.058;14410.080;11941.0;3
ACCE;23.065;14410.084;4.84586;1.63763;8.44674;3
MAGN;23.066;14410.087;-15.36932;15.64652;-41.86963;3
LIGH;23.071;14410.093;11941.0;3
ACCE;23.073;14410.094;5.71735;1.32160;8.50420;3
LIGH;23.078;14410.100;11941.0;3
ACCE;23.084;14410.104;5.34386;2.10690;8.29351;3
MAGN;23.085;14410.106;-15.36932;15.64652;-41.86963;3
LIGH;23.091;14410.110;12716.0;3
ACCE;23.095;14410.114;5.02782;2.17394;8.60955;3
LIGH;23.098;14410.120;12716.0;3
ACCE;23.105;14410.124;4.52025;1.93451;8.71489;3
MAGN;23.105;14410.127;-18.23458;13.91019;-40.52525;3
LIGH;23.109;14410.130;12716.0;3
ACCE;23.113;14410.134;4.14676;1.72383;8.84897;3
LIGH;23.118;14410.140;12716.0;3
ACCE;23.124;14410.144;3.74453;2.02071;10.26634;3
MAGN;23.125;14410.146;-18.23458;13.91019;-40.52525;3
LIGH;23.131;14410.150;12716.0;3
ACCE;23.138;14410.154;3.52426;2.21224;10.51533;3
LIGH;23.139;14410.160;12716.0;3
ACCE;23.144;14410.164;3.23696;2.03986;10.37168;3
MAGN;23.145;14410.166;-18.23458;13.91019;-40.52525;3
LIGH;23.151;14410.170;13270.0;3
ACCE;23.153;14410.174;3.63919;1.06303;9.52892;3
LIGH;23.158;14410.180;13270.0;3
ACCE;23.164;14410.184;3.56257;1.04387;9.33739;3
MAGN;23.165;14410.186;-22.04720;11.55839;-39.30158;3
LIGH;23.172;14410.194;13270.0;3
ACCE;23.176;14410.194;3.26569;0.90980;9.48104;3
LIGH;23.180;14410.201;13270.0;3
WIFI;23.184;14410.154;test-CAR;00:0b:86:27:32:e2;-74
WIFI;23.184;14410.154;eduroam;00:0b:86:27:32:e0;-74
WIFI;23.184;14410.154;portal-csic;00:0b:86:27:32:e1;-74
WIFI;23.184;14410.154;test-CAR;00:0b:86:27:36:c2;-88
WIFI;23.184;14410.154;portal-csic;00:0b:86:27:36:c1;-92
WIFI;23.184;14410.154;;14:cc:20:b9:6d:d6;-92
WIFI;23.184;14410.154;SMC_LOPSI;00:13:f7:80:98:e4;-88
ACCE;23.200;14410.204;3.20823;1.00556;9.56723;3
MAGN;23.201;14410.208;-22.04720;11.55839;-39.30158;3
ACCE;23.201;14410.214;2.87304;0.75657;11.58794;3
LIGH;23.202;14410.216;13270.0;3
LIGH;23.202;14410.222;13270.0;3
ACCE;23.204;14410.224;3.50511;1.68552;10.34295;3
MAGN;23.205;14410.226;-22.04720;11.55839;-39.30158;3
LIGH;23.208;14410.230;13536.0;3
ACCE;23.217;14410.234;3.24654;2.40378;9.61511;3
ACCE;23.228;14410.244;2.16436;2.61447;11.54963;3
LIGH;23.231;14410.253;13536.0;3
MAGN;23.232;14410.254;-26.84156;8.41422;-37.18693;3
ACCE;23.234;14410.254;2.06859;2.99754;11.17613;3
LIGH;23.237;14410.259;13536.0;3
LIGH;23.240;14410.262;13536.0;3
ACCE;23.243;14410.264;2.99754;3.39019;10.33337;3
LIGH;23.248;14410.270;13536.0;3
ACCE;23.255;14410.274;3.83072;2.92093;8.50420;3
MAGN;23.257;14410.278;-26.84156;8.41422;-37.18693;3
LIGH;23.280;14410.282;13536.0;3
ACCE;23.281;14410.284;3.73495;1.24498;6.44519;3
LIGH;23.283;14410.295;14369.0;3
ACCE;23.284;14410.294;2.28886;1.26414;8.74362;3
MAGN;23.285;14410.297;-26.84156;8.41422;-37.18693;3
LIGH;23.285;14410.300;14369.0;3
ACCE;23.285;14410.304;1.18752;1.63763;9.56723;3
GNSS;23.286;1490622074.000;40.313481;-3.483166;591.000;183.200;3.0;0.3;25;17
LIGH;23.294;14410.310;14369.0;3
ACCE;23.295;14410.314;0.58419;1.57060;9.43316;3
MAGN;23.295;14410.316;-29.46116;3.93186;-35.63203;3
GNSS;23.296;1490622074.000;40.313481;-3.483166;591.000;183.200;3.0;0.3;25;17
LIGH;23.318;14410.320;14369.0;3
ACCE;23.319;14410.324;0.35434;1.58017;9.38527;3
LIGH;23.320;14410.330;14369.0;3
ACCE;23.320;14410.334;0.59376;2.26970;10.24718;3
MAGN;23.320;14410.336;-29.46116;3.93186;-35.63203;3
LIGH;23.321;14410.340;14369.0;3
ACCE;23.324;14410.344;0.67038;2.36547;9.68215;3
LIGH;23.330;14410.350;14010.0;3
ACCE;23.334;14410.354;0.89064;2.28886;9.16500;3
MAGN;23.335;14410.356;-29.46116;3.93186;-35.63203;3
LIGH;23.338;14410.360;15513.0;3
ACCE;23.343;14410.364;2.03028;1.82917;8.98304;3
LIGH;23.348;14410.370;15513.0;3
ACCE;23.354;14410.374;0.78530;1.57060;9.38527;3
MAGN;23.355;14410.376;-27.76937;-1.77002;-36.64426;3
LIGH;23.358;14410.380;15513.0;3
ACCE;23.363;14410.383;-0.18196;2.24097;8.97347;3
LIGH;23.368;14410.390;15513.0;3
ACCE;23.375;14410.394;-0.70868;2.37505;8.65743;3
MAGN;23.376;14410.397;-27.76937;-1.77002;-36.64426;3
LIGH;23.379;14410.400;15513.0;3
ACCE;23.383;14410.404;-0.65122;1.86748;8.96389;3
LIGH;23.390;14410.410;15513.0;3
ACCE;23.394;14410.414;-0.36392;1.55144;8.85855;3
MAGN;23.395;14410.416;-27.76937;-1.77002;-36.64426;3
LIGH;23.398;14410.420;16079.0;3
ACCE;23.403;14410.424;-0.51715;1.73340;8.59997;3
LIGH;23.408;14410.430;16079.0;3
ACCE;23.414;14410.434;-0.69911;2.37505;9.14585;3
MAGN;23.415;14410.436;-22.80073;-7.37656;-38.09600;3
LIGH;23.418;14410.440;16079.0;3
ACCE;23.423;14410.444;-0.64165;2.17394;8.82982;3
LIGH;23.431;14410.453;16079.0;3
ACCE;23.434;14410.454;-1.21625;2.08774;9.06924;3
MAGN;23.435;14410.456;-22.80073;-7.37656;-38.09600;3
LIGH;23.439;14410.461;16079.0;3
ACCE;23.446;14410.464;-2.24097;2.31759;9.08839;3
LIGH;23.448;14410.470;16079.0;3
ACCE;23.454;14410.474;-3.46680;2.27928;8.21690;3
MAGN;23.456;14410.476;-22.80073;-7.37656;-38.09600;3
LIGH;23.458;14410.480;15710.0;3
ACCE;23.463;14410.484;-3.04542;1.77171;8.16902;3
LIGH;23.468;14410.490;15710.0;3
ACCE;23.474;14410.494;-2.64320;1.22583;8.31267;3
MAGN;23.475;14410.496;-15.63489;-14.07633;-39.36606;3
LIGH;23.478;14410.500;15710.0;3
ACCE;23.483;14410.504;-2.79643;1.09176;8.56167;3
LIGH;23.491;14410.510;15710.0;3
ACCE;23.495;14410.514;-2.40378;1.59933;9.95030;3
MAGN;23.496;14410.517;-15.63489;-14.07633;-39.36606;3
LIGH;23.498;14410.520;15710.0;3
ACCE;23.503;14410.524;-1.81959;1.60890;10.39084;3
LIGH;23.511;14410.530;15710.0;3
ACCE;23.514;14410.534;-1.39821;1.36948;10.83137;3
MAGN;23.515;14410.536;-15.63489;-14.07633;-39.36606;3
LIGH;23.518;14410.540;15536.0;3
ACCE;23.523;14410.544;-1.43652;0.89064;9.67257;3
LIGH;23.528;14410.550;15536.0;3
ACCE;23.534;14410.554;-5.72693;0.74699;8.88728;3
MAGN;23.539;14410.556;-7.60487;-17.40767;-40.39595;3
LIGH;23.539;14410.560;15536.0;3
ACCE;23.548;14410.564;-8.33182;0.35434;7.79552;3
SOUN;23.550;242.39;0.00740;51.36
LIGH;23.554;14410.573;15536.0;3
ACCE;23.554;14410.574;-9.33739;-0.49799;7.15387;3
MAGN;23.555;14410.576;-7.60487;-17.40767;-40.39595;3
LIGH;23.561;14410.580;15536.0;3
ACCE;23.563;14410.584;-8.37013;-0.89064;7.11557;3
LIGH;23.568;14410.590;15536.0;3
ACCE;23.574;14410.594;-5.78439;-0.34477;8.88728;3
MAGN;23.575;14410.596;-7.60487;-17.40767;-40.39595;3
LIGH;23.581;14410.603;15236.0;3
ACCE;23.583;14410.604;-5.17148;-0.23942;9.56723;3
LIGH;23.588;14410.610;15236.0;3
ACCE;23.594;14410.614;-4.93206;0.07661;9.36612;3
MAGN;23.595;14410.616;0.95987;-19.87850;-40.67229;3
LIGH;23.600;14410.620;15236.0;3
ACCE;23.603;14410.624;-5.23851;0.72784;8.96389;3
LIGH;23.608;14410.630;15236.0;3
ACCE;23.614;14410.634;-6.23450;0.70868;8.84897;3
MAGN;23.615;14410.636;0.95987;-19.87850;-40.67229;3
LIGH;23.621;14410.640;15236.0;3
ACCE;23.623;14410.644;-6.26323;-0.43096;8.26478;3
LIGH;23.628;14410.650;15236.0;3
ACCE;23.634;14410.654;-6.05254;-0.97683;7.96790;3
MAGN;23.635;14410.656;0.95987;-19.87850;-40.67229;3
LIGH;23.638;14410.660;15617.0;3
ACCE;23.643;14410.664;-5.65032;-1.25456;7.64229;3
LIGH;23.648;14410.670;14646.0;3
ACCE;23.654;14410.674;-4.84586;-1.27372;8.48505;3
MAGN;23.655;14410.676;8.43231;-20.37449;-40.32370;3
LIGH;23.658;14410.680;14646.0;3
ACCE;23.663;14410.684;-4.97994;-1.38864;8.63828;3
LIGH;23.668;14410.690;14646.0;3
ACCE;23.674;14410.694;-5.45878;-1.47483;9.02135;3
MAGN;23.675;14410.696;8.43231;-20.37449;-40.32370;3
LIGH;23.681;14410.700;14646.0;3
ACCE;23.683;14410.704;-5.84185;-1.18752;9.27035;3
LIGH;23.688;14410.710;14646.0;3
ACCE;23.694;14410.714;-6.99107;-0.95768;9.83538;3
MAGN;23.695;14410.716;8.43231;-20.37449;-40.32370;3
LIGH;23.699;14410.720;14704.0;3
ACCE;23.703;14410.724;-7.56568;-0.91937;9.95988;3
LIGH;23.708;14410.730;14484.0;3
ACCE;23.715;14410.734;-8.29351;-1.01514;10.37168;3
MAGN;23.723;14410.737;12.90260;-20.42641;-40.81244;3
LIGH;23.724;14410.743;14484.0;3
ACCE;23.724;14410.744;-8.41801;-1.54187;9.11712;3
LIGH;23.728;14410.750;14484.0;3
ACCE;23.734;14410.754;-7.32626;-1.64721;9.27993;3
MAGN;23.735;14410.756;12.90260;-20.42641;-40.81244;3
LIGH;23.741;14410.760;14484.0;3
ACCE;23.743;14410.764;-6.17704;-1.56102;8.94474;3
LIGH;23.748;14410.770;14484.0;3
ACCE;23.754;14410.774;-5.59285;-1.53229;8.56167;3
MAGN;23.755;14410.776;12.90260;-20.42641;-40.81244;3
LIGH;23.761;14410.780;14484.0;3
ACCE;23.764;14410.784;-5.33428;-2.05901;7.54652;3
LIGH;23.768;14410.790;14658.0;3
ACCE;23.774;14410.794;-5.69820;-1.98240;7.65187;3
MAGN;23.776;14410.796;14.21897;-21.52189;-40.84557;3
LIGH;23.781;14410.800;14658.0;3
ACCE;23.783;14410.804;-6.00466;-1.68552;7.94875;3
LIGH;23.788;14410.810;14658.0;3
ACCE;23.794;14410.814;-6.75165;-0.88107;9.61511;3
MAGN;23.802;14410.819;14.21897;-21.52189;-40.84557;3
ACCE;23.803;14410.824;-7.24964;-0.75657;9.74919;3
LIGH;23.805;14410.827;14658.0;3
LIGH;23.809;14410.830;14658.0;3
ACCE;23.819;14410.837;-6.51223;-0.76614;9.23204;3
MAGN;23.820;14410.841;14.21897;-21.52189;-40.84557;3
ACCE;23.824;14410.844;-6.51223;-0.76614;9.23204;3
LIGH;23.830;14410.851;14577.0;3
ACCE;23.835;14410.854;-5.46836;-0.49799;9.46189;3
MAGN;23.837;14410.857;13.73918;-22.65502;-41.49835;3
LIGH;23.837;14410.858;14762.0;3
LIGH;23.841;14410.861;14762.0;3
ACCE;23.844;14410.864;-5.10444;-0.05746;9.20331;3
LIGH;23.849;14410.870;14762.0;3
ACCE;23.854;14410.874;-4.82671;0.03831;8.79151;3
MAGN;23.855;14410.876;13.73918;-22.65502;-41.49835;3
LIGH;23.859;14410.880;14762.0;3
ACCE;23.863;14410.883;-4.75010;0.03831;8.29351;3
LIGH;23.868;14410.890;14762.0;3
ACCE;23.875;14410.894;-4.40533;0.20111;8.29351;3
MAGN;23.876;14410.897;13.73918;-22.65502;-41.49835;3
LIGH;23.881;14410.903;14762.0;3
ACCE;23.883;14410.904;-4.06057;0.48842;8.71489;3
LIGH;23.888;14410.910;14785.0;3
ACCE;23.894;14410.914;-3.99353;0.82361;9.00220;3
MAGN;23.895;14410.916;13.10599;-22.95926;-40.83137;3
LIGH;23.901;14410.920;14785.0;3
ACCE;23.903;14410.924;-4.45322;0.88107;8.80109;3
LIGH;23.908;14410.930;14785.0;3
ACCE;23.914;14410.934;-5.15232;0.57461;8.53294;3
MAGN;23.915;14410.936;13.10599;-22.95926;-40.83137;3
LIGH;23.921;14410.940;14785.0;3
ACCE;23.923;14410.944;-5.30555;0.66080;8.59997;3
LIGH;23.928;14410.950;14785.0;3
ACCE;23.934;14410.954;-5.26724;0.66080;8.84897;3
MAGN;23.935;14410.956;13.10599;-22.95926;-40.83137;3
LIGH;23.941;14410.960;14785.0;3
ACCE;23.943;14410.964;-5.21936;0.53630;8.71489;3
LIGH;23.948;14410.970;14866.0;3
ACCE;23.954;14410.974;-5.15232;0.26815;8.92558;3
MAGN;23.955;14410.976;12.23646;-23.05116;-40.13895;3
LIGH;23.959;14410.980;14866.0;3
ACCE;23.966;14410.984;-4.97994;0.22984;9.07881;3
ACCE;23.975;14410.994;-4.97036;0.24900;9.36612;3
LIGH;23.976;14410.997;14866.0;3
MAGN;23.977;14410.998;12.23646;-23.05116;-40.13895;3
ACCE;23.983;14411.004;-5.28640;0.27773;9.30866;3
LIGH;23.984;14411.005;14866.0;3
LIGH;23.988;14411.010;14866.0;3
ACCE;23.994;14411.014;-6.51223;0.47884;9.24162;3
MAGN;23.995;14411.016;12.23646;-23.05116;-40.13895;3
LIGH;23.998;14411.020;14866.0;3
ACCE;24.003;14411.024;-6.57927;0.40223;8.85855;3
LIGH;24.008;14411.030;14739.0;3
ACCE;24.014;14411.034;-6.17704;0.22027;8.17859;3
MAGN;24.015;14411.037;10.66140;-23.60995;-40.44886;3
LIGH;24.019;14411.040;15051.0;3
ACCE;24.023;14411.044;-5.88016;0.00958;7.80510;3
LIGH;24.028;14411.050;15051.0;3
ACCE;24.034;14411.054;-4.66391;0.08619;8.82024;3
MAGN;24.035;14411.056;10.66140;-23.60995;-40.44886;3
LIGH;24.038;14411.060;15051.0;3
ACCE;24.046;14411.064;-3.52426;0.81403;10.39084;3
LIGH;24.049;14411.070;15051.0;3
ACCE;24.055;14411.074;-3.26569;1.48441;11.23359;3
MAGN;24.056;14411.077;10.66140;-23.60995;-40.44886;3
LIGH;24.063;14411.084;15051.0;3
ACCE;24.067;14411.084;-4.25210;1.68552;11.05163;3
LIGH;24.069;14411.091;14889.0;3
ACCE;24.074;14411.094;-4.72137;1.45567;10.97502;3
MAGN;24.075;14411.096;6.95392;-23.93788;-40.59420;3
LIGH;24.079;14411.100;15594.0;3
ACCE;24.083;14411.104;-5.16190;1.24498;10.63983;3
LIGH;24.088;14411.110;15594.0;3
ACCE;24.094;14411.114;-5.50666;1.09176;10.10353;3
MAGN;24.095;14411.116;6.95392;-23.93788;-40.59420;3
SOUN;24.097;211.38;0.00645;50.17
LIGH;24.101;14411.120;15594.0;3
ACCE;24.103;14411.124;-5.72693;0.55545;8.58082;3
LIGH;24.108;14411.130;15594.0;3
ACCE;24.114;14411.134;-5.47793;0.34477;8.54251;3
MAGN;24.115;14411.136;6.95392;-23.93788;-40.59420;3
LIGH;24.118;14411.140;15594.0;3
ACCE;24.123;14411.144;-4.68306;0.56503;9.08839;3
LIGH;24.128;14411.150;15594.0;3
ACCE;24.134;14411.154;-3.40934;1.15879;9.93115;3
MAGN;24.135;14411.156;2.02344;-23.60993;-40.56062;3
LIGH;24.138;14411.160;16091.0;3
ACCE;24.143;14411.164;-1.89621;2.21224;11.10910;3
LIGH;24.148;14411.170;16091.0;3
ACCE;24.154;14411.174;-1.82917;2.32716;11.18571;3
MAGN;24.155;14411.176;2.02344;-23.60993;-40.56062;3
LIGH;24.158;14411.180;16091.0;3
ACCE;24.163;14411.184;-1.94409;2.27928;10.85052;3
LIGH;24.168;14411.190;16091.0;3
ACCE;24.174;14411.194;-2.86347;1.62806;10.33337;3
MAGN;24.175;14411.196;2.02344;-23.60993;-40.56062;3
LIGH;24.178;14411.200;16091.0;3
ACCE;24.183;14411.204;-3.57215;1.42694;9.56723;3
LIGH;24.188;14411.210;16091.0;3
ACCE;24.194;14411.214;-4.29041;1.45567;8.68616;3
MAGN;24.195;14411.216;-4.19025;-22.04293;-40.48083;3
LIGH;24.198;14411.220;16403.0;3
ACCE;24.203;14411.224;-4.78840;1.39821;7.86256;3
LIGH;24.211;14411.230;16403.0;3
ACCE;24.214;14411.234;-3.72538;1.57060;9.20331;3
MAGN;24.215;14411.236;-4.19025;-22.04293;-40.48083;3
LIGH;24.219;14411.240;16403.0;3
ACCE;24.223;14411.244;-2.52828;1.89621;9.60554;3
LIGH;24.235;14411.250;16403.0;3
ACCE;24.236;14411.254;-1.76213;2.18351;10.16099;3
MAGN;24.236;14411.256;-4.19025;-22.04293;-40.48083;3
ACCE;24.243;14411.264;-1.59933;2.20267;10.56322;3
LIGH;24.246;14411.267;16403.0;3
LIGH;24.251;14411.273;16403.0;3
ACCE;24.255;14411.274;-2.06859;2.08774;11.00375;3
MAGN;24.257;14411.277;-9.20403;-20.60097;-40.38765;3
LIGH;24.273;14411.283;16380.0;3
ACCE;24.274;14411.284;-2.54743;1.87705;10.38126;3
GNSS;24.275;1490622075.000;40.313481;-3.483170;591.000;183.200;3.0;0.2;25;17
ACCE;24.279;14411.294;-3.01669;1.81959;9.71088;3
LIGH;24.280;14411.297;16380.0;3
MAGN;24.280;14411.298;-9.20403;-20.60097;-40.38765;3
LIGH;24.281;14411.301;16380.0;3
GNSS;24.281;1490622075.000;40.313481;-3.483170;591.000;183.200;3.0;0.2;25;17
ACCE;24.284;14411.304;-3.31358;2.01113;9.12670;3
LIGH;24.291;14411.313;16380.0;3
ACCE;24.294;14411.314;-2.73897;2.04944;8.87770;3
MAGN;24.295;14411.316;-9.20403;-20.60097;-40.38765;3
LIGH;24.298;14411.320;16380.0;3
ACCE;24.303;14411.324;-2.38462;1.80044;8.85855;3
LIGH;24.320;14411.334;16380.0;3
ACCE;24.322;14411.334;-2.38462;1.87705;9.11712;3
MAGN;24.322;14411.336;-13.77920;-18.51715;-40.14613;3
LIGH;24.323;14411.341;16241.0;3
ACCE;24.324;14411.344;-2.22182;2.05901;9.35654;3
ACCE;24.335;14411.354;-1.71425;2.13563;10.01734;3
LIGH;24.336;14411.357;16241.0;3
MAGN;24.336;14411.357;-13.77920;-18.51715;-40.14613;3
LIGH;24.339;14411.361;16241.0;3
ACCE;24.343;14411.364;-1.49398;2.28886;10.32380;3
LIGH;24.349;14411.370;16241.0;3
ACCE;24.354;14411.374;-1.06303;2.50912;10.55364;3
MAGN;24.355;14411.376;-13.77920;-18.51715;-40.14613;3
LIGH;24.358;14411.380;16241.0;3
ACCE;24.363;14411.383;-0.63207;2.63362;10.44830;3
LIGH;24.370;14411.390;16241.0;3
ACCE;24.374;14411.394;-0.19154;2.58574;9.93115;3
MAGN;24.375;14411.396;-17.99520;-15.46221;-39.91267;3
LIGH;24.378;14411.400;16299.0;3
ACCE;24.383;14411.404;0.00958;2.52828;9.55765;3
LIGH;24.391;14411.410;16045.0;3
ACCE;24.394;14411.414;-0.11492;2.53785;9.41400;3
MAGN;24.395;14411.416;-17.99520;-15.46221;-39.91267;3
LIGH;24.399;14411.421;16045.0;3
ACCE;24.403;14411.424;-0.42138;2.57616;9.05966;3
LIGH;24.411;14411.433;16045.0;3
ACCE;24.414;14411.434;-1.14922;2.88262;8.95431;3
MAGN;24.415;14411.436;-17.99520;-15.46221;-39.91267;3
LIGH;24.418;14411.440;16045.0;3
ACCE;24.423;14411.444;-1.58017;2.99754;8.94474;3
LIGH;24.431;14411.453;16045.0;3
ACCE;24.434;14411.454;-1.72383;3.03585;9.24162;3
MAGN;24.435;14411.456;-21.74278;-13.74796;-38.39991;3
LIGH;24.438;14411.460;16045.0;3
ACCE;24.443;14411.464;-1.08218;3.08373;9.51935;3
LIGH;24.448;14411.470;15444.0;3
ACCE;24.454;14411.474;1.05345;2.83473;9.39485;3
MAGN;24.455;14411.476;-21.74278;-13.74796;-38.39991;3
LIGH;24.458;14411.480;15444.0;3
ACCE;24.463;14411.484;2.06859;2.75812;9.24162;3
LIGH;24.471;14411.490;15444.0;3
ACCE;24.474;14411.494;2.56658;2.89220;9.29908;3
MAGN;24.475;14411.496;-21.74278;-13.74796;-38.39991;3
LIGH;24.479;14411.500;15444.0;3
ACCE;24.483;14411.504;2.01113;3.08373;9.19373;3
LIGH;24.490;14411.510;15444.0;3
ACCE;24.495;14411.514;1.36948;3.08373;9.11712;3
MAGN;24.498;14411.519;-25.14205;-11.57180;-37.36693;3
ACCE;24.503;14411.524;0.46926;3.21781;9.11712;3
LIGH;24.507;14411.528;15767.0;3
LIGH;24.512;14411.533;15039.0;3
ACCE;24.514;14411.534;-0.59376;3.42850;9.26077;3
MAGN;24.516;14411.536;-25.14205;-11.57180;-37.36693;3
LIGH;24.518;14411.540;15039.0;3
ACCE;24.523;14411.544;-1.70467;3.06458;9.05966;3
LIGH;24.531;14411.553;15039.0;3
ACCE;24.534;14411.554;-1.68552;2.83473;8.62870;3
MAGN;24.535;14411.556;-25.14205;-11.57180;-37.36693;3
SOUN;24.538;215.31;0.00657;50.33
LIGH;24.542;14411.560;15039.0;3
ACCE;24.543;14411.564;-1.47483;2.69108;7.91044;3
LIGH;24.551;14411.573;15039.0;3
ACCE;24.554;14411.574;-0.95768;2.58574;7.51779;3
MAGN;24.559;14411.576;-27.07381;-9.92324;-36.48417;3
LIGH;24.559;14411.580;15039.0;3
ACCE;24.565;14411.584;1.08218;2.06859;8.21690;3
LIGH;24.571;14411.593;14658.0;3
ACCE;24.575;14411.594;1.91536;2.03986;8.74362;3
MAGN;24.577;14411.597;-27.07381;-9.92324;-36.48417;3
LIGH;24.581;14411.602;14658.0;3
ACCE;24.583;14411.604;2.69108;2.27928;9.50977;3
LIGH;24.588;14411.610;14658.0;3
ACCE;24.594;14411.614;4.00311;1.72383;10.62068;3
MAGN;24.595;14411.616;-27.07381;-9.92324;-36.48417;3
LIGH;24.598;14411.620;14658.0;3
ACCE;24.603;14411.624;4.09887;1.72383;9.55765;3
LIGH;24.611;14411.630;14658.0;3
ACCE;24.615;14411.634;4.25210;2.16436;8.59997;3
MAGN;24.616;14411.637;-29.44892;-6.18020;-35.41315;3
LIGH;24.618;14411.640;14658.0;3
ACCE;24.623;14411.644;3.22738;2.65278;8.24563;3
LIGH;24.631;14411.650;14426.0;3
ACCE;24.634;14411.654;0.90022;3.18908;8.83939;3
MAGN;24.635;14411.656;-29.44892;-6.18020;-35.41315;3
LIGH;24.638;14411.660;14426.0;3
ACCE;24.643;14411.664;-0.04788;3.29442;8.85855;3
LIGH;24.648;14411.670;14426.0;3
ACCE;24.654;14411.674;-0.57461;3.34231;8.91601;3
MAGN;24.655;14411.676;-29.44892;-6.18020;-35.41315;3
LIGH;24.658;14411.680;14426.0;3
ACCE;24.663;14411.684;-0.75657;3.12204;8.88728;3
LIGH;24.668;14411.690;14426.0;3
ACCE;24.674;14411.694;-0.59376;2.27928;8.69574;3
MAGN;24.675;14411.696;-29.51945;-2.05026;-36.13716;3
LIGH;24.678;14411.700;14426.0;3
ACCE;24.683;14411.704;-0.19154;1.08218;8.37971;3
LIGH;24.688;14411.710;14646.0;3
ACCE;24.694;14411.714;0.74699;1.27372;8.88728;3
MAGN;24.695;14411.716;-29.51945;-2.05026;-36.13716;3
LIGH;24.698;14411.720;14646.0;3
ACCE;24.703;14411.724;1.42694;2.20267;9.39485;3
LIGH;24.709;14411.730;14646.0;3
ACCE;24.714;14411.734;1.39821;1.00556;11.64540;3
MAGN;24.715;14411.736;-29.51945;-2.05026;-36.13716;3
LIGH;24.718;14411.740;14646.0;3
ACCE;24.723;14411.744;2.54743;0.10534;11.07079;3
LIGH;24.731;14411.750;14646.0;3
ACCE;24.734;14411.754;2.88262;-0.65122;9.55765;3
MAGN;24.735;14411.756;-27.78776;3.82426;-37.52124;3
LIGH;24.740;14411.762;14646.0;3
ACCE;24.747;14411.764;1.82917;-0.11492;8.17859;3
LIGH;24.756;14411.777;14311.0;3
ACCE;24.758;14411.774;1.35991;2.34632;7.69975;3
MAGN;24.759;14411.780;-27.78776;3.82426;-37.52124;3
ACCE;24.763;14411.784;1.68552;1.78129;8.48505;3
LIGH;24.764;14411.786;14311.0;3
LIGH;24.768;14411.790;14311.0;3
ACCE;24.774;14411.794;1.42694;1.47483;9.61511;3
MAGN;24.775;14411.796;-27.78776;3.82426;-37.52124;3
LIGH;24.779;14411.800;14311.0;3
ACCE;24.783;14411.804;0.81403;1.72383;10.35253;3
LIGH;24.791;14411.810;14311.0;3
ACCE;24.795;14411.814;1.83875;-0.22027;9.50977;3
MAGN;24.796;14411.817;-24.43910;10.76258;-38.77378;3
LIGH;24.798;14411.820;14311.0;3
ACCE;24.803;14411.824;3.16035;-2.13563;8.28394;3
LIGH;24.811;14411.830;14311.0;3
ACCE;24.814;14411.834;3.29442;-1.66636;7.17303;3
MAGN;24.818;14411.836;-24.43910;10.76258;-38.77378;3
LIGH;24.819;14411.840;13340.0;3
ACCE;24.823;14411.844;3.19865;-0.44053;7.79552;3
LIGH;24.828;14411.850;13340.0;3
ACCE;24.835;14411.854;5.85143;-2.80600;6.90488;3
MAGN;24.836;14411.857;-24.43910;10.76258;-38.77378;3
LIGH;24.838;14411.860;13340.0;3
ACCE;24.843;14411.864;6.16746;-2.32716;6.00466;3
LIGH;24.848;14411.870;13340.0;3
ACCE;24.854;14411.874;5.72693;-1.60890;5.61201;3
MAGN;24.855;14411.876;-18.72844;18.19961;-39.60657;3
LIGH;24.859;14411.880;13340.0;3
ACCE;24.863;14411.884;4.99909;-1.58975;5.66947;3
LIGH;24.868;14411.890;13340.0;3
ACCE;24.874;14411.894;4.53941;-2.97839;7.32626;3
MAGN;24.875;14411.896;-18.72844;18.19961;-39.60657;3
LIGH;24.881;14411.900;11409.0;3
ACCE;24.884;14411.904;4.97994;-3.20823;8.60955;3
LIGH;24.888;14411.910;11409.0;3
ACCE;24.894;14411.914;5.45878;-3.03585;9.91199;3
MAGN;24.895;14411.916;-18.72844;18.19961;-39.60657;3
LIGH;24.898;14411.920;11409.0;3
ACCE;24.903;14411.924;6.09085;-3.49553;11.35809;3
LIGH;24.908;14411.930;11409.0;3
ACCE;24.914;14411.934;7.42203;-4.07014;11.06121;3
MAGN;24.915;14411.936;-11.72994;25.37076;-39.23804;3
LIGH;24.921;14411.940;11409.0;3
ACCE;24.923;14411.944;8.68616;-4.29999;10.11311;3
LIGH;24.928;14411.950;11409.0;3
ACCE;24.934;14411.954;9.14585;-4.01268;9.82580;3
MAGN;24.935;14411.956;-11.72994;25.37076;-39.23804;3
LIGH;24.941;14411.960;9883.0;3
ACCE;24.943;14411.964;7.73806;-3.67749;10.37168;3
LIGH;24.948;14411.970;9883.0;3
ACCE;24.954;14411.974;6.17704;-3.84030;10.41957;3
MAGN;24.955;14411.976;-11.72994;25.37076;-39.23804;3
LIGH;24.961;14411.980;9883.0;3
ACCE;24.963;14411.984;4.89375;-3.95522;10.12268;3
LIGH;24.968;14411.990;9883.0;3
ACCE;24.974;14411.994;5.81312;-5.22894;8.84897;3
MAGN;24.975;14411.996;-5.15569;30.13449;-38.18230;3
LIGH;24.978;14412.000;9883.0;3
ACCE;24.983;14412.004;6.03339;-5.89931;7.98706;3
LIGH;24.988;14412.010;9883.0;3
ACCE;24.994;14412.014;5.74608;-5.52582;7.26880;3
MAGN;24.995;14412.016;-5.15569;30.13449;-38.18230;3
LIGH;24.999;14412.020;7883.0;3
ACCE;25.003;14412.024;6.02381;-5.01825;6.78996;3
LIGH;25.008;14412.030;7883.0;3
ACCE;25.014;14412.034;6.99107;-6.14831;6.45477;3
MAGN;25.016;14412.036;-5.15569;30.13449;-38.18230;3
LIGH;25.018;14412.040;7883.0;3
ACCE;25.023;14412.044;7.43160;-6.05254;5.76524;3
LIGH;25.030;14412.051;7883.0;3
ACCE;25.034;14412.054;8.00621;-5.90889;5.51624;3
MAGN;25.035;14412.056;-2.49102;31.93904;-38.10634;3
LIGH;25.038;14412.060;7883.0;3
ACCE;25.045;14412.064;8.49463;-6.56011;5.51624;3
LIGH;25.048;14412.070;7883.0;3
ACCE;25.054;14412.074;7.27837;-7.23049;6.56011;3
MAGN;25.055;14412.076;-2.49102;31.93904;-38.10634;3
ACCE;25.065;14412.084;7.43160;-7.02938;6.13873;3
LIGH;25.067;14412.087;10311.0;3
LIGH;25.068;14412.090;4647.0;3
ACCE;25.074;14412.094;8.05409;-7.11557;5.56412;3
MAGN;25.075;14412.096;-2.49102;31.93904;-38.10634;3
LIGH;25.081;14412.100;4647.0;3
ACCE;25.084;14412.104;8.82024;-7.44118;5.51624;3
LIGH;25.088;14412.110;4647.0;3
SOUN;25.089;292.28;0.00892;52.99
ACCE;25.095;14412.114;11.36767;-7.26880;5.17148;3
MAGN;25.096;14412.117;-2.28216;34.22467;-35.98522;3
LIGH;25.098;14412.120;4647.0;3
ACCE;25.103;14412.124;12.22001;-7.19218;5.14275;3
LIGH;25.108;14412.130;4647.0;3
ACCE;25.114;14412.134;12.95742;-7.18261;5.56412;3
MAGN;25.115;14412.136;-2.28216;34.22467;-35.98522;3
LIGH;25.118;14412.140;4647.0;3
ACCE;25.123;14412.144;14.24071;-7.97748;5.55455;3
LIGH;25.128;14412.150;3652.0;3
ACCE;25.134;14412.154;12.93827;-10.06522;5.20021;3
MAGN;25.135;14412.156;-2.28216;34.22467;-35.98522;3
LIGH;25.138;14412.160;3652.0;3
ACCE;25.143;14412.164;11.50175;-9.96946;4.71179;3
LIGH;25.148;14412.170;3652.0;3
ACCE;25.154;14412.174;9.86411;-9.59596;3.39019;3
MAGN;25.155;14412.176;-5.05801;35.54768;-33.85463;3
LIGH;25.158;14412.180;3652.0;3
ACCE;25.163;14412.184;8.13071;-9.10754;1.66636;3
LIGH;25.170;14412.192;3652.0;3
ACCE;25.174;14412.194;4.83629;-7.22091;-0.25857;3
MAGN;25.175;14412.196;-5.05801;35.54768;-33.85463;3
LIGH;25.178;14412.200;3652.0;3
ACCE;25.183;14412.204;4.00311;-5.91847;-0.12450;3
LIGH;25.188;14412.210;3537.0;3
ACCE;25.194;14412.214;3.97437;-4.90333;0.51715;3
MAGN;25.195;14412.216;-5.05801;35.54768;-33.85463;3
LIGH;25.199;14412.220;3537.0;3
ACCE;25.203;14412.224;4.44364;-4.31914;1.03430;3
LIGH;25.208;14412.230;3537.0;3
ACCE;25.214;14412.234;6.13873;-3.30400;2.60489;3
MAGN;25.215;14412.237;-11.82824;34.14264;-31.88196;3
LIGH;25.221;14412.243;3537.0;3
ACCE;25.223;14412.244;7.06768;-2.99754;2.95923;3
LIGH;25.228;14412.250;3537.0;3
ACCE;25.234;14412.254;7.17303;-2.74854;2.75812;3
MAGN;25.235;14412.256;-11.82824;34.14264;-31.88196;3
LIGH;25.241;14412.260;3537.0;3
ACCE;25.243;14412.264;7.21134;-2.52828;2.30801;3
LIGH;25.248;14412.270;3086.0;3
ACCE;25.255;14412.274;6.80911;-2.99754;2.02071;3
MAGN;25.256;14412.277;-11.82824;34.14264;-31.88196;3
ACCE;25.283;14412.284;6.42604;-2.95923;1.98240;3
LIGH;25.284;14412.287;3086.0;3
LIGH;25.284;14412.290;3086.0;3
ACCE;25.284;14412.294;6.96234;-3.06458;2.00155;3
MAGN;25.285;14412.297;-18.78830;31.12977;-29.14081;3
LIGH;25.285;14412.302;3086.0;3
ACCE;25.286;14412.304;7.30710;-3.36146;1.18752;3
LIGH;25.294;14412.311;3086.0;3
GNSS;25.295;1490622076.000;40.313482;-3.483172;592.000;183.200;3.0;0.2;25;17
ACCE;25.302;14412.315;7.50822;-3.53384;0.44053;3
GNSS;25.304;1490622076.000;40.313482;-3.483172;592.000;183.200;3.0;0.2;25;17
MAGN;25.307;14412.328;-18.78830;31.12977;-29.14081;3
ACCE;25.309;14412.324;7.92002;-3.31358;0.41180;3
LIGH;25.313;14412.333;2774.0;3
ACCE;25.316;14412.334;8.23605;-3.01669;0.75657;3
LIGH;25.319;14412.341;2774.0;3
ACCE;25.325;14412.344;8.59997;-2.78685;1.11091;3
LIGH;25.329;14412.349;2774.0;3
MAGN;25.329;14412.349;-22.95072;28.57045;-28.13393;3
LIGH;25.331;14412.353;2774.0;3
ACCE;25.333;14412.354;8.76278;-2.94008;1.24498;3
LIGH;25.340;14412.360;2774.0;3
ACCE;25.345;14412.364;8.77236;-3.16035;1.28329;3
MAGN;25.345;14412.367;-22.95072;28.57045;-28.13393;3
LIGH;25.348;14412.369;2774.0;3
ACCE;25.353;14412.374;9.10754;-3.19865;1.14922;3
LIGH;25.358;14412.380;2774.0;3
ACCE;25.364;14412.384;9.69173;-3.65834;0.39265;3
MAGN;25.365;14412.386;-22.95072;28.57045;-28.13393;3
LIGH;25.369;14412.391;2566.0;3
ACCE;25.373;14412.394;9.78750;-3.79242;0.21069;3
LIGH;25.378;14412.399;2566.0;3
ACCE;25.384;14412.404;9.79707;-3.84030;0.25857;3
MAGN;25.385;14412.406;-26.23537;26.79589;-27.60509;3
LIGH;25.388;14412.410;2566.0;3
ACCE;25.393;14412.413;9.65342;-3.66792;0.39265;3
LIGH;25.398;14412.419;2566.0;3
ACCE;25.404;14412.424;9.41400;-2.85389;0.84276;3
MAGN;25.404;14412.426;-26.23537;26.79589;-27.60509;3
LIGH;25.408;14412.429;2566.0;3
ACCE;25.413;14412.434;9.09797;-2.39420;1.08218;3
LIGH;25.418;14412.439;2566.0;3
ACCE;25.424;14412.444;8.68616;-1.97282;1.41737;3
MAGN;25.425;14412.446;-26.23537;26.79589;-27.60509;3
LIGH;25.428;14412.449;2531.0;3
ACCE;25.433;14412.453;8.35098;-1.57060;1.72383;3
LIGH;25.438;14412.459;2473.0;3
ACCE;25.444;14412.464;7.69975;-0.45011;1.68552;3
MAGN;25.445;14412.466;-30.70517;23.96790;-27.32034;3
LIGH;25.448;14412.469;2473.0;3
ACCE;25.453;14412.473;7.53695;0.16281;1.49398;3
LIGH;25.458;14412.479;2473.0;3
ACCE;25.464;14412.484;7.58483;0.29688;1.91536;3
MAGN;25.465;14412.486;-30.70517;23.96790;-27.32034;3
LIGH;25.468;14412.489;2473.0;3
ACCE;25.473;14412.494;8.00621;0.57461;3.28484;3
LIGH;25.478;14412.499;2473.0;3
ACCE;25.485;14412.504;8.51378;0.93853;4.02226;3
MAGN;25.486;14412.507;-30.70517;23.96790;-27.32034;3
LIGH;25.488;14412.510;2473.0;3
ACCE;25.493;14412.514;8.85855;1.21625;4.51068;3
LIGH;25.498;14412.520;3167.0;3
ACCE;25.504;14412.524;8.64786;1.46525;4.87459;3
MAGN;25.505;14412.526;-34.51627;19.91707;-26.80780;3
LIGH;25.508;14412.530;3167.0;3
ACCE;25.513;14412.534;6.74207;1.13964;4.53941;3
LIGH;25.518;14412.540;3167.0;3
ACCE;25.524;14412.544;6.46434;2.10690;3.75411;3
MAGN;25.525;14412.546;-34.51627;19.91707;-26.80780;3
LIGH;25.531;14412.550;3167.0;3
ACCE;25.533;14412.554;5.88016;2.85389;3.60088;3
LIGH;25.538;14412.560;3167.0;3
ACCE;25.548;14412.564;5.26724;3.34231;4.44364;3
MAGN;25.549;14412.566;-34.51627;19.91707;-26.80780;3
SOUN;25.549;405.78;0.01238;55.84
LIGH;25.554;14412.576;2554.0;3
ACCE;25.557;14412.577;5.47793;3.91691;6.53138;3
LIGH;25.560;14412.582;4936.0;3
ACCE;25.564;14412.584;5.36301;3.84988;7.55610;3
MAGN;25.565;14412.586;-36.68535;13.24881;-28.58706;3
LIGH;25.568;14412.590;4936.0;3
ACCE;25.573;14412.594;4.77883;3.79242;8.11156;3
LIGH;25.582;14412.600;4936.0;3
ACCE;25.585;14412.604;3.13162;4.59687;7.10599;3
MAGN;25.586;14412.607;-36.68535;13.24881;-28.58706;3
LIGH;25.589;14412.610;4936.0;3
ACCE;25.595;14412.614;3.19865;4.77883;5.85143;3
LIGH;25.598;14412.620;4936.0;3
ACCE;25.604;14412.624;3.30400;4.64475;5.47793;3
MAGN;25.605;14412.626;-36.68535;13.24881;-28.58706;3
LIGH;25.608;14412.630;4936.0;3
ACCE;25.613;14412.634;3.11246;4.60644;5.60243;3
LIGH;25.618;14412.640;7987.0;3
ACCE;25.625;14412.644;3.13162;5.53539;6.13873;3
MAGN;25.626;14412.646;-36.14591;5.68392;-31.71161;3
LIGH;25.628;14412.650;7987.0;3
ACCE;25.633;14412.654;3.25611;5.97593;6.12916;3
LIGH;25.638;14412.660;7987.0;3
ACCE;25.644;14412.664;3.43807;6.31112;6.64630;3
MAGN;25.645;14412.666;-36.14591;5.68392;-31.71161;3
LIGH;25.648;14412.670;7987.0;3
ACCE;25.653;14412.674;3.86903;6.22492;7.16345;3
LIGH;25.658;14412.680;7987.0;3
ACCE;25.664;14412.684;3.53384;5.69820;6.84742;3
MAGN;25.665;14412.686;-36.14591;5.68392;-31.71161;3
LIGH;25.668;14412.690;7987.0;3
ACCE;25.673;14412.694;2.80600;5.70778;6.07170;3
LIGH;25.678;14412.700;10623.0;3
ACCE;25.684;14412.704;1.98240;5.65032;5.76524;3
MAGN;25.685;14412.706;-32.38472;-1.48955;-34.88400;3
LIGH;25.688;14412.710;10623.0;3
ACCE;25.693;14412.714;1.30245;5.26724;5.44920;3
LIGH;25.698;14412.720;10623.0;3
ACCE;25.704;14412.724;1.13006;4.47237;4.50110;3
MAGN;25.705;14412.726;-32.38472;-1.48955;-34.88400;3
LIGH;25.708;14412.730;10623.0;3
ACCE;25.713;14412.734;0.63207;4.59687;4.48195;3
LIGH;25.718;14412.740;10623.0;3
ACCE;25.724;14412.744;0.10534;4.62560;5.10444;3
MAGN;25.725;14412.746;-32.38472;-1.48955;-34.88400;3
LIGH;25.731;14412.750;10623.0;3
ACCE;25.733;14412.754;-0.30646;4.50110;6.12916;3
LIGH;25.738;14412.760;12692.0;3
ACCE;25.744;14412.764;-0.65122;4.19464;8.10198;3
MAGN;25.745;14412.766;-25.85116;-7.68445;-38.21748;3
LIGH;25.751;14412.770;12692.0;3
ACCE;25.753;14412.774;-0.75657;4.12760;8.14029;3
LIGH;25.758;14412.780;12692.0;3
ACCE;25.764;14412.784;-1.03430;3.95522;8.47547;3
MAGN;25.765;14412.786;-25.85116;-7.68445;-38.21748;3
LIGH;25.771;14412.790;12692.0;3
ACCE;25.773;14412.794;-1.58975;3.80199;8.53294;3
LIGH;25.778;14412.800;12692.0;3
ACCE;25.784;14412.804;-2.20267;3.43807;7.40287;3
MAGN;25.785;14412.806;-25.85116;-7.68445;-38.21748;3
LIGH;25.789;14412.810;12692.0;3
ACCE;25.797;14412.814;-2.99754;4.06057;7.52737;3
LIGH;25.805;14412.826;14970.0;3
ACCE;25.807;14412.826;-1.98240;3.48596;10.00776;3
MAGN;25.808;14412.829;-19.87992;-10.01150;-41.78777;3
ACCE;25.813;14412.834;-1.55144;3.55300;10.22803;3
LIGH;25.814;14412.836;14970.0;3
LIGH;25.820;14412.842;14970.0;3
ACCE;25.824;14412.844;-1.28329;3.34231;10.55364;3
MAGN;25.831;14412.846;-19.87992;-10.01150;-41.78777;3
LIGH;25.832;14412.853;14970.0;3
ACCE;25.833;14412.854;-2.03028;2.85389;10.38126;3
LIGH;25.838;14412.860;14970.0;3
ACCE;25.845;14412.864;-3.03585;2.87304;10.34295;3
MAGN;25.848;14412.866;-19.87992;-10.01150;-41.78777;3
LIGH;25.850;14412.870;14970.0;3
ACCE;25.853;14412.874;-6.28239;3.63919;10.96544;3
LIGH;25.858;14412.880;14970.0;3
ACCE;25.864;14412.884;-6.92403;2.18351;11.51132;3
MAGN;25.865;14412.886;-14.51586;-8.94415;-43.85526;3
LIGH;25.868;14412.890;16854.0;3
ACCE;25.873;14412.894;-6.55054;3.74453;11.35809;3
LIGH;25.878;14412.900;16854.0;3
ACCE;25.884;14412.904;-5.28640;4.47237;10.85052;3
MAGN;25.885;14412.906;-14.51586;-8.94415;-43.85526;3
LIGH;25.888;14412.910;16854.0;3
ACCE;25.893;14412.914;-1.93451;2.66235;11.36767;3
LIGH;25.898;14412.920;16854.0;3
ACCE;25.904;14412.924;-0.91937;2.24097;11.37725;3
MAGN;25.905;14412.926;-14.51586;-8.94415;-43.85526;3
LIGH;25.911;14412.930;16854.0;3
ACCE;25.913;14412.934;-0.85234;2.32716;11.46344;3
LIGH;25.918;14412.940;16854.0;3
ACCE;25.924;14412.944;-1.39821;2.82516;11.83693;3
MAGN;25.925;14412.946;-12.44712;-5.18957;-44.52214;3
LIGH;25.931;14412.950;17929.0;3
ACCE;25.933;14412.954;-2.63362;2.94966;12.50731;3
LIGH;25.938;14412.960;17929.0;3
ACCE;25.944;14412.964;-3.13162;2.64320;12.39239;3
MAGN;25.945;14412.966;-12.44712;-5.18957;-44.52214;3
LIGH;25.951;14412.970;17929.0;3
ACCE;25.953;14412.974;-4.11803;2.54743;12.10508;3
LIGH;25.958;14412.980;17929.0;3
ACCE;25.964;14412.984;-4.25210;2.71981;11.68370;3
MAGN;25.965;14412.986;-12.44712;-5.18957;-44.52214;3
LIGH;25.968;14412.990;17929.0;3
ACCE;25.973;14412.994;-3.62003;2.38462;11.80820;3
LIGH;25.978;14413.000;17929.0;3
ACCE;25.984;14413.004;-3.23696;1.95367;12.35408;3
MAGN;25.985;14413.006;-13.02701;-3.35821;-44.27686;3
LIGH;25.991;14413.010;18126.0;3
ACCE;25.993;14413.014;-3.40934;2.27928;13.48414;3
LIGH;25.998;14413.020;18126.0;3
ACCE;26.004;14413.024;-3.93607;3.23696;16.46253;3
MAGN;26.005;14413.026;-13.02701;-3.35821;-44.27686;3
LIGH;26.011;14413.030;18126.0;3
ACCE;26.013;14413.034;-4.49152;3.55300;17.33402;3
LIGH;26.018;14413.040;18126.0;3
ACCE;26.024;14413.044;-5.43005;3.94564;18.13847;3
MAGN;26.025;14413.046;-13.02701;-3.35821;-44.27686;3
LIGH;26.032;14413.050;18126.0;3
ACCE;26.033;14413.054;-6.65588;4.19464;18.14805;3
LIGH;26.038;14413.060;18126.0;3
ACCE;26.045;14413.064;-6.83784;3.51469;17.23825;3
MAGN;26.046;14413.067;-14.26043;-5.05576;-43.78835;3
ACCE;26.053;14413.074;-6.06212;3.35188;16.86476;3
LIGH;26.054;14413.076;17802.0;3
LIGH;26.058;14413.080;17802.0;3
ACCE;26.064;14413.084;-5.33428;3.62003;16.30930;3
MAGN;26.066;14413.087;-14.26043;-5.05576;-43.78835;3
LIGH;26.072;14413.093;17802.0;3
ACCE;26.073;14413.094;-4.49152;3.85945;15.96454;3
LIGH;26.079;14413.101;17802.0;3
SOUN;26.081;229.46;0.00700;50.88
ACCE;26.085;14413.104;-2.46124;3.66792;16.15607;3
MAGN;26.087;14413.106;-14.26043;-5.05576;-43.78835;3
LIGH;26.091;14413.113;17802.0;3
ACCE;26.095;14413.114;-2.43251;3.80199;15.84962;3
LIGH;26.101;14413.123;17802.0;3
ACCE;26.104;14413.124;-2.80600;4.19464;14.91109;3
MAGN;26.105;14413.126;-16.58610;-10.92480;-41.11486;3
LIGH;26.108;14413.130;19767.0;3
ACCE;26.113;14413.134;-3.25611;4.35745;13.66610;3
LIGH;26.118;14413.140;15143.0;3
ACCE;26.124;14413.144;-3.09331;4.53941;11.50175;3
MAGN;26.125;14413.146;-16.58610;-10.92480;-41.11486;3
LIGH;26.128;14413.150;15143.0;3
ACCE;26.133;14413.154;-2.36547;4.33829;10.69729;3
LIGH;26.138;14413.160;15143.0;3
ACCE;26.145;14413.164;-1.93451;4.37660;9.97903;3
MAGN;26.146;14413.167;-16.58610;-10.92480;-41.11486;3
LIGH;26.148;14413.170;15143.0;3
ACCE;26.153;14413.174;-1.21625;4.74052;9.21289;3
LIGH;26.158;14413.180;15143.0;3
ACCE;26.164;14413.184;0.53630;5.39174;8.43717;3
MAGN;26.165;14413.186;-19.85083;-20.02242;-34.84585;3
LIGH;26.168;14413.190;17790.0;3
ACCE;26.173;14413.194;1.28329;5.36301;7.99663;3
LIGH;26.178;14413.200;9467.0;3
ACCE;26.184;14413.204;1.06303;5.54497;7.82425;3
MAGN;26.185;14413.206;-19.85083;-20.02242;-34.84585;3
LIGH;26.188;14413.210;9467.0;3
ACCE;26.193;14413.214;0.28730;5.65032;7.09641;3
LIGH;26.201;14413.220;9467.0;3
ACCE;26.204;14413.224;-1.21625;5.89931;4.51068;3
MAGN;26.205;14413.226;-19.85083;-20.02242;-34.84585;3
LIGH;26.208;14413.230;9467.0;3
ACCE;26.213;14413.234;-1.35991;6.10043;3.53384;3
LIGH;26.221;14413.240;9467.0;3
ACCE;26.224;14413.244;-0.85234;6.16746;2.94008;3
MAGN;26.225;14413.246;-23.63961;-29.28347;-24.81832;3
LIGH;26.228;14413.250;9467.0;3
ACCE;26.233;14413.254;-0.29688;6.13873;2.38462;3
LIGH;26.241;14413.260;4543.0;3
ACCE;26.244;14413.264;0.10534;6.56969;1.43652;3
MAGN;26.245;14413.266;-23.63961;-29.28347;-24.81832;3
LIGH;26.248;14413.270;4543.0;3
ACCE;26.253;14413.274;0.04788;6.60800;1.19710;3
LIGH;26.273;14413.280;4543.0;3
ACCE;26.273;14413.285;-0.11492;6.25365;0.49799;3
MAGN;26.274;14413.288;-23.63961;-29.28347;-24.81832;3
LIGH;26.274;14413.291;4543.0;3
ACCE;26.274;14413.294;-0.22027;6.17704;-0.10534;3
GNSS;26.275;1490622077.000;40.313483;-3.483171;592.000;0.000;3.0;0.0;25;17
LIGH;26.281;14413.300;4543.0;3
GNSS;26.282;1490622077.000;40.313483;-3.483171;592.000;0.000;3.0;0.0;25;17
ACCE;26.284;14413.304;-0.28730;5.98550;-0.77572;3
MAGN;26.285;14413.306;-26.89970;-35.93629;-12.43933;3
LIGH;26.288;14413.310;4543.0;3
ACCE;26.293;14413.314;-0.01915;5.74608;-1.58975;3
LIGH;26.298;14413.320;1976.0;3
ACCE;26.304;14413.324;0.48842;5.61201;-2.01113;3
MAGN;26.305;14413.326;-26.89970;-35.93629;-12.43933;3
LIGH;26.309;14413.330;1976.0;3
ACCE;26.321;14413.334;1.23541;5.95677;-2.93050;3
LIGH;26.322;14413.343;1976.0;3
ACCE;26.325;14413.344;1.36948;6.18662;-2.77727;3
MAGN;26.326;14413.347;-26.89970;-35.93629;-12.43933;3
ACCE;26.334;14413.354;1.35991;6.85699;-2.73897;3
LIGH;26.335;14413.356;1976.0;3
LIGH;26.338;14413.360;1976.0;3
ACCE;26.344;14413.364;0.57461;7.76679;-2.50912;3
MAGN;26.347;14413.366;-30.37665;-38.03510;-2.50213;3
LIGH;26.348;14413.370;1976.0;3
ACCE;26.353;14413.374;-0.05746;8.03494;-2.57616;3
LIGH;26.358;14413.380;1144.0;3
ACCE;26.367;14413.384;-0.33519;8.05409;-2.80600;3
MAGN;26.369;14413.390;-30.37665;-38.03510;-2.50213;3
LIGH;26.371;14413.393;1144.0;3
ACCE;26.373;14413.394;-0.12450;7.71891;-3.05500;3
LIGH;26.383;14413.404;1144.0;3
ACCE;26.385;14413.404;0.35434;7.90087;-3.05500;3
MAGN;26.385;14413.407;-30.37665;-38.03510;-2.50213;3
LIGH;26.388;14413.410;1144.0;3
ACCE;26.393;14413.414;0.80445;7.58483;-3.40934;3
LIGH;26.401;14413.420;1144.0;3
ACCE;26.405;14413.424;0.77572;7.15387;-3.85945;3
MAGN;26.405;14413.427;-32.15402;-36.69816;6.02187;3
LIGH;26.408;14413.430;1144.0;3
ACCE;26.413;14413.434;0.62249;6.66546;-4.27126;3
LIGH;26.421;14413.440;924.0;3
ACCE;26.424;14413.444;0.69911;5.21936;-5.25767;3
MAGN;26.425;14413.446;-32.15402;-36.69816;6.02187;3
LIGH;26.428;14413.450;924.0;3
ACCE;26.433;14413.454;0.86191;4.90333;-5.97593;3
LIGH;26.441;14413.460;924.0;3
ACCE;26.444;14413.464;1.07260;4.75010;-5.99508;3
MAGN;26.445;14413.466;-32.15402;-36.69816;6.02187;3
LIGH;26.448;14413.470;924.0;3
ACCE;26.453;14413.474;1.29287;4.74052;-6.18662;3
LIGH;26.458;14413.480;924.0;3
ACCE;26.464;14413.484;0.88107;4.75010;-6.41646;3
MAGN;26.465;14413.486;-33.90228;-33.56809;11.44529;3
LIGH;26.468;14413.490;924.0;3
ACCE;26.473;14413.494;0.95768;4.64475;-6.71334;3
LIGH;26.478;14413.500;994.0;3
ACCE;26.484;14413.504;1.20668;4.34787;-7.03895;3
MAGN;26.485;14413.506;-33.90228;-33.56809;11.44529;3
LIGH;26.488;14413.510;878.0;3
ACCE;26.493;14413.514;1.50356;3.84988;-7.45076;3
LIGH;26.501;14413.520;878.0;3
ACCE;26.504;14413.524;1.81002;3.46680;-8.24563;3
MAGN;26.505;14413.526;-33.90228;-33.56809;11.44529;3
LIGH;26.508;14413.530;878.0;3
ACCE;26.513;14413.534;2.06859;3.37104;-8.53294;3
LIGH;26.518;14413.540;878.0;3
SOUN;26.522;246.17;0.00751;51.50
ACCE;26.526;14413.544;2.17394;3.46680;-8.57124;3
MAGN;26.526;14413.546;-36.00904;-29.44500;15.60143;3
LIGH;26.528;14413.550;878.0;3
ACCE;26.533;14413.554;2.34632;3.65834;-8.84897;3
LIGH;26.541;14413.560;878.0;3
ACCE;26.544;14413.564;3.00712;4.39575;-8.92558;3
MAGN;26.545;14413.566;-36.00904;-29.44500;15.60143;3
LIGH;26.548;14413.570;878.0;3
ACCE;26.553;14413.574;2.94008;4.27126;-9.00220;3
LIGH;26.558;14413.580;878.0;3
ACCE;26.564;14413.584;2.71981;3.92649;-9.20331;3
MAGN;26.565;14413.586;-36.00904;-29.44500;15.60143;3
LIGH;26.569;14413.590;878.0;3
ACCE;26.573;14413.594;2.37505;3.51469;-9.49062;3
LIGH;26.584;14413.600;878.0;3
ACCE;26.586;14413.606;2.14520;2.53785;-9.80665;3
MAGN;26.588;14413.609;-37.37325;-25.30155;17.56523;3
LIGH;26.592;14413.612;878.0;3
ACCE;26.594;14413.614;2.15478;2.27928;-10.14184;3
LIGH;26.601;14413.620;878.0;3
ACCE;26.604;14413.624;2.22182;2.30801;-10.03649;3
MAGN;26.608;14413.626;-37.37325;-25.30155;17.56523;3
LIGH;26.608;14413.630;855.0;3
ACCE;26.615;14413.634;2.30801;2.34632;-9.58638;3
LIGH;26.619;14413.640;855.0;3
ACCE;26.624;14413.644;2.14520;2.35589;-8.95431;3
MAGN;26.625;14413.646;-37.37325;-25.30155;17.56523;3
LIGH;26.628;14413.650;855.0;3
ACCE;26.633;14413.654;1.91536;2.45166;-8.79151;3
LIGH;26.641;14413.660;855.0;3
ACCE;26.644;14413.664;1.70467;2.41336;-8.73405;3
MAGN;26.645;14413.666;-37.39923;-23.09733;18.21903;3
LIGH;26.648;14413.670;855.0;3
ACCE;26.653;14413.674;1.17795;1.82917;-9.14585;3
LIGH;26.661;14413.680;855.0;3
ACCE;26.664;14413.684;0.77572;1.68552;-9.01178;3
MAGN;26.665;14413.686;-37.39923;-23.09733;18.21903;3
LIGH;26.668;14413.690;809.0;3
ACCE;26.673;14413.694;0.40223;1.70467;-8.96389;3
LIGH;26.678;14413.700;809.0;3
ACCE;26.684;14413.704;0.22984;1.77171;-8.55209;3
MAGN;26.685;14413.706;-37.39923;-23.09733;18.21903;3
LIGH;26.688;14413.710;809.0;3
ACCE;26.693;14413.714;0.47884;1.79086;-8.30309;3
LIGH;26.698;14413.720;809.0;3
ACCE;26.704;14413.724;0.81403;1.71425;-8.19775;3
MAGN;26.705;14413.726;-36.58568;-22.25028;18.59820;3
LIGH;26.708;14413.730;809.0;3
ACCE;26.713;14413.734;1.07260;1.48441;-8.46590;3
LIGH;26.721;14413.740;809.0;3
ACCE;26.724;14413.744;1.23541;1.09176;-8.83939;3
MAGN;26.725;14413.746;-36.58568;-22.25028;18.59820;3
LIGH;26.728;14413.750;797.0;3
PROX;26.731;14413.752;0.0;3
ACCE;26.733;14413.754;1.10133;1.01514;-8.94474;3
LIGH;26.741;14413.760;797.0;3
ACCE;26.744;14413.764;0.83318;0.97683;-8.75320;3
MAGN;26.745;14413.766;-36.58568;-22.25028;18.59820;3
LIGH;26.748;14413.770;797.0;3
ACCE;26.753;14413.774;0.63207;0.97683;-8.55209;3
LIGH;26.758;14413.780;797.0;3
ACCE;26.764;14413.784;0.39265;1.17795;-8.09240;3
MAGN;26.765;14413.786;-36.23947;-22.44638;19.49340;3
LIGH;26.771;14413.790;797.0;3
ACCE;26.773;14413.794;0.39265;1.09176;-8.11156;3
LIGH;26.778;14413.800;797.0;3
ACCE;26.784;14413.804;0.62249;0.99599;-7.84340;3
MAGN;26.785;14413.806;-36.23947;-22.44638;19.49340;3
LIGH;26.790;14413.811;786.0;3
ACCE;26.796;14413.814;1.01514;0.87149;-7.73806;3
LIGH;26.798;14413.820;786.0;3
ACCE;26.804;14413.824;1.63763;0.89064;-7.47949;3
MAGN;26.805;14413.826;-36.23947;-22.44638;19.49340;3
LIGH;26.811;14413.830;786.0;3
ACCE;26.813;14413.834;1.69509;1.38864;-7.38372;3
LIGH;26.818;14413.840;786.0;3
ACCE;26.825;14413.844;1.62806;1.97282;-7.20176;3
MAGN;26.826;14413.847;-36.24083;-24.26381;18.27218;3
LIGH;26.829;14413.850;786.0;3
ACCE;26.833;14413.854;1.64721;2.60489;-7.14430;3
LIGH;26.838;14413.860;786.0;3
ACCE;26.848;14413.864;1.91536;3.31358;-6.97192;3
MAGN;26.851;14413.866;-36.24083;-24.26381;18.27218;3
LIGH;26.852;14413.871;728.0;3
ACCE;26.853;14413.874;1.88663;3.35188;-7.06768;3
LIGH;26.858;14413.880;843.0;3
ACCE;26.864;14413.884;1.89621;3.39977;-7.01022;3
MAGN;26.867;14413.886;-36.24083;-24.26381;18.27218;3
LIGH;26.868;14413.890;843.0;3
ACCE;26.873;14413.894;1.92494;3.38061;-6.99107;3
LIGH;26.881;14413.902;843.0;3
ACCE;26.885;14413.904;1.31202;2.49955;-7.66145;3
MAGN;26.886;14413.907;-35.88534;-26.68258;17.32384;3
LIGH;26.891;14413.910;843.0;3
ACCE;26.895;14413.914;1.04387;2.17394;-7.87214;3
LIGH;26.898;14413.920;843.0;3
ACCE;26.904;14413.924;0.63207;2.40378;-8.29351;3
MAGN;26.905;14413.926;-35.88534;-26.68258;17.32384;3
LIGH;26.908;14413.930;843.0;3
ACCE;26.914;14413.934;0.39265;3.07416;-8.49463;3
LIGH;26.918;14413.940;867.0;3
ACCE;26.924;14413.944;1.20668;4.52983;-6.62715;3
MAGN;26.925;14413.946;-35.88534;-26.68258;17.32384;3
LIGH;26.931;14413.950;867.0;3
ACCE;26.933;14413.954;1.72383;5.09486;-5.76524;3
LIGH;26.938;14413.960;867.0;3
ACCE;26.944;14413.964;2.29843;5.45878;-4.73094;3
MAGN;26.945;14413.966;-35.95994;-28.90044;14.50053;3
LIGH;26.948;14413.970;867.0;3
ACCE;26.953;14413.974;2.78685;5.36301;-4.02226;3
LIGH;26.958;14413.980;867.0;3
ACCE;26.964;14413.984;2.55701;5.24809;-3.16992;3
MAGN;26.965;14413.986;-35.95994;-28.90044;14.50053;3
LIGH;26.971;14413.990;867.0;3
ACCE;26.973;14413.994;1.62806;5.72693;-3.26569;3
LIGH;26.978;14414.000;901.0;3
ACCE;26.984;14414.004;0.60334;6.22492;-3.44765;3
MAGN;26.985;14414.006;-35.95994;-28.90044;14.50053;3
LIGH;26.991;14414.010;901.0;3
ACCE;26.993;14414.014;0.02873;6.89530;-3.93607;3
LIGH;26.998;14414.020;901.0;3
ACCE;27.004;14414.024;-0.48842;7.50822;-3.13162;3
MAGN;27.005;14414.026;-34.73714;-32.19766;8.70641;3
LIGH;27.011;14414.030;901.0;3
ACCE;27.013;14414.034;-0.12450;7.64229;-4.37660;3
LIGH;27.018;14414.040;901.0;3
ACCE;27.024;14414.044;0.48842;7.39329;-2.69108;3
MAGN;27.025;14414.046;-34.73714;-32.19766;8.70641;3
LIGH;27.029;14414.050;901.0;3
ACCE;27.033;14414.054;1.51314;7.88171;-0.67038;3
LIGH;27.038;14414.060;1294.0;3
PROX;27.040;14414.062;8.0;3
ACCE;27.046;14414.064;1.56102;7.59441;0.86191;3
MAGN;27.052;14414.067;-34.73714;-32.19766;8.70641;3
LIGH;27.055;14414.076;1294.0;3
ACCE;27.056;14414.074;1.35033;7.50822;1.85790;3
LIGH;27.060;14414.082;1294.0;3
ACCE;27.064;14414.084;1.18752;7.88171;2.42293;3
MAGN;27.065;14414.086;-33.37349;-34.52656;-0.11220;3
LIGH;27.070;14414.091;1294.0;3
ACCE;27.073;14414.094;1.52271;7.69018;2.32716;3
SOUN;27.074;250.21;0.00764;51.64
LIGH;27.079;14414.100;1294.0;3
ACCE;27.084;14414.104;1.20668;7.76679;2.26970;3
MAGN;27.085;14414.106;-33.37349;-34.52656;-0.11220;3
ACCE;27.098;14414.114;0.76614;7.87214;2.33674;3
LIGH;27.100;14414.117;520.0;3
LIGH;27.101;14414.121;2959.0;3
ACCE;27.111;14414.128;-1.53229;7.97748;2.98796;3
MAGN;27.112;14414.132;-33.37349;-34.52656;-0.11220;3
ACCE;27.113;14414.134;-2.86347;7.80510;4.09887;3
LIGH;27.115;14414.136;2959.0;3
LIGH;27.118;14414.140;2959.0;3
ACCE;27.124;14414.144;-2.96881;7.92002;6.01423;3
MAGN;27.132;14414.146;-31.11713;-34.89213;-10.98783;3
LIGH;27.133;14414.150;2959.0;3
ACCE;27.134;14414.154;-1.93451;8.06367;7.95833;3
LIGH;27.138;14414.160;2959.0;3
ACCE;27.148;14414.164;1.19710;7.69018;9.88326;3
MAGN;27.149;14414.166;-31.11713;-34.89213;-10.98783;3
LIGH;27.150;14414.170;2959.0;3
ACCE;27.154;14414.174;1.76213;7.29753;9.06924;3
ACCE;27.165;14414.184;1.76213;6.97192;7.62314;3
LIGH;27.166;14414.187;6011.0;3
MAGN;27.167;14414.188;-31.11713;-34.89213;-10.98783;3
ACCE;27.179;14414.195;1.38864;5.91847;5.21936;3
LIGH;27.182;14414.201;6011.0;3
ACCE;27.185;14414.204;-0.23942;5.13317;4.44364;3
LIGH;27.186;14414.207;6011.0;3
MAGN;27.186;14414.208;-28.91240;-31.18115;-21.17572;3
LIGH;27.192;14414.214;6011.0;3
ACCE;27.193;14414.214;-2.36547;4.78840;3.63919;3
LIGH;27.202;14414.220;6011.0;3
ACCE;27.205;14414.225;-4.19464;4.53941;3.83072;3
MAGN;27.206;14414.227;-28.91240;-31.18115;-21.17572;3
LIGH;27.211;14414.233;6011.0;3
ACCE;27.213;14414.234;-5.13317;3.82115;4.85544;3
LIGH;27.218;14414.240;4196.0;3
ACCE;27.231;14414.244;-2.87304;2.39420;9.82580;3
MAGN;27.232;14414.252;-28.91240;-31.18115;-21.17572;3
WIFI;27.233;14414.194;test-CAR;00:0b:86:27:32:e2;-81
WIFI;27.233;14414.194;eduroam;00:0b:86:27:32:e0;-81
WIFI;27.233;14414.194;portal-csic;00:0b:86:27:32:e1;-81
WIFI;27.233;14414.194;test-CAR;00:0b:86:27:36:c2;-90
WIFI;27.233;14414.195;portal-csic;00:0b:86:27:36:c1;-90
WIFI;27.233;14414.194;SMC_LOPSI;00:13:f7:80:98:e4;-88
WIFI;27.233;14414.194;eduroam;00:0b:86:27:35:90;-81
WIFI;27.233;14414.194;test-CAR;00:0b:86:27:35:92;-82
WIFI;27.233;14414.195;eduroam;00:0b:86:27:36:c0;-91
WIFI;27.233;14414.194;portal-csic;00:0b:86:27:35:91;-82
ACCE;27.250;14414.254;-0.22984;2.14520;11.91355;3
LIGH;27.251;14414.257;9872.0;3
LIGH;27.251;14414.260;9872.0;3
ACCE;27.251;14414.264;1.89621;2.42293;11.96143;3
MAGN;27.251;14414.266;-26.57007;-24.46132;-30.83441;3
LIGH;27.252;14414.270;9872.0;3
ACCE;27.253;14414.274;3.25611;2.09732;13.27345;3
LIGH;27.259;14414.281;9872.0;3
ACCE;27.267;14414.284;2.84431;0.80445;11.78905;3
MAGN;27.267;14414.287;-26.57007;-24.46132;-30.83441;3
GNSS;27.268;1490622078.000;40.313482;-3.483170;592.000;0.000;3.0;0.0;25;17
LIGH;27.272;14414.293;9872.0;3
GNSS;27.273;1490622078.000;40.313482;-3.483170;592.000;0.000;3.0;0.0;25;17
ACCE;27.274;14414.294;0.82361;0.72784;10.73560;3
LIGH;27.280;14414.300;9872.0;3
ACCE;27.285;14414.304;-1.50356;0.64165;9.72046;3
MAGN;27.286;14414.307;-26.57007;-24.46132;-30.83441;3
LIGH;27.292;14414.314;15178.0;3
ACCE;27.293;14414.314;-3.95522;0.52672;8.78193;3
LIGH;27.298;14414.320;15178.0;3
ACCE;27.304;14414.324;-6.65588;-0.59376;8.50420;3
MAGN;27.305;14414.326;-23.46905;-15.83030;-38.59859;3
LIGH;27.308;14414.330;15178.0;3
ACCE;27.313;14414.334;-6.75165;-1.87705;8.89685;3
LIGH;27.318;14414.340;15178.0;3
ACCE;27.324;14414.344;-5.84185;-3.04542;9.50977;3
MAGN;27.324;14414.346;-23.46905;-15.83030;-38.59859;3
LIGH;27.328;14414.350;15178.0;3
ACCE;27.333;14414.354;-4.08930;-3.45723;11.12825;3
LIGH;27.338;14414.360;15178.0;3
ACCE;27.344;14414.364;-0.31603;-2.71981;14.32690;3
MAGN;27.345;14414.366;-23.46905;-15.83030;-38.59859;3
LIGH;27.351;14414.373;18079.0;3
ACCE;27.353;14414.374;1.80044;-2.27928;14.77701;3
LIGH;27.358;14414.380;18079.0;3
ACCE;27.365;14414.384;3.01669;-2.29843;14.80574;3
MAGN;27.365;14414.386;-20.40382;-2.59727;-42.67640;3
LIGH;27.370;14414.390;18079.0;3
ACCE;27.374;14414.394;2.17394;-2.94966;13.38838;3
LIGH;27.380;14414.402;18079.0;3
ACCE;27.384;14414.404;0.77572;-2.86347;12.91911;3
MAGN;27.385;14414.406;-20.40382;-2.59727;-42.67640;3
LIGH;27.388;14414.410;18079.0;3
ACCE;27.395;14414.414;-1.01514;-3.16992;12.10508;3
LIGH;27.398;14414.420;18079.0;3
ACCE;27.404;14414.424;-2.98796;-3.77326;11.70286;3
MAGN;27.406;14414.426;-20.40382;-2.59727;-42.67640;3
LIGH;27.408;14414.430;17582.0;3
ACCE;27.413;14414.434;-5.96635;-5.04698;10.13226;3
LIGH;27.421;14414.440;17582.0;3
ACCE;27.424;14414.444;-6.36858;-5.61201;9.58638;3
MAGN;27.425;14414.446;-17.94877;8.30006;-42.58195;3
LIGH;27.428;14414.450;17582.0;3
ACCE;27.433;14414.454;-5.91847;-6.44519;9.23204;3
LIGH;27.438;14414.460;17582.0;3
ACCE;27.444;14414.464;-5.35344;-7.08684;8.99262;3
MAGN;27.446;14414.466;-17.94877;8.30006;-42.58195;3
LIGH;27.448;14414.470;17582.0;3
ACCE;27.453;14414.474;-4.23295;-6.65588;8.83939;3
LIGH;27.458;14414.480;17582.0;3
ACCE;27.464;14414.484;-3.65834;-6.20577;9.19373;3
MAGN;27.466;14414.486;-17.94877;8.30006;-42.58195;3
LIGH;27.468;14414.490;15848.0;3
ACCE;27.473;14414.494;-2.78685;-5.91847;9.85453;3
LIGH;27.481;14414.500;15848.0;3
ACCE;27.484;14414.504;-2.43251;-5.74608;10.63983;3
MAGN;27.485;14414.506;-15.76096;17.61982;-41.71906;3
LIGH;27.488;14414.510;15848.0;3
ACCE;27.493;14414.514;-2.46124;-5.59285;11.76990;3
LIGH;27.498;14414.520;15848.0;3
ACCE;27.506;14414.525;-2.45166;-5.89931;11.26232;3
MAGN;27.507;14414.528;-15.76096;17.61982;-41.71906;3
LIGH;27.509;14414.531;15848.0;3
ACCE;27.513;14414.534;-2.61447;-6.35900;10.39084;3
SOUN;27.515;257.76;0.00787;51.89
LIGH;27.518;14414.540;15848.0;3
ACCE;27.524;14414.544;-3.47638;-7.54652;8.07325;3
MAGN;27.525;14414.546;-15.76096;17.61982;-41.71906;3
LIGH;27.528;14414.550;18287.0;3
ACCE;27.533;14414.554;-4.23295;-7.64229;7.02938;3
LIGH;27.538;14414.560;12785.0;3
ACCE;27.544;14414.564;-4.60644;-8.20732;6.61757;3
MAGN;27.545;14414.566;-13.58867;25.50789;-39.19288;3
LIGH;27.548;14414.570;12785.0;3
ACCE;27.553;14414.573;-4.62560;-8.64786;6.19619;3
LIGH;27.561;14414.580;12785.0;3
ACCE;27.564;14414.584;-4.28083;-8.51378;7.38372;3
MAGN;27.565;14414.586;-13.58867;25.50789;-39.19288;3
LIGH;27.568;14414.590;12785.0;3
ACCE;27.573;14414.594;-3.98395;-8.39886;8.05409;3
LIGH;27.581;14414.600;12785.0;3
ACCE;27.584;14414.604;-3.44765;-7.97748;8.59997;3
MAGN;27.586;14414.606;-13.58867;25.50789;-39.19288;3
LIGH;27.588;14414.610;12785.0;3
ACCE;27.593;14414.614;-3.10289;-7.70933;8.54251;3
LIGH;27.598;14414.620;10508.0;3
ACCE;27.604;14414.624;-2.27928;-7.74764;7.61356;3
MAGN;27.605;14414.626;-12.07633;31.36715;-36.73820;3
LIGH;27.610;14414.630;10508.0;3
ACCE;27.613;14414.634;-2.15478;-8.30309;7.00065;3
LIGH;27.618;14414.640;10508.0;3
ACCE;27.624;14414.644;-2.26970;-8.55209;6.65588;3
MAGN;27.629;14414.646;-12.07633;31.36715;-36.73820;3
LIGH;27.629;14414.650;10508.0;3
ACCE;27.638;14414.654;-2.62405;-8.56167;6.48350;3
LIGH;27.641;14414.663;10508.0;3
ACCE;27.644;14414.664;-3.34231;-8.67659;5.93762;3
MAGN;27.645;14414.667;-12.07633;31.36715;-36.73820;3
LIGH;27.650;14414.671;10508.0;3
ACCE;27.653;14414.674;-3.35188;-8.90643;5.36301;3
LIGH;27.661;14414.680;8797.0;3
ACCE;27.664;14414.684;-3.30400;-9.21289;5.32470;3
MAGN;27.665;14414.686;-11.43870;34.92366;-33.30749;3
LIGH;27.668;14414.690;8797.0;3
ACCE;27.673;14414.694;-3.33273;-9.40442;5.08528;3
LIGH;27.681;14414.703;8797.0;3
ACCE;27.685;14414.704;-3.70622;-9.25119;4.94163;3
MAGN;27.686;14414.707;-11.43870;34.92366;-33.30749;3
LIGH;27.689;14414.710;8797.0;3
ACCE;27.693;14414.714;-3.62003;-9.48104;4.70221;3
LIGH;27.702;14414.724;8797.0;3
ACCE;27.704;14414.724;-3.31358;-9.73961;4.76925;3
MAGN;27.705;14414.727;-11.43870;34.92366;-33.30749;3
LIGH;27.708;14414.730;8797.0;3
ACCE;27.713;14414.734;-2.93050;-9.27035;5.15232;3
LIGH;27.718;14414.740;7698.0;3
ACCE;27.724;14414.744;-2.24097;-8.06367;6.11958;3
MAGN;27.725;14414.746;-12.18511;37.50082;-29.62144;3
LIGH;27.728;14414.750;7698.0;3
ACCE;27.733;14414.754;-1.94409;-8.21690;6.37815;3
LIGH;27.742;14414.763;7698.0;3
ACCE;27.770;14414.764;-1.68552;-8.41801;6.43561;3
ACCE;27.771;14414.774;-1.73340;-8.83939;6.29196;3
MAGN;27.772;14414.766;-12.18511;37.50082;-29.62144;3
LIGH;27.773;14414.792;7698.0;3
ACCE;27.773;14414.784;-3.01669;-9.31823;6.57927;3
MAGN;27.773;14414.786;-12.18511;37.50082;-29.62144;3
LIGH;27.774;14414.792;7698.0;3
LIGH;27.774;14414.792;7698.0;3
ACCE;27.774;14414.794;-3.80199;-8.97347;6.81869;3
LIGH;27.781;14414.802;6774.0;3
ACCE;27.784;14414.804;-3.95522;-8.95431;6.67503;3
MAGN;27.786;14414.807;-13.69197;38.61860;-25.38026;3
LIGH;27.789;14414.811;6774.0;3
ACCE;27.793;14414.814;-3.83072;-9.11712;6.40688;3
LIGH;27.798;14414.820;6774.0;3
ACCE;27.805;14414.824;-3.38061;-9.45231;6.05254;3
MAGN;27.805;14414.827;-13.69197;38.61860;-25.38026;3
LIGH;27.809;14414.831;6774.0;3
ACCE;27.813;14414.834;-3.26569;-9.73961;6.04296;3
LIGH;27.821;14414.843;6774.0;3
ACCE;27.824;14414.844;-3.49553;-9.81623;6.49307;3
MAGN;27.825;14414.846;-13.69197;38.61860;-25.38026;3
LIGH;27.829;14414.850;6774.0;3
ACCE;27.833;14414.854;-3.96480;-9.86411;7.38372;3
LIGH;27.840;14414.860;6519.0;3
ACCE;27.844;14414.864;-4.31914;-10.07480;7.79552;3
MAGN;27.845;14414.866;-15.30437;38.17110;-22.84244;3
LIGH;27.848;14414.870;6519.0;3
ACCE;27.853;14414.874;-4.54898;-10.14184;7.73806;3
LIGH;27.860;14414.880;6519.0;3
ACCE;27.864;14414.884;-4.49152;-10.33337;7.81467;3
MAGN;27.865;14414.886;-15.30437;38.17110;-22.84244;3
LIGH;27.868;14414.890;6519.0;3
ACCE;27.874;14414.894;-4.58729;-10.06522;7.84340;3
LIGH;27.881;14414.902;6519.0;3
ACCE;27.885;14414.904;-4.42448;-9.81623;7.93917;3
MAGN;27.887;14414.907;-15.30437;38.17110;-22.84244;3
LIGH;27.891;14414.913;6519.0;3
ACCE;27.893;14414.913;-3.97437;-9.82580;8.00621;3
LIGH;27.899;14414.921;6369.0;3
ACCE;27.904;14414.924;-2.91135;-9.60554;8.68616;3
MAGN;27.905;14414.926;-16.15127;36.51717;-22.85905;3
LIGH;27.908;14414.930;6924.0;3
ACCE;27.913;14414.934;-2.58574;-9.33739;8.87770;3
LIGH;27.918;14414.940;6924.0;3
ACCE;27.925;14414.944;-2.74854;-9.08839;9.36612;3
MAGN;27.926;14414.947;-16.15127;36.51717;-22.85905;3
LIGH;27.930;14414.951;6924.0;3
ACCE;27.933;14414.954;-3.53384;-9.12670;9.29908;3
LIGH;27.940;14414.960;6924.0;3
ACCE;27.944;14414.964;-3.64876;-9.50019;7.98706;3
MAGN;27.945;14414.966;-16.15127;36.51717;-22.85905;3
LIGH;27.948;14414.970;6924.0;3
ACCE;27.953;14414.974;-3.16035;-9.44273;7.53695;3
LIGH;27.961;14414.983;6230.0;3
ACCE;27.964;14414.984;-2.72939;-9.41400;7.54652;3
MAGN;27.965;14414.986;-17.01041;35.65662;-25.13603;3
LIGH;27.968;14414.990;8300.0;3
ACCE;27.973;14414.994;-2.42293;-9.40442;7.47949;3
LIGH;27.978;14415.000;8300.0;3
ACCE;27.984;14415.004;-2.25055;-9.15543;7.79552;3
MAGN;27.984;14415.006;-17.01041;35.65662;-25.13603;3
LIGH;27.988;14415.010;8300.0;3
ACCE;27.993;14415.014;-2.33674;-8.66701;7.96790;3
LIGH;27.998;14415.020;8300.0;3
ACCE;28.004;14415.024;-2.30801;-8.25521;8.41801;3
MAGN;28.005;14415.026;-17.01041;35.65662;-25.13603;3
LIGH;28.008;14415.030;8300.0;3
ACCE;28.013;14415.033;-2.27928;-8.03494;8.85855;3
LIGH;28.018;14415.040;8300.0;3
ACCE;28.024;14415.044;-2.23140;-8.06367;9.15543;3
MAGN;28.025;14415.046;-16.45015;35.22460;-27.79690;3
LIGH;28.029;14415.050;10323.0;3
ACCE;28.033;14415.054;-2.60489;-7.99663;8.98304;3
LIGH;28.038;14415.060;10323.0;3
ACCE;28.046;14415.064;-3.12204;-7.99663;8.87770;3
MAGN;28.047;14415.067;-16.45015;35.22460;-27.79690;3
LIGH;28.051;14415.073;10323.0;3
ACCE;28.053;14415.074;-3.16992;-8.20732;8.27436;3
LIGH;28.058;14415.080;10323.0;3
ACCE;28.064;14415.084;-2.80600;-8.07325;7.96790;3
SOUN;28.066;544.45;0.01662;58.39
MAGN;28.071;14415.089;-16.45015;35.22460;-27.79690;3
LIGH;28.072;14415.094;10323.0;3
ACCE;28.073;14415.094;-2.34632;-7.48906;8.17859;3
LIGH;28.078;14415.100;10323.0;3
ACCE;28.084;14415.104;-1.61848;-7.06768;8.14029;3
MAGN;28.085;14415.106;-17.10126;32.39423;-32.04325;3
LIGH;28.088;14415.110;13039.0;3
ACCE;28.093;14415.114;-0.78530;-6.74207;7.95833;3
LIGH;28.098;14415.120;13039.0;3
ACCE;28.104;14415.124;-0.18196;-5.46836;8.82024;3
MAGN;28.105;14415.126;-17.10126;32.39423;-32.04325;3
LIGH;28.111;14415.130;13039.0;3
ACCE;28.113;14415.134;-0.50757;-4.87459;9.48104;3
LIGH;28.118;14415.140;13039.0;3
ACCE;28.124;14415.144;-0.79487;-4.46279;10.61110;3
MAGN;28.125;14415.146;-17.10126;32.39423;-32.04325;3
LIGH;28.132;14415.150;13039.0;3
ACCE;28.133;14415.154;-0.99599;-4.17549;11.64540;3
LIGH;28.138;14415.160;13039.0;3
ACCE;28.147;14415.164;-1.29287;-4.36702;12.45943;3
MAGN;28.154;14415.169;-17.68074;29.19457;-36.01020;3
ACCE;28.155;14415.174;-1.45567;-4.56814;12.02847;3
LIGH;28.158;14415.179;15363.0;3
ACCE;28.165;14415.184;-1.55144;-4.75010;11.40598;3
LIGH;28.166;14415.187;15363.0;3
MAGN;28.167;14415.187;-17.68074;29.19457;-36.01020;3
LIGH;28.169;14415.191;15363.0;3
ACCE;28.173;14415.194;-1.80044;-4.70221;10.57279;3
LIGH;28.179;14415.201;15363.0;3
ACCE;28.184;14415.204;-2.06859;-3.74453;10.39084;3
MAGN;28.185;14415.206;-17.68074;29.19457;-36.01020;3
LIGH;28.191;14415.210;15363.0;3
ACCE;28.193;14415.214;-1.66636;-3.27527;10.51533;3
LIGH;28.198;14415.220;15363.0;3
ACCE;28.204;14415.224;-1.10133;-2.97839;10.72602;3
MAGN;28.205;14415.226;-20.08835;23.13320;-38.24266;3
LIGH;28.208;14415.230;17548.0;3
ACCE;28.213;14415.234;-0.14365;-3.19865;10.49618;3
LIGH;28.218;14415.240;17548.0;3
ACCE;28.224;14415.244;0.04788;-2.73897;10.47703;3
MAGN;28.225;14415.246;-20.08835;23.13320;-38.24266;3
LIGH;28.231;14415.253;17548.0;3
ACCE;28.233;14415.254;-0.08619;-1.87705;10.33337;3
LIGH;28.238;14415.260;17548.0;3
ACCE;28.244;14415.264;-0.09577;-1.25456;10.48660;3
MAGN;28.245;14415.266;-20.08835;23.13320;-38.24266;3
LIGH;28.248;14415.270;17548.0;3
ACCE;28.253;14415.274;-0.43096;-0.69911;11.22402;3
LIGH;28.259;14415.281;17548.0;3
ACCE;28.274;14415.284;-0.45011;-0.14365;11.79863;3
MAGN;28.275;14415.287;-22.63855;13.84836;-39.79279;3
LIGH;28.275;14415.294;17686.0;3
ACCE;28.276;14415.294;-0.16281;0.30646;11.56878;3
GNSS;28.276;1490622079.000;40.313483;-3.483170;592.000;0.000;3.0;0.0;25;17
LIGH;28.280;14415.300;17571.0;3
GNSS;28.280;1490622079.000;40.313483;-3.483170;592.000;0.000;3.0;0.0;25;17
ACCE;28.284;14415.304;0.56503;0.46926;10.94629;3
MAGN;28.285;14415.307;-22.63855;13.84836;-39.79279;3
LIGH;28.291;14415.313;17571.0;3
ACCE;28.293;14415.314;0.63207;0.34477;10.03649;3
LIGH;28.298;14415.320;17571.0;3
ACCE;28.304;14415.324;0.70868;0.17238;9.14585;3
MAGN;28.305;14415.326;-22.63855;13.84836;-39.79279;3
LIGH;28.311;14415.333;17571.0;3
ACCE;28.313;14415.334;0.51715;0.54588;7.89129;3
LIGH;28.318;14415.340;17571.0;3
ACCE;28.324;14415.344;-0.08619;1.47483;6.13873;3
MAGN;28.325;14415.346;-25.03206;3.05036;-39.44026;3
LIGH;28.331;14415.353;17571.0;3
ACCE;28.333;14415.354;-0.08619;1.92494;5.67905;3
LIGH;28.338;14415.360;14727.0;3
ACCE;28.344;14415.364;0.21069;2.37505;5.77481;3
MAGN;28.345;14415.366;-25.03206;3.05036;-39.44026;3
LIGH;28.348;14415.370;14727.0;3
ACCE;28.353;14415.374;0.72784;2.69108;5.80354;3
LIGH;28.358;14415.380;14727.0;3
ACCE;28.364;14415.384;2.35589;2.89220;5.12359;3
MAGN;28.365;14415.386;-25.03206;3.05036;-39.44026;3
LIGH;28.371;14415.390;14727.0;3
ACCE;28.373;14415.394;2.48039;3.15077;5.02782;3
LIGH;28.378;14415.400;14727.0;3
ACCE;28.384;14415.404;2.29843;3.68707;5.20021;3
MAGN;28.385;14415.406;-26.84015;-7.05365;-35.84073;3
LIGH;28.393;14415.410;14727.0;3
ACCE;28.393;14415.414;1.84832;4.08930;5.05655;3
LIGH;28.405;14415.420;11502.0;3
ACCE;28.406;14415.424;0.63207;4.07014;5.23851;3
MAGN;28.409;14415.426;-26.84015;-7.05365;-35.84073;3
LIGH;28.412;14415.433;11502.0;3
ACCE;28.413;14415.434;0.28730;4.23295;5.71735;3
LIGH;28.418;14415.440;11502.0;3
ACCE;28.424;14415.444;0.13408;4.49152;6.29196;3
MAGN;28.425;14415.446;-26.84015;-7.05365;-35.84073;3
ACCE;28.433;14415.454;0.03831;4.76925;6.09085;3
LIGH;28.435;14415.456;11502.0;3
LIGH;28.439;14415.460;11502.0;3
ACCE;28.444;14415.464;-0.45011;5.16190;5.21936;3
MAGN;28.445;14415.466;-28.30953;-15.61222;-33.27722;3
LIGH;28.452;14415.473;11502.0;3
ACCE;28.453;14415.474;-0.69911;5.60243;4.74052;3
LIGH;28.458;14415.480;9513.0;3
ACCE;28.464;14415.484;-0.72784;5.97593;4.40533;3
MAGN;28.465;14415.486;-28.30953;-15.61222;-33.27722;3
LIGH;28.468;14415.490;9513.0;3
ACCE;28.473;14415.494;-0.37350;6.02381;4.17549;3
LIGH;28.478;14415.500;9513.0;3
ACCE;28.484;14415.504;-0.93853;6.76123;4.31914;3
MAGN;28.485;14415.506;-28.30953;-15.61222;-33.27722;3
LIGH;28.488;14415.510;9513.0;3
ACCE;28.493;14415.514;-1.08218;7.12514;4.37660;3
LIGH;28.498;14415.520;9513.0;3
ACCE;28.504;14415.524;-1.18752;7.17303;4.77883;3
MAGN;28.505;14415.526;-27.94250;-20.51504;-30.05908;3
LIGH;28.511;14415.530;9513.0;3
ACCE;28.513;14415.534;-1.15879;7.31668;5.06613;3
LIGH;28.518;14415.540;8392.0;3
ACCE;28.524;14415.544;0.45969;6.93361;4.48195;3
MAGN;28.525;14415.546;-27.94250;-20.51504;-30.05908;3
LIGH;28.528;14415.550;8392.0;3
ACCE;28.533;14415.554;1.35991;6.42604;4.10845;3
LIGH;28.538;14415.560;8392.0;3
ACCE;28.544;14415.564;1.19710;6.73250;4.12760;3
MAGN;28.545;14415.566;-27.94250;-20.51504;-30.05908;3
LIGH;28.548;14415.570;8392.0;3
ACCE;28.553;14415.574;0.87149;7.23049;4.04141;3
LIGH;28.558;14415.580;8392.0;3
ACCE;28.564;14415.584;0.04788;7.49864;4.65433;3
MAGN;28.565;14415.586;-27.60474;-23.10805;-28.47727;3
LIGH;28.568;14415.590;8392.0;3
ACCE;28.573;14415.594;-0.11492;7.08684;4.97036;3
LIGH;28.578;14415.600;8242.0;3
ACCE;28.584;14415.604;-0.09577;6.54096;4.98952;3
MAGN;28.585;14415.606;-27.60474;-23.10805;-28.47727;3
LIGH;28.588;14415.610;8600.0;3
ACCE;28.593;14415.614;-0.71826;6.33985;4.16591;3
LIGH;28.598;14415.620;8600.0;3
ACCE;28.604;14415.624;-1.16837;6.19619;3.88818;3
MAGN;28.605;14415.626;-27.60474;-23.10805;-28.47727;3
LIGH;28.611;14415.630;8600.0;3
ACCE;28.613;14415.634;-1.37906;5.76524;3.62961;3
SOUN;28.617;546.16;0.01667;58.42
LIGH;28.620;14415.640;8600.0;3
ACCE;28.624;14415.644;-1.19710;5.33428;3.42850;3
MAGN;28.625;14415.646;-27.04745;-23.83963;-28.98564;3
LIGH;28.628;14415.650;8600.0;3
ACCE;28.633;14415.654;-1.35991;5.09486;3.65834;3
LIGH;28.638;14415.660;8600.0;3
ACCE;28.644;14415.664;-1.60890;5.12359;4.08930;3
MAGN;28.645;14415.666;-27.04745;-23.83963;-28.98564;3
LIGH;28.649;14415.670;9571.0;3
ACCE;28.653;14415.674;-1.39821;4.91290;4.11803;3
LIGH;28.658;14415.680;9571.0;3
ACCE;28.666;14415.685;0.06704;3.97437;4.10845;3
MAGN;28.670;14415.688;-27.04745;-23.83963;-28.98564;3
LIGH;28.671;14415.692;9571.0;3
ACCE;28.675;14415.694;1.36948;2.73897;4.75967;3
LIGH;28.681;14415.703;9571.0;3
ACCE;28.684;14415.704;1.14922;4.39575;6.24408;3
MAGN;28.685;14415.706;-25.49209;-23.20713;-31.14520;3
LIGH;28.688;14415.710;9571.0;3
ACCE;28.693;14415.714;0.01915;6.19619;7.21134;3
LIGH;28.698;14415.720;9571.0;3
ACCE;28.704;14415.724;0.68953;6.03339;10.58237;3
MAGN;28.705;14415.726;-25.49209;-23.20713;-31.14520;3
LIGH;28.708;14415.730;11779.0;3
ACCE;28.713;14415.734;0.42138;6.46434;11.70286;3
LIGH;28.718;14415.740;11779.0;3
ACCE;28.724;14415.744;-1.06303;6.97192;11.99974;3
MAGN;28.725;14415.746;-25.49209;-23.20713;-31.14520;3
LIGH;28.728;14415.750;11779.0;3
ACCE;28.733;14415.754;-2.68151;7.28795;11.48259;3
LIGH;28.738;14415.760;11779.0;3
ACCE;28.744;14415.764;-3.60088;6.77080;10.30464;3
MAGN;28.745;14415.766;-22.63546;-20.75311;-33.88827;3
LIGH;28.748;14415.770;11779.0;3
ACCE;28.753;14415.773;-3.65834;6.66546;10.04607;3
LIGH;28.758;14415.780;11779.0;3
ACCE;28.764;14415.784;-3.83072;7.09641;10.17057;3
MAGN;28.765;14415.786;-22.63546;-20.75311;-33.88827;3
LIGH;28.768;14415.790;13559.0;3
ACCE;28.773;14415.794;-3.84988;7.46991;10.15141;3
LIGH;28.778;14415.800;13559.0;3
ACCE;28.785;14415.804;-3.31358;7.45076;9.72046;3
MAGN;28.786;14415.807;-22.63546;-20.75311;-33.88827;3
LIGH;28.788;14415.810;13559.0;3
ACCE;28.793;14415.814;-2.90177;7.46991;9.56723;3
LIGH;28.801;14415.820;13559.0;3
ACCE;28.804;14415.824;-2.22182;7.49864;9.27035;3
MAGN;28.805;14415.826;-21.42991;-19.33130;-35.16935;3
LIGH;28.808;14415.830;13559.0;3
ACCE;28.813;14415.834;-1.38864;7.26880;8.82024;3
LIGH;28.821;14415.840;13559.0;3
ACCE;28.824;14415.844;-0.48842;7.47949;8.50420;3
MAGN;28.825;14415.846;-21.42991;-19.33130;-35.16935;3
LIGH;28.828;14415.850;13294.0;3
ACCE;28.833;14415.854;-0.81403;7.40287;8.15944;3
LIGH;28.841;14415.860;13294.0;3
ACCE;28.844;14415.864;-1.22583;7.15387;7.67102;3
MAGN;28.845;14415.866;-21.42991;-19.33130;-35.16935;3
LIGH;28.848;14415.870;13294.0;3
ACCE;28.853;14415.874;-1.79086;6.88572;7.30710;3
LIGH;28.861;14415.880;13294.0;3
ACCE;28.864;14415.884;-2.42293;6.79953;7.01022;3
MAGN;28.865;14415.886;-20.74311;-18.33853;-36.15055;3
LIGH;28.868;14415.890;13294.0;3
ACCE;28.873;14415.894;-2.26970;6.57927;6.82826;3
LIGH;28.881;14415.900;13294.0;3
ACCE;28.884;14415.904;-2.03986;6.23450;6.87615;3
MAGN;28.885;14415.906;-20.74311;-18.33853;-36.15055;3
LIGH;28.888;14415.910;13421.0;3
ACCE;28.893;14415.913;-1.82917;6.21535;6.86657;3
LIGH;28.898;14415.920;13421.0;3
ACCE;28.904;14415.924;-2.13563;5.78439;7.70933;3
MAGN;28.905;14415.926;-20.74311;-18.33853;-36.15055;3
LIGH;28.909;14415.930;13421.0;3
ACCE;28.913;14415.934;-2.27928;5.69820;7.68060;3
LIGH;28.921;14415.940;13421.0;3
ACCE;28.925;14415.944;-2.47082;5.42047;7.85298;3
MAGN;28.930;14415.946;-19.22747;-17.42461;-37.26078;3
LIGH;28.931;14415.951;13421.0;3
ACCE;28.933;14415.954;-2.59531;4.82671;7.88171;3
LIGH;28.938;14415.960;13421.0;3
ACCE;28.948;14415.964;-2.03986;3.88818;6.89530;3
MAGN;28.949;14415.966;-19.22747;-17.42461;-37.26078;3
LIGH;28.949;14415.970;13074.0;3
ACCE;28.953;14415.974;-2.15478;3.64876;6.58884;3
LIGH;28.961;14415.980;14461.0;3
ACCE;28.965;14415.984;-2.34632;3.17950;6.63673;3
MAGN;28.966;14415.987;-19.22747;-17.42461;-37.26078;3
LIGH;28.968;14415.990;14461.0;3
ACCE;28.973;14415.994;-2.23140;2.83473;7.30710;3
LIGH;28.981;14416.003;14461.0;3
ACCE;28.984;14416.004;-2.14520;3.19865;7.89129;3
MAGN;28.986;14416.006;-16.64504;-15.46769;-39.09643;3
LIGH;28.988;14416.010;14461.0;3
ACCE;28.994;14416.014;-1.92494;3.41892;7.57525;3
LIGH;29.001;14416.020;14461.0;3
ACCE;29.004;14416.024;-1.49398;2.93050;7.63272;3
MAGN;29.006;14416.027;-16.64504;-15.46769;-39.09643;3
LIGH;29.008;14416.030;14461.0;3
ACCE;29.013;14416.034;-3.39977;2.67193;7.92960;3
LIGH;29.021;14416.040;16033.0;3
ACCE;29.025;14416.044;-4.39575;1.87705;8.14029;3
MAGN;29.026;14416.047;-16.64504;-15.46769;-39.09643;3
LIGH;29.030;14416.050;16033.0;3
ACCE;29.033;14416.054;-4.45322;1.41737;8.25521;3
LIGH;29.038;14416.060;16033.0;3
ACCE;29.045;14416.064;-4.44364;0.96726;8.08282;3
MAGN;29.052;14416.066;-11.56882;-11.96664;-41.69300;3
LIGH;29.053;14416.070;16033.0;3
ACCE;29.054;14416.074;-3.84030;0.57461;7.69018;3
SOUN;29.058;317.14;0.00968;53.70
LIGH;29.062;14416.080;16033.0;3
ACCE;29.064;14416.084;-3.13162;0.35434;7.93917;3
MAGN;29.065;14416.086;-11.56882;-11.96664;-41.69300;3
LIGH;29.068;14416.090;16033.0;3
ACCE;29.073;14416.094;-2.72939;0.71826;8.80109;3
LIGH;29.078;14416.100;17097.0;3
ACCE;29.084;14416.104;-4.36702;2.59531;10.63983;3
MAGN;29.085;14416.106;-11.56882;-11.96664;-41.69300;3
LIGH;29.088;14416.110;17097.0;3
ACCE;29.093;14416.114;-5.96635;3.33273;10.96544;3
LIGH;29.098;14416.120;17097.0;3
ACCE;29.104;14416.124;-7.17303;3.09331;10.70687;3
MAGN;29.105;14416.126;-4.31369;-7.81457;-44.35209;3
LIGH;29.108;14416.130;17097.0;3
ACCE;29.113;14416.133;-7.83383;2.14520;10.25676;3
LIGH;29.118;14416.140;17097.0;3
ACCE;29.124;14416.144;-7.16345;0.54588;9.84496;3
MAGN;29.125;14416.146;-4.31369;-7.81457;-44.35209;3
LIGH;29.128;14416.150;17097.0;3
ACCE;29.133;14416.153;-7.08684;0.79487;9.63427;3
LIGH;29.138;14416.160;17305.0;3
ACCE;29.144;14416.164;-6.61757;0.34477;9.88326;3
MAGN;29.145;14416.166;-4.31369;-7.81457;-44.35209;3
LIGH;29.148;14416.170;17305.0;3
ACCE;29.153;14416.173;-6.35900;0.11492;9.88326;3
LIGH;29.158;14416.180;17305.0;3
ACCE;29.164;14416.184;-5.45878;0.28730;8.80109;3
MAGN;29.165;14416.186;-1.03871;-2.09941;-46.12381;3
LIGH;29.168;14416.190;17305.0;3
ACCE;29.173;14416.194;-5.08528;0.46926;8.19775;3
LIGH;29.179;14416.200;17305.0;3
ACCE;29.185;14416.204;-4.61602;0.61292;8.46590;3
MAGN;29.188;14416.207;-1.03871;-2.09941;-46.12381;3
LIGH;29.191;14416.213;17305.0;3
ACCE;29.194;14416.214;-4.33829;0.86191;9.19373;3
LIGH;29.201;14416.223;17975.0;3
ACCE;29.204;14416.224;-4.62560;0.42138;10.64941;3
MAGN;29.205;14416.227;-1.03871;-2.09941;-46.12381;3
LIGH;29.208;14416.230;17975.0;3
ACCE;29.213;14416.234;-4.93206;0.51715;10.57279;3
LIGH;29.218;14416.240;17975.0;3
ACCE;29.224;14416.244;-5.25767;0.95768;10.21845;3
MAGN;29.225;14416.246;-0.80613;1.52552;-46.92612;3
LIGH;29.229;14416.250;17975.0;3
ACCE;29.233;14416.254;-5.74608;1.05345;9.61511;3
LIGH;29.238;14416.260;17975.0;3
ACCE;29.244;14416.264;-6.24408;0.27773;8.78193;3
MAGN;29.246;14416.266;-0.80613;1.52552;-46.92612;3
LIGH;29.248;14416.270;17975.0;3
ACCE;29.253;14416.274;-6.55054;0.26815;8.60955;3
LIGH;29.262;14416.284;18045.0;3
GNSS;29.264;1490622080.000;40.313486;-3.483166;592.000;0.000;3.0;0.0;25;17
ACCE;29.275;14416.284;-6.73250;0.65122;8.59040;3
MAGN;29.275;14416.287;-0.80613;1.52552;-46.92612;3
LIGH;29.276;14416.292;18045.0;3
ACCE;29.276;14416.294;-6.39731;1.03430;8.33182;3
GNSS;29.277;1490622080.000;40.313486;-3.483166;592.000;0.000;3.0;0.0;25;17
LIGH;29.279;14416.300;18045.0;3
ACCE;29.288;14416.304;-5.57370;0.85234;8.66701;3
MAGN;29.289;14416.306;-0.16058;3.77126;-47.16977;3
LIGH;29.289;14416.310;18045.0;3
ACCE;29.293;14416.314;-5.46836;0.93853;8.96389;3
LIGH;29.298;14416.320;18045.0;3
ACCE;29.304;14416.324;-5.48751;1.25456;9.05008;3
MAGN;29.305;14416.326;-0.16058;3.77126;-47.16977;3
LIGH;29.308;14416.330;18045.0;3
ACCE;29.313;14416.334;-5.32470;1.61848;9.09797;3
LIGH;29.318;14416.340;18102.0;3
ACCE;29.324;14416.344;-4.98952;1.90578;9.17458;3
MAGN;29.325;14416.346;-0.16058;3.77126;-47.16977;3
LIGH;29.331;14416.350;17941.0;3
ACCE;29.333;14416.354;-5.11401;1.58975;9.24162;3
LIGH;29.338;14416.360;17941.0;3
ACCE;29.344;14416.364;-5.34386;1.06303;9.05008;3
MAGN;29.345;14416.366;0.25614;5.69272;-47.15577;3
LIGH;29.351;14416.370;17941.0;3
ACCE;29.353;14416.374;-5.64074;0.51715;9.00220;3
LIGH;29.358;14416.380;17941.0;3
ACCE;29.364;14416.384;-5.20978;0.36392;10.05565;3
MAGN;29.365;14416.386;0.25614;5.69272;-47.15577;3
LIGH;29.371;14416.390;17941.0;3
ACCE;29.373;14416.394;-4.76925;0.23942;9.38527;3
LIGH;29.378;14416.400;17941.0;3
ACCE;29.384;14416.404;-4.04141;0.38307;9.12670;3
MAGN;29.385;14416.406;0.25614;5.69272;-47.15577;3
LIGH;29.388;14416.410;17883.0;3
ACCE;29.393;14416.414;-2.84431;1.86748;9.05008;3
LIGH;29.398;14416.420;17883.0;3
ACCE;29.404;14416.424;-2.48997;1.41737;9.08839;3
MAGN;29.405;14416.426;0.64653;8.05793;-47.07988;3
LIGH;29.411;14416.430;17883.0;3
ACCE;29.413;14416.434;-2.61447;0.86191;8.70532;3
LIGH;29.418;14416.440;17883.0;3
ACCE;29.424;14416.444;-3.07416;0.29688;8.81066;3
MAGN;29.425;14416.446;0.64653;8.05793;-47.07988;3
LIGH;29.430;14416.451;17883.0;3
ACCE;29.433;14416.454;-4.25210;-0.90022;8.73405;3
LIGH;29.438;14416.460;17883.0;3
ACCE;29.452;14416.464;-5.19063;-1.23541;8.53294;3
MAGN;29.455;14416.466;0.64653;8.05793;-47.07988;3
LIGH;29.456;14416.470;18276.0;3
ACCE;29.457;14416.476;-6.44519;-0.71826;8.47547;3
LIGH;29.459;14416.481;18276.0;3
ACCE;29.466;14416.484;-7.40287;1.07260;8.39886;3
MAGN;29.468;14416.486;-1.21657;9.13134;-46.89147;3
LIGH;29.472;14416.493;18276.0;3
ACCE;29.474;14416.494;-6.70376;1.03430;8.28394;3
LIGH;29.479;14416.501;18276.0;3
ACCE;29.484;14416.504;-5.61201;0.56503;8.63828;3
MAGN;29.485;14416.506;-1.21657;9.13134;-46.89147;3
LIGH;29.488;14416.510;18276.0;3
ACCE;29.495;14416.514;-4.50110;0.38307;8.72447;3
LIGH;29.498;14416.520;18276.0;3
ACCE;29.504;14416.524;-3.81157;0.29688;9.92157;3
MAGN;29.505;14416.526;-1.21657;9.13134;-46.89147;3
LIGH;29.508;14416.530;18634.0;3
ACCE;29.513;14416.534;-4.07972;0.49799;10.33337;3
LIGH;29.518;14416.540;18634.0;3
ACCE;29.524;14416.544;-4.34787;0.72784;10.22803;3
MAGN;29.525;14416.546;-1.83767;8.86617;-46.59249;3
LIGH;29.528;14416.550;18634.0;3
ACCE;29.533;14416.554;-4.53941;0.62249;9.57681;3
LIGH;29.538;14416.560;18634.0;3
ACCE;29.544;14416.564;-3.91691;0.07661;7.42203;3
MAGN;29.545;14416.566;-1.83767;8.86617;-46.59249;3
LIGH;29.548;14416.570;18634.0;3
ACCE;29.553;14416.574;-3.80199;-0.06704;7.36456;3
LIGH;29.558;14416.580;18634.0;3
ACCE;29.564;14416.584;-3.31358;0.44053;7.98706;3
MAGN;29.565;14416.586;-1.83767;8.86617;-46.59249;3
LIGH;29.571;14416.590;18322.0;3
ACCE;29.573;14416.594;-3.04542;0.72784;9.05966;3
LIGH;29.578;14416.600;18322.0;3
ACCE;29.584;14416.604;-3.95522;0.10534;8.95431;3
MAGN;29.585;14416.606;-0.90927;9.00520;-46.47618;3
LIGH;29.591;14416.610;18322.0;3
ACCE;29.593;14416.614;-4.87459;-0.99599;8.95431;3
LIGH;29.598;14416.620;18322.0;3
ACCE;29.604;14416.624;-5.46836;-1.82917;9.51935;3
MAGN;29.605;14416.626;-0.90927;9.00520;-46.47618;3
LIGH;29.612;14416.630;18322.0;3
SOUN;29.612;215.32;0.00657;50.33
ACCE;29.616;14416.634;-5.43963;-1.73340;9.93115;3
LIGH;29.618;14416.640;18322.0;3
ACCE;29.624;14416.644;-5.68862;0.34477;8.07325;3
MAGN;29.625;14416.646;-0.90927;9.00520;-46.47618;3
LIGH;29.631;14416.650;18299.0;3
ACCE;29.633;14416.654;-5.51624;1.04387;8.07325;3
LIGH;29.638;14416.660;18299.0;3
ACCE;29.644;14416.664;-4.97994;2.05901;8.24563;3
MAGN;29.645;14416.666;-1.79055;9.58982;-46.57431;3
LIGH;29.651;14416.670;18299.0;3
ACCE;29.653;14416.674;-4.37660;2.37505;8.31267;3
LIGH;29.658;14416.680;18299.0;3
ACCE;29.664;14416.684;-4.46279;0.57461;9.35654;3
MAGN;29.665;14416.686;-1.79055;9.58982;-46.57431;3
LIGH;29.671;14416.690;18299.0;3
ACCE;29.673;14416.694;-4.02226;-0.20111;9.71088;3
LIGH;29.678;14416.700;18299.0;3
ACCE;29.684;14416.704;-3.60088;-0.20111;9.05008;3
MAGN;29.685;14416.706;-1.79055;9.58982;-46.57431;3
LIGH;29.692;14416.710;18241.0;3
ACCE;29.694;14416.714;-3.49553;0.72784;7.80510;3
LIGH;29.699;14416.720;18484.0;3
ACCE;29.704;14416.724;-3.74453;1.63763;7.93917;3
MAGN;29.707;14416.726;-2.24959;8.72948;-46.40249;3
LIGH;29.713;14416.733;18484.0;3
ACCE;29.714;14416.734;-4.02226;1.35033;8.03494;3
LIGH;29.718;14416.740;18484.0;3
ACCE;29.724;14416.744;-4.60644;0.80445;8.10198;3
MAGN;29.725;14416.746;-2.24959;8.72948;-46.40249;3
LIGH;29.731;14416.753;18484.0;3
ACCE;29.733;14416.754;-4.71179;0.34477;8.58082;3
LIGH;29.738;14416.760;18484.0;3
ACCE;29.744;14416.764;-6.53138;-0.40223;9.05966;3
MAGN;29.746;14416.766;-2.24959;8.72948;-46.40249;3
LIGH;29.751;14416.770;18484.0;3
ACCE;29.753;14416.774;-6.61757;-0.90022;8.55209;3
LIGH;29.758;14416.780;18519.0;3
ACCE;29.764;14416.784;-5.81312;-1.39821;8.36055;3
MAGN;29.765;14416.786;-3.22251;8.64650;-46.09956;3
LIGH;29.771;14416.793;18519.0;3
ACCE;29.773;14416.794;-4.70221;-2.02071;10.26634;3
LIGH;29.778;14416.800;18519.0;3
ACCE;29.784;14416.804;-4.40533;-1.92494;10.77391;3
MAGN;29.785;14416.806;-3.22251;8.64650;-46.09956;3
LIGH;29.788;14416.810;18519.0;3
ACCE;29.793;14416.814;-4.44364;-1.66636;11.01333;3
LIGH;29.798;14416.820;18519.0;3
ACCE;29.804;14416.824;-4.62560;-1.30245;11.14740;3
MAGN;29.805;14416.826;-3.22251;8.64650;-46.09956;3
LIGH;29.811;14416.830;18519.0;3
ACCE;29.813;14416.834;-5.47793;-0.73741;10.37168;3
LIGH;29.820;14416.842;18750.0;3
ACCE;29.824;14416.844;-5.85143;-0.45011;10.05565;3
MAGN;29.825;14416.846;-6.93754;8.42554;-45.25953;3
LIGH;29.831;14416.850;18750.0;3
ACCE;29.833;14416.854;-5.72693;-0.21069;9.52892;3
LIGH;29.838;14416.860;18750.0;3
ACCE;29.844;14416.864;-4.81713;-0.02873;8.60955;3
MAGN;29.845;14416.866;-6.93754;8.42554;-45.25953;3
LIGH;29.851;14416.870;18750.0;3
ACCE;29.853;14416.874;-4.21380;0.09577;8.47547;3
LIGH;29.858;14416.880;18750.0;3
ACCE;29.864;14416.884;-3.40934;0.26815;8.84897;3
MAGN;29.865;14416.886;-6.93754;8.42554;-45.25953;3
LIGH;29.868;14416.890;18750.0;3
ACCE;29.873;14416.894;-2.53785;0.57461;9.37569;3
LIGH;29.878;14416.900;17548.0;3
ACCE;29.884;14416.904;-0.41180;1.92494;9.73004;3
MAGN;29.885;14416.906;-11.00872;6.47561;-44.20375;3
LIGH;29.891;14416.910;17548.0;3
ACCE;29.893;14416.914;0.90980;2.29843;9.19373;3
LIGH;29.898;14416.920;17548.0;3
ACCE;29.904;14416.924;1.81959;2.85389;9.05966;3
MAGN;29.905;14416.926;-11.00872;6.47561;-44.20375;3
LIGH;29.911;14416.930;17548.0;3
ACCE;29.913;14416.934;2.33674;3.53384;9.10754;3
LIGH;29.918;14416.940;17548.0;3
ACCE;29.924;14416.944;2.55701;4.65433;9.07881;3
MAGN;29.925;14416.946;-11.00872;6.47561;-44.20375;3
LIGH;29.931;14416.950;17548.0;3
ACCE;29.933;14416.954;2.39420;4.41491;9.07881;3
LIGH;29.938;14416.960;15686.0;3
ACCE;29.944;14416.964;2.48039;3.76368;9.42358;3
MAGN;29.945;14416.966;-14.25823;6.95532;-44.30949;3
LIGH;29.949;14416.970;15686.0;3
ACCE;29.953;14416.974;2.50912;3.29442;9.06924;3
LIGH;29.961;14416.980;15686.0;3
ACCE;29.966;14416.984;2.04944;4.71179;8.45632;3
MAGN;29.970;14416.986;-14.25823;6.95532;-44.30949;3
LIGH;29.971;14416.990;15686.0;3
ACCE;29.973;14416.994;1.98240;6.85699;8.58082;3
LIGH;29.982;14417.000;15686.0;3
ACCE;29.984;14417.004;2.19309;7.58483;8.47547;3
MAGN;29.985;14417.006;-14.25823;6.95532;-44.30949;3
LIGH;29.988;14417.010;15686.0;3
ACCE;29.994;14417.014;3.12204;7.69975;8.16902;3
LIGH;29.998;14417.020;16473.0;3
ACCE;30.004;14417.024;3.49553;6.45477;9.29908;3
MAGN;30.005;14417.026;-14.92224;7.73514;-44.45740;3
LIGH;30.008;14417.030;14658.0;3
ACCE;30.013;14417.034;4.40533;5.16190;9.64384;3
LIGH;30.018;14417.040;14658.0;3
ACCE;30.024;14417.044;5.56412;4.18506;10.15141;3
MAGN;30.025;14417.047;-14.92224;7.73514;-44.45740;3
LIGH;30.030;14417.050;14658.0;3
ACCE;30.033;14417.054;5.43963;3.66792;10.34295;3
LIGH;30.038;14417.060;14658.0;3
ACCE;30.044;14417.064;3.63919;4.23295;9.93115;3
MAGN;30.047;14417.068;-14.92224;7.73514;-44.45740;3
LIGH;30.052;14417.072;14658.0;3
ACCE;30.053;14417.074;2.35589;4.52983;9.69173;3
SOUN;30.054;249.53;0.00762;51.61
LIGH;30.062;14417.083;14658.0;3
ACCE;30.064;14417.084;1.60890;4.31914;9.18416;3
MAGN;30.065;14417.086;-15.58869;8.02066;-45.11368;3
LIGH;30.068;14417.090;14322.0;3
ACCE;30.073;14417.094;1.13964;3.81157;8.61913;3
LIGH;30.079;14417.101;14322.0;3
ACCE;30.084;14417.104;1.10133;3.21781;7.88171;3
MAGN;30.085;14417.106;-15.58869;8.02066;-45.11368;3
LIGH;30.088;14417.110;14322.0;3
ACCE;30.093;14417.114;1.12049;3.35188;7.66145;3
LIGH;30.101;14417.120;14322.0;3
ACCE;30.104;14417.124;0.76614;3.65834;7.96790;3
MAGN;30.105;14417.126;-15.58869;8.02066;-45.11368;3
LIGH;30.108;14417.130;14322.0;3
ACCE;30.113;14417.134;0.15323;3.90734;8.35098;3
LIGH;30.121;14417.140;14322.0;3
ACCE;30.124;14417.144;-1.09176;4.15633;8.02536;3
MAGN;30.125;14417.146;-15.64743;7.60158;-44.87162;3
LIGH;30.128;14417.150;14207.0;3
ACCE;30.133;14417.154;-1.34075;4.52983;7.70933;3
LIGH;30.138;14417.160;14207.0;3
ACCE;30.144;14417.164;-0.70868;3.73495;8.58082;3
MAGN;30.145;14417.166;-15.64743;7.60158;-44.87162;3
LIGH;30.148;14417.170;14207.0;3
ACCE;30.153;14417.174;-0.20111;2.77727;11.09952;3
LIGH;30.158;14417.180;14207.0;3
ACCE;30.164;14417.184;0.35434;3.41892;10.47703;3
MAGN;30.165;14417.186;-15.64743;7.60158;-44.87162;3
LIGH;30.168;14417.190;14207.0;3
ACCE;30.173;14417.194;0.84276;3.64876;9.84496;3
LIGH;30.181;14417.200;14207.0;3
ACCE;30.184;14417.204;0.83318;4.06057;9.69173;3
MAGN;30.185;14417.206;-17.54937;7.75930;-43.52188;3
LIGH;30.188;14417.210;14542.0;3
ACCE;30.193;14417.214;-0.84276;4.02226;9.89284;3
LIGH;30.198;14417.220;14542.0;3
ACCE;30.204;14417.224;-1.86748;3.21781;10.64941;3
MAGN;30.205;14417.226;-17.54937;7.75930;-43.52188;3
LIGH;30.209;14417.230;14542.0;3
ACCE;30.216;14417.234;-2.07817;3.19865;11.21444;3
LIGH;30.220;14417.242;14542.0;3
ACCE;30.226;14417.244;-1.18752;3.74453;11.13783;3
MAGN;30.227;14417.247;-17.54937;7.75930;-43.52188;3
LIGH;30.232;14417.252;14542.0;3
ACCE;30.233;14417.254;-0.67995;3.94564;10.81221;3
LIGH;30.241;14417.260;14542.0;3
ACCE;30.244;14417.264;-0.67995;4.19464;10.46745;3
MAGN;30.245;14417.267;-19.98182;7.69545;-42.87540;3
LIGH;30.248;14417.270;14785.0;3
ACCE;30.253;14417.274;0.43096;4.24253;10.29507;3
LIGH;30.276;14417.284;14785.0;3
ACCE;30.276;14417.284;0.66080;4.29999;9.85453;3
MAGN;30.277;14417.288;-19.98182;7.69545;-42.87540;3
LIGH;30.277;14417.292;14785.0;3
ACCE;30.278;14417.294;0.87149;4.07014;9.42358;3
GNSS;30.278;1490622081.000;40.313489;-3.483169;592.000;183.200;3.0;0.2;25;18
LIGH;30.285;14417.300;14785.0;3
ACCE;30.286;14417.304;0.91937;4.19464;9.98861;3
MAGN;30.286;14417.306;-19.98182;7.69545;-42.87540;3
GNSS;30.287;1490622081.000;40.313489;-3.483169;592.000;183.200;3.0;0.2;25;18
LIGH;30.289;14417.311;14785.0;3
ACCE;30.293;14417.314;0.95768;4.36702;10.17057;3
LIGH;30.301;14417.323;14785.0;3
ACCE;30.304;14417.324;1.11091;3.98395;9.83538;3
MAGN;30.305;14417.326;-22.24915;7.54853;-41.25149;3
LIGH;30.309;14417.331;14542.0;3
ACCE;30.313;14417.334;0.79487;3.84988;11.20486;3
ACCE;30.325;14417.344;0.67995;3.35188;11.08037;3
MAGN;30.327;14417.348;-22.24915;7.54853;-41.25149;3
LIGH;30.328;14417.350;14542.0;3
LIGH;30.332;14417.353;14542.0;3
ACCE;30.334;14417.354;0.31603;2.44209;10.96544;3
LIGH;30.339;14417.360;14542.0;3
ACCE;30.345;14417.364;0.90022;2.33674;10.35253;3
MAGN;30.346;14417.367;-22.24915;7.54853;-41.25149;3
LIGH;30.350;14417.371;14542.0;3
ACCE;30.353;14417.374;1.73340;2.60489;10.00776;3
LIGH;30.359;14417.380;14542.0;3
ACCE;30.364;14417.384;2.47082;3.25611;9.45231;3
MAGN;30.365;14417.386;-26.53494;6.31348;-39.03286;3
LIGH;30.368;14417.390;14773.0;3
ACCE;30.373;14417.394;2.88262;3.79242;8.26478;3
LIGH;30.378;14417.400;13802.0;3
ACCE;30.384;14417.404;2.10690;3.88818;6.65588;3
MAGN;30.385;14417.406;-26.53494;6.31348;-39.03286;3
LIGH;30.388;14417.410;13802.0;3
ACCE;30.393;14417.414;1.61848;4.02226;6.56969;3
LIGH;30.398;14417.420;13802.0;3
ACCE;30.404;14417.424;1.31202;4.06057;7.09641;3
MAGN;30.405;14417.426;-26.53494;6.31348;-39.03286;3
LIGH;30.408;14417.430;13802.0;3
ACCE;30.413;14417.434;1.15879;4.10845;7.36456;3
LIGH;30.421;14417.440;13802.0;3
ACCE;30.424;14417.444;1.36948;4.52025;8.74362;3
MAGN;30.425;14417.446;-28.73304;5.00821;-37.25560;3
LIGH;30.428;14417.450;13802.0;3
ACCE;30.433;14417.454;1.78129;4.54898;9.14585;3
LIGH;30.438;14417.460;13305.0;3
ACCE;30.444;14417.464;2.07817;4.52025;9.46189;3
MAGN;30.445;14417.466;-28.73304;5.00821;-37.25560;3
LIGH;30.448;14417.470;13305.0;3
ACCE;30.453;14417.474;2.43251;4.34787;8.99262;3
LIGH;30.461;14417.480;13305.0;3
ACCE;30.467;14417.484;2.94008;4.46279;8.12113;3
MAGN;30.470;14417.487;-28.73304;5.00821;-37.25560;3
LIGH;30.472;14417.490;13305.0;3
ACCE;30.473;14417.494;2.78685;4.50110;7.72848;3
LIGH;30.485;14417.500;13305.0;3
ACCE;30.487;14417.504;2.77727;4.36702;7.49864;3
MAGN;30.488;14417.509;-29.51703;3.36385;-37.23073;3
LIGH;30.491;14417.513;13166.0;3
ACCE;30.493;14417.514;2.63362;3.81157;7.55610;3
LIGH;30.501;14417.520;13583.0;3
ACCE;30.504;14417.524;1.37906;2.87304;8.83939;3
MAGN;30.505;14417.526;-29.51703;3.36385;-37.23073;3
LIGH;30.508;14417.530;13583.0;3
ACCE;30.513;14417.534;0.26815;2.45166;9.35654;3
LIGH;30.518;14417.540;13583.0;3
ACCE;30.524;14417.544;-0.87149;2.37505;10.39084;3
MAGN;30.525;14417.546;-29.51703;3.36385;-37.23073;3
LIGH;30.528;14417.550;13583.0;3
ACCE;30.533;14417.554;-2.08774;2.33674;10.95587;3
LIGH;30.538;14417.560;13583.0;3
ACCE;30.544;14417.564;-1.84832;2.33674;11.07079;3
MAGN;30.545;14417.566;-26.78757;2.91365;-38.22199;3
LIGH;30.548;14417.570;13583.0;3
ACCE;30.553;14417.574;-1.55144;2.48039;11.02290;3
LIGH;30.558;14417.580;15675.0;3
ACCE;30.564;14417.584;-1.29287;2.57616;11.09952;3
MAGN;30.565;14417.586;-26.78757;2.91365;-38.22199;3
LIGH;30.568;14417.590;15675.0;3
ACCE;30.573;14417.594;-0.91937;2.93050;10.70687;3
LIGH;30.578;14417.600;15675.0;3
ACCE;30.584;14417.604;-0.78530;3.06458;10.57279;3
MAGN;30.585;14417.606;-26.78757;2.91365;-38.22199;3
LIGH;30.588;14417.610;15675.0;3
ACCE;30.593;14417.614;-0.75657;3.19865;10.30464;3
LIGH;30.598;14417.620;15675.0;3
ACCE;30.604;14417.624;-0.86191;3.30400;10.10353;3
MAGN;30.605;14417.626;-23.98318;2.72708;-39.39474;3
SOUN;30.606;226.89;0.00692;50.79
LIGH;30.613;14417.630;15675.0;3
ACCE;30.613;14417.634;-0.93853;3.29442;9.46189;3
LIGH;30.618;14417.640;16276.0;3
ACCE;30.624;14417.644;-0.86191;3.16035;9.37569;3
MAGN;30.625;14417.646;-23.98318;2.72708;-39.39474;3
LIGH;30.628;14417.650;16276.0;3
ACCE;30.633;14417.654;-0.83318;3.08373;9.11712;3
LIGH;30.638;14417.660;16276.0;3
ACCE;30.644;14417.664;-0.71826;3.03585;9.26077;3
MAGN;30.645;14417.666;-23.98318;2.72708;-39.39474;3
LIGH;30.648;14417.670;16276.0;3
ACCE;30.653;14417.674;-0.57461;3.13162;9.40442;3
LIGH;30.658;14417.680;16276.0;3
ACCE;30.664;14417.684;-0.38307;3.31358;9.78750;3
MAGN;30.665;14417.686;-23.71890;0.82716;-38.57908;3
LIGH;30.668;14417.690;16276.0;3
ACCE;30.673;14417.694;-0.20111;3.44765;9.63427;3
LIGH;30.678;14417.700;15039.0;3
ACCE;30.684;14417.704;0.51715;3.55300;9.26077;3
MAGN;30.685;14417.706;-23.71890;0.82716;-38.57908;3
LIGH;30.688;14417.710;15039.0;3
ACCE;30.694;14417.714;0.80445;3.63919;8.88728;3
LIGH;30.698;14417.720;15039.0;3
ACCE;30.704;14417.724;0.96726;3.67749;8.60955;3
MAGN;30.705;14417.726;-23.71890;0.82716;-38.57908;3
LIGH;30.711;14417.730;15039.0;3
ACCE;30.713;14417.734;1.18752;3.77326;8.03494;3
LIGH;30.718;14417.740;15039.0;3
ACCE;30.724;14417.744;1.48441;4.08930;7.64229;3
MAGN;30.728;14417.746;-24.74469;-1.68987;-38.09187;3
LIGH;30.731;14417.750;15039.0;3
ACCE;30.733;14417.754;1.56102;4.21380;7.53695;3
LIGH;30.738;14417.760;15351.0;3
ACCE;30.749;14417.764;1.65679;4.21380;7.87214;3
MAGN;30.749;14417.766;-24.74469;-1.68987;-38.09187;3
LIGH;30.750;14417.770;14392.0;3
ACCE;30.753;14417.774;1.50356;4.24253;8.04452;3
ACCE;30.764;14417.784;0.95768;3.87861;8.34140;3
LIGH;30.765;14417.787;14392.0;3
MAGN;30.766;14417.787;-24.74469;-1.68987;-38.09187;3
LIGH;30.772;14417.794;14392.0;3
ACCE;30.773;14417.794;0.73741;3.67749;8.29351;3
LIGH;30.778;14417.800;14392.0;3
ACCE;30.784;14417.804;0.49799;3.47638;8.56167;3
MAGN;30.785;14417.806;-25.38130;-3.24010;-37.62480;3
LIGH;30.788;14417.810;14392.0;3
ACCE;30.793;14417.814;0.30646;3.41892;8.80109;3
LIGH;30.798;14417.820;14392.0;3
ACCE;30.805;14417.824;0.14365;3.61046;9.06924;3
MAGN;30.807;14417.828;-25.38130;-3.24010;-37.62480;3
ACCE;30.815;14417.834;0.31603;3.82115;8.95431;3
LIGH;30.816;14417.838;14473.0;3
LIGH;30.819;14417.841;14473.0;3
ACCE;30.824;14417.844;0.41180;3.93607;9.05966;3
MAGN;30.825;14417.847;-25.38130;-3.24010;-37.62480;3
LIGH;30.831;14417.853;14473.0;3
ACCE;30.833;14417.854;0.50757;3.94564;9.05008;3
LIGH;30.838;14417.860;14473.0;3
ACCE;30.844;14417.864;0.47884;4.02226;9.23204;3
MAGN;30.845;14417.867;-26.68921;-4.73687;-36.23153;3
LIGH;30.849;14417.870;14473.0;3
ACCE;30.853;14417.874;0.39265;4.19464;9.42358;3
LIGH;30.858;14417.880;14473.0;3
ACCE;30.864;14417.884;0.31603;4.47237;9.76834;3
MAGN;30.865;14417.886;-26.68921;-4.73687;-36.23153;3
LIGH;30.872;14417.894;13814.0;3
ACCE;30.873;14417.894;0.32561;4.62560;9.91199;3
LIGH;30.878;14417.900;13814.0;3
ACCE;30.884;14417.904;0.38307;4.57771;10.60153;3
MAGN;30.885;14417.906;-26.68921;-4.73687;-36.23153;3
LIGH;30.891;14417.910;13814.0;3
ACCE;30.893;14417.914;0.61292;4.70221;10.40999;3
LIGH;30.898;14417.920;13814.0;3
ACCE;30.904;14417.924;0.89064;4.89375;10.14184;3
MAGN;30.905;14417.926;-28.81502;-5.79891;-34.42494;3
LIGH;30.911;14417.930;13814.0;3
ACCE;30.913;14417.934;0.96726;4.90333;9.60554;3
LIGH;30.918;14417.940;13814.0;3
ACCE;30.924;14417.944;0.93853;4.90333;9.29908;3
MAGN;30.925;14417.946;-28.81502;-5.79891;-34.42494;3
LIGH;30.931;14417.950;13039.0;3
ACCE;30.933;14417.954;0.99599;4.90333;8.57124;3
LIGH;30.938;14417.960;13039.0;3
ACCE;30.944;14417.964;1.11091;4.85544;8.06367;3
MAGN;30.945;14417.966;-28.81502;-5.79891;-34.42494;3
LIGH;30.951;14417.970;13039.0;3
ACCE;30.953;14417.974;1.07260;4.96079;7.61356;3
LIGH;30.958;14417.980;13039.0;3
ACCE;30.964;14417.984;1.11091;5.03740;7.65187;3
MAGN;30.965;14417.986;-29.74588;-6.74840;-34.31644;3
LIGH;30.971;14417.990;13039.0;3
ACCE;30.973;14417.994;1.24498;5.07571;7.63272;3
LIGH;30.978;14418.000;13039.0;3
ACCE;30.984;14418.004;1.42694;5.10444;7.93917;3
MAGN;30.988;14418.006;-29.74588;-6.74840;-34.31644;3
LIGH;30.994;14418.010;12658.0;3
ACCE;30.994;14418.014;1.57060;5.18105;8.63828;3
LIGH;31.002;14418.020;12658.0;3
ACCE;31.005;14418.024;1.52271;5.30555;9.03093;3
MAGN;31.006;14418.027;-29.74588;-6.74840;-34.31644;3
LIGH;31.010;14418.032;12658.0;3
ACCE;31.013;14418.034;1.52271;5.33428;8.90643;3
LIGH;31.018;14418.040;12658.0;3
ACCE;31.024;14418.044;1.55144;5.01825;8.63828;3
MAGN;31.025;14418.046;-30.13433;-7.28113;-34.05987;3
LIGH;31.031;14418.052;12658.0;3
ACCE;31.033;14418.054;1.59933;4.88417;8.59040;3
LIGH;31.038;14418.060;12658.0;3
ACCE;31.046;14418.064;1.67594;4.86502;8.59997;3
MAGN;31.047;14418.067;-30.13433;-7.28113;-34.05987;3
SOUN;31.048;613.47;0.01872;59.43
LIGH;31.056;14418.075;12843.0;3
ACCE;31.060;14418.079;1.56102;5.06613;8.58082;3
LIGH;31.061;14418.082;12843.0;3
ACCE;31.065;14418.084;1.42694;5.05655;8.67659;3
MAGN;31.066;14418.087;-30.13433;-7.28113;-34.05987;3
LIGH;31.069;14418.090;12843.0;3
ACCE;31.073;14418.094;1.33118;4.94163;8.75320;3
LIGH;31.078;14418.100;12843.0;3
ACCE;31.084;14418.104;1.22583;4.87459;8.86812;3
MAGN;31.085;14418.106;-30.34093;-7.71680;-33.48261;3
LIGH;31.091;14418.110;12843.0;3
ACCE;31.093;14418.114;1.18752;4.77883;8.80109;3
LIGH;31.098;14418.120;12843.0;3
ACCE;31.105;14418.124;1.35033;4.72137;8.64786;3
MAGN;31.107;14418.127;-30.34093;-7.71680;-33.48261;3
WIFI;31.112;14418.072;test-CAR;00:0b:86:27:32:e2;-82
WIFI;31.112;14418.072;eduroam;00:0b:86:27:32:e0;-81
WIFI;31.112;14418.072;portal-csic;00:0b:86:27:32:e1;-82
WIFI;31.112;14418.072;test-CAR;00:0b:86:27:36:c2;-91
WIFI;31.112;14418.072;portal-csic;00:0b:86:27:36:c1;-90
WIFI;31.112;14418.072;SMC_LOPSI;00:13:f7:80:98:e4;-88
WIFI;31.112;14418.072;eduroam;00:0b:86:27:35:90;-84
WIFI;31.112;14418.072;test-CAR;00:0b:86:27:35:92;-84
WIFI;31.112;14418.072;eduroam;00:0b:86:27:36:c0;-91
WIFI;31.112;14418.072;portal-csic;00:0b:86:27:35:91;-84
LIGH;31.135;14418.134;12947.0;3
ACCE;31.136;14418.134;1.39821;4.74052;8.30309;3
LIGH;31.137;14418.141;12947.0;3
ACCE;31.137;14418.144;1.42694;4.63517;8.14029;3
MAGN;31.138;14418.146;-30.34093;-7.71680;-33.48261;3
LIGH;31.138;14418.150;12947.0;3
ACCE;31.138;14418.154;1.43652;4.52983;7.97748;3
LIGH;31.139;14418.160;12947.0;3
ACCE;31.144;14418.164;1.63763;4.63517;8.04452;3
MAGN;31.145;14418.166;-30.67381;-7.50359;-33.49278;3
LIGH;31.148;14418.170;12947.0;3
ACCE;31.153;14418.174;1.76213;4.76925;8.07325;3
LIGH;31.158;14418.180;12947.0;3
ACCE;31.164;14418.184;2.05901;4.94163;8.21690;3
MAGN;31.165;14418.186;-30.67381;-7.50359;-33.49278;3
LIGH;31.168;14418.190;12947.0;3
ACCE;31.173;14418.194;2.48039;5.25767;8.00621;3
LIGH;31.178;14418.200;12808.0;3
ACCE;31.184;14418.204;3.22738;5.25767;7.94875;3
MAGN;31.185;14418.206;-30.67381;-7.50359;-33.49278;3
LIGH;31.191;14418.210;12808.0;3
ACCE;31.193;14418.214;3.29442;5.20978;7.91044;3
LIGH;31.198;14418.220;12808.0;3
ACCE;31.204;14418.224;3.03585;5.20021;7.90087;3
MAGN;31.205;14418.226;-30.47301;-7.00481;-33.20906;3
LIGH;31.211;14418.230;12808.0;3
ACCE;31.213;14418.234;2.70066;5.16190;7.87214;3
LIGH;31.218;14418.240;12808.0;3
ACCE;31.224;14418.244;2.16436;4.97994;7.91044;3
MAGN;31.225;14418.246;-30.47301;-7.00481;-33.20906;3
LIGH;31.228;14418.250;12808.0;3
ACCE;31.233;14418.254;2.17394;4.95121;7.78594;3
LIGH;31.241;14418.260;12785.0;3
ACCE;31.244;14418.264;2.23140;4.96079;7.93917;3
MAGN;31.248;14418.267;-30.47301;-7.00481;-33.20906;3
LIGH;31.250;14418.270;12785.0;3
ACCE;31.253;14418.274;2.23140;4.96079;7.91044;3
LIGH;31.259;14418.280;12785.0;3
LIGH;31.284;14418.294;12785.0;3
ACCE;31.284;14418.290;2.46124;4.88417;7.56568;3
MAGN;31.285;14418.297;-30.70990;-6.53060;-33.23001;3
LIGH;31.285;14418.304;12785.0;3
ACCE;31.285;14418.304;2.60489;4.97994;7.52737;3
GNSS;31.286;1490622082.000;40.313492;-3.483172;592.000;0.000;3.0;0.0;25;18
LIGH;31.291;14418.310;12785.0;3
GNSS;31.292;1490622082.000;40.313492;-3.483172;592.000;0.000;3.0;0.0;25;18
ACCE;31.296;14418.314;2.54743;5.14275;7.77637;3
MAGN;31.297;14418.318;-30.70990;-6.53060;-33.23001;3
ACCE;31.303;14418.324;2.42293;5.17148;7.72848;3
LIGH;31.304;14418.325;12773.0;3
LIGH;31.308;14418.330;12773.0;3
ACCE;31.314;14418.334;2.35589;5.13317;7.94875;3
MAGN;31.315;14418.336;-30.70990;-6.53060;-33.23001;3
LIGH;31.321;14418.343;12773.0;3
ACCE;31.323;14418.344;2.31759;5.11401;8.11156;3
LIGH;31.328;14418.350;12773.0;3
ACCE;31.334;14418.354;2.14520;5.00867;8.16902;3
MAGN;31.336;14418.356;-30.86810;-5.37397;-33.69728;3
LIGH;31.339;14418.360;12773.0;3
ACCE;31.343;14418.364;2.06859;4.87459;8.14986;3
LIGH;31.348;14418.370;12773.0;3
ACCE;31.354;14418.374;1.95367;4.75010;8.37013;3
MAGN;31.355;14418.376;-30.86810;-5.37397;-33.69728;3
LIGH;31.361;14418.380;12993.0;3
ACCE;31.363;14418.384;1.86748;4.71179;8.40844;3
LIGH;31.368;14418.390;12993.0;3
ACCE;31.374;14418.394;1.81002;4.67348;8.56167;3
MAGN;31.375;14418.396;-30.86810;-5.37397;-33.69728;3
LIGH;31.381;14418.400;12993.0;3
ACCE;31.383;14418.404;1.94409;4.72137;8.51378;3
LIGH;31.388;14418.410;12993.0;3
ACCE;31.394;14418.414;2.03986;4.72137;8.61913;3
MAGN;31.395;14418.416;-30.94407;-4.57394;-33.78397;3
LIGH;31.401;14418.420;12993.0;3
ACCE;31.403;14418.424;2.10690;4.70221;8.57124;3
LIGH;31.408;14418.430;12993.0;3
ACCE;31.414;14418.434;2.34632;4.71179;8.48505;3
MAGN;31.415;14418.436;-30.94407;-4.57394;-33.78397;3
LIGH;31.421;14418.440;12981.0;3
ACCE;31.423;14418.444;2.56658;4.81713;8.20732;3
LIGH;31.428;14418.450;13074.0;3
ACCE;31.434;14418.454;2.67193;4.77883;8.14029;3
MAGN;31.435;14418.456;-30.94407;-4.57394;-33.78397;3
LIGH;31.441;14418.460;13074.0;3
ACCE;31.443;14418.464;2.64320;4.70221;8.20732;3
LIGH;31.448;14418.470;13074.0;3
ACCE;31.454;14418.474;2.46124;4.63517;8.55209;3
MAGN;31.455;14418.476;-30.73700;-3.13044;-33.89460;3
LIGH;31.461;14418.480;13074.0;3
ACCE;31.463;14418.484;2.39420;4.60644;8.56167;3
LIGH;31.468;14418.490;13074.0;3
ACCE;31.474;14418.494;2.37505;4.63517;8.66701;3
MAGN;31.475;14418.496;-30.73700;-3.13044;-33.89460;3
LIGH;31.478;14418.500;13074.0;3
ACCE;31.483;14418.504;2.36547;4.59687;8.67659;3
LIGH;31.488;14418.510;13085.0;3
ACCE;31.494;14418.514;2.39420;4.50110;8.82024;3
MAGN;31.495;14418.516;-30.73700;-3.13044;-33.89460;3
LIGH;31.498;14418.520;13085.0;3
ACCE;31.503;14418.524;2.36547;4.47237;8.78193;3
LIGH;31.509;14418.530;13085.0;3
ACCE;31.521;14418.534;2.45166;4.38618;8.78193;3
MAGN;31.523;14418.536;-30.41467;-2.13635;-34.14605;3
LIGH;31.527;14418.540;13085.0;3
ACCE;31.527;14418.546;2.75812;4.27126;8.65743;3
ACCE;31.537;14418.554;2.78685;4.31914;8.75320;3
MAGN;31.541;14418.558;-30.41467;-2.13635;-34.14605;3
LIGH;31.542;14418.558;13085.0;3
LIGH;31.544;14418.562;13085.0;3
ACCE;31.545;14418.564;2.76770;4.38618;8.48505;3
LIGH;31.548;14418.570;13189.0;3
ACCE;31.554;14418.574;2.77727;4.44364;8.27436;3
MAGN;31.555;14418.576;-30.41467;-2.13635;-34.14605;3
LIGH;31.558;14418.580;13189.0;3
ACCE;31.563;14418.584;2.72939;4.38618;8.03494;3
LIGH;31.568;14418.590;13189.0;3
ACCE;31.574;14418.594;2.55701;4.33829;8.19775;3
MAGN;31.575;14418.596;-28.94185;-1.27138;-34.91206;3
LIGH;31.581;14418.603;13189.0;3
ACCE;31.583;14418.604;2.37505;4.28083;8.12113;3
LIGH;31.588;14418.610;13189.0;3
ACCE;31.594;14418.614;2.34632;4.11803;8.09240;3
MAGN;31.595;14418.616;-28.94185;-1.27138;-34.91206;3
SOUN;31.598;208.58;0.00637;50.06
LIGH;31.602;14418.620;13189.0;3
ACCE;31.603;14418.624;2.49955;4.07014;8.05409;3
LIGH;31.608;14418.630;13062.0;3
ACCE;31.614;14418.634;2.70066;4.11803;8.27436;3
MAGN;31.615;14418.636;-28.94185;-1.27138;-34.91206;3
LIGH;31.621;14418.640;13062.0;3
ACCE;31.623;14418.644;2.82516;4.28083;8.25521;3
LIGH;31.628;14418.650;13062.0;3
ACCE;31.634;14418.654;3.07416;4.52983;8.06367;3
MAGN;31.635;14418.656;-27.45993;-0.83192;-35.59155;3
LIGH;31.641;14418.660;13062.0;3
ACCE;31.643;14418.664;3.19865;4.50110;7.99663;3
LIGH;31.648;14418.670;13062.0;3
ACCE;31.654;14418.674;3.23696;4.43406;8.10198;3
MAGN;31.655;14418.676;-27.45993;-0.83192;-35.59155;3
LIGH;31.658;14418.680;13062.0;3
ACCE;31.663;14418.684;3.16992;4.43406;8.02536;3
LIGH;31.668;14418.690;12623.0;3
ACCE;31.674;14418.694;2.97839;4.64475;8.08282;3
MAGN;31.675;14418.696;-27.45993;-0.83192;-35.59155;3
LIGH;31.678;14418.700;12623.0;3
ACCE;31.683;14418.704;2.98796;4.67348;8.11156;3
LIGH;31.688;14418.710;12623.0;3
ACCE;31.694;14418.714;3.07416;4.63517;8.23605;3
MAGN;31.696;14418.716;-27.07261;-0.58944;-36.65797;3
LIGH;31.698;14418.720;12623.0;3
ACCE;31.703;14418.724;3.16992;4.62560;8.29351;3
LIGH;31.708;14418.730;12623.0;3
ACCE;31.714;14418.734;3.11246;4.55856;8.68616;3
MAGN;31.715;14418.736;-27.07261;-0.58944;-36.65797;3
LIGH;31.718;14418.740;12623.0;3
ACCE;31.723;14418.744;2.90177;4.57771;8.59997;3
LIGH;31.728;14418.750;12427.0;3
ACCE;31.734;14418.754;2.71024;4.41491;8.67659;3
MAGN;31.735;14418.756;-27.07261;-0.58944;-36.65797;3
LIGH;31.741;14418.763;12427.0;3
ACCE;31.744;14418.764;2.56658;4.22337;8.56167;3
LIGH;31.748;14418.770;12427.0;3
ACCE;31.754;14418.774;2.55701;4.06057;8.56167;3
MAGN;31.758;14418.776;-25.95078;0.14489;-37.86746;3
LIGH;31.759;14418.780;12427.0;3
ACCE;31.767;14418.784;2.55701;4.11803;8.34140;3
LIGH;31.769;14418.791;12427.0;3
ACCE;31.774;14418.794;2.52828;4.14676;8.07325;3
MAGN;31.775;14418.796;-25.95078;0.14489;-37.86746;3
LIGH;31.781;14418.802;12427.0;3
ACCE;31.783;14418.804;2.57616;4.07014;7.81467;3
LIGH;31.788;14418.810;12427.0;3
ACCE;31.796;14418.814;2.43251;3.93607;7.89129;3
MAGN;31.796;14418.816;-25.95078;0.14489;-37.86746;3
LIGH;31.799;14418.820;12438.0;3
ACCE;31.803;14418.823;2.36547;3.90734;7.84340;3
LIGH;31.808;14418.830;12438.0;3
ACCE;31.814;14418.834;2.42293;3.84988;8.01579;3
MAGN;31.817;14418.839;-23.77266;-0.05791;-39.27584;3
LIGH;31.821;14418.842;12438.0;3
ACCE;31.823;14418.844;2.50912;3.83072;8.02536;3
LIGH;31.828;14418.850;12438.0;3
ACCE;31.835;14418.854;2.65278;3.76368;7.68060;3
MAGN;31.836;14418.857;-23.77266;-0.05791;-39.27584;3
LIGH;31.842;14418.863;12438.0;3
ACCE;31.843;14418.864;2.58574;3.76368;7.42203;3
LIGH;31.848;14418.870;12438.0;3
ACCE;31.854;14418.874;2.50912;3.84988;7.30710;3
MAGN;31.855;14418.876;-23.77266;-0.05791;-39.27584;3
LIGH;31.858;14418.880;12022.0;3
ACCE;31.863;14418.884;2.40378;3.84988;7.11557;3
LIGH;31.868;14418.890;12022.0;3
ACCE;31.874;14418.894;1.97282;3.65834;6.90488;3
MAGN;31.875;14418.896;-22.60353;-0.47834;-39.25611;3
LIGH;31.878;14418.900;12022.0;3
ACCE;31.883;14418.904;1.73340;3.53384;6.76123;3
LIGH;31.892;14418.914;12022.0;3
ACCE;31.894;14418.914;1.44610;3.54342;6.54096;3
MAGN;31.895;14418.916;-22.60353;-0.47834;-39.25611;3
LIGH;31.898;14418.920;12022.0;3
ACCE;31.903;14418.924;1.23541;3.79242;6.10043;3
LIGH;31.911;14418.930;12022.0;3
ACCE;31.914;14418.934;1.25456;3.92649;6.24408;3
MAGN;31.915;14418.936;-22.60353;-0.47834;-39.25611;3
LIGH;31.918;14418.940;11062.0;3
ACCE;31.923;14418.944;1.34075;4.04141;6.27281;3
LIGH;31.931;14418.950;11062.0;3
ACCE;31.934;14418.954;1.34075;4.11803;6.48350;3
MAGN;31.935;14418.956;-21.88431;-1.00237;-40.23560;3
LIGH;31.938;14418.960;11062.0;3
ACCE;31.943;14418.964;1.33118;4.18506;6.73250;3
LIGH;31.951;14418.970;11062.0;3
ACCE;31.954;14418.974;1.49398;4.22337;7.24964;3
MAGN;31.955;14418.976;-21.88431;-1.00237;-40.23560;3
LIGH;31.958;14418.980;11062.0;3
ACCE;31.963;14418.984;1.75256;4.37660;7.54652;3
LIGH;31.971;14418.990;11062.0;3
ACCE;31.974;14418.994;1.96325;4.66391;7.94875;3
MAGN;31.975;14418.996;-21.88431;-1.00237;-40.23560;3
LIGH;31.978;14419.000;10635.0;3
ACCE;31.983;14419.004;1.87705;4.75010;8.03494;3
LIGH;31.988;14419.010;10635.0;3
ACCE;31.994;14419.014;1.76213;4.80756;8.34140;3
MAGN;31.995;14419.016;-21.16230;-0.75515;-40.48887;3
LIGH;31.998;14419.020;10635.0;3
ACCE;32.003;14419.024;1.56102;4.77883;8.55209;3
LIGH;32.012;14419.030;10635.0;3
ACCE;32.014;14419.034;1.38864;4.60644;9.26077;3
MAGN;32.017;14419.037;-21.16230;-0.75515;-40.48887;3
LIGH;32.018;14419.040;10635.0;3
ACCE;32.023;14419.044;1.45567;4.60644;9.27993;3
LIGH;32.033;14419.050;10635.0;3
ACCE;32.041;14419.054;1.56102;4.59687;9.52892;3
MAGN;32.041;14419.057;-21.16230;-0.75515;-40.48887;3
LIGH;32.045;14419.060;10646.0;3
ACCE;32.046;14419.064;1.61848;4.59687;9.69173;3
LIGH;32.052;14419.073;10646.0;3
SOUN;32.053;227.02;0.00693;50.79
ACCE;32.057;14419.074;1.61848;4.66391;9.91199;3
MAGN;32.058;14419.076;-20.73864;0.44310;-40.65847;3
LIGH;32.059;14419.080;10646.0;3
ACCE;32.063;14419.084;1.57060;4.69264;9.84496;3
LIGH;32.068;14419.090;10646.0;3
ACCE;32.074;14419.094;1.52271;4.71179;9.93115;3
MAGN;32.075;14419.096;-20.73864;0.44310;-40.65847;3
LIGH;32.079;14419.101;10646.0;3
ACCE;32.083;14419.104;1.44610;4.71179;9.88326;3
LIGH;32.091;14419.110;10646.0;3
ACCE;32.094;14419.114;1.41737;4.53941;9.73004;3
MAGN;32.095;14419.116;-20.73864;0.44310;-40.65847;3
LIGH;32.098;14419.120;10600.0;3
ACCE;32.103;14419.124;1.40779;4.37660;9.52892;3
LIGH;32.111;14419.130;10739.0;3
ACCE;32.114;14419.134;1.40779;4.21380;9.43316;3
MAGN;32.115;14419.136;-20.15820;1.57427;-40.97998;3
LIGH;32.118;14419.140;10739.0;3
ACCE;32.123;14419.144;1.52271;4.10845;9.14585;3
LIGH;32.131;14419.150;10739.0;3
ACCE;32.134;14419.154;1.84832;3.93607;8.68616;3
MAGN;32.135;14419.156;-20.15820;1.57427;-40.97998;3
LIGH;32.138;14419.160;10739.0;3
ACCE;32.143;14419.164;1.88663;3.93607;8.42759;3
LIGH;32.148;14419.170;10739.0;3
ACCE;32.154;14419.174;1.74298;3.93607;8.34140;3
MAGN;32.155;14419.176;-20.15820;1.57427;-40.97998;3
LIGH;32.158;14419.180;10820.0;3
ACCE;32.163;14419.184;1.59933;4.02226;8.29351;3
LIGH;32.171;14419.190;10588.0;3
ACCE;32.174;14419.194;1.48441;4.21380;8.42759;3
MAGN;32.175;14419.196;-19.89183;2.10911;-40.05531;3
LIGH;32.178;14419.200;10588.0;3
ACCE;32.183;14419.204;1.54187;4.18506;8.58082;3
LIGH;32.191;14419.210;10588.0;3
ACCE;32.194;14419.214;1.61848;4.23295;8.96389;3
MAGN;32.195;14419.216;-19.89183;2.10911;-40.05531;3
LIGH;32.198;14419.220;10588.0;3
ACCE;32.203;14419.224;1.70467;4.40533;9.23204;3
LIGH;32.211;14419.230;10588.0;3
ACCE;32.214;14419.234;2.04944;4.52983;9.96946;3
MAGN;32.215;14419.236;-19.89183;2.10911;-40.05531;3
LIGH;32.218;14419.240;10588.0;3
ACCE;32.223;14419.244;2.30801;4.44364;10.12268;3
LIGH;32.231;14419.250;10230.0;3
ACCE;32.234;14419.254;2.61447;4.36702;10.19930;3
MAGN;32.235;14419.256;-20.69044;4.06753;-39.71479;3
LIGH;32.238;14419.260;10230.0;3
ACCE;32.243;14419.263;2.81558;4.25210;10.15141;3
LIGH;32.248;14419.270;10230.0;3
ACCE;32.255;14419.274;2.54743;4.27126;10.23761;3
MAGN;32.257;14419.277;-20.69044;4.06753;-39.71479;3
GNSS;32.258;1490622083.000;40.313491;-3.483171;592.000;0.000;3.0;0.0;25;18
LIGH;32.266;14419.282;10230.0;3
ACCE;32.270;14419.284;2.11647;4.33829;10.18015;3
LIGH;32.273;14419.290;10230.0;3
GNSS;32.273;1490622083.000;40.313491;-3.483171;592.000;0.000;3.0;0.0;25;18
ACCE;32.275;14419.294;1.77171;4.33829;10.17057;3
MAGN;32.275;14419.297;-20.69044;4.06753;-39.71479;3
LIGH;32.284;14419.300;10230.0;3
ACCE;32.284;14419.304;1.46525;4.21380;10.23761;3
LIGH;32.296;14419.310;10253.0;3
ACCE;32.297;14419.314;1.32160;4.15633;10.36211;3
MAGN;32.297;14419.316;-21.19092;5.72779;-39.63245;3
ACCE;32.304;14419.324;1.20668;4.13718;10.39084;3
LIGH;32.308;14419.327;10253.0;3
LIGH;32.309;14419.331;10253.0;3
ACCE;32.315;14419.334;1.10133;4.17549;10.59195;3
MAGN;32.316;14419.336;-21.19092;5.72779;-39.63245;3
LIGH;32.319;14419.340;10253.0;3
ACCE;32.323;14419.344;1.25456;4.03184;10.38126;3
LIGH;32.332;14419.354;10253.0;3
ACCE;32.334;14419.354;1.48441;3.86903;10.29507;3
MAGN;32.335;14419.356;-21.19092;5.72779;-39.63245;3
LIGH;32.338;14419.360;10253.0;3
ACCE;32.345;14419.364;1.65679;3.76368;10.10353;3
LIGH;32.348;14419.370;10623.0;3
ACCE;32.355;14419.374;2.02071;3.86903;9.91199;3
MAGN;32.356;14419.377;-21.42732;7.04727;-39.08229;3
LIGH;32.359;14419.381;10623.0;3
ACCE;32.363;14419.384;2.01113;3.86903;9.83538;3
LIGH;32.371;14419.390;10623.0;3
ACCE;32.374;14419.394;2.03028;3.78284;9.96946;3
MAGN;32.375;14419.396;-21.42732;7.04727;-39.08229;3
LIGH;32.378;14419.400;10623.0;3
ACCE;32.383;14419.404;2.02071;3.69665;9.96946;3
LIGH;32.391;14419.410;10623.0;3
ACCE;32.394;14419.414;1.84832;3.63919;10.18015;3
MAGN;32.395;14419.416;-21.42732;7.04727;-39.08229;3
LIGH;32.398;14419.420;10623.0;3
ACCE;32.403;14419.424;1.68552;3.66792;10.26634;3
LIGH;32.408;14419.430;10577.0;3
ACCE;32.414;14419.434;1.54187;3.65834;10.31422;3
MAGN;32.415;14419.436;-21.91312;8.23414;-38.61478;3
LIGH;32.418;14419.440;10577.0;3
ACCE;32.423;14419.444;1.43652;3.59130;10.36211;3
LIGH;32.428;14419.450;10577.0;3
ACCE;32.434;14419.454;1.20668;3.54342;10.76433;3
MAGN;32.435;14419.456;-21.91312;8.23414;-38.61478;3
LIGH;32.438;14419.460;10577.0;3
ACCE;32.443;14419.464;1.12049;3.52426;10.75475;3
LIGH;32.448;14419.470;10577.0;3
ACCE;32.454;14419.474;1.19710;3.44765;11.01333;3
MAGN;32.455;14419.476;-21.91312;8.23414;-38.61478;3
LIGH;32.458;14419.480;10577.0;3
ACCE;32.463;14419.484;1.27372;3.36146;11.10910;3
LIGH;32.468;14419.490;10496.0;3
ACCE;32.474;14419.494;1.44610;3.19865;11.39640;3
MAGN;32.475;14419.496;-21.80169;8.79270;-37.94629;3
LIGH;32.478;14419.500;10669.0;3
ACCE;32.483;14419.504;1.51314;3.05500;11.27190;3
LIGH;32.488;14419.510;10669.0;3
ACCE;32.494;14419.514;1.54187;2.92093;11.28148;3
MAGN;32.495;14419.516;-21.80169;8.79270;-37.94629;3
LIGH;32.498;14419.520;10669.0;3
ACCE;32.503;14419.523;1.56102;2.84431;11.01333;3
LIGH;32.508;14419.530;10669.0;3
ACCE;32.515;14419.534;1.63763;2.60489;10.58237;3
MAGN;32.516;14419.537;-21.80169;8.79270;-37.94629;3
LIGH;32.521;14419.543;10669.0;3
ACCE;32.529;14419.544;1.65679;2.48997;10.33337;3
LIGH;32.532;14419.550;10669.0;3
ACCE;32.534;14419.554;1.65679;2.37505;10.16099;3
MAGN;32.535;14419.556;-22.27196;8.74489;-38.30259;3
LIGH;32.538;14419.560;10658.0;3
ACCE;32.545;14419.564;1.55144;2.30801;10.02692;3
LIGH;32.550;14419.571;10658.0;3
ACCE;32.554;14419.574;1.25456;2.22182;9.82580;3
MAGN;32.555;14419.576;-22.27196;8.74489;-38.30259;3
LIGH;32.563;14419.583;10658.0;3
ACCE;32.564;14419.584;1.19710;2.19309;9.57681;3
LIGH;32.569;14419.590;10658.0;3
ACCE;32.574;14419.594;1.26414;2.20267;9.64384;3
MAGN;32.575;14419.596;-22.27196;8.74489;-38.30259;3
LIGH;32.581;14419.603;10658.0;3
ACCE;32.583;14419.604;1.35991;2.20267;9.69173;3
LIGH;32.588;14419.610;10658.0;3
SOUN;32.592;2213.52;0.06755;70.57
ACCE;32.602;14419.614;1.53229;2.29843;9.75877;3
MAGN;32.603;14419.617;-22.17904;8.81552;-38.04185;3
LIGH;32.603;14419.620;10658.0;3
ACCE;32.604;14419.624;1.55144;2.36547;9.90242;3
LIGH;32.608;14419.630;10658.0;3
ACCE;32.615;14419.634;1.53229;2.44209;10.06522;3
MAGN;32.615;14419.637;-22.17904;8.81552;-38.04185;3
LIGH;32.620;14419.642;10658.0;3
ACCE;32.623;14419.644;1.46525;2.48039;10.10353;3
LIGH;32.628;14419.650;10658.0;3
ACCE;32.634;14419.654;1.50356;2.46124;10.06522;3
MAGN;32.635;14419.656;-22.17904;8.81552;-38.04185;3
LIGH;32.638;14419.660;10658.0;3
ACCE;32.643;14419.664;1.61848;2.47082;9.97903;3
LIGH;32.648;14419.670;10658.0;3
ACCE;32.654;14419.674;1.82917;2.55701;10.07480;3
MAGN;32.655;14419.676;-22.08567;9.43772;-38.28891;3
LIGH;32.661;14419.680;10600.0;3
ACCE;32.663;14419.684;1.94409;2.84431;10.00776;3
LIGH;32.668;14419.690;10600.0;3
ACCE;32.674;14419.694;2.17394;3.11246;10.41957;3
MAGN;32.675;14419.696;-22.08567;9.43772;-38.28891;3
LIGH;32.681;14419.700;10600.0;3
ACCE;32.683;14419.704;2.30801;3.09331;10.40041;3
LIGH;32.688;14419.710;10600.0;3
ACCE;32.694;14419.714;2.22182;2.94966;10.25676;3
MAGN;32.695;14419.716;-22.08567;9.43772;-38.28891;3
LIGH;32.701;14419.720;10600.0;3
ACCE;32.703;14419.724;2.00155;3.11246;10.03649;3
LIGH;32.708;14419.730;10600.0;3
ACCE;32.714;14419.734;1.95367;3.10289;9.92157;3
MAGN;32.715;14419.736;-22.42108;9.56539;-38.21800;3
LIGH;32.721;14419.740;10484.0;3
ACCE;32.723;14419.744;1.95367;3.05500;9.73004;3
LIGH;32.728;14419.750;10484.0;3
ACCE;32.734;14419.754;1.90578;2.94008;9.69173;3
MAGN;32.735;14419.756;-22.42108;9.56539;-38.21800;3
LIGH;32.741;14419.760;10484.0;3
ACCE;32.743;14419.764;1.66636;3.10289;9.54808;3
LIGH;32.748;14419.770;10484.0;3
ACCE;32.755;14419.774;1.56102;3.14119;9.64384;3
MAGN;32.755;14419.777;-22.42108;9.56539;-38.21800;3
LIGH;32.761;14419.783;10484.0;3
ACCE;32.763;14419.784;1.41737;3.19865;9.73961;3
LIGH;32.768;14419.790;10484.0;3
ACCE;32.774;14419.794;1.11091;3.35188;10.00776;3
MAGN;32.775;14419.796;-22.86979;9.40022;-37.57969;3
LIGH;32.778;14419.800;10288.0;3
ACCE;32.783;14419.804;1.03430;3.50511;10.07480;3
LIGH;32.788;14419.810;10288.0;3
ACCE;32.799;14419.814;0.85234;3.70622;10.35253;3
MAGN;32.800;14419.816;-22.86979;9.40022;-37.57969;3
LIGH;32.803;14419.824;10288.0;3
ACCE;32.804;14419.824;0.59376;3.97437;10.34295;3
LIGH;32.808;14419.830;10288.0;3
ACCE;32.814;14419.834;0.22027;4.61602;10.52491;3
MAGN;32.815;14419.836;-22.86979;9.40022;-37.57969;3
LIGH;32.819;14419.841;10288.0;3
ACCE;32.823;14419.844;0.21069;4.76925;10.53449;3
LIGH;32.832;14419.850;10288.0;3
ACCE;32.834;14419.854;0.35434;4.70221;10.65899;3
MAGN;32.835;14419.857;-22.87219;9.29090;-37.58638;3
LIGH;32.841;14419.863;10253.0;3
ACCE;32.843;14419.864;0.53630;4.59687;10.70687;3
LIGH;32.848;14419.870;10323.0;3
ACCE;32.854;14419.874;0.67995;4.68306;11.17613;3
MAGN;32.855;14419.876;-22.87219;9.29090;-37.58638;3
LIGH;32.859;14419.880;10323.0;3
ACCE;32.863;14419.884;0.63207;4.83629;11.33894;3
LIGH;32.868;14419.890;10323.0;3
ACCE;32.874;14419.894;0.48842;5.07571;11.65497;3
MAGN;32.876;14419.896;-22.87219;9.29090;-37.58638;3
LIGH;32.881;14419.900;10323.0;3
ACCE;32.883;14419.904;0.32561;5.26724;11.85609;3
LIGH;32.888;14419.910;10323.0;3
ACCE;32.894;14419.914;0.16281;5.27682;12.36366;3
MAGN;32.895;14419.916;-23.22173;8.51852;-37.20945;3
LIGH;32.901;14419.920;10323.0;3
ACCE;32.903;14419.924;0.17238;5.17148;12.25831;3
LIGH;32.908;14419.930;10681.0;3
ACCE;32.914;14419.934;0.22027;4.96079;12.12424;3
MAGN;32.915;14419.936;-23.22173;8.51852;-37.20945;3
LIGH;32.921;14419.940;10681.0;3
ACCE;32.923;14419.944;0.39265;4.67348;11.92312;3
LIGH;32.928;14419.950;10681.0;3
ACCE;32.934;14419.954;0.58419;4.16591;11.99974;3
MAGN;32.935;14419.956;-23.22173;8.51852;-37.20945;3
LIGH;32.941;14419.960;10681.0;3
ACCE;32.943;14419.964;0.41180;3.95522;12.00932;3
LIGH;32.948;14419.970;10681.0;3
ACCE;32.954;14419.974;0.24900;3.75411;12.17212;3
MAGN;32.955;14419.976;-22.85526;8.63984;-37.79876;3
LIGH;32.958;14419.980;10681.0;3
ACCE;32.963;14419.984;0.11492;3.62003;12.20085;3
LIGH;32.968;14419.990;11155.0;3
ACCE;32.974;14419.994;0.32561;3.56257;11.95185;3
MAGN;32.975;14419.996;-22.85526;8.63984;-37.79876;3
LIGH;32.981;14420.000;11155.0;3
ACCE;32.983;14420.004;0.44053;3.62961;11.70286;3
LIGH;32.988;14420.010;11155.0;3
ACCE;32.994;14420.014;0.59376;3.78284;11.53048;3
MAGN;32.995;14420.016;-22.85526;8.63984;-37.79876;3
LIGH;32.998;14420.020;11155.0;3
ACCE;33.003;14420.024;0.86191;3.79242;11.20486;3
LIGH;33.008;14420.030;11155.0;3
ACCE;33.014;14420.034;1.52271;3.05500;10.32380;3
MAGN;33.015;14420.036;-21.64742;8.87042;-39.14250;3
LIGH;33.021;14420.040;11155.0;3
ACCE;33.023;14420.044;1.74298;2.94966;9.85453;3
LIGH;33.028;14420.050;11583.0;3
ACCE;33.034;14420.054;1.76213;3.01669;9.64384;3
MAGN;33.037;14420.057;-21.64742;8.87042;-39.14250;3
LIGH;33.041;14420.063;11583.0;3
ACCE;33.049;14420.064;1.77171;3.15077;9.50977;3
SOUN;33.050;218.17;0.00666;50.45
LIGH;33.055;14420.074;11583.0;3
ACCE;33.056;14420.074;1.63763;3.29442;9.64384;3
MAGN;33.057;14420.077;-21.64742;8.87042;-39.14250;3
LIGH;33.061;14420.083;11583.0;3
ACCE;33.063;14420.084;1.57060;3.39019;9.56723;3
LIGH;33.068;14420.090;11583.0;3
ACCE;33.074;14420.094;1.54187;3.60088;9.66300;3
MAGN;33.075;14420.096;-17.30403;8.61507;-41.86960;3
ACCE;33.084;14420.104;1.55144;4.02226;9.65342;3
LIGH;33.084;14420.106;11583.0;3
LIGH;33.088;14420.110;11860.0;3
ACCE;33.097;14420.114;1.71425;3.91691;9.79707;3
MAGN;33.099;14420.116;-17.30403;8.61507;-41.86960;3
LIGH;33.101;14420.122;11860.0;3
ACCE;33.103;14420.124;1.94409;3.58173;9.73004;3
LIGH;33.108;14420.130;11860.0;3
ACCE;33.114;14420.134;2.20267;3.27527;9.61511;3
MAGN;33.115;14420.136;-17.30403;8.61507;-41.86960;3
LIGH;33.118;14420.140;11860.0;3
ACCE;33.123;14420.144;2.44209;3.28484;9.29908;3
LIGH;33.128;14420.150;11860.0;3
ACCE;33.134;14420.154;2.41336;3.43807;9.47146;3
MAGN;33.135;14420.156;-14.41063;7.86741;-42.63037;3
LIGH;33.138;14420.160;11860.0;3
ACCE;33.143;14420.164;2.30801;3.53384;9.57681;3
LIGH;33.148;14420.170;11860.0;3
ACCE;33.154;14420.174;2.02071;3.76368;9.70131;3
MAGN;33.155;14420.176;-14.41063;7.86741;-42.63037;3
LIGH;33.158;14420.180;11860.0;3
ACCE;33.163;14420.184;1.91536;3.93607;9.51935;3
LIGH;33.171;14420.190;11860.0;3
ACCE;33.174;14420.194;1.81002;4.07972;9.43316;3
MAGN;33.175;14420.196;-14.41063;7.86741;-42.63037;3
LIGH;33.178;14420.200;11860.0;3
ACCE;33.183;14420.204;1.62806;4.17549;9.21289;3
LIGH;33.191;14420.210;11860.0;3
ACCE;33.194;14420.214;1.21625;4.42448;9.06924;3
MAGN;33.195;14420.216;-12.68605;6.09524;-43.20465;3
LIGH;33.198;14420.220;11860.0;3
ACCE;33.203;14420.224;1.06303;4.47237;8.97347;3
LIGH;33.211;14420.230;11883.0;3
ACCE;33.214;14420.234;1.08218;4.27126;9.17458;3
MAGN;33.215;14420.236;-12.68605;6.09524;-43.20465;3
LIGH;33.218;14420.240;11814.0;3
ACCE;33.223;14420.244;1.10133;4.01268;9.25119;3
LIGH;33.231;14420.250;11814.0;3
ACCE;33.234;14420.254;0.99599;3.83072;9.61511;3
MAGN;33.235;14420.256;-12.68605;6.09524;-43.20465;3
LIGH;33.238;14420.260;11814.0;3
ACCE;33.243;14420.263;0.94810;3.81157;9.77792;3
LIGH;33.248;14420.270;11814.0;3
ACCE;33.254;14420.274;1.00556;3.67749;10.01734;3
MAGN;33.255;14420.276;-11.11478;4.08375;-44.01637;3
LIGH;33.268;14420.285;11814.0;3
GNSS;33.269;1490622084.000;40.313491;-3.483174;592.000;183.200;3.0;0.2;25;16
LIGH;33.273;14420.293;11814.0;3
ACCE;33.275;14420.284;1.21625;3.15077;9.26077;3
ACCE;33.275;14420.294;1.21625;3.15077;9.26077;3
MAGN;33.276;14420.297;-11.11478;4.08375;-44.01637;3
GNSS;33.276;1490622084.000;40.313491;-3.483174;592.000;183.200;3.0;0.2;25;16
LIGH;33.286;14420.301;11744.0;3
ACCE;33.288;14420.304;1.24498;2.97839;8.66701;3
ACCE;33.303;14420.314;1.22583;2.85389;8.27436;3
MAGN;33.305;14420.322;-11.11478;4.08375;-44.01637;3
LIGH;33.305;14420.324;11744.0;3
ACCE;33.306;14420.324;1.16837;2.87304;7.85298;3
LIGH;33.307;14420.328;11744.0;3
LIGH;33.313;14420.334;11744.0;3
ACCE;33.314;14420.334;1.22583;2.94008;7.05811;3
MAGN;33.316;14420.337;-8.82199;0.95463;-44.74545;3
LIGH;33.319;14420.340;11744.0;3
ACCE;33.323;14420.344;1.23541;2.81558;6.80911;3
LIGH;33.332;14420.354;11987.0;3
ACCE;33.334;14420.354;1.23541;2.68151;6.83784;3
MAGN;33.335;14420.356;-8.82199;0.95463;-44.74545;3
LIGH;33.339;14420.360;11224.0;3
ACCE;33.347;14420.364;1.15879;2.61447;6.90488;3
LIGH;33.350;14420.371;11224.0;3
ACCE;33.354;14420.374;0.87149;2.71024;7.01022;3
MAGN;33.355;14420.376;-8.82199;0.95463;-44.74545;3
LIGH;33.358;14420.380;11224.0;3
ACCE;33.363;14420.384;0.80445;2.66235;6.86657;3
LIGH;33.371;14420.390;11224.0;3
ACCE;33.374;14420.394;0.84276;2.52828;6.89530;3
MAGN;33.375;14420.396;-6.99601;-1.57792;-44.54196;3
LIGH;33.378;14420.400;11224.0;3
ACCE;33.384;14420.404;0.95768;2.45166;6.84742;3
LIGH;33.390;14420.411;11224.0;3
ACCE;33.394;14420.414;0.98641;2.45166;6.76123;3
MAGN;33.395;14420.416;-6.99601;-1.57792;-44.54196;3
LIGH;33.398;14420.420;10750.0;3
ACCE;33.403;14420.424;0.99599;2.51870;6.56969;3
LIGH;33.411;14420.430;10750.0;3
ACCE;33.414;14420.434;1.01514;2.56658;6.59842;3
MAGN;33.415;14420.436;-6.99601;-1.57792;-44.54196;3
LIGH;33.418;14420.440;10750.0;3
ACCE;33.423;14420.444;1.06303;2.57616;6.66546;3
LIGH;33.431;14420.450;10750.0;3
ACCE;33.434;14420.454;1.05345;2.83473;6.54096;3
MAGN;33.436;14420.456;-5.12385;-3.32712;-44.93754;3
LIGH;33.438;14420.460;10750.0;3
ACCE;33.443;14420.464;1.04387;3.02627;6.15789;3
LIGH;33.448;14420.470;10750.0;3
ACCE;33.454;14420.474;1.14922;3.17950;5.86101;3
MAGN;33.455;14420.476;-5.12385;-3.32712;-44.93754;3
LIGH;33.458;14420.480;10496.0;3
ACCE;33.463;14420.484;1.51314;3.31358;5.45878;3
LIGH;33.471;14420.490;10496.0;3
ACCE;33.474;14420.494;1.57060;3.38061;5.36301;3
MAGN;33.475;14420.496;-5.12385;-3.32712;-44.93754;3
LIGH;33.478;14420.500;10496.0;3
ACCE;33.484;14420.504;1.56102;3.47638;5.08528;3
LIGH;33.493;14420.514;10496.0;3
ACCE;33.496;14420.514;1.50356;3.75411;4.75010;3
MAGN;33.498;14420.518;-2.99463;-4.51004;-45.19117;3
LIGH;33.500;14420.521;10496.0;3
ACCE;33.503;14420.524;1.59933;3.93607;4.49152;3
LIGH;33.508;14420.530;10496.0;3
ACCE;33.514;14420.534;1.79086;4.21380;4.49152;3
MAGN;33.515;14420.536;-2.99463;-4.51004;-45.19117;3
LIGH;33.518;14420.540;10531.0;3
ACCE;33.523;14420.544;2.08774;4.48195;4.44364;3
LIGH;33.528;14420.550;10415.0;3
ACCE;33.534;14420.554;2.87304;4.82671;4.45322;3
MAGN;33.535;14420.556;-2.99463;-4.51004;-45.19117;3
LIGH;33.538;14420.560;10415.0;3
ACCE;33.543;14420.564;3.12204;4.96079;4.37660;3
LIGH;33.551;14420.570;10415.0;3
ACCE;33.554;14420.574;3.20823;5.09486;4.57771;3
MAGN;33.555;14420.576;-1.09887;-3.68785;-45.26370;3
LIGH;33.558;14420.580;10415.0;3
ACCE;33.566;14420.586;3.16035;5.27682;4.68306;3
LIGH;33.572;14420.594;10415.0;3
ACCE;33.574;14420.594;2.93050;5.73651;5.40132;3
MAGN;33.575;14420.597;-1.09887;-3.68785;-45.26370;3
LIGH;33.579;14420.601;10219.0;3
ACCE;33.583;14420.604;2.85389;5.91847;5.92804;3
SOUN;33.584;215.03;0.00656;50.32
LIGH;33.591;14420.610;10866.0;3
ACCE;33.594;14420.614;2.82516;6.16746;6.80911;3
MAGN;33.595;14420.616;-1.09887;-3.68785;-45.26370;3
LIGH;33.599;14420.620;10866.0;3
ACCE;33.603;14420.624;2.83473;6.45477;7.58483;3
LIGH;33.608;14420.630;10866.0;3
ACCE;33.616;14420.636;2.93050;6.96234;8.80109;3
MAGN;33.620;14420.641;0.39625;-1.70791;-45.38293;3
LIGH;33.622;14420.644;10866.0;3
ACCE;33.623;14420.644;2.92093;7.11557;9.15543;3
LIGH;33.628;14420.650;10866.0;3
ACCE;33.634;14420.654;2.93050;7.28795;9.54808;3
MAGN;33.635;14420.656;0.39625;-1.70791;-45.38293;3
LIGH;33.638;14420.660;10866.0;3
ACCE;33.643;14420.664;2.82516;7.46033;10.02692;3
LIGH;33.648;14420.670;11929.0;3
ACCE;33.654;14420.674;2.41336;7.67102;10.39084;3
MAGN;33.655;14420.676;0.39625;-1.70791;-45.38293;3
LIGH;33.658;14420.680;11929.0;3
ACCE;33.663;14420.684;2.20267;7.71891;10.26634;3
LIGH;33.668;14420.690;11929.0;3
ACCE;33.674;14420.694;2.03986;7.69018;10.32380;3
MAGN;33.675;14420.696;-0.10634;1.47828;-45.16066;3
LIGH;33.678;14420.700;11929.0;3
ACCE;33.683;14420.704;1.93451;7.61356;10.34295;3
LIGH;33.688;14420.710;11929.0;3
ACCE;33.695;14420.714;1.66636;7.46033;10.15141;3
MAGN;33.696;14420.717;-0.10634;1.47828;-45.16066;3
LIGH;33.699;14420.720;11929.0;3
ACCE;33.703;14420.724;1.55144;7.38372;9.98861;3
LIGH;33.708;14420.730;12808.0;3
ACCE;33.714;14420.734;1.36948;7.28795;10.11311;3
MAGN;33.715;14420.736;-0.10634;1.47828;-45.16066;3
LIGH;33.718;14420.740;12808.0;3
ACCE;33.723;14420.744;1.14922;7.14430;10.19930;3
LIGH;33.728;14420.750;12808.0;3
ACCE;33.734;14420.754;0.82361;6.94318;10.73560;3
MAGN;33.735;14420.756;-1.15150;4.28760;-44.68176;3
LIGH;33.738;14420.760;12808.0;3
ACCE;33.743;14420.764;0.71826;6.91445;11.05163;3
LIGH;33.748;14420.770;12808.0;3
ACCE;33.754;14420.774;0.68953;6.87615;11.60709;3
MAGN;33.755;14420.776;-1.15150;4.28760;-44.68176;3
LIGH;33.758;14420.780;12808.0;3
ACCE;33.763;14420.784;0.61292;6.74207;12.00932;3
LIGH;33.768;14420.790;13837.0;3
ACCE;33.774;14420.794;0.42138;6.50265;12.28704;3
MAGN;33.775;14420.796;-1.15150;4.28760;-44.68176;3
LIGH;33.778;14420.800;13837.0;3
ACCE;33.783;14420.804;0.26815;6.35900;12.22958;3
LIGH;33.788;14420.810;13837.0;3
ACCE;33.794;14420.814;0.11492;6.09085;12.20085;3
MAGN;33.802;14420.816;-2.26640;5.71830;-44.94021;3
LIGH;33.802;14420.820;13837.0;3
ACCE;33.803;14420.824;-0.02873;5.83228;11.99016;3
LIGH;33.808;14420.830;13837.0;3
ACCE;33.822;14420.836;-0.35434;5.30555;11.69328;3
MAGN;33.824;14420.845;-2.26640;5.71830;-44.94021;3
ACCE;33.825;14420.844;-0.55545;5.08528;11.52090;3
LIGH;33.828;14420.850;13294.0;3
LIGH;33.832;14420.853;14554.0;3
ACCE;33.833;14420.854;-0.66080;4.92248;11.26232;3
LIGH;33.841;14420.860;14554.0;3
ACCE;33.844;14420.864;-0.75657;4.54898;11.05163;3
MAGN;33.845;14420.866;-3.81172;5.29597;-44.84558;3
LIGH;33.848;14420.870;14554.0;3
ACCE;33.853;14420.874;-0.75657;4.38618;10.70687;3
LIGH;33.858;14420.880;14554.0;3
ACCE;33.864;14420.884;-0.72784;4.23295;10.41957;3
MAGN;33.865;14420.887;-3.81172;5.29597;-44.84558;3
LIGH;33.869;14420.890;14554.0;3
ACCE;33.873;14420.894;-0.62249;4.07972;10.12268;3
LIGH;33.884;14420.900;14554.0;3
ACCE;33.892;14420.905;-0.22027;4.00311;9.90242;3
MAGN;33.893;14420.914;-5.36972;4.92812;-44.91214;3
ACCE;33.895;14420.914;-0.10534;3.95522;9.66300;3
LIGH;33.897;14420.918;14450.0;3
ACCE;33.903;14420.924;-0.10534;3.90734;9.59596;3
LIGH;33.904;14420.926;14450.0;3
LIGH;33.908;14420.930;14450.0;3
ACCE;33.914;14420.934;0.08619;3.89776;9.52892;3
MAGN;33.915;14420.936;-5.36972;4.92812;-44.91214;3
LIGH;33.918;14420.940;14450.0;3
ACCE;33.923;14420.944;0.14365;3.82115;9.10754;3
LIGH;33.928;14420.950;14450.0;3
ACCE;33.934;14420.954;0.27773;3.71580;8.90643;3
MAGN;33.935;14420.957;-5.36972;4.92812;-44.91214;3
LIGH;33.939;14420.960;14450.0;3
ACCE;33.943;14420.964;0.42138;3.58173;8.69574;3
LIGH;33.948;14420.970;14450.0;3
ACCE;33.954;14420.974;0.51715;3.53384;8.30309;3
MAGN;33.955;14420.976;-6.42089;2.77319;-44.67164;3
LIGH;33.958;14420.980;13895.0;3
ACCE;33.963;14420.984;0.62249;3.56257;8.02536;3
LIGH;33.968;14420.990;13895.0;3
ACCE;33.974;14420.994;0.74699;3.53384;7.89129;3
MAGN;33.975;14420.996;-6.42089;2.77319;-44.67164;3
LIGH;33.981;14421.000;13895.0;3
ACCE;33.983;14421.004;0.86191;3.50511;7.60398;3
LIGH;33.988;14421.010;13895.0;3
ACCE;33.994;14421.014;1.13964;3.52426;7.24007;3
MAGN;33.995;14421.016;-6.42089;2.77319;-44.67164;3
LIGH;34.001;14421.020;13895.0;3
ACCE;34.003;14421.024;1.23541;3.53384;7.04853;3
LIGH;34.008;14421.030;13895.0;3
ACCE;34.014;14421.034;1.26414;3.62003;6.98149;3
MAGN;34.015;14421.036;-5.77496;0.45367;-44.52201;3
LIGH;34.021;14421.040;13259.0;3
ACCE;34.023;14421.044;1.26414;3.62003;6.75165;3
SOUN;34.025;278.26;0.00849;52.56
LIGH;34.029;14421.050;13259.0;3
ACCE;34.035;14421.054;1.34075;3.59130;6.44519;3
MAGN;34.035;14421.057;-5.77496;0.45367;-44.52201;3
LIGH;34.041;14421.063;13259.0;3
ACCE;34.043;14421.064;1.35991;3.60088;6.26323;3
LIGH;34.049;14421.070;13259.0;3
ACCE;34.054;14421.074;1.35033;3.69665;6.35900;3
MAGN;34.059;14421.076;-5.77496;0.45367;-44.52201;3
LIGH;34.064;14421.084;13259.0;3
ACCE;34.064;14421.084;1.28329;3.80199;6.33985;3
LIGH;34.069;14421.090;13259.0;3
ACCE;34.074;14421.094;1.38864;4.05099;6.54096;3
MAGN;34.075;14421.096;-5.30330;-2.30166;-44.93148;3
LIGH;34.081;14421.103;12796.0;3
ACCE;34.083;14421.104;1.51314;4.16591;6.56969;3
LIGH;34.088;14421.110;12796.0;3
ACCE;34.094;14421.114;1.58017;4.31914;6.69419;3
MAGN;34.095;14421.116;-5.30330;-2.30166;-44.93148;3
LIGH;34.098;14421.120;12796.0;3
ACCE;34.103;14421.124;1.62806;4.44364;6.66546;3
LIGH;34.108;14421.130;12796.0;3
ACCE;34.114;14421.134;1.74298;4.71179;6.79953;3
MAGN;34.115;14421.136;-5.30330;-2.30166;-44.93148;3
LIGH;34.118;14421.140;12796.0;3
ACCE;34.123;14421.144;1.73340;4.89375;6.77080;3
LIGH;34.128;14421.150;12796.0;3
ACCE;34.134;14421.154;1.77171;5.09486;6.88572;3
MAGN;34.135;14421.156;-5.69599;-2.71329;-44.80513;3
LIGH;34.141;14421.163;12484.0;3
ACCE;34.147;14421.164;1.83875;5.22894;6.90488;3
LIGH;34.149;14421.171;12484.0;3
ACCE;34.155;14421.174;1.99198;5.38217;6.94318;3
MAGN;34.156;14421.177;-5.69599;-2.71329;-44.80513;3
LIGH;34.162;14421.184;12484.0;3
ACCE;34.163;14421.184;2.02071;5.43005;6.93361;3
LIGH;34.168;14421.190;12484.0;3
ACCE;34.174;14421.194;1.96325;5.52582;7.03895;3
MAGN;34.175;14421.196;-5.69599;-2.71329;-44.80513;3
LIGH;34.181;14421.203;12484.0;3
ACCE;34.183;14421.204;1.94409;5.59285;6.97192;3
LIGH;34.188;14421.210;12484.0;3
ACCE;34.195;14421.214;1.98240;5.58328;6.86657;3
MAGN;34.197;14421.217;-5.53733;-3.26784;-44.84056;3
LIGH;34.199;14421.221;12230.0;3
ACCE;34.203;14421.224;1.98240;5.59285;6.66546;3
LIGH;34.208;14421.230;12230.0;3
ACCE;34.214;14421.234;2.03028;5.62159;6.65588;3
MAGN;34.215;14421.236;-5.53733;-3.26784;-44.84056;3
LIGH;34.221;14421.240;12230.0;3
ACCE;34.223;14421.244;1.98240;5.67905;6.73250;3
LIGH;34.228;14421.250;12230.0;3
ACCE;34.234;14421.254;1.93451;5.78439;6.78996;3
MAGN;34.235;14421.256;-5.53733;-3.26784;-44.84056;3
LIGH;34.241;14421.260;12230.0;3
ACCE;34.243;14421.264;1.89621;5.87058;6.75165;3
LIGH;34.248;14421.270;12230.0;3
ACCE;34.258;14421.274;1.86748;5.97593;7.02938;3
MAGN;34.261;14421.278;-4.88272;-2.84764;-44.96793;3
LIGH;34.264;14421.284;12322.0;3
ACCE;34.265;14421.284;1.86748;6.06212;6.89530;3
LIGH;34.274;14421.290;12322.0;3
ACCE;34.274;14421.294;1.91536;6.10043;6.92403;3
GNSS;34.275;1490622085.000;40.313494;-3.483180;592.000;183.200;3.0;0.3;25;17
MAGN;34.283;14421.297;-4.88272;-2.84764;-44.96793;3
LIGH;34.283;14421.300;12322.0;3
ACCE;34.283;14421.304;1.96325;6.11000;6.86657;3
GNSS;34.284;1490622085.000;40.313494;-3.483180;592.000;183.200;3.0;0.3;25;17
LIGH;34.288;14421.310;12322.0;3
ACCE;34.303;14421.314;2.09732;6.15789;6.95276;3
MAGN;34.304;14421.316;-4.88272;-2.84764;-44.96793;3
LIGH;34.304;14421.320;12322.0;3
ACCE;34.309;14421.324;2.23140;6.19619;6.99107;3
ACCE;34.315;14421.334;2.33674;6.31112;7.22091;3
MAGN;34.317;14421.338;-5.03064;-1.73516;-44.51351;3
LIGH;34.322;14421.343;12322.0;3
ACCE;34.323;14421.344;2.39420;6.38773;7.33583;3
LIGH;34.330;14421.349;12588.0;3
LIGH;34.331;14421.352;12588.0;3
ACCE;34.334;14421.354;2.31759;6.54096;7.90087;3
MAGN;34.336;14421.356;-5.03064;-1.73516;-44.51351;3
LIGH;34.342;14421.363;12588.0;3
ACCE;34.344;14421.364;2.23140;6.60800;8.04452;3
LIGH;34.348;14421.370;12588.0;3
ACCE;34.354;14421.374;2.15478;6.68461;8.33182;3
MAGN;34.355;14421.376;-5.03064;-1.73516;-44.51351;3
LIGH;34.360;14421.381;12588.0;3
ACCE;34.363;14421.384;2.08774;6.63673;8.48505;3
LIGH;34.368;14421.390;12588.0;3
ACCE;34.375;14421.394;1.95367;6.46434;8.84897;3
MAGN;34.377;14421.397;-4.78777;0.14672;-44.71067;3
LIGH;34.382;14421.404;12346.0;3
ACCE;34.383;14421.404;1.87705;6.33027;8.91601;3
LIGH;34.388;14421.410;13085.0;3
ACCE;34.394;14421.414;1.78129;6.30154;9.18416;3
MAGN;34.395;14421.416;-4.78777;0.14672;-44.71067;3
ACCE;34.403;14421.424;1.69509;6.25365;9.37569;3
LIGH;34.404;14421.426;13085.0;3
LIGH;34.408;14421.430;13085.0;3
ACCE;34.415;14421.434;1.40779;6.20577;9.70131;3
MAGN;34.423;14421.437;-4.78777;0.14672;-44.71067;3
LIGH;34.424;14421.440;13085.0;3
ACCE;34.424;14421.444;1.26414;6.15789;9.67257;3
LIGH;34.429;14421.450;13085.0;3
ACCE;34.434;14421.454;1.15879;6.11958;9.76834;3
MAGN;34.435;14421.456;-5.54221;1.37884;-45.00933;3
LIGH;34.438;14421.460;13085.0;3
ACCE;34.443;14421.464;1.05345;6.05254;9.68215;3
LIGH;34.451;14421.470;13536.0;3
ACCE;34.454;14421.474;1.01514;5.91847;9.44273;3
MAGN;34.455;14421.476;-5.54221;1.37884;-45.00933;3
LIGH;34.458;14421.480;13536.0;3
ACCE;34.463;14421.484;1.02472;5.88974;9.13627;3
LIGH;34.471;14421.490;13536.0;3
ACCE;34.474;14421.494;1.06303;5.86101;9.08839;3
MAGN;34.475;14421.496;-5.54221;1.37884;-45.00933;3
LIGH;34.478;14421.500;13536.0;3
ACCE;34.483;14421.504;1.07260;5.90889;9.06924;3
LIGH;34.491;14421.510;13536.0;3
ACCE;34.494;14421.514;1.12049;6.05254;9.38527;3
MAGN;34.495;14421.517;-6.44630;1.72757;-44.59674;3
LIGH;34.498;14421.520;13536.0;3
ACCE;34.503;14421.524;1.06303;6.11958;9.43316;3
LIGH;34.511;14421.530;13652.0;3
ACCE;34.514;14421.534;0.93853;6.12916;9.67257;3
MAGN;34.515;14421.536;-6.44630;1.72757;-44.59674;3
LIGH;34.518;14421.540;13652.0;3
ACCE;34.523;14421.544;0.81403;6.09085;9.75877;3
LIGH;34.531;14421.550;13652.0;3
ACCE;34.534;14421.554;0.65122;5.93762;9.56723;3
MAGN;34.535;14421.556;-6.44630;1.72757;-44.59674;3
LIGH;34.538;14421.560;13652.0;3
ACCE;34.543;14421.564;0.58419;5.79397;9.36612;3
LIGH;34.551;14421.570;13652.0;3
ACCE;34.554;14421.574;0.43096;5.66947;9.38527;3
MAGN;34.555;14421.576;-7.31241;2.36623;-44.18130;3
LIGH;34.558;14421.580;13652.0;3
ACCE;34.563;14421.584;0.23942;5.62159;9.37569;3
LIGH;34.568;14421.590;13571.0;3
ACCE;34.574;14421.594;0.06704;5.51624;9.31823;3
MAGN;34.575;14421.596;-7.31241;2.36623;-44.18130;3
LIGH;34.582;14421.600;13767.0;3
SOUN;34.583;273.71;0.00835;52.42
ACCE;34.586;14421.604;0.05746;5.45878;9.27035;3
LIGH;34.589;14421.610;13767.0;3
ACCE;34.596;14421.614;-0.04788;5.46836;9.53850;3
MAGN;34.597;14421.618;-7.31241;2.36623;-44.18130;3
LIGH;34.599;14421.621;13767.0;3
ACCE;34.603;14421.624;-0.04788;5.46836;9.53850;3
LIGH;34.610;14421.631;13767.0;3
ACCE;34.614;14421.634;-0.06704;5.42047;9.56723;3
MAGN;34.615;14421.636;-8.47974;2.19353;-44.06104;3
LIGH;34.618;14421.640;13767.0;3
ACCE;34.623;14421.644;-0.01915;5.31513;9.46189;3
LIGH;34.631;14421.650;13767.0;3
ACCE;34.634;14421.654;0.00958;5.22894;9.44273;3
MAGN;34.636;14421.656;-8.47974;2.19353;-44.06104;3
LIGH;34.638;14421.660;13744.0;3
ACCE;34.643;14421.664;-0.01915;5.11401;9.26077;3
LIGH;34.651;14421.670;13744.0;3
ACCE;34.654;14421.674;-0.06704;5.05655;9.22246;3
MAGN;34.655;14421.676;-8.47974;2.19353;-44.06104;3
LIGH;34.659;14421.680;13744.0;3
ACCE;34.663;14421.684;-0.05746;5.00867;9.00220;3
LIGH;34.671;14421.693;13744.0;3
ACCE;34.674;14421.694;-0.00958;4.89375;8.90643;3
MAGN;34.675;14421.696;-8.53485;2.08682;-44.26212;3
LIGH;34.679;14421.701;13744.0;3
ACCE;34.683;14421.704;-0.00958;4.88417;8.74362;3
LIGH;34.688;14421.710;13744.0;3
ACCE;34.694;14421.714;0.00958;4.84586;8.71489;3
MAGN;34.695;14421.716;-8.53485;2.08682;-44.26212;3
LIGH;34.698;14421.720;13583.0;3
ACCE;34.703;14421.724;-0.00958;4.81713;8.54251;3
LIGH;34.708;14421.730;13583.0;3
ACCE;34.714;14421.734;-0.19154;4.75967;8.47547;3
MAGN;34.715;14421.737;-8.53485;2.08682;-44.26212;3
LIGH;34.718;14421.740;13583.0;3
ACCE;34.723;14421.744;-0.27773;4.72137;8.34140;3
LIGH;34.728;14421.750;13583.0;3
ACCE;34.734;14421.754;-0.32561;4.73094;8.46590;3
MAGN;34.735;14421.756;-9.05053;1.36461;-45.06439;3
LIGH;34.738;14421.760;13583.0;3
ACCE;34.743;14421.764;-0.37350;4.70221;8.39886;3
LIGH;34.748;14421.770;13583.0;3
ACCE;34.754;14421.774;-0.30646;4.68306;8.30309;3
MAGN;34.755;14421.776;-9.05053;1.36461;-45.06439;3
LIGH;34.758;14421.780;13478.0;3
ACCE;34.763;14421.784;-0.25857;4.68306;8.25521;3
LIGH;34.771;14421.790;13478.0;3
ACCE;34.774;14421.794;-0.23942;4.68306;8.24563;3
MAGN;34.775;14421.796;-9.05053;1.36461;-45.06439;3
LIGH;34.778;14421.800;13478.0;3
ACCE;34.783;14421.804;-0.21069;4.72137;8.08282;3
LIGH;34.788;14421.810;13478.0;3
ACCE;34.794;14421.814;-0.11492;4.85544;8.08282;3
MAGN;34.796;14421.816;-9.01953;0.17182;-44.52166;3
LIGH;34.798;14421.820;13478.0;3
ACCE;34.803;14421.824;-0.05746;4.87459;7.93917;3
LIGH;34.811;14421.830;13478.0;3
ACCE;34.814;14421.834;0.00958;4.93206;7.97748;3
MAGN;34.820;14421.836;-9.01953;0.17182;-44.52166;3
LIGH;34.821;14421.840;13317.0;3
ACCE;34.823;14421.844;0.00958;4.92248;7.99663;3
ACCE;34.843;14421.854;-0.03831;5.04698;8.01579;3
LIGH;34.845;14421.864;13317.0;3
MAGN;34.845;14421.866;-8.71968;-0.43808;-44.37185;3
ACCE;34.847;14421.866;-0.03831;5.04698;8.01579;3
LIGH;34.850;14421.871;13317.0;3
ACCE;34.853;14421.874;0.03831;5.03740;7.91044;3
LIGH;34.856;14421.877;13317.0;3
LIGH;34.861;14421.882;13317.0;3
ACCE;34.865;14421.885;0.13408;4.99909;7.99663;3
MAGN;34.866;14421.887;-8.71968;-0.43808;-44.37185;3
ACCE;34.874;14421.894;0.15323;5.04698;7.84340;3
LIGH;34.876;14421.897;13317.0;3
LIGH;34.881;14421.902;13236.0;3
ACCE;34.884;14421.904;0.20111;5.11401;7.90087;3
MAGN;34.885;14421.906;-8.71968;-0.43808;-44.37185;3
LIGH;34.892;14421.914;13236.0;3
ACCE;34.894;14421.914;0.24900;5.14275;7.83383;3
LIGH;34.900;14421.922;13236.0;3
ACCE;34.904;14421.924;0.34477;5.21936;8.03494;3
MAGN;34.905;14421.926;-8.59024;-0.75659;-44.13337;3
LIGH;34.908;14421.930;13236.0;3
ACCE;34.913;14421.934;0.45011;5.29597;8.05409;3
LIGH;34.918;14421.940;13236.0;3
ACCE;34.924;14421.944;0.49799;5.30555;8.14986;3
MAGN;34.925;14421.946;-8.59024;-0.75659;-44.13337;3
LIGH;34.931;14421.950;13236.0;3
ACCE;34.933;14421.954;0.52672;5.31513;8.06367;3
LIGH;34.938;14421.960;13270.0;3
ACCE;34.947;14421.964;0.49799;5.37259;8.01579;3
MAGN;34.949;14421.969;-8.59024;-0.75659;-44.13337;3
LIGH;34.953;14421.975;13143.0;3
ACCE;34.958;14421.978;0.46926;5.34386;7.96790;3
LIGH;34.961;14421.981;13143.0;3
ACCE;34.964;14421.984;0.36392;5.29597;8.06367;3
MAGN;34.965;14421.986;-7.52857;-1.18691;-44.77028;3
LIGH;34.971;14421.993;13143.0;3
ACCE;34.973;14421.994;0.26815;5.25767;8.06367;3
LIGH;34.978;14422.000;13143.0;3
ACCE;34.984;14422.004;0.06704;5.11401;8.31267;3
MAGN;34.985;14422.006;-7.52857;-1.18691;-44.77028;3
LIGH;34.988;14422.010;13143.0;3
ACCE;34.993;14422.014;-0.02873;5.05655;8.36055;3
LIGH;34.998;14422.020;13143.0;3
ACCE;35.004;14422.024;-0.01915;5.20978;8.65743;3
MAGN;35.005;14422.026;-7.52857;-1.18691;-44.77028;3
LIGH;35.008;14422.030;13120.0;3
ACCE;35.013;14422.034;0.10534;5.41090;8.71489;3
LIGH;35.018;14422.040;13120.0;3
ACCE;35.024;14422.044;0.68953;5.52582;8.75320;3
MAGN;35.025;14422.046;-6.18192;-0.17162;-45.07550;3
LIGH;35.031;14422.050;13120.0;3
ACCE;35.033;14422.054;1.00556;5.56412;8.52336;3
LIGH;35.038;14422.060;13120.0;3
ACCE;35.044;14422.064;1.24498;5.64074;8.41801;3
MAGN;35.047;14422.068;-6.18192;-0.17162;-45.07550;3
LIGH;35.050;14422.072;13120.0;3
ACCE;35.060;14422.079;1.54187;5.70778;8.00621;3
ACCE;35.064;14422.084;1.60890;5.67905;7.93917;3
MAGN;35.066;14422.087;-6.18192;-0.17162;-45.07550;3
LIGH;35.067;14422.089;13005.0;3
LIGH;35.070;14422.092;13005.0;3
ACCE;35.073;14422.094;1.68552;5.67905;7.73806;3
LIGH;35.082;14422.100;13005.0;3
ACCE;35.084;14422.104;1.74298;5.61201;7.69018;3
MAGN;35.085;14422.106;-5.65087;0.08798;-45.15968;3
LIGH;35.088;14422.110;13005.0;3
ACCE;35.096;14422.114;1.81002;5.59285;7.46991;3
ACCE;35.105;14422.124;1.92494;5.29597;7.17303;3
MAGN;35.106;14422.127;-5.65087;0.08798;-45.15968;3
LIGH;35.106;14422.128;13005.0;3
LIGH;35.110;14422.131;13005.0;3
ACCE;35.113;14422.134;1.83875;5.21936;6.89530;3
LIGH;35.121;14422.143;13005.0;3
ACCE;35.125;14422.144;1.75256;5.12359;6.84742;3
MAGN;35.126;14422.147;-5.65087;0.08798;-45.15968;3
SOUN;35.128;251.67;0.00768;51.69
LIGH;35.131;14422.150;12716.0;3
ACCE;35.133;14422.154;1.62806;5.08528;6.77080;3
LIGH;35.138;14422.160;12716.0;3
ACCE;35.150;14422.164;1.60890;4.77883;6.87615;3
WIFI;35.153;14422.114;test-CAR;00:0b:86:27:32:e2;-82
WIFI;35.153;14422.114;eduroam;00:0b:86:27:32:e0;-81
WIFI;35.153;14422.114;portal-csic;00:0b:86:27:32:e1;-81
WIFI;35.153;14422.114;SMC_LOPSI;00:13:f7:80:98:e4;-84
WIFI;35.153;14422.114;eduroam;00:0b:86:27:35:90;-88
WIFI;35.153;14422.114;test-CAR;00:0b:86:27:35:92;-90
WIFI;35.153;14422.114;portal-csic;00:0b:86:27:35:91;-88
WIFI;35.153;14422.114;WLAN_3F;e0:91:53:1b:36:f3;-90
WIFI;35.153;14422.114;WLAN_FA;40:4a:03:bc:2a:fd;-92
WIFI;35.153;14422.114;portal-csic;00:0b:86:27:35:81;-92
MAGN;35.181;14422.175;-5.82397;0.54652;-45.37777;3
ACCE;35.184;14422.175;1.65679;4.74052;7.01980;3
LIGH;35.184;14422.184;12716.0;3
ACCE;35.185;14422.184;1.65679;4.74052;7.01980;3
LIGH;35.185;14422.188;12716.0;3
LIGH;35.185;14422.191;12716.0;3
ACCE;35.186;14422.194;1.84832;5.05655;7.54652;3
MAGN;35.186;14422.197;-5.82397;0.54652;-45.37777;3
LIGH;35.186;14422.202;12716.0;3
ACCE;35.186;14422.204;1.97282;5.25767;7.69018;3
LIGH;35.188;14422.210;12866.0;3
ACCE;35.202;14422.214;2.08774;5.31513;7.90087;3
MAGN;35.202;14422.216;-5.82397;0.54652;-45.37777;3
LIGH;35.203;14422.220;12866.0;3
ACCE;35.204;14422.224;2.18351;5.36301;8.05409;3
LIGH;35.211;14422.230;12866.0;3
ACCE;35.214;14422.234;2.42293;5.51624;8.03494;3
MAGN;35.215;14422.236;-4.43431;1.18487;-45.98189;3
LIGH;35.218;14422.240;12866.0;3
ACCE;35.223;14422.244;2.46124;5.63116;8.01579;3
LIGH;35.228;14422.250;12866.0;3
ACCE;35.234;14422.254;2.43251;5.57370;8.16902;3
MAGN;35.235;14422.256;-4.43431;1.18487;-45.98189;3
LIGH;35.238;14422.260;12866.0;3
ACCE;35.243;14422.263;2.38462;5.58328;8.21690;3
LIGH;35.248;14422.270;13166.0;3
ACCE;35.256;14422.274;2.26013;5.56412;8.43717;3
MAGN;35.257;14422.278;-4.43431;1.18487;-45.98189;3
GNSS;35.259;1490622086.000;40.313495;-3.483179;592.000;0.000;3.0;0.0;25;17
LIGH;35.264;14422.284;13166.0;3
ACCE;35.264;14422.284;2.25055;5.52582;8.58082;3
GNSS;35.266;1490622086.000;40.313495;-3.483179;592.000;0.000;3.0;0.0;25;17
LIGH;35.281;14422.290;13166.0;3
ACCE;35.282;14422.294;2.25055;5.55455;8.83939;3
MAGN;35.283;14422.297;-3.77867;1.29120;-45.36691;3
LIGH;35.283;14422.300;13166.0;3
ACCE;35.284;14422.304;2.23140;5.56412;9.02135;3
LIGH;35.295;14422.310;13166.0;3
ACCE;35.296;14422.314;2.14520;5.57370;9.37569;3
MAGN;35.299;14422.317;-3.77867;1.29120;-45.36691;3
LIGH;35.300;14422.321;13166.0;3
ACCE;35.303;14422.324;2.11647;5.53539;9.44273;3
LIGH;35.309;14422.330;13085.0;3
ACCE;35.314;14422.334;2.10690;5.51624;9.59596;3
MAGN;35.315;14422.336;-3.77867;1.29120;-45.36691;3
LIGH;35.318;14422.340;13398.0;3
ACCE;35.323;14422.344;2.10690;5.44920;9.48104;3
LIGH;35.330;14422.352;13398.0;3
ACCE;35.334;14422.354;2.00155;5.27682;9.38527;3
MAGN;35.337;14422.356;-3.88046;2.88793;-45.18960;3
LIGH;35.338;14422.360;13398.0;3
ACCE;35.348;14422.364;1.99198;5.20978;9.10754;3
LIGH;35.351;14422.372;13398.0;3
ACCE;35.354;14422.374;1.94409;5.18105;9.02135;3
MAGN;35.355;14422.377;-3.88046;2.88793;-45.18960;3
LIGH;35.364;14422.385;13398.0;3
ACCE;35.365;14422.385;1.81002;5.03740;8.86812;3
LIGH;35.368;14422.390;13398.0;3
ACCE;35.374;14422.394;1.70467;4.98952;8.85855;3
MAGN;35.375;14422.396;-3.88046;2.88793;-45.18960;3
LIGH;35.378;14422.400;13594.0;3
ACCE;35.383;14422.404;1.58017;4.95121;8.81066;3
LIGH;35.388;14422.410;13594.0;3
ACCE;35.395;14422.414;1.35991;4.95121;8.97347;3
MAGN;35.397;14422.417;-4.52198;3.16546;-45.46841;3
LIGH;35.399;14422.421;13594.0;3
ACCE;35.403;14422.424;1.21625;4.91290;8.96389;3
LIGH;35.408;14422.430;13594.0;3
ACCE;35.414;14422.434;1.12049;4.88417;9.09797;3
MAGN;35.415;14422.436;-4.52198;3.16546;-45.46841;3
LIGH;35.421;14422.440;13594.0;3
ACCE;35.423;14422.444;1.00556;4.81713;8.99262;3
LIGH;35.428;14422.450;13594.0;3
ACCE;35.434;14422.454;0.97683;4.75967;9.04051;3
MAGN;35.435;14422.456;-4.52198;3.16546;-45.46841;3
LIGH;35.442;14422.463;13733.0;3
ACCE;35.443;14422.464;0.75657;4.68306;9.02135;3
LIGH;35.452;14422.472;13733.0;3
ACCE;35.454;14422.474;0.67995;4.65433;9.06924;3
MAGN;35.455;14422.476;-5.33075;4.02024;-44.92988;3
LIGH;35.461;14422.483;13733.0;3
ACCE;35.463;14422.484;0.60334;4.67348;9.01178;3
LIGH;35.468;14422.490;13733.0;3
ACCE;35.474;14422.494;0.67038;4.74052;8.99262;3
MAGN;35.475;14422.496;-5.33075;4.02024;-44.92988;3
LIGH;35.478;14422.500;13733.0;3
ACCE;35.483;14422.504;0.69911;4.75967;8.93516;3
LIGH;35.488;14422.510;13733.0;3
ACCE;35.494;14422.514;0.72784;4.79798;9.01178;3
MAGN;35.495;14422.516;-5.33075;4.02024;-44.92988;3
LIGH;35.498;14422.520;13860.0;3
ACCE;35.503;14422.524;0.77572;4.80756;8.94474;3
LIGH;35.508;14422.530;13860.0;3
ACCE;35.514;14422.534;0.89064;4.84586;8.93516;3
MAGN;35.515;14422.536;-6.67669;5.37491;-44.58445;3
LIGH;35.521;14422.542;13860.0;3
ACCE;35.523;14422.544;0.83318;4.78840;8.83939;3
LIGH;35.528;14422.550;13860.0;3
ACCE;35.534;14422.554;0.76614;4.74052;8.90643;3
MAGN;35.535;14422.556;-6.67669;5.37491;-44.58445;3
LIGH;35.541;14422.563;13860.0;3
ACCE;35.543;14422.564;0.67995;4.71179;8.82024;3
LIGH;35.548;14422.570;13860.0;3
ACCE;35.554;14422.574;0.55545;4.64475;8.93516;3
MAGN;35.555;14422.576;-6.67669;5.37491;-44.58445;3
LIGH;35.559;14422.580;13906.0;3
ACCE;35.563;14422.584;0.54588;4.65433;8.87770;3
LIGH;35.568;14422.590;13906.0;3
SOUN;35.570;219.84;0.00671;50.51
ACCE;35.575;14422.594;0.56503;4.67348;8.98304;3
MAGN;35.576;14422.596;-7.46756;5.59133;-44.22828;3
LIGH;35.582;14422.603;13906.0;3
ACCE;35.583;14422.604;0.63207;4.69264;9.00220;3
LIGH;35.588;14422.610;13906.0;3
ACCE;35.594;14422.614;0.75657;4.70221;9.14585;3
MAGN;35.602;14422.616;-7.46756;5.59133;-44.22828;3
LIGH;35.603;14422.620;13906.0;3
ACCE;35.603;14422.624;0.80445;4.74052;9.05966;3
LIGH;35.608;14422.630;13906.0;3
ACCE;35.617;14422.634;0.80445;4.75010;9.14585;3
MAGN;35.622;14422.639;-7.46756;5.59133;-44.22828;3
ACCE;35.624;14422.644;0.81403;4.73094;9.03093;3
LIGH;35.626;14422.647;13929.0;3
LIGH;35.629;14422.651;13929.0;3
ACCE;35.634;14422.654;0.89064;4.60644;8.98304;3
MAGN;35.635;14422.656;-7.93040;5.13280;-44.76221;3
LIGH;35.638;14422.660;13929.0;3
ACCE;35.643;14422.664;0.87149;4.56814;8.92558;3
LIGH;35.648;14422.670;13929.0;3
ACCE;35.654;14422.674;0.82361;4.57771;8.95431;3
MAGN;35.655;14422.676;-7.93040;5.13280;-44.76221;3
LIGH;35.658;14422.680;13929.0;3
ACCE;35.663;14422.684;0.73741;4.58729;8.84897;3
LIGH;35.668;14422.690;13929.0;3
ACCE;35.674;14422.694;0.67038;4.58729;8.85855;3
MAGN;35.675;14422.696;-7.93040;5.13280;-44.76221;3
LIGH;35.678;14422.700;13952.0;3
ACCE;35.683;14422.704;0.72784;4.62560;8.77236;3
LIGH;35.688;14422.710;13883.0;3
ACCE;35.694;14422.714;0.80445;4.63517;8.76278;3
MAGN;35.695;14422.716;-8.38484;4.60038;-44.48707;3
LIGH;35.701;14422.723;13883.0;3
ACCE;35.703;14422.724;0.85234;4.63517;8.71489;3
LIGH;35.708;14422.730;13883.0;3
ACCE;35.714;14422.734;0.89064;4.68306;8.79151;3
MAGN;35.716;14422.737;-8.38484;4.60038;-44.48707;3
LIGH;35.722;14422.742;13883.0;3
ACCE;35.723;14422.744;0.90980;4.71179;8.67659;3
ACCE;35.736;14422.755;0.95768;4.69264;8.70532;3
LIGH;35.737;14422.758;13883.0;3
MAGN;35.737;14422.758;-8.38484;4.60038;-44.48707;3
LIGH;35.740;14422.762;13895.0;3
ACCE;35.743;14422.764;1.02472;4.67348;8.76278;3
LIGH;35.751;14422.773;13860.0;3
ACCE;35.754;14422.774;1.03430;4.69264;8.82982;3
MAGN;35.755;14422.776;-8.09247;4.31760;-44.32727;3
LIGH;35.758;14422.780;13860.0;3
ACCE;35.763;14422.784;1.03430;4.71179;8.74362;3
LIGH;35.768;14422.790;13860.0;3
ACCE;35.774;14422.794;0.99599;4.73094;8.82982;3
MAGN;35.775;14422.796;-8.09247;4.31760;-44.32727;3
LIGH;35.778;14422.800;13860.0;3
ACCE;35.783;14422.804;0.93853;4.74052;8.78193;3
LIGH;35.788;14422.810;13860.0;3
ACCE;35.794;14422.814;0.94810;4.75010;8.79151;3
MAGN;35.795;14422.816;-8.09247;4.31760;-44.32727;3
LIGH;35.798;14422.820;13860.0;3
ACCE;35.803;14422.823;0.97683;4.72137;8.71489;3
LIGH;35.811;14422.830;13860.0;3
ACCE;35.819;14422.834;0.98641;4.72137;8.68616;3
MAGN;35.820;14422.836;-8.21670;4.23853;-44.58940;3
LIGH;35.821;14422.841;13860.0;3
ACCE;35.823;14422.844;1.10133;4.81713;8.62870;3
LIGH;35.831;14422.853;13860.0;3
ACCE;35.835;14422.854;1.15879;4.80756;8.64786;3
MAGN;35.836;14422.857;-8.21670;4.23853;-44.58940;3
LIGH;35.840;14422.862;13860.0;3
ACCE;35.843;14422.864;1.21625;4.79798;8.57124;3
LIGH;35.848;14422.870;13860.0;3
ACCE;35.854;14422.874;1.22583;4.81713;8.55209;3
MAGN;35.858;14422.876;-8.21670;4.23853;-44.58940;3
LIGH;35.859;14422.880;13860.0;3
ACCE;35.866;14422.886;1.27372;4.82671;8.53294;3
ACCE;35.875;14422.894;1.21625;4.80756;8.59040;3
LIGH;35.877;14422.897;13814.0;3
MAGN;35.878;14422.898;-8.50662;4.02171;-44.56746;3
LIGH;35.880;14422.901;13814.0;3
ACCE;35.883;14422.904;1.10133;4.80756;8.45632;3
LIGH;35.888;14422.910;13814.0;3
ACCE;35.894;14422.914;0.95768;4.76925;8.39886;3
MAGN;35.895;14422.916;-8.50662;4.02171;-44.56746;3
LIGH;35.898;14422.920;13814.0;3
ACCE;35.903;14422.924;0.93853;4.71179;8.30309;3
LIGH;35.911;14422.930;13814.0;3
ACCE;35.915;14422.934;0.92895;4.67348;8.44674;3
MAGN;35.916;14422.937;-8.50662;4.02171;-44.56746;3
LIGH;35.918;14422.940;13814.0;3
ACCE;35.923;14422.944;0.94810;4.71179;8.41801;3
LIGH;35.931;14422.950;13837.0;3
ACCE;35.934;14422.954;1.03430;4.75967;8.64786;3
MAGN;35.935;14422.956;-7.71064;4.08994;-44.38932;3
LIGH;35.938;14422.960;13837.0;3
ACCE;35.943;14422.964;1.01514;4.78840;8.65743;3
LIGH;35.951;14422.970;13837.0;3
ACCE;35.954;14422.974;1.08218;4.80756;8.75320;3
MAGN;35.955;14422.976;-7.71064;4.08994;-44.38932;3
LIGH;35.959;14422.980;13837.0;3
ACCE;35.963;14422.984;1.14922;4.85544;8.65743;3
LIGH;35.973;14422.995;13837.0;3
ACCE;35.978;14422.997;1.13006;4.81713;8.66701;3
MAGN;35.979;14423.000;-7.71064;4.08994;-44.38932;3
LIGH;35.981;14423.003;13837.0;3
ACCE;35.983;14423.004;1.11091;4.79798;8.58082;3
LIGH;35.991;14423.010;13814.0;3
ACCE;35.996;14423.014;1.07260;4.75967;8.57124;3
MAGN;35.997;14423.018;-7.59385;4.62823;-44.52420;3
LIGH;36.000;14423.021;13837.0;3
ACCE;36.003;14423.024;1.03430;4.75967;8.65743;3
LIGH;36.009;14423.030;13837.0;3
ACCE;36.014;14423.034;0.96726;4.69264;8.97347;3
MAGN;36.015;14423.036;-7.59385;4.62823;-44.52420;3
LIGH;36.019;14423.040;13837.0;3
ACCE;36.023;14423.044;0.94810;4.72137;9.00220;3
LIGH;36.031;14423.050;13837.0;3
ACCE;36.035;14423.054;0.90980;4.71179;9.15543;3
MAGN;36.036;14423.056;-7.59385;4.62823;-44.52420;3
LIGH;36.038;14423.060;13837.0;3
ACCE;36.046;14423.064;0.92895;4.72137;9.15543;3
LIGH;36.049;14423.071;13814.0;3
ACCE;36.055;14423.074;0.91937;4.71179;9.31823;3
MAGN;36.056;14423.077;-7.58746;4.65774;-44.76337;3
LIGH;36.059;14423.080;13918.0;3
ACCE;36.063;14423.084;0.90022;4.74052;9.10754;3
LIGH;36.071;14423.090;13918.0;3
ACCE;36.075;14423.094;0.93853;4.72137;9.06924;3
MAGN;36.075;14423.096;-7.58746;4.65774;-44.76337;3
LIGH;36.078;14423.100;13918.0;3
ACCE;36.083;14423.104;0.97683;4.72137;9.00220;3
LIGH;36.091;14423.110;13918.0;3
ACCE;36.094;14423.114;0.94810;4.77883;8.98304;3
MAGN;36.096;14423.116;-7.58746;4.65774;-44.76337;3
LIGH;36.098;14423.120;13918.0;3
ACCE;36.103;14423.124;0.95768;4.79798;8.83939;3
LIGH;36.108;14423.130;13918.0;3
ACCE;36.114;14423.134;1.01514;4.79798;8.89685;3
MAGN;36.118;14423.136;-7.20897;4.05639;-44.70409;3
LIGH;36.119;14423.140;13872.0;3
ACCE;36.123;14423.144;1.12049;4.82671;8.78193;3
LIGH;36.132;14423.150;13872.0;3
ACCE;36.135;14423.154;1.12049;4.82671;8.74362;3
MAGN;36.136;14423.156;-7.20897;4.05639;-44.70409;3
SOUN;36.136;1171.05;0.03574;65.04
LIGH;36.140;14423.160;13872.0;3
ACCE;36.143;14423.164;1.06303;4.82671;8.60955;3
LIGH;36.151;14423.170;13872.0;3
ACCE;36.154;14423.174;1.01514;4.81713;8.61913;3
MAGN;36.155;14423.176;-7.20897;4.05639;-44.70409;3
LIGH;36.158;14423.180;13872.0;3
ACCE;36.163;14423.184;0.92895;4.75010;8.54251;3
LIGH;36.171;14423.190;13872.0;3
ACCE;36.174;14423.194;0.92895;4.71179;8.62870;3
MAGN;36.176;14423.196;-7.36638;3.88521;-44.64938;3
LIGH;36.178;14423.200;13837.0;3
ACCE;36.183;14423.204;0.93853;4.69264;8.50420;3
LIGH;36.188;14423.210;13837.0;3
ACCE;36.194;14423.214;0.94810;4.70221;8.50420;3
MAGN;36.195;14423.216;-7.36638;3.88521;-44.64938;3
LIGH;36.198;14423.220;13837.0;3
ACCE;36.203;14423.224;0.91937;4.71179;8.51378;3
LIGH;36.208;14423.230;13837.0;3
ACCE;36.214;14423.234;0.91937;4.72137;8.59040;3
MAGN;36.215;14423.236;-7.36638;3.88521;-44.64938;3
LIGH;36.219;14423.240;13837.0;3
ACCE;36.223;14423.244;0.92895;4.75010;8.51378;3
LIGH;36.232;14423.250;13837.0;3
ACCE;36.236;14423.255;0.98641;4.73094;8.65743;3
MAGN;36.237;14423.258;-7.49111;4.35862;-44.42931;3
LIGH;36.240;14423.261;13802.0;3
ACCE;36.243;14423.264;1.00556;4.76925;8.63828;3
LIGH;36.248;14423.270;13802.0;3
ACCE;36.255;14423.274;0.98641;4.79798;8.67659;3
MAGN;36.256;14423.277;-7.49111;4.35862;-44.42931;3
LIGH;36.273;14423.282;13802.0;3
ACCE;36.274;14423.284;0.97683;4.78840;8.62870;3
LIGH;36.275;14423.290;13802.0;3
ACCE;36.275;14423.294;0.96726;4.70221;8.66701;3
MAGN;36.275;14423.296;-7.49111;4.35862;-44.42931;3
GNSS;36.276;1490622087.000;40.313495;-3.483180;592.000;0.000;3.0;0.0;25;17
LIGH;36.280;14423.300;13802.0;3
GNSS;36.281;1490622087.000;40.313495;-3.483180;592.000;0.000;3.0;0.0;25;17
ACCE;36.283;14423.304;0.95768;4.71179;8.70532;3
LIGH;36.288;14423.310;13802.0;3
[truncated: 16,527,398 more chars]
