# Supplementary material for: Off-Line Evaluation of Mobile-Centric Indoor Positioning Systems: The Experiences from the 2017 IPIN Competition
Source: Sensors (Basel). 2018 Feb 6;18(2):487. doi: 10.3390/s18020487 (PMC5855053; doi:10.3390/s18020487)
Supplement: Supplementary file 2 [file sensors-18-00487-s002.zip › 02-Validation/CAR/logfile_CAR_R04-2017_S4.txt]

% LogFile created by the 'GetSensorData' App for Android.
% Date of creation: Mon Mar 27 15:42:10 CEST 2017
% Developed by LOPSI research group at CAR-CSIC, Spain (http://www.car.upm-csic.es/lopsi)
% Version 2.0 November 2016
% The 'GetSensorData' program stores information from Smartphone/Tablet internal sensors (Accelerometers, Gyroscopes, Magnetometers, Pressure, Ambient Light, Orientation, Sound level, GPS/GNSS positio, WiFi RSS, Cellular/GSM/3G signal strength,...) and also from external devices (e.g. RFCode RFID reader, XSens IMU or LPMS-B IMU)
%
% Phone used for this logfile:
% Manufacturer:            	samsung
% Model:                   	GT-I9505
% API Android version:     	21
% Android version Release: 	5.0.1
%
% LogFile Data format:
% Accelerometer data: 	'ACCE;AppTimestamp(s);SensorTimestamp(s);Acc_X(m/s^2);Acc_Y(m/s^2);Acc_Z(m/s^2);Accuracy(integer)'
% Gyroscope data:     	'GYRO;AppTimestamp(s);SensorTimestamp(s);Gyr_X(rad/s);Gyr_Y(rad/s);Gyr_Z(rad/s);Accuracy(integer)'
% Magnetometer data:  	'MAGN;AppTimestamp(s);SensorTimestamp(s);Mag_X(uT);;Mag_Y(uT);Mag_Z(uT);Accuracy(integer)'
% Pressure data:      	'PRES;AppTimestamp(s);SensorTimestamp(s);Pres(mbar);Accuracy(integer)'
% Light data:         	'LIGH;AppTimestamp(s);SensorTimestamp(s);Light(lux);Accuracy(integer)'
% Proximity data:     	'PROX;AppTimestamp(s);SensorTimestamp(s);prox(?);Accuracy(integer)'
% Humidity data:      	'HUMI;AppTimestamp(s);SensorTimestamp(s);humi(Percentage);Accuracy(integer)'
% Temperature data:   	'TEMP;AppTimestamp(s);SensorTimestamp(s);temp(Celsius);Accuracy(integer)'
% Orientation data:   	'AHRS;AppTimestamp(s);SensorTimestamp(s);PitchX(deg);RollY(deg);YawZ(deg);RotVecX();RotVecY();RotVecZ();Accuracy(int)'
% GNSS/GPS data:      	'GNSS;AppTimestamp(s);SensorTimeStamp(s);Latit(deg);Long(deg);Altitude(m);Bearing(deg);Accuracy(m);Speed(m/s);SatInView;SatInUse'
% WIFI data:          	'WIFI;AppTimestamp(s);SensorTimeStamp(s);Name_SSID;MAC_BSSID;RSS(dBm);'
% Bluetooth data:     	'BLUE;AppTimestamp(s);Name;MAC_Address;RSS(dBm);'
% BLE 4.0 data:       	'BLE4;AppTimestamp(s);MajorID;MinorID;RSS(dBm);'
% Sound data:         	'SOUN;AppTimestamp(s);RMS;Pressure(Pa);SPL(dB);'
% RFID Reader data:   	'RFID;AppTimestamp(s);ReaderNumber(int);TagID(int);RSS_A(dBm);RSS_B(dBm);'
% IMU XSens data:     	'IMUX;AppTimestamp(s);SensorTimestamp(s);Counter;Acc_X(m/s^2);Acc_Y(m/s^2);Acc_Z(m/s^2);Gyr_X(rad/s);Gyr_Y(rad/s);Gyr_Z(rad/s);Mag_X(uT);;Mag_Y(uT);Mag_Z(uT);Roll(deg);Pitch(deg);Yaw(deg);Quat(1);Quat(2);Quat(3);Quat(4);Pressure(mbar);Temp(Celsius)'
% IMU LPMS-B data:    	'IMUL;AppTimestamp(s);SensorTimestamp(s);Counter;Acc_X(m/s^2);Acc_Y(m/s^2);Acc_Z(m/s^2);Gyr_X(rad/s);Gyr_Y(rad/s);Gyr_Z(rad/s);Mag_X(uT);;Mag_Y(uT);Mag_Z(uT);Roll(deg);Pitch(deg);Yaw(deg);Quat(1);Quat(2);Quat(3);Quat(4);Pressure(mbar);Temp(Celsius)'
% POSI Reference:    		'POSI;Timestamp(s);Counter;Latitude(degrees); Longitude(degrees);floor ID(0,1,2..4);Building ID(0,1,2..3);'
% 
% Note that there are two timestamps: 
%  -'AppTimestamp' is set by the Android App as data is read. It is not representative of when data is actually captured by the sensor (but has a common time reference for all sensors)
%  -'SensorTimestamp' is set by the sensor itself (the delta_time=SensorTimestamp(k)-SensorTimestamp(k-1) between two consecutive samples is an accurate estimate of the sampling interval). This timestamp is better for integrating inertial data. 

GYRO;0.019;949.297;-0.17807;0.24954;-0.17654;3
ACCE;0.020;949.303;-0.60693;3.53683;10.98699;3
MAGN;0.020;949.303;1.92400;7.19700;-38.24600;0
AHRS;0.021;949.303;23.8497;-2.6468;10.1047;0.20776;-0.00432;0.08139;3
GYRO;0.021;949.303;-0.17807;0.24954;-0.17654;3
LIGH;0.022;949.305;12738.0;3
GYRO;0.022;949.308;-0.12034;0.12401;-0.18509;3
ACCE;0.022;949.312;-0.60394;3.96779;10.59554;3
GYRO;0.023;949.312;-0.12034;0.12401;-0.18509;3
AHRS;0.023;949.312;23.7196;-2.3679;9.9984;0.20645;-0.00224;0.08103;3
LIGH;0.024;949.314;12738.0;3
GYRO;0.024;949.317;0.04673;-0.00611;-0.14813;3
ACCE;0.024;949.323;0.21308;4.08571;9.43555;3
MAGN;0.025;949.323;1.92400;7.19700;-38.24600;0
AHRS;0.025;949.323;23.6689;-2.2470;9.2934;0.20593;-0.00252;0.07527;3
GYRO;0.026;949.323;0.04673;-0.00611;-0.14813;3
LIGH;0.026;949.325;12738.0;3
GYRO;0.030;949.328;0.20831;-0.32926;-0.07850;3
ACCE;0.031;949.332;0.55426;4.06476;8.74722;3
GYRO;0.031;949.332;0.20831;-0.32926;-0.07850;3
AHRS;0.032;949.332;23.7236;-2.2169;9.2377;0.20637;-0.00232;0.07483;3
LIGH;0.032;949.334;12663.0;3
GYRO;0.042;949.337;0.28222;-0.58368;-0.04643;3
ACCE;0.043;949.344;0.49261;4.07912;8.21690;3
MAGN;0.044;949.344;1.92400;7.19700;-38.24600;0
AHRS;0.045;949.344;23.8614;-2.3748;9.3421;0.20765;-0.00338;0.07539;3
GYRO;0.046;949.344;0.28222;-0.58368;-0.04643;3
LIGH;0.046;949.346;12663.0;3
ACCE;0.070;949.352;0.49021;4.22397;8.06846;3
GYRO;0.071;949.352;0.26970;-0.62125;-0.05345;3
AHRS;0.071;949.352;24.0968;-2.7683;9.3634;0.20991;-0.00651;0.07477;3
LIGH;0.072;949.354;12663.0;3
GYRO;0.072;949.357;0.20983;-0.43310;-0.05651;3
ACCE;0.072;949.363;0.54708;4.34727;8.13071;3
MAGN;0.073;949.363;1.92400;7.19700;-38.24600;0
AHRS;0.073;949.363;24.2577;-3.0451;10.2902;0.21152;-0.00704;0.08209;3
GYRO;0.074;949.363;0.20983;-0.43310;-0.05651;3
LIGH;0.074;949.365;12663.0;3
GYRO;0.075;949.368;0.13683;-0.19120;-0.04154;3
ACCE;0.075;949.372;0.31424;4.04440;8.32165;3
GYRO;0.075;949.372;0.13683;-0.19120;-0.04154;3
AHRS;0.076;949.372;24.4150;-3.2927;10.2977;0.21303;-0.00900;0.08163;3
LIGH;0.077;949.374;12559.0;3
GYRO;0.083;949.377;0.07025;-0.03207;-0.01374;3
ACCE;0.084;949.383;0.27713;3.74214;8.27376;3
MAGN;0.085;949.383;1.92400;7.19700;-38.24600;0
AHRS;0.085;949.383;24.4951;-3.3693;10.7104;0.21380;-0.00881;0.08496;3
GYRO;0.086;949.383;0.07025;-0.03207;-0.01374;3
LIGH;0.086;949.385;12559.0;3
GYRO;0.094;949.388;0.04032;-0.00458;0.00519;3
ACCE;0.095;949.395;0.49620;3.58532;8.16004;3
GYRO;0.096;949.395;0.04032;-0.00458;0.00519;3
AHRS;0.097;949.395;24.5453;-3.3831;10.7459;0.21424;-0.00882;0.08521;3
LIGH;0.097;949.397;12559.0;3
MAGN;0.103;949.404;1.92400;7.19700;-38.24600;0
GYRO;0.103;949.404;-0.02199;-0.01588;0.02841;3
ACCE;0.104;949.404;0.59077;3.66672;8.40963;3
AHRS;0.105;949.404;24.5786;-3.3888;10.6802;0.21452;-0.00897;0.08463;3
PRES;0.105;949.407;954.2000;3
LIGH;0.106;949.407;12525.0;3
ACCE;0.110;949.412;0.29209;4.01508;8.95611;3
GYRO;0.110;949.412;-0.08796;-0.03787;0.01466;3
AHRS;0.111;949.412;24.5723;-3.3864;10.7236;0.21447;-0.00887;0.08500;3
LIGH;0.112;949.414;12525.0;3
GYRO;0.121;949.417;-0.11301;-0.03787;0.01741;3
ACCE;0.122;949.423;0.32920;4.18686;9.01956;3
MAGN;0.122;949.423;1.60000;7.19700;-38.24600;0
AHRS;0.123;949.423;24.5434;-3.3911;10.4226;0.21420;-0.00950;0.08245;3
GYRO;0.124;949.423;-0.11301;-0.03787;0.01741;3
LIGH;0.124;949.425;12525.0;3
GYRO;0.131;949.428;-0.07605;-0.05498;0.06200;3
ACCE;0.132;949.432;0.47944;3.88340;8.92858;3
GYRO;0.132;949.432;-0.07605;-0.05498;0.06200;3
AHRS;0.133;949.432;24.4747;-3.4109;10.4710;0.21364;-0.00963;0.08286;3
LIGH;0.134;949.435;12525.0;3
GYRO;0.141;949.437;-0.03085;-0.13683;0.07941;3
ACCE;0.142;949.443;0.30347;3.55778;8.79749;3
MAGN;0.142;949.443;1.60000;7.19700;-38.24600;0
AHRS;0.143;949.443;24.4240;-3.4370;10.3396;0.21322;-0.01014;0.08171;3
GYRO;0.144;949.443;-0.03085;-0.13683;0.07941;3
LIGH;0.145;949.446;12546.0;3
GYRO;0.151;949.448;-0.01894;-0.21961;0.04795;3
ACCE;0.152;949.452;0.61232;4.10665;8.67359;3
GYRO;0.153;949.452;-0.01894;-0.21961;0.04795;3
AHRS;0.153;949.452;24.4200;-3.5451;10.4364;0.21327;-0.01088;0.08233;3
LIGH;0.154;949.456;12546.0;3
GYRO;0.164;949.457;-0.01588;-0.21014;0.01619;3
GYRO;0.165;949.462;-0.01588;-0.21014;0.01619;3
AHRS;0.165;949.465;24.4279;-3.6750;10.5988;0.21344;-0.01168;0.08347;3
MAGN;0.166;949.465;1.60000;7.19700;-38.56300;0
ACCE;0.167;949.465;0.72664;4.12820;8.56286;3
GYRO;0.168;949.465;-0.01588;-0.21014;0.01619;3
LIGH;0.168;949.468;12546.0;3
ACCE;0.171;949.472;0.60334;3.95283;8.63648;3
GYRO;0.172;949.472;-0.01130;-0.16646;-0.00733;3
AHRS;0.172;949.472;24.4296;-3.8372;10.6627;0.21358;-0.01293;0.08371;3
LIGH;0.173;949.475;12546.0;3
GYRO;0.181;949.477;-0.01069;-0.14783;-0.01894;3
ACCE;0.182;949.483;0.58239;3.96600;8.69933;3
MAGN;0.183;949.483;1.60000;7.19700;-38.56300;0
AHRS;0.184;949.483;24.4326;-3.8959;10.8704;0.21368;-0.01304;0.08536;3
GYRO;0.185;949.483;-0.01069;-0.14783;-0.01894;3
LIGH;0.186;949.486;12459.0;3
GYRO;0.190;949.488;-0.01405;-0.13500;-0.02963;3
ACCE;0.191;949.492;0.59017;4.14436;8.79450;3
GYRO;0.191;949.492;-0.01405;-0.13500;-0.02963;3
AHRS;0.192;949.492;24.4441;-3.9781;10.8982;0.21384;-0.01368;0.08544;3
LIGH;0.193;949.494;12459.0;3
GYRO;0.201;949.497;-0.01466;-0.06658;-0.01466;3
ACCE;0.202;949.503;0.43155;4.18925;8.89566;3
MAGN;0.203;949.503;1.60000;7.19700;-38.56300;0
AHRS;0.203;949.503;24.4534;-4.0262;11.0152;0.21397;-0.01386;0.08634;3
GYRO;0.205;949.503;-0.01466;-0.06658;-0.01466;3
LIGH;0.205;949.506;12459.0;3
GYRO;0.210;949.508;-0.00336;0.03635;0.01802;3
ACCE;0.211;949.512;0.52493;4.06476;8.77834;3
GYRO;0.211;949.512;-0.00336;0.03635;0.01802;3
AHRS;0.212;949.512;24.4590;-4.0540;11.0443;0.21404;-0.01404;0.08653;3
LIGH;0.213;949.514;12459.0;3
GYRO;0.248;949.517;0.01130;0.10110;0.06353;3
GYRO;0.249;949.522;0.01130;0.10110;0.06353;3
ACCE;0.250;949.526;0.74759;3.94205;8.80587;3
AHRS;0.250;949.526;24.4582;-4.0161;10.9862;0.21400;-0.01382;0.08611;3
MAGN;0.255;949.526;1.60000;7.19700;-38.56300;0
GYRO;0.262;949.526;0.01130;0.10110;0.06353;3
LIGH;0.268;949.530;12502.0;3
GYRO;0.271;949.532;0.00977;0.09316;0.09041;3
AHRS;0.272;949.532;24.4582;-4.0161;10.9862;0.21400;-0.01382;0.08611;3
ACCE;0.274;949.532;0.84455;3.92709;9.02015;3
GYRO;0.280;949.537;-0.00122;0.02016;0.07117;3
AHRS;0.281;949.543;24.4582;-4.0161;10.9862;0.21400;-0.01382;0.08611;3
MAGN;0.283;949.543;1.60000;7.19700;-38.56300;0
ACCE;0.284;949.543;0.76794;3.96719;9.14046;3
GYRO;0.285;949.543;-0.00122;0.02016;0.07117;3
HUMI;0.286;949.552;47.2;3
TEMP;0.289;949.552;19.4;3
LIGH;0.292;949.552;12502.0;3
LIGH;0.293;949.552;12502.0;3
GYRO;0.294;949.548;0.01069;-0.04581;0.03787;3
ACCE;0.295;949.552;0.69013;4.01687;8.91900;3
GYRO;0.296;949.552;0.01069;-0.04581;0.03787;3
AHRS;0.297;949.552;24.4758;-3.9854;11.1677;0.21414;-0.01321;0.08770;3
LIGH;0.298;949.554;12517.0;3
GYRO;0.298;949.557;0.03054;-0.06628;0.02779;3
ACCE;0.299;949.563;0.71826;4.03662;8.50181;3
MAGN;0.299;949.563;1.60000;7.19700;-38.56300;0
AHRS;0.300;949.563;24.4956;-4.0210;10.8949;0.21431;-0.01400;0.08531;3
GYRO;0.300;949.563;0.03054;-0.06628;0.02779;3
LIGH;0.301;949.566;12524.0;3
GYRO;0.301;949.568;0.07086;-0.06658;0.02413;3
ACCE;0.301;949.575;0.80146;3.95402;8.16483;3
GYRO;0.302;949.575;0.07086;-0.06658;0.02413;3
AHRS;0.302;949.575;24.5337;-4.0786;10.9616;0.21468;-0.01433;0.08575;3
LIGH;0.303;949.578;12524.0;3
GYRO;0.303;949.580;0.07697;-0.05162;0.01374;3
ACCE;0.304;949.585;0.72425;3.89776;8.15705;3
MAGN;0.304;949.585;1.25100;7.19700;-38.56300;0
AHRS;0.305;949.585;24.6009;-4.1372;10.7858;0.21527;-0.01510;0.08411;3
GYRO;0.305;949.585;0.07697;-0.05162;0.01374;3
PRES;0.306;949.588;954.1500;3
LIGH;0.307;949.588;12524.0;3
ACCE;0.307;949.592;0.65062;4.03243;8.34559;3
GYRO;0.308;949.592;0.03818;-0.01649;-0.02382;3
AHRS;0.308;949.592;24.6622;-4.1700;10.8363;0.21582;-0.01523;0.08445;3
LIGH;0.309;949.596;12539.0;3
GYRO;0.309;949.597;-0.01680;0.04490;-0.05284;3
ACCE;0.310;949.603;0.66918;4.14197;8.54730;3
MAGN;0.310;949.603;1.25100;7.19700;-38.88700;0
AHRS;0.310;949.603;24.6931;-4.1727;10.6281;0.21606;-0.01562;0.08266;3
GYRO;0.311;949.603;-0.01680;0.04490;-0.05284;3
LIGH;0.311;949.606;12539.0;3
GYRO;0.312;949.608;-0.05559;0.10751;-0.04826;3
ACCE;0.314;949.612;0.58478;4.08391;8.59399;3
GYRO;0.315;949.612;-0.05559;0.10751;-0.04826;3
AHRS;0.316;949.612;24.7015;-4.1227;10.6319;0.21609;-0.01518;0.08278;3
LIGH;0.317;949.615;12539.0;3
GYRO;0.341;949.617;-0.07575;0.09438;-0.00550;3
ACCE;0.342;949.623;0.55067;4.03124;8.54969;3
MAGN;0.349;949.623;1.25100;7.19700;-38.88700;0
AHRS;0.349;949.623;24.6879;-4.0486;10.2891;0.21588;-0.01521;0.08002;3
GYRO;0.350;949.623;-0.07575;0.09438;-0.00550;3
LIGH;0.351;949.626;12539.0;3
GYRO;0.351;949.628;-0.08430;0.00000;0.05223;3
ACCE;0.352;949.632;0.68055;4.04680;8.60656;3
GYRO;0.352;949.632;-0.08430;0.00000;0.05223;3
AHRS;0.353;949.632;24.6554;-3.9860;10.3252;0.21557;-0.01464;0.08046;3
LIGH;0.353;949.635;12495.0;3
GYRO;0.354;949.637;-0.10446;-0.10201;0.09041;3
GYRO;0.354;949.642;-0.10446;-0.10201;0.09041;3
AHRS;0.355;949.645;24.6217;-4.0059;10.1401;0.21527;-0.01518;0.07887;3
MAGN;0.356;949.645;1.25100;7.19700;-38.88700;0
ACCE;0.356;949.645;0.83737;4.08511;8.76338;3
GYRO;0.357;949.645;-0.10446;-0.10201;0.09041;3
LIGH;0.357;949.648;12495.0;3
ACCE;0.358;949.652;0.91459;3.98096;9.03512;3
GYRO;0.358;949.652;-0.11790;-0.15241;0.09621;3
AHRS;0.363;949.652;24.5438;-4.1218;10.2652;0.21471;-0.01600;0.07975;3
LIGH;0.364;949.654;12495.0;3
GYRO;0.364;949.657;-0.12370;-0.15088;0.07819;3
ACCE;0.365;949.663;0.92057;3.94205;9.02794;3
MAGN;0.365;949.663;1.25100;7.19700;-38.88700;0
AHRS;0.366;949.663;24.4934;-4.2087;10.4443;0.21436;-0.01644;0.08113;3
GYRO;0.366;949.663;-0.12370;-0.15088;0.07819;3
LIGH;0.367;949.666;12495.0;3
GYRO;0.370;949.668;-0.10385;-0.11423;0.04795;3
ACCE;0.371;949.672;1.02592;3.95043;8.93157;3
GYRO;0.371;949.672;-0.10385;-0.11423;0.04795;3
AHRS;0.372;949.672;24.4171;-4.3389;10.5414;0.21382;-0.01743;0.08175;3
LIGH;0.372;949.674;12534.0;3
GYRO;0.383;949.677;-0.08094;-0.05803;0.00886;3
ACCE;0.383;949.683;1.00796;3.90015;8.85256;3
MAGN;0.384;949.683;0.92700;7.19700;-38.88700;0
AHRS;0.384;949.683;24.3648;-4.4216;10.5474;0.21344;-0.01817;0.08167;3
GYRO;0.385;949.683;-0.08094;-0.05803;0.00886;3
LIGH;0.386;949.686;12534.0;3
GYRO;0.391;949.688;-0.06964;-0.01497;-0.05101;3
ACCE;0.391;949.692;0.94332;3.92888;8.77116;3
GYRO;0.392;949.692;-0.06964;-0.01497;-0.05101;3
AHRS;0.392;949.692;24.3219;-4.4689;10.5963;0.21312;-0.01851;0.08202;3
LIGH;0.395;949.694;12534.0;3
GYRO;0.404;949.697;-0.06658;0.00611;-0.09591;3
GYRO;0.404;949.702;-0.06658;0.00611;-0.09591;3
AHRS;0.405;949.706;24.2983;-4.4742;10.4522;0.21290;-0.01885;0.08080;3
MAGN;0.405;949.706;0.92700;7.19700;-38.88700;0
ACCE;0.406;949.706;0.93793;3.96240;8.66521;3
GYRO;0.406;949.706;-0.06658;0.00611;-0.09591;3
LIGH;0.407;949.708;12493.0;3
ACCE;0.411;949.712;0.82061;3.98635;8.54670;3
GYRO;0.411;949.712;-0.06261;0.02382;-0.10507;3
AHRS;0.412;949.712;24.2714;-4.4380;10.4213;0.21264;-0.01862;0.08061;3
LIGH;0.412;949.714;12493.0;3
GYRO;0.421;949.717;-0.06842;0.03971;-0.09346;3
ACCE;0.422;949.723;0.71646;3.93248;8.48804;3
MAGN;0.422;949.723;0.92700;7.19700;-38.88700;0
AHRS;0.423;949.723;24.2616;-4.4112;10.2151;0.21250;-0.01878;0.07892;3
GYRO;0.423;949.723;-0.06842;0.03971;-0.09346;3
LIGH;0.424;949.726;12493.0;3
GYRO;0.430;949.728;-0.07727;0.05131;-0.08155;3
ACCE;0.431;949.732;0.70330;3.90554;8.46231;3
GYRO;0.431;949.732;-0.07727;0.05131;-0.08155;3
AHRS;0.431;949.732;24.2376;-4.3571;10.1900;0.21226;-0.01839;0.07882;3
LIGH;0.432;949.734;12493.0;3
GYRO;0.441;949.737;-0.09529;0.05681;-0.05376;3
ACCE;0.442;949.743;0.72065;3.96839;8.52037;3
MAGN;0.444;949.743;0.92700;7.19700;-38.88700;0
AHRS;0.445;949.743;24.2155;-4.3112;9.9597;0.21200;-0.01844;0.07695;3
GYRO;0.445;949.743;-0.09529;0.05681;-0.05376;3
LIGH;0.446;949.746;12461.0;3
GYRO;0.453;949.748;-0.11332;0.08094;-0.02291;3
ACCE;0.454;949.756;0.69492;4.08331;8.47667;3
GYRO;0.454;949.756;-0.11332;0.08094;-0.02291;3
AHRS;0.455;949.756;24.1808;-4.2574;9.9604;0.21167;-0.01801;0.07708;3
LIGH;0.455;949.758;12461.0;3
GYRO;0.463;949.761;-0.13317;0.11912;0.01191;3
ACCE;0.464;949.765;0.59316;4.02106;8.58680;3
MAGN;0.464;949.765;0.92700;7.19700;-38.88700;0
AHRS;0.465;949.765;24.1221;-4.1836;9.6979;0.21108;-0.01792;0.07501;3
GYRO;0.465;949.765;-0.13317;0.11912;0.01191;3
PRES;0.466;949.768;954.1000;3
LIGH;0.466;949.768;12461.0;3
SOUN;0.467;340.12;0.01038;54.30
ACCE;0.471;949.772;0.35195;3.89956;8.84298;3
GYRO;0.471;949.772;-0.15608;0.15577;0.03054;3
AHRS;0.472;949.772;24.0597;-4.1032;9.7281;0.21051;-0.01723;0.07544;3
LIGH;0.472;949.774;12461.0;3
GYRO;0.482;949.777;-0.17226;0.16066;0.04246;3
ACCE;0.482;949.783;0.38247;3.94086;9.09797;3
MAGN;0.482;949.783;0.92700;7.19700;-38.88700;0
AHRS;0.483;949.783;23.9937;-4.0216;9.4052;0.20984;-0.01718;0.07287;3
GYRO;0.483;949.783;-0.17226;0.16066;0.04246;3
LIGH;0.484;949.786;12456.0;3
GYRO;0.490;949.788;-0.17013;0.12004;0.06964;3
ACCE;0.490;949.792;0.46567;3.95881;9.25060;3
GYRO;0.491;949.792;-0.17013;0.12004;0.06964;3
AHRS;0.491;949.792;23.8877;-3.9145;9.4651;0.20888;-0.01624;0.07363;3
LIGH;0.492;949.794;12456.0;3
GYRO;0.502;949.797;-0.14783;0.05589;0.10140;3
ACCE;0.502;949.803;0.53690;3.91811;9.29429;3
MAGN;0.503;949.803;0.92700;7.19700;-38.88700;0
AHRS;0.504;949.803;23.7982;-3.8569;9.1354;0.20804;-0.01641;0.07097;3
GYRO;0.507;949.803;-0.14783;0.05589;0.10140;3
LIGH;0.508;949.806;12456.0;3
GYRO;0.512;949.808;-0.11179;0.00092;0.12065;3
ACCE;0.513;949.812;0.55605;3.93906;9.32961;3
GYRO;0.514;949.812;-0.11179;0.00092;0.12065;3
AHRS;0.517;949.812;23.7043;-3.8383;9.2390;0.20724;-0.01614;0.07192;3
LIGH;0.518;949.814;12456.0;3
GYRO;0.523;949.817;-0.09529;-0.02749;0.12401;3
ACCE;0.523;949.824;0.60753;3.87921;9.19074;3
MAGN;0.524;949.824;0.92700;7.19700;-38.88700;0
AHRS;0.531;949.824;23.6445;-3.8589;9.1502;0.20674;-0.01652;0.07115;3
GYRO;0.532;949.824;-0.09529;-0.02749;0.12401;3
LIGH;0.532;949.827;12508.0;3
ACCE;0.534;949.832;0.74400;3.91512;9.09737;3
GYRO;0.543;949.832;-0.07178;-0.03238;0.11545;3
AHRS;0.543;949.832;23.5822;-3.9149;9.2868;0.20626;-0.01679;0.07224;3
LIGH;0.546;949.834;12508.0;3
GYRO;0.546;949.837;-0.05834;-0.02107;0.08858;3
ACCE;0.547;949.843;0.92656;4.03603;9.07881;3
MAGN;0.547;949.843;0.92700;7.19700;-38.88700;0
AHRS;0.547;949.843;23.5569;-3.9649;9.3356;0.20609;-0.01715;0.07258;3
GYRO;0.548;949.843;-0.05834;-0.02107;0.08858;3
LIGH;0.549;949.846;12508.0;3
GYRO;0.558;949.848;-0.05040;0.00611;0.04581;3
GYRO;0.561;949.852;-0.05040;0.00611;0.04581;3
ACCE;0.562;949.852;0.85353;4.05039;9.14106;3
AHRS;0.562;949.852;23.5301;-4.0086;9.4395;0.20590;-0.01736;0.07340;3
LIGH;0.563;949.854;12508.0;3
GYRO;0.563;949.857;-0.04276;0.02718;-0.00122;3
GYRO;0.564;949.863;-0.04276;0.02718;-0.00122;3
AHRS;0.564;949.863;23.5048;-4.0091;9.4123;0.20568;-0.01743;0.07318;3
MAGN;0.565;949.863;0.92700;7.19700;-38.88700;0
ACCE;0.565;949.863;0.78829;3.96300;9.06325;3
LIGH;0.566;949.866;12534.0;3
GYRO;0.570;949.868;-0.02443;0.05406;-0.02107;3
ACCE;0.571;949.872;0.72425;3.96540;9.00639;3
GYRO;0.571;949.872;-0.02443;0.05406;-0.02107;3
AHRS;0.571;949.872;23.4980;-4.0019;9.4351;0.20562;-0.01733;0.07339;3
LIGH;0.572;949.874;12534.0;3
GYRO;0.583;949.877;-0.00061;0.08338;-0.01497;3
ACCE;0.583;949.884;0.61651;3.91691;8.94354;3
MAGN;0.584;949.884;0.92700;7.19700;-38.88700;0
AHRS;0.584;949.884;23.4963;-3.9648;9.3299;0.20557;-0.01721;0.07256;3
GYRO;0.585;949.884;-0.00061;0.08338;-0.01497;3
LIGH;0.585;949.887;12534.0;3
ACCE;0.590;949.892;0.52972;3.94744;8.87650;3
GYRO;0.590;949.892;0.01436;0.09224;-0.00886;3
AHRS;0.591;949.892;23.5126;-3.8932;9.3628;0.20567;-0.01653;0.07296;3
LIGH;0.592;949.894;12564.0;3
GYRO;0.602;949.897;0.02016;0.07422;-0.00489;3
ACCE;0.604;949.903;0.35913;3.93427;8.82323;3
MAGN;0.605;949.903;0.92700;7.19700;-38.88700;0
AHRS;0.606;949.903;23.5317;-3.8337;9.0901;0.20575;-0.01649;0.07074;3
GYRO;0.608;949.903;0.02016;0.07422;-0.00489;3
LIGH;0.612;949.906;12564.0;3
GYRO;0.612;949.908;0.01924;0.06536;0.00305;3
ACCE;0.613;949.912;0.26875;3.97078;8.80647;3
GYRO;0.613;949.912;0.01924;0.06536;0.00305;3
AHRS;0.614;949.912;23.5620;-3.7640;9.1232;0.20597;-0.01582;0.07113;3
LIGH;0.615;949.914;12564.0;3
GYRO;0.622;949.917;0.00214;0.05925;0.00061;3
ACCE;0.623;949.923;0.33938;4.01567;8.80288;3
MAGN;0.623;949.923;0.92700;7.19700;-38.88700;0
AHRS;0.624;949.923;23.5889;-3.7148;8.8682;0.20614;-0.01584;0.06903;3
GYRO;0.625;949.923;0.00214;0.05925;0.00061;3
LIGH;0.625;949.926;12564.0;3
GYRO;0.634;949.928;-0.01772;0.03971;-0.00733;3
ACCE;0.635;949.936;0.36212;4.03363;8.90942;3
GYRO;0.635;949.936;-0.01772;0.03971;-0.00733;3
AHRS;0.636;949.936;23.6080;-3.6613;8.9060;0.20627;-0.01530;0.06945;3
LIGH;0.637;949.938;12488.0;3
MAGN;0.644;949.945;0.92700;7.19700;-38.88700;0
GYRO;0.645;949.945;-0.04734;0.01161;-0.00886;3
ACCE;0.646;949.945;0.32202;3.96959;9.15722;3
AHRS;0.647;949.945;23.6073;-3.6109;8.6825;0.20620;-0.01527;0.06763;3
LIGH;0.649;949.948;12488.0;3
PRES;0.650;949.948;954.1300;3
ACCE;0.654;949.952;0.40642;3.85227;9.34816;3
GYRO;0.656;949.952;-0.06994;-0.01191;-0.00672;3
AHRS;0.657;949.952;23.5820;-3.5883;8.7061;0.20598;-0.01506;0.06788;3
LIGH;0.658;949.954;12488.0;3
GYRO;0.665;949.957;-0.05376;-0.04979;0.00458;3
ACCE;0.665;949.963;0.50218;3.79242;9.30746;3
MAGN;0.666;949.963;0.92700;7.19700;-38.88700;0
AHRS;0.667;949.963;23.5465;-3.5836;8.6467;0.20567;-0.01515;0.06740;3
GYRO;0.668;949.963;-0.05376;-0.04979;0.00458;3
LIGH;0.668;949.966;12488.0;3
GYRO;0.670;949.968;0.00916;-0.07361;0.01955;3
ACCE;0.672;949.972;0.62189;3.98934;9.11113;3
GYRO;0.672;949.972;0.00916;-0.07361;0.01955;3
AHRS;0.673;949.972;23.5246;-3.6130;8.6901;0.20550;-0.01534;0.06773;3
LIGH;0.674;949.975;12552.0;3
GYRO;0.682;949.977;0.08980;-0.05864;0.03665;3
ACCE;0.683;949.983;0.68893;4.17489;8.93097;3
MAGN;0.683;949.983;0.92700;7.19700;-38.88700;0
AHRS;0.684;949.983;23.5505;-3.6580;8.7728;0.20576;-0.01555;0.06834;3
GYRO;0.685;949.983;0.08980;-0.05864;0.03665;3
LIGH;0.685;949.986;12552.0;3
GYRO;0.690;949.988;0.12492;-0.02627;0.04948;3
ACCE;0.691;949.992;0.60214;4.04440;8.73764;3
GYRO;0.692;949.992;0.12492;-0.02627;0.04948;3
AHRS;0.692;949.992;23.6266;-3.7038;8.8440;0.20645;-0.01576;0.06883;3
LIGH;0.693;949.995;12552.0;3
GYRO;0.711;949.997;0.16890;-0.01772;0.09010;3
ACCE;0.712;950.005;0.54648;3.80379;8.50061;3
MAGN;0.712;950.005;1.26400;7.19700;-38.88700;0
AHRS;0.713;950.005;23.7014;-3.7260;9.1106;0.20713;-0.01541;0.07103;3
GYRO;0.714;950.005;0.16890;-0.01772;0.09010;3
LIGH;0.715;950.008;12552.0;3
ACCE;0.716;950.012;0.59077;3.73855;8.40245;3
GYRO;0.717;950.012;0.17990;-0.04490;0.13256;3
AHRS;0.717;950.012;23.8309;-3.7668;9.2368;0.20828;-0.01544;0.07198;3
LIGH;0.721;950.015;12508.0;3
GYRO;0.722;950.017;0.16218;-0.09010;0.14233;3
ACCE;0.724;950.023;0.71407;3.89776;8.44854;3
MAGN;0.726;950.023;1.26400;7.19700;-38.88700;0
AHRS;0.727;950.023;23.9191;-3.8188;9.3960;0.20908;-0.01552;0.07320;3
GYRO;0.729;950.023;0.16218;-0.09010;0.14233;3
LIGH;0.733;950.026;12508.0;3
GYRO;0.733;950.028;0.12217;-0.08613;0.11454;3
ACCE;0.735;950.032;0.81343;4.11743;8.72148;3
GYRO;0.736;950.032;0.12217;-0.08613;0.11454;3
AHRS;0.737;950.032;24.0361;-3.9258;9.5475;0.21016;-0.01607;0.07424;3
LIGH;0.738;950.035;12508.0;3
GYRO;0.742;950.037;0.09071;-0.06200;0.08186;3
ACCE;0.743;950.043;0.77991;4.08810;8.91840;3
MAGN;0.745;950.043;1.26400;7.19700;-38.88700;0
AHRS;0.746;950.043;24.1080;-4.0035;9.7878;0.21086;-0.01623;0.07611;3
GYRO;0.747;950.043;0.09071;-0.06200;0.08186;3
LIGH;0.748;950.046;12543.0;3
GYRO;0.750;950.048;0.09865;-0.04581;0.07086;3
ACCE;0.751;950.052;0.66020;3.84030;8.79809;3
GYRO;0.751;950.052;0.09865;-0.04581;0.07086;3
AHRS;0.752;950.052;24.1673;-4.0649;9.8913;0.21142;-0.01651;0.07685;3
LIGH;0.752;950.054;12543.0;3
GYRO;0.763;950.057;0.12981;-0.02963;0.08216;3
ACCE;0.763;950.065;0.75238;3.84030;8.57603;3
MAGN;0.764;950.065;1.26400;7.19700;-38.56500;0
AHRS;0.764;950.065;24.2233;-4.1103;10.0260;0.21194;-0.01661;0.07789;3
GYRO;0.767;950.065;0.12981;-0.02963;0.08216;3
LIGH;0.770;950.067;12543.0;3
ACCE;0.771;950.072;0.92955;3.98515;8.50899;3
GYRO;0.771;950.072;0.13836;0.00672;0.08644;3
AHRS;0.772;950.072;24.3263;-4.1713;10.1474;0.21288;-0.01682;0.07876;3
LIGH;0.772;950.074;12543.0;3
GYRO;0.782;950.077;0.13286;0.02474;0.07605;3
ACCE;0.782;950.083;0.96726;4.09768;8.51498;3
MAGN;0.783;950.083;1.26400;7.19700;-38.56500;0
AHRS;0.786;950.083;24.4036;-4.2034;10.1976;0.21356;-0.01693;0.07909;3
GYRO;0.787;950.083;0.13286;0.02474;0.07605;3
LIGH;0.787;950.086;12522.0;3
GYRO;0.790;950.088;0.10201;0.02841;0.04062;3
ACCE;0.791;950.092;0.98462;4.07733;8.53892;3
GYRO;0.796;950.092;0.10201;0.02841;0.04062;3
AHRS;0.797;950.092;24.5021;-4.2274;10.3060;0.21443;-0.01685;0.07992;3
LIGH;0.798;950.095;12522.0;3
GYRO;0.805;950.097;0.05498;-0.01008;0.01588;3
ACCE;0.806;950.104;0.90321;4.01867;8.64307;3
MAGN;0.807;950.104;1.58500;7.19700;-38.56500;0
AHRS;0.809;950.104;24.5644;-4.2352;10.4902;0.21499;-0.01652;0.08144;3
GYRO;0.811;950.104;0.05498;-0.01008;0.01588;3
LIGH;0.812;950.106;12522.0;3
GYRO;0.815;950.109;0.01283;-0.06842;0.03024;3
ACCE;0.816;950.116;0.78051;4.02346;8.77654;3
GYRO;0.817;950.116;0.01283;-0.06842;0.03024;3
AHRS;0.818;950.116;24.6090;-4.2506;10.5489;0.21539;-0.01650;0.08188;3
LIGH;0.819;950.118;12522.0;3
MAGN;0.823;950.125;1.58500;7.19700;-38.56500;0
GYRO;0.826;950.125;-0.01680;-0.12187;0.06170;3
ACCE;0.827;950.125;0.66858;3.83611;8.82622;3
AHRS;0.828;950.125;24.6192;-4.3053;10.7879;0.21555;-0.01651;0.08380;3
LIGH;0.830;950.128;12472.0;3
PRES;0.831;950.128;954.1500;3
ACCE;0.831;950.132;0.63506;3.59669;8.87590;3
GYRO;0.832;950.132;-0.02779;-0.15424;0.10018;3
AHRS;0.833;950.132;24.5961;-4.3745;10.8546;0.21542;-0.01699;0.08425;3
LIGH;0.835;950.135;12472.0;3
GYRO;0.843;950.137;-0.02199;-0.17746;0.12126;3
GYRO;0.844;950.144;-0.02199;-0.17746;0.12126;3
AHRS;0.845;950.144;24.5623;-4.5201;11.2961;0.21530;-0.01743;0.08774;3
MAGN;0.846;950.144;1.58500;7.19700;-38.56500;0
ACCE;0.847;950.144;0.56084;3.54282;8.81485;3
LIGH;0.848;950.146;12472.0;3
GYRO;0.850;950.149;-0.00794;-0.14478;0.08613;3
ACCE;0.851;950.153;0.54947;3.70802;8.80647;3
GYRO;0.852;950.153;-0.00794;-0.14478;0.08613;3
AHRS;0.852;950.153;24.5432;-4.5899;11.3623;0.21521;-0.01791;0.08818;3
LIGH;0.853;950.155;12472.0;3
GYRO;0.862;950.158;0.00336;-0.06261;0.05406;3
ACCE;0.863;950.164;0.52972;3.91033;8.83760;3
MAGN;0.863;950.164;1.58500;7.19700;-38.56500;0
AHRS;0.864;950.164;24.5385;-4.6710;11.6479;0.21527;-0.01807;0.09046;3
GYRO;0.865;950.164;0.00336;-0.06261;0.05406;3
LIGH;0.865;950.166;12519.0;3
GYRO;0.870;950.169;0.03848;-0.02535;-0.00764;3
ACCE;0.871;950.173;0.53211;4.00789;8.76577;3
GYRO;0.872;950.173;0.03848;-0.02535;-0.00764;3
AHRS;0.872;950.173;24.5486;-4.7120;11.7238;0.21540;-0.01826;0.09102;3
LIGH;0.873;950.175;12519.0;3
GYRO;0.883;950.178;0.07819;0.02596;-0.03665;3
ACCE;0.884;950.185;0.60394;4.08211;8.57603;3
MAGN;0.884;950.185;1.58500;6.84900;-38.56500;0
AHRS;0.885;950.185;24.5840;-4.7153;11.8234;0.21572;-0.01807;0.09184;3
GYRO;0.886;950.185;0.07819;0.02596;-0.03665;3
LIGH;0.886;950.187;12519.0;3
ACCE;0.890;950.193;0.82839;4.27126;8.44495;3
GYRO;0.891;950.193;0.09774;0.06384;-0.01527;3
AHRS;0.892;950.193;24.6689;-4.6906;11.8489;0.21643;-0.01773;0.09206;3
LIGH;0.893;950.195;12519.0;3
GYRO;0.902;950.198;0.08186;0.08186;0.03971;3
ACCE;0.903;950.204;1.13306;4.55078;8.57783;3
MAGN;0.903;950.204;1.58500;6.84900;-38.56500;0
AHRS;0.904;950.204;24.7465;-4.6816;11.8021;0.21707;-0.01767;0.09163;3
GYRO;0.905;950.204;0.08186;0.08186;0.03971;3
LIGH;0.905;950.206;12492.0;3
SOUN;0.909;704.02;0.02149;60.62
GYRO;0.913;950.209;0.02627;0.03146;0.10232;3
ACCE;0.914;950.213;1.28449;4.66869;8.87052;3
GYRO;0.915;950.213;0.02627;0.03146;0.10232;3
AHRS;0.915;950.213;24.8315;-4.6718;11.8877;0.21779;-0.01734;0.09233;3
LIGH;0.916;950.215;12492.0;3
GYRO;0.922;950.218;-0.02413;-0.08583;0.15272;3
ACCE;0.923;950.224;1.28569;4.48973;9.20690;3
MAGN;0.923;950.224;1.58500;6.84900;-38.56500;0
AHRS;0.924;950.224;24.8587;-4.7085;11.8712;0.21805;-0.01766;0.09211;3
GYRO;0.925;950.224;-0.02413;-0.08583;0.15272;3
LIGH;0.925;950.226;12492.0;3
GYRO;0.931;950.229;-0.04093;-0.24648;0.20678;3
ACCE;0.931;950.233;1.19590;4.14317;9.33858;3
GYRO;0.932;950.233;-0.04093;-0.24648;0.20678;3
AHRS;0.932;950.233;24.8365;-4.8267;12.0277;0.21798;-0.01839;0.09322;3
LIGH;0.933;950.235;12517.0;3
GYRO;0.943;950.238;-0.04184;-0.39523;0.24404;3
ACCE;0.944;950.245;1.07560;3.89537;9.11532;3
MAGN;0.945;950.245;1.58500;6.84900;-38.56500;0
AHRS;0.945;950.245;24.7993;-5.0156;12.4365;0.21789;-0.01925;0.09635;3
GYRO;0.946;950.245;-0.04184;-0.39523;0.24404;3
LIGH;0.947;950.248;12517.0;3
ACCE;0.951;950.253;0.96007;3.79062;8.74602;3
GYRO;0.951;950.253;-0.04215;-0.44013;0.24496;3
AHRS;0.952;950.253;24.7541;-5.3792;12.6757;0.21786;-0.02192;0.09771;3
LIGH;0.953;950.255;12517.0;3
GYRO;0.962;950.258;-0.04856;-0.46151;0.20586;3
ACCE;0.963;950.264;0.85473;3.78344;8.44974;3
MAGN;0.963;950.264;1.58500;6.84900;-38.56500;0
AHRS;0.964;950.264;24.7274;-5.6170;13.4798;0.21800;-0.02243;0.10408;3
GYRO;0.965;950.264;-0.04856;-0.46151;0.20586;3
LIGH;0.965;950.266;12517.0;3
GYRO;0.971;950.269;-0.07117;-0.43860;0.12034;3
ACCE;0.971;950.273;0.84276;3.83850;8.49582;3
GYRO;0.972;950.273;-0.07117;-0.43860;0.12034;3
AHRS;0.972;950.273;24.6902;-5.9607;13.6608;0.21804;-0.02504;0.10499;3
LIGH;0.973;950.275;12497.0;3
GYRO;0.982;950.278;-0.10599;-0.42699;0.01680;3
ACCE;0.983;950.284;0.87987;3.95343;8.59399;3
MAGN;0.983;950.284;1.58500;6.50300;-38.56500;0
AHRS;0.984;950.284;24.6547;-6.2079;14.5551;0.21817;-0.02547;0.11211;3
GYRO;0.985;950.284;-0.10599;-0.42699;0.01680;3
LIGH;0.985;950.286;12497.0;3
GYRO;0.994;950.289;-0.11851;-0.41356;-0.06750;3
ACCE;0.995;950.296;1.03609;4.06954;8.67060;3
GYRO;0.996;950.296;-0.11851;-0.41356;-0.06750;3
AHRS;0.996;950.296;24.6000;-6.4784;14.6021;0.21798;-0.02773;0.11203;3
LIGH;0.998;950.298;12497.0;3
MAGN;1.004;950.305;1.58500;6.50300;-38.56500;0
GYRO;1.005;950.305;-0.09804;-0.36896;-0.11698;3
ACCE;1.005;950.305;1.15041;4.17429;8.71729;3
AHRS;1.006;950.305;24.5403;-6.7473;15.5418;0.21798;-0.02829;0.11950;3
LIGH;1.007;950.308;12497.0;3
PRES;1.008;950.308;954.1300;3
ACCE;1.013;950.313;1.21745;4.22756;8.66462;3
GYRO;1.014;950.313;-0.05803;-0.29444;-0.13683;3
AHRS;1.015;950.313;24.5167;-6.9091;15.5081;0.21794;-0.02975;0.11893;3
LIGH;1.020;950.316;12483.0;3
GYRO;1.022;950.318;-0.01222;-0.20769;-0.12828;3
ACCE;1.027;950.324;1.37008;4.33470;8.59758;3
MAGN;1.028;950.324;1.58500;6.50300;-38.56500;0
AHRS;1.029;950.324;24.5212;-7.0279;16.0525;0.21825;-0.02971;0.12330;3
GYRO;1.031;950.324;-0.01222;-0.20769;-0.12828;3
LIGH;1.032;950.326;12483.0;3
GYRO;1.032;950.329;0.00825;-0.11668;-0.11240;3
ACCE;1.033;950.333;1.44729;4.41491;8.61254;3
GYRO;1.034;950.333;0.00825;-0.11668;-0.11240;3
AHRS;1.035;950.333;24.5523;-7.1391;16.0122;0.21862;-0.03069;0.12272;3
LIGH;1.036;950.335;12483.0;3
GYRO;1.048;950.338;0.03360;-0.07269;-0.07758;3
ACCE;1.049;950.344;1.36829;4.28921;8.60536;3
MAGN;1.055;950.344;1.58500;6.50300;-38.56500;0
AHRS;1.060;950.344;24.5850;-7.1862;16.3176;0.21902;-0.03046;0.12518;3
GYRO;1.061;950.344;0.03360;-0.07269;-0.07758;3
LIGH;1.062;950.346;12483.0;3
GYRO;1.064;950.349;0.04215;0.00305;-0.05773;3
ACCE;1.065;950.353;1.13485;4.05578;8.49164;3
GYRO;1.066;950.353;0.04215;0.00305;-0.05773;3
AHRS;1.066;950.353;24.6271;-7.2111;16.3108;0.21940;-0.03063;0.12505;3
LIGH;1.067;950.355;12517.0;3
GYRO;1.068;950.358;0.04093;0.04643;-0.03421;3
ACCE;1.068;950.365;0.96307;3.85646;8.24862;3
MAGN;1.069;950.365;1.58500;6.50300;-38.56500;0
AHRS;1.069;950.365;24.6620;-7.1906;16.3160;0.21968;-0.03040;0.12510;3
GYRO;1.070;950.365;0.04093;0.04643;-0.03421;3
LIGH;1.071;950.368;12517.0;3
ACCE;1.072;950.373;0.94511;3.74214;7.97449;3
GYRO;1.072;950.373;0.01527;0.05467;0.00916;3
AHRS;1.073;950.373;24.7053;-7.1434;16.3399;0.21999;-0.02990;0.12536;3
LIGH;1.074;950.375;12517.0;3
GYRO;1.082;950.378;-0.04612;0.05040;0.06994;3
ACCE;1.084;950.384;1.04806;3.67390;7.73447;3
MAGN;1.085;950.384;1.23100;6.50300;-38.56500;0
AHRS;1.086;950.384;24.7217;-7.1225;15.9374;0.22000;-0.03047;0.12199;3
GYRO;1.088;950.384;-0.04612;0.05040;0.06994;3
LIGH;1.089;950.386;12572.0;3
GYRO;1.091;950.389;-0.14478;0.02352;0.11484;3
ACCE;1.092;950.393;1.28569;3.60208;7.54114;3
GYRO;1.093;950.393;-0.14478;0.02352;0.11484;3
AHRS;1.095;950.393;24.7001;-7.1225;16.0311;0.21985;-0.03032;0.12280;3
LIGH;1.097;950.395;12572.0;3
GYRO;1.102;950.398;-0.28772;-0.01741;0.11820;3
ACCE;1.103;950.404;1.68851;3.62722;7.51660;3
MAGN;1.103;950.404;1.23100;6.50300;-38.56500;0
AHRS;1.103;950.404;24.6307;-7.1664;15.8731;0.21927;-0.03108;0.12143;3
GYRO;1.104;950.404;-0.28772;-0.01741;0.11820;3
LIGH;1.104;950.406;12572.0;3
GYRO;1.111;950.409;-0.37293;-0.05712;0.09957;3
ACCE;1.111;950.413;1.86748;3.54641;7.57226;3
GYRO;1.111;950.413;-0.37293;-0.05712;0.09957;3
AHRS;1.112;950.413;24.4520;-7.2416;15.9895;0.21788;-0.03173;0.12241;3
LIGH;1.112;950.415;12572.0;3
GYRO;1.125;950.418;-0.55619;-0.07300;0.00825;3
GYRO;1.125;950.423;-0.55619;-0.07300;0.00825;3
AHRS;1.125;950.426;24.2578;-7.3118;16.1384;0.21636;-0.03229;0.12369;3
MAGN;1.126;950.426;1.23100;6.50300;-38.56500;0
ACCE;1.127;950.426;1.63165;3.44466;7.74464;3
GYRO;1.127;950.426;-0.55619;-0.07300;0.00825;3
LIGH;1.127;950.429;12612.0;3
ACCE;1.131;950.433;1.44311;3.62422;8.37731;3
GYRO;1.131;950.433;-0.72846;-0.07117;-0.14691;3
AHRS;1.131;950.433;23.8393;-7.3613;16.1457;0.21289;-0.03324;0.12399;3
LIGH;1.132;950.435;12612.0;3
GYRO;1.142;950.438;-0.85796;-0.01741;-0.28527;3
ACCE;1.142;950.444;1.31741;3.80139;9.13687;3
MAGN;1.143;950.444;1.23100;6.50300;-38.56500;0
AHRS;1.143;950.444;23.5673;-7.3543;16.4033;0.21067;-0.03307;0.12640;3
GYRO;1.144;950.444;-0.85796;-0.01741;-0.28527;3
LIGH;1.146;950.446;12612.0;3
GYRO;1.151;950.449;-0.91935;0.03665;-0.34270;3
ACCE;1.152;950.453;1.15820;3.83671;9.90721;3
GYRO;1.153;950.453;-0.91935;0.03665;-0.34270;3
AHRS;1.154;950.453;23.0432;-7.2490;16.1771;0.20607;-0.03328;0.12509;3
LIGH;1.155;950.455;12612.0;3
GYRO;1.163;950.458;-0.89400;0.07850;-0.31765;3
ACCE;1.164;950.464;0.87029;3.78164;10.22623;3
MAGN;1.164;950.464;1.23100;6.50300;-38.56500;0
AHRS;1.165;950.464;22.5760;-7.1027;16.3292;0.20201;-0.03238;0.12700;3
GYRO;1.167;950.464;-0.89400;0.07850;-0.31765;3
LIGH;1.168;950.467;12937.0;3
GYRO;1.174;950.469;-0.80207;0.15944;-0.23824;3
ACCE;1.175;950.476;0.55725;3.56556;10.23880;3
GYRO;1.176;950.476;-0.80207;0.15944;-0.23824;3
AHRS;1.177;950.476;22.0189;-6.8969;16.0701;0.19701;-0.03182;0.12558;3
LIGH;1.178;950.479;12937.0;3
GYRO;1.201;950.481;-0.67714;0.28772;-0.13683;3
GYRO;1.204;950.485;-0.67714;0.28772;-0.13683;3
AHRS;1.205;950.485;21.2358;-6.4718;15.6176;0.18980;-0.02997;0.12302;3
MAGN;1.207;950.485;0.89700;6.50300;-38.56500;0
ACCE;1.208;950.485;0.28371;3.21242;10.07360;3
PRES;1.210;950.489;954.1000;3
LIGH;1.211;950.489;12937.0;3
AHRS;1.212;950.493;21.2358;-6.4718;15.6176;0.18980;-0.02997;0.12302;3
ACCE;1.214;950.493;0.15323;3.09271;9.62649;3
GYRO;1.215;950.493;-0.55650;0.39279;-0.03268;3
HUMI;1.217;950.505;47.2;3
TEMP;1.221;950.505;19.0;3
LIGH;1.227;950.505;12937.0;3
GYRO;1.228;950.498;-0.50763;0.41081;0.01649;3
ACCE;1.229;950.504;0.22984;3.11665;9.14765;3
MAGN;1.232;950.504;0.89700;6.50300;-38.56500;0
AHRS;1.233;950.504;20.8379;-6.1535;14.8471;0.18589;-0.02901;0.11726;3
GYRO;1.235;950.504;-0.50763;0.41081;0.01649;3
LIGH;1.236;950.507;13047.0;3
GYRO;1.237;950.509;-0.44593;0.38423;0.09194;3
ACCE;1.238;950.513;0.46388;3.18070;8.81365;3
GYRO;1.239;950.513;-0.44593;0.38423;0.09194;3
AHRS;1.241;950.513;20.5210;-5.8548;14.8574;0.18290;-0.02683;0.11804;3
LIGH;1.244;950.515;13047.0;3
GYRO;1.245;950.518;-0.43891;0.25595;0.11148;3
ACCE;1.248;950.524;0.83498;3.26449;8.54790;3
MAGN;1.250;950.524;0.89700;6.98200;-38.56500;0
AHRS;1.250;950.524;20.2986;-5.6588;13.8993;0.18058;-0.02694;0.11032;3
GYRO;1.251;950.524;-0.43891;0.25595;0.11148;3
LIGH;1.252;950.527;13047.0;3
GYRO;1.252;950.529;-0.48655;0.05223;0.06994;3
ACCE;1.253;950.533;1.21266;3.40455;8.49223;3
GYRO;1.253;950.533;-0.48655;0.05223;0.06994;3
AHRS;1.254;950.533;20.0391;-5.5263;13.9912;0.17827;-0.02595;0.11147;3
LIGH;1.254;950.535;12810.0;3
GYRO;1.257;950.538;-0.56933;-0.16707;-0.01741;3
ACCE;1.258;950.545;1.47662;3.64158;8.77176;3
MAGN;1.258;950.545;0.89700;8.00700;-38.56500;0
AHRS;1.259;950.545;19.8138;-5.5308;13.4825;0.17624;-0.02703;0.10726;3
GYRO;1.259;950.545;-0.56933;-0.16707;-0.01741;3
LIGH;1.260;950.548;13023.0;3
ACCE;1.260;950.553;1.57598;3.76548;9.34756;3
GYRO;1.261;950.553;-0.65179;-0.35247;-0.11790;3
AHRS;1.261;950.553;19.4566;-5.6565;13.4830;0.17331;-0.02848;0.10728;3
LIGH;1.262;950.555;13023.0;3
GYRO;1.263;950.558;-0.68906;-0.46456;-0.20159;3
ACCE;1.263;950.564;1.44969;3.68946;9.98562;3
MAGN;1.263;950.564;0.89700;9.09700;-38.56500;0
AHRS;1.264;950.564;19.1837;-5.8078;13.7798;0.17121;-0.02963;0.10975;3
GYRO;1.264;950.564;-0.68906;-0.46456;-0.20159;3
LIGH;1.265;950.567;13023.0;3
WIFI;1.267;950.522;eduroam;00:0b:86:27:36:c0;-90
WIFI;1.267;950.522;test-CAR;00:0b:86:27:32:e2;-75
WIFI;1.267;950.522;eduroam;00:0b:86:27:32:e0;-78
WIFI;1.267;950.522;portal-csic;00:0b:86:27:32:e1;-75
WIFI;1.267;950.522;test-CAR;00:0b:86:27:36:c2;-90
WIFI;1.267;950.522;test-CAR;00:0b:86:27:35:92;-87
WIFI;1.267;950.522;eduroam;00:0b:86:27:35:90;-90
WIFI;1.267;950.522;portal-csic;00:0b:86:27:36:c1;-90
WIFI;1.267;950.522;portal-csic;00:0b:86:27:35:91;-90
WIFI;1.267;950.522;SMC_LOPSI;00:13:f7:80:98:e4;-90
WIFI;1.267;950.522;WLAN_3F;e0:91:53:1b:36:f3;-90
GYRO;1.280;950.569;-0.65699;-0.45296;-0.24923;3
ACCE;1.283;950.573;1.17974;3.48596;10.27172;3
GYRO;1.284;950.573;-0.65699;-0.45296;-0.24923;3
AHRS;1.284;950.573;18.7739;-6.0394;13.6417;0.16789;-0.03226;0.10848;3
LIGH;1.287;950.575;12992.0;3
GYRO;1.287;950.578;-0.61911;-0.28497;-0.24832;3
ACCE;1.288;950.584;0.92057;3.24714;10.47463;3
MAGN;1.288;950.584;0.89700;10.24100;-38.56500;0
AHRS;1.289;950.584;18.4439;-6.1991;14.2397;0.16541;-0.03313;0.11357;3
GYRO;1.289;950.584;-0.61911;-0.28497;-0.24832;3
LIGH;1.290;950.587;12992.0;3
GYRO;1.304;950.589;-0.50366;-0.15699;-0.23396;3
ACCE;1.305;950.593;0.81762;3.04722;10.72183;3
GYRO;1.309;950.593;-0.50366;-0.15699;-0.23396;3
AHRS;1.309;950.593;18.0586;-6.2833;14.0687;0.16215;-0.03453;0.11223;3
LIGH;1.310;950.595;12992.0;3
GYRO;1.310;950.598;-0.33414;0.09988;-0.19364;3
ACCE;1.311;950.605;0.78949;3.05440;10.94270;3
MAGN;1.311;950.605;0.53800;10.60700;-38.56500;0
AHRS;1.313;950.605;17.7960;-6.2840;13.9088;0.15986;-0.03505;0.11103;3
GYRO;1.314;950.605;-0.33414;0.09988;-0.19364;3
LIGH;1.314;950.608;12992.0;3
ACCE;1.316;950.613;0.88705;3.18010;10.98759;3
GYRO;1.316;950.613;-0.11820;0.30604;-0.16218;3
AHRS;1.316;950.613;17.5735;-6.1365;13.7840;0.15778;-0.03421;0.11030;3
LIGH;1.317;950.615;13108.0;3
GYRO;1.322;950.618;0.14080;0.46823;-0.16493;3
ACCE;1.323;950.624;0.65841;3.04423;10.76792;3
MAGN;1.323;950.624;0.53800;10.60700;-38.56500;0
AHRS;1.324;950.624;17.5157;-5.9385;12.8973;0.15684;-0.03379;0.10302;3
GYRO;1.324;950.624;0.14080;0.46823;-0.16493;3
LIGH;1.324;950.626;13108.0;3
GYRO;1.331;950.629;0.41875;0.56200;-0.19517;3
ACCE;1.331;950.633;0.31603;2.82636;10.12029;3
GYRO;1.332;950.633;0.41875;0.56200;-0.19517;3
AHRS;1.332;950.633;17.6051;-5.5676;12.8313;0.15726;-0.03062;0.10291;3
LIGH;1.333;950.635;13108.0;3
GYRO;1.342;950.638;0.66218;0.56230;-0.21136;3
ACCE;1.343;950.644;0.19513;2.58694;9.52413;3
MAGN;1.343;950.644;0.53800;10.10100;-38.56500;0
AHRS;1.344;950.644;17.8167;-5.2086;11.2561;0.15835;-0.02950;0.08978;3
GYRO;1.344;950.644;0.66218;0.56230;-0.21136;3
LIGH;1.345;950.647;13108.0;3
GYRO;1.354;950.649;0.80940;0.46914;-0.19792;3
ACCE;1.354;950.656;0.22027;2.59112;9.16381;3
GYRO;1.355;950.656;0.80940;0.46914;-0.19792;3
AHRS;1.355;950.656;18.2347;-4.7869;11.1899;0.16158;-0.02560;0.08959;3
LIGH;1.356;950.658;13081.0;3
MAGN;1.364;950.665;0.53800;9.74800;-38.56500;0
GYRO;1.364;950.665;0.83627;0.33720;-0.15149;3
ACCE;1.365;950.665;0.55785;3.07416;9.06564;3
AHRS;1.365;950.665;18.8266;-4.4075;9.4568;0.16600;-0.02433;0.07499;3
PRES;1.365;950.668;954.2000;3
LIGH;1.367;950.668;13081.0;3
ACCE;1.371;950.673;1.40480;3.98216;10.00716;3
GYRO;1.371;950.673;0.81215;0.27489;-0.11729;3
AHRS;1.371;950.673;19.2870;-4.2530;9.4506;0.16985;-0.02267;0.07496;3
LIGH;1.372;950.675;13081.0;3
GYRO;1.382;950.678;0.74006;0.27092;-0.06292;3
ACCE;1.383;950.684;1.49518;4.33410;10.72842;3
MAGN;1.383;950.684;0.53800;9.36700;-38.56500;0
AHRS;1.384;950.684;19.6866;-4.1601;8.7921;0.17308;-0.02256;0.06929;3
GYRO;1.384;950.684;0.74006;0.27092;-0.06292;3
LIGH;1.385;950.687;13164.0;3
GYRO;1.391;950.689;0.72296;0.29413;-0.06139;3
ACCE;1.391;950.693;1.24319;3.79062;10.58297;3
GYRO;1.392;950.693;0.72296;0.29413;-0.06139;3
AHRS;1.392;950.693;20.1614;-4.0094;8.8350;0.17706;-0.02087;0.06968;3
LIGH;1.393;950.695;13089.0;3
GYRO;1.402;950.698;0.82070;0.36957;-0.09927;3
ACCE;1.403;950.704;1.03489;3.54761;10.02991;3
MAGN;1.404;950.704;0.53800;8.94400;-38.56500;0
AHRS;1.404;950.704;20.5334;-3.8702;8.1349;0.18004;-0.02051;0.06375;3
GYRO;1.405;950.704;0.82070;0.36957;-0.09927;3
LIGH;1.406;950.707;13089.0;3
GYRO;1.411;950.709;1.01007;0.53390;-0.14386;3
ACCE;1.411;950.713;0.59675;3.19865;9.36133;3
GYRO;1.412;950.713;1.01007;0.53390;-0.14386;3
AHRS;1.413;950.713;21.0467;-3.6199;8.1468;0.18429;-0.01801;0.06405;3
LIGH;1.413;950.715;13089.0;3
GYRO;1.424;950.718;1.22478;0.75411;-0.17685;3
ACCE;1.425;950.725;0.26276;2.93469;8.67838;3
MAGN;1.425;950.725;0.53800;8.18700;-38.56500;0
AHRS;1.426;950.725;21.5596;-3.3112;7.0731;0.18835;-0.01680;0.05518;3
GYRO;1.427;950.725;1.22478;0.75411;-0.17685;3
LIGH;1.427;950.728;12896.0;3
ACCE;1.431;950.733;-0.01556;2.85030;8.15285;3
GYRO;1.431;950.733;1.37811;0.90500;-0.20311;3
AHRS;1.432;950.733;22.4294;-2.7171;7.0294;0.19549;-0.01129;0.05551;3
LIGH;1.433;950.735;12896.0;3
GYRO;1.442;950.738;1.41232;0.96639;-0.19761;3
ACCE;1.443;950.744;-0.28252;2.98138;7.46572;3
MAGN;1.444;950.744;1.00800;7.36500;-38.56500;0
AHRS;1.444;950.744;23.0341;-2.2680;5.5503;0.20033;-0.00970;0.04349;3
GYRO;1.445;950.744;1.41232;0.96639;-0.19761;3
LIGH;1.446;950.747;12896.0;3
GYRO;1.451;950.749;1.38514;0.95692;-0.17410;3
ACCE;1.452;950.753;-0.37170;3.29921;7.06110;3
GYRO;1.452;950.753;1.38514;0.95692;-0.17410;3
AHRS;1.453;950.753;23.9475;-1.5877;5.4804;0.20785;-0.00362;0.04389;3
LIGH;1.454;950.755;12896.0;3
GYRO;1.464;950.758;1.25716;0.92485;-0.16341;3
ACCE;1.465;950.764;-0.21727;3.82953;7.12155;3
MAGN;1.466;950.764;1.89900;6.59900;-38.23500;0
AHRS;1.467;950.764;24.6972;-1.0401;4.3197;0.21403;-0.00080;0.03487;3
GYRO;1.468;950.764;1.25716;0.92485;-0.16341;3
LIGH;1.469;950.767;12453.0;3
SOUN;1.470;651.85;0.01989;59.95
GYRO;1.479;950.769;1.04794;0.79474;-0.15547;3
ACCE;1.480;950.773;-0.04788;4.49152;7.66623;3
GYRO;1.481;950.773;1.04794;0.79474;-0.15547;3
AHRS;1.482;950.773;25.5362;-0.4055;4.2550;0.22098;0.00476;0.03542;3
LIGH;1.484;950.775;12453.0;3
GYRO;1.487;950.778;0.79718;0.58002;-0.17532;3
GYRO;1.488;950.783;0.79718;0.58002;-0.17532;3
AHRS;1.489;950.787;26.1335;0.0488;3.7055;0.22595;0.00772;0.03159;3
MAGN;1.491;950.787;2.70200;5.81800;-38.23500;0
ACCE;1.493;950.787;-0.05028;4.94702;7.98885;3
GYRO;1.494;950.787;0.79718;0.58002;-0.17532;3
LIGH;1.495;950.790;12453.0;3
ACCE;1.495;950.793;-0.36212;4.89554;7.88650;3
GYRO;1.496;950.793;0.56749;0.35675;-0.21136;3
AHRS;1.497;950.793;26.8310;0.6069;3.5892;0.23173;0.01242;0.03169;3
LIGH;1.499;950.796;12453.0;3
GYRO;1.504;950.798;0.38423;0.22755;-0.23396;3
ACCE;1.505;950.804;-0.72425;4.60345;7.70634;3
MAGN;1.506;950.804;3.37900;5.81800;-38.23500;0
AHRS;1.507;950.804;27.0612;0.8021;3.7962;0.23361;0.01455;0.03384;3
GYRO;1.509;950.804;0.38423;0.22755;-0.23396;3
LIGH;1.510;950.808;12327.0;3
GYRO;1.512;950.809;0.24709;0.18692;-0.20831;3
ACCE;1.513;950.813;-0.77452;4.39396;7.65905;3
GYRO;1.514;950.813;0.24709;0.18692;-0.20831;3
AHRS;1.515;950.813;27.3309;1.0564;3.6546;0.23584;0.01649;0.03316;3
LIGH;1.516;950.816;12327.0;3
GYRO;1.523;950.818;0.13195;0.14630;-0.12095;3
GYRO;1.524;950.824;0.13195;0.14630;-0.12095;3
AHRS;1.525;950.824;27.5233;1.2949;3.9561;0.23735;0.01918;0.03621;3
MAGN;1.528;950.824;3.37900;5.28800;-38.23500;0
ACCE;1.530;950.824;-0.59197;4.34308;7.79552;3
LIGH;1.531;950.827;12327.0;3
GYRO;1.535;950.829;0.01344;0.07483;-0.00855;3
ACCE;1.545;950.837;-0.62489;4.16052;7.76140;3
GYRO;1.546;950.837;0.01344;0.07483;-0.00855;3
AHRS;1.547;950.837;27.5800;1.3912;3.9211;0.23780;0.01994;0.03611;3
LIGH;1.552;950.839;12327.0;3
MAGN;1.552;950.845;4.08300;5.28800;-37.88900;0
GYRO;1.553;950.845;-0.04917;0.01802;0.03818;3
ACCE;1.554;950.845;-0.45969;3.97797;7.66504;3
AHRS;1.554;950.845;27.6047;1.4632;4.9198;0.23780;0.02263;0.04472;3
PRES;1.555;950.849;954.1000;3
LIGH;1.556;950.849;12322.0;3
ACCE;1.557;950.853;-0.19094;4.01687;8.10377;3
GYRO;1.561;950.853;-0.16616;0.00397;0.10079;3
AHRS;1.562;950.853;27.5833;1.4627;4.9767;0.23761;0.02273;0.04520;3
LIGH;1.563;950.855;12322.0;3
GYRO;1.564;950.858;-0.25595;-0.02657;0.10415;3
GYRO;1.564;950.864;-0.25595;-0.02657;0.10415;3
AHRS;1.565;950.864;27.5049;1.4386;5.8660;0.23677;0.02434;0.05268;3
MAGN;1.566;950.864;4.08300;5.28800;-37.88900;0
ACCE;1.570;950.864;-0.16340;4.13957;8.67120;3
LIGH;1.570;950.867;12322.0;3
GYRO;1.574;950.869;-0.28924;-0.07819;0.03421;3
ACCE;1.574;950.873;-0.23643;4.24312;8.94294;3
GYRO;1.575;950.873;-0.28924;-0.07819;0.03421;3
AHRS;1.576;950.873;27.3423;1.3889;5.9865;0.23539;0.02410;0.05360;3
LIGH;1.577;950.875;12420.0;3
GYRO;1.592;950.878;-0.21838;-0.08919;-0.06506;3
ACCE;1.594;950.884;-0.37649;4.39516;9.22007;3
MAGN;1.596;950.884;4.08300;5.28800;-37.88900;0
AHRS;1.597;950.884;27.1897;1.3490;6.7016;0.23397;0.02516;0.05957;3
GYRO;1.599;950.884;-0.21838;-0.08919;-0.06506;3
LIGH;1.600;950.887;12420.0;3
GYRO;1.601;950.889;-0.04001;-0.07117;-0.13989;3
ACCE;1.601;950.893;-0.48602;4.60944;9.29010;3
GYRO;1.603;950.893;-0.04001;-0.07117;-0.13989;3
AHRS;1.604;950.893;27.0591;1.3308;6.6942;0.23287;0.02493;0.05947;3
LIGH;1.605;950.895;12420.0;3
GYRO;1.606;950.898;0.17990;-0.06933;-0.17043;3
GYRO;1.607;950.903;0.17990;-0.06933;-0.17043;3
AHRS;1.608;950.907;27.0561;1.3577;7.1639;0.23273;0.02611;0.06350;3
MAGN;1.612;950.907;4.08300;5.28800;-37.88900;0
ACCE;1.613;950.907;-0.63267;4.75967;8.99980;3
GYRO;1.614;950.907;0.17990;-0.06933;-0.17043;3
LIGH;1.615;950.909;12420.0;3
ACCE;1.616;950.913;-0.74101;4.78302;8.54311;3
GYRO;1.617;950.913;0.36896;-0.04337;-0.15424;3
AHRS;1.618;950.913;27.2255;1.4067;7.0513;0.23416;0.02638;0.06265;3
LIGH;1.619;950.915;12318.0;3
GYRO;1.623;950.918;0.43371;0.00519;-0.09652;3
ACCE;1.624;950.924;-0.76794;4.71777;8.10976;3
MAGN;1.625;950.924;4.08300;4.86100;-37.88900;0
AHRS;1.626;950.924;27.3951;1.4547;7.2974;0.23551;0.02738;0.06482;3
GYRO;1.627;950.924;0.43371;0.00519;-0.09652;3
LIGH;1.628;950.927;12318.0;3
GYRO;1.631;950.929;0.48686;0.05437;-0.05620;3
ACCE;1.632;950.933;-0.71886;4.68366;7.74165;3
GYRO;1.633;950.933;0.48686;0.05437;-0.05620;3
AHRS;1.634;950.933;27.7062;1.5230;7.2508;0.23812;0.02802;0.06456;3
LIGH;1.635;950.935;12318.0;3
GYRO;1.643;950.938;0.44532;0.08583;0.02688;3
ACCE;1.643;950.944;-0.60813;4.66929;7.69377;3
MAGN;1.645;950.944;4.58900;4.38800;-37.52800;0
AHRS;1.646;950.944;27.9927;1.5929;7.6564;0.24040;0.02960;0.06813;3
GYRO;1.648;950.944;0.44532;0.08583;0.02688;3
LIGH;1.649;950.947;12318.0;3
GYRO;1.652;950.949;0.34422;0.16493;0.08094;3
ACCE;1.652;950.953;-0.49979;4.61722;7.80749;3
GYRO;1.653;950.953;0.34422;0.16493;0.08094;3
AHRS;1.654;950.953;28.3050;1.6589;7.7018;0.24298;0.03042;0.06865;3
LIGH;1.655;950.956;12117.0;3
GYRO;1.666;950.958;0.23213;0.21075;0.09621;3
GYRO;1.667;950.963;0.23213;0.21075;0.09621;3
AHRS;1.668;950.968;28.5042;1.7386;7.8420;0.24458;0.03150;0.07000;3
MAGN;1.669;950.968;4.58900;4.02300;-37.52800;0
ACCE;1.670;950.968;-0.47226;4.50589;7.94995;3
GYRO;1.670;950.968;0.23213;0.21075;0.09621;3
LIGH;1.671;950.970;12117.0;3
ACCE;1.672;950.973;-0.42258;4.43286;8.08103;3
GYRO;1.672;950.973;0.14172;0.19792;0.08460;3
AHRS;1.673;950.973;28.7159;1.8821;7.9749;0.24624;0.03311;0.07142;3
LIGH;1.674;950.976;12117.0;3
GYRO;1.683;950.978;0.08002;0.16554;0.06322;3
ACCE;1.684;950.984;-0.30287;4.49332;8.30549;3
MAGN;1.685;950.984;5.06500;4.02300;-37.52800;0
AHRS;1.685;950.984;28.7687;1.9352;8.1926;0.24659;0.03406;0.07337;3
GYRO;1.686;950.984;0.08002;0.16554;0.06322;3
LIGH;1.687;950.987;12117.0;3
GYRO;1.691;950.989;0.05773;0.12187;0.04887;3
ACCE;1.692;950.993;-0.36512;4.50888;8.36055;3
GYRO;1.693;950.993;0.05773;0.12187;0.04887;3
AHRS;1.694;950.993;28.8315;2.0241;8.2759;0.24703;0.03502;0.07426;3
LIGH;1.695;950.996;12056.0;3
GYRO;1.704;950.998;0.05712;0.07422;0.04184;3
ACCE;1.708;951.004;-0.42377;4.54060;8.28633;3
MAGN;1.709;951.004;5.06500;4.02300;-37.52800;0
AHRS;1.710;951.004;28.8735;2.0821;8.4400;0.24730;0.03589;0.07577;3
GYRO;1.711;951.004;0.05712;0.07422;0.04184;3
LIGH;1.712;951.008;12056.0;3
GYRO;1.715;951.009;0.05651;0.02657;0.04307;3
ACCE;1.716;951.017;-0.41061;4.63517;8.20912;3
AHRS;1.717;951.017;28.9296;2.1227;8.5076;0.24772;0.03641;0.07643;3
GYRO;1.718;951.017;0.05651;0.02657;0.04307;3
LIGH;1.719;951.019;12056.0;3
GYRO;1.726;951.022;0.04765;0.00122;0.05376;3
ACCE;1.727;951.027;-0.37469;4.69323;8.15405;3
AHRS;1.728;951.027;28.9952;2.1314;8.5860;0.24825;0.03669;0.07710;3
MAGN;1.729;951.027;4.73400;4.02300;-37.52800;0
GYRO;1.730;951.027;0.04765;0.00122;0.05376;3
PRES;1.730;951.031;954.1200;3
LIGH;1.733;951.031;12092.0;3
ACCE;1.733;951.033;-0.35494;4.63936;8.11335;3
GYRO;1.734;951.033;0.02291;-0.04673;0.06231;3
AHRS;1.734;951.033;29.0454;2.1194;8.4894;0.24871;0.03641;0.07626;3
LIGH;1.735;951.036;12092.0;3
GYRO;1.745;951.038;-0.01588;-0.09560;0.07330;3
ACCE;1.746;951.044;-0.26217;4.59986;8.14567;3
AHRS;1.747;951.044;29.0658;2.0899;8.5384;0.24888;0.03628;0.07661;3
MAGN;1.749;951.044;4.73400;4.02300;-37.52800;0
GYRO;1.750;951.044;-0.01588;-0.09560;0.07330;3
LIGH;1.751;951.047;12092.0;3
GYRO;1.752;951.049;-0.06292;-0.11912;0.08430;3
ACCE;1.753;951.053;-0.13827;4.60704;8.19715;3
AHRS;1.754;951.053;29.0748;1.9973;8.6962;0.24897;0.03585;0.07774;3
GYRO;1.760;951.053;-0.06292;-0.11912;0.08430;3
LIGH;1.762;951.056;12092.0;3
GYRO;1.763;951.058;-0.09865;-0.11423;0.06964;3
ACCE;1.764;951.064;-0.08619;4.60944;8.22947;3
AHRS;1.765;951.064;29.0579;1.9016;8.7868;0.24887;0.03523;0.07829;3
MAGN;1.767;951.064;4.73400;4.02300;-37.52800;0
GYRO;1.768;951.064;-0.09865;-0.11423;0.06964;3
LIGH;1.769;951.067;12057.0;3
GYRO;1.772;951.069;-0.11332;-0.09835;0.03665;3
ACCE;1.773;951.073;-0.08559;4.62620;8.27077;3
GYRO;1.774;951.073;-0.11332;-0.09835;0.03665;3
AHRS;1.775;951.073;29.0141;1.7961;9.0853;0.24848;0.03496;0.08058;3
LIGH;1.777;951.076;12057.0;3
GYRO;1.786;951.078;-0.11545;-0.06384;0.00397;3
GYRO;1.794;951.083;-0.11545;-0.06384;0.00397;3
AHRS;1.795;951.087;28.9687;1.7404;9.2826;0.24808;0.03489;0.08212;3
MAGN;1.796;951.087;4.73400;4.02300;-37.52800;0
ACCE;1.797;951.087;-0.34716;4.57472;8.24802;3
GYRO;1.798;951.087;-0.11545;-0.06384;0.00397;3
LIGH;1.799;951.090;12057.0;3
ACCE;1.800;951.093;-0.33878;4.61363;8.21630;3
GYRO;1.802;951.093;-0.11515;-0.02260;-0.01802;3
AHRS;1.804;951.093;28.9027;1.6961;9.3370;0.24754;0.03459;0.08249;3
LIGH;1.808;951.096;12057.0;3
GYRO;1.809;951.098;-0.11118;0.02260;-0.02443;3
ACCE;1.810;951.104;-0.31843;4.69742;8.34080;3
MAGN;1.814;951.104;5.11600;4.02300;-37.52800;0
AHRS;1.815;951.104;28.8713;1.6956;9.7009;0.24716;0.03535;0.08555;3
GYRO;1.816;951.104;-0.11118;0.02260;-0.02443;3
LIGH;1.816;951.107;12035.0;3
GYRO;1.817;951.109;-0.11179;0.03940;-0.02993;3
ACCE;1.817;951.113;-0.33040;4.74710;8.53892;3
GYRO;1.818;951.113;-0.11179;0.03940;-0.02993;3
AHRS;1.819;951.113;28.8180;1.7232;9.7256;0.24668;0.03560;0.08582;3
LIGH;1.820;951.116;12035.0;3
GYRO;1.831;951.118;-0.12278;0.05559;-0.02963;3
ACCE;1.832;951.124;-0.40103;4.81175;8.68138;3
MAGN;1.833;951.124;5.11600;4.02300;-37.52800;0
AHRS;1.837;951.124;28.7742;1.7604;9.8387;0.24625;0.03613;0.08686;3
GYRO;1.838;951.124;-0.12278;0.05559;-0.02963;3
LIGH;1.839;951.127;12035.0;3
GYRO;1.842;951.129;-0.12065;0.05864;-0.02841;3
ACCE;1.843;951.133;-0.33938;4.88716;8.84418;3
GYRO;1.844;951.133;-0.12065;0.05864;-0.02841;3
AHRS;1.845;951.133;28.7134;1.8097;9.8603;0.24569;0.03655;0.08715;3
LIGH;1.846;951.136;12035.0;3
GYRO;1.846;951.138;-0.08644;0.05864;-0.01100;3
GYRO;1.847;951.143;-0.08644;0.05864;-0.01100;3
AHRS;1.847;951.147;28.6625;1.8450;9.8794;0.24523;0.03685;0.08739;3
MAGN;1.848;951.147;5.11600;4.02300;-37.52800;0
ACCE;1.849;951.147;-0.23044;4.90392;8.98724;3
GYRO;1.850;951.147;-0.08644;0.05864;-0.01100;3
LIGH;1.851;951.150;12075.0;3
ACCE;1.852;951.153;-0.18256;4.82491;8.94653;3
GYRO;1.852;951.153;-0.02596;0.07178;0.01038;3
AHRS;1.853;951.153;28.6119;1.8890;9.9263;0.24476;0.03729;0.08788;3
LIGH;1.854;951.156;12075.0;3
GYRO;1.863;951.158;0.03360;0.07789;0.01558;3
ACCE;1.864;951.165;-0.17358;4.67109;8.71729;3
MAGN;1.865;951.165;5.11600;4.02300;-37.52800;0
AHRS;1.865;951.165;28.6077;1.9081;9.8956;0.24472;0.03738;0.08766;3
GYRO;1.866;951.165;0.03360;0.07789;0.01558;3
LIGH;1.867;951.167;12075.0;3
GYRO;1.871;951.170;0.08125;0.08980;0.00886;3
GYRO;1.872;951.174;0.08125;0.08980;0.00886;3
ACCE;1.875;951.174;-0.14545;4.61183;8.50959;3
AHRS;1.875;951.174;28.6429;1.9460;9.9517;0.24497;0.03784;0.08821;3
LIGH;1.876;951.176;12075.0;3
GYRO;1.883;951.179;0.09682;0.08369;0.00580;3
ACCE;1.884;951.185;-0.11612;4.64894;8.39168;3
MAGN;1.884;951.185;5.11600;4.02300;-37.52800;0
AHRS;1.885;951.185;28.6999;1.9822;9.8243;0.24546;0.03792;0.08722;3
GYRO;1.886;951.185;0.09682;0.08369;0.00580;3
LIGH;1.886;951.187;12099.0;3
GYRO;1.895;951.190;0.09499;0.06903;-0.00825;3
ACCE;1.896;951.197;-0.13827;4.66391;8.28932;3
GYRO;1.897;951.197;0.09499;0.06903;-0.00825;3
AHRS;1.898;951.197;28.7811;2.0273;9.8723;0.24610;0.03845;0.08771;3
LIGH;1.899;951.199;12099.0;3
SOUN;1.905;335.88;0.01025;54.19
GYRO;1.913;951.202;0.05437;0.02107;-0.02535;3
ACCE;1.914;951.208;-0.20171;4.67109;8.19835;3
MAGN;1.915;951.208;5.11600;3.72300;-37.52800;0
AHRS;1.916;951.208;28.8704;2.0763;9.7119;0.24686;0.03858;0.08647;3
GYRO;1.917;951.208;0.05437;0.02107;-0.02535;3
PRES;1.918;951.211;954.2000;3
LIGH;1.919;951.211;12099.0;3
ACCE;1.920;951.213;-0.25019;4.68545;8.12712;3
GYRO;1.921;951.213;0.00336;-0.03665;-0.02902;3
AHRS;1.922;951.213;28.9278;2.0983;9.7357;0.24732;0.03886;0.08671;3
LIGH;1.924;951.216;12096.0;3
GYRO;1.924;951.218;-0.05253;-0.08216;-0.01649;3
ACCE;1.925;951.225;-0.26396;4.64535;8.05110;3
MAGN;1.926;951.225;5.11600;3.72300;-37.52800;0
AHRS;1.927;951.225;28.9444;2.0908;9.7317;0.24747;0.03880;0.08666;3
GYRO;1.928;951.225;-0.05253;-0.08216;-0.01649;3
LIGH;1.929;951.227;12096.0;3
GYRO;1.932;951.230;-0.10415;-0.09102;0.00305;3
ACCE;1.933;951.234;-0.19692;4.59926;8.12951;3
GYRO;1.934;951.234;-0.10415;-0.09102;0.00305;3
AHRS;1.934;951.234;28.9305;2.0398;9.7663;0.24738;0.03843;0.08684;3
LIGH;1.936;951.236;12096.0;3
GYRO;1.943;951.239;-0.14416;-0.07269;0.01894;3
ACCE;1.944;951.245;-0.06704;4.54001;8.28214;3
MAGN;1.945;951.245;5.11600;3.72300;-37.52800;0
AHRS;1.946;951.245;28.8882;1.9799;9.9786;0.24700;0.03836;0.08850;3
GYRO;1.947;951.245;-0.14416;-0.07269;0.01894;3
LIGH;1.947;951.247;12096.0;3
GYRO;1.952;951.250;-0.17379;-0.04795;0.01710;3
ACCE;1.952;951.254;0.01556;4.58669;8.47188;3
GYRO;1.953;951.254;-0.17379;-0.04795;0.01710;3
AHRS;1.953;951.254;28.8102;1.9104;10.0460;0.24637;0.03786;0.08892;3
LIGH;1.954;951.256;12114.0;3
GYRO;1.965;951.259;-0.18204;-0.03085;-0.00458;3
ACCE;1.965;951.266;-0.06285;4.63338;8.69035;3
MAGN;1.966;951.266;5.41900;3.72300;-37.52800;0
AHRS;1.967;951.266;28.7275;1.8674;10.4770;0.24557;0.03837;0.09246;3
GYRO;1.968;951.266;-0.18204;-0.03085;-0.00458;3
LIGH;1.968;951.269;12114.0;3
ACCE;1.972;951.274;-0.12749;4.67348;8.87710;3
GYRO;1.972;951.274;-0.17593;-0.01527;-0.01863;3
AHRS;1.973;951.274;28.6098;1.8378;10.5289;0.24458;0.03814;0.09284;3
LIGH;1.974;951.276;12114.0;3
GYRO;1.983;951.279;-0.14294;-0.00397;-0.04093;3
ACCE;1.984;951.285;-0.31544;4.65313;8.84717;3
MAGN;1.984;951.285;5.41900;3.72300;-37.84300;0
AHRS;1.985;951.285;28.5341;1.8372;10.7367;0.24388;0.03852;0.09459;3
GYRO;1.986;951.285;-0.14294;-0.00397;-0.04093;3
LIGH;1.987;951.287;12114.0;3
GYRO;1.992;951.290;-0.08949;0.01955;-0.04612;3
ACCE;1.992;951.294;-0.36452;4.61602;8.72268;3
GYRO;1.993;951.294;-0.08949;0.01955;-0.04612;3
AHRS;1.993;951.294;28.4536;1.8537;10.7500;0.24318;0.03863;0.09475;3
LIGH;1.995;951.296;12127.0;3
GYRO;2.003;951.299;-0.02963;0.03451;-0.03146;3
ACCE;2.004;951.305;-0.25079;4.61183;8.51498;3
MAGN;2.005;951.305;5.41900;3.72300;-37.84300;0
AHRS;2.006;951.305;28.4191;1.8758;10.8108;0.24285;0.03892;0.09531;3
GYRO;2.007;951.305;-0.02963;0.03451;-0.03146;3
LIGH;2.007;951.307;12127.0;3
GYRO;2.012;951.310;0.00947;0.02688;-0.01558;3
ACCE;2.013;951.314;-0.15862;4.56215;8.30848;3
GYRO;2.013;951.314;0.00947;0.02688;-0.01558;3
AHRS;2.014;951.314;28.4179;1.9032;10.8340;0.24281;0.03920;0.09556;3
LIGH;2.015;951.316;12127.0;3
GYRO;2.032;951.319;0.01069;0.00153;-0.01924;3
GYRO;2.033;951.324;0.01069;0.00153;-0.01924;3
AHRS;2.033;951.327;28.4644;1.9258;10.7887;0.24320;0.03933;0.09523;3
GYRO;2.035;951.327;0.01069;0.00153;-0.01924;3
MAGN;2.035;951.327;5.41900;3.72300;-37.84300;0
ACCE;2.036;951.327;-0.11552;4.51008;8.19056;3
LIGH;2.037;951.330;12118.0;3
ACCE;2.037;951.334;-0.11672;4.45202;8.03374;3
GYRO;2.038;951.334;-0.01924;-0.03146;-0.03665;3
AHRS;2.043;951.334;28.4684;1.9175;10.7929;0.24324;0.03927;0.09524;3
LIGH;2.044;951.336;12216.0;3
GYRO;2.044;951.339;-0.06292;-0.05956;-0.05253;3
ACCE;2.045;951.345;-0.18016;4.39156;7.78116;3
MAGN;2.045;951.345;5.41900;3.72300;-37.84300;0
AHRS;2.046;951.345;28.4767;1.9098;10.8666;0.24329;0.03937;0.09585;3
GYRO;2.047;951.345;-0.06292;-0.05956;-0.05253;3
LIGH;2.047;951.347;12216.0;3
GYRO;2.053;951.350;-0.08766;-0.07300;-0.05986;3
ACCE;2.054;951.354;-0.34237;4.26048;7.74524;3
GYRO;2.054;951.354;-0.08766;-0.07300;-0.05986;3
AHRS;2.055;951.354;28.4537;1.8958;10.8701;0.24310;0.03924;0.09585;3
LIGH;2.061;951.356;12216.0;3
GYRO;2.064;951.359;-0.15180;-0.08063;-0.06384;3
ACCE;2.065;951.365;-0.44053;4.38139;8.05888;3
MAGN;2.071;951.365;5.41900;3.72300;-37.84300;0
AHRS;2.075;951.365;28.4207;1.8851;10.9622;0.24280;0.03932;0.09660;3
GYRO;2.076;951.365;-0.15180;-0.08063;-0.06384;3
LIGH;2.077;951.367;12255.0;3
GYRO;2.077;951.370;-0.23366;-0.10507;-0.03971;3
ACCE;2.078;951.377;-0.45370;4.48254;7.97030;3
GYRO;2.078;951.377;-0.23366;-0.10507;-0.03971;3
AHRS;2.079;951.377;28.3462;1.8666;10.9568;0.24219;0.03909;0.09652;3
LIGH;2.081;951.379;12255.0;3
GYRO;2.088;951.382;-0.30818;-0.10446;-0.00122;3
ACCE;2.091;951.387;-0.44412;4.51127;8.06247;3
MAGN;2.092;951.387;5.41900;3.72300;-37.84300;0
AHRS;2.097;951.387;28.2056;1.8174;11.1660;0.24098;0.03901;0.09819;3
GYRO;2.097;951.387;-0.30818;-0.10446;-0.00122;3
PRES;2.098;951.390;954.1800;3
LIGH;2.099;951.390;12255.0;3
ACCE;2.101;951.394;-0.35913;4.54779;8.44734;3
GYRO;2.102;951.394;-0.36408;-0.05192;0.02566;3
AHRS;2.102;951.394;28.0438;1.7622;11.2069;0.23965;0.03850;0.09843;3
LIGH;2.103;951.396;12255.0;3
GYRO;2.103;951.399;-0.40561;-0.03329;0.04734;3
ACCE;2.104;951.405;-0.23583;4.56933;8.87291;3
MAGN;2.104;951.405;5.41900;3.72300;-37.84300;0
AHRS;2.105;951.405;27.9098;1.7346;11.4143;0.23847;0.03860;0.10013;3
GYRO;2.105;951.405;-0.40561;-0.03329;0.04734;3
LIGH;2.106;951.407;12311.0;3
GYRO;2.112;951.410;-0.41172;-0.05101;0.07391;3
ACCE;2.113;951.414;-0.17897;4.66630;9.45889;3
GYRO;2.113;951.414;-0.41172;-0.05101;0.07391;3
AHRS;2.113;951.414;27.6560;1.6899;11.5011;0.23634;0.03819;0.10079;3
LIGH;2.114;951.416;12311.0;3
GYRO;2.123;951.419;-0.36194;-0.04520;0.09896;3
ACCE;2.124;951.425;-0.14006;4.54001;9.55047;3
MAGN;2.125;951.425;5.41900;3.72300;-37.84300;0
AHRS;2.125;951.425;27.4363;1.6341;11.7462;0.23446;0.03804;0.10276;3
GYRO;2.126;951.425;-0.36194;-0.04520;0.09896;3
LIGH;2.126;951.428;12311.0;3
GYRO;2.132;951.430;-0.25962;-0.02779;0.11484;3
ACCE;2.132;951.434;-0.12570;4.25330;9.40981;3
GYRO;2.133;951.434;-0.25962;-0.02779;0.11484;3
AHRS;2.134;951.434;27.1978;1.5647;11.8679;0.23247;0.03751;0.10367;3
LIGH;2.134;951.436;12311.0;3
GYRO;2.163;951.439;-0.20647;-0.03176;0.11270;3
GYRO;2.164;951.444;-0.20647;-0.03176;0.11270;3
ACCE;2.164;951.447;-0.14664;4.14376;9.21947;3
MAGN;2.165;951.447;5.41900;3.72300;-37.84300;0
GYRO;2.165;951.447;-0.20647;-0.03176;0.11270;3
AHRS;2.166;951.447;26.9793;1.4849;12.1467;0.23061;0.03721;0.10588;3
GYRO;2.167;951.454;-0.12828;-0.04917;0.09071;3
AHRS;2.167;951.454;26.9793;1.4849;12.1467;0.23061;0.03721;0.10588;3
ACCE;2.168;951.454;-0.15502;4.12282;8.98664;3
HUMI;2.169;951.467;47.2;3
TEMP;2.175;951.467;19.0;3
LIGH;2.176;951.467;12343.0;3
LIGH;2.177;951.467;12343.0;3
GYRO;2.177;951.459;-0.09652;-0.11454;0.06384;3
ACCE;2.178;951.465;-0.12989;4.14915;8.83580;3
MAGN;2.178;951.465;5.41900;3.72300;-37.84300;0
AHRS;2.179;951.465;26.8386;1.4034;12.3624;0.22943;0.03683;0.10755;3
GYRO;2.180;951.465;-0.09652;-0.11454;0.06384;3
LIGH;2.180;951.467;12343.0;3
GYRO;2.181;951.470;-0.09957;-0.21777;0.04307;3
ACCE;2.181;951.474;-0.11253;4.24193;8.69335;3
GYRO;2.182;951.474;-0.09957;-0.21777;0.04307;3
AHRS;2.183;951.474;26.7869;1.3081;12.4527;0.22905;0.03616;0.10813;3
LIGH;2.183;951.476;12343.0;3
GYRO;2.184;951.479;-0.12462;-0.34606;0.04429;3
ACCE;2.184;951.485;-0.07242;4.30298;8.52695;3
MAGN;2.185;951.485;5.41900;3.72300;-37.84300;0
AHRS;2.186;951.485;26.7481;1.1804;12.7967;0.22874;0.03573;0.11078;3
GYRO;2.186;951.485;-0.12462;-0.34606;0.04429;3
LIGH;2.187;951.487;12486.0;3
GYRO;2.192;951.490;-0.17623;-0.46395;0.07666;3
ACCE;2.192;951.494;0.07602;4.16352;8.31147;3
GYRO;2.193;951.494;-0.17623;-0.46395;0.07666;3
AHRS;2.194;951.494;26.6840;0.9386;12.8763;0.22841;0.03379;0.11098;3
LIGH;2.194;951.496;12486.0;3
GYRO;2.207;951.499;-0.26328;-0.54581;0.14142;3
GYRO;2.207;951.504;-0.26328;-0.54581;0.14142;3
AHRS;2.208;951.507;26.5961;0.6678;13.7058;0.22769;0.03308;0.11745;3
MAGN;2.209;951.507;5.41900;4.09500;-37.84300;0
ACCE;2.209;951.507;0.15203;3.97198;8.36893;3
GYRO;2.210;951.507;-0.26328;-0.54581;0.14142;3
LIGH;2.211;951.510;12486.0;3
ACCE;2.212;951.514;0.05926;4.11084;8.92020;3
GYRO;2.212;951.514;-0.37874;-0.59804;0.21655;3
AHRS;2.213;951.514;26.3993;0.1967;13.8799;0.22647;0.02925;0.11803;3
LIGH;2.214;951.516;12209.0;3
GYRO;2.223;951.519;-0.43921;-0.62033;0.24954;3
ACCE;2.224;951.525;0.11313;3.92410;8.72208;3
MAGN;2.225;951.525;5.41900;4.09500;-37.84300;0
AHRS;2.225;951.525;26.2448;-0.0796;15.1217;0.22515;0.02920;0.12799;3
GYRO;2.226;951.525;-0.43921;-0.62033;0.24954;3
LIGH;2.227;951.527;12473.0;3
GYRO;2.232;951.530;-0.53603;-0.61575;0.31185;3
ACCE;2.232;951.534;-0.14066;3.74812;8.75679;3
GYRO;2.233;951.534;-0.53603;-0.61575;0.31185;3
AHRS;2.233;951.534;25.9584;-0.5309;15.3309;0.22319;0.02548;0.12895;3
LIGH;2.234;951.536;12473.0;3
GYRO;2.243;951.539;-0.57421;-0.54123;0.40012;3
ACCE;2.244;951.545;-0.01077;3.65954;9.49780;3
MAGN;2.245;951.545;5.41900;4.09500;-37.84300;0
AHRS;2.245;951.545;25.6471;-0.9136;16.8188;0.22069;0.02477;0.14084;3
GYRO;2.246;951.545;-0.57421;-0.54123;0.40012;3
LIGH;2.247;951.547;12473.0;3
GYRO;2.257;951.550;-0.59468;-0.42394;0.54245;3
ACCE;2.258;951.557;0.14425;3.58532;9.33320;3
GYRO;2.258;951.557;-0.59468;-0.42394;0.54245;3
AHRS;2.259;951.557;25.2554;-1.3627;17.1287;0.21789;0.02108;0.14274;3
LIGH;2.260;951.559;12602.0;3
MAGN;2.265;951.566;5.11300;4.49800;-37.84300;0
GYRO;2.265;951.566;-0.65210;-0.41753;0.71135;3
ACCE;2.266;951.566;0.21548;3.47638;8.69754;3
AHRS;2.267;951.566;24.8138;-1.8291;18.4756;0.21454;0.01910;0.15338;3
LIGH;2.267;951.569;12602.0;3
PRES;2.268;951.569;954.1400;3
ACCE;2.273;951.574;0.51236;3.41234;8.30189;3
GYRO;2.273;951.574;-0.73670;-0.39828;0.82558;3
AHRS;2.274;951.574;24.4693;-2.2023;18.8907;0.21209;0.01624;0.15633;3
LIGH;2.275;951.576;12602.0;3
GYRO;2.283;951.579;-0.84696;-0.36408;0.87232;3
ACCE;2.284;951.585;0.92416;3.28065;8.28394;3
MAGN;2.285;951.585;5.11300;4.49800;-37.84300;0
AHRS;2.285;951.585;24.1091;-2.5715;19.8982;0.20944;0.01446;0.16431;3
GYRO;2.286;951.585;-0.84696;-0.36408;0.87232;3
LIGH;2.287;951.588;12602.0;3
GYRO;2.292;951.590;-1.00610;-0.53634;0.87690;3
ACCE;2.296;951.594;1.23421;3.00951;8.41442;3
GYRO;2.297;951.594;-1.00610;-0.53634;0.87690;3
AHRS;2.298;951.594;23.5292;-3.0695;20.5285;0.20523;0.01052;0.16901;3
LIGH;2.298;951.596;12942.0;3
GYRO;2.303;951.599;-1.23639;-0.87751;0.83566;3
ACCE;2.306;951.605;1.21625;2.84192;8.25042;3
MAGN;2.307;951.605;4.80600;5.07500;-37.84300;0
AHRS;2.307;951.605;22.9657;-3.5585;21.7111;0.20115;0.00759;0.17841;3
GYRO;2.311;951.605;-1.23639;-0.87751;0.83566;3
LIGH;2.312;951.608;12942.0;3
GYRO;2.313;951.610;-1.38086;-1.14446;0.80451;3
ACCE;2.313;951.614;1.20189;2.85928;8.03255;3
GYRO;2.314;951.614;-1.38086;-1.14446;0.80451;3
AHRS;2.315;951.614;22.1435;-4.3322;22.2742;0.19545;0.00067;0.18231;3
LIGH;2.315;951.616;12942.0;3
GYRO;2.327;951.619;-1.73302;-1.18691;0.74831;3
GYRO;2.329;951.624;-1.73302;-1.18691;0.74831;3
AHRS;2.332;951.627;21.3912;-5.0907;23.9897;0.19043;-0.00415;0.19595;3
MAGN;2.333;951.627;4.30400;6.98000;-37.84300;0
ACCE;2.334;951.627;1.30843;2.86885;8.10078;3
GYRO;2.343;951.627;-1.73302;-1.18691;0.74831;3
LIGH;2.344;951.630;12942.0;3
ACCE;2.344;951.634;1.42515;2.87065;8.95671;3
GYRO;2.345;951.634;-2.17010;-1.09681;0.67531;3
AHRS;2.346;951.634;20.0057;-6.1823;24.5177;0.18077;-0.01507;0.19964;3
LIGH;2.347;951.636;13130.0;3
GYRO;2.347;951.639;-2.65085;-0.94776;0.48869;3
GYRO;2.348;951.645;-2.65085;-0.94776;0.48869;3
AHRS;2.348;951.645;18.3632;-6.9610;26.0219;0.16867;-0.02253;0.21240;3
MAGN;2.349;951.645;2.84700;10.27200;-37.84300;0
ACCE;2.351;951.645;1.54665;2.57077;9.34218;3
LIGH;2.352;951.648;13130.0;3
GYRO;2.353;951.650;-3.10900;-0.85643;0.14050;3
ACCE;2.356;951.654;2.15718;2.04944;9.36312;3
GYRO;2.356;951.654;-3.10900;-0.85643;0.14050;3
AHRS;2.356;951.654;17.3939;-7.3514;26.1138;0.16131;-0.02764;0.21342;3
LIGH;2.357;951.656;13130.0;3
GYRO;2.364;951.659;-3.50728;-0.69516;-0.30696;3
ACCE;2.364;951.665;2.81917;1.40540;9.03931;3
MAGN;2.365;951.665;1.87800;13.87100;-37.84300;0
AHRS;2.365;951.665;15.7423;-7.8260;25.0061;0.14802;-0.03642;0.20483;3
GYRO;2.366;951.665;-3.50728;-0.69516;-0.30696;3
LIGH;2.366;951.668;13196.0;3
GYRO;2.372;951.670;-3.81180;-0.41203;-0.73121;3
ACCE;2.373;951.674;2.38881;0.58119;8.87171;3
GYRO;2.373;951.674;-3.81180;-0.41203;-0.73121;3
AHRS;2.374;951.674;13.5094;-8.1788;24.5425;0.12969;-0.04426;0.20233;3
LIGH;2.374;951.676;13859.0;3
GYRO;2.385;951.679;-4.00392;-0.09102;-1.03175;3
ACCE;2.385;951.686;1.56820;0.07841;9.06744;3
MAGN;2.386;951.686;1.10900;17.60100;-37.84300;0
AHRS;2.386;951.686;11.5387;-8.2483;23.7518;0.11284;-0.04939;0.19715;3
GYRO;2.387;951.686;-4.00392;-0.09102;-1.03175;3
LIGH;2.389;951.689;13859.0;3
ACCE;2.392;951.694;1.12108;0.12210;9.48164;3
GYRO;2.392;951.694;-4.05645;0.20922;-1.10811;3
AHRS;2.393;951.694;8.7643;-8.0831;22.6506;0.08853;-0.05394;0.19004;3
LIGH;2.393;951.696;13859.0;3
GYRO;2.404;951.699;-4.06042;0.34636;-1.10475;3
ACCE;2.407;951.705;1.37307;0.21847;9.84436;3
MAGN;2.407;951.705;1.10900;21.10700;-37.84300;0
AHRS;2.408;951.705;7.0356;-7.8815;21.6518;0.07301;-0.05588;0.18289;3
GYRO;2.409;951.705;-4.06042;0.34636;-1.10475;3
LIGH;2.409;951.708;14479.0;3
GYRO;2.412;951.710;-3.89976;0.56627;-0.98563;3
ACCE;2.413;951.714;1.40540;-0.03771;10.32500;3
GYRO;2.413;951.714;-3.89976;0.56627;-0.98563;3
AHRS;2.414;951.714;4.5497;-7.5429;20.6538;0.05075;-0.05756;0.17617;3
LIGH;2.415;951.716;14479.0;3
GYRO;2.424;951.719;-3.52988;0.66859;-0.88667;3
ACCE;2.425;951.725;0.96726;-0.48483;10.61230;3
MAGN;2.425;951.725;1.10900;24.02800;-35.22700;0
AHRS;2.426;951.725;2.5726;-7.1678;19.1318;0.03248;-0.05790;0.16443;3
GYRO;2.427;951.725;-3.52988;0.66859;-0.88667;3
LIGH;2.427;951.728;14479.0;3
GYRO;2.436;951.730;-2.93460;0.61270;-0.84635;3
GYRO;2.440;951.735;-2.93460;0.61270;-0.84635;3
AHRS;2.440;951.738;0.3818;-6.6115;18.3665;0.01249;-0.05639;0.15914;3
ACCE;2.441;951.738;-0.26097;-0.94152;11.38503;3
GYRO;2.442;951.738;-2.93460;0.61270;-0.84635;3
LIGH;2.442;951.740;14479.0;3
MAGN;2.445;951.746;0.64600;26.65400;-33.13400;0
GYRO;2.446;951.746;-2.13925;0.26359;-0.82497;3
ACCE;2.447;951.746;-0.01616;-1.01634;10.76972;3
AHRS;2.447;951.746;-1.7111;-6.0827;15.7105;-0.00752;-0.05459;0.13725;3
PRES;2.448;951.749;954.1300;3
LIGH;2.451;951.749;0.0;3
ACCE;2.452;951.754;0.85772;-0.79248;11.02590;3
GYRO;2.453;951.754;-1.31214;-0.41172;-0.77000;3
AHRS;2.457;951.754;-2.6984;-5.9418;15.2436;-0.01643;-0.05448;0.13363;3
LIGH;2.458;951.756;0.0;3
GYRO;2.465;951.759;-0.57085;-0.91477;-0.72846;3
ACCE;2.466;951.765;0.97743;-0.80086;12.07156;3
MAGN;2.468;951.765;-1.33800;27.44700;-32.25200;0
AHRS;2.469;951.765;-3.2541;-6.1131;12.2005;-0.02253;-0.05601;0.10758;3
GYRO;2.473;951.765;-0.57085;-0.91477;-0.72846;3
LIGH;2.474;951.768;0.0;3
GYRO;2.476;951.770;0.15821;-1.15240;-0.69364;3
ACCE;2.477;951.774;0.98162;-0.87269;12.68448;3
GYRO;2.478;951.774;0.15821;-1.15240;-0.69364;3
AHRS;2.479;951.774;-3.5594;-6.6653;11.7487;-0.02489;-0.06097;0.10392;3
LIGH;2.480;951.777;14496.0;3
SOUN;2.481;350.48;0.01070;54.56
GYRO;2.493;951.779;0.52901;-1.22631;-0.64721;3
ACCE;2.494;951.785;0.99479;-0.92416;12.04643;3
MAGN;2.495;951.785;-1.90100;26.64600;-32.70400;0
AHRS;2.496;951.785;-3.4408;-7.2305;11.0732;-0.02374;-0.06562;0.09813;3
GYRO;2.497;951.785;0.52901;-1.22631;-0.64721;3
LIGH;2.497;951.788;14496.0;3
GYRO;2.498;951.790;1.27091;-1.13743;-0.49083;3
ACCE;2.499;951.794;1.32758;-0.85533;10.82897;3
GYRO;2.499;951.794;1.27091;-1.13743;-0.49083;3
AHRS;2.500;951.794;-3.0652;-7.9887;10.7549;-0.02004;-0.07183;0.09531;3
LIGH;2.501;951.796;14496.0;3
GYRO;2.505;951.799;1.97401;-0.79565;-0.31551;3
ACCE;2.507;951.806;1.90399;-0.35135;9.87488;3
MAGN;2.508;951.806;-2.62600;24.36600;-33.93200;0
AHRS;2.508;951.806;-2.3718;-8.5850;10.7371;-0.01355;-0.07643;0.09482;3
GYRO;2.509;951.806;1.97401;-0.79565;-0.31551;3
LIGH;2.510;951.809;14496.0;3
ACCE;2.512;951.814;2.05782;0.26097;9.90840;3
GYRO;2.513;951.814;2.58182;-0.53756;-0.20922;3
AHRS;2.513;951.814;-0.9630;-9.1338;10.7680;-0.00087;-0.08005;0.09420;3
LIGH;2.514;951.816;14422.0;3
GYRO;2.524;951.819;3.04822;-0.56291;-0.22205;3
ACCE;2.524;951.825;1.47004;0.91698;10.11670;3
MAGN;2.526;951.825;-3.14700;22.17400;-35.22700;0
AHRS;2.526;951.825;0.2641;-9.3527;9.8473;0.00929;-0.08103;0.08535;3
GYRO;2.527;951.825;3.04822;-0.56291;-0.22205;3
LIGH;2.528;951.828;14422.0;3
GYRO;2.533;951.830;3.33868;-0.75472;-0.25748;3
ACCE;2.534;951.835;1.11390;1.52810;10.10054;3
GYRO;2.534;951.835;3.33868;-0.75472;-0.25748;3
AHRS;2.535;951.835;2.2434;-9.6591;10.0692;0.02682;-0.08214;0.08579;3
LIGH;2.536;951.837;14422.0;3
GYRO;2.544;951.840;3.45780;-0.90469;-0.16005;3
ACCE;2.548;951.845;1.71724;1.88424;9.77672;3
MAGN;2.549;951.845;-3.89200;19.25000;-35.22700;0
AHRS;2.549;951.845;4.1082;-10.0589;8.9113;0.04240;-0.08457;0.07421;3
GYRO;2.550;951.845;3.45780;-0.90469;-0.16005;3
LIGH;2.551;951.848;0.0;3
GYRO;2.552;951.850;3.45047;-0.98869;0.10568;3
ACCE;2.553;951.854;2.03806;1.51733;9.58040;3
GYRO;2.555;951.854;3.45047;-0.98869;0.10568;3
AHRS;2.556;951.854;6.2167;-10.6280;9.2296;0.06126;-0.08783;0.07499;3
LIGH;2.557;951.856;0.0;3
GYRO;2.565;951.859;3.37442;-0.98563;0.28619;3
ACCE;2.566;951.866;2.06919;1.45328;9.26975;3
MAGN;2.566;951.866;-4.31000;16.59000;-36.74700;0
AHRS;2.567;951.866;7.9640;-11.1845;9.1243;0.07663;-0.09141;0.07223;3
GYRO;2.576;951.866;3.37442;-0.98563;0.28619;3
LIGH;2.577;951.869;0.0;3
ACCE;2.577;951.874;1.37068;1.79386;6.60321;3
GYRO;2.578;951.874;2.74645;-0.87629;0.68661;3
AHRS;2.579;951.874;10.2717;-11.9675;9.8496;0.09761;-0.09580;0.07574;3
LIGH;2.579;951.877;13511.0;3
GYRO;2.584;951.879;1.28648;0.00031;0.98044;3
ACCE;2.584;951.885;1.05225;2.23618;5.63775;3
MAGN;2.593;951.885;-2.58000;16.59000;-37.35000;0
AHRS;2.594;951.885;11.4349;-12.4473;10.9495;0.10888;-0.09793;0.08362;3
GYRO;2.595;951.885;1.28648;0.00031;0.98044;3
LIGH;2.595;951.888;13511.0;3
GYRO;2.596;951.890;-0.07758;1.77670;1.06321;3
ACCE;2.597;951.894;1.92614;2.92931;6.61518;3
GYRO;2.597;951.894;-0.07758;1.77670;1.06321;3
AHRS;2.597;951.894;12.1509;-12.6135;11.7858;0.11586;-0.09786;0.08991;3
LIGH;2.598;951.896;13511.0;3
GYRO;2.606;951.899;-0.65210;3.04516;1.06963;3
ACCE;2.606;951.905;3.39917;3.24714;10.38665;3
MAGN;2.607;951.905;-0.50000;16.59000;-36.50200;0
AHRS;2.611;951.905;12.0518;-11.8707;11.8807;0.11450;-0.09148;0.09157;3
GYRO;2.611;951.905;-0.65210;3.04516;1.06963;3
LIGH;2.612;951.908;13511.0;3
GYRO;2.613;951.910;-0.76480;3.18261;1.04611;3
ACCE;2.614;951.915;1.54965;1.66098;11.66874;3
GYRO;2.614;951.915;-0.76480;3.18261;1.04611;3
AHRS;2.614;951.915;11.4830;-10.0312;12.5168;0.10855;-0.07561;0.09936;3
LIGH;2.615;951.917;13602.0;3
GYRO;2.625;951.920;-0.56933;2.62183;0.88575;3
ACCE;2.626;951.926;0.56144;0.88526;12.07755;3
MAGN;2.626;951.926;1.21700;16.59000;-35.64400;0
AHRS;2.627;951.926;10.9023;-8.3175;9.5829;0.10045;-0.06403;0.07607;3
GYRO;2.627;951.926;-0.56933;2.62183;0.88575;3
PRES;2.628;951.929;954.1000;3
LIGH;2.628;951.929;13602.0;3
ACCE;2.633;951.935;1.53109;1.46585;11.20008;3
GYRO;2.633;951.935;-0.03238;1.83901;0.65760;3
AHRS;2.634;951.935;10.4156;-6.6443;10.1798;0.09538;-0.04944;0.08297;3
LIGH;2.634;951.937;13602.0;3
GYRO;2.644;951.940;0.56688;1.16553;0.53115;3
ACCE;2.644;951.945;2.13862;1.97701;9.57860;3
MAGN;2.645;951.945;1.63800;16.59000;-35.64400;0
AHRS;2.645;951.945;10.3823;-5.8899;8.1802;0.09378;-0.04459;0.06630;3
GYRO;2.646;951.945;0.56688;1.16553;0.53115;3
LIGH;2.647;951.948;0.0;3
GYRO;2.652;951.950;0.75900;0.68692;0.46456;3
ACCE;2.653;951.954;2.29544;2.10989;8.46829;3
GYRO;2.654;951.954;0.75900;0.68692;0.46456;3
AHRS;2.654;951.954;10.7232;-5.3032;8.5783;0.09652;-0.03895;0.07007;3
LIGH;2.655;951.956;0.0;3
GYRO;2.664;951.959;0.78313;0.56077;0.23518;3
ACCE;2.664;951.965;1.74418;2.11169;8.87650;3
MAGN;2.665;951.965;2.13900;15.64600;-35.19800;0
AHRS;2.666;951.965;11.1157;-5.0354;8.6559;0.09978;-0.03630;0.07080;3
GYRO;2.667;951.965;0.78313;0.56077;0.23518;3
LIGH;2.667;951.968;0.0;3
GYRO;2.672;951.970;0.42028;0.57024;-0.03451;3
ACCE;2.673;951.974;0.44592;2.21105;9.64145;3
GYRO;2.673;951.974;0.42028;0.57024;-0.03451;3
AHRS;2.674;951.974;11.6159;-4.6888;8.8881;0.10396;-0.03274;0.07290;3
LIGH;2.675;951.976;13630.0;3
GYRO;2.685;951.979;-0.01069;0.79871;-0.22052;3
ACCE;2.685;951.986;-0.68893;2.48219;8.06666;3
MAGN;2.686;951.986;2.98400;15.64600;-36.05800;0
AHRS;2.686;951.986;11.8746;-4.3268;9.4185;0.10610;-0.02893;0.07771;3
GYRO;2.687;951.986;-0.01069;0.79871;-0.22052;3
LIGH;2.688;951.989;13630.0;3
ACCE;2.692;951.994;-1.08816;2.44807;7.19338;3
GYRO;2.693;951.994;-0.23182;1.06321;-0.29016;3
AHRS;2.693;951.994;11.9246;-3.6669;9.3024;0.10606;-0.02330;0.07730;3
LIGH;2.694;951.996;13630.0;3
GYRO;2.704;951.999;-0.35949;1.29809;-0.25229;3
ACCE;2.704;952.005;-0.83737;2.63183;8.32644;3
MAGN;2.705;952.005;3.71500;16.38100;-35.75400;0
AHRS;2.706;952.005;11.8732;-3.0842;9.3855;0.10523;-0.01822;0.07857;3
GYRO;2.713;952.005;-0.35949;1.29809;-0.25229;3
LIGH;2.714;952.008;13630.0;3
GYRO;2.715;952.010;-0.48686;1.12521;-0.18112;3
ACCE;2.716;952.014;-0.88885;1.93451;10.85232;3
GYRO;2.717;952.014;-0.48686;1.12521;-0.18112;3
AHRS;2.718;952.014;11.6489;-2.1415;9.2488;0.10263;-0.01035;0.07830;3
LIGH;2.720;952.017;13644.0;3
GYRO;2.724;952.019;-0.33750;0.29169;-0.18967;3
ACCE;2.726;952.025;-0.08739;1.71664;12.16673;3
MAGN;2.727;952.025;3.25000;16.38100;-35.35700;0
AHRS;2.728;952.025;11.3653;-1.5013;8.0615;0.09968;-0.00604;0.06865;3
GYRO;2.729;952.025;-0.33750;0.29169;-0.18967;3
LIGH;2.733;952.028;13644.0;3
GYRO;2.734;952.030;-0.20647;-0.54978;-0.19670;3
ACCE;2.735;952.035;0.37888;1.82079;11.77947;3
GYRO;2.741;952.035;-0.20647;-0.54978;-0.19670;3
AHRS;2.742;952.035;11.1373;-1.2855;7.9729;0.09757;-0.00439;0.06810;3
LIGH;2.743;952.037;13644.0;3
GYRO;2.745;952.040;0.05162;-0.73212;-0.16616;3
GYRO;2.746;952.046;0.05162;-0.73212;-0.16616;3
AHRS;2.747;952.046;11.0271;-1.5490;8.8234;0.09682;-0.00602;0.07527;3
MAGN;2.748;952.046;3.25000;16.80400;-35.35700;0
ACCE;2.748;952.046;0.29269;1.78667;10.29626;3
LIGH;2.749;952.049;0.0;3
ACCE;2.752;952.054;0.01377;2.01233;9.81323;3
GYRO;2.753;952.054;0.30543;-0.51985;-0.15638;3
AHRS;2.754;952.054;11.0816;-1.9871;8.7519;0.09758;-0.00984;0.07426;3
LIGH;2.755;952.057;0.0;3
GYRO;2.764;952.059;0.49114;-0.04704;-0.18448;3
ACCE;2.765;952.065;-0.35494;2.45885;10.29746;3
MAGN;2.765;952.065;3.25000;16.27500;-35.35700;0
AHRS;2.766;952.065;11.2513;-2.1581;10.1807;0.09929;-0.00997;0.08644;3
GYRO;2.767;952.065;0.49114;-0.04704;-0.18448;3
LIGH;2.768;952.068;0.0;3
GYRO;2.772;952.070;0.58826;0.08033;-0.21961;3
ACCE;2.773;952.074;-0.55785;2.74555;10.60991;3
GYRO;2.774;952.074;0.58826;0.08033;-0.21961;3
AHRS;2.775;952.074;11.6072;-2.0990;10.1119;0.10231;-0.00924;0.08582;3
LIGH;2.776;952.077;13670.0;3
GYRO;2.784;952.079;0.67104;-0.04520;-0.21594;3
ACCE;2.785;952.085;-0.64584;2.92152;10.43992;3
MAGN;2.785;952.085;3.60200;15.72400;-35.91600;0
AHRS;2.786;952.085;11.9616;-1.9686;10.3975;0.10530;-0.00758;0.08832;3
GYRO;2.787;952.085;0.67104;-0.04520;-0.21594;3
LIGH;2.788;952.088;13670.0;3
GYRO;2.796;952.090;0.80481;-0.04184;-0.15974;3
ACCE;2.803;952.098;-0.83617;3.04423;9.97245;3
GYRO;2.804;952.098;0.80481;-0.04184;-0.15974;3
AHRS;2.809;952.098;12.4442;-1.8942;10.3101;0.10941;-0.00663;0.08753;3
LIGH;2.810;952.100;13670.0;3
MAGN;2.810;952.107;3.60200;14.95000;-35.58500;0
GYRO;2.811;952.107;1.02259;0.15669;-0.09346;3
ACCE;2.811;952.107;-0.73801;3.28305;9.36073;3
AHRS;2.812;952.107;13.0842;-1.8339;10.4946;0.11489;-0.00541;0.08903;3
PRES;2.813;952.110;954.0900;3
LIGH;2.815;952.110;13670.0;3
ACCE;2.815;952.114;-0.33399;3.45184;8.16782;3
GYRO;2.816;952.114;1.32894;0.39279;-0.09499;3
AHRS;2.816;952.114;13.6760;-1.7096;10.4946;0.11990;-0.00386;0.08903;3
LIGH;2.817;952.117;13297.0;3
GYRO;2.828;952.119;1.50029;0.57391;-0.14447;3
ACCE;2.829;952.125;0.20171;3.29562;7.92361;3
MAGN;2.829;952.125;3.60200;13.47000;-36.21600;0
AHRS;2.830;952.125;14.3324;-1.5180;10.3089;0.12541;-0.00188;0.08749;3
GYRO;2.842;952.125;1.50029;0.57391;-0.14447;3
LIGH;2.843;952.128;13297.0;3
GYRO;2.843;952.130;1.77273;0.62430;-0.32009;3
ACCE;2.844;952.134;1.26893;3.08134;8.80527;3
GYRO;2.849;952.134;1.77273;0.62430;-0.32009;3
AHRS;2.849;952.134;15.3229;-1.1781;10.2849;0.13369;0.00180;0.08746;3
LIGH;2.850;952.137;13297.0;3
GYRO;2.851;952.139;1.77151;0.53481;-0.51771;3
ACCE;2.851;952.145;1.10792;2.98198;8.20852;3
MAGN;2.852;952.145;4.42600;12.19600;-35.78400;0
AHRS;2.853;952.145;16.2774;-0.8486;10.0193;0.14167;0.00506;0.08540;3
GYRO;2.853;952.145;1.77151;0.53481;-0.51771;3
LIGH;2.854;952.148;13297.0;3
GYRO;2.854;952.150;1.45203;0.38637;-0.73518;3
ACCE;2.855;952.154;-0.54109;2.75692;7.80749;3
GYRO;2.856;952.154;1.45203;0.38637;-0.73518;3
AHRS;2.856;952.154;17.4240;-0.3789;9.7257;0.15120;0.00958;0.08329;3
LIGH;2.857;952.157;12935.0;3
GYRO;2.865;952.159;0.90561;0.68111;-0.89553;3
ACCE;2.866;952.167;-1.65080;3.10408;7.85178;3
MAGN;2.867;952.167;5.27100;12.19600;-35.78400;0
AHRS;2.873;952.167;18.2067;0.0250;9.7003;0.15763;0.01359;0.08352;3
GYRO;2.874;952.167;0.90561;0.68111;-0.89553;3
LIGH;2.875;952.170;12935.0;3
ACCE;2.877;952.174;-1.87406;3.46980;8.04392;3
GYRO;2.877;952.174;0.32834;1.09406;-0.85735;3
AHRS;2.878;952.174;18.8910;0.8187;9.0533;0.16304;0.01998;0.07902;3
LIGH;2.879;952.177;12935.0;3
GYRO;2.884;952.179;-0.03482;1.22204;-0.68295;3
ACCE;2.884;952.185;-1.82019;3.22798;8.65863;3
MAGN;2.885;952.185;5.60100;12.19600;-35.78400;0
AHRS;2.886;952.185;19.0466;1.5113;8.5414;0.16401;0.02529;0.07561;3
GYRO;2.887;952.185;-0.03482;1.22204;-0.68295;3
LIGH;2.887;952.188;12935.0;3
GYRO;2.894;952.190;-0.14233;0.95417;-0.47006;3
ACCE;2.896;952.194;-1.43054;2.90417;9.11592;3
GYRO;2.896;952.194;-0.14233;0.95417;-0.47006;3
AHRS;2.897;952.194;19.0130;2.4945;8.1127;0.16319;0.03309;0.07334;3
LIGH;2.897;952.197;13053.0;3
SOUN;2.898;967.52;0.02953;63.38
GYRO;2.904;952.199;-0.14080;0.32437;-0.34972;3
ACCE;2.905;952.205;-0.57640;2.86646;9.56424;3
MAGN;2.905;952.205;5.60100;12.19600;-35.78400;0
AHRS;2.906;952.205;18.9203;3.0803;7.0571;0.16236;0.03657;0.06510;3
GYRO;2.906;952.205;-0.14080;0.32437;-0.34972;3
LIGH;2.907;952.208;13053.0;3
ACCE;2.912;952.214;0.14245;2.86825;10.65839;3
GYRO;2.913;952.214;-0.10690;-0.01588;-0.11759;3
AHRS;2.913;952.214;18.7948;3.3238;6.8739;0.16120;0.03835;0.06385;3
LIGH;2.914;952.217;13053.0;3
GYRO;2.925;952.219;-0.04979;-0.49052;0.02871;3
ACCE;2.925;952.227;0.43275;2.80481;11.29525;3
MAGN;2.926;952.227;4.93400;12.62500;-36.09000;0
AHRS;2.926;952.227;18.6932;3.2761;6.8345;0.16037;0.03783;0.06343;3
GYRO;2.927;952.227;-0.04979;-0.49052;0.02871;3
LIGH;2.927;952.229;13079.0;3
ACCE;2.932;952.234;0.46807;2.75393;10.88703;3
GYRO;2.933;952.234;0.10110;-0.56963;0.07575;3
AHRS;2.933;952.234;18.6279;2.8785;6.9082;0.16001;0.03449;0.06349;3
LIGH;2.934;952.236;13079.0;3
GYRO;2.944;952.239;0.36133;-0.29352;0.06017;3
ACCE;2.945;952.246;0.35674;2.96342;9.87309;3
MAGN;2.945;952.246;5.48200;12.19000;-36.09000;0
AHRS;2.946;952.246;18.6679;2.5731;8.3556;0.16010;0.03391;0.07550;3
GYRO;2.947;952.246;0.36133;-0.29352;0.06017;3
LIGH;2.947;952.248;13079.0;3
GYRO;2.952;952.251;0.58154;0.10751;0.02993;3
ACCE;2.953;952.255;0.12450;3.25731;9.02315;3
GYRO;2.954;952.255;0.58154;0.10751;0.02993;3
AHRS;2.954;952.255;18.9192;2.3629;8.4291;0.16238;0.03236;0.07586;3
LIGH;2.955;952.257;13079.0;3
GYRO;2.964;952.260;0.62980;0.42791;0.00000;3
ACCE;2.965;952.266;-0.09637;3.40934;8.52096;3
MAGN;2.965;952.266;5.48200;11.26700;-36.09000;0
AHRS;2.966;952.266;19.2509;2.4128;8.9072;0.16505;0.03368;0.08005;3
GYRO;2.966;952.266;0.62980;0.42791;0.00000;3
LIGH;2.967;952.268;13031.0;3
GYRO;2.976;952.271;0.54398;0.56627;-0.06689;3
ACCE;2.976;952.278;-0.26037;3.38301;8.47188;3
GYRO;2.977;952.278;0.54398;0.56627;-0.06689;3
AHRS;2.977;952.278;19.6775;2.6918;8.9294;0.16851;0.03637;0.08068;3
LIGH;2.978;952.280;13031.0;3
MAGN;2.985;952.287;5.15700;10.85800;-36.09000;0
GYRO;2.986;952.287;0.38087;0.42058;-0.17013;3
ACCE;2.987;952.287;-0.70150;3.25013;8.72926;3
AHRS;2.987;952.287;20.0777;3.1372;7.7566;0.17203;0.03868;0.07134;3
LIGH;2.988;952.290;13031.0;3
PRES;2.988;952.290;954.1700;3
ACCE;2.992;952.295;-1.18812;3.36625;9.19314;3
GYRO;2.993;952.295;0.28069;0.07819;-0.20311;3
AHRS;2.993;952.295;20.2728;3.4235;7.6780;0.17355;0.04112;0.07112;3
LIGH;2.994;952.297;13031.0;3
GYRO;3.004;952.300;0.09988;-0.09255;-0.16982;3
ACCE;3.005;952.306;-1.25935;3.48117;9.46129;3
MAGN;3.005;952.306;4.82300;10.85800;-36.09000;0
AHRS;3.006;952.306;20.4029;3.5390;6.9098;0.17487;0.04100;0.06474;3
GYRO;3.007;952.306;0.09988;-0.09255;-0.16982;3
LIGH;3.007;952.308;13066.0;3
GYRO;3.012;952.311;0.00916;-0.36927;-0.03848;3
ACCE;3.013;952.315;-0.61950;3.46261;8.83101;3
GYRO;3.014;952.315;0.00916;-0.36927;-0.03848;3
AHRS;3.014;952.315;20.4815;3.5346;6.8297;0.17558;0.04088;0.06406;3
LIGH;3.015;952.317;13066.0;3
GYRO;3.024;952.320;0.00122;-0.55405;0.07727;3
ACCE;3.025;952.326;0.89663;3.14419;8.56167;3
MAGN;3.026;952.326;4.82300;10.85800;-36.09000;0
AHRS;3.026;952.326;20.4956;3.2906;7.1458;0.17573;0.03928;0.06640;3
GYRO;3.027;952.326;0.00122;-0.55405;0.07727;3
LIGH;3.028;952.328;13066.0;3
GYRO;3.033;952.331;0.01497;-0.60231;0.09438;3
ACCE;3.033;952.335;1.20368;2.83892;8.51677;3
GYRO;3.034;952.335;0.01497;-0.60231;0.09438;3
AHRS;3.034;952.335;20.5000;2.8520;7.2539;0.17598;0.03569;0.06665;3
LIGH;3.035;952.337;13066.0;3
GYRO;3.046;952.340;0.02535;-0.53420;0.00794;3
ACCE;3.047;952.347;0.88945;2.78924;8.83879;3
MAGN;3.048;952.347;4.82300;10.85800;-36.09000;0
AHRS;3.049;952.347;20.5000;2.4663;8.3253;0.17590;0.03404;0.07523;3
GYRO;3.050;952.347;0.02535;-0.53420;0.00794;3
LIGH;3.057;952.350;13034.0;3
ACCE;3.058;952.355;0.27354;3.05560;9.30925;3
GYRO;3.059;952.355;0.03238;-0.44807;-0.12126;3
AHRS;3.060;952.355;20.5143;2.0676;8.3808;0.17626;0.03072;0.07510;3
LIGH;3.062;952.357;13034.0;3
GYRO;3.064;952.360;0.06536;-0.38118;-0.21380;3
ACCE;3.065;952.366;-0.27773;3.45304;9.34397;3
MAGN;3.066;952.366;4.82300;10.85800;-36.09000;0
AHRS;3.067;952.366;20.5347;1.8908;9.1465;0.17636;0.03039;0.08138;3
GYRO;3.069;952.366;0.06536;-0.38118;-0.21380;3
LIGH;3.073;952.368;13034.0;3
GYRO;3.074;952.371;0.11026;-0.27306;-0.23182;3
ACCE;3.075;952.375;-0.50518;3.53025;8.85735;3
GYRO;3.076;952.375;0.11026;-0.27306;-0.23182;3
AHRS;3.078;952.375;20.5943;1.7222;9.0384;0.17701;0.02882;0.08019;3
LIGH;3.079;952.377;12995.0;3
GYRO;3.085;952.380;0.23702;-0.18631;-0.23579;3
ACCE;3.086;952.386;-0.79966;3.59669;8.33541;3
MAGN;3.087;952.386;4.82300;10.15000;-36.41900;0
AHRS;3.088;952.386;20.6782;1.6607;9.4912;0.17766;0.02905;0.08397;3
GYRO;3.095;952.386;0.23702;-0.18631;-0.23579;3
LIGH;3.097;952.388;13068.0;3
GYRO;3.098;952.391;0.32070;0.04398;-0.26542;3
ACCE;3.099;952.395;-1.15999;3.57694;7.74225;3
GYRO;3.108;952.395;0.32070;0.04398;-0.26542;3
AHRS;3.109;952.395;20.8618;1.6530;9.3581;0.17927;0.02891;0.08282;3
LIGH;3.110;952.397;13068.0;3
GYRO;3.125;952.400;0.31765;0.24496;-0.32070;3
GYRO;3.126;952.405;0.31765;0.24496;-0.32070;3
ACCE;3.127;952.407;-1.43293;3.64278;7.31668;3
MAGN;3.129;952.407;4.82300;10.15000;-36.41900;0
GYRO;3.136;952.407;0.31765;0.24496;-0.32070;3
AHRS;3.137;952.407;21.2027;1.9448;9.1283;0.18204;0.03127;0.08132;3
LIGH;3.138;952.411;13068.0;3
AHRS;3.143;952.415;21.2027;1.9448;9.1283;0.18204;0.03127;0.08132;3
GYRO;3.144;952.415;0.24068;0.30391;-0.31734;3
ACCE;3.145;952.415;-1.22284;3.83072;6.99167;3
HUMI;3.145;952.426;47.2;3
TEMP;3.147;952.426;19.0;3
LIGH;3.149;952.426;13052.0;3
GYRO;3.149;952.420;0.07208;0.18845;-0.21655;3
ACCE;3.150;952.426;-0.79607;3.83312;6.68880;3
MAGN;3.150;952.426;5.12600;10.15000;-36.41900;0
AHRS;3.151;952.426;21.4962;2.3244;8.5339;0.18445;0.03374;0.07686;3
GYRO;3.152;952.426;0.07208;0.18845;-0.21655;3
LIGH;3.153;952.429;13052.0;3
GYRO;3.153;952.431;-0.16616;-0.03940;-0.07972;3
ACCE;3.154;952.435;-0.19333;3.60148;6.74985;3
GYRO;3.155;952.435;-0.16616;-0.03940;-0.07972;3
AHRS;3.155;952.435;21.5838;2.5013;8.4278;0.18512;0.03514;0.07624;3
LIGH;3.156;952.437;13052.0;3
GYRO;3.157;952.440;-0.41417;-0.27978;0.02871;3
ACCE;3.157;952.446;-0.03831;3.30101;7.43100;3
MAGN;3.158;952.446;5.12600;10.47300;-36.41900;0
AHRS;3.158;952.446;21.5225;2.4894;8.3964;0.18461;0.03495;0.07595;3
GYRO;3.159;952.446;-0.41417;-0.27978;0.02871;3
LIGH;3.160;952.449;13052.0;3
GYRO;3.160;952.451;-0.65301;-0.52351;0.07697;3
ACCE;3.161;952.458;-0.50338;3.01729;8.89865;3
GYRO;3.161;952.458;-0.65301;-0.52351;0.07697;3
AHRS;3.162;952.458;21.2576;2.3172;8.4639;0.18244;0.03343;0.07623;3
LIGH;3.163;952.460;13052.0;3
MAGN;3.171;952.467;5.12600;10.84800;-36.74100;0
GYRO;3.174;952.467;-0.75992;-0.73029;0.08063;3
ACCE;3.175;952.467;-2.44268;1.98000;10.89362;3
AHRS;3.176;952.467;20.6988;2.0567;9.2617;0.17761;0.03210;0.08262;3
PRES;3.178;952.470;954.2000;3
LIGH;3.183;952.470;13052.0;3
ACCE;3.183;952.475;-1.54845;1.56940;11.78426;3
GYRO;3.185;952.475;-0.90164;-0.78496;0.09743;3
AHRS;3.185;952.475;20.1739;1.7557;9.3189;0.17332;0.02926;0.08264;3
LIGH;3.186;952.477;13052.0;3
GYRO;3.187;952.480;-0.86621;-0.74128;0.25107;3
ACCE;3.188;952.486;0.73502;2.31100;11.62804;3
MAGN;3.188;952.486;5.12600;10.84800;-36.74100;0
AHRS;3.189;952.486;19.6713;1.3201;10.6798;0.16901;0.02720;0.09365;3
GYRO;3.191;952.486;-0.86621;-0.74128;0.25107;3
LIGH;3.192;952.489;13052.0;3
GYRO;3.195;952.491;-0.62339;-0.47831;0.48686;3
ACCE;3.196;952.495;2.34991;3.66073;10.54945;3
GYRO;3.198;952.495;-0.62339;-0.47831;0.48686;3
AHRS;3.199;952.495;19.1389;0.6491;10.9242;0.16495;0.02138;0.09480;3
LIGH;3.200;952.497;13131.0;3
GYRO;3.205;952.500;-0.27642;-0.08949;0.52504;3
ACCE;3.206;952.506;2.27449;3.79840;9.74979;3
MAGN;3.207;952.506;5.12600;10.84800;-36.74100;0
AHRS;3.208;952.506;18.8531;0.1905;12.7193;0.16259;0.01977;0.10954;3
GYRO;3.209;952.506;-0.27642;-0.08949;0.52504;3
LIGH;3.210;952.509;13131.0;3
GYRO;3.213;952.511;0.02871;0.20281;0.29871;3
ACCE;3.214;952.515;0.10953;2.80122;9.22905;3
GYRO;3.215;952.515;0.02871;0.20281;0.29871;3
AHRS;3.216;952.515;18.6776;0.0251;13.1086;0.16119;0.01874;0.11267;3
LIGH;3.217;952.517;13131.0;3
GYRO;3.226;952.520;0.17746;0.24129;0.04215;3
ACCE;3.227;952.527;-0.71287;2.81618;9.16919;3
MAGN;3.228;952.527;5.12600;10.84800;-36.74100;0
AHRS;3.228;952.527;18.6899;0.1210;12.8848;0.16124;0.01926;0.11089;3
GYRO;3.230;952.527;0.17746;0.24129;0.04215;3
LIGH;3.231;952.530;13111.0;3
ACCE;3.233;952.535;-0.57940;3.28604;9.94492;3
GYRO;3.234;952.535;0.18509;0.18998;-0.00702;3
AHRS;3.235;952.535;18.8211;0.3177;12.9531;0.16216;0.02116;0.11173;3
LIGH;3.236;952.537;13111.0;3
GYRO;3.245;952.540;0.17043;0.19700;0.02841;3
ACCE;3.246;952.546;-0.57700;3.12623;10.47762;3
MAGN;3.247;952.546;5.12600;10.54200;-36.74100;0
AHRS;3.248;952.546;18.8906;0.4410;12.3615;0.16274;0.02144;0.10683;3
GYRO;3.250;952.546;0.17043;0.19700;0.02841;3
LIGH;3.251;952.549;13111.0;3
GYRO;3.253;952.551;0.18021;0.22816;0.11301;3
ACCE;3.254;952.555;-0.57042;2.89698;10.71106;3
GYRO;3.255;952.555;0.18021;0.22816;0.11301;3
AHRS;3.256;952.555;18.9699;0.5960;12.4124;0.16327;0.02291;0.10748;3
LIGH;3.258;952.557;13111.0;3
GYRO;3.265;952.560;0.28680;0.33903;0.19548;3
ACCE;3.266;952.566;-0.18076;2.96342;10.49019;3
MAGN;3.267;952.566;5.12600;10.54200;-36.74100;0
AHRS;3.268;952.566;19.0404;0.7048;11.9284;0.16387;0.02322;0.10349;3
GYRO;3.269;952.566;0.28680;0.33903;0.19548;3
LIGH;3.270;952.569;13017.0;3
GYRO;3.273;952.571;0.44838;0.38118;0.26053;3
ACCE;3.274;952.575;0.10415;3.16873;10.04427;3
GYRO;3.275;952.575;0.44838;0.38118;0.26053;3
AHRS;3.276;952.575;19.2193;0.8717;12.0972;0.16521;0.02505;0.10515;3
LIGH;3.278;952.577;13017.0;3
GYRO;3.286;952.580;0.56322;0.29474;0.26206;3
ACCE;3.287;952.587;0.00658;3.07416;9.54389;3
MAGN;3.288;952.587;5.12600;10.54200;-37.06000;0
AHRS;3.289;952.587;19.4492;1.0204;11.3115;0.16722;0.02538;0.09863;3
GYRO;3.291;952.587;0.56322;0.29474;0.26206;3
LIGH;3.292;952.590;13017.0;3
ACCE;3.293;952.595;-0.15323;3.16753;9.24282;3
GYRO;3.294;952.595;0.59040;0.21197;0.21472;3
AHRS;3.295;952.595;19.8528;1.1718;11.5417;0.17049;0.02735;0.10079;3
LIGH;3.297;952.597;13017.0;3
GYRO;3.305;952.600;0.55436;0.15913;0.16677;3
ACCE;3.314;952.606;-0.26037;3.38480;9.18236;3
MAGN;3.315;952.606;5.12600;10.54200;-37.06000;0
AHRS;3.316;952.606;20.1289;1.2431;10.7808;0.17297;0.02705;0.09438;3
GYRO;3.318;952.606;0.55436;0.15913;0.16677;3
LIGH;3.319;952.609;12981.0;3
GYRO;3.319;952.611;0.51313;0.09682;0.14630;3
ACCE;3.321;952.615;-0.25558;3.38720;8.86932;3
GYRO;3.322;952.615;0.51313;0.09682;0.14630;3
AHRS;3.323;952.615;20.4970;1.3186;10.9239;0.17602;0.02821;0.09570;3
LIGH;3.326;952.617;12981.0;3
GYRO;3.326;952.620;0.48808;0.00672;0.15027;3
ACCE;3.327;952.626;-0.03292;3.54342;8.82144;3
MAGN;3.328;952.626;5.12600;10.19500;-37.06000;0
AHRS;3.329;952.626;20.7824;1.3403;10.5108;0.17854;0.02798;0.09219;3
GYRO;3.331;952.626;0.48808;0.00672;0.15027;3
LIGH;3.332;952.629;12981.0;3
GYRO;3.338;952.631;0.46976;-0.06414;0.15333;3
ACCE;3.339;952.638;0.27114;3.67869;8.79390;3
GYRO;3.340;952.638;0.46976;-0.06414;0.15333;3
AHRS;3.341;952.638;21.1171;1.2949;10.6494;0.18141;0.02806;0.09328;3
LIGH;3.348;952.641;12981.0;3
GYRO;3.349;952.643;0.42028;-0.07330;0.14019;3
ACCE;3.349;952.647;0.66140;3.75590;8.51318;3
MAGN;3.351;952.647;5.12600;10.19500;-37.06000;0
AHRS;3.352;952.647;21.4840;1.1764;10.6289;0.18464;0.02730;0.09290;3
GYRO;3.352;952.647;0.42028;-0.07330;0.14019;3
PRES;3.353;952.650;954.1400;3
LIGH;3.354;952.650;13059.0;3
ACCE;3.354;952.655;0.89543;3.79960;8.27676;3
GYRO;3.358;952.655;0.39554;-0.01405;0.09927;3
AHRS;3.358;952.655;21.7354;1.0651;10.7474;0.18685;0.02674;0.09371;3
LIGH;3.359;952.657;13059.0;3
GYRO;3.364;952.660;0.39340;0.08949;0.02993;3
ACCE;3.365;952.666;0.37110;3.70862;8.40125;3
MAGN;3.366;952.666;5.12600;10.19500;-37.06000;0
AHRS;3.366;952.666;21.9303;1.0219;10.7823;0.18854;0.02659;0.09392;3
GYRO;3.367;952.666;0.39340;0.08949;0.02993;3
LIGH;3.368;952.669;13059.0;3
GYRO;3.375;952.671;0.35858;0.15485;-0.05559;3
ACCE;3.376;952.675;-0.51475;3.66492;8.59040;3
GYRO;3.377;952.675;0.35858;0.15485;-0.05559;3
AHRS;3.377;952.675;22.1993;1.0974;10.8342;0.19076;0.02753;0.09447;3
LIGH;3.378;952.677;13059.0;3
GYRO;3.387;952.680;0.31643;0.23915;-0.09071;3
ACCE;3.387;952.686;-1.03130;3.59669;8.67778;3
MAGN;3.388;952.686;4.81800;9.85800;-37.06000;0
AHRS;3.393;952.686;22.3956;1.2400;10.1764;0.19248;0.02780;0.08909;3
GYRO;3.395;952.686;0.31643;0.23915;-0.09071;3
LIGH;3.395;952.689;12890.0;3
GYRO;3.397;952.691;0.32315;0.28619;-0.04643;3
ACCE;3.398;952.695;-0.89902;3.89596;8.70412;3
GYRO;3.398;952.695;0.32315;0.28619;-0.04643;3
AHRS;3.399;952.695;22.6187;1.4589;10.1414;0.19422;0.02977;0.08915;3
LIGH;3.399;952.697;12890.0;3
GYRO;3.406;952.700;0.31429;0.22083;0.01924;3
ACCE;3.407;952.707;-0.48782;4.02465;8.39287;3
MAGN;3.408;952.707;4.81800;9.85800;-37.06000;0
AHRS;3.408;952.707;22.8166;1.6366;9.3600;0.19598;0.03009;0.08279;3
GYRO;3.409;952.707;0.31429;0.22083;0.01924;3
LIGH;3.410;952.710;12890.0;3
ACCE;3.413;952.715;-0.48782;4.04979;8.40963;3
GYRO;3.413;952.715;0.29016;0.17929;0.04123;3
AHRS;3.414;952.715;23.0686;1.8050;9.4093;0.19799;0.03178;0.08349;3
LIGH;3.415;952.717;12782.0;3
GYRO;3.424;952.720;0.23671;0.17471;0.06720;3
ACCE;3.425;952.726;-0.52792;3.92709;8.59099;3
MAGN;3.426;952.726;4.81800;9.85800;-37.06000;0
AHRS;3.426;952.726;23.2216;1.8980;8.7959;0.19940;0.03161;0.07843;3
GYRO;3.427;952.726;0.23671;0.17471;0.06720;3
LIGH;3.428;952.729;12782.0;3
GYRO;3.433;952.731;0.20769;0.11393;0.08033;3
ACCE;3.434;952.735;-0.27593;3.61345;8.37731;3
GYRO;3.435;952.735;0.20769;0.11393;0.08033;3
AHRS;3.435;952.735;23.3850;1.9974;8.8767;0.20070;0.03270;0.07929;3
LIGH;3.436;952.737;12782.0;3
GYRO;3.444;952.740;0.19761;0.01466;0.08674;3
ACCE;3.445;952.746;0.04669;3.85227;8.36235;3
MAGN;3.446;952.746;4.81800;9.05400;-37.06000;0
AHRS;3.446;952.746;23.5162;2.0283;8.5604;0.20189;0.03249;0.07665;3
GYRO;3.447;952.746;0.19761;0.01466;0.08674;3
LIGH;3.448;952.749;12782.0;3
SOUN;3.451;850.64;0.02596;62.27
GYRO;3.455;952.751;0.16738;-0.00397;0.09927;3
ACCE;3.456;952.755;0.05986;3.82593;8.11754;3
GYRO;3.457;952.755;0.16738;-0.00397;0.09927;3
AHRS;3.457;952.755;23.6652;2.0046;8.6593;0.20314;0.03255;0.07746;3
LIGH;3.458;952.757;12703.0;3
GYRO;3.467;952.760;0.11729;0.07361;0.10171;3
GYRO;3.467;952.765;0.11729;0.07361;0.10171;3
AHRS;3.468;952.768;23.7792;1.9852;8.6357;0.20413;0.03241;0.07722;3
MAGN;3.469;952.768;4.81800;8.59900;-37.06000;0
ACCE;3.469;952.768;-0.26695;3.98694;8.26957;3
GYRO;3.470;952.768;0.11729;0.07361;0.10171;3
LIGH;3.470;952.771;12703.0;3
ACCE;3.473;952.775;-0.55306;4.00969;7.71292;3
GYRO;3.473;952.775;0.06872;0.16524;0.04765;3
AHRS;3.474;952.775;23.9108;2.0292;8.7622;0.20519;0.03309;0.07838;3
LIGH;3.475;952.777;12703.0;3
GYRO;3.484;952.780;0.02413;0.21411;-0.01588;3
ACCE;3.485;952.786;-0.60154;4.05159;7.88111;3
MAGN;3.486;952.786;4.81800;8.59900;-37.06000;0
AHRS;3.486;952.786;23.9686;2.1045;8.4550;0.20572;0.03322;0.07590;3
GYRO;3.487;952.786;0.02413;0.21411;-0.01588;3
LIGH;3.488;952.789;12703.0;3
GYRO;3.493;952.791;-0.07025;0.16707;-0.04490;3
ACCE;3.493;952.795;-0.54289;3.94864;8.43896;3
GYRO;3.494;952.795;-0.07025;0.16707;-0.04490;3
AHRS;3.495;952.795;24.0054;2.2611;8.4808;0.20592;0.03462;0.07640;3
LIGH;3.496;952.797;12661.0;3
GYRO;3.505;952.800;-0.14478;0.01222;-0.04490;3
GYRO;3.505;952.806;-0.14478;0.01222;-0.04490;3
AHRS;3.506;952.806;23.9291;2.3729;8.1140;0.20531;0.03487;0.07348;3
MAGN;3.507;952.806;4.81800;8.11400;-37.06000;0
ACCE;3.507;952.806;-0.37769;3.76967;9.20211;3
LIGH;3.508;952.809;12661.0;3
GYRO;3.516;952.811;-0.28161;-0.08399;-0.03543;3
ACCE;3.517;952.818;-0.50039;3.65654;9.45111;3
GYRO;3.518;952.818;-0.28161;-0.08399;-0.03543;3
AHRS;3.518;952.818;23.8616;2.3921;8.1182;0.20472;0.03500;0.07355;3
LIGH;3.519;952.821;12661.0;3
MAGN;3.526;952.827;5.12000;8.11400;-37.06000;0
GYRO;3.527;952.827;-0.29260;-0.25565;-0.02932;3
ACCE;3.527;952.827;-0.36631;3.77266;9.55047;3
AHRS;3.528;952.827;23.6573;2.3452;8.4824;0.20290;0.03513;0.07655;3
LIGH;3.529;952.830;12661.0;3
PRES;3.530;952.830;954.1100;3
ACCE;3.534;952.835;-0.19213;4.09648;9.65462;3
GYRO;3.535;952.835;-0.17165;-0.39584;-0.00580;3
AHRS;3.537;952.835;23.5144;2.2137;8.5077;0.20176;0.03397;0.07653;3
LIGH;3.538;952.837;12753.0;3
GYRO;3.545;952.840;-0.02291;-0.48472;0.04062;3
ACCE;3.546;952.846;-0.29090;3.93307;9.19134;3
MAGN;3.547;952.846;5.12000;8.11400;-37.06000;0
AHRS;3.548;952.846;23.4448;2.0388;9.2155;0.20108;0.03368;0.08225;3
GYRO;3.550;952.846;-0.02291;-0.48472;0.04062;3
LIGH;3.552;952.849;12753.0;3
GYRO;3.562;952.851;0.06689;-0.45143;0.09499;3
ACCE;3.570;952.855;-0.20949;4.03722;8.69933;3
GYRO;3.571;952.855;0.06689;-0.45143;0.09499;3
AHRS;3.572;952.855;23.4563;1.7240;9.2859;0.20139;0.03113;0.08230;3
LIGH;3.574;952.857;12753.0;3
GYRO;3.575;952.860;0.08460;-0.26206;0.16616;3
ACCE;3.576;952.866;0.44293;4.14017;8.09719;3
MAGN;3.577;952.866;5.12000;8.11400;-37.06000;0
AHRS;3.578;952.866;23.5292;1.4419;10.3013;0.20195;0.03057;0.09044;3
GYRO;3.580;952.866;0.08460;-0.26206;0.16616;3
LIGH;3.581;952.869;12770.0;3
GYRO;3.582;952.871;0.05070;0.02413;0.24618;3
ACCE;3.583;952.875;0.37709;4.06296;8.20134;3
GYRO;3.584;952.875;0.05070;0.02413;0.24618;3
AHRS;3.585;952.875;23.6184;1.2097;10.4639;0.20285;0.02895;0.09140;3
LIGH;3.587;952.877;12770.0;3
GYRO;3.588;952.880;0.01802;0.27367;0.27489;3
GYRO;3.589;952.885;0.01802;0.27367;0.27489;3
AHRS;3.592;952.889;23.6792;1.1590;10.8209;0.20331;0.02920;0.09434;3
MAGN;3.600;952.889;5.12000;8.11400;-37.06000;0
ACCE;3.600;952.889;0.10295;3.94624;7.80031;3
GYRO;3.601;952.889;0.01802;0.27367;0.27489;3
LIGH;3.601;952.891;12770.0;3
ACCE;3.602;952.895;-0.30466;3.93966;7.35379;3
GYRO;3.602;952.895;-0.07880;0.39309;0.26023;3
AHRS;3.603;952.895;23.7416;1.2922;11.1038;0.20366;0.03088;0.09698;3
LIGH;3.603;952.897;12770.0;3
GYRO;3.607;952.900;-0.20739;0.41142;0.20739;3
ACCE;3.608;952.906;-0.50697;3.77566;7.29573;3
MAGN;3.612;952.906;5.45900;8.11400;-37.06000;0
AHRS;3.612;952.906;23.7443;1.4128;10.7171;0.20369;0.03122;0.09391;3
GYRO;3.613;952.906;-0.20739;0.41142;0.20739;3
LIGH;3.613;952.909;12852.0;3
GYRO;3.614;952.911;-0.36560;0.33689;0.15882;3
ACCE;3.614;952.915;-0.46328;3.81995;8.11694;3
GYRO;3.614;952.915;-0.36560;0.33689;0.15882;3
AHRS;3.615;952.915;23.6420;1.6306;10.9004;0.20258;0.03332;0.09586;3
LIGH;3.616;952.917;12852.0;3
GYRO;3.625;952.920;-0.56413;0.05223;0.12248;3
ACCE;3.626;952.926;-0.48483;3.87083;9.21887;3
MAGN;3.626;952.926;5.45900;8.11400;-37.06000;0
AHRS;3.626;952.926;23.4609;1.7822;10.4153;0.20106;0.03362;0.09201;3
GYRO;3.627;952.926;-0.56413;0.05223;0.12248;3
LIGH;3.627;952.929;12852.0;3
GYRO;3.634;952.931;-0.70921;-0.31215;0.10599;3
ACCE;3.635;952.935;0.02693;4.26288;10.15680;3
GYRO;3.636;952.935;-0.70921;-0.31215;0.10599;3
AHRS;3.637;952.935;23.1175;1.7623;10.5582;0.19811;0.03344;0.09320;3
LIGH;3.638;952.937;12852.0;3
GYRO;3.646;952.940;-0.69944;-0.51832;0.09865;3
ACCE;3.647;952.947;0.72664;3.84030;10.21546;3
MAGN;3.648;952.947;5.45900;8.11400;-37.06000;0
AHRS;3.657;952.947;22.7422;1.5179;11.1929;0.19494;0.03215;0.09820;3
GYRO;3.658;952.947;-0.69944;-0.51832;0.09865;3
LIGH;3.659;952.950;13021.0;3
ACCE;3.663;952.955;0.48542;3.26689;10.10593;3
GYRO;3.665;952.955;-0.55314;-0.47800;0.01802;3
AHRS;3.666;952.955;22.2302;1.0919;11.3338;0.19091;0.02834;0.09872;3
LIGH;3.667;952.957;13021.0;3
GYRO;3.668;952.960;-0.35339;-0.26634;-0.08735;3
MAGN;3.669;952.966;5.45900;8.11400;-37.06000;0
AHRS;3.670;952.966;21.7446;0.7181;12.9301;0.18672;0.02735;0.11175;3
GYRO;3.672;952.966;-0.35339;-0.26634;-0.08735;3
ACCE;3.673;952.966;0.11732;3.45184;10.20947;3
LIGH;3.674;952.969;13021.0;3
GYRO;3.675;952.971;-0.26114;-0.06200;-0.10996;3
ACCE;3.676;952.975;-0.27054;3.53504;10.19631;3
AHRS;3.677;952.975;21.7180;0.7263;12.9270;0.18649;0.02739;0.11174;3
GYRO;3.678;952.975;-0.26114;-0.06200;-0.10996;3
LIGH;3.680;952.977;13021.0;3
GYRO;3.686;952.980;-0.09255;0.02566;-0.10873;3
ACCE;3.687;952.986;-0.72963;2.88262;10.31063;3
AHRS;3.688;952.986;21.5335;0.7566;12.8891;0.18490;0.02741;0.11149;3
MAGN;3.690;952.986;5.45900;7.78500;-37.06000;0
GYRO;3.690;952.986;-0.09255;0.02566;-0.10873;3
LIGH;3.691;952.989;13109.0;3
GYRO;3.697;952.991;0.06384;0.19120;-0.06139;3
ACCE;3.699;952.999;-0.80984;2.78087;9.55646;3
GYRO;3.702;952.999;0.06384;0.19120;-0.06139;3
AHRS;3.703;952.999;21.4412;0.8433;13.0093;0.18400;0.02826;0.11266;3
LIGH;3.703;953.001;13109.0;3
MAGN;3.706;953.007;5.45900;7.78500;-37.06000;0
GYRO;3.707;953.007;0.21564;0.33720;0.06964;3
ACCE;3.707;953.007;-0.25558;3.29622;9.24282;3
AHRS;3.708;953.007;21.4841;1.0088;12.7549;0.18427;0.02930;0.11076;3
PRES;3.710;953.011;954.1200;3
LIGH;3.710;953.011;13109.0;3
ACCE;3.713;953.015;-0.09098;3.69844;8.95372;3
GYRO;3.714;953.015;0.35552;0.38149;0.18754;3
AHRS;3.714;953.015;21.6100;1.1660;12.8235;0.18517;0.03087;0.11158;3
LIGH;3.715;953.017;13109.0;3
GYRO;3.726;953.020;0.39462;0.12645;0.17959;3
ACCE;3.726;953.026;-0.10355;3.98156;8.98065;3
MAGN;3.726;953.026;5.45900;7.78500;-37.06000;0
AHRS;3.727;953.026;21.8005;1.3067;12.2152;0.18682;0.03125;0.10661;3
GYRO;3.727;953.026;0.39462;0.12645;0.17959;3
LIGH;3.728;953.030;13068.0;3
GYRO;3.733;953.031;0.33170;-0.21472;0.11759;3
ACCE;3.734;953.035;-0.11313;4.05997;9.25778;3
GYRO;3.734;953.035;0.33170;-0.21472;0.11759;3
AHRS;3.735;953.035;22.0802;1.3446;12.3738;0.18913;0.03209;0.10800;3
LIGH;3.735;953.038;13068.0;3
GYRO;3.745;953.040;0.28039;-0.31001;0.08216;3
ACCE;3.746;953.046;-0.01077;3.85167;8.94653;3
MAGN;3.747;953.046;5.45900;7.78500;-37.06000;0
AHRS;3.747;953.046;22.2717;1.2068;12.2844;0.19091;0.03094;0.10700;3
GYRO;3.748;953.046;0.28039;-0.31001;0.08216;3
LIGH;3.749;953.050;13068.0;3
GYRO;3.753;953.051;0.28314;-0.18509;0.06109;3
ACCE;3.754;953.055;0.42796;3.68946;8.54969;3
GYRO;3.755;953.055;0.28314;-0.18509;0.06109;3
AHRS;3.755;953.055;22.4692;0.9684;12.3857;0.19279;0.02926;0.10744;3
LIGH;3.756;953.058;13091.0;3
GYRO;3.766;953.060;0.33598;-0.07819;0.03512;3
ACCE;3.767;953.068;0.67576;3.63081;8.25640;3
MAGN;3.767;953.068;5.45900;7.78500;-37.06000;0
AHRS;3.768;953.068;22.6342;0.8263;12.8384;0.19421;0.02897;0.11103;3
GYRO;3.769;953.068;0.33598;-0.07819;0.03512;3
LIGH;3.769;953.070;13091.0;3
ACCE;3.773;953.075;0.27533;3.77925;8.06966;3
GYRO;3.774;953.075;0.38759;0.09438;-0.06994;3
AHRS;3.775;953.075;22.8983;0.7509;12.9121;0.19651;0.02870;0.11149;3
LIGH;3.775;953.078;13091.0;3
GYRO;3.785;953.080;0.36346;0.14050;-0.19945;3
ACCE;3.786;953.086;-0.56623;3.96480;7.89847;3
MAGN;3.787;953.086;5.45900;7.78500;-37.06000;0
AHRS;3.787;953.086;23.1055;0.8341;12.7015;0.19825;0.02924;0.10982;3
GYRO;3.788;953.086;0.36346;0.14050;-0.19945;3
LIGH;3.789;953.089;13091.0;3
GYRO;3.794;953.091;0.25595;0.17257;-0.25168;3
ACCE;3.794;953.095;-0.87568;4.04859;7.76619;3
GYRO;3.795;953.095;0.25595;0.17257;-0.25168;3
AHRS;3.796;953.095;23.3740;1.0205;12.5907;0.20038;0.03088;0.10917;3
LIGH;3.797;953.098;12918.0;3
GYRO;3.805;953.100;0.09927;0.26512;-0.21594;3
ACCE;3.806;953.106;-0.80924;3.97318;7.56089;3
MAGN;3.807;953.106;5.76700;7.78500;-37.06000;0
AHRS;3.808;953.106;23.5411;1.2029;12.2134;0.20173;0.03192;0.10627;3
GYRO;3.810;953.106;0.09927;0.26512;-0.21594;3
LIGH;3.811;953.109;12918.0;3
GYRO;3.814;953.111;-0.08491;0.35064;-0.16921;3
ACCE;3.820;953.115;-0.63087;3.73735;7.63990;3
GYRO;3.821;953.115;-0.08491;0.35064;-0.16921;3
AHRS;3.822;953.115;23.6294;1.4570;12.0975;0.20228;0.03395;0.10572;3
LIGH;3.823;953.118;12918.0;3
GYRO;3.828;953.120;-0.28100;0.32437;-0.17257;3
GYRO;3.829;953.125;-0.28100;0.32437;-0.17257;3
AHRS;3.830;953.129;23.5945;1.6872;11.5782;0.20193;0.03496;0.10172;3
MAGN;3.831;953.129;5.76700;7.78500;-37.06000;0
ACCE;3.832;953.129;-0.36392;3.56736;8.14388;3
GYRO;3.833;953.129;-0.28100;0.32437;-0.17257;3
LIGH;3.834;953.132;12918.0;3
ACCE;3.835;953.135;-0.41240;3.44107;8.31027;3
GYRO;3.835;953.135;-0.45235;0.15821;-0.21564;3
AHRS;3.836;953.135;23.3815;2.0090;11.4868;0.19986;0.03736;0.10152;3
LIGH;3.838;953.138;13061.0;3
GYRO;3.846;953.140;-0.51832;-0.06720;-0.22785;3
ACCE;3.849;953.147;0.55785;3.91332;10.31422;3
MAGN;3.850;953.147;5.76700;7.78500;-37.06000;0
AHRS;3.852;953.147;23.1949;2.0445;11.2202;0.19833;0.03704;0.09932;3
GYRO;3.863;953.147;-0.51832;-0.06720;-0.22785;3
LIGH;3.866;953.150;13061.0;3
ACCE;3.867;953.155;0.04250;3.59430;10.67874;3
GYRO;3.873;953.155;-0.61361;-0.17685;-0.23060;3
AHRS;3.876;953.155;22.8247;2.0377;11.1221;0.19522;0.03652;0.09848;3
LIGH;3.885;953.158;13061.0;3
GYRO;3.886;953.160;-0.56597;-0.36835;-0.33445;3
ACCE;3.889;953.166;-0.85174;3.09451;9.68514;3
MAGN;3.899;953.166;5.76700;7.78500;-37.06000;0
AHRS;3.902;953.166;22.4767;2.0260;11.5375;0.19213;0.03684;0.10200;3
GYRO;3.903;953.166;-0.56597;-0.36835;-0.33445;3
LIGH;3.904;953.169;13061.0;3
GYRO;3.904;953.171;-0.22541;-0.34728;-0.53817;3
ACCE;3.905;953.179;-0.81642;3.02088;9.02375;3
GYRO;3.905;953.179;-0.22541;-0.34728;-0.53817;3
AHRS;3.906;953.179;22.0979;1.9092;11.3541;0.18906;0.03523;0.10025;3
LIGH;3.906;953.184;13138.0;3
GYRO;3.907;953.184;0.12950;-0.02841;-0.43463;3
ACCE;3.912;953.189;-0.47525;3.74633;9.31584;3
MAGN;3.912;953.189;5.76700;7.78500;-37.06000;0
AHRS;3.913;953.189;21.9397;1.8325;12.0849;0.18756;0.03564;0.10635;3
GYRO;3.914;953.189;0.12950;-0.02841;-0.43463;3
PRES;3.914;953.192;954.1400;3
LIGH;3.916;953.192;13138.0;3
ACCE;3.917;953.195;-0.41300;3.83491;9.09916;3
GYRO;3.917;953.195;0.23610;0.29932;-0.04337;3
AHRS;3.918;953.195;22.0245;1.9294;11.8499;0.18827;0.03615;0.10451;3
LIGH;3.918;953.198;13138.0;3
GYRO;3.918;953.200;0.18967;0.48258;0.18418;3
ACCE;3.919;953.206;-0.67277;3.53504;8.90763;3
MAGN;3.919;953.206;5.76700;7.78500;-37.06000;0
AHRS;3.920;953.206;22.1179;2.0742;11.6633;0.18899;0.03716;0.10316;3
GYRO;3.920;953.206;0.18967;0.48258;0.18418;3
LIGH;3.921;953.209;13077.0;3
GYRO;3.921;953.211;0.17776;0.63835;0.16585;3
ACCE;3.921;953.215;-1.10552;3.80319;9.27993;3
GYRO;3.922;953.215;0.17776;0.63835;0.16585;3
AHRS;3.922;953.215;22.2550;2.3798;11.8116;0.18983;0.04012;0.10492;3
LIGH;3.923;953.218;13077.0;3
GYRO;3.934;953.220;0.19395;0.68967;0.11087;3
ACCE;3.934;953.226;-0.82121;3.68049;9.08001;3
MAGN;3.935;953.226;5.76700;7.78500;-37.06000;0
AHRS;3.935;953.226;22.3587;2.7027;10.5589;0.19088;0.04087;0.09480;3
GYRO;3.936;953.226;0.19395;0.68967;0.11087;3
LIGH;3.936;953.229;13077.0;3
GYRO;3.937;953.231;0.23335;0.56474;0.10507;3
ACCE;3.937;953.235;-0.41599;3.35009;8.99023;3
GYRO;3.937;953.235;0.23335;0.56474;0.10507;3
AHRS;3.938;953.235;22.4813;3.1136;10.6673;0.19154;0.04464;0.09641;3
LIGH;3.938;953.238;13077.0;3
SOUN;3.939;511.31;0.01560;57.84
GYRO;3.946;953.240;0.29047;0.51221;0.12981;3
ACCE;3.946;953.248;-0.20171;3.40396;8.76098;3
MAGN;3.947;953.248;5.76700;7.78500;-37.06000;0
AHRS;3.947;953.248;22.6059;3.3753;9.3759;0.19290;0.04479;0.08586;3
GYRO;3.947;953.248;0.29047;0.51221;0.12981;3
LIGH;3.948;953.250;13028.0;3
ACCE;3.953;953.256;-0.13467;3.86783;8.85077;3
GYRO;3.954;953.256;0.31215;0.48594;0.17562;3
AHRS;3.954;953.256;22.8338;3.6809;9.5102;0.19455;0.04777;0.08755;3
LIGH;3.955;953.257;13028.0;3
GYRO;3.965;953.261;0.27947;0.44899;0.16707;3
ACCE;3.965;953.266;-0.36332;3.84988;8.88728;3
MAGN;3.966;953.266;6.12400;7.78500;-37.06000;0
AHRS;3.966;953.266;22.9951;3.8649;8.7491;0.19611;0.04814;0.08140;3
GYRO;3.967;953.266;0.27947;0.44899;0.16707;3
LIGH;3.967;953.269;13028.0;3
GYRO;3.973;953.271;0.23305;0.32376;0.03604;3
ACCE;3.974;953.276;-0.60334;3.70802;9.12789;3
GYRO;3.974;953.276;0.23305;0.32376;0.03604;3
AHRS;3.975;953.276;23.1829;4.1115;8.8897;0.19748;0.05060;0.08306;3
LIGH;3.976;953.277;13028.0;3
GYRO;3.985;953.281;0.17532;0.16585;-0.10476;3
ACCE;3.985;953.287;-0.94691;3.70323;9.51755;3
MAGN;3.985;953.287;6.12400;7.78500;-37.06000;0
AHRS;3.986;953.287;23.2966;4.2926;8.1678;0.19864;0.05096;0.07724;3
GYRO;3.986;953.287;0.17532;0.16585;-0.10476;3
LIGH;3.987;953.289;12797.0;3
GYRO;3.993;953.292;0.14813;0.05986;-0.12401;3
ACCE;3.994;953.296;-1.14203;3.95043;9.53491;3
GYRO;3.994;953.296;0.14813;0.05986;-0.12401;3
AHRS;3.995;953.296;23.4071;4.4587;8.1187;0.19949;0.05234;0.07714;3
LIGH;3.996;953.298;12797.0;3
GYRO;4.006;953.301;0.21838;0.05681;-0.05559;3
ACCE;4.007;953.308;-1.19411;4.00311;8.65863;3
MAGN;4.008;953.308;6.12400;7.78500;-37.06000;0
AHRS;4.008;953.308;23.4999;4.5521;7.8333;0.20035;0.05269;0.07489;3
GYRO;4.009;953.308;0.21838;0.05681;-0.05559;3
LIGH;4.010;953.310;12797.0;3
ACCE;4.013;953.316;-1.16179;3.99113;7.52557;3
GYRO;4.014;953.316;0.28405;0.20433;-0.01100;3
AHRS;4.015;953.316;23.6928;4.6480;7.8149;0.20194;0.05357;0.07494;3
LIGH;4.016;953.318;12797.0;3
GYRO;4.026;953.321;0.40042;0.30788;0.06964;3
ACCE;4.026;953.327;-1.08218;4.31734;7.13891;3
MAGN;4.027;953.327;6.50400;7.78500;-37.06000;0
AHRS;4.028;953.327;23.8733;4.7734;7.7787;0.20341;0.05467;0.07490;3
GYRO;4.029;953.327;0.40042;0.30788;0.06964;3
LIGH;4.029;953.330;12646.0;3
GYRO;4.039;953.332;0.38698;0.44288;0.11668;3
ACCE;4.040;953.336;-1.22703;4.33530;6.98568;3
GYRO;4.043;953.336;0.38698;0.44288;0.11668;3
AHRS;4.044;953.336;24.1889;4.9930;7.8364;0.20593;0.05680;0.07586;3
LIGH;4.046;953.338;12646.0;3
GYRO;4.046;953.341;0.21900;0.39554;0.11362;3
ACCE;4.047;953.347;-1.37667;4.24193;7.07068;3
MAGN;4.048;953.347;6.50400;7.78500;-37.06000;0
AHRS;4.048;953.347;24.4440;5.2418;7.1708;0.20827;0.05783;0.07072;3
GYRO;4.053;953.347;0.21900;0.39554;0.11362;3
LIGH;4.054;953.350;12646.0;3
GYRO;4.058;953.352;-0.01405;0.28986;0.11606;3
ACCE;4.059;953.359;-1.22404;4.11982;7.24725;3
GYRO;4.060;953.359;-0.01405;0.28986;0.11606;3
AHRS;4.061;953.359;24.6338;5.4961;7.2682;0.20968;0.06025;0.07206;3
LIGH;4.062;953.361;12643.0;3
GYRO;4.086;953.364;-0.23702;0.21930;0.15913;3
MAGN;4.091;953.369;6.90900;7.78500;-37.06000;0
GYRO;4.092;953.369;-0.23702;0.21930;0.15913;3
ACCE;4.093;953.369;-0.90680;3.90015;7.49385;3
AHRS;4.094;953.369;24.5604;5.7675;7.2600;0.20888;0.06251;0.07246;3
PRES;4.095;953.373;954.1600;3
LIGH;4.096;953.373;12553.0;3
GYRO;4.096;953.375;-0.41966;0.14691;0.17654;3
AHRS;4.097;953.375;24.5604;5.7675;7.2600;0.20888;0.06251;0.07246;3
ACCE;4.098;953.375;-0.80206;3.76428;7.81348;3
GYRO;4.098;953.380;-0.54947;0.05803;0.14630;3
AHRS;4.099;953.387;24.5604;5.7675;7.2600;0.20888;0.06251;0.07246;3
MAGN;4.102;953.387;6.90900;7.78500;-37.06000;0
ACCE;4.103;953.387;-0.89543;3.89297;8.39527;3
GYRO;4.104;953.387;-0.54947;0.05803;0.14630;3
HUMI;4.104;953.390;47.8;3
TEMP;4.107;953.390;18.8;3
LIGH;4.109;953.390;12553.0;3
LIGH;4.110;953.390;12553.0;3
ACCE;4.110;953.396;-1.13665;3.93128;9.22486;3
GYRO;4.111;953.396;-0.60018;-0.08858;0.09224;3
AHRS;4.112;953.396;24.0900;5.7846;7.5441;0.20472;0.06295;0.07476;3
LIGH;4.117;953.398;12731.0;3
GYRO;4.117;953.401;-0.67317;-0.30879;0.05712;3
ACCE;4.118;953.407;-1.24618;3.76309;9.92875;3
MAGN;4.124;953.407;7.26000;7.46400;-37.06000;0
AHRS;4.125;953.407;23.7699;5.7249;7.8557;0.20186;0.06284;0.07721;3
GYRO;4.127;953.407;-0.67317;-0.30879;0.05712;3
LIGH;4.128;953.409;12731.0;3
GYRO;4.128;953.412;-0.64843;-0.41386;0.01558;3
ACCE;4.129;953.416;-0.76255;3.66492;10.02931;3
GYRO;4.129;953.416;-0.64843;-0.41386;0.01558;3
AHRS;4.131;953.416;23.3338;5.4913;7.9798;0.19824;0.06085;0.07773;3
LIGH;4.132;953.418;12731.0;3
GYRO;4.132;953.421;-0.49816;-0.54795;0.04979;3
ACCE;4.133;953.428;-0.23343;3.62781;9.84376;3
MAGN;4.134;953.428;7.26000;7.46400;-37.06000;0
AHRS;4.135;953.428;22.9866;5.2267;9.2399;0.19480;0.06057;0.08790;3
GYRO;4.136;953.428;-0.49816;-0.54795;0.04979;3
LIGH;4.137;953.430;12731.0;3
ACCE;4.138;953.436;-0.27713;3.76368;9.80186;3
GYRO;4.138;953.436;-0.33445;-0.55558;0.07208;3
AHRS;4.139;953.436;22.6477;4.7969;9.3616;0.19218;0.05691;0.08814;3
LIGH;4.141;953.438;12962.0;3
GYRO;4.152;953.441;-0.24099;-0.48075;0.03207;3
ACCE;4.153;953.447;-0.52253;3.82713;9.43675;3
MAGN;4.155;953.447;7.26000;7.46400;-37.06000;0
AHRS;4.158;953.447;22.5050;4.5172;10.8419;0.19046;0.05690;0.10024;3
GYRO;4.158;953.447;-0.24099;-0.48075;0.03207;3
LIGH;4.159;953.449;12962.0;3
GYRO;4.159;953.452;-0.18692;-0.37507;-0.01680;3
ACCE;4.159;953.456;-0.59077;3.80558;9.02853;3
GYRO;4.160;953.456;-0.18692;-0.37507;-0.01680;3
AHRS;4.160;953.456;22.3740;4.2049;10.9169;0.18958;0.05427;0.10034;3
LIGH;4.161;953.458;12962.0;3
GYRO;4.165;953.461;-0.16005;-0.26634;-0.02596;3
ACCE;4.167;953.467;-0.61471;3.75890;8.89685;3
MAGN;4.168;953.467;7.26000;7.46400;-37.06000;0
AHRS;4.168;953.467;22.2940;4.0176;11.9496;0.18858;0.05432;0.10880;3
GYRO;4.169;953.467;-0.16005;-0.26634;-0.02596;3
LIGH;4.169;953.469;12962.0;3
GYRO;4.177;953.472;-0.20311;-0.19181;-0.00702;3
ACCE;4.177;953.476;-0.69133;3.85287;8.88249;3
GYRO;4.178;953.476;-0.20311;-0.19181;-0.00702;3
AHRS;4.178;953.476;22.2169;3.8662;11.9780;0.18805;0.05301;0.10879;3
LIGH;4.179;953.478;13167.0;3
GYRO;4.186;953.481;-0.24862;-0.14294;0.00367;3
ACCE;4.187;953.488;-0.63506;4.17489;8.72866;3
MAGN;4.187;953.488;7.60400;7.46400;-37.06000;0
AHRS;4.187;953.488;22.1517;3.7750;12.8099;0.18720;0.05354;0.11571;3
GYRO;4.188;953.488;-0.24862;-0.14294;0.00367;3
LIGH;4.188;953.490;13167.0;3
ACCE;4.193;953.496;-0.85473;3.97916;8.51378;3
GYRO;4.194;953.496;-0.36377;-0.11851;0.01649;3
AHRS;4.194;953.496;22.0195;3.6948;12.8647;0.18613;0.05283;0.11603;3
LIGH;4.195;953.498;13167.0;3
GYRO;4.205;953.501;-0.48808;-0.09621;0.01100;3
ACCE;4.205;953.507;-1.26234;3.52067;8.60656;3
MAGN;4.206;953.507;7.60400;7.46400;-37.06000;0
AHRS;4.206;953.507;21.8681;3.6763;13.3555;0.18463;0.05333;0.12016;3
GYRO;4.207;953.507;-0.48808;-0.09621;0.01100;3
LIGH;4.207;953.509;13105.0;3
GYRO;4.213;953.512;-0.59407;-0.15333;0.02443;3
ACCE;4.214;953.516;-1.31142;3.41832;8.99921;3
GYRO;4.214;953.516;-0.59407;-0.15333;0.02443;3
AHRS;4.215;953.516;21.5685;3.6524;13.4097;0.18208;0.05293;0.12056;3
LIGH;4.215;953.518;13105.0;3
GYRO;4.225;953.521;-0.63469;-0.29627;0.09285;3
ACCE;4.225;953.527;-1.04148;3.51948;9.58698;3
MAGN;4.226;953.527;7.60400;7.80400;-36.73800;0
AHRS;4.226;953.527;21.2644;3.5924;13.8900;0.17934;0.05288;0.12452;3
GYRO;4.227;953.527;-0.63469;-0.29627;0.09285;3
LIGH;4.227;953.529;13105.0;3
GYRO;4.237;953.532;-0.56536;-0.46151;0.18082;3
ACCE;4.237;953.539;-0.68534;3.60327;10.05206;3
GYRO;4.238;953.539;-0.56536;-0.46151;0.18082;3
AHRS;4.238;953.539;20.8706;3.3873;14.0149;0.17615;0.05094;0.12524;3
LIGH;4.238;953.541;13105.0;3
MAGN;4.247;953.548;7.60400;7.80400;-36.73800;0
GYRO;4.248;953.548;-0.39309;-0.53726;0.24709;3
ACCE;4.249;953.548;-0.45849;3.51409;9.64803;3
AHRS;4.249;953.548;20.4904;3.0117;15.3156;0.17277;0.04932;0.13572;3
PRES;4.251;953.551;954.1800;3
LIGH;4.255;953.551;13044.0;3
ACCE;4.256;953.556;0.07362;3.40755;8.87351;3
GYRO;4.256;953.556;-0.16463;-0.46273;0.28375;3
AHRS;4.257;953.556;20.3145;2.6710;15.4992;0.17160;0.04651;0.13677;3
LIGH;4.258;953.558;13044.0;3
GYRO;4.266;953.561;-0.05467;-0.28253;0.30910;3
ACCE;4.267;953.567;0.52253;3.44645;8.24563;3
MAGN;4.268;953.567;7.60400;7.80400;-36.73800;0
AHRS;4.268;953.567;20.2721;2.3732;16.5959;0.17116;0.04557;0.14564;3
GYRO;4.270;953.567;-0.05467;-0.28253;0.30910;3
LIGH;4.270;953.570;13044.0;3
GYRO;4.278;953.572;0.07911;-0.15027;0.30482;3
ACCE;4.279;953.576;0.45969;3.48177;8.27795;3
GYRO;4.284;953.576;0.07911;-0.15027;0.30482;3
AHRS;4.286;953.576;20.2775;2.0972;16.8540;0.17146;0.04361;0.14742;3
LIGH;4.287;953.578;13044.0;3
GYRO;4.288;953.581;0.05528;-0.13256;0.22969;3
ACCE;4.288;953.587;0.14485;3.62841;8.59339;3
MAGN;4.289;953.587;7.60400;7.80400;-36.73800;0
AHRS;4.290;953.587;20.3547;1.9470;17.3460;0.17213;0.04317;0.15137;3
GYRO;4.291;953.587;0.05528;-0.13256;0.22969;3
LIGH;4.292;953.590;13078.0;3
GYRO;4.294;953.592;-0.07178;-0.17623;0.12156;3
ACCE;4.295;953.596;0.17238;3.81037;8.60596;3
GYRO;4.296;953.596;-0.07178;-0.17623;0.12156;3
AHRS;4.296;953.596;20.4351;1.7959;17.5482;0.17294;0.04230;0.15285;3
LIGH;4.297;953.598;13078.0;3
GYRO;4.307;953.601;-0.22510;-0.22602;0.05131;3
ACCE;4.307;953.608;0.00239;3.45962;8.77475;3
MAGN;4.308;953.608;7.60400;7.80400;-36.73800;0
AHRS;4.308;953.608;20.4198;1.6748;17.8170;0.17287;0.04166;0.15495;3
GYRO;4.309;953.608;-0.22510;-0.22602;0.05131;3
LIGH;4.311;953.611;13078.0;3
ACCE;4.314;953.616;-0.17298;3.25372;9.05068;3
GYRO;4.314;953.616;-0.35583;-0.20372;-0.01833;3
AHRS;4.315;953.616;20.2722;1.5054;17.9057;0.17182;0.04016;0.15546;3
LIGH;4.316;953.618;13078.0;3
GYRO;4.325;953.621;-0.44166;-0.21014;-0.09468;3
ACCE;4.326;953.627;-0.22087;3.24055;9.27155;3
MAGN;4.327;953.627;7.60400;8.20100;-36.73800;0
AHRS;4.327;953.627;20.1185;1.4232;18.3158;0.17048;0.03987;0.15884;3
GYRO;4.328;953.627;-0.44166;-0.21014;-0.09468;3
LIGH;4.328;953.630;13215.0;3
GYRO;4.334;953.632;-0.47800;-0.27489;-0.11759;3
ACCE;4.334;953.636;-0.12570;3.33512;9.35235;3
GYRO;4.335;953.636;-0.47800;-0.27489;-0.11759;3
AHRS;4.335;953.636;19.8506;1.3141;18.3002;0.16836;0.03856;0.15858;3
LIGH;4.336;953.638;13215.0;3
GYRO;4.345;953.641;-0.45968;-0.31551;-0.09010;3
ACCE;4.354;953.647;-0.06464;3.29801;9.29848;3
MAGN;4.355;953.647;7.60400;8.61300;-36.73800;0
AHRS;4.355;953.647;19.6121;1.1921;18.7998;0.16634;0.03793;0.16268;3
GYRO;4.356;953.647;-0.45968;-0.31551;-0.09010;3
LIGH;4.357;953.650;13215.0;3
GYRO;4.358;953.652;-0.43249;-0.29596;-0.07025;3
ACCE;4.358;953.656;0.02813;3.23277;9.15064;3
GYRO;4.359;953.656;-0.43249;-0.29596;-0.07025;3
AHRS;4.360;953.656;19.3359;1.0106;18.7879;0.16426;0.03599;0.16236;3
LIGH;4.361;953.658;13215.0;3
GYRO;4.373;953.661;-0.35858;-0.26878;-0.04093;3
ACCE;4.374;953.668;0.11253;3.23098;9.07103;3
MAGN;4.379;953.668;7.60400;8.95600;-36.73800;0
AHRS;4.381;953.668;19.1262;0.8633;19.3989;0.16250;0.03531;0.16737;3
GYRO;4.389;953.668;-0.35858;-0.26878;-0.04093;3
LIGH;4.390;953.671;13468.0;3
ACCE;4.391;953.676;-0.09697;3.31597;9.37210;3
GYRO;4.392;953.676;-0.28619;-0.19456;-0.02688;3
AHRS;4.392;953.676;18.8964;0.6948;19.4163;0.16079;0.03358;0.16732;3
LIGH;4.394;953.678;13468.0;3
GYRO;4.395;953.681;-0.24007;-0.12462;-0.02505;3
ACCE;4.395;953.687;-0.28491;3.40336;9.65821;3
MAGN;4.396;953.687;7.60400;9.35200;-36.73800;0
AHRS;4.397;953.687;18.7818;0.6271;19.7264;0.15983;0.03327;0.16988;3
GYRO;4.397;953.687;-0.24007;-0.12462;-0.02505;3
LIGH;4.398;953.690;13468.0;3
GYRO;4.398;953.692;-0.21380;-0.05284;-0.00519;3
ACCE;4.399;953.696;-0.29509;3.17232;9.74380;3
GYRO;4.399;953.696;-0.21380;-0.05284;-0.00519;3
AHRS;4.400;953.696;18.6375;0.5738;19.7471;0.15868;0.03263;0.17001;3
LIGH;4.401;953.698;13542.0;3
GYRO;4.408;953.701;-0.17196;0.06384;0.05192;3
ACCE;4.409;953.707;-0.17538;2.85568;9.74919;3
MAGN;4.409;953.707;7.27200;9.35200;-36.73800;0
AHRS;4.412;953.707;18.5177;0.5593;19.5516;0.15774;0.03207;0.16835;3
GYRO;4.413;953.707;-0.17196;0.06384;0.05192;3
LIGH;4.413;953.709;13542.0;3
GYRO;4.421;953.712;-0.09132;0.19181;0.09865;3
ACCE;4.422;953.719;0.02933;2.95145;9.66240;3
GYRO;4.422;953.719;-0.09132;0.19181;0.09865;3
AHRS;4.423;953.719;18.4098;0.5908;19.6274;0.15676;0.03228;0.16906;3
LIGH;4.423;953.721;13542.0;3
MAGN;4.427;953.728;7.27200;9.75100;-36.73800;0
GYRO;4.427;953.728;0.01436;0.26725;0.12004;3
ACCE;4.428;953.728;0.27892;3.22080;9.63906;3
AHRS;4.428;953.728;18.3614;0.6925;19.0152;0.15637;0.03224;0.16401;3
LIGH;4.428;953.731;13542.0;3
PRES;4.429;953.731;954.1400;3
ACCE;4.437;953.736;0.20231;3.18130;9.62170;3
GYRO;4.437;953.736;0.06628;0.26695;0.11087;3
AHRS;4.438;953.736;18.3788;0.7952;19.1141;0.15634;0.03327;0.16499;3
LIGH;4.438;953.738;13493.0;3
GYRO;4.445;953.741;0.15088;0.25443;0.09071;3
ACCE;4.446;953.747;-0.13228;3.17651;9.75158;3
MAGN;4.447;953.747;6.92900;9.75100;-36.73800;0
AHRS;4.447;953.747;18.4156;0.9057;18.1080;0.15679;0.03288;0.15658;3
GYRO;4.448;953.747;0.15088;0.25443;0.09071;3
LIGH;4.448;953.750;13493.0;3
SOUN;4.449;855.83;0.02612;62.32
GYRO;4.454;953.752;0.20403;0.25717;0.02963;3
ACCE;4.454;953.756;-0.48961;3.26030;9.86351;3
GYRO;4.455;953.756;0.20403;0.25717;0.02963;3
AHRS;4.455;953.756;18.5229;1.0749;18.2012;0.15744;0.03460;0.15759;3
LIGH;4.455;953.758;13493.0;3
GYRO;4.466;953.761;0.25656;0.26695;-0.03085;3
ACCE;4.466;953.767;-0.64703;3.23876;9.86531;3
MAGN;4.467;953.767;6.92900;9.75100;-36.73800;0
AHRS;4.467;953.767;18.6348;1.2353;17.1013;0.15851;0.03459;0.14844;3
GYRO;4.468;953.767;0.25656;0.26695;-0.03085;3
LIGH;4.468;953.770;13493.0;3
ACCE;4.474;953.776;-0.63506;3.10169;9.64205;3
GYRO;4.474;953.776;0.31796;0.27000;-0.02902;3
AHRS;4.475;953.776;18.8069;1.4493;17.1098;0.15970;0.03664;0.14879;3
LIGH;4.475;953.778;0.0;3
GYRO;4.486;953.781;0.35583;0.29993;0.03910;3
ACCE;4.487;953.788;-0.42258;3.13760;9.58100;3
MAGN;4.487;953.788;6.92900;9.75100;-36.73800;0
AHRS;4.487;953.788;18.9662;1.6045;16.1041;0.16118;0.03675;0.14043;3
GYRO;4.488;953.788;0.35583;0.29993;0.03910;3
LIGH;4.488;953.791;0.0;3
ACCE;4.494;953.796;-0.29928;3.25492;9.49002;3
GYRO;4.494;953.796;0.37568;0.35552;0.11057;3
AHRS;4.495;953.796;19.2274;1.8173;16.1682;0.16313;0.03896;0.14126;3
LIGH;4.496;953.798;0.0;3
GYRO;4.505;953.801;0.39095;0.35827;0.14447;3
ACCE;4.506;953.807;-0.19393;3.31597;9.26676;3
MAGN;4.507;953.807;6.92900;9.75100;-36.73800;0
AHRS;4.507;953.807;19.4098;1.9617;15.1745;0.16485;0.03898;0.13299;3
GYRO;4.508;953.807;0.39095;0.35827;0.14447;3
LIGH;4.509;953.810;13141.0;3
GYRO;4.514;953.812;0.40073;0.32345;0.13806;3
ACCE;4.515;953.816;-0.08440;3.34410;9.02494;3
GYRO;4.515;953.816;0.40073;0.32345;0.13806;3
AHRS;4.516;953.816;19.6787;2.1546;15.3052;0.16687;0.04111;0.13437;3
LIGH;4.517;953.818;13141.0;3
GYRO;4.526;953.821;0.40134;0.27764;0.12706;3
ACCE;4.526;953.827;-0.09397;3.40096;8.63828;3
MAGN;4.527;953.827;6.62600;9.75100;-36.73800;0
AHRS;4.527;953.827;19.9120;2.2940;14.1094;0.16913;0.04080;0.12438;3
GYRO;4.528;953.827;0.40134;0.27764;0.12706;3
LIGH;4.529;953.830;13141.0;3
GYRO;4.534;953.832;0.37935;0.25290;0.09804;3
ACCE;4.535;953.836;-0.14245;3.50092;8.29651;3
GYRO;4.536;953.836;0.37935;0.25290;0.09804;3
AHRS;4.536;953.836;20.2006;2.4420;14.2269;0.17138;0.04253;0.12560;3
LIGH;4.537;953.838;13141.0;3
GYRO;4.549;953.841;0.30604;0.21564;0.05986;3
GYRO;4.550;953.846;0.30604;0.21564;0.05986;3
AHRS;4.551;953.849;20.4270;2.5603;13.2420;0.17355;0.04228;0.11738;3
MAGN;4.552;953.849;6.62600;9.75100;-37.04600;0
ACCE;4.553;953.849;-0.29030;3.49434;8.34260;3
GYRO;4.554;953.849;0.30604;0.21564;0.05986;3
LIGH;4.555;953.853;13125.0;3
ACCE;4.556;953.856;-0.42377;3.48117;8.75679;3
GYRO;4.556;953.856;0.17074;0.18082;0.02016;3
AHRS;4.557;953.856;20.6852;2.7211;13.3265;0.17556;0.04403;0.11835;3
LIGH;4.558;953.858;13125.0;3
GYRO;4.568;953.861;0.02902;0.14264;0.00550;3
ACCE;4.569;953.869;-0.41061;3.56736;9.12849;3
MAGN;4.570;953.869;6.62600;9.75100;-37.04600;0
AHRS;4.571;953.869;20.7657;2.7931;12.5783;0.17646;0.04357;0.11209;3
GYRO;4.572;953.869;0.02902;0.14264;0.00550;3
LIGH;4.573;953.872;13125.0;3
ACCE;4.575;953.876;-0.39025;3.71401;9.90182;3
GYRO;4.576;953.876;-0.04032;0.13042;-0.00367;3
AHRS;4.576;953.876;20.8004;2.8970;12.6278;0.17664;0.04456;0.11267;3
LIGH;4.577;953.879;13125.0;3
GYRO;4.587;953.881;-0.01497;0.10812;-0.07239;3
ACCE;4.587;953.887;-0.56024;3.33991;9.86471;3
MAGN;4.588;953.887;6.62600;9.75100;-37.04600;0
AHRS;4.589;953.887;20.7728;2.9621;12.1759;0.17651;0.04439;0.10892;3
GYRO;4.590;953.887;-0.01497;0.10812;-0.07239;3
LIGH;4.591;953.891;13121.0;3
GYRO;4.602;953.892;0.06994;0.07422;-0.16035;3
GYRO;4.613;953.897;0.06994;0.07422;-0.16035;3
AHRS;4.614;953.902;20.7432;3.0692;12.1603;0.17616;0.04526;0.10895;3
ACCE;4.616;953.902;-0.77752;3.09690;9.89464;3
GYRO;4.617;953.902;0.06994;0.07422;-0.16035;3
LIGH;4.617;953.906;13121.0;3
MAGN;4.618;953.909;6.62600;9.75100;-37.04600;0
GYRO;4.619;953.909;0.21014;0.08644;-0.15791;3
ACCE;4.620;953.909;-0.68414;3.04423;9.64983;3
AHRS;4.621;953.909;20.7856;3.2059;11.6890;0.17659;0.04573;0.10514;3
PRES;4.622;953.912;954.1400;3
LIGH;4.626;953.912;13121.0;3
ACCE;4.627;953.916;-0.51655;3.00472;9.07462;3
GYRO;4.635;953.916;0.29291;0.09774;-0.11912;3
AHRS;4.636;953.916;20.8515;3.2690;11.6415;0.17711;0.04625;0.10484;3
LIGH;4.641;953.918;13121.0;3
GYRO;4.642;953.921;0.43830;0.10415;-0.01466;3
ACCE;4.643;953.927;-0.30825;3.36625;8.77475;3
MAGN;4.644;953.927;6.62600;9.75100;-37.04600;0
AHRS;4.646;953.927;20.9788;3.3259;11.3797;0.17825;0.04644;0.10270;3
GYRO;4.648;953.927;0.43830;0.10415;-0.01466;3
LIGH;4.648;953.930;13027.0;3
GYRO;4.651;953.932;0.50732;0.11942;0.04307;3
ACCE;4.653;953.936;-0.16041;3.56138;8.36594;3
GYRO;4.654;953.936;0.50732;0.11942;0.04307;3
AHRS;4.656;953.936;21.2826;3.3932;11.3978;0.18078;0.04728;0.10299;3
LIGH;4.657;953.938;13027.0;3
GYRO;4.658;953.941;0.47373;0.10843;0.00153;3
ACCE;4.658;953.947;-0.21668;3.57514;8.25521;3
MAGN;4.659;953.947;6.62600;9.75100;-37.04600;0
AHRS;4.660;953.947;21.5701;3.4448;10.9901;0.18335;0.04730;0.09962;3
GYRO;4.660;953.947;0.47373;0.10843;0.00153;3
LIGH;4.661;953.950;13027.0;3
GYRO;4.661;953.952;0.36866;0.08674;-0.09468;3
ACCE;4.662;953.956;-0.16520;3.82414;8.19296;3
GYRO;4.662;953.956;0.36866;0.08674;-0.09468;3
AHRS;4.662;953.956;21.9056;3.5110;11.0179;0.18615;0.04817;0.10000;3
LIGH;4.663;953.958;13178.0;3
GYRO;4.671;953.961;0.23763;0.05070;-0.20525;3
ACCE;4.672;953.968;-0.63925;3.29322;8.57663;3
MAGN;4.674;953.968;6.62600;9.75100;-37.04600;0
AHRS;4.678;953.968;22.0959;3.5913;10.5970;0.18788;0.04831;0.09657;3
GYRO;4.678;953.968;0.23763;0.05070;-0.20525;3
LIGH;4.679;953.971;12961.0;3
ACCE;4.683;953.976;-0.61890;3.52426;8.60297;3
GYRO;4.684;953.976;0.13195;0.03085;-0.28069;3
AHRS;4.684;953.976;22.2687;3.7006;10.4735;0.18931;0.04916;0.09572;3
LIGH;4.685;953.978;12961.0;3
GYRO;4.686;953.981;0.07850;-0.00336;-0.26542;3
ACCE;4.686;953.987;-0.60154;3.57215;8.41203;3
MAGN;4.686;953.987;6.96700;9.75100;-37.04600;0
AHRS;4.687;953.987;22.3345;3.7749;10.4732;0.18981;0.04984;0.09584;3
GYRO;4.688;953.987;0.07850;-0.00336;-0.26542;3
LIGH;4.688;953.990;12961.0;3
GYRO;4.694;953.992;0.07239;-0.02993;-0.24099;3
ACCE;4.695;953.996;-0.69492;3.55659;8.45931;3
GYRO;4.695;953.996;0.07239;-0.02993;-0.24099;3
AHRS;4.696;953.996;22.3902;3.8561;10.3267;0.19028;0.05033;0.09474;3
LIGH;4.696;953.998;13083.0;3
GYRO;4.705;954.001;0.07636;-0.02443;-0.20311;3
ACCE;4.706;954.007;-0.88765;3.60686;8.52037;3
MAGN;4.706;954.007;6.96700;9.75100;-37.04600;0
AHRS;4.707;954.007;22.4345;3.9143;10.3858;0.19059;0.05096;0.09534;3
GYRO;4.707;954.007;0.07636;-0.02443;-0.20311;3
LIGH;4.708;954.010;13083.0;3
GYRO;4.721;954.012;0.05651;0.00153;-0.18265;3
ACCE;4.722;954.016;-0.82241;3.80199;8.68556;3
GYRO;4.722;954.016;0.05651;0.00153;-0.18265;3
AHRS;4.722;954.016;22.4972;3.9718;10.2798;0.19112;0.05132;0.09455;3
LIGH;4.723;954.018;13083.0;3
GYRO;4.727;954.021;0.02902;0.05315;-0.16860;3
ACCE;4.727;954.028;-0.74759;3.71281;8.97227;3
MAGN;4.728;954.028;6.96700;9.39900;-37.04600;0
AHRS;4.728;954.028;22.5310;4.0245;10.3411;0.19134;0.05189;0.09516;3
GYRO;4.728;954.028;0.02902;0.05315;-0.16860;3
LIGH;4.729;954.031;13083.0;3
ACCE;4.734;954.036;-0.79847;3.48416;8.97347;3
GYRO;4.734;954.036;0.03971;0.11698;-0.20892;3
AHRS;4.735;954.036;22.5481;4.1272;10.2520;0.19144;0.05263;0.09458;3
LIGH;4.735;954.038;13038.0;3
GYRO;4.745;954.041;0.08827;0.10049;-0.30146;3
ACCE;4.746;954.047;-0.56683;3.44226;8.82203;3
MAGN;4.746;954.047;6.96700;9.39900;-37.04600;0
AHRS;4.747;954.047;22.5595;4.2190;10.1340;0.19151;0.05322;0.09373;3
GYRO;4.749;954.047;0.08827;0.10049;-0.30146;3
LIGH;4.750;954.050;13038.0;3
GYRO;4.754;954.052;0.17532;0.03176;-0.35491;3
ACCE;4.755;954.056;-0.68295;3.29502;8.91242;3
GYRO;4.755;954.056;0.17532;0.03176;-0.35491;3
AHRS;4.756;954.056;22.5969;4.3698;9.9624;0.19179;0.05424;0.09253;3
LIGH;4.756;954.058;13038.0;3
GYRO;4.766;954.061;0.27855;-0.04917;-0.33292;3
ACCE;4.766;954.067;-0.82959;3.42790;8.83101;3
MAGN;4.766;954.067;7.35100;9.03900;-37.04600;0
AHRS;4.767;954.067;22.6733;4.4784;10.0883;0.19229;0.05543;0.09379;3
GYRO;4.767;954.067;0.27855;-0.04917;-0.33292;3
LIGH;4.768;954.070;13038.0;3
GYRO;4.777;954.072;0.33720;-0.10904;-0.23488;3
ACCE;4.778;954.080;-0.81403;3.69605;8.50001;3
GYRO;4.778;954.080;0.33720;-0.10904;-0.23488;3
AHRS;4.779;954.080;22.8511;4.5550;9.8838;0.19385;0.05586;0.09221;3
LIGH;4.779;954.082;13100.0;3
GYRO;4.787;954.085;0.34361;-0.03421;-0.16921;3
ACCE;4.788;954.089;-0.80804;3.86963;8.28514;3
MAGN;4.788;954.089;7.35100;9.03900;-37.04600;0
AHRS;4.789;954.089;23.1067;4.5713;10.1146;0.19590;0.05656;0.09425;3
GYRO;4.789;954.089;0.34361;-0.03421;-0.16921;3
PRES;4.791;954.092;954.1900;3
LIGH;4.791;954.092;13100.0;3
ACCE;4.794;954.096;-0.79667;3.84808;8.29292;3
GYRO;4.794;954.096;0.31551;0.05070;-0.05681;3
AHRS;4.795;954.096;23.3014;4.6094;10.0347;0.19756;0.05688;0.09368;3
LIGH;4.795;954.098;13100.0;3
GYRO;4.806;954.101;0.23732;0.21991;-0.02107;3
ACCE;4.806;954.107;-0.86491;3.75052;8.33422;3
MAGN;4.806;954.107;7.35100;8.54300;-37.04600;0
AHRS;4.807;954.107;23.4519;4.6610;10.1428;0.19875;0.05761;0.09471;3
GYRO;4.807;954.107;0.23732;0.21991;-0.02107;3
LIGH;4.808;954.110;13293.0;3
GYRO;4.814;954.112;0.14355;0.29688;-0.05040;3
ACCE;4.816;954.116;-0.74699;3.63260;8.13131;3
GYRO;4.817;954.116;0.14355;0.29688;-0.05040;3
AHRS;4.817;954.116;23.6186;4.8210;10.1534;0.20003;0.05910;0.09511;3
LIGH;4.819;954.118;13123.0;3
GYRO;4.826;954.121;0.06750;0.26206;-0.08766;3
ACCE;4.827;954.127;-0.88765;3.52786;8.01639;3
MAGN;4.828;954.127;7.77800;8.54300;-37.04600;0
AHRS;4.829;954.127;23.7024;5.0027;10.0234;0.20066;0.06047;0.09434;3
GYRO;4.830;954.127;0.06750;0.26206;-0.08766;3
LIGH;4.830;954.130;13123.0;3
GYRO;4.835;954.132;-0.01283;0.15302;-0.08888;3
ACCE;4.836;954.137;-0.84635;3.75950;8.20732;3
GYRO;4.837;954.137;-0.01283;0.15302;-0.08888;3
AHRS;4.838;954.137;23.7612;5.2061;9.9970;0.20101;0.06219;0.09449;3
LIGH;4.839;954.140;13123.0;3
GYRO;4.850;954.142;-0.12584;0.00428;-0.03696;3
GYRO;4.851;954.147;-0.12584;0.00428;-0.03696;3
AHRS;4.851;954.150;23.7688;5.3113;9.8539;0.20106;0.06284;0.09346;3
MAGN;4.853;954.150;7.77800;8.54300;-37.04600;0
ACCE;4.854;954.150;-0.75118;3.84629;8.41382;3
GYRO;4.855;954.150;-0.12584;0.00428;-0.03696;3
LIGH;4.862;954.153;13080.0;3
ACCE;4.862;954.156;-0.68773;3.98635;8.77654;3
GYRO;4.863;954.156;-0.23060;-0.12523;-0.01527;3
AHRS;4.866;954.156;23.6968;5.3234;9.8831;0.20042;0.06295;0.09371;3
LIGH;4.867;954.158;13080.0;3
GYRO;4.867;954.161;-0.26328;-0.18815;-0.03238;3
ACCE;4.868;954.167;-0.48483;3.89118;8.99262;3
MAGN;4.869;954.167;7.77800;8.19000;-37.04600;0
AHRS;4.869;954.167;23.6154;5.2591;10.2485;0.19958;0.06299;0.09668;3
GYRO;4.870;954.167;-0.26328;-0.18815;-0.03238;3
LIGH;4.871;954.170;13080.0;3
ACCE;4.878;954.176;-0.62908;3.49015;8.93696;3
GYRO;4.887;954.176;-0.28375;-0.20647;-0.10018;3
AHRS;4.888;954.176;23.4460;5.1396;10.2843;0.19822;0.06192;0.09674;3
LIGH;4.902;954.179;13080.0;3
GYRO;4.903;954.181;-0.25840;-0.20892;-0.16921;3
ACCE;4.904;954.187;-0.66200;3.56437;9.06325;3
MAGN;4.904;954.187;7.77800;8.19000;-37.04600;0
AHRS;4.905;954.187;23.2929;5.0477;10.8650;0.19669;0.06203;0.10148;3
GYRO;4.906;954.187;-0.25840;-0.20892;-0.16921;3
LIGH;4.907;954.190;13099.0;3
GYRO;4.907;954.192;-0.19700;-0.14783;-0.16371;3
ACCE;4.908;954.196;-0.45191;3.89297;9.00579;3
GYRO;4.909;954.196;-0.19700;-0.14783;-0.16371;3
AHRS;4.911;954.196;23.1386;4.9440;10.8107;0.19549;0.06094;0.10081;3
LIGH;4.912;954.199;13099.0;3
GYRO;4.912;954.201;-0.12767;-0.08705;-0.08980;3
GYRO;4.913;954.206;-0.12767;-0.08705;-0.08980;3
AHRS;4.914;954.210;23.0474;4.8783;11.3453;0.19449;0.06122;0.10522;3
MAGN;4.916;954.210;7.77800;8.19000;-37.04600;0
ACCE;4.917;954.210;-0.25139;3.85586;8.78971;3
GYRO;4.917;954.210;-0.12767;-0.08705;-0.08980;3
LIGH;4.918;954.212;13099.0;3
ACCE;4.918;954.216;-0.61232;3.65595;8.86214;3
GYRO;4.918;954.216;-0.09041;-0.00916;-0.05345;3
AHRS;4.919;954.216;22.9591;4.8382;11.3301;0.19379;0.06079;0.10501;3
LIGH;4.919;954.218;13099.0;3
GYRO;4.943;954.221;-0.08369;0.09499;-0.08522;3
ACCE;4.944;954.227;-1.03968;3.73615;8.98424;3
MAGN;4.944;954.227;8.09000;8.19000;-37.04600;0
AHRS;4.950;954.227;22.9280;4.8614;11.7340;0.19328;0.06165;0.10848;3
GYRO;4.950;954.227;-0.08369;0.09499;-0.08522;3
LIGH;4.951;954.230;13115.0;3
GYRO;4.952;954.232;-0.07453;0.17074;-0.09102;3
ACCE;4.952;954.236;-1.42156;3.75950;9.13328;3
GYRO;4.953;954.236;-0.07453;0.17074;-0.09102;3
AHRS;4.953;954.236;22.8804;4.9837;11.7070;0.19278;0.06260;0.10844;3
LIGH;4.954;954.238;13115.0;3
GYRO;4.954;954.241;-0.04826;0.21044;-0.04246;3
ACCE;4.965;954.247;-1.37667;3.83132;9.10754;3
MAGN;4.966;954.247;8.09000;7.82600;-37.04600;0
AHRS;4.972;954.247;22.8487;5.1274;11.6033;0.19243;0.06362;0.10780;3
GYRO;4.973;954.247;-0.04826;0.21044;-0.04246;3
LIGH;4.973;954.250;13115.0;3
GYRO;4.974;954.252;-0.03115;0.22999;-0.00550;3
ACCE;4.974;954.260;-1.03609;3.87801;8.85795;3
GYRO;4.976;954.260;-0.03115;0.22999;-0.00550;3
AHRS;4.977;954.260;22.8374;5.2888;11.6127;0.19218;0.06500;0.10815;3
LIGH;4.977;954.262;13115.0;3
MAGN;4.978;954.269;8.09000;7.82600;-37.04600;0
GYRO;4.978;954.269;0.00305;0.22877;0.05253;3
ACCE;4.978;954.269;-0.76974;3.88998;8.67060;3
AHRS;4.979;954.269;22.8428;5.4574;11.2586;0.19227;0.06584;0.10542;3
LIGH;4.979;954.272;13045.0;3
PRES;4.979;954.272;954.0900;3
ACCE;5.002;954.276;-0.63327;3.90853;8.68257;3
GYRO;5.002;954.276;0.00611;0.17868;0.04795;3
AHRS;5.003;954.276;22.8703;5.5568;11.3235;0.19237;0.06682;0.10615;3
LIGH;5.008;954.278;13045.0;3
GYRO;5.008;954.281;-0.04093;0.08125;0.01497;3
ACCE;5.008;954.287;-0.57581;3.87202;8.81784;3
MAGN;5.009;954.287;8.09000;7.82600;-37.04600;0
AHRS;5.009;954.287;22.8928;5.6172;11.1185;0.19263;0.06700;0.10451;3
GYRO;5.009;954.287;-0.04093;0.08125;0.01497;3
LIGH;5.010;954.290;13045.0;3
GYRO;5.012;954.292;-0.09591;0.00916;-0.00519;3
ACCE;5.013;954.297;-0.61471;3.83431;8.97466;3
GYRO;5.013;954.297;-0.09591;0.00916;-0.00519;3
AHRS;5.013;954.297;22.8857;5.6555;11.1761;0.19250;0.06742;0.10506;3
LIGH;5.014;954.304;13029.0;3
GYRO;5.015;954.302;-0.11881;0.02138;-0.01436;3
ACCE;5.015;954.307;-0.70150;3.88040;8.99322;3
MAGN;5.015;954.307;8.09000;7.82600;-37.04600;0
AHRS;5.016;954.307;22.8514;5.6551;11.1639;0.19221;0.06737;0.10495;3
GYRO;5.016;954.307;-0.11881;0.02138;-0.01436;3
LIGH;5.017;954.312;13029.0;3
GYRO;5.017;954.312;-0.10629;0.09346;-0.02046;3
ACCE;5.017;954.316;-0.85533;3.83072;8.89386;3
GYRO;5.018;954.316;-0.10629;0.09346;-0.02046;3
AHRS;5.018;954.316;22.7975;5.6740;11.2006;0.19172;0.06755;0.10528;3
LIGH;5.019;954.319;13029.0;3
SOUN;5.019;2864.02;0.08741;72.81
GYRO;5.042;954.321;-0.07666;0.19334;-0.01863;3
GYRO;5.043;954.326;-0.07666;0.19334;-0.01863;3
ACCE;5.043;954.329;-0.94032;3.86304;8.60955;3
MAGN;5.043;954.329;8.09000;7.82600;-37.04600;0
GYRO;5.044;954.329;-0.07666;0.19334;-0.01863;3
AHRS;5.044;954.329;22.7696;5.7951;11.1392;0.19140;0.06846;0.10495;3
LIGH;5.045;954.332;13029.0;3
AHRS;5.045;954.337;22.7696;5.7951;11.1392;0.19140;0.06846;0.10495;3
GYRO;5.046;954.337;-0.06811;0.29566;-0.01313;3
ACCE;5.047;954.337;-0.86251;3.96719;8.34379;3
TEMP;5.047;954.346;18.8;3
HUMI;5.048;954.346;47.8;3
LIGH;5.049;954.346;13096.0;3
GYRO;5.049;954.342;-0.07575;0.33414;-0.01008;3
ACCE;5.050;954.348;-0.88166;3.93667;8.21091;3
MAGN;5.051;954.348;8.09000;7.82600;-37.04600;0
AHRS;5.051;954.348;22.7488;6.0195;10.6977;0.19129;0.06961;0.10157;3
GYRO;5.051;954.348;-0.07575;0.33414;-0.01008;3
LIGH;5.052;954.350;13096.0;3
GYRO;5.056;954.353;-0.11148;0.37538;-0.03299;3
ACCE;5.057;954.357;-1.09295;3.88998;8.35995;3
GYRO;5.057;954.357;-0.11148;0.37538;-0.03299;3
AHRS;5.057;954.357;22.7329;6.2469;10.7329;0.19093;0.07159;0.10225;3
LIGH;5.058;954.359;13096.0;3
GYRO;5.066;954.362;-0.16280;0.37568;-0.05620;3
ACCE;5.066;954.368;-1.12108;3.94505;8.50241;3
MAGN;5.067;954.368;8.09000;7.82600;-37.04600;0
AHRS;5.067;954.368;22.7035;6.4593;10.0020;0.19096;0.07216;0.09638;3
GYRO;5.067;954.368;-0.16280;0.37568;-0.05620;3
LIGH;5.068;954.370;13096.0;3
GYRO;5.074;954.373;-0.20892;0.36224;-0.04826;3
ACCE;5.075;954.377;-1.02951;3.94564;8.45393;3
GYRO;5.075;954.377;-0.20892;0.36224;-0.04826;3
AHRS;5.076;954.377;22.6317;6.7155;10.0160;0.19012;0.07431;0.09690;3
LIGH;5.076;954.379;13189.0;3
GYRO;5.088;954.382;-0.23152;0.35644;-0.03482;3
GYRO;5.088;954.387;-0.23152;0.35644;-0.03482;3
AHRS;5.089;954.390;22.5597;6.9053;9.6167;0.18961;0.07522;0.09379;3
MAGN;5.089;954.390;8.50300;7.82600;-37.04600;0
ACCE;5.090;954.390;-0.77632;4.07074;8.34559;3
GYRO;5.091;954.390;-0.23152;0.35644;-0.03482;3
LIGH;5.091;954.392;13189.0;3
ACCE;5.094;954.397;-0.39624;4.14137;8.12772;3
GYRO;5.095;954.397;-0.24465;0.36621;-0.03451;3
AHRS;5.095;954.397;22.4389;7.1517;9.6725;0.18834;0.07733;0.09463;3
LIGH;5.095;954.399;13189.0;3
GYRO;5.106;954.402;-0.25840;0.39492;-0.05864;3
ACCE;5.108;954.408;0.04310;4.18087;7.89189;3
MAGN;5.109;954.408;8.50300;7.82600;-37.04600;0
AHRS;5.109;954.408;22.3945;7.2463;9.3104;0.18813;0.07751;0.09169;3
GYRO;5.110;954.408;-0.25840;0.39492;-0.05864;3
LIGH;5.110;954.410;13189.0;3
GYRO;5.121;954.413;-0.28191;0.44960;-0.13622;3
ACCE;5.122;954.417;0.36152;4.13898;7.76679;3
GYRO;5.123;954.417;-0.28191;0.44960;-0.13622;3
AHRS;5.124;954.417;22.2873;7.4418;9.3614;0.18702;0.07920;0.09240;3
LIGH;5.125;954.419;13079.0;3
GYRO;5.126;954.422;-0.30513;0.53848;-0.19426;3
ACCE;5.127;954.428;0.22087;3.90973;8.02117;3
MAGN;5.127;954.428;8.50300;7.82600;-37.04600;0
AHRS;5.128;954.428;22.1768;7.6366;8.8564;0.18628;0.07997;0.08837;3
GYRO;5.129;954.428;-0.30513;0.53848;-0.19426;3
LIGH;5.132;954.430;13079.0;3
GYRO;5.138;954.433;-0.37202;0.59712;-0.33872;3
ACCE;5.139;954.440;-0.77632;3.45663;8.92020;3
GYRO;5.145;954.440;-0.37202;0.59712;-0.33872;3
AHRS;5.146;954.440;21.9802;7.9968;8.8019;0.18436;0.08284;0.08840;3
LIGH;5.151;954.442;13079.0;3
MAGN;5.151;954.449;8.97000;7.82600;-36.74300;0
GYRO;5.152;954.449;-0.44563;0.77030;-0.48533;3
ACCE;5.153;954.449;-1.81959;3.48237;9.65342;3
AHRS;5.153;954.449;21.6847;8.5297;7.9355;0.18208;0.08584;0.08173;3
PRES;5.155;954.452;954.1000;3
LIGH;5.155;954.452;13045.0;3
ACCE;5.156;954.457;-2.41814;3.51589;10.35911;3
GYRO;5.156;954.457;-0.48961;1.08581;-0.54459;3
AHRS;5.157;954.457;21.4079;9.0501;7.7239;0.17951;0.08982;0.08059;3
LIGH;5.158;954.459;13045.0;3
GYRO;5.171;954.462;-0.44379;1.58489;-0.47312;3
ACCE;5.171;954.468;-2.80062;3.39857;10.81760;3
MAGN;5.172;954.468;11.23500;7.82600;-36.74300;0
AHRS;5.172;954.468;21.1129;9.6894;8.1535;0.17619;0.09579;0.08507;3
GYRO;5.173;954.468;-0.44379;1.58489;-0.47312;3
LIGH;5.203;954.471;13045.0;3
ACCE;5.209;954.477;-2.90776;3.52666;10.82897;3
GYRO;5.211;954.477;-0.28191;2.13803;-0.35797;3
AHRS;5.212;954.477;20.7604;10.8571;7.9047;0.17253;0.10520;0.08450;3
LIGH;5.213;954.479;13045.0;3
GYRO;5.213;954.482;-0.00061;2.57083;-0.27764;3
ACCE;5.213;954.488;-2.67193;3.72897;10.07300;3
MAGN;5.214;954.488;14.27100;7.82600;-35.64300;0
AHRS;5.217;954.488;20.5899;12.0441;8.1610;0.16993;0.11561;0.08833;3
GYRO;5.218;954.488;-0.00061;2.57083;-0.27764;3
LIGH;5.218;954.490;12644.0;3
GYRO;5.219;954.493;0.35339;2.81792;-0.24709;3
ACCE;5.219;954.497;-2.23618;3.94026;8.63050;3
GYRO;5.219;954.497;0.35339;2.81792;-0.24709;3
AHRS;5.220;954.497;20.5985;13.7472;8.0147;0.16884;0.12987;0.08961;3
LIGH;5.221;954.500;12644.0;3
GYRO;5.222;954.502;0.51679;2.88909;-0.25687;3
GYRO;5.222;954.507;0.51679;2.88909;-0.25687;3
AHRS;5.222;954.511;20.8154;15.2676;7.3749;0.17028;0.14190;0.08664;3
MAGN;5.223;954.511;16.48200;8.18300;-33.61000;0
ACCE;5.224;954.511;-1.79386;4.13539;7.00543;3
GYRO;5.224;954.511;0.51679;2.88909;-0.25687;3
LIGH;5.225;954.514;12644.0;3
ACCE;5.225;954.517;-1.77710;4.15933;5.52342;3
GYRO;5.225;954.517;0.73212;2.87779;-0.35094;3
AHRS;5.226;954.517;21.2531;17.7526;7.0830;0.17248;0.16262;0.08838;3
LIGH;5.227;954.519;12644.0;3
GYRO;5.227;954.522;0.73670;2.79990;-0.55131;3
ACCE;5.227;954.528;-2.09672;4.09528;4.68366;3
MAGN;5.227;954.528;18.72500;8.18300;-32.47800;0
AHRS;5.228;954.528;21.5239;18.7992;6.5512;0.17475;0.17071;0.08583;3
GYRO;5.228;954.528;0.73670;2.79990;-0.55131;3
LIGH;5.229;954.530;12089.0;3
WIFI;5.229;954.487;eduroam;00:0b:86:27:36:c0;-90
WIFI;5.229;954.487;test-CAR;00:0b:86:27:32:e2;-75
WIFI;5.229;954.487;eduroam;00:0b:86:27:32:e0;-75
WIFI;5.229;954.487;portal-csic;00:0b:86:27:32:e1;-72
WIFI;5.229;954.487;test-CAR;00:0b:86:27:36:c2;-90
WIFI;5.229;954.487;test-CAR;00:0b:86:27:35:92;-90
WIFI;5.229;954.487;eduroam;00:0b:86:27:35:90;-90
WIFI;5.229;954.487;portal-csic;00:0b:86:27:36:c1;-90
WIFI;5.229;954.487;portal-csic;00:0b:86:27:35:91;-90
WIFI;5.229;950.522;SMC_LOPSI;00:13:f7:80:98:e4;-90
WIFI;5.229;954.487;WLAN_3F;e0:91:53:1b:36:f3;-90
GYRO;5.241;954.533;0.53420;2.68933;-0.80115;3
ACCE;5.241;954.537;-2.95085;3.94983;4.56634;3
GYRO;5.242;954.537;0.53420;2.68933;-0.80115;3
AHRS;5.242;954.537;21.9277;20.8181;6.0498;0.17744;0.18700;0.08527;3
LIGH;5.243;954.539;12089.0;3
GYRO;5.252;954.542;0.21044;2.57968;-1.02045;3
ACCE;5.252;954.548;-4.29520;3.54521;5.40551;3
MAGN;5.253;954.548;20.91300;8.18300;-30.89400;0
AHRS;5.253;954.548;22.0850;22.4934;6.0105;0.17756;0.20101;0.08777;3
GYRO;5.254;954.548;0.21044;2.57968;-1.02045;3
LIGH;5.255;954.550;12089.0;3
GYRO;5.255;954.553;-0.16616;2.56716;-1.14446;3
ACCE;5.255;954.557;-5.63655;3.10947;7.17542;3
GYRO;5.256;954.557;-0.16616;2.56716;-1.14446;3
AHRS;5.256;954.557;21.9571;24.5108;5.2956;0.17628;0.21676;0.08470;3
LIGH;5.256;954.559;12089.0;3
GYRO;5.268;954.562;-0.53848;2.72721;-1.10903;3
GYRO;5.269;954.567;-0.53848;2.72721;-1.10903;3
AHRS;5.269;954.569;21.5707;26.1613;5.8824;0.17063;0.23138;0.09139;3
MAGN;5.270;954.569;22.84200;8.67700;-29.25400;0
ACCE;5.271;954.569;-6.51043;2.93290;9.16441;3
GYRO;5.271;954.569;-0.53848;2.72721;-1.10903;3
LIGH;5.272;954.572;11157.0;3
ACCE;5.275;954.577;-7.12574;2.79044;10.71345;3
GYRO;5.275;954.577;-0.74342;3.03661;-0.93798;3
AHRS;5.276;954.577;20.7649;28.4271;5.2901;0.16337;0.24932;0.08821;3
LIGH;5.277;954.579;11157.0;3
GYRO;5.286;954.582;-0.62797;3.33685;-0.72296;3
ACCE;5.287;954.588;-7.31369;2.77189;11.35091;3
MAGN;5.287;954.588;25.10800;8.67700;-26.60900;0
AHRS;5.288;954.588;20.1703;29.8561;6.7350;0.15401;0.26313;0.10091;3
GYRO;5.289;954.588;-0.62797;3.33685;-0.72296;3
LIGH;5.289;954.590;11157.0;3
GYRO;5.295;954.593;-0.44868;3.53141;-0.61484;3
ACCE;5.295;954.597;-7.26461;2.88980;10.71705;3
GYRO;5.296;954.597;-0.44868;3.53141;-0.61484;3
AHRS;5.296;954.597;19.5190;32.0771;6.5300;0.14714;0.28112;0.10070;3
LIGH;5.297;954.599;11157.0;3
GYRO;5.306;954.602;0.08583;3.60044;-0.42516;3
ACCE;5.307;954.608;-6.92822;3.30041;8.77415;3
MAGN;5.307;954.608;27.44400;9.36700;-23.56100;0
AHRS;5.307;954.608;19.1459;34.0127;7.6727;0.13938;0.29840;0.11162;3
GYRO;5.308;954.608;0.08583;3.60044;-0.42516;3
LIGH;5.309;954.610;9900.0;3
GYRO;5.318;954.613;0.68692;3.65908;-0.32590;3
ACCE;5.319;954.620;-6.49487;3.65654;6.53138;3
GYRO;5.319;954.620;0.68692;3.65908;-0.32590;3
AHRS;5.320;954.620;19.0905;36.4598;7.4179;0.13722;0.31804;0.11236;3
LIGH;5.321;954.622;9900.0;3
MAGN;5.328;954.629;28.93600;9.36700;-21.74800;0
GYRO;5.328;954.629;1.10078;3.53996;-0.37690;3
ACCE;5.329;954.629;-6.42005;3.72478;4.57771;3
AHRS;5.329;954.629;19.4124;39.3346;5.9393;0.14136;0.33952;0.10475;3
PRES;5.330;954.632;954.1400;3
LIGH;5.332;954.632;9900.0;3
ACCE;5.335;954.637;-6.45417;3.70203;3.04423;3
GYRO;5.335;954.637;1.18538;3.22903;-0.52473;3
AHRS;5.336;954.637;19.7865;41.4126;5.4058;0.14411;0.35551;0.10414;3
LIGH;5.337;954.639;8231.0;3
GYRO;5.349;954.642;0.97586;2.84663;-0.63561;3
GYRO;5.350;954.648;0.97586;2.84663;-0.63561;3
AHRS;5.350;954.648;20.1942;44.1726;4.6296;0.14737;0.37644;0.10271;3
MAGN;5.351;954.648;30.32800;9.91600;-19.99000;0
ACCE;5.352;954.648;-6.60201;3.69605;2.47620;3
LIGH;5.353;954.650;8231.0;3
GYRO;5.355;954.653;0.53787;2.52379;-0.67440;3
GYRO;5.356;954.657;0.53787;2.52379;-0.67440;3
ACCE;5.356;954.657;-7.13652;3.54342;2.88262;3
AHRS;5.357;954.657;20.3342;45.4457;4.1912;0.14881;0.38591;0.10134;3
LIGH;5.358;954.659;8231.0;3
GYRO;5.367;954.662;-0.02138;2.36588;-0.65637;3
ACCE;5.372;954.668;-7.96311;3.26210;4.42329;3
MAGN;5.372;954.668;31.52600;10.29200;-17.84900;0
AHRS;5.373;954.668;20.3032;47.0477;6.5740;0.13881;0.40150;0.12198;3
GYRO;5.375;954.668;-0.02138;2.36588;-0.65637;3
LIGH;5.376;954.671;8231.0;3
GYRO;5.377;954.673;-0.27275;2.38451;-0.62919;3
ACCE;5.377;954.677;-8.63589;3.05859;6.37396;3
GYRO;5.378;954.677;-0.27275;2.38451;-0.62919;3
AHRS;5.379;954.677;19.9793;48.7104;6.2718;0.13558;0.41418;0.12051;3
LIGH;5.380;954.679;7157.0;3
GYRO;5.387;954.682;-0.56383;2.41994;-0.54795;3
GYRO;5.388;954.689;-0.56383;2.41994;-0.54795;3
AHRS;5.389;954.689;19.3839;50.6773;7.0489;0.12593;0.43042;0.12668;3
MAGN;5.390;954.689;32.31500;10.68800;-15.80500;0
ACCE;5.391;954.689;-8.99382;2.90596;7.85538;3
LIGH;5.397;954.691;7157.0;3
ACCE;5.397;954.697;-8.98544;2.85628;8.42400;3
GYRO;5.398;954.697;-0.51404;2.49264;-0.43463;3
AHRS;5.398;954.697;19.0147;51.5688;7.0836;0.12194;0.43738;0.12657;3
LIGH;5.402;954.699;7157.0;3
GYRO;5.406;954.702;-0.20556;2.58488;-0.30207;3
ACCE;5.407;954.708;-8.68197;2.91913;8.11156;3
MAGN;5.408;954.708;33.10300;11.40100;-14.36700;0
AHRS;5.408;954.708;18.6744;52.6394;9.6013;0.10830;0.44814;0.14570;3
GYRO;5.409;954.708;-0.20556;2.58488;-0.30207;3
LIGH;5.410;954.711;7157.0;3
GYRO;5.421;954.713;0.22419;2.70858;-0.20495;3
ACCE;5.422;954.717;-8.55807;2.91733;6.96234;3
GYRO;5.422;954.717;0.22419;2.70858;-0.20495;3
AHRS;5.423;954.717;18.4401;54.2553;9.5975;0.10445;0.46043;0.14629;3
LIGH;5.424;954.719;5775.0;3
GYRO;5.426;954.722;0.62003;2.80540;-0.16921;3
ACCE;5.427;954.728;-8.33242;3.04243;5.44142;3
MAGN;5.428;954.728;34.31800;11.40100;-12.89800;0
AHRS;5.428;954.728;18.4363;55.7322;9.9825;0.10094;0.47194;0.15051;3
GYRO;5.429;954.728;0.62003;2.80540;-0.16921;3
LIGH;5.430;954.731;5775.0;3
GYRO;5.435;954.733;0.86865;2.82922;-0.16005;3
ACCE;5.435;954.737;-8.16183;3.10169;3.73974;3
GYRO;5.436;954.737;0.86865;2.82922;-0.16005;3
AHRS;5.437;954.737;18.6034;57.7142;9.5750;0.10132;0.48643;0.14987;3
LIGH;5.438;954.739;5775.0;3
SOUN;5.442;1569.18;0.04789;67.58
GYRO;5.448;954.742;0.94134;2.79685;-0.18418;3
ACCE;5.448;954.749;-8.16123;3.15436;2.21404;3
MAGN;5.449;954.749;34.86100;11.40100;-11.28200;0
AHRS;5.450;954.749;18.8129;59.4432;8.8954;0.10358;0.49865;0.14723;3
GYRO;5.450;954.749;0.94134;2.79685;-0.18418;3
LIGH;5.451;954.752;8496.0;3
ACCE;5.455;954.757;-8.26299;3.24175;1.34135;3
GYRO;5.455;954.757;0.81153;2.70491;-0.24190;3
AHRS;5.456;954.757;19.0874;61.7792;8.2101;0.10567;0.51517;0.14548;3
LIGH;5.457;954.759;4126.0;3
GYRO;5.469;954.762;0.67592;2.58274;-0.27153;3
ACCE;5.471;954.768;-8.33242;3.15556;1.30424;3
MAGN;5.472;954.768;35.99500;11.40100;-9.21600;0
AHRS;5.476;954.768;19.2004;63.2548;7.9580;0.10578;0.52566;0.14550;3
GYRO;5.477;954.768;0.67592;2.58274;-0.27153;3
LIGH;5.477;954.771;4126.0;3
GYRO;5.478;954.773;0.33537;2.54334;-0.30268;3
ACCE;5.479;954.777;-8.34619;3.12503;3.40156;3
GYRO;5.479;954.777;0.33537;2.54334;-0.30268;3
AHRS;5.480;954.777;19.2687;65.0861;7.4731;0.10622;0.53841;0.14400;3
LIGH;5.481;954.779;4126.0;3
GYRO;5.486;954.782;0.03390;2.53967;-0.30329;3
ACCE;5.487;954.788;-8.85555;2.81139;4.23594;3
MAGN;5.488;954.788;36.76300;11.40100;-6.51300;0
AHRS;5.489;954.788;19.1990;66.4811;8.5359;0.09886;0.54936;0.15253;3
GYRO;5.490;954.788;0.03390;2.53967;-0.30329;3
LIGH;5.491;954.791;3059.0;3
GYRO;5.499;954.793;-0.09041;2.64627;-0.29474;3
GYRO;5.500;954.798;-0.09041;2.64627;-0.29474;3
AHRS;5.500;954.801;19.0293;68.1010;8.4286;0.09601;0.56079;0.15236;3
ACCE;5.501;954.801;-9.12969;2.69647;4.44663;3
GYRO;5.502;954.801;-0.09041;2.64627;-0.29474;3
LIGH;5.502;954.803;3059.0;3
MAGN;5.508;954.809;37.31500;11.71400;-4.29800;0
GYRO;5.509;954.809;0.01680;2.83044;-0.27245;3
ACCE;5.509;954.809;-9.30626;2.59831;3.87801;3
AHRS;5.511;954.809;18.8081;70.0386;8.5878;0.09105;0.57457;0.15400;3
PRES;5.512;954.812;954.0500;3
LIGH;5.512;954.812;3059.0;3
ACCE;5.515;954.817;-9.18416;2.65158;3.22260;3
GYRO;5.517;954.817;0.27611;3.00729;-0.23457;3
AHRS;5.518;954.817;18.6832;71.4644;8.5199;0.08860;0.58445;0.15403;3
LIGH;5.519;954.819;3059.0;3
GYRO;5.527;954.822;0.53298;3.14076;-0.17257;3
ACCE;5.528;954.828;-9.37091;2.73538;2.61507;3
MAGN;5.528;954.828;37.31500;11.71400;-1.35600;0
AHRS;5.529;954.828;18.6230;72.8603;10.1655;0.07775;0.59525;0.16605;3
GYRO;5.530;954.828;0.53298;3.14076;-0.17257;3
LIGH;5.531;954.831;1980.0;3
ACCE;5.535;954.837;-9.79049;2.86107;1.83695;3
GYRO;5.536;954.837;0.69028;3.27393;-0.12553;3
AHRS;5.536;954.837;18.6256;75.0413;9.7707;0.07670;0.60977;0.16486;3
LIGH;5.537;954.839;1980.0;3
GYRO;5.547;954.842;0.73395;3.39702;-0.12004;3
ACCE;5.548;954.848;-10.08737;2.87364;0.94272;3
MAGN;5.549;954.848;38.39800;11.71400;1.22500;0
AHRS;5.550;954.848;18.6542;76.9434;9.9064;0.07341;0.62257;0.16716;3
GYRO;5.551;954.848;0.73395;3.39702;-0.12004;3
LIGH;5.553;954.851;1980.0;3
GYRO;5.555;954.853;0.78466;3.42726;-0.10690;3
ACCE;5.556;954.857;-9.93953;2.86885;0.20889;3
GYRO;5.557;954.857;0.78466;3.42726;-0.10690;3
AHRS;5.558;954.857;18.6911;79.3629;9.3833;0.07302;0.63815;0.16545;3
LIGH;5.560;954.859;1980.0;3
GYRO;5.571;954.862;0.79962;3.36709;-0.06475;3
ACCE;5.572;954.869;-9.86710;2.81139;-0.12270;3
MAGN;5.572;954.869;38.39800;11.71400;3.78100;0
AHRS;5.573;954.869;18.7120;81.3854;8.9929;0.07245;0.65101;0.16432;3
GYRO;5.574;954.869;0.79962;3.36709;-0.06475;3
LIGH;5.575;954.875;1557.0;3
ACCE;5.575;954.877;-9.77313;2.86227;0.18016;3
GYRO;5.576;954.877;0.74342;3.11694;-0.04276;3
AHRS;5.576;954.877;18.7574;83.9757;8.3829;0.07256;0.66712;0.16232;3
LIGH;5.577;954.879;1557.0;3
GYRO;5.587;954.882;0.59956;2.70644;-0.04276;3
ACCE;5.588;954.888;-9.65941;2.80361;0.64404;3
MAGN;5.588;954.888;38.77700;11.71400;5.70300;0
AHRS;5.589;954.888;18.7725;85.5463;8.0201;0.07257;0.67674;0.16113;3
GYRO;5.590;954.888;0.59956;2.70644;-0.04276;3
LIGH;5.590;954.891;1557.0;3
GYRO;5.599;954.893;0.45571;2.27761;-0.01130;3
ACCE;5.599;954.898;-9.62589;2.71323;1.19650;3
GYRO;5.600;954.898;0.45571;2.27761;-0.01130;3
AHRS;5.601;954.898;18.7777;87.3676;7.5989;0.07256;0.68775;0.15970;3
LIGH;5.602;954.903;1557.0;3
GYRO;5.607;954.903;0.41417;1.99631;0.01313;3
ACCE;5.608;954.909;-9.54927;2.67791;1.49638;3
MAGN;5.609;954.909;38.77700;12.14900;7.84700;0
AHRS;5.611;954.909;18.7864;88.7816;8.2561;0.06664;0.69677;0.16463;3
GYRO;5.612;954.909;0.41417;1.99631;0.01313;3
LIGH;5.613;954.911;1388.0;3
ACCE;5.616;954.917;-9.44333;2.46363;1.59095;3
GYRO;5.616;954.917;0.48655;1.87383;0.02871;3
AHRS;5.617;954.917;18.7940;89.9588;7.9803;0.06669;0.70371;0.16369;3
LIGH;5.618;954.920;1388.0;3
GYRO;5.632;954.922;0.62644;1.85886;0.06170;3
GYRO;5.638;954.927;0.62644;1.85886;0.06170;3
AHRS;5.639;954.930;18.7941;90.8957;9.4037;0.05653;0.71007;0.17270;3
MAGN;5.640;954.930;38.77700;12.14900;8.99200;0
ACCE;5.641;954.930;-9.22666;2.25594;1.51433;3
GYRO;5.642;954.930;0.62644;1.85886;0.06170;3
LIGH;5.642;954.934;1388.0;3
ACCE;5.643;954.937;-8.86932;2.37744;1.28928;3
GYRO;5.649;954.937;0.70463;1.95202;0.10171;3
AHRS;5.652;954.937;18.8395;92.3783;8.8892;0.05779;0.71854;0.17068;3
LIGH;5.657;954.939;1829.0;3
GYRO;5.658;954.942;0.85979;2.05251;0.22816;3
ACCE;5.659;954.948;-8.90882;2.30741;0.47226;3
MAGN;5.659;954.948;38.22600;12.14900;10.44400;0
AHRS;5.660;954.948;18.8584;93.2474;9.8100;0.05079;0.72403;0.17657;3
GYRO;5.662;954.948;0.85979;2.05251;0.22816;3
LIGH;5.662;954.951;1249.0;3
GYRO;5.663;954.953;1.01373;2.42483;0.33903;3
ACCE;5.664;954.957;-8.96509;2.38343;-0.69911;3
GYRO;5.667;954.957;1.01373;2.42483;0.33903;3
AHRS;5.667;954.957;18.9684;94.7596;9.1970;0.05303;0.73241;0.17441;3
LIGH;5.669;954.959;1249.0;3
GYRO;5.669;954.962;1.18569;2.98621;0.39767;3
ACCE;5.670;954.968;-8.93336;2.62345;-2.25773;3
MAGN;5.671;954.968;37.68400;12.51000;13.12100;0
AHRS;5.671;954.968;19.0972;96.2852;9.6845;0.04830;0.74121;0.17866;3
GYRO;5.673;954.968;1.18569;2.98621;0.39767;3
LIGH;5.673;954.971;1249.0;3
GYRO;5.689;954.973;1.31397;3.47552;0.43738;3
ACCE;5.690;954.980;-8.80109;2.74555;-3.37223;3
GYRO;5.693;954.980;1.31397;3.47552;0.43738;3
AHRS;5.694;954.980;19.2632;98.5767;8.8342;0.05125;0.75350;0.17597;3
LIGH;5.698;954.983;1086.0;3
MAGN;5.698;954.989;37.17900;12.51000;16.20400;0
GYRO;5.699;954.989;1.29748;3.73330;0.45662;3
ACCE;5.699;954.989;-8.39287;2.70365;-3.55120;3
AHRS;5.699;954.989;19.4245;101.4993;6.8375;0.06103;0.76830;0.16760;3
PRES;5.701;954.992;954.1100;3
LIGH;5.703;954.992;1086.0;3
ACCE;5.703;954.997;-8.07744;2.70784;-3.06637;3
GYRO;5.704;954.997;1.14537;3.72383;0.43799;3
AHRS;5.704;954.997;19.5195;103.7149;6.0793;0.06345;0.77956;0.16541;3
LIGH;5.705;954.999;1086.0;3
GYRO;5.706;955.002;0.97708;3.47582;0.38851;3
ACCE;5.707;955.008;-7.88470;2.47022;-2.34931;3
MAGN;5.707;955.008;36.62500;12.51000;18.39500;0
AHRS;5.708;955.008;19.5837;105.6052;5.6330;0.06412;0.78906;0.16458;3
GYRO;5.708;955.008;0.97708;3.47582;0.38851;3
LIGH;5.709;955.011;1086.0;3
GYRO;5.718;955.013;0.92729;3.18383;0.37171;3
ACCE;5.719;955.017;-7.75721;2.26671;-1.60771;3
GYRO;5.719;955.017;0.92729;3.18383;0.37171;3
AHRS;5.720;955.017;19.6492;108.0296;4.8964;0.06611;0.80086;0.16268;3
LIGH;5.721;955.019;989.0;3
GYRO;5.726;955.022;0.92882;3.10258;0.38790;3
ACCE;5.727;955.028;-7.27478;2.52888;-1.54306;3
MAGN;5.727;955.028;35.94600;12.51000;20.91600;0
AHRS;5.732;955.028;19.6949;109.8402;4.3434;0.06767;0.80944;0.16132;3
GYRO;5.733;955.028;0.92882;3.10258;0.38790;3
LIGH;5.734;955.031;989.0;3
GYRO;5.735;955.033;1.04550;3.19421;0.45723;3
ACCE;5.735;955.037;-7.08145;2.49356;-2.39420;3
GYRO;5.736;955.037;1.04550;3.19421;0.45723;3
AHRS;5.736;955.037;19.7358;112.0415;3.6402;0.06979;0.81960;0.15953;3
LIGH;5.737;955.039;989.0;3
GYRO;5.749;955.042;1.24525;3.56867;0.49724;3
ACCE;5.751;955.050;-6.95516;2.50972;-3.84329;3
MAGN;5.751;955.050;35.10800;12.51000;23.45800;0
AHRS;5.752;955.050;19.7527;113.9596;3.3250;0.06946;0.82842;0.15933;3
GYRO;5.752;955.050;1.24525;3.56867;0.49724;3
LIGH;5.753;955.052;989.0;3
ACCE;5.755;955.057;-6.88213;2.58155;-5.12239;3
GYRO;5.755;955.057;1.42209;3.90893;0.51099;3
AHRS;5.756;955.057;19.7046;116.9440;2.2793;0.07275;0.84143;0.15607;3
LIGH;5.756;955.059;935.0;3
GYRO;5.767;955.062;1.44378;4.06256;0.54672;3
ACCE;5.767;955.068;-6.81450;2.39241;-6.23450;3
MAGN;5.767;955.068;34.41100;12.51000;26.09800;0
AHRS;5.768;955.068;19.5946;119.0225;0.8144;0.08030;0.84975;0.15018;3
GYRO;5.768;955.068;1.44378;4.06256;0.54672;3
LIGH;5.769;955.071;935.0;3
GYRO;5.775;955.073;1.31916;4.19115;0.59743;3
ACCE;5.775;955.077;-6.47751;2.22302;-6.63912;3
GYRO;5.776;955.077;1.31916;4.19115;0.59743;3
AHRS;5.776;955.077;19.4139;122.0692;-0.2455;0.08350;0.86221;0.14649;3
LIGH;5.777;955.079;935.0;3
GYRO;5.786;955.082;1.12277;4.33073;0.61789;3
ACCE;5.787;955.088;-5.89153;2.30202;-6.13634;3
MAGN;5.787;955.088;32.99400;12.51000;28.28300;0
AHRS;5.788;955.088;19.2921;124.6108;-2.6738;0.09822;0.87086;0.13763;3
GYRO;5.788;955.088;1.12277;4.33073;0.61789;3
LIGH;5.789;955.091;913.0;3
GYRO;5.795;955.093;0.92943;4.34447;0.60751;3
ACCE;5.796;955.097;-5.22834;2.29424;-5.40970;3
GYRO;5.797;955.097;0.92943;4.34447;0.60751;3
AHRS;5.797;955.097;19.2001;127.7084;-3.5563;0.10092;0.88240;0.13615;3
LIGH;5.798;955.099;913.0;3
GYRO;5.808;955.102;0.86773;4.32065;0.60476;3
ACCE;5.809;955.109;-4.33231;2.19788;-4.82312;3
MAGN;5.809;955.109;31.12400;12.51000;30.64800;0
AHRS;5.811;955.109;19.1577;130.2116;-5.9919;0.11670;0.88956;0.12904;3
GYRO;5.812;955.109;0.86773;4.32065;0.60476;3
LIGH;5.813;955.112;913.0;3
ACCE;5.815;955.117;-3.48296;2.18710;-4.61423;3
GYRO;5.816;955.117;0.85979;4.34906;0.59712;3
AHRS;5.816;955.117;19.0956;133.5044;-6.7840;0.11897;0.90062;0.12911;3
LIGH;5.817;955.119;913.0;3
GYRO;5.827;955.122;0.99113;4.43916;0.54764;3
ACCE;5.828;955.128;-2.81798;2.19309;-5.08229;3
MAGN;5.829;955.128;28.43300;12.82600;33.37800;0
AHRS;5.830;955.128;19.0331;135.7486;-8.4898;0.12973;0.90650;0.12524;3
GYRO;5.831;955.128;0.99113;4.43916;0.54764;3
LIGH;5.831;955.131;909.0;3
GYRO;5.835;955.133;1.17072;4.53170;0.45235;3
ACCE;5.836;955.137;-2.50493;2.04166;-5.99987;3
GYRO;5.837;955.137;1.17072;4.53170;0.45235;3
AHRS;5.837;955.137;18.8205;138.9082;-9.2341;0.13156;0.91617;0.12473;3
LIGH;5.838;955.139;909.0;3
GYRO;5.848;955.142;1.31275;4.73359;0.33781;3
ACCE;5.849;955.148;-2.42473;2.07158;-6.85041;3
MAGN;5.850;955.148;25.26200;12.82600;36.24700;0
AHRS;5.851;955.148;18.5087;141.5682;-10.7726;0.14018;0.92291;0.12069;3
GYRO;5.853;955.148;1.31275;4.73359;0.33781;3
LIGH;5.854;955.152;909.0;3
GYRO;5.862;955.153;1.38727;4.98100;0.22846;3
GYRO;5.863;955.158;1.38727;4.98100;0.22846;3
AHRS;5.864;955.162;17.9758;144.9083;-11.4981;0.14120;0.93231;0.11838;3
ACCE;5.866;955.162;-2.38702;2.13383;-7.36037;3
GYRO;5.866;955.162;1.38727;4.98100;0.22846;3
LIGH;5.867;955.166;909.0;3
MAGN;5.869;955.169;21.44600;12.82600;38.66500;0
GYRO;5.870;955.169;1.41446;5.10775;0.13256;3
ACCE;5.871;955.169;-2.51212;2.05243;-7.70694;3
AHRS;5.872;955.169;17.1448;149.2423;-15.7131;0.16949;0.93907;0.10653;3
PRES;5.873;955.172;954.1100;3
LIGH;5.874;955.172;899.0;3
ACCE;5.875;955.177;-2.77308;2.10031;-8.25760;3
GYRO;5.876;955.177;1.42759;5.07629;0.06567;3
AHRS;5.877;955.177;16.6511;151.5430;-16.0841;0.16942;0.94470;0.10495;3
LIGH;5.878;955.179;899.0;3
SOUN;5.883;1077.30;0.03288;64.32
GYRO;5.890;955.182;1.42912;4.89059;0.04581;3
ACCE;5.896;955.188;-4.17429;2.10331;-11.22641;3
MAGN;5.899;955.188;17.94400;13.15000;39.84800;0
AHRS;5.900;955.188;16.0158;154.0531;-16.0852;0.16598;0.95111;0.10332;3
GYRO;5.901;955.188;1.42912;4.89059;0.04581;3
LIGH;5.901;955.191;899.0;3
GYRO;5.902;955.193;1.37872;4.73909;0.06506;3
ACCE;5.903;955.197;-3.85047;1.90159;-11.40059;3
GYRO;5.904;955.197;1.37872;4.73909;0.06506;3
AHRS;5.905;955.197;15.1299;157.3560;-16.5727;0.16566;0.95813;0.09969;3
LIGH;5.909;955.200;899.0;3
GYRO;5.911;955.202;1.17622;4.28430;0.17074;3
ACCE;5.912;955.208;-2.80600;1.62207;-10.28489;3
MAGN;5.912;955.208;15.46900;13.15000;40.54800;0
AHRS;5.913;955.208;14.4226;159.9700;-19.3183;0.18544;0.95946;0.09292;3
GYRO;5.914;955.208;1.17622;4.28430;0.17074;3
LIGH;5.915;955.211;888.0;3
GYRO;5.916;955.213;0.81825;3.60136;0.31032;3
ACCE;5.917;955.217;-1.88484;1.40420;-8.84358;3
GYRO;5.917;955.217;0.81825;3.60136;0.31032;3
AHRS;5.918;955.217;13.7210;162.8302;-19.7140;0.18563;0.96417;0.09100;3
LIGH;5.919;955.220;888.0;3
GYRO;5.931;955.222;0.47647;2.83747;0.38332;3
ACCE;5.932;955.230;-1.46106;1.34195;-8.11754;3
MAGN;5.936;955.230;13.33100;13.93100;41.12700;0
AHRS;5.936;955.230;13.3351;164.8167;-21.1840;0.19605;0.96494;0.08901;3
GYRO;5.938;955.230;0.47647;2.83747;0.38332;3
LIGH;5.938;955.232;888.0;3
ACCE;5.939;955.237;-1.54486;1.34315;-8.01878;3
GYRO;5.939;955.237;0.33689;2.21194;0.35094;3
AHRS;5.940;955.237;13.0527;166.9369;-21.5851;0.19753;0.96719;0.08976;3
LIGH;5.941;955.240;888.0;3
GYRO;5.947;955.242;0.40348;1.83290;0.28344;3
ACCE;5.948;955.248;-1.65320;1.48620;-8.31506;3
MAGN;5.948;955.248;12.28100;14.88400;41.51400;0
AHRS;5.948;955.248;12.9183;168.0018;-21.0193;0.19181;0.96949;0.09106;3
GYRO;5.949;955.248;0.40348;1.83290;0.28344;3
LIGH;5.949;955.251;877.0;3
GYRO;5.955;955.253;0.52260;1.67652;0.25107;3
ACCE;5.956;955.257;-1.62626;1.60591;-8.78313;3
GYRO;5.956;955.257;0.52260;1.67652;0.25107;3
AHRS;5.956;955.257;12.6821;169.2495;-21.2980;0.19302;0.97056;0.09086;3
LIGH;5.957;955.259;877.0;3
GYRO;5.967;955.262;0.60079;1.65667;0.26664;3
ACCE;5.967;955.268;-1.28269;1.63045;-9.00998;3
MAGN;5.967;955.268;11.26500;15.62500;41.90000;0
AHRS;5.968;955.268;12.4194;170.1974;-20.1102;0.18204;0.97367;0.09129;3
GYRO;5.968;955.268;0.60079;1.65667;0.26664;3
LIGH;5.969;955.271;877.0;3
GYRO;5.975;955.273;0.61881;1.70157;0.28069;3
ACCE;5.976;955.277;-1.06602;1.64182;-8.65564;3
GYRO;5.976;955.277;0.61881;1.70157;0.28069;3
AHRS;5.976;955.277;12.0578;171.3383;-20.3795;0.18323;0.97459;0.08979;3
LIGH;5.977;955.279;868.0;3
GYRO;6.005;955.282;0.60323;1.70828;0.28711;3
GYRO;6.006;955.287;0.60323;1.70828;0.28711;3
ACCE;6.007;955.290;-0.73741;1.69150;-8.19475;3
MAGN;6.008;955.290;9.95000;16.02700;41.90000;0
GYRO;6.013;955.290;0.60323;1.70828;0.28711;3
AHRS;6.014;955.290;11.5827;172.8626;-19.7839;0.17677;0.97713;0.08857;3
LIGH;6.016;955.293;868.0;3
AHRS;6.016;955.297;11.5827;172.8626;-19.7839;0.17677;0.97713;0.08857;3
GYRO;6.017;955.297;0.57177;1.62796;0.28161;3
ACCE;6.018;955.297;-0.36452;1.45927;-8.14208;3
TEMP;6.019;955.309;18.8;3
HUMI;6.022;955.309;47.8;3
LIGH;6.024;955.309;868.0;3
GYRO;6.025;955.302;0.60628;1.44531;0.29413;3
ACCE;6.026;955.308;0.02813;1.39043;-8.27735;3
MAGN;6.026;955.308;8.98400;17.31400;41.90000;0
AHRS;6.028;955.308;11.0881;174.4435;-19.6348;0.17413;0.97880;0.08686;3
GYRO;6.029;955.308;0.60628;1.44531;0.29413;3
LIGH;6.029;955.311;868.0;3
GYRO;6.030;955.313;0.67378;1.28801;0.32009;3
ACCE;6.030;955.317;0.37649;1.18752;-8.49762;3
GYRO;6.031;955.317;0.67378;1.28801;0.32009;3
AHRS;6.031;955.317;10.6966;175.4862;-19.8839;0.17538;0.97930;0.08497;3
LIGH;6.032;955.320;861.0;3
GYRO;6.033;955.322;0.72449;1.24311;0.34819;3
ACCE;6.033;955.328;0.42557;1.24259;-8.98484;3
MAGN;6.034;955.328;8.27300;17.31400;42.24800;0
AHRS;6.034;955.328;10.3361;176.2682;-19.8049;0.17407;0.98007;0.08311;3
GYRO;6.035;955.328;0.72449;1.24311;0.34819;3
LIGH;6.036;955.331;861.0;3
GYRO;6.046;955.333;0.74587;1.31183;0.36438;3
ACCE;6.047;955.341;0.19453;1.20728;-9.32362;3
GYRO;6.047;955.341;0.74587;1.31183;0.36438;3
AHRS;6.048;955.341;9.8651;177.1642;-20.0858;0.17578;0.98036;0.08034;3
LIGH;6.049;955.343;861.0;3
GYRO;6.049;955.346;0.71777;1.40927;0.36682;3
ACCE;6.050;955.350;0.02394;1.10612;-9.36971;3
MAGN;6.051;955.350;6.99400;18.21700;42.24800;0
AHRS;6.051;955.350;9.3208;178.1898;-20.1915;0.17596;0.98091;0.07722;3
GYRO;6.052;955.350;0.71777;1.40927;0.36682;3
PRES;6.052;955.353;954.1000;3
LIGH;6.054;955.353;861.0;3
ACCE;6.056;955.357;0.11253;1.18094;-9.07642;3
GYRO;6.056;955.357;0.68447;1.44195;0.37415;3
AHRS;6.056;955.357;8.9344;178.9939;-20.4219;0.17740;0.98101;0.07510;3
LIGH;6.057;955.359;852.0;3
GYRO;6.067;955.362;0.59223;1.42271;0.41814;3
ACCE;6.068;955.368;0.24481;1.10852;-8.68197;3
MAGN;6.068;955.368;6.30000;18.59800;42.24800;0
AHRS;6.069;955.368;8.6180;179.6940;-20.1778;0.17488;0.98172;0.07351;3
GYRO;6.069;955.368;0.59223;1.42271;0.41814;3
LIGH;6.071;955.371;852.0;3
GYRO;6.075;955.373;0.49847;1.33382;0.47739;3
ACCE;6.076;955.378;0.48902;1.01514;-8.36773;3
GYRO;6.076;955.378;0.49847;1.33382;0.47739;3
AHRS;6.076;955.378;8.2234;-179.3161;-20.4741;0.17684;0.98161;0.07162;3
LIGH;6.078;955.380;852.0;3
GYRO;6.087;955.383;0.44471;1.24830;0.53817;3
ACCE;6.087;955.389;0.97983;0.82899;-7.96551;3
MAGN;6.088;955.389;5.13400;19.16800;42.68100;0
AHRS;6.088;955.389;7.9412;-178.5398;-20.5252;-0.17685;-0.98172;-0.07040;3
GYRO;6.088;955.389;0.44471;1.24830;0.53817;3
LIGH;6.089;955.391;852.0;3
GYRO;6.095;955.394;0.43616;1.24189;0.59895;3
ACCE;6.096;955.398;1.70886;0.43993;-7.88351;3
GYRO;6.096;955.398;0.43616;1.24189;0.59895;3
AHRS;6.097;955.398;7.6127;-177.6129;-20.8756;-0.17937;-0.98132;-0.06904;3
LIGH;6.097;955.400;844.0;3
GYRO;6.109;955.403;0.48625;1.30175;0.62339;3
GYRO;6.109;955.408;0.48625;1.30175;0.62339;3
AHRS;6.110;955.411;7.3248;-176.8242;-21.1304;-0.18117;-0.98099;-0.06784;3
MAGN;6.111;955.411;4.63700;19.68500;41.92100;0
ACCE;6.111;955.411;2.13024;0.15802;-8.11096;3
GYRO;6.112;955.411;0.48625;1.30175;0.62339;3
LIGH;6.112;955.413;844.0;3
ACCE;6.115;955.418;1.80044;0.14545;-8.51498;3
GYRO;6.116;955.418;0.57177;1.38575;0.56108;3
AHRS;6.116;955.418;6.8773;-175.6975;-21.6089;-0.18478;-0.98024;-0.06590;3
LIGH;6.117;955.420;844.0;3
GYRO;6.127;955.423;0.64813;1.46760;0.43494;3
ACCE;6.127;955.429;1.12647;0.17178;-9.30447;3
MAGN;6.128;955.429;3.64500;20.01400;41.39800;0
AHRS;6.128;955.429;6.5831;-175.0814;-21.8347;-0.18649;-0.97985;-0.06444;3
GYRO;6.129;955.429;0.64813;1.46760;0.43494;3
LIGH;6.129;955.431;835.0;3
GYRO;6.135;955.434;0.70524;1.44042;0.34147;3
ACCE;6.136;955.438;0.86012;0.16819;-10.23521;3
GYRO;6.136;955.438;0.70524;1.44042;0.34147;3
AHRS;6.137;955.438;6.0925;-174.1071;-22.1356;-0.18876;-0.97924;-0.06194;3
LIGH;6.137;955.440;835.0;3
GYRO;6.147;955.443;0.71777;1.26357;0.32345;3
ACCE;6.154;955.449;0.90860;0.06165;-10.79546;3
MAGN;6.159;955.449;3.10300;20.91000;41.92100;0
AHRS;6.161;955.449;5.6494;-173.3417;-22.7795;-0.19410;-0.97803;-0.05968;3
GYRO;6.168;955.449;0.71777;1.26357;0.32345;3
LIGH;6.170;955.451;835.0;3
GYRO;6.170;955.454;0.67928;1.13407;0.33628;3
ACCE;6.171;955.458;1.19531;0.08021;-10.65659;3
GYRO;6.172;955.458;0.67928;1.13407;0.33628;3
AHRS;6.173;955.458;5.1159;-172.5072;-22.9911;-0.19581;-0.97745;-0.05665;3
LIGH;6.174;955.460;835.0;3
GYRO;6.175;955.463;0.55589;0.89034;0.38179;3
GYRO;6.176;955.468;0.55589;0.89034;0.38179;3
AHRS;6.177;955.471;4.6896;-171.8697;-23.7512;-0.20226;-0.97591;-0.05451;3
MAGN;6.178;955.471;2.70300;20.91000;41.92100;0
ACCE;6.179;955.471;1.61489;0.00180;-10.15680;3
GYRO;6.180;955.471;0.55589;0.89034;0.38179;3
LIGH;6.180;955.474;828.0;3
ACCE;6.181;955.478;2.12126;-0.00898;-9.86232;3
GYRO;6.182;955.478;0.43005;0.79810;0.41569;3
AHRS;6.182;955.478;4.1744;-171.1041;-24.0149;-0.20451;-0.97512;-0.05164;3
LIGH;6.183;955.480;828.0;3
GYRO;6.198;955.483;0.37874;0.90103;0.41447;3
ACCE;6.199;955.489;2.27689;-0.04609;-9.80964;3
MAGN;6.200;955.489;1.73700;21.26700;41.25300;0
AHRS;6.201;955.489;3.9398;-170.7284;-23.8995;-0.20354;-0.97513;-0.05024;3
GYRO;6.201;955.489;0.37874;0.90103;0.41447;3
LIGH;6.202;955.491;828.0;3
GYRO;6.202;955.494;0.36713;1.11177;0.37324;3
ACCE;6.202;955.498;2.15957;-0.21428;-9.79468;3
GYRO;6.203;955.498;0.36713;1.11177;0.37324;3
AHRS;6.203;955.498;3.6041;-170.0867;-24.1563;-0.20570;-0.97429;-0.04871;3
LIGH;6.204;955.500;828.0;3
GYRO;6.207;955.503;0.34514;1.30236;0.34117;3
ACCE;6.207;955.509;2.36487;-0.26037;-9.65821;3
MAGN;6.208;955.509;1.08300;21.60100;41.25300;0
AHRS;6.208;955.509;3.3298;-169.4435;-24.2672;-0.20660;-0.97367;-0.04761;3
GYRO;6.209;955.509;0.34514;1.30236;0.34117;3
LIGH;6.209;955.511;821.0;3
GYRO;6.219;955.514;0.33720;1.38117;0.31490;3
ACCE;6.219;955.521;2.53426;-0.33519;-9.48044;3
GYRO;6.220;955.521;0.33720;1.38117;0.31490;3
AHRS;6.220;955.521;3.0196;-168.5503;-24.4678;-0.20820;-0.97264;-0.04675;3
LIGH;6.221;955.523;821.0;3
GYRO;6.231;955.526;0.34606;1.30053;0.25412;3
ACCE;6.232;955.531;2.61387;-0.36392;-9.65222;3
MAGN;6.233;955.531;-0.22800;22.06400;41.25300;0
AHRS;6.233;955.531;2.6822;-167.5054;-25.2358;-0.21461;-0.97034;-0.04647;3
GYRO;6.234;955.531;0.34606;1.30053;0.25412;3
PRES;6.234;955.535;954.1100;3
LIGH;6.234;955.535;821.0;3
ACCE;6.235;955.538;2.78924;-0.36272;-10.07241;3
GYRO;6.236;955.538;0.37446;1.09742;0.21991;3
AHRS;6.236;955.538;2.3932;-166.6779;-25.3709;-0.21570;-0.96933;-0.04570;3
LIGH;6.237;955.540;821.0;3
GYRO;6.247;955.543;0.39401;0.97952;0.15211;3
ACCE;6.247;955.549;2.66475;-0.40282;-10.42974;3
MAGN;6.248;955.549;-0.22800;22.06400;41.25300;0
AHRS;6.248;955.549;2.1910;-166.2482;-25.7830;-0.21923;-0.96812;-0.04521;3
GYRO;6.249;955.549;0.39401;0.97952;0.15211;3
LIGH;6.249;955.551;816.0;3
GYRO;6.255;955.554;0.37813;0.73579;0.08247;3
ACCE;6.256;955.558;2.44149;-0.22805;-10.79725;3
GYRO;6.256;955.558;0.37813;0.73579;0.08247;3
AHRS;6.257;955.558;1.8776;-165.6122;-25.8731;-0.22008;-0.96728;-0.04387;3
LIGH;6.258;955.560;816.0;3
GYRO;6.267;955.563;0.29963;0.54123;0.02993;3
ACCE;6.267;955.569;2.26671;-0.17298;-10.90319;3
MAGN;6.268;955.569;-1.03700;22.06400;41.57800;0
AHRS;6.272;955.569;1.6391;-165.2406;-26.0536;-0.22173;-0.96651;-0.04277;3
GYRO;6.272;955.569;0.29963;0.54123;0.02993;3
LIGH;6.273;955.571;816.0;3
GYRO;6.276;955.574;0.15882;0.42241;0.00550;3
ACCE;6.276;955.578;2.18291;-0.07901;-10.76792;3
GYRO;6.277;955.578;0.15882;0.42241;0.00550;3
AHRS;6.277;955.578;1.4161;-164.9080;-26.0875;-0.22214;-0.96605;-0.04157;3
LIGH;6.278;955.580;816.0;3
GYRO;6.289;955.583;-0.01008;0.30421;0.00305;3
GYRO;6.290;955.588;-0.01008;0.30421;0.00305;3
AHRS;6.290;955.591;1.3040;-164.6901;-26.2838;-0.22385;-0.96541;-0.04127;3
MAGN;6.291;955.591;-0.54900;22.06400;41.57800;0
ACCE;6.291;955.591;2.37684;-0.10953;-10.47703;3
GYRO;6.292;955.591;-0.01008;0.30421;0.00305;3
LIGH;6.292;955.593;814.0;3
ACCE;6.296;955.598;3.24893;-0.30526;-9.90960;3
GYRO;6.296;955.598;-0.15394;0.14080;0.00367;3
AHRS;6.297;955.598;1.2611;-164.3975;-26.3172;-0.22407;-0.96501;-0.04152;3
LIGH;6.298;955.600;814.0;3
GYRO;6.307;955.603;-0.27122;-0.08399;-0.01283;3
ACCE;6.308;955.609;3.56018;-0.28970;-9.82999;3
MAGN;6.308;955.609;-1.18500;22.66800;41.57800;0
AHRS;6.309;955.609;1.2813;-164.2774;-25.7866;-0.21953;-0.96591;-0.04131;3
GYRO;6.310;955.609;-0.27122;-0.08399;-0.01283;3
LIGH;6.311;955.611;814.0;3
ACCE;6.316;955.618;3.49972;-0.17777;-10.13166;3
GYRO;6.316;955.618;-0.31887;-0.39126;-0.03543;3
AHRS;6.317;955.618;1.4066;-164.2611;-25.8413;-0.21984;-0.96580;-0.04246;3
LIGH;6.318;955.620;816.0;3
GYRO;6.327;955.623;-0.38149;-0.57024;-0.11270;3
ACCE;6.328;955.629;3.19087;0.00778;-10.63026;3
MAGN;6.328;955.629;0.52400;22.06200;41.57800;0
AHRS;6.329;955.629;1.5382;-164.4218;-25.8242;-0.21960;-0.96604;-0.04324;3
GYRO;6.331;955.629;-0.38149;-0.57024;-0.11270;3
LIGH;6.332;955.631;816.0;3
ACCE;6.336;955.638;3.03286;0.15143;-11.15518;3
GYRO;6.336;955.638;-0.42608;-0.94348;-0.22541;3
AHRS;6.337;955.638;1.7594;-164.7504;-25.8537;-0.21972;-0.96638;-0.04451;3
LIGH;6.338;955.640;816.0;3
GYRO;6.348;955.643;-0.51801;-1.39552;-0.33598;3
ACCE;6.349;955.650;3.32016;-0.00060;-11.23539;3
MAGN;6.351;955.650;1.60800;22.06200;41.57800;0
AHRS;6.351;955.650;1.9636;-165.1890;-25.3856;-0.21570;-0.96777;-0.04489;3
GYRO;6.352;955.650;-0.51801;-1.39552;-0.33598;3
LIGH;6.354;955.653;816.0;3
ACCE;6.356;955.658;3.47159;-0.00180;-10.69969;3
GYRO;6.357;955.658;-0.70097;-2.07083;-0.42974;3
AHRS;6.357;955.658;2.3288;-166.0904;-25.2606;-0.21460;-0.96896;-0.04615;3
LIGH;6.359;955.660;827.0;3
GYRO;6.368;955.663;-0.95814;-3.01462;-0.55008;3
ACCE;6.368;955.669;3.16454;-0.03891;-9.89883;3
MAGN;6.369;955.669;4.58000;21.54900;41.57800;0
AHRS;6.372;955.669;2.6377;-166.9447;-25.0156;-0.21256;-0.97025;-0.04694;3
GYRO;6.373;955.669;-0.95814;-3.01462;-0.55008;3
LIGH;6.374;955.672;827.0;3
ACCE;6.376;955.678;2.33135;0.07063;-8.91122;3
GYRO;6.377;955.678;-1.22601;-4.09158;-0.73304;3
AHRS;6.377;955.678;3.2678;-168.8078;-24.8241;-0.21111;-0.97218;-0.04867;3
LIGH;6.379;955.680;827.0;3
GYRO;6.391;955.683;-1.41904;-5.06438;-0.92943;3
GYRO;6.391;955.688;-1.41904;-5.06438;-0.92943;3
AHRS;6.392;955.690;3.9224;-170.9131;-22.5588;-0.19221;-0.97756;-0.04894;3
MAGN;6.393;955.690;8.08700;21.21700;41.27600;0
ACCE;6.394;955.690;0.92895;0.15682;-8.74123;3
GYRO;6.395;955.690;-1.41904;-5.06438;-0.92943;3
LIGH;6.396;955.695;827.0;3
GYRO;6.402;955.695;-1.46852;-5.82643;-1.08612;3
ACCE;6.411;955.702;-0.47166;0.29149;-9.46009;3
GYRO;6.418;955.702;-1.46852;-5.82643;-1.08612;3
AHRS;6.419;955.702;4.9924;-174.6569;-22.1020;-0.18930;-0.97985;-0.05162;3
LIGH;6.428;955.706;858.0;3
GYRO;6.429;955.707;-1.48807;-6.35300;-1.13774;3
ACCE;6.430;955.711;-1.62387;0.41420;-10.04308;3
MAGN;6.431;955.711;12.28000;21.21700;41.27600;0
AHRS;6.432;955.711;5.9336;-178.5008;-15.8760;-0.13723;-0.98910;-0.05306;3
GYRO;6.433;955.711;-1.48807;-6.35300;-1.13774;3
PRES;6.435;955.714;954.0900;3
LIGH;6.438;955.714;858.0;3
ACCE;6.439;955.718;-2.71143;0.50278;-9.86830;3
GYRO;6.442;955.718;-1.50456;-6.54970;-1.18416;3
AHRS;6.443;955.718;6.7050;177.8914;-15.3591;0.13445;0.98902;0.05549;3
LIGH;6.444;955.720;858.0;3
GYRO;6.445;955.723;-1.62246;-6.90003;-1.15973;3
ACCE;6.446;955.729;-3.64936;0.62788;-8.91541;3
MAGN;6.448;955.729;17.15500;21.21700;40.89900;0
AHRS;6.449;955.729;7.2400;175.1646;-12.7163;0.11307;0.99069;0.05803;3
GYRO;6.451;955.729;-1.62246;-6.90003;-1.15973;3
LIGH;6.451;955.732;858.0;3
ACCE;6.452;955.738;-4.34428;0.75417;-7.48727;3
GYRO;6.453;955.738;-1.82710;-7.18805;-1.07115;3
AHRS;6.454;955.738;8.1552;170.5649;-11.9586;0.10937;0.98807;0.06194;3
LIGH;6.458;955.740;895.0;3
GYRO;6.458;955.743;-1.98989;-7.32061;-0.94806;3
ACCE;6.459;955.749;-4.89973;0.88107;-6.18901;3
MAGN;6.459;955.749;21.55400;20.61400;37.95400;0
AHRS;6.461;955.749;8.9614;166.6504;-7.1834;0.07109;0.98767;0.07018;3
GYRO;6.461;955.749;-1.98989;-7.32061;-0.94806;3
LIGH;6.462;955.752;895.0;3
ACCE;6.462;955.758;-5.40910;0.84396;-5.27203;3
GYRO;6.462;955.758;-2.01402;-7.29862;-0.82864;3
AHRS;6.463;955.758;10.0037;161.7580;-6.3508;0.06828;0.98132;0.07721;3
LIGH;6.463;955.760;895.0;3
GYRO;6.472;955.763;-1.90376;-7.21432;-0.73090;3
ACCE;6.472;955.770;-6.23151;0.93553;-4.93684;3
MAGN;6.474;955.770;25.90600;19.88300;33.99000;0
AHRS;6.475;955.770;10.8225;157.7302;-2.3150;0.03794;0.97624;0.08863;3
GYRO;6.475;955.770;-1.90376;-7.21432;-0.73090;3
LIGH;6.478;955.773;925.0;3
ACCE;6.480;955.778;-6.93540;1.24080;-5.20739;3
GYRO;6.480;955.778;-1.73516;-7.10375;-0.62950;3
AHRS;6.481;955.778;11.8227;152.2784;-1.3674;0.03619;0.96535;0.09714;3
LIGH;6.481;955.780;925.0;3
SOUN;6.482;564.42;0.01723;58.70
GYRO;6.487;955.783;-1.65575;-6.94798;-0.56536;3
ACCE;6.488;955.789;-7.45495;1.37188;-5.80714;3
MAGN;6.488;955.789;29.13200;19.16000;30.41500;0
AHRS;6.489;955.789;12.3363;148.9056;1.8785;0.01309;0.95818;0.10787;3
GYRO;6.489;955.789;-1.65575;-6.94798;-0.56536;3
LIGH;6.491;955.791;925.0;3
GYRO;6.498;955.794;-1.54579;-6.86613;-0.43066;3
ACCE;6.498;955.798;-7.85178;1.62925;-6.26203;3
GYRO;6.499;955.798;-1.54579;-6.86613;-0.43066;3
AHRS;6.499;955.798;13.0014;144.2100;2.6798;0.01267;0.94606;0.11485;3
LIGH;6.500;955.800;925.0;3
GYRO;6.507;955.803;-1.54579;-6.75953;-0.31979;3
ACCE;6.508;955.809;-8.17740;1.71904;-6.26982;3
MAGN;6.508;955.809;31.99700;18.22800;26.46100;0
AHRS;6.509;955.809;13.4816;140.4104;5.1852;-0.00256;0.93525;0.12554;3
GYRO;6.512;955.809;-1.54579;-6.75953;-0.31979;3
LIGH;6.512;955.812;939.0;3
ACCE;6.516;955.818;-8.29351;1.79685;-5.97174;3
GYRO;6.516;955.818;-1.66186;-6.77786;-0.21258;3
AHRS;6.517;955.818;14.0681;135.8204;5.9473;-0.00172;0.92077;0.13268;3
LIGH;6.517;955.820;939.0;3
GYRO;6.528;955.823;-1.84054;-6.92324;-0.10537;3
ACCE;6.529;955.830;-7.74045;1.77350;-5.60243;3
MAGN;6.529;955.830;34.69800;16.98300;21.32500;0
AHRS;6.534;955.830;14.5631;132.1838;7.3270;-0.00668;0.90825;0.14132;3
GYRO;6.534;955.830;-1.84054;-6.92324;-0.10537;3
LIGH;6.535;955.833;939.0;3
ACCE;6.536;955.838;-7.26640;1.56341;-4.39037;3
GYRO;6.536;955.838;-2.04182;-7.10650;-0.00550;3
AHRS;6.537;955.838;15.3162;127.1006;8.3396;-0.00532;0.88931;0.15110;3
LIGH;6.537;955.840;939.0;3
GYRO;6.547;955.843;-2.26326;-7.20760;0.05162;3
ACCE;6.548;955.849;-7.14430;1.57538;-2.18351;3
MAGN;6.548;955.849;36.81300;16.41000;15.80300;0
AHRS;6.549;955.849;15.8506;123.6072;9.1610;-0.00477;0.87533;0.15851;3
GYRO;6.549;955.849;-2.26326;-7.20760;0.05162;3
LIGH;6.550;955.852;1014.0;3
GYRO;6.556;955.854;-2.45110;-7.16087;0.05498;3
ACCE;6.557;955.858;-7.51181;1.71006;0.24720;3
GYRO;6.557;955.858;-2.45110;-7.16087;0.05498;3
AHRS;6.558;955.858;16.6327;118.5773;10.3487;-0.00315;0.85391;0.16942;3
LIGH;6.562;955.860;1014.0;3
GYRO;6.568;955.863;-2.48714;-6.92171;0.02902;3
ACCE;6.568;955.869;-7.98047;1.85012;2.08296;3
MAGN;6.569;955.869;37.53800;15.77400;11.33800;0
AHRS;6.569;955.869;17.2376;114.3244;12.1444;-0.00707;0.83466;0.18192;3
GYRO;6.570;955.869;-2.48714;-6.92171;0.02902;3
LIGH;6.571;955.872;1014.0;3
GYRO;6.579;955.874;-2.38390;-6.58818;0.01374;3
ACCE;6.581;955.881;-8.50899;2.14880;3.34231;3
GYRO;6.582;955.881;-2.38390;-6.58818;0.01374;3
AHRS;6.583;955.881;17.8605;109.2136;13.5801;-0.00594;0.81030;0.19330;3
LIGH;6.584;955.883;1014.0;3
MAGN;6.589;955.890;38.46200;15.36100;7.11200;0
GYRO;6.590;955.890;-2.09405;-6.45013;0.00489;3
ACCE;6.590;955.890;-9.18176;2.40079;4.03902;3
AHRS;6.591;955.890;18.3670;103.7234;16.8725;-0.01642;0.78250;0.21361;3
PRES;6.592;955.893;954.0600;3
LIGH;6.592;955.893;1281.0;3
ACCE;6.596;955.898;-9.76236;2.52708;3.99473;3
GYRO;6.596;955.898;-1.72325;-6.30382;0.06078;3
AHRS;6.597;955.898;18.5858;99.8106;17.8843;-0.01461;0.76193;0.22082;3
LIGH;6.598;955.900;1281.0;3
GYRO;6.608;955.903;-1.35551;-6.29894;0.19273;3
ACCE;6.609;955.909;-10.01016;2.50194;3.51768;3
MAGN;6.609;955.909;38.08200;14.95000;2.49900;0
AHRS;6.610;955.909;18.7123;96.4325;17.6010;-0.00552;0.74366;0.22038;3
GYRO;6.611;955.909;-1.35551;-6.29894;0.19273;3
LIGH;6.611;955.912;1281.0;3
GYRO;6.616;955.914;-1.05802;-6.41195;0.38698;3
ACCE;6.617;955.918;-9.60913;2.58574;2.84012;3
GYRO;6.617;955.918;-1.05802;-6.41195;0.38698;3
AHRS;6.618;955.918;18.8988;91.9990;18.4480;-0.00117;0.71868;0.22641;3
LIGH;6.619;955.920;1759.0;3
GYRO;6.628;955.923;-0.87476;-6.61720;0.63102;3
ACCE;6.628;955.929;-9.08659;2.42592;2.23559;3
MAGN;6.629;955.929;37.36500;14.39800;-3.39000;0
AHRS;6.631;955.929;19.0972;88.4051;18.4160;0.00737;0.69771;0.22729;3
GYRO;6.632;955.929;-0.87476;-6.61720;0.63102;3
LIGH;6.632;955.932;1759.0;3
GYRO;6.636;955.934;-0.82681;-6.76930;0.87232;3
ACCE;6.637;955.938;-9.14884;2.19010;2.32836;3
GYRO;6.637;955.938;-0.82681;-6.76930;0.87232;3
AHRS;6.638;955.938;19.4457;83.9886;18.9977;0.01497;0.67112;0.23233;3
LIGH;6.639;955.940;1759.0;3
GYRO;6.652;955.943;-0.86560;-6.72105;1.07970;3
ACCE;6.652;955.950;-9.05667;2.58035;3.05799;3
MAGN;6.653;955.950;35.74000;13.73500;-9.62000;0
AHRS;6.654;955.950;19.8274;80.2481;18.3382;0.02881;0.64769;0.22956;3
GYRO;6.655;955.950;-0.86560;-6.72105;1.07970;3
LIGH;6.661;955.956;1759.0;3
ACCE;6.662;955.958;-8.91601;2.71083;4.00969;3
GYRO;6.668;955.958;-0.88239;-6.48617;1.16370;3
AHRS;6.669;955.958;20.4340;75.2170;19.1142;0.03885;0.61558;0.23619;3
LIGH;6.676;955.960;4470.0;3
GYRO;6.677;955.963;-0.87537;-6.33284;1.27426;3
ACCE;6.678;955.969;-8.65863;2.62464;5.15891;3
MAGN;6.678;955.969;33.95200;12.85500;-13.29900;0
AHRS;6.679;955.969;20.8004;71.9867;19.0389;0.04845;0.59423;0.23624;3
GYRO;6.680;955.969;-0.87537;-6.33284;1.27426;3
LIGH;6.681;955.972;4470.0;3
GYRO;6.682;955.974;-0.84055;-6.05154;1.37658;3
ACCE;6.682;955.978;-7.77337;2.75992;6.35122;3
GYRO;6.683;955.978;-0.84055;-6.05154;1.37658;3
AHRS;6.684;955.978;21.3529;67.5301;19.8685;0.05748;0.56455;0.24236;3
LIGH;6.685;955.980;4470.0;3
GYRO;6.699;955.983;-0.76755;-5.89027;1.49693;3
ACCE;6.704;955.989;-6.54754;2.54982;6.87854;3
MAGN;6.705;955.989;31.47400;12.22900;-17.52100;0
AHRS;6.706;955.989;21.8062;63.9658;19.3922;0.07055;0.53970;0.23903;3
GYRO;6.707;955.989;-0.76755;-5.89027;1.49693;3
LIGH;6.708;955.992;4470.0;3
GYRO;6.708;955.994;-0.60751;-5.84781;1.53785;3
ACCE;6.710;955.998;-5.28221;2.63482;6.34344;3
GYRO;6.711;955.998;-0.60751;-5.84781;1.53785;3
AHRS;6.711;955.998;22.4190;59.7710;20.3259;0.07966;0.51083;0.24541;3
LIGH;6.712;956.000;7864.0;3
GYRO;6.712;956.003;-0.40378;-5.87011;1.48898;3
GYRO;6.712;956.008;-0.40378;-5.87011;1.48898;3
AHRS;6.713;956.011;22.9693;56.4174;19.4386;0.09474;0.48619;0.23856;3
MAGN;6.713;956.011;29.28300;11.17700;-21.25700;0
ACCE;6.714;956.011;-3.64278;3.20643;4.51127;3
GYRO;6.715;956.011;-0.40378;-5.87011;1.48898;3
LIGH;6.715;956.014;7864.0;3
ACCE;6.716;956.018;-3.67809;3.44346;4.68904;3
GYRO;6.716;956.018;-0.30513;-5.82796;1.35734;3
AHRS;6.717;956.018;23.7342;51.6906;20.4130;0.10655;0.45267;0.24429;3
LIGH;6.717;956.020;7864.0;3
GYRO;6.731;956.023;-0.40836;-5.63890;1.19424;3
ACCE;6.731;956.029;-3.84269;3.57574;5.82509;3
MAGN;6.732;956.029;25.37300;11.17700;-24.54300;0
AHRS;6.732;956.029;24.1148;49.0205;19.0334;0.12037;0.43155;0.23258;3
GYRO;6.733;956.029;-0.40836;-5.63890;1.19424;3
LIGH;6.733;956.032;7864.0;3
GYRO;6.736;956.034;-0.59895;-5.25252;1.08184;3
ACCE;6.736;956.038;-4.35565;3.40575;7.34721;3
GYRO;6.737;956.038;-0.59895;-5.25252;1.08184;3
AHRS;6.737;956.038;24.5009;45.0428;19.8148;0.12868;0.40245;0.23538;3
LIGH;6.738;956.040;10597.0;3
GYRO;6.749;956.043;-0.67745;-4.79438;1.03939;3
ACCE;6.750;956.049;-4.77045;3.30579;8.59758;3
MAGN;6.750;956.049;23.27100;10.49900;-26.84300;0
AHRS;6.751;956.049;24.6348;41.9244;19.3993;0.13747;0.37808;0.22894;3
GYRO;6.751;956.049;-0.67745;-4.79438;1.03939;3
LIGH;6.752;956.052;10597.0;3
GYRO;6.761;956.054;-0.75564;-4.60043;0.98074;3
ACCE;6.761;956.061;-4.40713;3.56138;8.74722;3
GYRO;6.761;956.061;-0.75564;-4.60043;0.98074;3
AHRS;6.762;956.061;24.7199;38.3732;20.2811;0.14248;0.35161;0.23168;3
LIGH;6.762;956.063;10597.0;3
MAGN;6.769;956.070;20.42200;10.49900;-29.48400;0
GYRO;6.769;956.070;-0.69608;-4.32706;0.98197;3
ACCE;6.770;956.070;-3.12922;3.76668;7.79552;3
AHRS;6.771;956.070;24.7250;34.6960;20.2004;0.15011;0.32258;0.22636;3
PRES;6.771;956.073;954.0400;3
LIGH;6.773;956.073;10124.0;3
ACCE;6.778;956.078;-2.05303;3.54761;6.69239;3
GYRO;6.779;956.078;-0.53878;-4.31546;0.97647;3
AHRS;6.779;956.078;24.7316;32.1726;20.8843;0.15330;0.30347;0.22846;3
LIGH;6.780;956.080;12341.0;3
GYRO;6.787;956.083;-0.43341;-4.69114;0.85063;3
ACCE;6.788;956.089;-1.71784;3.36086;6.59124;3
MAGN;6.788;956.089;17.07600;9.76400;-32.29500;0
AHRS;6.793;956.089;24.7715;29.9058;17.8977;0.16550;0.28119;0.20146;3
GYRO;6.794;956.089;-0.43341;-4.69114;0.85063;3
LIGH;6.794;956.092;12341.0;3
GYRO;6.798;956.094;-0.51252;-5.37592;0.67104;3
ACCE;6.799;956.098;-1.96325;3.28365;7.12335;3
GYRO;6.799;956.098;-0.51252;-5.37592;0.67104;3
AHRS;6.799;956.098;24.8001;26.5989;18.5869;0.16995;0.25547;0.20224;3
LIGH;6.800;956.100;12341.0;3
GYRO;6.812;956.103;-0.72418;-6.00419;0.59223;3
ACCE;6.813;956.109;-1.77171;3.33692;7.98945;3
MAGN;6.813;956.109;11.96200;10.19400;-35.26300;0
AHRS;6.814;956.109;24.7069;23.5546;16.3925;0.17887;0.22720;0.17955;3
GYRO;6.815;956.109;-0.72418;-6.00419;0.59223;3
LIGH;6.815;956.112;13496.0;3
ACCE;6.816;956.118;-1.10911;3.56377;8.73046;3
GYRO;6.816;956.118;-0.89797;-6.14866;0.66218;3
AHRS;6.817;956.118;24.4178;19.4220;16.9865;0.18181;0.19384;0.17756;3
LIGH;6.818;956.120;13496.0;3
GYRO;6.829;956.123;-0.94379;-5.77573;0.72510;3
ACCE;6.830;956.130;-0.27833;3.42610;9.35055;3
MAGN;6.830;956.130;7.57500;10.62900;-35.64900;0
AHRS;6.831;956.130;24.0634;15.9236;17.1523;0.18393;0.16474;0.17299;3
GYRO;6.832;956.130;-0.94379;-5.77573;0.72510;3
LIGH;6.844;956.133;13496.0;3
ACCE;6.845;956.138;0.59855;3.29442;9.72166;3
GYRO;6.846;956.138;-0.94745;-5.49443;0.82711;3
AHRS;6.846;956.138;23.5249;11.5064;17.8807;0.18511;0.12847;0.17156;3
LIGH;6.847;956.140;13496.0;3
GYRO;6.848;956.143;-0.83933;-4.91716;0.86987;3
ACCE;6.849;956.149;1.12887;3.09870;9.33080;3
MAGN;6.849;956.149;4.22600;11.26800;-37.12400;0
AHRS;6.850;956.149;23.1370;8.6653;18.0127;0.18591;0.10440;0.16789;3
GYRO;6.850;956.149;-0.83933;-4.91716;0.86987;3
LIGH;6.851;956.152;14398.0;3
GYRO;6.856;956.154;-0.65301;-4.37318;0.86132;3
ACCE;6.856;956.158;1.35272;3.11964;8.65803;3
GYRO;6.857;956.158;-0.65301;-4.37318;0.86132;3
AHRS;6.857;956.158;22.6667;5.1959;18.7006;0.18649;0.07575;0.16793;3
LIGH;6.858;956.160;14398.0;3
GYRO;6.868;956.163;-0.48289;-3.86525;0.80023;3
ACCE;6.868;956.169;1.33177;3.18549;8.34200;3
MAGN;6.868;956.169;1.39700;11.26800;-36.61400;0
AHRS;6.869;956.169;22.3563;2.6630;18.3588;0.18769;0.05342;0.16090;3
GYRO;6.869;956.169;-0.48289;-3.86525;0.80023;3
LIGH;6.870;956.172;14398.0;3
SOUN;6.876;272.51;0.00832;52.38
GYRO;6.879;956.174;-0.40959;-3.46147;0.74159;3
ACCE;6.879;956.178;1.22643;3.17711;8.20074;3
GYRO;6.880;956.178;-0.40959;-3.46147;0.74159;3
AHRS;6.881;956.178;22.0630;-0.0420;18.9403;0.18880;0.03113;0.16142;3
LIGH;6.881;956.180;14398.0;3
GYRO;6.889;956.183;-0.42241;-3.18291;0.71929;3
ACCE;6.890;956.191;1.28928;3.19806;8.22348;3
MAGN;6.890;956.191;-1.25200;11.69100;-38.44700;0
AHRS;6.890;956.191;21.8439;-2.0263;17.4233;0.18989;0.01153;0.14538;3
GYRO;6.891;956.191;-0.42241;-3.18291;0.71929;3
LIGH;6.891;956.193;14566.0;3
ACCE;6.896;956.198;1.18154;3.04183;8.36115;3
GYRO;6.897;956.198;-0.47006;-2.94987;0.71563;3
AHRS;6.897;956.198;21.5104;-4.5091;17.9876;0.19022;-0.00902;0.14621;3
LIGH;6.898;956.200;14566.0;3
GYRO;6.913;956.203;-0.51404;-2.74401;0.71593;3
GYRO;6.921;956.208;-0.51404;-2.74401;0.71593;3
AHRS;6.921;956.213;21.2724;-5.9203;16.5215;0.18971;-0.02374;0.13159;3
MAGN;6.923;956.213;-3.25900;12.06500;-38.44700;0
ACCE;6.923;956.213;1.17914;3.05321;8.40065;3
GYRO;6.926;956.213;-0.51404;-2.74401;0.71593;3
LIGH;6.926;956.217;14566.0;3
ACCE;6.926;956.218;1.54246;3.00891;8.96329;3
GYRO;6.927;956.218;-0.52962;-2.58335;0.72052;3
AHRS;6.927;956.218;20.7654;-8.4014;17.1324;0.18847;-0.04447;0.13307;3
LIGH;6.928;956.220;0.0;3
GYRO;6.928;956.223;-0.55986;-2.52501;0.74373;3
ACCE;6.929;956.229;2.19069;3.00652;9.35654;3
MAGN;6.929;956.229;-4.55100;12.06500;-38.44700;0
AHRS;6.929;956.229;20.5376;-9.3445;16.3065;0.18725;-0.05414;0.12471;3
GYRO;6.931;956.229;-0.55986;-2.52501;0.74373;3
LIGH;6.931;956.232;0.0;3
GYRO;6.939;956.234;-0.58643;-2.42239;0.77946;3
ACCE;6.940;956.242;2.75872;2.79703;10.06522;3
GYRO;6.940;956.242;-0.58643;-2.42239;0.77946;3
AHRS;6.941;956.242;20.0648;-11.1259;16.7567;0.18544;-0.06917;0.12610;3
LIGH;6.943;956.243;0.0;3
GYRO;6.963;956.247;-0.57574;-2.23149;0.80573;3
GYRO;6.964;956.251;-0.57574;-2.23149;0.80573;3
AHRS;6.964;956.251;19.2358;-13.7795;16.9742;0.18151;-0.09250;0.12464;3
MAGN;6.965;956.251;-6.73200;12.39900;-38.02100;0
ACCE;6.966;956.251;3.13281;2.70665;10.43692;3
PRES;6.966;956.255;954.0800;3
LIGH;6.966;956.255;14416.0;3
AHRS;6.967;956.258;19.2358;-13.7795;16.9742;0.18151;-0.09250;0.12464;3
ACCE;6.968;956.258;3.42431;2.68929;10.25077;3
GYRO;6.968;956.258;-0.50213;-1.91048;0.79290;3
HUMI;6.968;956.268;48.1;3
TEMP;6.970;956.268;18.7;3
LIGH;6.971;956.268;14416.0;3
GYRO;6.971;956.263;-0.37141;-1.47890;0.72388;3
ACCE;6.972;956.269;3.61285;2.60968;9.82520;3
MAGN;6.972;956.269;-6.73200;12.39900;-38.72200;0
AHRS;6.972;956.269;18.7114;-15.3491;16.9422;0.17876;-0.10660;0.12258;3
GYRO;6.973;956.269;-0.37141;-1.47890;0.72388;3
LIGH;6.973;956.272;14416.0;3
GYRO;6.976;956.274;-0.23213;-1.07390;0.58735;3
ACCE;6.977;956.278;3.56138;2.60190;9.35774;3
GYRO;6.977;956.278;-0.23213;-1.07390;0.58735;3
AHRS;6.977;956.278;18.3290;-16.4482;17.3632;0.17714;-0.11581;0.12496;3
LIGH;6.978;956.280;14416.0;3
GYRO;6.988;956.283;-0.13958;-0.83322;0.40714;3
ACCE;6.988;956.289;3.43568;2.74256;8.99502;3
MAGN;6.988;956.289;-7.73300;12.39900;-38.13300;0
AHRS;6.989;956.289;18.1075;-17.1193;16.6230;0.17522;-0.12295;0.11799;3
GYRO;6.989;956.289;-0.13958;-0.83322;0.40714;3
LIGH;6.990;956.292;14400.0;3
GYRO;6.996;956.294;-0.11698;-0.72693;0.32040;3
ACCE;6.997;956.298;3.24235;2.80900;9.03153;3
GYRO;6.997;956.298;-0.11698;-0.72693;0.32040;3
AHRS;6.997;956.298;17.9331;-17.7280;16.8802;0.17467;-0.12796;0.11949;3
LIGH;6.998;956.300;14400.0;3
GYRO;7.013;956.303;-0.11118;-0.70280;0.17196;3
ACCE;7.013;956.311;2.83294;2.86825;9.20810;3
MAGN;7.013;956.311;-7.73300;12.03000;-36.83100;0
AHRS;7.014;956.311;17.8152;-18.1356;15.9086;0.17298;-0.13304;0.11084;3
GYRO;7.016;956.311;-0.11118;-0.70280;0.17196;3
LIGH;7.017;956.314;14400.0;3
ACCE;7.017;956.318;2.70844;3.06997;9.14405;3
GYRO;7.018;956.318;-0.12798;-0.66981;0.06200;3
AHRS;7.018;956.318;17.7023;-18.6398;16.0398;0.17268;-0.13727;0.11136;3
LIGH;7.019;956.321;0.0;3
GYRO;7.031;956.323;-0.12278;-0.57605;0.00519;3
ACCE;7.033;956.329;2.67612;3.13940;8.95372;3
MAGN;7.034;956.329;-7.73300;12.03000;-37.61200;0
AHRS;7.035;956.329;17.6481;-18.9081;15.6071;0.17195;-0.14026;0.10738;3
GYRO;7.035;956.329;-0.12278;-0.57605;0.00519;3
LIGH;7.036;956.332;0.0;3
GYRO;7.037;956.334;-0.10263;-0.37629;-0.04215;3
ACCE;7.037;956.338;2.65637;3.20883;8.70053;3
GYRO;7.038;956.338;-0.10263;-0.37629;-0.04215;3
AHRS;7.039;956.338;17.5860;-19.2384;15.6153;0.17175;-0.14313;0.10706;3
LIGH;7.039;956.341;0.0;3
GYRO;7.048;956.343;-0.08125;-0.13042;-0.08399;3
ACCE;7.049;956.349;2.76710;3.23876;8.73046;3
MAGN;7.049;956.349;-7.73300;12.03000;-37.61200;0
AHRS;7.055;956.349;17.5560;-19.3987;15.3150;0.17127;-0.14498;0.10433;3
GYRO;7.056;956.349;-0.08125;-0.13042;-0.08399;3
LIGH;7.057;956.352;14382.0;3
GYRO;7.057;956.354;-0.06078;0.08216;-0.12798;3
ACCE;7.058;956.358;2.67791;3.07894;9.17458;3
GYRO;7.059;956.358;-0.06078;0.08216;-0.12798;3
AHRS;7.059;956.358;17.5281;-19.4248;15.2766;0.17101;-0.14529;0.10401;3
LIGH;7.060;956.361;14382.0;3
GYRO;7.069;956.363;-0.02963;0.27275;-0.19456;3
ACCE;7.071;956.371;2.35230;3.00113;10.09874;3
MAGN;7.071;956.371;-7.15100;12.03000;-37.23600;0
AHRS;7.071;956.371;17.5132;-19.2907;14.7293;0.17007;-0.14499;0.09960;3
GYRO;7.072;956.371;-0.02963;0.27275;-0.19456;3
LIGH;7.072;956.373;14382.0;3
ACCE;7.076;956.378;1.90638;2.92811;10.62846;3
GYRO;7.077;956.378;0.06781;0.52443;-0.23579;3
AHRS;7.077;956.378;17.5244;-18.9549;14.6279;0.16975;-0.14229;0.09922;3
LIGH;7.078;956.381;14382.0;3
GYRO;7.088;956.383;0.15608;0.87140;-0.24160;3
ACCE;7.088;956.389;1.50416;2.90297;10.30824;3
MAGN;7.089;956.389;-6.46300;12.03000;-37.56100;0
AHRS;7.089;956.389;17.5804;-18.5782;13.8162;0.16890;-0.14022;0.09282;3
GYRO;7.090;956.389;0.15608;0.87140;-0.24160;3
LIGH;7.091;956.392;14444.0;3
GYRO;7.096;956.394;0.38729;1.06657;-0.23335;3
ACCE;7.097;956.398;1.45029;3.04483;9.71268;3
GYRO;7.097;956.398;0.38729;1.06657;-0.23335;3
AHRS;7.097;956.398;17.7247;-17.8990;13.7324;0.16947;-0.13441;0.09289;3
LIGH;7.098;956.401;14444.0;3
GYRO;7.109;956.403;0.59804;1.41751;-0.21136;3
ACCE;7.109;956.410;1.28389;3.11426;8.88668;3
MAGN;7.109;956.410;-4.92200;12.03000;-37.56100;0
AHRS;7.110;956.410;17.9659;-17.2515;12.8349;0.16996;-0.12996;0.08588;3
GYRO;7.110;956.410;0.59804;1.41751;-0.21136;3
LIGH;7.111;956.413;14444.0;3
GYRO;7.121;956.415;0.70952;1.61299;-0.19426;3
ACCE;7.122;956.422;1.00377;3.31896;7.89548;3
GYRO;7.123;956.422;0.70952;1.61299;-0.19426;3
AHRS;7.124;956.422;18.4065;-16.2535;12.8492;0.17295;-0.12095;0.08688;3
LIGH;7.125;956.426;0.0;3
MAGN;7.130;956.431;-3.37000;12.03000;-37.56100;0
GYRO;7.130;956.431;0.67623;1.70248;-0.15547;3
ACCE;7.131;956.431;0.59496;3.24354;8.13969;3
AHRS;7.132;956.431;18.9409;-15.0502;11.0624;0.17481;-0.11285;0.07281;3
PRES;7.133;956.434;954.1000;3
LIGH;7.137;956.434;0.0;3
ACCE;7.137;956.438;0.38846;3.30280;8.46051;3
GYRO;7.138;956.438;0.52137;1.81366;-0.09957;3
AHRS;7.139;956.438;19.3073;-14.1161;11.0993;0.17736;-0.10447;0.07411;3
LIGH;7.141;956.441;0.0;3
GYRO;7.149;956.443;0.36560;1.98714;-0.03848;3
ACCE;7.150;956.450;0.54289;3.31298;8.93217;3
MAGN;7.150;956.450;-1.92700;12.03000;-37.91600;0
AHRS;7.151;956.450;19.5570;-13.2285;10.4872;0.17838;-0.09762;0.06998;3
GYRO;7.152;956.450;0.36560;1.98714;-0.03848;3
LIGH;7.153;956.452;14490.0;3
GYRO;7.157;956.455;0.29138;2.15635;0.03726;3
ACCE;7.161;956.459;0.93194;3.29981;9.27274;3
GYRO;7.162;956.459;0.29138;2.15635;0.03726;3
AHRS;7.163;956.459;19.7934;-11.9166;10.5457;0.17962;-0.08612;0.07228;3
LIGH;7.164;956.461;14490.0;3
GYRO;7.168;956.464;0.27672;2.19117;0.07178;3
ACCE;7.173;956.470;1.27372;3.29143;9.67617;3
MAGN;7.173;956.470;-0.21900;12.03000;-37.91600;0
AHRS;7.181;956.470;19.9319;-10.7860;9.5009;0.17937;-0.07798;0.06500;3
GYRO;7.185;956.470;0.27672;2.19117;0.07178;3
LIGH;7.186;956.472;14490.0;3
GYRO;7.186;956.475;0.24954;2.16735;0.10690;3
ACCE;7.187;956.479;1.20728;3.38540;10.04368;3
GYRO;7.192;956.479;0.24954;2.16735;0.10690;3
AHRS;7.193;956.479;20.0878;-9.4024;9.6092;0.17997;-0.06586;0.06795;3
LIGH;7.193;956.484;14490.0;3
GYRO;7.194;956.484;0.20983;2.11726;0.08369;3
ACCE;7.196;956.491;1.19351;3.43269;10.25856;3
MAGN;7.197;956.491;1.60000;12.03000;-37.91600;0
AHRS;7.198;956.491;20.1957;-8.2900;8.8787;0.17985;-0.05741;0.06337;3
GYRO;7.198;956.491;0.20983;2.11726;0.08369;3
LIGH;7.199;956.494;14482.0;3
ACCE;7.199;956.499;1.38026;3.42790;10.25736;3
GYRO;7.200;956.499;0.18540;2.12673;0.02413;3
AHRS;7.201;956.499;20.3233;-6.8150;8.9947;0.18016;-0.04451;0.06659;3
LIGH;7.201;956.501;14482.0;3
GYRO;7.215;956.504;0.21655;2.17987;-0.05284;3
ACCE;7.216;956.510;1.72742;3.36864;10.17895;3
MAGN;7.217;956.510;3.24200;12.03000;-37.91600;0
AHRS;7.218;956.510;20.3839;-5.9319;8.6548;0.18005;-0.03745;0.06504;3
GYRO;7.218;956.510;0.21655;2.17987;-0.05284;3
LIGH;7.219;956.513;14482.0;3
ACCE;7.219;956.519;1.71365;3.24474;10.01315;3
GYRO;7.219;956.519;0.28588;2.24035;-0.17013;3
AHRS;7.220;956.519;20.5080;-4.5454;8.6617;0.18031;-0.02548;0.06721;3
LIGH;7.220;956.521;0.0;3
GYRO;7.228;956.524;0.36591;2.31946;-0.32895;3
ACCE;7.228;956.530;1.29646;3.23576;9.78450;3
MAGN;7.229;956.530;4.94000;12.03000;-37.91600;0
AHRS;7.229;956.530;20.6377;-3.4487;8.3847;0.18073;-0.01644;0.06651;3
GYRO;7.231;956.530;0.36591;2.31946;-0.32895;3
LIGH;7.231;956.532;0.0;3
GYRO;7.236;956.535;0.43707;2.49080;-0.47464;3
ACCE;7.237;956.539;0.21847;3.10468;9.84196;3
GYRO;7.237;956.539;0.43707;2.49080;-0.47464;3
AHRS;7.237;956.539;20.8592;-1.9042;8.2026;0.18171;-0.00335;0.06733;3
LIGH;7.238;956.541;0.0;3
GYRO;7.249;956.544;0.49724;2.87534;-0.55039;3
ACCE;7.249;956.551;-1.32818;2.81618;10.17895;3
MAGN;7.251;956.551;7.22000;12.03000;-37.91600;0
AHRS;7.251;956.551;21.0573;-0.4461;7.8020;0.18256;0.00861;0.06618;3
GYRO;7.252;956.551;0.49724;2.87534;-0.55039;3
LIGH;7.252;956.553;14044.0;3
ACCE;7.256;956.559;-2.42413;3.02268;9.93115;3
GYRO;7.257;956.559;0.54062;3.48132;-0.55314;3
AHRS;7.257;956.559;21.3798;1.8241;7.4132;0.18407;0.02760;0.06646;3
LIGH;7.258;956.561;14044.0;3
GYRO;7.268;956.564;0.70188;3.82738;-0.46823;3
ACCE;7.269;956.570;-3.14059;3.23397;9.11592;3
MAGN;7.270;956.570;11.56300;12.03000;-37.91600;0
AHRS;7.270;956.570;21.6127;3.6525;7.2665;0.18503;0.04312;0.06818;3
GYRO;7.271;956.570;0.70188;3.82738;-0.46823;3
LIGH;7.272;956.572;14044.0;3
GYRO;7.277;956.575;0.91324;4.44618;-0.29902;3
ACCE;7.277;956.579;-3.57215;3.45184;8.27676;3
GYRO;7.278;956.579;0.91324;4.44618;-0.29902;3
AHRS;7.278;956.579;22.0469;6.3455;6.9291;0.18729;0.06576;0.06979;3
LIGH;7.279;956.581;14044.0;3
GYRO;7.288;956.584;1.02503;4.70519;-0.15119;3
ACCE;7.289;956.590;-3.88519;3.62602;7.94157;3
MAGN;7.289;956.590;15.14800;12.03000;-36.80400;0
AHRS;7.290;956.590;22.5167;8.8684;5.7549;0.19060;0.08550;0.06416;3
GYRO;7.291;956.590;1.02503;4.70519;-0.15119;3
LIGH;7.292;956.592;13294.0;3
GYRO;7.297;956.595;0.96731;4.50269;-0.06872;3
ACCE;7.298;956.599;-3.66732;3.83791;8.29172;3
GYRO;7.299;956.599;0.96731;4.50269;-0.06872;3
AHRS;7.299;956.599;23.1567;12.0346;5.5453;0.19440;0.11223;0.06814;3
LIGH;7.301;956.602;13294.0;3
GYRO;7.310;956.604;0.78405;4.02652;-0.01527;3
ACCE;7.310;956.611;-3.08253;3.83791;9.21887;3
MAGN;7.311;956.611;18.35600;10.95200;-34.24800;0
AHRS;7.317;956.611;23.6553;14.5781;4.1248;0.19871;0.13142;0.06093;3
GYRO;7.318;956.611;0.78405;4.02652;-0.01527;3
PRES;7.318;956.614;954.0500;3
LIGH;7.319;956.614;13294.0;3
ACCE;7.319;956.619;-2.75513;3.61584;10.38126;3
GYRO;7.321;956.619;0.61117;3.63892;0.01527;3
AHRS;7.322;956.619;24.1172;17.2964;3.9813;0.20130;0.15413;0.06498;3
LIGH;7.323;956.621;13294.0;3
GYRO;7.331;956.624;0.59987;3.60899;0.01497;3
ACCE;7.332;956.630;-2.71802;3.55778;11.23778;3
MAGN;7.333;956.630;21.03200;9.91900;-31.86600;0
AHRS;7.334;956.630;24.3177;18.9203;4.7731;0.20089;0.16919;0.07474;3
GYRO;7.335;956.630;0.59987;3.60899;0.01497;3
LIGH;7.336;956.632;12323.0;3
GYRO;7.337;956.635;0.67317;3.99689;0.00611;3
ACCE;7.337;956.639;-2.93888;3.41952;11.10311;3
GYRO;7.338;956.639;0.67317;3.99689;0.00611;3
AHRS;7.339;956.639;24.6090;21.1767;4.6646;0.20200;0.18791;0.07821;3
LIGH;7.340;956.641;12323.0;3
GYRO;7.348;956.644;0.96700;4.34967;-0.01008;3
ACCE;7.349;956.650;-3.25611;3.34590;9.81922;3
MAGN;7.351;956.650;25.19800;8.86800;-27.70000;0
AHRS;7.352;956.650;24.8874;23.2603;7.1560;0.19836;0.20965;0.10304;3
GYRO;7.352;956.650;0.96700;4.34967;-0.01008;3
LIGH;7.353;956.652;12323.0;3
GYRO;7.357;956.655;1.40377;5.28368;-0.00092;3
ACCE;7.358;956.659;-3.61285;3.48835;7.33703;3
GYRO;7.359;956.659;1.40377;5.28368;-0.00092;3
AHRS;7.359;956.659;25.4408;26.1200;6.8912;0.20086;0.23292;0.10678;3
LIGH;7.360;956.661;12323.0;3
GYRO;7.369;956.664;1.83107;6.27114;0.01558;3
ACCE;7.371;956.671;-4.14257;3.73914;4.56514;3
MAGN;7.372;956.671;29.72200;7.19600;-23.71500;0
AHRS;7.372;956.671;26.1260;29.0915;8.9529;0.19902;0.26098;0.13019;3
GYRO;7.373;956.671;1.83107;6.27114;0.01558;3
LIGH;7.374;956.673;9877.0;3
ACCE;7.377;956.679;-4.99610;3.92948;2.26132;3
GYRO;7.377;956.679;2.02929;6.97639;-0.02138;3
AHRS;7.378;956.679;27.2698;33.8477;8.2381;0.20462;0.29837;0.13523;3
LIGH;7.379;956.681;9877.0;3
GYRO;7.388;956.684;1.86314;7.13979;-0.14111;3
ACCE;7.389;956.690;-5.93942;4.01567;1.43652;3
MAGN;7.389;956.690;32.72700;6.52400;-18.69900;0
AHRS;7.391;956.690;28.0822;37.5000;7.6551;0.20841;0.32648;0.13914;3
GYRO;7.392;956.690;1.86314;7.13979;-0.14111;3
LIGH;7.392;956.692;9877.0;3
GYRO;7.397;956.695;1.37292;6.71371;-0.27550;3
ACCE;7.397;956.699;-6.64690;3.99054;3.01250;3
GYRO;7.398;956.699;1.37292;6.71371;-0.27550;3
AHRS;7.398;956.699;28.9587;42.5745;6.7139;0.21199;0.36455;0.14344;3
LIGH;7.399;956.701;16368.0;3
GYRO;7.408;956.704;0.79687;5.87500;-0.36346;3
ACCE;7.409;956.710;-7.32805;3.95103;5.28819;3
MAGN;7.409;956.710;35.48700;5.97600;-15.55000;0
AHRS;7.410;956.710;29.3505;46.4603;5.3203;0.21484;0.39195;0.14107;3
GYRO;7.411;956.710;0.79687;5.87500;-0.36346;3
LIGH;7.411;956.712;6445.0;3
GYRO;7.417;956.715;0.47861;5.00787;-0.38973;3
ACCE;7.417;956.719;-7.85837;3.76129;6.79355;3
GYRO;7.418;956.719;0.47861;5.00787;-0.38973;3
AHRS;7.418;956.719;29.4541;50.4585;4.7184;0.21280;0.42135;0.14428;3
LIGH;7.419;956.721;6445.0;3
SOUN;7.427;354.29;0.01081;54.66
GYRO;7.434;956.724;0.46365;4.51185;-0.35827;3
ACCE;7.442;956.731;-7.75961;3.52367;7.40108;3
MAGN;7.447;956.731;37.50100;5.97600;-10.80600;0
AHRS;7.449;956.731;29.3672;53.1421;6.5799;0.20150;0.44500;0.16285;3
GYRO;7.454;956.731;0.46365;4.51185;-0.35827;3
LIGH;7.455;956.734;6445.0;3
ACCE;7.455;956.739;-6.84203;3.55539;7.74524;3
GYRO;7.456;956.739;0.66218;4.44924;-0.18692;3
AHRS;7.458;956.739;29.2917;56.4359;6.1355;0.19799;0.46873;0.16500;3
LIGH;7.463;956.741;3795.0;3
GYRO;7.463;956.744;1.04061;4.70611;0.01772;3
ACCE;7.464;956.750;-5.69162;3.35128;7.44178;3
MAGN;7.465;956.750;39.08300;5.59300;-6.46600;0
AHRS;7.466;956.750;29.3345;58.3636;9.8301;0.17984;0.48890;0.19537;3
GYRO;7.467;956.750;1.04061;4.70611;0.01772;3
LIGH;7.469;956.753;3795.0;3
GYRO;7.469;956.755;1.53510;5.45167;0.09621;3
ACCE;7.470;956.759;-4.83449;3.32794;6.32728;3
GYRO;7.471;956.759;1.53510;5.45167;0.09621;3
AHRS;7.472;956.759;29.6651;61.4745;9.2256;0.17959;0.51017;0.19724;3
LIGH;7.473;956.761;3795.0;3
GYRO;7.473;956.764;2.10138;6.44646;0.03268;3
ACCE;7.474;956.770;-4.70461;3.24893;4.23654;3
MAGN;7.476;956.770;40.31200;5.59300;-0.09600;0
AHRS;7.477;956.770;30.0828;64.6367;12.3208;0.16264;0.53686;0.22552;3
GYRO;7.478;956.770;2.10138;6.44646;0.03268;3
LIGH;7.478;956.773;3795.0;3
GYRO;7.486;956.775;2.59160;7.34138;-0.06689;3
ACCE;7.488;956.782;-5.25647;3.32315;1.39283;3
GYRO;7.488;956.782;2.59160;7.34138;-0.06689;3
AHRS;7.489;956.782;30.6459;69.4254;10.9233;0.16397;0.56740;0.22526;3
LIGH;7.492;956.784;1660.0;3
MAGN;7.493;956.791;40.31200;5.59300;6.86600;0
GYRO;7.493;956.791;2.84846;7.94888;-0.10049;3
ACCE;7.493;956.791;-5.66348;3.58352;-1.20967;3
AHRS;7.494;956.791;31.1911;75.7733;8.3581;0.16851;0.60538;0.22006;3
PRES;7.494;956.794;954.1200;3
LIGH;7.497;956.794;1660.0;3
ACCE;7.497;956.799;-5.83228;3.65295;-2.57616;3
GYRO;7.498;956.799;2.79654;8.18407;-0.06872;3
AHRS;7.498;956.799;31.4641;80.7031;6.7019;0.16985;0.63423;0.21813;3
LIGH;7.499;956.801;1660.0;3
GYRO;7.511;956.804;2.67590;8.10313;-0.04612;3
ACCE;7.512;956.810;-5.67306;3.56078;-2.43670;3
MAGN;7.512;956.810;39.02500;5.59300;13.22100;0
AHRS;7.512;956.810;31.6165;85.4248;6.9574;0.16019;0.66361;0.22734;3
GYRO;7.513;956.810;2.67590;8.10313;-0.04612;3
LIGH;7.513;956.812;1660.0;3
GYRO;7.517;956.815;2.38146;8.00295;0.01283;3
ACCE;7.517;956.819;-4.64176;3.56377;-2.16615;3
GYRO;7.518;956.819;2.38146;8.00295;0.01283;3
AHRS;7.518;956.819;31.6725;91.6791;4.9501;0.16013;0.69773;0.22453;3
LIGH;7.518;956.821;1128.0;3
GYRO;7.529;956.824;2.20370;7.85573;0.04673;3
ACCE;7.531;956.830;-4.60106;3.44585;-3.67749;3
MAGN;7.531;956.830;37.67200;5.59300;19.56300;0
AHRS;7.531;956.830;31.6210;96.7119;3.3399;0.16002;0.72399;0.22215;3
GYRO;7.532;956.830;2.20370;7.85573;0.04673;3
LIGH;7.532;956.833;1128.0;3
ACCE;7.537;956.839;-7.38013;3.83850;-6.58585;3
GYRO;7.537;956.839;2.21439;7.89207;-0.06384;3
AHRS;7.537;956.839;31.3844;102.9472;1.6079;0.15788;0.75545;0.21999;3
LIGH;7.538;956.841;1128.0;3
GYRO;7.549;956.844;2.30968;7.94400;-0.23488;3
ACCE;7.550;956.851;-9.37150;4.32932;-8.75859;3
MAGN;7.550;956.851;34.76100;6.65400;25.31700;0
AHRS;7.550;956.851;30.9524;108.0530;-0.5535;0.16051;0.77918;0.21321;3
GYRO;7.551;956.851;2.30968;7.94400;-0.23488;3
LIGH;7.551;956.853;901.0;3
ACCE;7.557;956.859;-9.73901;4.35685;-8.78971;3
GYRO;7.557;956.859;2.28158;7.74363;-0.24221;3
AHRS;7.557;956.859;30.1104;114.6945;-2.3085;0.15650;0.81007;0.20816;3
LIGH;7.558;956.861;901.0;3
GYRO;7.568;956.864;1.97462;6.96539;-0.07666;3
ACCE;7.569;956.870;-8.47248;4.01029;-7.78594;3
MAGN;7.569;956.870;32.50200;7.17400;29.58800;0
AHRS;7.572;956.870;29.4503;118.9970;-5.1643;0.16642;0.82666;0.19667;3
GYRO;7.573;956.870;1.97462;6.96539;-0.07666;3
LIGH;7.573;956.872;901.0;3
GYRO;7.582;956.875;1.44531;5.52253;0.16096;3
ACCE;7.583;956.879;-5.96216;3.63200;-6.17943;3
GYRO;7.583;956.879;1.44531;5.52253;0.16096;3
AHRS;7.584;956.879;28.7419;124.1007;-6.3947;0.16388;0.84790;0.19358;3
LIGH;7.585;956.881;901.0;3
GYRO;7.588;956.884;0.93615;4.02438;0.33750;3
ACCE;7.591;956.890;-3.78643;2.96342;-5.28101;3
MAGN;7.592;956.890;31.08900;7.62100;31.45200;0
AHRS;7.592;956.890;28.3761;127.4113;-8.5306;0.17292;0.85870;0.18719;3
GYRO;7.593;956.890;0.93615;4.02438;0.33750;3
LIGH;7.594;956.893;852.0;3
GYRO;7.597;956.895;0.77427;3.03722;0.36438;3
ACCE;7.598;956.899;-3.04961;3.09929;-5.57969;3
GYRO;7.598;956.899;0.77427;3.03722;0.36438;3
AHRS;7.599;956.899;28.1820;130.4068;-9.2424;0.17272;0.86940;0.18752;3
LIGH;7.601;956.901;852.0;3
GYRO;7.610;956.904;0.68081;2.77455;0.31246;3
ACCE;7.610;956.911;-3.72598;3.23397;-6.74566;3
MAGN;7.611;956.911;29.66700;7.62100;33.50800;0
AHRS;7.611;956.911;28.0490;132.3501;-8.0310;0.15980;0.87848;0.19370;3
GYRO;7.613;956.911;0.68081;2.77455;0.31246;3
LIGH;7.613;956.914;852.0;3
ACCE;7.617;956.919;-5.13915;3.71999;-6.90488;3
GYRO;7.617;956.919;0.72449;2.71804;0.17715;3
AHRS;7.618;956.919;27.8661;134.6645;-8.6364;0.15997;0.88608;0.19339;3
LIGH;7.619;956.921;852.0;3
GYRO;7.629;956.924;0.70372;3.11144;0.02902;3
ACCE;7.629;956.930;-6.13394;3.95343;-6.78337;3
MAGN;7.631;956.930;27.78000;7.62100;35.90300;0
AHRS;7.632;956.930;27.6684;136.0731;-6.4144;0.13967;0.89411;0.20109;3
GYRO;7.633;956.930;0.70372;3.11144;0.02902;3
LIGH;7.633;956.933;848.0;3
GYRO;7.637;956.935;0.62889;3.53386;-0.01100;3
ACCE;7.638;956.939;-6.08486;4.08331;-6.98089;3
GYRO;7.638;956.939;0.62889;3.53386;-0.01100;3
AHRS;7.639;956.939;27.3407;138.2374;-6.8043;0.13797;0.90125;0.19987;3
LIGH;7.640;956.941;848.0;3
GYRO;7.649;956.944;0.58643;3.87625;0.11759;3
ACCE;7.649;956.950;-5.53061;4.16412;-7.88111;3
MAGN;7.651;956.950;24.95800;7.92600;38.47600;0
AHRS;7.652;956.950;27.0693;140.2511;-5.5892;0.12405;0.90936;0.20372;3
GYRO;7.653;956.950;0.58643;3.87625;0.11759;3
LIGH;7.653;956.953;848.0;3
GYRO;7.661;956.955;0.59682;4.15327;0.27245;3
GYRO;7.662;956.960;0.59682;4.15327;0.27245;3
AHRS;7.662;956.963;26.7920;142.9642;-5.9580;0.12142;0.91735;0.20333;3
ACCE;7.663;956.963;-5.06673;4.17489;-9.02973;3
GYRO;7.664;956.963;0.59682;4.15327;0.27245;3
LIGH;7.665;956.965;848.0;3
MAGN;7.671;956.971;23.18200;7.92600;39.73600;0
GYRO;7.672;956.971;0.60048;4.04668;0.33720;3
ACCE;7.673;956.971;-4.64595;3.99233;-10.25556;3
AHRS;7.673;956.971;26.4905;146.3621;-9.0428;0.13954;0.92363;0.19643;3
PRES;7.677;956.974;954.1000;3
LIGH;7.678;956.974;851.0;3
ACCE;7.679;956.979;-3.75531;3.81097;-10.75535;3
GYRO;7.680;956.979;0.56780;3.43062;0.33201;3
AHRS;7.681;956.979;26.2572;148.6942;-9.4303;0.13816;0.92953;0.19637;3
LIGH;7.682;956.981;851.0;3
GYRO;7.690;956.984;0.37965;2.98072;0.28405;3
ACCE;7.703;956.990;-3.01610;3.69485;-9.78151;3
MAGN;7.709;956.990;21.79700;7.92600;40.06000;0
AHRS;7.710;956.990;26.0679;150.5002;-10.5600;0.14387;0.93285;0.19435;3
GYRO;7.715;956.990;0.37965;2.98072;0.28405;3
LIGH;7.716;956.994;851.0;3
ACCE;7.717;956.999;-2.66415;3.68168;-7.90865;3
GYRO;7.718;956.999;0.02627;1.95049;0.17898;3
AHRS;7.719;956.999;25.9312;152.6733;-10.9053;0.14274;0.93761;0.19516;3
LIGH;7.721;957.001;851.0;3
GYRO;7.739;957.004;-0.34147;0.92210;0.00641;3
ACCE;7.741;957.010;-2.49536;3.44526;-6.46315;3
MAGN;7.742;957.010;21.79700;7.92600;40.06000;0
AHRS;7.742;957.010;25.9647;153.7502;-12.2279;0.15180;0.93815;0.19397;3
GYRO;7.743;957.010;-0.34147;0.92210;0.00641;3
LIGH;7.743;957.013;853.0;3
GYRO;7.744;957.015;-0.48045;0.08674;-0.15180;3
ACCE;7.745;957.019;-2.78745;3.28604;-6.08008;3
GYRO;7.745;957.019;-0.48045;0.08674;-0.15180;3
AHRS;7.749;957.019;26.1635;154.3295;-12.1556;0.15055;0.93905;0.19653;3
LIGH;7.752;957.021;853.0;3
GYRO;7.753;957.024;-0.34667;-0.42486;-0.27550;3
ACCE;7.753;957.031;-3.43987;3.39737;-6.62835;3
MAGN;7.754;957.031;22.38000;7.92600;40.06000;0
AHRS;7.755;957.031;26.3464;154.3059;-10.8363;0.14008;0.94029;0.20076;3
GYRO;7.759;957.031;-0.34667;-0.42486;-0.27550;3
LIGH;7.761;957.034;853.0;3
ACCE;7.761;957.039;-4.34667;3.61764;-7.88111;3
GYRO;7.762;957.039;-0.10263;-0.53267;-0.35888;3
AHRS;7.762;957.039;26.4518;153.8920;-10.5708;0.13881;0.93953;0.20168;3
LIGH;7.763;957.041;854.0;3
GYRO;7.763;957.044;0.06750;-0.27519;-0.37232;3
ACCE;7.764;957.050;-5.31034;3.92051;-8.80408;3
MAGN;7.765;957.050;21.97200;7.92600;39.44000;0
AHRS;7.765;957.050;26.3774;153.5405;-8.0348;0.11849;0.94180;0.20595;3
GYRO;7.766;957.050;0.06750;-0.27519;-0.37232;3
LIGH;7.767;957.053;854.0;3
GYRO;7.771;957.055;0.07850;0.08369;-0.29871;3
ACCE;7.772;957.059;-5.57430;4.03423;-9.27155;3
GYRO;7.772;957.059;0.07850;0.08369;-0.29871;3
AHRS;7.773;957.059;26.1848;153.2571;-7.8697;0.11729;0.94177;0.20440;3
LIGH;7.774;957.061;854.0;3
GYRO;7.775;957.064;0.03299;0.25687;-0.23457;3
ACCE;7.776;957.070;-5.17866;4.05338;-9.28711;3
MAGN;7.777;957.070;21.64400;7.92600;39.44000;0
AHRS;7.778;957.070;26.0339;153.2436;-6.3322;0.10439;0.94354;0.20634;3
GYRO;7.778;957.070;0.03299;0.25687;-0.23457;3
LIGH;7.779;957.073;854.0;3
GYRO;7.779;957.075;-0.11759;0.25351;-0.09102;3
ACCE;7.779;957.079;-4.67647;4.08451;-8.89985;3
GYRO;7.780;957.079;-0.11759;0.25351;-0.09102;3
AHRS;7.780;957.079;25.9212;153.3695;-6.2360;0.10316;0.94411;0.20572;3
LIGH;7.780;957.082;855.0;3
GYRO;7.791;957.084;-0.28680;0.09224;0.01283;3
ACCE;7.792;957.091;-4.23654;4.11264;-8.27556;3
MAGN;7.792;957.091;22.17200;7.92600;39.44000;0
AHRS;7.793;957.091;25.9421;153.4910;-6.1552;0.10231;0.94439;0.20617;3
GYRO;7.793;957.091;-0.28680;0.09224;0.01283;3
LIGH;7.794;957.094;855.0;3
ACCE;7.797;957.099;-3.72059;4.05039;-7.69317;3
GYRO;7.797;957.099;-0.42364;-0.22358;0.06017;3
AHRS;7.798;957.099;26.1221;153.5599;-6.0979;0.10205;0.94422;0.20784;3
LIGH;7.798;957.101;855.0;3
GYRO;7.808;957.104;-0.50366;-0.56536;0.07483;3
ACCE;7.809;957.110;-3.04123;4.02226;-7.09821;3
MAGN;7.809;957.110;22.61900;7.92600;39.44000;0
AHRS;7.809;957.110;26.3155;153.4761;-5.9049;0.10097;0.94383;0.20976;3
GYRO;7.811;957.110;-0.50366;-0.56536;0.07483;3
LIGH;7.811;957.113;855.0;3
GYRO;7.817;957.115;-0.52107;-0.81459;0.05253;3
ACCE;7.817;957.119;-2.59771;3.97976;-6.51702;3
GYRO;7.818;957.119;-0.52107;-0.81459;0.05253;3
AHRS;7.818;957.119;26.6370;153.1351;-5.8158;0.10146;0.94255;0.21231;3
LIGH;7.818;957.121;854.0;3
GYRO;7.829;957.124;-0.46609;-0.94134;-0.01680;3
ACCE;7.830;957.130;-2.66834;3.95103;-6.08666;3
MAGN;7.831;957.130;23.26800;7.92600;38.90500;0
AHRS;7.833;957.130;26.9088;152.7121;-4.9720;0.09583;0.94184;0.21594;3
GYRO;7.834;957.130;-0.46609;-0.94134;-0.01680;3
LIGH;7.834;957.133;854.0;3
GYRO;7.844;957.135;-0.32223;-0.91049;-0.09499;3
ACCE;7.845;957.142;-3.35128;4.12581;-5.99987;3
GYRO;7.845;957.142;-0.32223;-0.91049;-0.09499;3
AHRS;7.846;957.142;27.1854;152.0744;-4.8296;0.09640;0.94004;0.21799;3
LIGH;7.846;957.145;854.0;3
GYRO;7.850;957.147;-0.23305;-0.63897;-0.12339;3
ACCE;7.851;957.152;-4.06595;4.48733;-6.12616;3
MAGN;7.851;957.152;23.26800;7.92600;38.90500;0
AHRS;7.852;957.152;27.3810;151.3539;-2.9929;0.08312;0.93954;0.22297;3
GYRO;7.852;957.152;-0.23305;-0.63897;-0.12339;3
PRES;7.853;957.155;954.1300;3
LIGH;7.854;957.155;854.0;3
ACCE;7.858;957.159;-4.26048;4.69563;-6.43382;3
GYRO;7.859;957.159;-0.06658;-0.41111;-0.11270;3
AHRS;7.859;957.159;27.4831;150.9604;-2.8763;0.08314;0.93856;0.22377;3
LIGH;7.861;957.161;856.0;3
GYRO;7.869;957.164;0.08186;0.08735;-0.06384;3
ACCE;7.869;957.170;-3.48715;4.53941;-7.17602;3
MAGN;7.870;957.170;22.21000;7.92600;38.90500;0
AHRS;7.870;957.170;27.5007;150.8007;-1.7175;0.07399;0.93897;0.22632;3
GYRO;7.871;957.170;0.08186;0.08735;-0.06384;3
LIGH;7.871;957.173;856.0;3
SOUN;7.871;288.16;0.00879;52.86
GYRO;7.878;957.175;0.21686;0.37171;-0.03451;3
ACCE;7.878;957.179;-2.71921;4.22696;-7.54114;3
GYRO;7.878;957.179;0.21686;0.37171;-0.03451;3
AHRS;7.879;957.179;27.4436;150.9558;-1.7369;0.07373;0.93941;0.22591;3
LIGH;7.880;957.181;856.0;3
GYRO;7.889;957.184;0.29169;0.32162;-0.11332;3
ACCE;7.889;957.190;-2.69647;4.34727;-7.48427;3
MAGN;7.890;957.190;22.21000;7.92600;38.90500;0
AHRS;7.890;957.190;27.3495;151.2630;-2.2116;0.07682;0.93995;0.22432;3
GYRO;7.891;957.190;0.29169;0.32162;-0.11332;3
LIGH;7.891;957.193;859.0;3
GYRO;7.897;957.195;0.29566;0.08522;-0.28619;3
ACCE;7.897;957.199;-3.19506;4.46878;-6.86657;3
GYRO;7.898;957.199;0.29566;0.08522;-0.28619;3
AHRS;7.898;957.199;27.1769;151.5396;-2.2620;0.07634;0.94086;0.22298;3
LIGH;7.899;957.201;859.0;3
GYRO;7.923;957.204;0.30818;-0.17287;-0.41814;3
GYRO;7.924;957.209;0.30818;-0.17287;-0.41814;3
ACCE;7.924;957.212;-3.52426;4.48494;-5.91188;3
MAGN;7.925;957.212;23.19600;8.25900;38.90500;0
GYRO;7.925;957.212;0.30818;-0.17287;-0.41814;3
AHRS;7.925;957.212;26.9114;151.4719;-2.9947;0.08194;0.94075;0.21918;3
LIGH;7.926;957.215;859.0;3
AHRS;7.926;957.219;26.9114;151.4719;-2.9947;0.08194;0.94075;0.21918;3
GYRO;7.927;957.219;0.38607;-0.36530;-0.45509;3
ACCE;7.927;957.219;-3.51589;4.39815;-4.88417;3
TEMP;7.928;957.227;18.7;3
HUMI;7.930;957.227;48.1;3
LIGH;7.931;957.227;859.0;3
GYRO;7.932;957.224;0.57421;-0.36652;-0.43555;3
ACCE;7.932;957.230;-3.17711;4.01149;-3.89477;3
MAGN;7.932;957.230;23.19600;8.25900;39.50500;0
AHRS;7.933;957.230;26.5143;151.1639;-2.4869;0.07754;0.94123;0.21679;3
GYRO;7.933;957.230;0.57421;-0.36652;-0.43555;3
LIGH;7.934;957.233;863.0;3
GYRO;7.937;957.235;0.71349;-0.16402;-0.42699;3
ACCE;7.938;957.239;-2.05243;3.16154;-2.32297;3
GYRO;7.939;957.239;0.71349;-0.16402;-0.42699;3
AHRS;7.940;957.239;26.0688;150.9367;-2.4425;0.07668;0.94165;0.21306;3
LIGH;7.941;957.242;863.0;3
GYRO;7.949;957.244;1.08673;-0.00275;-0.44410;3
ACCE;7.956;957.250;-1.60591;2.77787;-2.12246;3
MAGN;7.960;957.250;22.53800;8.67300;38.72600;0
AHRS;7.961;957.250;25.6339;150.8736;-1.9649;0.07195;0.94266;0.21047;3
GYRO;7.965;957.250;1.08673;-0.00275;-0.44410;3
LIGH;7.966;957.253;863.0;3
GYRO;7.966;957.255;1.59955;0.41661;-0.54123;3
ACCE;7.967;957.259;-1.51493;2.29185;-1.95187;3
GYRO;7.968;957.259;1.59955;0.41661;-0.54123;3
AHRS;7.969;957.259;24.9151;150.9481;-2.0887;0.07132;0.94410;0.20432;3
LIGH;7.972;957.261;863.0;3
GYRO;7.973;957.264;2.18690;0.85613;-0.74495;3
ACCE;7.973;957.271;-1.98958;1.58676;-2.09672;3
MAGN;7.974;957.271;21.87900;8.67300;38.72600;0
AHRS;7.974;957.271;24.0588;151.2633;-2.2760;0.07053;0.94623;0.19703;3
GYRO;7.976;957.271;2.18690;0.85613;-0.74495;3
LIGH;7.976;957.274;871.0;3
ACCE;7.977;957.279;-2.73837;0.81044;-4.53282;3
GYRO;7.978;957.279;2.74065;1.12521;-0.99785;3
AHRS;7.978;957.279;22.5021;152.0009;-2.5922;0.06871;0.95034;0.18390;3
LIGH;7.979;957.281;871.0;3
GYRO;7.992;957.284;3.25072;1.08948;-1.19363;3
ACCE;7.995;957.290;-2.72340;0.07183;-7.32626;3
MAGN;7.996;957.290;21.12700;12.89900;38.72600;0
AHRS;7.996;957.290;26.6209;150.4935;-0.1877;0.06017;0.94096;0.22223;3
GYRO;7.998;957.290;3.25072;1.08948;-1.19363;3
LIGH;7.998;957.293;871.0;3
GYRO;7.999;957.295;3.65511;0.81917;-1.29106;3
ACCE;7.999;957.299;-2.65278;-0.64763;-7.92122;3
GYRO;8.001;957.299;3.65511;0.81917;-1.29106;3
AHRS;8.002;957.299;22.9677;151.9752;-2.7102;0.07068;0.94941;0.18750;3
LIGH;8.002;957.301;871.0;3
GYRO;8.009;957.304;3.74094;0.43433;-1.42515;3
ACCE;8.009;957.310;-2.90357;-1.26833;-6.07708;3
MAGN;8.010;957.310;21.55300;17.32700;38.72600;0
AHRS;8.011;957.310;19.6735;152.2445;-2.9005;0.06517;0.95519;0.15982;3
GYRO;8.011;957.310;3.74094;0.43433;-1.42515;3
LIGH;8.012;957.313;889.0;3
GYRO;8.023;957.315;3.66733;-0.07575;-1.53510;3
ACCE;8.024;957.323;-2.74615;-1.73280;-3.55659;3
GYRO;8.024;957.323;3.66733;-0.07575;-1.53510;3
AHRS;8.025;957.323;17.1680;152.6491;-3.2379;0.06242;0.95939;0.13837;3
LIGH;8.026;957.325;889.0;3
MAGN;8.030;957.331;22.05000;21.38300;37.61200;0
GYRO;8.031;957.331;3.53263;-0.33750;-1.74127;3
ACCE;8.031;957.331;-2.46304;-2.44687;-2.80062;3
AHRS;8.032;957.331;14.3872;152.6939;-4.2397;0.06520;0.96234;0.11294;3
PRES;8.033;957.334;954.1400;3
LIGH;8.033;957.334;889.0;3
ACCE;8.037;957.339;-2.10031;-3.38959;-4.13479;3
GYRO;8.038;957.339;3.67313;-0.73609;-1.85764;3
AHRS;8.038;957.339;12.4282;152.5586;-4.3003;0.06189;0.96411;0.09623;3
LIGH;8.039;957.341;889.0;3
GYRO;8.049;957.344;4.05920;-0.76358;-1.94835;3
ACCE;8.049;957.350;-1.81002;-4.35266;-5.54856;3
MAGN;8.050;957.350;21.72800;25.73200;34.51000;0
AHRS;8.050;957.350;3.9569;152.0120;-5.0114;0.05074;0.96845;0.02290;3
GYRO;8.051;957.350;4.05920;-0.76358;-1.94835;3
LIGH;8.051;957.353;912.0;3
GYRO;8.057;957.355;4.43458;-0.36866;-2.03204;3
ACCE;8.058;957.359;-2.02011;-4.73753;-6.25545;3
GYRO;8.058;957.359;4.43458;-0.36866;-2.03204;3
AHRS;8.058;957.359;-1.1887;153.1563;-8.9434;0.07343;0.96986;-0.02816;3
LIGH;8.059;957.361;912.0;3
GYRO;8.069;957.364;4.61814;0.10965;-2.14017;3
ACCE;8.069;957.370;-3.72957;-4.81175;-7.43340;3
MAGN;8.070;957.370;18.63200;30.02100;31.26000;0
AHRS;8.071;957.370;-5.5848;153.1838;-8.6295;0.06183;0.96968;-0.06468;3
GYRO;8.071;957.370;4.61814;0.10965;-2.14017;3
LIGH;8.072;957.373;912.0;3
GYRO;8.077;957.375;4.63036;0.43799;-2.25073;3
ACCE;8.078;957.379;-5.04458;-4.85424;-7.83383;3
GYRO;8.078;957.379;4.63036;0.43799;-2.25073;3
AHRS;8.078;957.379;-9.0887;152.3100;-7.7928;0.04686;0.96695;-0.09296;3
LIGH;8.079;957.381;937.0;3
GYRO;8.091;957.384;4.55461;0.58399;-2.26295;3
ACCE;8.091;957.392;-5.69521;-5.05416;-6.94737;3
MAGN;8.091;957.392;17.16600;32.92900;28.26000;0
AHRS;8.096;957.392;-12.1452;150.7333;-3.4426;0.00219;0.96250;-0.10986;3
GYRO;8.097;957.392;4.55461;0.58399;-2.26295;3
LIGH;8.098;957.394;937.0;3
ACCE;8.098;957.399;-5.64732;-5.41149;-6.08127;3
GYRO;8.099;957.399;4.44832;0.42516;-2.14963;3
AHRS;8.100;957.399;-15.0887;149.0737;0.5645;-0.03971;0.95527;-0.12524;3
LIGH;8.100;957.402;937.0;3
GYRO;8.113;957.404;4.40739;0.07758;-2.05220;3
ACCE;8.114;957.410;-5.16908;-5.33488;-6.06571;3
MAGN;8.114;957.410;15.23100;35.47600;24.78000;0
AHRS;8.115;957.410;-17.5602;147.9735;2.4487;-0.06240;0.94882;-0.14086;3
GYRO;8.116;957.410;4.40739;0.07758;-2.05220;3
LIGH;8.117;957.413;937.0;3
GYRO;8.118;957.415;4.40342;-0.04215;-1.80786;3
ACCE;8.118;957.419;-5.60483;-5.62817;-7.22750;3
GYRO;8.119;957.419;4.40342;-0.04215;-1.80786;3
AHRS;8.120;957.419;-19.5567;147.2300;4.5215;-0.08517;0.94282;-0.15185;3
LIGH;8.121;957.422;965.0;3
GYRO;8.129;957.424;4.48925;-0.07880;-1.59161;3
ACCE;8.130;957.430;-5.94181;-5.79337;-8.23426;3
MAGN;8.130;957.430;13.86200;38.01200;21.33600;0
AHRS;8.131;957.430;-21.0508;146.8118;3.3488;-0.07968;0.94030;-0.16678;3
GYRO;8.132;957.430;4.48925;-0.07880;-1.59161;3
LIGH;8.132;957.433;965.0;3
GYRO;8.137;957.435;4.52132;0.02596;-1.40743;3
ACCE;8.138;957.439;-5.94899;-6.24348;-8.26658;3
GYRO;8.139;957.439;4.52132;0.02596;-1.40743;3
AHRS;8.139;957.439;-22.5498;146.4729;4.2549;-0.09121;0.93628;-0.17658;3
LIGH;8.141;957.442;965.0;3
GYRO;8.150;957.444;4.36891;0.10079;-1.19119;3
ACCE;8.151;957.452;-4.78362;-6.74746;-7.10779;3
MAGN;8.152;957.452;12.57600;40.24800;17.24000;0
AHRS;8.153;957.452;-24.5298;146.4272;1.7784;-0.07586;0.93447;-0.19898;3
GYRO;8.154;957.452;4.36891;0.10079;-1.19119;3
LIGH;8.155;957.455;965.0;3
ACCE;8.157;957.459;-3.79182;-7.71112;-5.89692;3
GYRO;8.158;957.459;4.11601;0.06322;-0.94837;3
AHRS;8.159;957.459;-27.2524;146.5031;1.8536;-0.08293;0.92941;-0.22103;3
LIGH;8.162;957.462;995.0;3
GYRO;8.169;957.464;3.95413;0.01313;-0.78527;3
ACCE;8.170;957.471;-2.95444;-8.52456;-5.49589;3
MAGN;8.170;957.471;11.40500;41.39200;13.56300;0
AHRS;8.171;957.471;-30.3584;146.9360;-1.3395;-0.06369;0.92602;-0.25421;3
GYRO;8.172;957.471;3.95413;0.01313;-0.78527;3
LIGH;8.172;957.473;995.0;3
GYRO;8.177;957.476;3.98193;0.12156;-0.77397;3
ACCE;8.178;957.480;-2.85449;-8.97526;-5.59106;3
GYRO;8.179;957.480;3.98193;0.12156;-0.77397;3
AHRS;8.179;957.480;-33.3251;147.4450;-2.3345;-0.06162;0.92106;-0.28065;3
LIGH;8.181;957.482;995.0;3
GYRO;8.189;957.485;4.03110;0.38882;-0.91935;3
ACCE;8.190;957.491;-3.40635;-9.00220;-5.89931;3
MAGN;8.190;957.491;10.29900;42.61100;10.62000;0
AHRS;8.191;957.491;-35.7209;147.6816;-4.6135;-0.04849;0.91690;-0.30501;3
GYRO;8.192;957.491;4.03110;0.38882;-0.91935;3
LIGH;8.193;957.493;995.0;3
GYRO;8.201;957.496;4.10013;0.53237;-1.00976;3
ACCE;8.207;957.503;-3.99712;-8.84897;-6.36379;3
GYRO;8.215;957.503;4.10013;0.53237;-1.00976;3
AHRS;8.216;957.503;-37.4488;147.7005;-4.9776;-0.04970;0.91272;-0.31950;3
LIGH;8.224;957.505;1026.0;3
MAGN;8.224;957.511;9.60900;43.42400;8.78200;0
GYRO;8.225;957.511;4.10929;0.78679;-1.10567;3
ACCE;8.226;957.511;-4.61423;-8.64726;-6.84921;3
AHRS;8.227;957.511;-38.5582;147.5157;-5.9754;-0.04499;0.90983;-0.33032;3
LIGH;8.228;957.515;1026.0;3
PRES;8.231;957.515;954.0800;3
ACCE;8.234;957.520;-5.11042;-8.64905;-7.29034;3
GYRO;8.234;957.520;4.05584;0.94379;-1.06596;3
AHRS;8.235;957.520;-39.2698;147.2175;-5.8260;-0.04878;0.90722;-0.33546;3
LIGH;8.237;957.522;1026.0;3
GYRO;8.238;957.525;3.93978;0.97952;-0.92210;3
ACCE;8.239;957.531;-4.63936;-8.46889;-7.39270;3
MAGN;8.240;957.531;8.78400;43.89100;3.93600;0
AHRS;8.240;957.531;-39.8587;147.2935;-7.8383;-0.03409;0.90653;-0.34440;3
GYRO;8.241;957.531;3.93978;0.97952;-0.92210;3
LIGH;8.242;957.533;1066.0;3
GYRO;8.243;957.536;3.77637;0.91538;-0.72693;3
ACCE;8.243;957.540;-4.03603;-8.64367;-7.26760;3
GYRO;8.244;957.540;3.77637;0.91538;-0.72693;3
AHRS;8.246;957.540;-40.5962;147.6850;-8.3172;-0.03095;0.90548;-0.35125;3
LIGH;8.247;957.542;1066.0;3
GYRO;8.259;957.545;3.51186;0.77091;-0.59559;3
ACCE;8.261;957.551;-3.65654;-8.77954;-6.92583;3
MAGN;8.262;957.551;8.09400;43.89100;1.40200;0
AHRS;8.262;957.551;-41.4712;148.1363;-10.0379;-0.01814;0.90436;-0.36161;3
GYRO;8.263;957.551;3.51186;0.77091;-0.59559;3
LIGH;8.263;957.553;1066.0;3
GYRO;8.264;957.556;3.16153;0.63377;-0.52137;3
ACCE;8.265;957.560;-3.07655;-9.11113;-5.76643;3
GYRO;8.265;957.560;3.16153;0.63377;-0.52137;3
AHRS;8.266;957.560;-42.8484;148.4593;-10.6174;-0.01596;0.90120;-0.37342;3
LIGH;8.267;957.562;1066.0;3
GYRO;8.270;957.565;2.85457;0.51526;-0.51068;3
ACCE;8.271;957.572;-2.81498;-9.61392;-3.52905;3
MAGN;8.273;957.572;7.22100;43.89100;-0.79900;0
AHRS;8.274;957.572;-45.0574;148.0271;-11.7578;-0.01402;0.89410;-0.39245;3
GYRO;8.275;957.572;2.85457;0.51526;-0.51068;3
LIGH;8.275;957.574;1112.0;3
ACCE;8.277;957.580;-2.78865;-10.01794;-1.46824;3
GYRO;8.278;957.580;2.75989;0.32895;-0.53573;3
AHRS;8.279;957.580;-47.9282;146.7028;-12.2236;-0.02249;0.88291;-0.41480;3
LIGH;8.279;957.582;1112.0;3
GYRO;8.293;957.585;2.74584;0.22694;-0.58796;3
ACCE;8.294;957.591;-3.15376;-10.41717;-0.58658;3
MAGN;8.295;957.591;7.22100;43.89100;-4.06100;0
AHRS;8.296;957.591;-50.9157;144.6345;-14.2287;-0.02302;0.86979;-0.44035;3
GYRO;8.297;957.591;2.74584;0.22694;-0.58796;3
LIGH;8.298;957.593;1112.0;3
GYRO;8.298;957.596;2.93521;0.15333;-0.56719;3
ACCE;8.299;957.600;-3.75291;-10.39562;-0.34237;3
GYRO;8.299;957.600;2.93521;0.15333;-0.56719;3
AHRS;8.299;957.600;-53.5178;141.9103;-14.6048;-0.03844;0.85586;-0.45917;3
LIGH;8.301;957.602;1112.0;3
GYRO;8.309;957.605;3.20490;0.33170;-0.46976;3
ACCE;8.309;957.611;-4.34727;-10.52012;-0.80445;3
MAGN;8.310;957.611;6.89000;42.77800;-6.72900;0
AHRS;8.310;957.611;-55.5070;138.9988;-17.1794;-0.03745;0.84397;-0.47757;3
GYRO;8.311;957.611;3.20490;0.33170;-0.46976;3
LIGH;8.311;957.613;1168.0;3
GYRO;8.317;957.616;3.46605;0.61148;-0.31765;3
ACCE;8.318;957.620;-4.92188;-10.62068;-1.58376;3
GYRO;8.318;957.620;3.46605;0.61148;-0.31765;3
AHRS;8.319;957.620;-56.7972;136.2758;-17.4049;-0.05154;0.83379;-0.48588;3
LIGH;8.319;957.622;1168.0;3
GYRO;8.330;957.625;3.63740;0.78099;-0.12645;3
ACCE;8.330;957.632;-5.40671;-10.79366;-1.96205;3
MAGN;8.331;957.632;6.89000;41.86500;-9.90700;0
AHRS;8.331;957.632;-57.6466;133.6600;-20.8074;-0.04112;0.82646;-0.49819;3
GYRO;8.332;957.632;3.63740;0.78099;-0.12645;3
LIGH;8.332;957.634;1168.0;3
ACCE;8.337;957.640;-5.45818;-10.69430;-1.51074;3
GYRO;8.338;957.640;3.66702;0.71257;0.09560;3
AHRS;8.338;957.640;-58.4329;130.8904;-21.1575;-0.05365;0.81760;-0.50301;3
LIGH;8.339;957.642;1168.0;3
GYRO;8.353;957.645;3.61724;0.45387;0.33628;3
ACCE;8.354;957.651;-2.97001;-10.92594;-2.06620;3
MAGN;8.355;957.651;10.39400;39.10600;-17.63300;1
AHRS;8.362;957.651;-59.8616;130.4805;-29.9608;0.00155;0.81423;-0.53151;3
GYRO;8.363;957.651;3.61724;0.45387;0.33628;3
LIGH;8.364;957.657;1243.0;3
ACCE;8.364;957.660;-1.36649;-10.85351;-2.55761;3
GYRO;8.365;957.660;3.60624;0.17226;0.51252;3
AHRS;8.366;957.660;-61.5314;131.6743;-31.1975;0.00914;0.81141;-0.54410;3
LIGH;8.367;957.662;1243.0;3
GYRO;8.369;957.665;3.61632;0.03054;0.54611;3
ACCE;8.372;957.671;-0.51356;-10.81341;-2.40079;3
MAGN;8.372;957.671;10.39400;37.91100;-20.91200;1
AHRS;8.373;957.671;-63.3593;133.4176;-37.1193;0.05194;0.80709;-0.56439;3
GYRO;8.374;957.671;3.61632;0.03054;0.54611;3
LIGH;8.375;957.673;1243.0;3
GYRO;8.383;957.676;3.54149;-0.29199;0.49175;3
ACCE;8.384;957.683;-0.43694;-10.98879;-1.93152;3
GYRO;8.385;957.683;3.54149;-0.29199;0.49175;3
AHRS;8.386;957.683;-65.2146;134.8342;-38.2838;0.05955;0.80265;-0.57613;3
LIGH;8.387;957.685;1338.0;3
GYRO;8.402;957.688;3.34785;-0.53634;0.32559;3
ACCE;8.403;957.694;-0.09457;-11.01393;-1.48560;3
MAGN;8.403;957.694;10.39400;36.55800;-23.71800;1
AHRS;8.404;957.694;-67.1527;136.2044;-41.9712;0.08427;0.79563;-0.59039;3
GYRO;8.406;957.694;3.34785;-0.53634;0.32559;3
PRES;8.406;957.697;954.1300;3
LIGH;8.407;957.697;1338.0;3
ACCE;8.407;957.700;-0.56383;-11.07977;-0.71287;3
GYRO;8.407;957.700;3.16031;-0.51374;0.13561;3
AHRS;8.408;957.700;-69.0226;136.3344;-43.6348;0.08866;0.78843;-0.60215;3
LIGH;8.409;957.703;1338.0;3
GYRO;8.409;957.705;3.01095;-0.28924;-0.06781;3
ACCE;8.410;957.711;-1.49877;-10.97981;0.42437;3
MAGN;8.410;957.711;10.39400;35.20500;-25.75600;1
AHRS;8.410;957.711;-70.7628;134.0793;-48.0284;0.09920;0.77766;-0.61643;3
GYRO;8.411;957.711;3.01095;-0.28924;-0.06781;3
LIGH;8.411;957.713;1338.0;3
GYRO;8.417;957.716;2.86435;-0.09438;-0.30177;3
ACCE;8.418;957.720;-2.58514;-10.71525;1.78607;3
GYRO;8.418;957.720;2.86435;-0.09438;-0.30177;3
AHRS;8.419;957.720;-72.2823;128.5983;-53.3252;0.09796;0.76507;-0.63208;3
LIGH;8.421;957.722;1431.0;3
SOUN;8.421;294.31;0.00898;53.05
GYRO;8.429;957.725;2.75073;-0.07178;-0.47403;3
ACCE;8.429;957.731;-3.74034;-10.59793;2.47560;3
MAGN;8.430;957.731;9.59400;34.20100;-27.76600;1
AHRS;8.430;957.731;-73.1620;120.6097;-60.6923;0.09764;0.75114;-0.64774;3
GYRO;8.431;957.731;2.75073;-0.07178;-0.47403;3
LIGH;8.431;957.733;1431.0;3
GYRO;8.437;957.736;2.73973;-0.17349;-0.51557;3
ACCE;8.438;957.740;-4.10606;-10.39503;1.84054;3
GYRO;8.438;957.740;2.73973;-0.17349;-0.51557;3
AHRS;8.439;957.740;-73.3308;113.6805;-66.3301;0.09394;0.74080;-0.65848;3
LIGH;8.439;957.742;1431.0;3
GYRO;8.452;957.745;2.78921;-0.25534;-0.47006;3
GYRO;8.457;957.750;2.78921;-0.25534;-0.47006;3
AHRS;8.457;957.753;-73.1047;108.8582;-70.7434;0.09575;0.73335;-0.66551;3
MAGN;8.458;957.753;9.59400;32.69600;-29.12200;1
ACCE;8.459;957.753;-4.19105;-10.37228;1.00377;3
GYRO;8.465;957.753;2.78921;-0.25534;-0.47006;3
LIGH;8.465;957.756;1431.0;3
ACCE;8.466;957.760;-3.96719;-10.45727;0.43335;3
GYRO;8.467;957.760;2.94468;-0.25015;-0.29138;3
AHRS;8.467;957.760;-72.8568;105.7806;-73.0150;0.09376;0.72890;-0.66944;3
LIGH;8.472;957.762;1524.0;3
GYRO;8.472;957.765;3.01126;-0.17410;-0.10201;3
ACCE;8.473;957.771;-2.74615;-10.72722;-0.30586;3
MAGN;8.473;957.771;9.59400;34.16100;-30.94100;1
AHRS;8.474;957.771;-73.1527;104.9469;-74.4203;0.09607;0.72674;-0.67220;3
GYRO;8.475;957.771;3.01126;-0.17410;-0.10201;3
LIGH;8.476;957.773;1524.0;3
GYRO;8.486;957.776;2.95078;-0.07361;0.08460;3
ACCE;8.491;957.780;-1.63644;-10.79366;-0.80086;3
GYRO;8.491;957.780;2.95078;-0.07361;0.08460;3
AHRS;8.492;957.780;-73.9076;105.6236;-74.7159;0.09747;0.72652;-0.67377;3
LIGH;8.493;957.782;1524.0;3
GYRO;8.493;957.785;2.80143;-0.03940;0.17135;3
ACCE;8.494;957.791;-0.85593;-10.65958;-0.63147;3
MAGN;8.495;957.791;9.59400;29.06400;-33.24800;1
AHRS;8.496;957.791;-74.9746;106.4019;-76.0339;0.10412;0.72509;-0.67666;3
GYRO;8.497;957.791;2.80143;-0.03940;0.17135;3
LIGH;8.498;957.793;1524.0;3
GYRO;8.498;957.796;2.51127;-0.21411;0.09010;3
ACCE;8.499;957.800;-1.00437;-10.30225;0.18435;3
GYRO;8.499;957.800;2.51127;-0.21411;0.09010;3
AHRS;8.499;957.800;-75.9340;105.3846;-77.9632;0.10461;0.72201;-0.68097;3
LIGH;8.500;957.802;1628.0;3
GYRO;8.512;957.805;2.13284;-0.47525;-0.07208;3
GYRO;8.512;957.810;2.13284;-0.47525;-0.07208;3
AHRS;8.513;957.813;-76.6241;101.3917;-82.6514;0.10603;0.71527;-0.68845;3
MAGN;8.513;957.813;9.07400;27.46100;-34.15500;1
ACCE;8.514;957.813;-1.55623;-10.06103;1.34434;3
GYRO;8.514;957.813;2.13284;-0.47525;-0.07208;3
LIGH;8.515;957.816;1628.0;3
ACCE;8.517;957.820;-1.86089;-10.08857;2.51750;3
GYRO;8.518;957.820;1.80358;-0.62217;-0.20342;3
AHRS;8.518;957.820;-77.0994;94.4875;-89.7570;0.10539;0.70543;-0.69887;3
LIGH;8.519;957.822;1628.0;3
GYRO;8.529;957.825;1.69179;-0.57696;-0.26939;3
ACCE;8.530;957.831;-2.24816;-10.28788;3.18908;3
MAGN;8.531;957.831;9.07400;26.17600;-35.37400;1
AHRS;8.531;957.831;-77.1648;86.2655;-98.1953;0.10596;0.69393;-0.71036;3
GYRO;8.532;957.831;1.69179;-0.57696;-0.26939;3
LIGH;8.532;957.833;1716.0;3
GYRO;8.541;957.836;1.58642;-0.42944;-0.29474;3
ACCE;8.542;957.840;-2.74136;-10.17895;3.37882;3
GYRO;8.542;957.840;1.58642;-0.42944;-0.29474;3
AHRS;8.542;957.840;-76.7168;78.7092;-105.4647;0.10514;0.68297;-0.72082;3
LIGH;8.543;957.842;1716.0;3
GYRO;8.549;957.845;1.58031;-0.36102;-0.32681;3
ACCE;8.551;957.851;-3.11246;-10.26694;3.10588;3
MAGN;8.552;957.851;9.07400;24.13900;-35.37400;1
AHRS;8.552;957.851;-76.0052;73.2545;-110.8881;0.10691;0.67360;-0.72917;3
GYRO;8.553;957.851;1.58031;-0.36102;-0.32681;3
LIGH;8.556;957.854;1716.0;3
GYRO;8.561;957.856;1.58031;-0.26512;-0.30635;3
ACCE;8.562;957.863;-3.58472;-10.20828;2.82875;3
GYRO;8.562;957.863;1.58031;-0.26512;-0.30635;3
AHRS;8.563;957.863;-75.0877;69.7434;-113.7419;0.10640;0.66643;-0.73518;3
LIGH;8.564;957.865;1716.0;3
GYRO;8.573;957.868;1.51708;-0.26542;-0.25595;3
ACCE;8.573;957.874;-3.74393;-10.23521;2.68570;3
MAGN;8.574;957.874;8.61900;23.17900;-36.58500;1
AHRS;8.575;957.874;-74.1842;67.3338;-115.6618;0.10707;0.66032;-0.73997;3
GYRO;8.576;957.874;1.51708;-0.26542;-0.25595;3
PRES;8.577;957.877;954.1000;3
LIGH;8.581;957.877;1798.0;3
ACCE;8.582;957.880;-3.35488;-10.22025;2.44209;3
GYRO;8.582;957.880;1.40346;-0.37599;-0.16707;3
AHRS;8.583;957.880;-73.5882;65.5134;-117.0897;0.10677;0.65578;-0.74359;3
LIGH;8.584;957.882;1798.0;3
GYRO;8.593;957.885;1.29626;-0.52107;-0.05834;3
ACCE;8.594;957.891;-3.10767;-10.24120;1.61369;3
MAGN;8.596;957.891;8.61900;21.87300;-37.60600;1
AHRS;8.596;957.891;-73.3414;65.1767;-117.5416;0.10852;0.65425;-0.74465;3
GYRO;8.598;957.891;1.29626;-0.52107;-0.05834;3
LIGH;8.598;957.894;1798.0;3
GYRO;8.599;957.896;1.19516;-0.61087;0.03146;3
ACCE;8.601;957.900;-2.87484;-10.24359;0.54887;3
GYRO;8.602;957.900;1.19516;-0.61087;0.03146;3
AHRS;8.602;957.900;-73.4528;66.5086;-116.1948;0.10884;0.65680;-0.74230;3
LIGH;8.603;957.902;1798.0;3
GYRO;8.609;957.905;1.02198;-0.59040;0.11057;3
ACCE;8.610;957.911;-2.53845;-10.30165;-0.06404;3
MAGN;8.611;957.911;8.61900;21.35400;-38.42100;1
AHRS;8.616;957.911;-73.8325;68.5701;-114.5479;0.11058;0.66099;-0.73866;3
GYRO;8.617;957.911;1.02198;-0.59040;0.11057;3
LIGH;8.618;957.914;1864.0;3
GYRO;8.619;957.916;0.88698;-0.46365;0.14355;3
ACCE;8.619;957.920;-2.36906;-10.35672;0.11492;3
GYRO;8.622;957.920;0.88698;-0.46365;0.14355;3
AHRS;8.622;957.920;-74.2167;70.0668;-113.2684;0.11065;0.66437;-0.73585;3
LIGH;8.624;957.922;1864.0;3
GYRO;8.632;957.925;0.54245;-0.38210;0.18540;3
GYRO;8.633;957.930;0.54245;-0.38210;0.18540;3
AHRS;8.634;957.934;-74.5462;69.8394;-113.8115;0.11048;0.66474;-0.73592;3
MAGN;8.637;957.934;8.27000;20.71900;-38.42100;1
ACCE;8.640;957.934;-2.10869;-10.33637;0.88466;3
GYRO;8.641;957.934;0.54245;-0.38210;0.18540;3
LIGH;8.642;957.936;1864.0;3
ACCE;8.642;957.940;-1.78069;-10.33038;1.94649;3
GYRO;8.643;957.940;0.18051;-0.23182;0.19945;3
AHRS;8.643;957.940;-74.7985;67.3511;-116.6253;0.10933;0.66148;-0.73946;3
LIGH;8.645;957.942;1864.0;3
GYRO;8.650;957.945;-0.12614;-0.14630;0.18448;3
ACCE;8.651;957.951;-1.69749;-10.20109;3.22679;3
MAGN;8.657;957.951;8.27000;20.71900;-38.42100;1
AHRS;8.658;957.951;-74.7291;62.5998;-121.6639;0.10782;0.65404;-0.74666;3
GYRO;8.659;957.951;-0.12614;-0.14630;0.18448;3
LIGH;8.659;957.954;1878.0;3
ACCE;8.659;957.960;-1.94589;-10.04008;4.11324;3
GYRO;8.660;957.960;-0.35827;-0.15547;0.14478;3
AHRS;8.660;957.960;-74.2049;57.1471;-127.2502;0.10641;0.64409;-0.75568;3
LIGH;8.660;957.962;1878.0;3
GYRO;8.669;957.965;-0.46487;-0.17746;0.11820;3
ACCE;8.671;957.971;-2.57317;-9.81623;4.16232;3
MAGN;8.671;957.971;8.27000;20.71900;-38.98300;1
AHRS;8.672;957.971;-73.3178;53.2102;-130.9968;0.10552;0.63475;-0.76356;3
GYRO;8.672;957.971;-0.46487;-0.17746;0.11820;3
LIGH;8.672;957.974;1878.0;3
ACCE;8.678;957.980;-3.42969;-9.51336;3.34829;3
GYRO;8.678;957.980;-0.45723;-0.12553;0.13897;3
AHRS;8.678;957.980;-72.3342;52.0970;-131.5931;0.10598;0.62893;-0.76778;3
LIGH;8.679;957.982;1878.0;3
GYRO;8.692;957.985;-0.43830;0.01344;0.24893;3
GYRO;8.692;957.990;-0.43830;0.01344;0.24893;3
AHRS;8.693;957.994;-71.4380;53.6486;-129.1738;0.10734;0.62780;-0.76748;3
MAGN;8.693;957.994;8.27000;21.53000;-37.27500;1
ACCE;8.694;957.994;-4.24911;-9.24820;2.14999;3
GYRO;8.694;957.994;-0.43830;0.01344;0.24893;3
LIGH;8.695;957.996;1854.0;3
ACCE;8.698;958.000;-4.63098;-9.02015;1.00137;3
GYRO;8.698;958.000;-0.45448;0.19761;0.45357;3
AHRS;8.699;958.000;-70.7429;56.8459;-125.0768;0.10961;0.63071;-0.76338;3
LIGH;8.700;958.002;1854.0;3
GYRO;8.709;958.005;-0.56474;0.38423;0.57391;3
ACCE;8.714;958.011;-4.72496;-9.23084;0.22625;3
MAGN;8.718;958.011;8.58700;21.85000;-37.60600;1
AHRS;8.719;958.011;-70.2606;60.7204;-120.5185;0.11260;0.63618;-0.75702;3
GYRO;8.724;958.011;-0.56474;0.38423;0.57391;3
LIGH;8.725;958.014;1854.0;3
GYRO;8.725;958.016;-0.77580;0.45051;0.79871;3
ACCE;8.726;958.020;-4.50349;-9.56723;0.02334;3
GYRO;8.743;958.020;-0.77580;0.45051;0.79871;3
AHRS;8.744;958.020;-69.9658;64.2051;-116.5286;0.11485;0.64208;-0.75054;3
LIGH;8.746;958.022;1805.0;3
GYRO;8.747;958.025;-1.07970;0.46670;0.98838;3
ACCE;8.747;958.031;-4.11623;-9.94970;0.57341;3
MAGN;8.748;958.031;8.58700;22.17200;-36.77200;1
AHRS;8.748;958.031;-69.7865;66.2184;-114.2650;0.11627;0.64561;-0.74664;3
GYRO;8.749;958.031;-1.07970;0.46670;0.98838;3
LIGH;8.749;958.034;1805.0;3
GYRO;8.750;958.036;-1.42454;0.34208;1.14843;3
ACCE;8.750;958.043;-3.51589;-10.25556;1.47902;3
GYRO;8.751;958.043;-1.42454;0.34208;1.14843;3
AHRS;8.751;958.043;-69.7672;66.3195;-114.1432;0.11635;0.64576;-0.74645;3
LIGH;8.752;958.046;1805.0;3
GYRO;8.753;958.048;-1.70126;0.16432;1.26419;3
ACCE;8.753;958.054;-2.93529;-10.46027;2.19129;3
MAGN;8.755;958.054;8.58700;23.21300;-36.77200;1
AHRS;8.756;958.054;-69.9081;65.0164;-115.4803;0.11460;0.64368;-0.74884;3
GYRO;8.758;958.054;-1.70126;0.16432;1.26419;3
PRES;8.759;958.057;954.1700;3
LIGH;8.759;958.057;1805.0;3
ACCE;8.759;958.060;-2.34931;-10.36211;2.24337;3
GYRO;8.761;958.060;-1.86283;0.03115;1.33749;3
AHRS;8.761;958.060;-70.2620;63.3524;-117.5431;0.11334;0.64142;-0.75182;3
LIGH;8.762;958.062;1717.0;3
GYRO;8.772;958.065;-1.95416;0.03512;1.36040;3
ACCE;8.773;958.071;-2.43550;-10.25676;1.83575;3
MAGN;8.773;958.071;8.58700;24.89700;-35.33900;1
AHRS;8.774;958.071;-70.6051;62.4616;-118.4476;0.11070;0.64108;-0.75289;3
GYRO;8.774;958.071;-1.95416;0.03512;1.36040;3
LIGH;8.775;958.074;1717.0;3
GYRO;8.778;958.076;-2.00333;0.16402;1.32191;3
ACCE;8.778;958.080;-2.52050;-10.19870;0.61950;3
GYRO;8.779;958.080;-2.00333;0.16402;1.32191;3
AHRS;8.779;958.080;-71.1470;63.4914;-117.7658;0.11072;0.64469;-0.75034;3
LIGH;8.780;958.082;1717.0;3
GYRO;8.789;958.085;-2.01738;0.34178;1.28801;3
ACCE;8.791;958.091;-2.70844;-10.46625;-0.50458;3
MAGN;8.791;958.091;8.58700;26.09200;-34.32100;1
AHRS;8.792;958.091;-71.8286;66.3678;-114.8458;0.10921;0.65235;-0.74404;3
GYRO;8.792;958.091;-2.01738;0.34178;1.28801;3
LIGH;8.793;958.094;1717.0;3
GYRO;8.798;958.096;-2.08519;0.44013;1.20279;3
ACCE;8.798;958.100;-3.15077;-10.51174;-1.10193;3
GYRO;8.799;958.100;-2.08519;0.44013;1.20279;3
AHRS;8.799;958.100;-72.3027;70.4020;-110.9655;0.11036;0.66094;-0.73634;3
LIGH;8.800;958.102;1619.0;3
GYRO;8.811;958.105;-2.29777;0.64477;1.09162;3
ACCE;8.811;958.112;-3.74633;-10.64342;-1.56461;3
MAGN;8.812;958.112;9.26000;27.50200;-33.05500;1
AHRS;8.812;958.112;-72.4437;75.2676;-105.9142;0.11128;0.67027;-0.72730;3
GYRO;8.813;958.112;-2.29777;0.64477;1.09162;3
LIGH;8.813;958.115;1619.0;3
ACCE;8.818;958.120;-4.18506;-10.88165;-2.07877;3
GYRO;8.818;958.120;-2.61573;0.80054;0.97952;3
AHRS;8.819;958.120;-72.3313;80.6732;-100.3482;0.11323;0.68014;-0.71724;3
LIGH;8.819;958.122;1619.0;3
GYRO;8.829;958.125;-2.95842;0.87354;0.90286;3
ACCE;8.831;958.131;-4.18387;-11.00854;-2.27928;3
MAGN;8.831;958.131;10.38000;29.20500;-31.41900;1
AHRS;8.831;958.131;-72.1392;85.7220;-95.3881;0.11614;0.68925;-0.70775;3
GYRO;8.832;958.131;-2.95842;0.87354;0.90286;3
LIGH;8.832;958.134;1619.0;3
GYRO;8.838;958.136;-3.31730;0.87629;0.86285;3
ACCE;8.838;958.140;-4.04500;-11.00076;-1.88663;3
GYRO;8.839;958.140;-3.31730;0.87629;0.86285;3
AHRS;8.839;958.140;-71.9304;89.4144;-91.6415;0.11745;0.69615;-0.70046;3
LIGH;8.840;958.142;1505.0;3
GYRO;8.850;958.145;-3.69482;0.80634;0.82253;3
ACCE;8.850;958.151;-3.93248;-11.25155;-1.04507;3
MAGN;8.851;958.151;11.98400;30.68200;-29.44700;1
AHRS;8.852;958.151;-71.7981;91.2196;-90.4927;0.12228;0.69884;-0.69742;3
GYRO;8.853;958.151;-3.69482;0.80634;0.82253;3
LIGH;8.853;958.154;1505.0;3
GYRO;8.858;958.156;-4.03660;0.65454;0.78466;3
ACCE;8.861;958.160;-4.08092;-11.13842;-0.50817;3
GYRO;8.862;958.160;-4.03660;0.65454;0.78466;3
AHRS;8.863;958.160;-71.5872;91.9072;-89.6529;0.12261;0.70016;-0.69571;3
LIGH;8.864;958.162;1505.0;3
SOUN;8.864;376.77;0.01150;55.19
GYRO;8.887;958.165;-4.26628;0.49144;0.76816;3
GYRO;8.888;958.173;-4.26628;0.49144;0.76816;3
MAGN;8.888;958.173;13.05500;32.59100;-26.42900;1
ACCE;8.894;958.173;-4.37121;-11.22282;-0.01975;3
AHRS;8.895;958.173;-71.1315;91.9851;-89.9099;0.12742;0.69955;-0.69535;3
LIGH;8.897;958.176;1381.0;3
AHRS;8.897;958.180;-71.1315;91.9851;-89.9099;0.12742;0.69955;-0.69535;3
ACCE;8.899;958.180;-3.95941;-10.80084;-0.29449;3
GYRO;8.901;958.180;-4.32737;0.43280;0.77641;3
HUMI;8.902;958.191;48.1;3
TEMP;8.904;958.191;18.7;3
LIGH;8.906;958.191;1381.0;3
GYRO;8.907;958.185;-4.37502;0.46304;0.84483;3
ACCE;8.908;958.191;-3.33452;-10.72962;-1.71185;3
MAGN;8.909;958.191;14.61100;34.27700;-22.49900;1
AHRS;8.910;958.191;-71.2473;94.5164;-88.8606;0.13562;0.70304;-0.69167;3
GYRO;8.911;958.191;-4.37502;0.46304;0.84483;3
LIGH;8.912;958.194;1381.0;3
GYRO;8.912;958.196;-4.36555;0.66890;0.89370;3
ACCE;8.913;958.200;-2.94427;-11.34253;-3.17351;3
GYRO;8.913;958.200;-4.36555;0.66890;0.89370;3
AHRS;8.914;958.200;-71.5095;99.2119;-84.7814;0.13702;0.71177;-0.68323;3
LIGH;8.915;958.202;1381.0;3
GYRO;8.916;958.205;-4.35364;0.96211;0.73731;3
ACCE;8.916;958.211;-2.67732;-12.09431;-3.56556;3
MAGN;8.917;958.211;15.48400;35.66500;-19.25500;1
AHRS;8.918;958.211;-71.8409;104.1954;-82.0195;0.14735;0.71868;-0.67576;3
GYRO;8.919;958.211;-4.35364;0.96211;0.73731;3
LIGH;8.920;958.214;1264.0;3
GYRO;8.934;958.216;-4.46756;0.96883;0.42211;3
ACCE;8.940;958.223;-2.32657;-12.09730;-2.28826;3
GYRO;8.940;958.223;-4.46756;0.96883;0.42211;3
AHRS;8.941;958.223;-72.3668;106.9033;-80.1791;0.14861;0.72246;-0.67237;3
LIGH;8.942;958.226;1264.0;3
MAGN;8.943;958.232;15.48400;37.65800;-15.62000;1
GYRO;8.943;958.232;-4.74062;0.58979;0.16371;3
ACCE;8.944;958.232;-2.51391;-11.47182;-1.69090;3
AHRS;8.945;958.232;-72.7158;108.3850;-80.4531;0.15697;0.72264;-0.67136;3
PRES;8.947;958.235;954.1000;3
LIGH;8.950;958.235;1264.0;3
ACCE;8.951;958.240;-3.12683;-10.66677;-2.06021;3
GYRO;8.951;958.240;-4.96542;0.22724;-0.02046;3
AHRS;8.951;958.240;-72.5679;109.9942;-78.8406;0.15705;0.72564;-0.66809;3
LIGH;8.952;958.242;1264.0;3
GYRO;8.952;958.245;-4.97030;0.14752;-0.20097;3
ACCE;8.953;958.251;-3.74453;-10.12149;-3.60088;3
MAGN;8.953;958.251;15.92100;38.85100;-11.04100;1
AHRS;8.954;958.251;-71.7896;113.3568;-76.3667;0.16529;0.73118;-0.66019;3
GYRO;8.954;958.251;-4.97030;0.14752;-0.20097;3
LIGH;8.955;958.254;1157.0;3
GYRO;8.959;958.256;-4.91685;0.19181;-0.26756;3
ACCE;8.959;958.260;-4.29101;-10.00657;-5.33249;3
GYRO;8.960;958.260;-4.91685;0.19181;-0.26756;3
AHRS;8.963;958.260;-70.4167;118.1208;-70.6102;0.16311;0.74323;-0.64634;3
LIGH;8.963;958.262;1157.0;3
GYRO;8.972;958.265;-4.84538;0.21838;-0.30727;3
ACCE;8.972;958.271;-4.62320;-10.57878;-5.69521;3
MAGN;8.975;958.271;15.92100;40.00500;-6.75500;1
AHRS;8.975;958.271;-68.9706;122.0524;-66.6760;0.16717;0.75318;-0.63326;3
GYRO;8.978;958.271;-4.84538;0.21838;-0.30727;3
LIGH;8.979;958.274;1157.0;3
GYRO;8.979;958.276;-4.98802;0.33292;-0.25443;3
ACCE;8.979;958.280;-3.97557;-11.13842;-3.87801;3
GYRO;8.980;958.280;-4.98802;0.33292;-0.25443;3
AHRS;8.980;958.280;-68.4368;123.6293;-64.8173;0.16639;0.75769;-0.62779;3
LIGH;8.981;958.282;1157.0;3
GYRO;8.992;958.285;-5.32400;0.59346;-0.19120;3
GYRO;8.993;958.290;-5.32400;0.59346;-0.19120;3
AHRS;8.993;958.294;-69.3133;122.9438;-67.8051;0.17770;0.75132;-0.63380;3
MAGN;8.994;958.294;15.92100;40.47500;-2.71400;1
ACCE;8.994;958.294;-2.39600;-11.29884;-1.00377;3
GYRO;8.995;958.294;-5.32400;0.59346;-0.19120;3
LIGH;8.995;958.296;1067.0;3
ACCE;8.998;958.300;-1.11570;-11.07258;0.50937;3
GYRO;8.998;958.300;-5.53810;1.04916;-0.21747;3
AHRS;8.999;958.300;-70.9453;121.3685;-71.9610;0.18726;0.74155;-0.64373;3
LIGH;8.999;958.302;1067.0;3
GYRO;9.009;958.305;-5.31483;1.63712;-0.42669;3
ACCE;9.010;958.311;-1.17017;-10.22384;0.17837;3
MAGN;9.010;958.311;15.24800;40.47500;2.95700;1
AHRS;9.011;958.311;-72.1917;120.1135;-78.8211;-0.21732;-0.72766;0.65048;3
GYRO;9.011;958.311;-5.31483;1.63712;-0.42669;3
LIGH;9.012;958.314;1067.0;3
GYRO;9.018;958.316;-4.71435;2.17682;-0.77855;3
ACCE;9.018;958.320;-2.55761;-8.31027;-1.74717;3
GYRO;9.019;958.320;-4.71435;2.17682;-0.77855;3
AHRS;9.019;958.320;-71.9856;120.4939;-77.9611;-0.21515;-0.72950;0.64920;3
LIGH;9.021;958.322;1067.0;3
GYRO;9.030;958.325;-4.03904;2.52074;-1.09131;3
ACCE;9.030;958.331;-4.84108;-6.78397;-5.18644;3
MAGN;9.030;958.331;14.17300;40.47500;6.84800;1
AHRS;9.031;958.331;-69.6542;123.5456;-71.7529;0.20499;0.74434;-0.63525;3
GYRO;9.031;958.331;-4.03904;2.52074;-1.09131;3
LIGH;9.032;958.334;989.0;3
GYRO;9.039;958.336;-3.56623;2.54700;-1.21959;3
ACCE;9.041;958.340;-7.18380;-5.92924;-8.01279;3
GYRO;9.041;958.340;-3.56623;2.54700;-1.21959;3
AHRS;9.041;958.340;-65.4971;127.0335;-58.1059;0.15469;0.77522;-0.60540;3
LIGH;9.042;958.342;989.0;3
GYRO;9.051;958.345;-3.47430;2.18201;-1.19668;3
ACCE;9.052;958.352;-8.59818;-5.08169;-9.64444;3
MAGN;9.052;958.352;13.09200;39.63400;10.11300;1
AHRS;9.055;958.352;-60.4119;129.7697;-42.3209;0.08333;0.80684;-0.55724;3
GYRO;9.056;958.352;-3.47430;2.18201;-1.19668;3
LIGH;9.057;958.355;989.0;3
ACCE;9.060;958.360;-8.42879;-4.97515;-9.74560;3
GYRO;9.061;958.360;-3.63251;1.87505;-0.95723;3
AHRS;9.061;958.360;-55.7946;131.7653;-34.8561;0.05919;0.82687;-0.51560;3
LIGH;9.062;958.362;943.0;3
GYRO;9.071;958.365;-4.09310;1.23700;-0.49938;3
ACCE;9.072;958.371;-7.37654;-6.06751;-8.35397;3
MAGN;9.072;958.371;13.09200;38.52800;13.47900;1
AHRS;9.073;958.371;-52.7383;132.9212;-25.1183;0.00547;0.84031;-0.47526;3
GYRO;9.074;958.371;-4.09310;1.23700;-0.49938;3
LIGH;9.075;958.374;943.0;3
GYRO;9.081;958.376;-4.52437;0.81825;0.00061;3
ACCE;9.082;958.380;-5.68443;-7.78774;-5.53719;3
GYRO;9.082;958.380;-4.52437;0.81825;0.00061;3
AHRS;9.083;958.380;-51.8906;133.0788;-24.2799;0.00319;0.84306;-0.46766;3
LIGH;9.084;958.383;943.0;3
GYRO;9.091;958.385;-4.68381;0.70891;0.41417;3
ACCE;9.092;958.391;-2.79822;-7.18380;-2.62584;3
MAGN;9.092;958.391;13.09200;36.55200;17.43400;1
AHRS;9.093;958.391;-52.6602;133.0851;-16.4525;-0.05710;0.83899;-0.45375;3
GYRO;9.094;958.391;-4.68381;0.70891;0.41417;3
LIGH;9.095;958.394;943.0;3
GYRO;9.102;958.396;-4.49261;0.96914;0.64019;3
ACCE;9.102;958.404;-1.49697;-6.65109;-1.39402;3
GYRO;9.103;958.404;-4.49261;0.96914;0.64019;3
AHRS;9.104;958.404;-54.0214;133.0808;-17.9655;-0.05098;0.83549;-0.46689;3
LIGH;9.105;958.406;909.0;3
MAGN;9.111;958.413;13.09200;34.57000;22.11400;1
GYRO;9.112;958.413;-3.96329;1.64017;0.58399;3
ACCE;9.113;958.413;-2.02789;-5.57071;-2.77787;3
AHRS;9.113;958.413;-54.3355;133.7283;-2.1329;-0.16415;0.82132;-0.42631;3
PRES;9.114;958.416;954.1000;3
LIGH;9.115;958.416;909.0;3
ACCE;9.118;958.420;-2.50972;-4.39456;-5.39114;3
GYRO;9.119;958.420;-3.26905;2.32953;0.44440;3
AHRS;9.119;958.420;-53.1433;135.9064;-7.1833;-0.11565;0.83787;-0.43482;3
LIGH;9.120;958.422;909.0;3
GYRO;9.130;958.425;-2.96911;2.46973;0.40714;3
ACCE;9.130;958.431;-2.53426;-3.60686;-7.68718;3
MAGN;9.131;958.431;12.48400;33.01200;24.60600;1
AHRS;9.132;958.431;-50.8249;139.3611;4.5957;-0.18286;0.84038;-0.38953;3
GYRO;9.132;958.431;-2.96911;2.46973;0.40714;3
LIGH;9.133;958.434;909.0;3
GYRO;9.138;958.436;-2.62275;2.30174;0.37996;3
ACCE;9.139;958.440;-2.44747;-3.03585;-9.31823;3
GYRO;9.141;958.440;-2.62275;2.30174;0.37996;3
AHRS;9.142;958.440;-47.7475;143.2870;-5.9591;-0.08217;0.87336;-0.39858;3
LIGH;9.143;958.443;884.0;3
GYRO;9.150;958.445;-2.60687;1.67499;0.36285;3
ACCE;9.150;958.451;-2.81379;-2.81618;-9.53910;3
MAGN;9.151;958.451;12.48400;31.73200;25.73200;1
AHRS;9.157;958.451;-44.5440;146.3369;-1.6870;-0.09669;0.88727;-0.36667;3
GYRO;9.159;958.451;-2.60687;1.67499;0.36285;3
LIGH;9.162;958.454;884.0;3
GYRO;9.162;958.456;-2.76569;0.91874;0.33903;3
ACCE;9.163;958.460;-3.32255;-2.69408;-8.88249;3
GYRO;9.164;958.460;-2.76569;0.91874;0.33903;3
AHRS;9.165;958.460;-41.6395;148.1671;-5.3224;-0.05563;0.90243;-0.35334;3
LIGH;9.166;958.463;884.0;3
GYRO;9.176;958.465;-2.90925;0.26848;0.35858;3
ACCE;9.177;958.473;-3.27407;-2.52229;-7.58004;3
MAGN;9.182;958.473;12.94000;30.11000;28.32100;1
AHRS;9.183;958.473;-39.3605;149.1774;0.2601;-0.09156;0.90752;-0.32409;3
GYRO;9.184;958.473;-2.90925;0.26848;0.35858;3
LIGH;9.185;958.475;875.0;3
ACCE;9.188;958.481;-2.09193;-2.51212;-7.07965;3
GYRO;9.190;958.481;-2.90008;-0.13958;0.49114;3
AHRS;9.191;958.481;-37.6520;150.6920;-3.3083;-0.05517;0.91769;-0.31898;3
LIGH;9.192;958.483;875.0;3
GYRO;9.193;958.486;-2.75592;-0.23885;0.65790;3
ACCE;9.194;958.491;-0.35674;-2.44628;-6.01723;3
MAGN;9.194;958.491;12.94000;28.29500;31.42500;1
AHRS;9.195;958.491;-36.6993;152.9183;-1.9086;-0.05833;0.92387;-0.30972;3
GYRO;9.197;958.491;-2.75592;-0.23885;0.65790;3
LIGH;9.198;958.494;875.0;3
GYRO;9.199;958.496;-2.57419;-0.09865;0.73701;3
ACCE;9.202;958.501;0.67935;-2.10031;-5.38815;3
GYRO;9.203;958.501;-2.57419;-0.09865;0.73701;3
AHRS;9.204;958.501;-34.9667;153.0753;-1.4249;-0.05840;0.92839;-0.29491;3
LIGH;9.206;958.503;875.0;3
GYRO;9.229;958.506;-2.30357;0.12584;0.65515;3
ACCE;9.236;958.511;0.79787;-1.36829;-5.59046;3
MAGN;9.239;958.511;13.48400;26.69600;32.39100;1
AHRS;9.239;958.511;-33.6026;153.2079;3.0952;-0.09210;0.92912;-0.27510;3
GYRO;9.242;958.511;-2.30357;0.12584;0.65515;3
LIGH;9.242;958.514;870.0;3
GYRO;9.242;958.516;-2.11726;0.34117;0.55772;3
ACCE;9.243;958.520;0.12869;-0.69252;-6.29017;3
GYRO;9.243;958.520;-2.11726;0.34117;0.55772;3
AHRS;9.243;958.520;-32.5845;160.5272;-19.6313;0.11453;0.94026;-0.30012;3
LIGH;9.244;958.523;870.0;3
GYRO;9.247;958.525;-1.71226;0.40928;0.29658;3
ACCE;9.247;958.532;-1.01454;-0.00778;-7.31069;3
MAGN;9.248;958.532;13.48400;25.25700;33.41800;1
AHRS;9.248;958.532;-29.5600;161.8478;-20.6776;0.13177;0.94653;-0.27520;3
GYRO;9.249;958.532;-1.71226;0.40928;0.29658;3
LIGH;9.249;958.535;870.0;3
ACCE;9.251;958.541;-2.06979;0.50637;-7.49744;3
GYRO;9.251;958.541;-1.39002;0.36957;0.02107;3
AHRS;9.252;958.541;-26.2085;162.1701;-17.4866;0.11153;0.95635;-0.24432;3
LIGH;9.252;958.543;870.0;3
GYRO;9.253;958.546;-1.20890;0.04826;-0.17257;3
ACCE;9.253;958.552;-3.03345;0.86371;-7.73866;3
MAGN;9.253;958.552;13.48400;24.00800;33.41800;1
AHRS;9.254;958.552;-22.7214;161.7291;-14.1105;0.08785;0.96448;-0.21213;3
GYRO;9.255;958.552;-1.20890;0.04826;-0.17257;3
LIGH;9.256;958.554;870.0;3
WIFI;9.256;958.522;eduroam;00:0b:86:27:36:c0;-90
WIFI;9.256;958.522;test-CAR;00:0b:86:27:32:e2;-75
WIFI;9.256;958.522;eduroam;00:0b:86:27:32:e0;-66
WIFI;9.256;958.522;portal-csic;00:0b:86:27:32:e1;-75
WIFI;9.256;954.487;test-CAR;00:0b:86:27:36:c2;-90
WIFI;9.256;958.522;test-CAR;00:0b:86:27:35:92;-90
WIFI;9.256;958.522;eduroam;00:0b:86:27:35:90;-90
WIFI;9.256;958.522;portal-csic;00:0b:86:27:36:c1;-90
WIFI;9.256;958.522;portal-csic;00:0b:86:27:35:91;-87
WIFI;9.256;954.487;WLAN_3F;e0:91:53:1b:36:f3;-90
GYRO;9.266;958.557;-1.10170;-0.44746;-0.25992;3
ACCE;9.266;958.561;-3.80618;1.08697;-8.21331;3
GYRO;9.267;958.561;-1.10170;-0.44746;-0.25992;3
AHRS;9.268;958.561;-19.2377;160.8734;-10.0523;0.05752;0.97093;-0.17849;3
LIGH;9.268;958.563;870.0;3
GYRO;9.282;958.566;-1.03358;-0.82375;-0.23488;3
ACCE;9.283;958.572;-4.08391;1.26713;-8.78193;3
MAGN;9.284;958.572;13.48400;23.14900;33.75000;1
AHRS;9.285;958.572;-15.9017;160.0957;-6.8639;0.03453;0.97517;-0.14624;3
GYRO;9.286;958.572;-1.03358;-0.82375;-0.23488;3
LIGH;9.287;958.574;870.0;3
GYRO;9.287;958.577;-1.03145;-0.85002;-0.09682;3
ACCE;9.287;958.584;-3.90315;1.21625;-8.85735;3
GYRO;9.288;958.584;-1.03145;-0.85002;-0.09682;3
AHRS;9.288;958.584;-13.0492;159.5938;-5.1576;0.02389;0.97773;-0.11964;3
LIGH;9.289;958.586;870.0;3
GYRO;9.293;958.589;-1.09070;-0.68814;0.09591;3
ACCE;9.293;958.593;-3.51409;1.08218;-7.80151;3
MAGN;9.294;958.593;13.48400;22.11600;34.31000;1
AHRS;9.294;958.593;-10.8338;159.1602;-3.3865;0.01187;0.97919;-0.09813;3
GYRO;9.294;958.593;-1.09070;-0.68814;0.09591;3
PRES;9.295;958.596;954.1300;3
LIGH;9.298;958.596;874.0;3
ACCE;9.299;958.601;-2.62584;1.10313;-6.23271;3
GYRO;9.299;958.601;-1.13041;-0.56994;0.18906;3
AHRS;9.299;958.601;-9.0567;158.9792;-2.8448;0.00993;0.98021;-0.08212;3
LIGH;9.301;958.603;874.0;3
GYRO;9.311;958.606;-1.15087;-0.54306;0.34361;3
ACCE;9.312;958.612;-1.59933;0.96187;-6.06212;3
MAGN;9.313;958.612;13.81200;21.27500;35.18800;1
AHRS;9.314;958.612;-7.5681;159.5092;-3.2595;0.01619;0.98185;-0.06996;3
GYRO;9.316;958.612;-1.15087;-0.54306;0.34361;3
LIGH;9.317;958.615;874.0;3
GYRO;9.320;958.617;-0.94104;-0.45937;0.43158;3
ACCE;9.321;958.621;-1.13425;1.06841;-7.59022;3
GYRO;9.322;958.621;-0.94104;-0.45937;0.43158;3
AHRS;9.323;958.621;-5.9861;160.7463;-5.2900;0.03671;0.98393;-0.05913;3
LIGH;9.325;958.623;874.0;3
GYRO;9.330;958.626;-0.52229;-0.27642;0.42974;3
ACCE;9.331;958.632;-1.06542;1.46765;-8.75619;3
MAGN;9.332;958.632;13.81200;20.86000;35.18800;1
AHRS;9.333;958.632;-4.1898;162.1818;-7.4243;0.05827;0.98557;-0.04606;3
GYRO;9.334;958.632;-0.52229;-0.27642;0.42974;3
LIGH;9.335;958.634;877.0;3
GYRO;9.338;958.637;-0.22938;-0.10171;0.36255;3
ACCE;9.340;958.641;-1.04088;1.44131;-9.17518;3
GYRO;9.341;958.641;-0.22938;-0.10171;0.36255;3
AHRS;9.342;958.641;-2.6215;163.5394;-9.3364;0.07726;0.98643;-0.03421;3
LIGH;9.343;958.643;877.0;3
GYRO;9.351;958.646;-0.19090;-0.08002;0.28833;3
GYRO;9.352;958.651;-0.19090;-0.08002;0.28833;3
AHRS;9.353;958.653;-1.2626;164.7129;-11.1778;0.09506;0.98649;-0.02382;3
MAGN;9.354;958.653;13.81200;20.08600;34.87700;1
ACCE;9.354;958.653;-0.97983;1.44311;-8.94474;3
GYRO;9.355;958.653;-0.19090;-0.08002;0.28833;3
LIGH;9.356;958.656;877.0;3
ACCE;9.358;958.661;-1.30903;1.43951;-8.62212;3
GYRO;9.359;958.661;-0.21350;-0.22602;0.21686;3
AHRS;9.360;958.661;-0.0767;165.4480;-11.9704;0.10335;0.98655;-0.01387;3
LIGH;9.361;958.663;879.0;3
GYRO;9.371;958.666;-0.16341;-0.44929;0.14661;3
ACCE;9.372;958.672;-1.87765;1.39702;-9.46488;3
MAGN;9.372;958.672;13.81200;20.08600;34.23100;1
AHRS;9.373;958.672;0.9264;165.8470;-12.6525;0.11034;0.98620;-0.00560;3
GYRO;9.374;958.672;-0.16341;-0.44929;0.14661;3
LIGH;9.375;958.675;879.0;3
GYRO;9.378;958.677;-0.05223;-0.53145;0.13256;3
ACCE;9.379;958.681;-2.53845;1.52930;-11.15099;3
GYRO;9.380;958.681;-0.05223;-0.53145;0.13256;3
AHRS;9.381;958.681;1.8447;166.0282;-12.6190;0.11102;0.98622;0.00252;3
LIGH;9.382;958.683;879.0;3
GYRO;9.391;958.686;-0.01100;-0.38607;0.15363;3
ACCE;9.392;958.692;-2.95504;1.51493;-12.62702;3
MAGN;9.392;958.692;13.81200;20.39400;33.30000;1
AHRS;9.393;958.692;2.5540;166.1455;-12.9523;0.11461;0.98582;0.00838;3
GYRO;9.394;958.692;-0.01100;-0.38607;0.15363;3
LIGH;9.395;958.695;879.0;3
GYRO;9.399;958.697;-0.07117;-0.29077;0.22755;3
ACCE;9.400;958.701;-2.60609;1.41318;-12.88140;3
GYRO;9.401;958.701;-0.07117;-0.29077;0.22755;3
AHRS;9.402;958.701;3.0637;166.4878;-13.2933;0.11802;0.98566;0.01276;3
LIGH;9.403;958.703;880.0;3
GYRO;9.411;958.706;-0.36469;-0.23121;0.31185;3
ACCE;9.412;958.713;-1.66337;1.03848;-11.93210;3
MAGN;9.413;958.713;13.81200;19.99600;34.36200;1
AHRS;9.420;958.713;3.3008;167.1903;-14.4214;0.12787;0.98509;0.01440;3
GYRO;9.422;958.713;-0.36469;-0.23121;0.31185;3
LIGH;9.423;958.715;880.0;3
ACCE;9.424;958.721;-1.00497;1.02232;-10.66138;3
GYRO;9.425;958.721;-0.73090;-0.40775;0.35675;3
AHRS;9.426;958.721;3.5428;168.0114;-15.5419;0.13761;0.98449;0.01635;3
LIGH;9.427;958.723;880.0;3
SOUN;9.428;326.21;0.00996;53.94
GYRO;9.435;958.726;-0.97097;-0.67165;0.32040;3
ACCE;9.436;958.732;-1.28808;1.29227;-10.45428;3
MAGN;9.437;958.732;14.86500;18.89000;33.87400;1
AHRS;9.438;958.732;3.9189;168.5476;-17.3276;0.15317;0.98257;0.01861;3
GYRO;9.440;958.732;-0.97097;-0.67165;0.32040;3
LIGH;9.442;958.734;880.0;3
GYRO;9.442;958.737;-1.06138;-0.83078;0.22022;3
ACCE;9.443;958.741;-1.87526;1.52092;-11.02231;3
GYRO;9.445;958.741;-1.06138;-0.83078;0.22022;3
AHRS;9.445;958.741;4.3545;168.7508;-17.4340;0.15440;0.98242;0.02253;3
LIGH;9.446;958.743;882.0;3
GYRO;9.453;958.746;-1.13590;-0.91172;0.14325;3
ACCE;9.454;958.752;-2.12545;1.58257;-11.50175;3
MAGN;9.455;958.752;15.98000;18.24400;34.58000;1
AHRS;9.455;958.752;4.7460;168.8414;-18.9975;0.16807;0.98011;0.02461;3
GYRO;9.456;958.752;-1.13590;-0.91172;0.14325;3
LIGH;9.457;958.755;882.0;3
GYRO;9.462;958.757;-1.33199;-1.22143;0.09285;3
ACCE;9.463;958.764;-2.58035;1.68492;-11.63462;3
GYRO;9.463;958.764;-1.33199;-1.22143;0.09285;3
AHRS;9.464;958.764;5.1319;168.6849;-18.5922;0.16494;0.98036;0.02806;3
LIGH;9.465;958.766;882.0;3
MAGN;9.471;958.773;18.34200;17.01900;34.58000;1
GYRO;9.472;958.773;-1.47310;-1.84573;0.05620;3
ACCE;9.473;958.773;-3.39258;1.94170;-11.29943;3
AHRS;9.473;958.773;5.6160;168.0736;-20.4517;0.18136;0.97671;0.02953;3
LIGH;9.474;958.776;882.0;3
PRES;9.474;958.776;954.1200;3
ACCE;9.478;958.781;-3.75650;2.06440;-10.42735;3
GYRO;9.479;958.781;-1.76448;-2.23454;-0.01863;3
AHRS;9.483;958.781;6.1492;167.2406;-18.9731;0.16944;0.97782;0.03429;3
LIGH;9.484;958.783;882.0;3
GYRO;9.491;958.786;-2.00822;-3.12824;-0.02535;3
ACCE;9.492;958.792;-4.16950;2.06620;-9.23324;3
MAGN;9.496;958.792;21.68400;15.73700;33.22400;1
AHRS;9.497;958.792;6.6899;166.1245;-21.8741;0.19494;0.97165;0.03399;3
GYRO;9.500;958.792;-2.00822;-3.12824;-0.02535;3
LIGH;9.501;958.796;882.0;3
GYRO;9.501;958.797;-2.17407;-4.06745;0.04429;3
ACCE;9.502;958.801;-4.91410;2.27509;-8.83161;3
GYRO;9.502;958.801;-2.17407;-4.06745;0.04429;3
AHRS;9.503;958.801;7.3049;164.6552;-19.3863;0.17491;0.97348;0.03980;3
LIGH;9.504;958.803;882.0;3
GYRO;9.511;958.806;-2.22874;-4.78399;0.17379;3
ACCE;9.512;958.812;-5.18405;2.58394;-9.18476;3
MAGN;9.512;958.812;25.59000;13.95100;31.28900;1
AHRS;9.513;958.812;7.9956;163.2313;-23.6500;0.21219;0.96388;0.03770;3
GYRO;9.514;958.812;-2.22874;-4.78399;0.17379;3
LIGH;9.515;958.815;873.0;3
GYRO;9.519;958.817;-2.24157;-5.22290;0.26878;3
ACCE;9.519;958.821;-5.11461;2.14939;-9.65462;3
GYRO;9.520;958.821;-2.24157;-5.22290;0.26878;3
AHRS;9.520;958.821;8.3421;162.0653;-21.7251;0.19679;0.96537;0.04126;3
LIGH;9.521;958.823;873.0;3
GYRO;9.531;958.826;-2.33289;-5.54849;0.21258;3
ACCE;9.532;958.833;-4.84467;2.03687;-8.63708;3
MAGN;9.533;958.833;29.43800;12.33200;29.98900;1
AHRS;9.533;958.833;8.6739;160.9821;-27.8344;0.24866;0.95156;0.03277;3
GYRO;9.534;958.833;-2.33289;-5.54849;0.21258;3
LIGH;9.535;958.836;873.0;3
ACCE;9.539;958.841;-5.27562;1.94110;-6.84562;3
GYRO;9.539;958.841;-2.51218;-5.83315;0.13225;3
AHRS;9.540;958.841;9.0536;159.4186;-25.2769;0.22837;0.95399;0.03681;3
LIGH;9.541;958.843;873.0;3
GYRO;9.551;958.846;-2.65818;-5.97823;0.11759;3
ACCE;9.552;958.852;-5.87956;2.14520;-5.00029;3
MAGN;9.552;958.852;33.36900;10.53600;27.39800;1
AHRS;9.553;958.852;9.6575;157.2222;-30.7901;0.27535;0.93737;0.02732;3
GYRO;9.554;958.852;-2.65818;-5.97823;0.11759;3
LIGH;9.554;958.855;858.0;3
GYRO;9.560;958.857;-2.67498;-5.76565;0.14294;3
GYRO;9.561;958.861;-2.67498;-5.76565;0.14294;3
ACCE;9.562;958.861;-5.98610;2.67313;-3.30939;3
AHRS;9.563;958.861;10.6929;154.6229;-26.1585;0.23975;0.94150;0.03905;3
LIGH;9.565;958.864;858.0;3
GYRO;9.570;958.866;-2.54395;-5.54452;0.24404;3
ACCE;9.571;958.872;-6.55173;2.81618;-2.06201;3
MAGN;9.572;958.872;35.91300;9.29800;24.78100;1
AHRS;9.573;958.872;11.8747;151.3762;-29.5233;0.27029;0.92544;0.03427;3
GYRO;9.575;958.872;-2.54395;-5.54452;0.24404;3
LIGH;9.576;958.874;858.0;3
GYRO;9.580;958.877;-2.21378;-5.06713;0.38271;3
ACCE;9.581;958.881;-7.12395;3.50451;-3.26988;3
GYRO;9.582;958.881;-2.21378;-5.06713;0.38271;3
AHRS;9.583;958.881;13.2367;148.2678;-23.7384;0.22736;0.92858;0.05264;3
LIGH;9.585;958.883;858.0;3
GYRO;9.592;958.886;-1.81488;-4.63219;0.54245;3
ACCE;9.593;958.893;-7.59860;3.96779;-4.86801;3
MAGN;9.594;958.893;37.77900;7.73700;21.29900;1
AHRS;9.594;958.893;14.5130;145.6676;-28.0586;0.26593;0.91049;0.04611;3
GYRO;9.595;958.893;-1.81488;-4.63219;0.54245;3
LIGH;9.596;958.896;879.0;3
ACCE;9.599;958.901;-7.35259;4.19344;-5.99508;3
GYRO;9.599;958.901;-1.52900;-4.24551;0.70311;3
AHRS;9.601;958.901;15.6409;143.8863;-24.5000;0.24107;0.91151;0.06127;3
LIGH;9.602;958.903;879.0;3
GYRO;9.610;958.906;-1.49998;-4.08302;0.89431;3
ACCE;9.611;958.912;-6.77918;4.03423;-6.48170;3
MAGN;9.612;958.912;39.63300;6.54100;18.13800;1
AHRS;9.612;958.912;16.5181;142.7973;-31.2206;0.29652;0.89100;0.04618;3
GYRO;9.613;958.912;-1.49998;-4.08302;0.89431;3
LIGH;9.614;958.915;879.0;3
GYRO;9.619;958.917;-1.75746;-4.28950;1.05649;3
ACCE;9.621;958.921;-5.31154;4.06535;-5.58029;3
GYRO;9.621;958.921;-1.75746;-4.28950;1.05649;3
AHRS;9.622;958.921;17.6089;142.2272;-29.5747;0.28655;0.89140;0.05838;3
LIGH;9.623;958.923;879.0;3
GYRO;9.630;958.926;-2.18690;-4.82248;1.08276;3
ACCE;9.631;958.932;-4.77105;3.60986;-3.28125;3
MAGN;9.632;958.932;41.58700;4.62000;12.83200;1
AHRS;9.632;958.932;18.7633;141.0115;-36.7671;0.34494;0.86545;0.04199;3
GYRO;9.633;958.932;-2.18690;-4.82248;1.08276;3
LIGH;9.634;958.935;971.0;3
GYRO;9.642;958.937;-2.41383;-5.58636;0.99968;3
ACCE;9.643;958.944;-4.84646;3.39258;-0.70090;3
GYRO;9.643;958.944;-2.41383;-5.58636;0.99968;3
AHRS;9.644;958.944;20.2618;137.8744;-36.3922;0.34692;0.85296;0.04546;3
LIGH;9.645;958.946;971.0;3
MAGN;9.652;958.953;43.16700;3.14900;8.18400;1
GYRO;9.652;958.953;-2.77027;-5.98709;0.66035;3
ACCE;9.653;958.953;-5.21397;3.62841;1.27850;3
AHRS;9.653;958.953;21.9702;134.8538;-35.7738;0.34802;0.84019;0.05171;3
PRES;9.654;958.956;954.1100;3
LIGH;9.663;958.956;971.0;3
GYRO;9.664;958.958;-2.86740;-6.63766;0.36805;3
ACCE;9.665;958.962;-5.84185;3.72777;2.55162;3
GYRO;9.665;958.962;-2.86740;-6.63766;0.36805;3
AHRS;9.666;958.962;23.8720;129.8859;-27.3005;0.29428;0.84060;0.08427;3
LIGH;9.667;958.965;971.0;3
GYRO;9.674;958.967;-2.70827;-6.96264;0.22785;3
ACCE;9.675;958.972;-6.94917;3.83132;4.03662;3
MAGN;9.676;958.972;43.88100;3.14900;2.44500;1
AHRS;9.681;958.972;25.6372;123.1925;-26.7271;0.30092;0.81008;0.08267;3
GYRO;9.682;958.972;-2.70827;-6.96264;0.22785;3
LIGH;9.682;958.975;1302.0;3
GYRO;9.683;958.977;-2.42055;-6.97883;0.11912;3
ACCE;9.683;958.981;-7.75721;4.18028;4.72137;3
GYRO;9.684;958.981;-2.42055;-6.97883;0.11912;3
AHRS;9.686;958.981;27.1368;115.6883;-14.0242;0.22440;0.80158;0.13397;3
LIGH;9.687;958.983;1302.0;3
GYRO;9.696;958.986;-2.08336;-6.92019;0.08796;3
ACCE;9.697;958.992;-7.83084;4.23953;4.94762;3
MAGN;9.697;958.992;43.18000;2.66800;-4.18000;1
AHRS;9.698;958.992;28.2006;108.4004;-13.6408;0.23492;0.76414;0.12882;3
GYRO;9.699;958.992;-2.08336;-6.92019;0.08796;3
LIGH;9.700;958.995;1302.0;3
GYRO;9.700;958.997;-1.71867;-6.98158;0.15852;3
ACCE;9.700;959.001;-7.72250;3.88818;4.74411;3
GYRO;9.701;959.001;-1.71867;-6.98158;0.15852;3
AHRS;9.702;959.001;28.5964;101.9675;-2.5814;0.17240;0.74921;0.17810;3
LIGH;9.703;959.003;2118.0;3
GYRO;9.711;959.006;-1.36498;-7.20149;0.26481;3
ACCE;9.712;959.013;-7.53874;3.82174;4.48015;3
MAGN;9.712;959.013;42.18900;2.66800;-10.36900;1
AHRS;9.712;959.013;28.7046;96.5058;-6.1023;0.20329;0.71300;0.15035;3
GYRO;9.713;959.013;-1.36498;-7.20149;0.26481;3
LIGH;9.713;959.016;2118.0;3
ACCE;9.719;959.021;-6.92463;3.88998;3.78404;3
GYRO;9.719;959.021;-1.08734;-7.42018;0.41661;3
AHRS;9.719;959.021;28.8917;92.3589;1.1813;0.16552;0.70044;0.18689;3
LIGH;9.721;959.023;2118.0;3
GYRO;9.730;959.026;-0.99876;-7.35970;0.51649;3
ACCE;9.745;959.032;-5.64253;3.86484;3.52845;3
MAGN;9.749;959.032;40.17000;2.04000;-17.38800;1
AHRS;9.750;959.032;29.4337;88.8932;-7.1004;0.22295;0.66474;0.13479;3
GYRO;9.761;959.032;-0.99876;-7.35970;0.51649;3
LIGH;9.762;959.034;2118.0;3
GYRO;9.762;959.037;-0.92852;-7.20882;0.70280;3
ACCE;9.763;959.041;-4.27604;3.94624;4.21140;3
GYRO;9.763;959.041;-0.92852;-7.20882;0.70280;3
AHRS;9.764;959.041;30.4363;84.9772;-0.1959;0.19468;0.65143;0.17608;3
LIGH;9.765;959.043;5258.0;3
GYRO;9.765;959.046;-0.97616;-6.85116;0.73976;3
ACCE;9.766;959.052;-3.49494;3.89836;5.30974;3
MAGN;9.767;959.052;37.51600;1.69500;-21.81200;1
AHRS;9.771;959.052;31.4830;80.0953;-5.0621;0.23483;0.60952;0.14185;3
GYRO;9.772;959.052;-0.97616;-6.85116;0.73976;3
LIGH;9.773;959.055;5258.0;3
GYRO;9.774;959.057;-1.04763;-6.59704;0.58277;3
ACCE;9.774;959.061;-3.44406;3.95223;6.42903;3
GYRO;9.775;959.061;-1.04763;-6.59704;0.58277;3
AHRS;9.776;959.061;32.2174;74.3642;4.6562;0.19729;0.58912;0.19864;3
LIGH;9.776;959.063;5258.0;3
GYRO;9.777;959.066;-1.04641;-6.34139;0.35583;3
ACCE;9.778;959.073;-3.45543;4.00430;7.06050;3
MAGN;9.778;959.073;34.32600;2.18900;-25.66200;1
AHRS;9.779;959.073;32.5871;68.4835;2.1938;0.22155;0.54443;0.17303;3
GYRO;9.780;959.073;-1.04641;-6.34139;0.35583;3
LIGH;9.780;959.076;5258.0;3
ACCE;9.781;959.081;-3.64577;3.85885;6.95994;3
GYRO;9.781;959.081;-0.97097;-5.93517;0.15608;3
AHRS;9.782;959.081;32.5255;63.3765;10.7073;0.19020;0.52431;0.22268;3
LIGH;9.783;959.083;8579.0;3
GYRO;9.798;959.086;-0.84727;-5.44098;0.00061;3
ACCE;9.799;959.092;-3.43329;4.06476;6.35481;3
MAGN;9.799;959.092;32.00500;2.18900;-29.97800;1
AHRS;9.800;959.092;32.6637;59.2816;5.6018;0.22092;0.48598;0.17966;3
GYRO;9.800;959.092;-0.84727;-5.44098;0.00061;3
LIGH;9.802;959.095;8579.0;3
GYRO;9.803;959.097;-0.74251;-5.10622;-0.14355;3
ACCE;9.803;959.101;-3.03166;4.06236;6.24827;3
GYRO;9.803;959.101;-0.74251;-5.10622;-0.14355;3
AHRS;9.804;959.101;32.8481;55.5111;11.8100;0.20293;0.47007;0.21830;3
LIGH;9.805;959.103;8579.0;3
GYRO;9.811;959.106;-0.72754;-5.14318;-0.22999;3
ACCE;9.811;959.112;-2.57856;4.07733;6.52480;3
MAGN;9.811;959.112;28.65900;2.83500;-33.09100;1
AHRS;9.812;959.112;33.0106;51.6559;6.9492;0.22994;0.43245;0.17585;3
GYRO;9.812;959.112;-0.72754;-5.14318;-0.22999;3
LIGH;9.813;959.115;8579.0;3
GYRO;9.822;959.117;-0.79535;-5.27757;-0.42394;3
ACCE;9.822;959.124;-2.75932;3.99173;7.06230;3
GYRO;9.823;959.124;-0.79535;-5.27757;-0.42394;3
AHRS;9.823;959.124;32.7774;47.9440;13.0860;0.21172;0.41662;0.21378;3
LIGH;9.824;959.126;11050.0;3
GYRO;9.847;959.129;-0.92485;-5.57048;-0.55314;3
GYRO;9.848;959.134;-0.92485;-5.57048;-0.55314;3
AHRS;9.849;959.134;32.1420;41.2677;13.5838;0.21721;0.36688;0.20322;3
MAGN;9.852;959.134;24.59500;3.83100;-35.11900;1
ACCE;9.852;959.134;-2.57317;4.20362;7.44118;3
PRES;9.853;959.137;954.1100;3
LIGH;9.854;959.137;11050.0;3
AHRS;9.858;959.141;32.1420;41.2677;13.5838;0.21721;0.36688;0.20322;3
ACCE;9.860;959.141;-2.56838;3.90554;7.30890;3
GYRO;9.860;959.141;-1.02076;-5.68654;-0.51038;3
HUMI;9.862;959.151;49.0;3
TEMP;9.864;959.151;18.5;3
LIGH;9.866;959.151;11050.0;3
GYRO;9.866;959.146;-1.04550;-5.43151;-0.35736;3
ACCE;9.867;959.152;-2.78924;3.73735;7.40706;3
MAGN;9.868;959.152;21.01700;5.12000;-37.88600;1
AHRS;9.869;959.152;31.5110;38.7160;7.3397;0.23524;0.33476;0.14794;3
GYRO;9.871;959.152;-1.04550;-5.43151;-0.35736;3
LIGH;9.872;959.156;12742.0;3
GYRO;9.873;959.157;-1.00243;-4.75070;-0.17898;3
ACCE;9.874;959.161;-2.70246;3.88220;6.87914;3
GYRO;9.875;959.161;-1.00243;-4.75070;-0.17898;3
AHRS;9.876;959.161;31.2030;36.7352;10.6704;0.22592;0.32592;0.16937;3
LIGH;9.877;959.163;12742.0;3
GYRO;9.877;959.166;-0.91874;-3.82402;0.00061;3
ACCE;9.878;959.172;-2.30442;3.81037;6.21295;3
MAGN;9.879;959.172;18.74600;5.12000;-39.44800;1
AHRS;9.881;959.172;31.1654;35.0487;4.2578;0.24521;0.29936;0.11495;3
GYRO;9.882;959.172;-0.91874;-3.82402;0.00061;3
LIGH;9.883;959.175;12742.0;3
GYRO;9.883;959.177;-0.84849;-2.90497;0.12828;3
ACCE;9.884;959.181;-1.77530;3.69006;5.94361;3
GYRO;9.885;959.181;-0.84849;-2.90497;0.12828;3
AHRS;9.885;959.181;31.2400;33.2682;7.1834;0.24021;0.29131;0.13473;3
LIGH;9.886;959.183;12742.0;3
GYRO;9.897;959.186;-0.87629;-2.27944;0.16952;3
ACCE;9.901;959.193;-1.32040;3.69306;5.85861;3
MAGN;9.901;959.193;17.24000;5.81600;-40.24900;1
AHRS;9.903;959.193;31.4146;31.3315;2.9310;0.25393;0.26652;0.09678;3
GYRO;9.903;959.193;-0.87629;-2.27944;0.16952;3
LIGH;9.904;959.196;13246.0;3
ACCE;9.904;959.201;-1.46944;3.49494;6.16387;3
GYRO;9.905;959.201;-0.93249;-1.99478;0.15547;3
AHRS;9.905;959.201;31.2763;29.5363;5.8559;0.24778;0.25847;0.11619;3
LIGH;9.906;959.204;13246.0;3
GYRO;9.910;959.206;-1.09772;-1.96363;0.07758;3
ACCE;9.911;959.212;-1.49757;3.46321;6.49128;3
MAGN;9.911;959.212;15.24900;6.46200;-40.24900;1
AHRS;9.912;959.212;30.9849;27.7951;2.5191;0.25414;0.23710;0.08470;3
GYRO;9.912;959.212;-1.09772;-1.96363;0.07758;3
LIGH;9.912;959.215;13246.0;3
GYRO;9.919;959.217;-1.28587;-2.09496;0.00489;3
ACCE;9.920;959.221;-1.29766;3.41174;6.84921;3
GYRO;9.925;959.221;-1.28587;-2.09496;0.00489;3
AHRS;9.925;959.221;30.5746;25.9308;5.5656;0.24613;0.22864;0.10472;3
LIGH;9.926;959.223;13246.0;3
GYRO;9.930;959.226;-1.45722;-2.40803;-0.02932;3
ACCE;9.931;959.232;-0.80924;3.28784;6.83365;3
MAGN;9.931;959.232;12.75900;7.48200;-41.62400;1
AHRS;9.935;959.232;30.1857;23.8791;2.7302;0.24992;0.20576;0.07636;3
GYRO;9.935;959.232;-1.45722;-2.40803;-0.02932;3
LIGH;9.936;959.235;13913.0;3
GYRO;9.939;959.237;-1.60810;-2.73607;-0.02779;3
ACCE;9.939;959.241;0.07661;3.29801;6.92224;3
GYRO;9.940;959.241;-1.60810;-2.73607;-0.02779;3
AHRS;9.940;959.241;29.9113;21.2740;6.9343;0.24239;0.19335;0.10497;3
LIGH;9.941;959.243;13913.0;3
GYRO;9.956;959.246;-1.76418;-2.89000;0.00458;3
ACCE;9.956;959.253;0.53151;2.89100;7.48487;3
MAGN;9.957;959.253;10.47800;8.45300;-42.15000;1
AHRS;9.957;959.253;29.1922;18.3861;5.8295;0.24058;0.16706;0.08879;3
GYRO;9.958;959.253;-1.76418;-2.89000;0.00458;3
LIGH;9.958;959.256;13913.0;3
ACCE;9.959;959.261;0.45909;2.60549;9.11054;3
GYRO;9.959;959.261;-1.93156;-2.74889;0.03971;3
AHRS;9.960;959.261;27.7214;15.5097;10.7142;0.22410;0.15259;0.12200;3
LIGH;9.960;959.263;13913.0;3
SOUN;9.964;368.29;0.01124;54.99
GYRO;9.971;959.266;-2.01066;-2.23180;0.07239;3
ACCE;9.972;959.272;-0.26336;2.39420;10.87746;3
MAGN;9.972;959.272;9.73900;10.28100;-41.36100;1
AHRS;9.973;959.272;25.6443;13.3346;10.0712;0.20964;0.13212;0.11067;3
GYRO;9.974;959.272;-2.01066;-2.23180;0.07239;3
LIGH;9.975;959.275;14532.0;3
GYRO;9.979;959.277;-1.96851;-1.40774;0.09102;3
ACCE;9.979;959.281;-1.16717;2.09912;12.30620;3
GYRO;9.980;959.281;-1.96851;-1.40774;0.09102;3
AHRS;9.980;959.281;23.2538;12.0376;12.9055;0.18761;0.12458;0.13047;3
LIGH;9.981;959.283;14532.0;3
GYRO;9.991;959.286;-1.70095;-0.95845;0.17165;3
ACCE;9.996;959.293;-0.59496;2.19788;12.96580;3
MAGN;10.000;959.293;9.37300;11.84500;-41.36100;1
AHRS;10.001;959.293;21.2326;10.5276;12.1400;0.17289;0.10906;0.12030;3
GYRO;10.006;959.293;-1.70095;-0.95845;0.17165;3
LIGH;10.006;959.296;14532.0;3
GYRO;10.007;959.298;-1.28098;-0.21075;0.29963;3
ACCE;10.007;959.305;0.18256;2.27030;12.32715;3
GYRO;10.008;959.305;-1.28098;-0.21075;0.29963;3
AHRS;10.008;959.305;19.7835;8.8804;15.5196;0.15941;0.09869;0.14579;3
LIGH;10.010;959.307;0.0;3
MAGN;10.031;959.313;9.75600;12.21100;-41.03600;1
GYRO;10.032;959.313;-0.84238;0.13897;0.32345;3
ACCE;10.036;959.313;0.55605;2.27389;11.74835;3
AHRS;10.036;959.313;18.6874;7.3363;15.9449;0.15170;0.08499;0.14686;3
LIGH;10.038;959.316;0.0;3
PRES;10.038;959.316;954.0200;3
ACCE;10.043;959.321;0.59256;2.33135;11.51731;3
GYRO;10.043;959.321;-0.50641;0.07117;0.19975;3
AHRS;10.044;959.321;17.8206;6.0300;18.5858;0.14425;0.07626;0.16735;3
LIGH;10.045;959.326;0.0;3
GYRO;10.046;959.326;-0.33384;-0.23152;0.01833;3
ACCE;10.047;959.332;0.42976;2.26671;11.98777;3
MAGN;10.047;959.332;9.26500;12.63400;-40.69000;1
AHRS;10.047;959.332;16.9491;4.9926;18.4454;0.13842;0.06612;0.16471;3
GYRO;10.048;959.332;-0.33384;-0.23152;0.01833;3
LIGH;10.049;959.335;15078.0;3
GYRO;10.049;959.337;-0.25626;-0.50091;-0.14325;3
ACCE;10.049;959.341;0.07602;2.37385;12.64797;3
GYRO;10.050;959.341;-0.25626;-0.50091;-0.14325;3
AHRS;10.051;959.341;16.1487;4.2936;20.0467;0.13176;0.06095;0.17738;3
LIGH;10.051;959.343;15078.0;3
GYRO;10.052;959.346;-0.16066;-0.59773;-0.24465;3
ACCE;10.052;959.352;-0.44293;2.51032;13.22138;3
MAGN;10.052;959.352;8.38400;13.27500;-40.69000;1
AHRS;10.053;959.352;15.4500;3.9796;18.5131;0.12705;0.05557;0.16391;3
GYRO;10.053;959.352;-0.16066;-0.59773;-0.24465;3
LIGH;10.054;959.355;15078.0;3
ACCE;10.062;959.361;-0.82241;2.58334;13.50868;3
GYRO;10.062;959.361;0.03482;-0.51252;-0.28069;3
AHRS;10.062;959.361;14.8535;3.9148;18.9293;0.12186;0.05465;0.16732;3
LIGH;10.063;959.363;15078.0;3
GYRO;10.072;959.366;0.16799;-0.29627;-0.27703;3
ACCE;10.072;959.374;-1.04507;2.57377;13.74212;3
MAGN;10.073;959.374;8.38400;12.96600;-39.80200;1
AHRS;10.073;959.374;14.3111;3.9707;17.5493;0.11779;0.05296;0.15553;3
GYRO;10.074;959.374;0.16799;-0.29627;-0.27703;3
LIGH;10.074;959.376;15093.0;3
ACCE;10.079;959.381;-1.08038;2.65756;13.98453;3
GYRO;10.079;959.381;0.46090;-0.15455;-0.22052;3
AHRS;10.080;959.381;13.8613;4.0276;17.6715;0.11380;0.05299;0.15658;3
LIGH;10.080;959.383;15093.0;3
GYRO;10.091;959.386;0.76664;0.17440;-0.11698;3
ACCE;10.092;959.393;-0.78290;2.81319;13.70621;3
MAGN;10.092;959.393;9.03000;12.31200;-40.35300;1
AHRS;10.092;959.393;13.5865;3.9354;17.4184;0.11169;0.05160;0.15428;3
GYRO;10.093;959.393;0.76664;0.17440;-0.11698;3
LIGH;10.093;959.396;15093.0;3
ACCE;10.099;959.401;-0.63267;2.61746;13.73254;3
GYRO;10.099;959.401;1.08154;0.49144;-0.02871;3
AHRS;10.100;959.401;13.2559;3.7809;17.8587;0.10887;0.05028;0.15786;3
LIGH;10.100;959.403;0.0;3
GYRO;10.111;959.406;1.38758;0.68783;-0.03085;3
ACCE;10.112;959.412;-0.97085;2.71263;14.10424;3
MAGN;10.112;959.412;9.75100;10.99500;-40.70700;1
AHRS;10.113;959.412;12.9714;3.7997;18.3870;0.10618;0.05055;0.16236;3
GYRO;10.113;959.412;1.38758;0.68783;-0.03085;3
LIGH;10.114;959.415;0.0;3
GYRO;10.121;959.417;1.65392;0.68570;-0.12065;3
ACCE;10.121;959.421;-0.89842;2.97779;13.99531;3
GYRO;10.122;959.421;1.65392;0.68570;-0.12065;3
AHRS;10.122;959.421;12.8571;3.7849;18.4759;0.10518;0.05035;0.16309;3
LIGH;10.123;959.423;0.0;3
GYRO;10.132;959.426;1.93308;0.57818;-0.20189;3
ACCE;10.132;959.433;-0.62309;2.95804;14.04439;3
MAGN;10.132;959.433;10.29800;9.93600;-40.70700;1
AHRS;10.133;959.433;12.7457;3.6418;19.7879;0.10387;0.05017;0.17415;3
GYRO;10.135;959.433;1.93308;0.57818;-0.20189;3
LIGH;10.136;959.436;14427.0;3
ACCE;10.139;959.441;-0.55545;2.74076;14.34127;3
GYRO;10.139;959.441;2.25745;0.44471;-0.26114;3
AHRS;10.140;959.441;12.5244;3.4776;20.2258;0.10204;0.04884;0.17772;3
LIGH;10.141;959.443;14427.0;3
GYRO;10.151;959.446;2.42239;0.25901;-0.29993;3
ACCE;10.152;959.452;-0.34836;2.90357;14.11023;3
MAGN;10.152;959.452;10.29800;7.99500;-41.51300;1
AHRS;10.153;959.452;12.4247;3.2467;21.9446;0.10083;0.04824;0.19215;3
GYRO;10.154;959.452;2.42239;0.25901;-0.29993;3
LIGH;10.155;959.455;14427.0;3
GYRO;10.159;959.457;2.76875;0.15577;-0.39706;3
ACCE;10.162;959.461;-0.37350;2.85868;13.84627;3
GYRO;10.162;959.461;2.76875;0.15577;-0.39706;3
AHRS;10.163;959.461;12.3424;3.0616;22.3563;0.10027;0.04689;0.19549;3
LIGH;10.164;959.463;14427.0;3
GYRO;10.171;959.466;3.14229;-0.05437;-0.50763;3
ACCE;10.172;959.472;-0.75477;2.86825;13.44763;3
MAGN;10.172;959.472;9.95900;4.88500;-41.51300;1
AHRS;10.173;959.472;12.3087;3.0775;24.0916;0.09924;0.04848;0.21023;3
GYRO;10.174;959.472;3.14229;-0.05437;-0.50763;3
LIGH;10.174;959.475;13670.0;3
GYRO;10.181;959.477;3.50087;-0.29047;-0.61575;3
ACCE;10.182;959.482;-1.04387;3.10887;12.54322;3
GYRO;10.183;959.482;3.50087;-0.29047;-0.61575;3
AHRS;10.183;959.482;12.4642;3.2428;23.6261;0.10046;0.04975;0.20643;3
LIGH;10.184;959.484;13670.0;3
GYRO;10.193;959.487;3.83348;-0.52931;-0.68234;3
ACCE;10.194;959.494;-1.65080;3.39378;11.40777;3
MAGN;10.195;959.494;9.65100;2.09900;-41.51300;1
AHRS;10.203;959.494;12.8327;3.6969;24.4784;0.10236;0.05500;0.21408;3
GYRO;10.205;959.494;3.83348;-0.52931;-0.68234;3
PRES;10.206;959.497;954.1000;3
LIGH;10.206;959.497;13670.0;3
ACCE;10.207;959.501;-2.13922;3.93487;9.92217;3
GYRO;10.208;959.501;4.09952;-0.70616;-0.70891;3
AHRS;10.209;959.501;13.5540;4.3881;22.2944;0.10834;0.06010;0.19627;3
LIGH;10.210;959.504;0.0;3
GYRO;10.211;959.506;4.22352;-0.78924;-0.66584;3
ACCE;10.212;959.512;-1.71425;4.64475;8.48625;3
MAGN;10.213;959.512;9.06900;-1.55400;-41.18300;1
AHRS;10.214;959.512;14.7076;4.8937;22.4565;0.11719;0.06643;0.19830;3
GYRO;10.215;959.512;4.22352;-0.78924;-0.66584;3
LIGH;10.216;959.515;0.0;3
GYRO;10.223;959.517;4.20978;-0.69883;-0.54611;3
ACCE;10.224;959.521;-1.11869;4.68366;8.04212;3
GYRO;10.227;959.521;4.20978;-0.69883;-0.54611;3
AHRS;10.228;959.521;15.8796;5.1050;20.8964;0.12771;0.06840;0.18548;3
LIGH;10.229;959.524;0.0;3
GYRO;10.233;959.526;4.13434;-0.48839;-0.45509;3
ACCE;10.238;959.532;-0.54827;4.70820;7.91164;3
MAGN;10.240;959.532;9.06900;-5.19100;-41.18300;1
AHRS;10.241;959.532;17.0280;5.0246;23.1691;0.13619;0.07217;0.20477;3
GYRO;10.242;959.532;4.13434;-0.48839;-0.45509;3
LIGH;10.249;959.535;11860.0;3
GYRO;10.249;959.537;4.10501;-0.29322;-0.43585;3
ACCE;10.251;959.541;-0.37290;4.66809;7.58842;3
GYRO;10.254;959.541;4.10501;-0.29322;-0.43585;3
AHRS;10.254;959.541;18.1484;4.8703;22.4376;0.14640;0.07181;0.19852;3
LIGH;10.257;959.544;11860.0;3
GYRO;10.257;959.546;4.10624;-0.22571;-0.43921;3
ACCE;10.258;959.554;-0.23224;5.37678;7.66324;3
MAGN;10.258;959.554;8.65900;-9.28800;-41.18300;1
AHRS;10.259;959.554;19.5411;4.6429;25.5054;0.15657;0.07636;0.22407;3
GYRO;10.259;959.554;4.10624;-0.22571;-0.43921;3
LIGH;10.260;959.556;11860.0;3
ACCE;10.260;959.561;-0.44113;5.34506;6.69359;3
GYRO;10.261;959.561;4.12181;-0.22327;-0.48686;3
AHRS;10.261;959.561;21.0093;4.5854;23.9254;0.17006;0.07624;0.21077;3
LIGH;10.262;959.563;11860.0;3
GYRO;10.271;959.566;4.04637;-0.36682;-0.55619;3
ACCE;10.272;959.572;-0.86131;5.43903;5.54737;3
MAGN;10.272;959.572;9.02800;-12.93300;-41.18300;1
AHRS;10.272;959.572;22.6792;4.8301;26.4698;0.18177;0.08519;0.23234;3
GYRO;10.273;959.572;4.04637;-0.36682;-0.55619;3
LIGH;10.273;959.575;9987.0;3
ACCE;10.279;959.581;-1.14203;5.61979;4.69683;3
GYRO;10.280;959.581;3.92023;-0.52901;-0.59529;3
AHRS;10.280;959.581;24.5673;5.2912;22.7159;0.19948;0.08607;0.20185;3
LIGH;10.281;959.583;9987.0;3
GYRO;10.291;959.586;3.75590;-0.83017;-0.61056;3
ACCE;10.291;959.592;-1.18034;5.70059;4.66391;3
MAGN;10.292;959.592;8.66200;-15.94800;-41.18300;1
AHRS;10.292;959.592;26.4417;5.7775;23.3998;0.21372;0.09436;0.20845;3
GYRO;10.293;959.592;3.75590;-0.83017;-0.61056;3
LIGH;10.293;959.595;9987.0;3
GYRO;10.299;959.597;3.54149;-1.29045;-0.58521;3
ACCE;10.301;959.601;-0.66798;6.28538;5.12778;3
GYRO;10.301;959.601;3.54149;-1.29045;-0.58521;3
AHRS;10.302;959.601;28.4329;5.8785;20.6873;0.23235;0.09294;0.18621;3
LIGH;10.302;959.604;9987.0;3
GYRO;10.312;959.606;3.40802;-1.66644;-0.52168;3
ACCE;10.313;959.614;-0.15562;6.52121;5.54796;3
MAGN;10.313;959.614;9.18700;-19.30500;-41.18300;1
AHRS;10.314;959.614;30.3184;5.5872;24.3606;0.24539;0.10109;0.21586;3
GYRO;10.314;959.614;3.40802;-1.66644;-0.52168;3
LIGH;10.315;959.616;8210.0;3
ACCE;10.319;959.622;0.07721;6.57328;4.63637;3
GYRO;10.321;959.622;3.40496;-1.78220;-0.48289;3
AHRS;10.321;959.622;32.4011;5.1981;22.8464;0.26457;0.09788;0.20240;3
LIGH;10.322;959.624;8210.0;3
GYRO;10.331;959.627;3.45292;-1.74555;-0.47617;3
ACCE;10.331;959.633;0.09816;7.15986;3.30041;3
MAGN;10.332;959.633;8.85600;-22.17200;-41.18300;1
AHRS;10.332;959.633;35.1437;4.8878;24.5622;0.28608;0.10388;0.21518;3
GYRO;10.333;959.633;3.45292;-1.74555;-0.47617;3
LIGH;10.333;959.635;8210.0;3
GYRO;10.339;959.638;3.39855;-1.53999;-0.48900;3
ACCE;10.341;959.642;0.08260;7.62493;3.52845;3
GYRO;10.341;959.642;3.39855;-1.53999;-0.48900;3
AHRS;10.341;959.642;37.8885;4.5719;22.1778;0.31108;0.09941;0.19448;3
LIGH;10.342;959.644;8210.0;3
GYRO;10.351;959.647;3.18505;-1.33352;-0.53298;3
ACCE;10.351;959.653;-0.03651;7.52079;4.49152;3
MAGN;10.352;959.653;7.87800;-25.03600;-38.25600;1
AHRS;10.352;959.653;39.9754;4.2969;24.1498;0.32665;0.10591;0.20898;3
GYRO;10.353;959.653;3.18505;-1.33352;-0.53298;3
LIGH;10.353;959.655;6640.0;3
GYRO;10.363;959.658;2.97064;-1.20646;-0.53267;3
ACCE;10.363;959.665;-0.35913;7.19039;4.94702;3
GYRO;10.364;959.665;2.97064;-1.20646;-0.53267;3
AHRS;10.364;959.665;41.5034;4.2859;22.3764;0.34056;0.10300;0.19431;3
LIGH;10.366;959.667;6640.0;3
MAGN;10.374;959.674;7.21700;-27.03500;-36.77000;1
GYRO;10.375;959.674;2.93002;-1.01007;-0.50885;3
ACCE;10.376;959.674;-1.04327;6.82587;5.42466;3
AHRS;10.377;959.674;42.4731;4.8524;22.7158;0.34704;0.10996;0.19843;3
PRES;10.379;959.677;954.0700;3
LIGH;10.382;959.677;6640.0;3
ACCE;10.382;959.682;-0.96486;7.14789;5.21457;3
GYRO;10.383;959.682;3.05555;-0.83750;-0.46517;3
AHRS;10.384;959.682;43.5962;5.3250;19.9641;0.35784;0.10678;0.17776;3
LIGH;10.386;959.684;9222.0;3
GYRO;10.398;959.687;3.23056;-0.72540;-0.34728;3
ACCE;10.400;959.693;-0.26396;7.65965;4.32273;3
MAGN;10.403;959.693;6.47400;-29.76500;-34.26900;1
AHRS;10.405;959.693;45.2869;5.1953;21.5466;0.37000;0.11298;0.18948;3
GYRO;10.407;959.693;3.23056;-0.72540;-0.34728;3
LIGH;10.408;959.695;4961.0;3
GYRO;10.414;959.698;3.39183;-0.58124;-0.30940;3
ACCE;10.419;959.702;0.58239;7.93259;1.92015;3
GYRO;10.420;959.702;3.39183;-0.58124;-0.30940;3
AHRS;10.420;959.702;48.1497;4.4355;20.2721;0.39504;0.10652;0.17610;3
LIGH;10.421;959.704;4961.0;3
GYRO;10.421;959.707;3.44864;-0.42791;-0.33109;3
ACCE;10.421;959.713;1.19411;8.30309;0.25319;3
MAGN;10.422;959.713;6.47400;-31.78200;-31.44300;1
AHRS;10.422;959.713;51.8791;3.0850;23.3479;0.42332;0.11218;0.19342;3
GYRO;10.423;959.713;3.44864;-0.42791;-0.33109;3
LIGH;10.423;959.715;4961.0;3
GYRO;10.424;959.718;3.48040;-0.32895;-0.34208;3
ACCE;10.424;959.722;1.01275;8.18697;-1.00257;3
GYRO;10.424;959.722;3.48040;-0.32895;-0.34208;3
AHRS;10.425;959.722;56.0466;1.8704;21.7178;0.45864;0.10265;0.17381;3
LIGH;10.426;959.724;3454.0;3
SOUN;10.426;324.34;0.00990;53.89
GYRO;10.432;959.727;3.37167;-0.02291;-0.30024;3
ACCE;10.433;959.734;0.70390;7.57885;-1.56940;3
MAGN;10.433;959.734;6.47400;-34.08600;-28.69100;1
AHRS;10.433;959.734;60.1063;0.9136;23.2905;0.48909;0.10784;0.17862;3
GYRO;10.434;959.734;3.37167;-0.02291;-0.30024;3
LIGH;10.434;959.736;3454.0;3
ACCE;10.439;959.742;0.49500;7.55251;-1.49757;3
GYRO;10.441;959.742;3.11236;0.25992;-0.32193;3
AHRS;10.441;959.742;63.9033;0.1115;21.4829;0.51978;0.09944;0.15865;3
LIGH;10.442;959.744;3454.0;3
GYRO;10.451;959.747;2.76630;0.20922;-0.38179;3
ACCE;10.451;959.753;0.09577;7.63391;-0.95768;3
MAGN;10.452;959.753;6.47400;-35.41100;-26.27700;1
AHRS;10.455;959.753;67.1101;-0.0719;22.0279;0.54266;0.10509;0.15887;3
GYRO;10.456;959.753;2.76630;0.20922;-0.38179;3
LIGH;10.456;959.755;3454.0;3
GYRO;10.459;959.758;2.45232;-0.21777;-0.45968;3
ACCE;10.461;959.762;-0.29449;7.57047;-0.13108;3
GYRO;10.461;959.762;2.45232;-0.21777;-0.45968;3
AHRS;10.462;959.762;69.4562;0.5701;19.2504;0.56097;0.09928;0.14021;3
LIGH;10.462;959.764;2511.0;3
GYRO;10.477;959.767;2.22202;-0.77030;-0.52687;3
ACCE;10.478;959.773;-1.12108;7.35618;0.92536;3
MAGN;10.478;959.773;6.47400;-36.40800;-25.12900;1
AHRS;10.479;959.773;70.7472;3.1603;16.2492;0.56970;0.10404;0.13100;3
GYRO;10.482;959.773;2.22202;-0.77030;-0.52687;3
LIGH;10.485;959.775;2511.0;3
GYRO;10.485;959.778;2.07664;-1.17164;-0.53695;3
ACCE;10.486;959.782;-1.33237;7.60877;1.47004;3
GYRO;10.487;959.782;2.07664;-1.17164;-0.53695;3
AHRS;10.487;959.782;71.5300;6.1799;10.9308;0.57679;0.09913;0.10853;3
LIGH;10.488;959.785;2511.0;3
GYRO;10.492;959.787;2.04731;-1.41721;-0.49969;3
ACCE;10.498;959.794;-1.43592;7.65785;0.99898;3
MAGN;10.499;959.794;5.78300;-37.55700;-23.37100;1
AHRS;10.500;959.794;72.5234;9.5386;6.0407;0.58508;0.09801;0.09145;3
GYRO;10.501;959.794;2.04731;-1.41721;-0.49969;3
LIGH;10.501;959.797;2511.0;3
ACCE;10.502;959.802;-1.80822;7.45734;-0.30885;3
GYRO;10.505;959.802;2.09435;-1.60077;-0.46884;3
AHRS;10.506;959.802;74.1847;14.7090;-2.4468;0.60018;0.08931;0.06029;3
LIGH;10.512;959.804;2116.0;3
GYRO;10.512;959.807;2.24371;-1.64903;-0.41814;3
ACCE;10.513;959.813;-1.85371;7.65366;-1.81540;3
MAGN;10.513;959.813;5.78300;-38.86400;-22.28200;1
AHRS;10.514;959.813;76.6360;22.2460;-13.0179;0.62161;0.08142;0.03157;3
GYRO;10.516;959.813;2.24371;-1.64903;-0.41814;3
LIGH;10.517;959.815;2116.0;3
ACCE;10.524;959.822;-1.63644;7.82844;-3.08373;3
GYRO;10.525;959.822;2.38757;-1.56931;-0.36102;3
AHRS;10.525;959.822;79.5125;33.7057;-26.8172;0.64706;0.07487;0.00974;3
LIGH;10.526;959.824;2116.0;3
GYRO;10.531;959.827;2.41353;-1.27365;-0.25198;3
ACCE;10.531;959.833;-1.68731;7.78175;-3.71879;3
MAGN;10.532;959.833;5.38100;-39.50500;-20.00500;1
AHRS;10.534;959.833;81.8018;52.8434;-48.2581;0.67262;0.06725;-0.01082;3
GYRO;10.534;959.833;2.41353;-1.27365;-0.25198;3
LIGH;10.535;959.835;2668.0;3
GYRO;10.544;959.838;2.27608;-0.98655;-0.14539;3
GYRO;10.544;959.843;2.27608;-0.98655;-0.14539;3
AHRS;10.544;959.845;82.6933;78.7690;-75.4558;0.69533;0.06432;-0.02352;3
ACCE;10.545;959.845;-1.67594;7.57525;-3.91033;3
GYRO;10.545;959.845;2.27608;-0.98655;-0.14539;3
LIGH;10.546;959.848;2051.0;3
MAGN;10.553;959.854;5.38100;-40.40600;-19.04900;1
GYRO;10.553;959.854;2.02716;-0.90805;-0.06292;3
ACCE;10.553;959.854;-1.51194;7.61177;-4.35386;3
AHRS;10.554;959.854;82.1324;105.3239;-103.3337;0.71734;0.05925;-0.03475;3
PRES;10.554;959.857;954.0800;3
LIGH;10.555;959.857;2051.0;3
ACCE;10.559;959.862;-1.82259;7.59022;-4.58549;3
GYRO;10.560;959.862;1.75899;-0.99418;0.02077;3
AHRS;10.560;959.862;80.2122;123.2807;-122.0897;0.73707;0.05809;-0.04345;3
LIGH;10.561;959.864;2051.0;3
GYRO;10.571;959.867;1.55312;-1.05252;0.09132;3
ACCE;10.572;959.873;-2.16855;7.59979;-4.98174;3
MAGN;10.573;959.873;4.89000;-41.04100;-17.75900;1
AHRS;10.573;959.873;77.6065;133.7802;-134.3884;0.75607;0.05110;-0.05856;3
GYRO;10.574;959.873;1.55312;-1.05252;0.09132;3
LIGH;10.575;959.875;2007.0;3
GYRO;10.580;959.878;1.46791;-0.99693;0.12737;3
ACCE;10.580;959.882;-2.37385;7.53395;-5.20679;3
GYRO;10.581;959.882;1.46791;-0.99693;0.12737;3
AHRS;10.581;959.882;74.8660;139.8197;-141.2289;0.77277;0.05058;-0.06782;3
LIGH;10.582;959.884;2007.0;3
GYRO;10.591;959.887;1.30420;-0.94012;0.21747;3
ACCE;10.592;959.893;-2.35649;7.55550;-5.45220;3
MAGN;10.592;959.893;4.33600;-41.39400;-16.35700;1
AHRS;10.593;959.893;72.2462;143.9479;-147.0156;0.78829;0.04313;-0.08053;3
GYRO;10.594;959.893;1.30420;-0.94012;0.21747;3
LIGH;10.594;959.895;2007.0;3
GYRO;10.601;959.898;1.11208;-0.83933;0.35430;3
ACCE;10.601;959.902;-1.91237;7.77996;-5.79457;3
GYRO;10.602;959.902;1.11208;-0.83933;0.35430;3
AHRS;10.603;959.902;69.9287;147.8569;-150.8368;0.80206;0.04472;-0.08093;3
LIGH;10.603;959.904;2007.0;3
GYRO;10.612;959.907;0.83994;-0.78496;0.52595;3
ACCE;10.613;959.914;-1.96983;7.52318;-5.59525;3
MAGN;10.613;959.914;3.96200;-41.80100;-16.00300;1
AHRS;10.614;959.914;67.8874;150.3229;-154.3566;0.81366;0.03853;-0.08737;3
GYRO;10.616;959.914;0.83994;-0.78496;0.52595;3
LIGH;10.616;959.916;1984.0;3
ACCE;10.623;959.922;-1.83516;7.24665;-5.21457;3
GYRO;10.624;959.922;0.52931;-0.77916;0.64019;3
AHRS;10.625;959.922;66.2534;152.0460;-156.0202;0.82236;0.03971;-0.08770;3
LIGH;10.626;959.924;1984.0;3
GYRO;10.638;959.927;0.25137;-0.85582;0.70158;3
GYRO;10.639;959.932;0.25137;-0.85582;0.70158;3
AHRS;10.644;959.935;65.1505;153.4728;-158.1162;0.82874;0.03440;-0.09035;3
MAGN;10.645;959.935;3.57800;-41.80100;-16.55700;1
ACCE;10.646;959.935;-1.54246;7.25922;-4.73753;3
GYRO;10.647;959.935;0.25137;-0.85582;0.70158;3
LIGH;10.648;959.938;1984.0;3
ACCE;10.648;959.942;-1.37188;7.34302;-4.40773;3
GYRO;10.653;959.942;0.02138;-0.92760;0.75045;3
AHRS;10.654;959.942;64.4165;154.6662;-159.0019;0.83300;0.03551;-0.08767;3
LIGH;10.655;959.944;1984.0;3
GYRO;10.655;959.947;-0.14325;-0.91905;0.76358;3
ACCE;10.656;959.953;-1.21625;7.33823;-4.58430;3
MAGN;10.657;959.953;2.33100;-42.14600;-16.55700;1
AHRS;10.658;959.953;63.6922;156.0125;-161.2129;0.83768;0.02744;-0.08992;3
GYRO;10.659;959.953;-0.14325;-0.91905;0.76358;3
LIGH;10.660;959.956;1983.0;3
ACCE;10.661;959.962;-1.26653;7.18380;-4.87100;3
GYRO;10.662;959.962;-0.20556;-0.82497;0.73670;3
AHRS;10.663;959.962;62.8139;157.2534;-162.0912;0.84253;0.02872;-0.08674;3
LIGH;10.664;959.964;1983.0;3
GYRO;10.672;959.967;-0.33598;-0.69669;0.71777;3
ACCE;10.673;959.974;-1.46705;6.94318;-4.75668;3
MAGN;10.673;959.974;2.00300;-41.46200;-16.55700;1
AHRS;10.674;959.974;61.9631;157.9648;-163.6585;0.84697;0.02222;-0.09037;3
GYRO;10.674;959.974;-0.33598;-0.69669;0.71777;3
LIGH;10.675;959.977;1983.0;3
ACCE;10.680;959.982;-1.86688;6.84203;-4.41970;3
GYRO;10.680;959.982;-0.49999;-0.63102;0.69119;3
AHRS;10.680;959.982;61.2625;157.8613;-163.7773;0.84981;0.02230;-0.09300;3
LIGH;10.681;959.984;1983.0;3
GYRO;10.691;959.987;-0.65393;-0.51007;0.69914;3
ACCE;10.692;959.993;-2.22541;6.93301;-4.44065;3
MAGN;10.692;959.993;1.03700;-41.46200;-17.22700;1
AHRS;10.692;959.993;60.5687;157.3191;-164.7886;0.85235;0.01377;-0.10287;3
GYRO;10.693;959.993;-0.65393;-0.51007;0.69914;3
LIGH;10.693;959.995;2002.0;3
GYRO;10.700;959.998;-0.75564;-0.36255;0.77366;3
ACCE;10.701;960.002;-2.35949;7.03237;-4.90752;3
GYRO;10.701;960.002;-0.75564;-0.36255;0.77366;3
AHRS;10.701;960.002;59.6935;156.9338;-164.7938;0.85554;0.01381;-0.10737;3
LIGH;10.702;960.004;2002.0;3
GYRO;10.711;960.007;-0.80543;-0.14447;0.89156;3
ACCE;10.712;960.013;-2.33195;6.70915;-5.29777;3
MAGN;10.712;960.013;0.05300;-41.08800;-18.46400;1
AHRS;10.732;960.013;58.5974;156.8425;-166.0548;0.85994;0.00622;-0.11555;3
GYRO;10.758;960.013;-0.80543;-0.14447;0.89156;3
LIGH;10.764;960.015;2002.0;3
GYRO;10.768;960.018;-0.88881;0.09224;1.01129;3
ACCE;10.769;960.025;-2.07517;6.39431;-5.36241;3
GYRO;10.773;960.025;-0.88881;0.09224;1.01129;3
AHRS;10.774;960.025;57.5276;157.0969;-166.3632;0.86443;0.00714;-0.11682;3
LIGH;10.776;960.027;2036.0;3
GYRO;10.776;960.030;-1.05985;0.29138;1.14385;3
ACCE;10.777;960.034;-1.21985;6.60740;-4.68066;3
MAGN;10.777;960.034;-1.63700;-40.57600;-18.46400;1
AHRS;10.778;960.034;57.1898;157.9755;-168.2989;0.86669;-0.00310;-0.11896;3
GYRO;10.778;960.034;-1.05985;0.29138;1.14385;3
PRES;10.779;960.041;954.0500;3
LIGH;10.781;960.041;2036.0;3
ACCE;10.783;960.042;-0.06045;6.56969;-3.56437;3
GYRO;10.784;960.042;-1.26632;0.39889;1.26052;3
AHRS;10.784;960.042;57.7067;159.6319;-169.0085;0.86627;-0.00237;-0.10866;3
LIGH;10.785;960.052;2036.0;3
GYRO;10.785;960.047;-1.36406;0.42577;1.29076;3
ACCE;10.785;960.053;0.87747;6.77260;-2.93050;3
MAGN;10.786;960.053;-2.14200;-39.90300;-20.07500;1
AHRS;10.786;960.053;58.7729;162.1250;-171.1992;0.86406;-0.00997;-0.09778;3
GYRO;10.787;960.053;-1.36406;0.42577;1.29076;3
LIGH;10.787;960.056;2036.0;3
GYRO;10.787;960.058;-1.52472;0.43677;1.26907;3
ACCE;10.788;960.062;1.40181;7.24426;-2.98617;3
GYRO;10.788;960.062;-1.52472;0.43677;1.26907;3
AHRS;10.788;960.062;59.9325;165.3031;-172.6757;0.86153;-0.00888;-0.07894;3
LIGH;10.789;960.064;2096.0;3
GYRO;10.789;960.067;-1.63926;0.49052;1.16584;3
ACCE;10.790;960.073;1.51912;7.56029;-3.36924;3
MAGN;10.790;960.073;-2.98600;-39.56200;-21.34500;1
AHRS;10.790;960.073;60.8114;168.6783;-175.5027;0.85956;-0.01621;-0.06525;3
GYRO;10.791;960.073;-1.63926;0.49052;1.16584;3
LIGH;10.791;960.076;2096.0;3
GYRO;10.791;960.078;-1.76204;0.59010;1.05038;3
ACCE;10.792;960.082;1.38983;7.67162;-3.93367;3
GYRO;10.793;960.082;-1.76204;0.59010;1.05038;3
AHRS;10.793;960.082;61.2069;171.8025;-177.1418;0.85915;-0.01496;-0.04884;3
LIGH;10.794;960.084;2096.0;3
GYRO;10.812;960.087;-1.94255;0.78802;0.95814;3
GYRO;10.813;960.092;-1.94255;0.78802;0.95814;3
ACCE;10.813;960.096;0.99838;7.22151;-4.42089;3
AHRS;10.814;960.096;60.3277;176.0598;178.7368;0.86384;-0.02680;-0.03526;3
MAGN;10.817;960.096;-3.40400;-38.53700;-22.64700;1
GYRO;10.817;960.096;-1.94255;0.78802;0.95814;3
LIGH;10.817;960.100;2096.0;3
GYRO;10.818;960.102;-2.18598;1.10139;0.94195;3
AHRS;10.818;960.102;60.3277;176.0598;178.7368;0.86384;-0.02680;-0.03526;3
ACCE;10.819;960.102;0.47884;7.05511;-4.76446;3
GYRO;10.819;960.107;-2.48897;1.44867;1.03297;3
AHRS;10.819;960.113;60.3277;176.0598;178.7368;0.86384;-0.02680;-0.03526;3
MAGN;10.820;960.113;-3.76700;-37.68400;-23.76200;1
ACCE;10.821;960.113;0.08978;5.88974;-3.68168;3
GYRO;10.821;960.113;-2.48897;1.44867;1.03297;3
HUMI;10.821;960.116;49.0;3
TEMP;10.822;960.116;18.5;3
LIGH;10.823;960.116;2240.0;3
LIGH;10.824;960.117;2240.0;3
GYRO;10.824;960.118;-2.81456;1.77792;1.19333;3
ACCE;10.824;960.122;0.35913;5.52282;-2.70904;3
GYRO;10.825;960.122;-2.81456;1.77792;1.19333;3
AHRS;10.829;960.122;60.6218;176.8680;178.2748;0.86267;-0.02678;-0.03119;3
LIGH;10.829;960.124;2240.0;3
GYRO;10.836;960.127;-2.96942;2.08305;1.37078;3
ACCE;10.836;960.133;1.64362;5.39593;-1.44490;3
MAGN;10.837;960.133;-4.47500;-36.33800;-26.64400;1
AHRS;10.837;960.133;62.0945;178.8758;176.2459;0.85608;-0.03312;-0.02529;3
GYRO;10.837;960.133;-2.96942;2.08305;1.37078;3
LIGH;10.838;960.136;2240.0;3
GYRO;10.840;960.138;-3.23300;2.33076;1.43492;3
ACCE;10.840;960.142;3.06099;5.79517;0.97085;3
GYRO;10.841;960.142;-3.23300;2.33076;1.43492;3
AHRS;10.841;960.142;64.4258;-174.8712;172.2854;0.84492;-0.03306;0.00195;3
LIGH;10.841;960.144;3007.0;3
GYRO;10.852;960.147;-3.46055;2.35611;1.45355;3
ACCE;10.853;960.154;4.32572;7.34062;3.60028;3
MAGN;10.853;960.154;-4.47500;-34.62600;-28.96800;1
AHRS;10.854;960.154;68.9666;-164.5037;164.0979;0.81947;-0.03738;0.03246;3
GYRO;10.854;960.154;-3.46055;2.35611;1.45355;3
LIGH;10.854;960.157;3007.0;3
ACCE;10.860;960.162;3.88220;7.39928;5.05057;3
GYRO;10.860;960.162;-3.70826;2.05648;1.29167;3
AHRS;10.860;960.162;73.5340;-149.7481;152.3224;0.78823;-0.03332;0.06476;3
LIGH;10.861;960.164;3007.0;3
GYRO;10.871;960.167;-3.89763;1.44164;0.93951;3
ACCE;10.872;960.173;2.66415;6.48529;5.69700;3
MAGN;10.872;960.173;-3.42400;-32.16700;-31.76100;1
AHRS;10.872;960.173;77.1930;-130.0043;134.2673;0.75512;-0.03235;0.08462;3
GYRO;10.873;960.173;-3.89763;1.44164;0.93951;3
LIGH;10.873;960.176;4397.0;3
GYRO;10.881;960.178;-3.94741;0.91233;0.56016;3
ACCE;10.881;960.182;3.14419;7.85298;4.78900;3
GYRO;10.881;960.182;-3.94741;0.91233;0.56016;3
AHRS;10.882;960.182;78.2107;-106.5406;113.4144;0.72691;-0.02608;0.11042;3
LIGH;10.882;960.185;4397.0;3
GYRO;10.891;960.187;-3.80539;0.80604;0.38057;3
ACCE;10.892;960.193;2.58753;7.73387;2.93649;3
MAGN;10.892;960.193;-3.10300;-28.79000;-34.13800;1
AHRS;10.893;960.193;77.8479;-92.7818;100.1284;0.71010;-0.02932;0.11942;3
GYRO;10.893;960.193;-3.80539;0.80604;0.38057;3
LIGH;10.894;960.196;4397.0;3
GYRO;10.903;960.198;-3.56929;1.10200;0.25840;3
ACCE;10.904;960.205;1.88603;6.66606;1.13784;3
GYRO;10.904;960.205;-3.56929;1.10200;0.25840;3
AHRS;10.904;960.205;77.4977;-88.1835;96.1904;0.70413;-0.02786;0.12601;3
LIGH;10.905;960.207;4397.0;3
MAGN;10.913;960.214;-2.77500;-25.44500;-36.17800;1
GYRO;10.913;960.214;-3.51614;1.57573;0.12004;3
ACCE;10.913;960.214;1.53169;5.44382;0.94930;3
AHRS;10.914;960.214;76.9544;-76.5304;84.1480;0.68750;-0.03252;0.12585;3
LIGH;10.916;960.217;6367.0;3
PRES;10.916;960.217;954.0600;3
ACCE;10.921;960.222;0.75597;3.67929;1.98240;3
GYRO;10.922;960.222;-3.60105;2.12825;0.09407;3
AHRS;10.922;960.222;76.3625;-68.8481;77.0737;0.67570;-0.02991;0.13062;3
LIGH;10.923;960.225;6367.0;3
GYRO;10.932;960.227;-3.89304;2.39551;0.13653;3
ACCE;10.932;960.233;0.67636;3.97437;4.33351;3
MAGN;10.933;960.233;-0.28200;-22.64500;-38.27600;1
AHRS;10.933;960.233;75.6158;-61.9137;70.4622;0.66385;-0.02870;0.13328;3
GYRO;10.934;960.233;-3.89304;2.39551;0.13653;3
LIGH;10.935;960.236;6367.0;3
GYRO;10.940;960.238;-4.12731;2.82678;0.27703;3
ACCE;10.941;960.242;1.05225;4.62979;7.06050;3
GYRO;10.941;960.242;-4.12731;2.82678;0.27703;3
AHRS;10.942;960.242;72.4729;-44.6986;54.5817;0.62649;-0.02189;0.14229;3
LIGH;10.942;960.244;6367.0;3
GYRO;10.953;960.247;-4.16732;3.09464;0.42822;3
ACCE;10.953;960.253;0.99539;5.45998;8.92858;3
MAGN;10.954;960.253;1.79700;-18.59400;-40.59400;3
AHRS;10.955;960.253;67.4496;-31.7501;43.7318;0.58034;-0.01225;0.15700;3
GYRO;10.955;960.253;-4.16732;3.09464;0.42822;3
LIGH;10.956;960.257;8418.0;3
SOUN;10.958;449.47;0.01372;56.72
GYRO;10.963;960.258;-4.04576;3.20216;0.40928;3
ACCE;10.964;960.262;0.68714;6.87974;9.50378;3
GYRO;10.964;960.262;-4.04576;3.20216;0.40928;3
AHRS;10.965;960.262;62.8725;-23.5964;36.8479;0.53950;-0.00416;0.16279;3
LIGH;10.966;960.264;8418.0;3
GYRO;10.973;960.267;-3.83593;3.18627;0.21838;3
ACCE;10.974;960.274;-0.87089;5.92445;9.22965;3
MAGN;10.974;960.274;4.26400;-14.83900;-41.01500;3
AHRS;10.979;960.274;59.0106;-16.5089;30.3710;0.50311;0.00709;0.15737;3
GYRO;10.981;960.274;-3.83593;3.18627;0.21838;3
LIGH;10.982;960.277;8418.0;3
ACCE;10.982;960.282;-2.53546;3.85706;8.61374;3
GYRO;10.983;960.282;-3.64076;3.11480;-0.03451;3
AHRS;10.983;960.282;55.1999;-9.6086;21.3159;0.46743;0.01244;0.12519;3
LIGH;10.984;960.284;8418.0;3
GYRO;10.995;960.287;-3.47491;3.03814;-0.15333;3
ACCE;10.996;960.293;-1.42994;4.62141;6.71095;3
MAGN;11.001;960.293;6.12700;-11.53400;-41.74800;3
AHRS;11.002;960.293;53.0688;-6.2352;18.6262;0.44807;0.02417;0.12059;3
GYRO;11.003;960.293;-3.47491;3.03814;-0.15333;3
LIGH;11.003;960.296;10336.0;3
GYRO;11.004;960.298;-3.38083;2.79196;-0.14386;3
ACCE;11.004;960.302;-0.17119;5.32231;4.96198;3
GYRO;11.005;960.302;-3.38083;2.79196;-0.14386;3
AHRS;11.006;960.302;52.4810;-5.3037;17.1950;0.44291;0.02499;0.11372;3
LIGH;11.007;960.304;10336.0;3
GYRO;11.012;960.307;-3.23514;2.18048;-0.18265;3
ACCE;11.017;960.313;0.10355;4.93864;3.49254;3
MAGN;11.018;960.313;7.32400;-8.49300;-41.74800;3
AHRS;11.019;960.313;52.6772;-5.0091;18.5705;0.44376;0.03287;0.12533;3
GYRO;11.021;960.313;-3.23514;2.18048;-0.18265;3
LIGH;11.022;960.316;10336.0;3
GYRO;11.023;960.318;-3.35121;1.78495;-0.36927;3
ACCE;11.023;960.322;-0.15143;3.93846;3.35308;3
GYRO;11.028;960.322;-3.35121;1.78495;-0.36927;3
AHRS;11.028;960.322;50.6609;-3.3123;18.1876;0.42641;0.04180;0.13059;3
LIGH;11.034;960.324;10336.0;3
GYRO;11.034;960.327;-3.77942;1.14507;-0.49144;3
ACCE;11.035;960.335;-0.18435;2.89758;4.40832;3
MAGN;11.035;960.335;8.50500;-4.76200;-42.45600;3
AHRS;11.036;960.335;48.9431;-2.0707;16.7479;0.41215;0.04405;0.12512;3
GYRO;11.037;960.335;-3.77942;1.14507;-0.49144;3
LIGH;11.038;960.338;11923.0;3
ACCE;11.049;960.342;-0.51595;1.39462;6.61039;3
GYRO;11.050;960.342;-4.26750;0.96883;-0.47617;3
AHRS;11.051;960.342;47.2834;-2.4748;18.2636;0.39898;0.04410;0.13680;3
LIGH;11.053;960.344;11923.0;3
GYRO;11.053;960.347;-4.57324;1.13621;-0.42638;3
ACCE;11.053;960.353;-0.76315;1.07500;9.43435;3
MAGN;11.054;960.353;10.00600;-0.26000;-42.10300;3
AHRS;11.055;960.353;41.9361;-1.1164;19.7763;0.35408;0.05249;0.15691;3
GYRO;11.056;960.353;-4.57324;1.13621;-0.42638;3
LIGH;11.056;960.356;11923.0;3
GYRO;11.061;960.358;-4.63066;1.38178;-0.36377;3
ACCE;11.062;960.362;-0.70928;1.60711;12.33373;3
GYRO;11.062;960.362;-4.63066;1.38178;-0.36377;3
AHRS;11.063;960.362;36.1871;-0.1575;21.6523;0.30529;0.05705;0.17812;3
LIGH;11.066;960.364;13120.0;3
GYRO;11.072;960.367;-4.45535;1.59039;-0.28986;3
ACCE;11.072;960.373;-0.91040;1.94110;14.09826;3
MAGN;11.072;960.373;10.97200;3.72900;-42.10300;3
AHRS;11.073;960.373;31.0906;0.6771;23.6533;0.26114;0.06050;0.19900;3
GYRO;11.073;960.373;-4.45535;1.59039;-0.28986;3
LIGH;11.074;960.376;13120.0;3
GYRO;11.083;960.378;-4.13311;1.76143;-0.23182;3
ACCE;11.084;960.386;-0.28371;3.78463;14.64892;3
GYRO;11.084;960.386;-4.13311;1.76143;-0.23182;3
AHRS;11.085;960.386;28.1073;0.7635;26.2073;0.23504;0.06135;0.22150;3
LIGH;11.085;960.388;13120.0;3
MAGN;11.093;960.394;12.49000;7.03500;-41.08100;3
GYRO;11.093;960.394;-3.94741;1.89857;-0.22083;3
ACCE;11.094;960.394;-0.61830;4.03124;14.29997;3
AHRS;11.094;960.394;26.0648;1.0688;26.8162;0.21724;0.06113;0.22795;3
LIGH;11.094;960.397;13120.0;3
PRES;11.095;960.397;954.1200;3
ACCE;11.100;960.402;-1.99976;2.14221;13.24113;3
GYRO;11.101;960.402;-3.55768;1.91964;-0.33903;3
AHRS;11.101;960.402;23.6612;2.2426;26.5954;0.19508;0.06579;0.22899;3
LIGH;11.102;960.404;13939.0;3
GYRO;11.111;960.407;-3.17925;1.81641;-0.60384;3
ACCE;11.112;960.413;-3.59310;0.63626;12.14219;3
MAGN;11.112;960.413;14.05600;9.66300;-40.45800;3
AHRS;11.113;960.413;21.0472;4.2413;24.6327;0.17055;0.07448;0.21618;3
GYRO;11.113;960.413;-3.17925;1.81641;-0.60384;3
LIGH;11.115;960.416;13939.0;3
GYRO;11.120;960.418;-2.84144;1.52136;-0.72326;3
ACCE;11.121;960.422;-4.62081;0.19034;11.20786;3
GYRO;11.121;960.422;-2.84144;1.52136;-0.72326;3
AHRS;11.121;960.422;18.6940;6.5961;21.3367;0.14883;0.08580;0.19155;3
LIGH;11.122;960.424;13939.0;3
GYRO;11.132;960.427;-2.52623;1.08032;-0.59284;3
ACCE;11.132;960.433;-3.59729;1.09894;9.58938;3
MAGN;11.132;960.433;14.05600;11.92300;-39.52900;3
AHRS;11.133;960.433;17.4237;8.1232;18.8831;0.13755;0.09385;0.17232;3
GYRO;11.133;960.433;-2.52623;1.08032;-0.59284;3
LIGH;11.134;960.436;13939.0;3
GYRO;11.140;960.438;-2.25134;0.61300;-0.39981;3
ACCE;11.141;960.442;-2.25953;1.94050;8.35397;3
GYRO;11.141;960.442;-2.25134;0.61300;-0.39981;3
AHRS;11.142;960.442;16.9938;8.7806;17.6992;0.13392;0.09747;0.16288;3
LIGH;11.142;960.444;14511.0;3
GYRO;11.153;960.447;-2.17926;0.14355;-0.37874;3
ACCE;11.153;960.454;-1.45148;1.71784;7.88710;3
MAGN;11.154;960.454;14.05600;14.39000;-39.88000;3
AHRS;11.154;960.454;16.5708;8.9259;17.2741;0.13047;0.09770;0.15924;3
GYRO;11.155;960.454;-2.17926;0.14355;-0.37874;3
LIGH;11.155;960.457;14511.0;3
ACCE;11.161;960.463;-0.87747;1.17136;8.22289;3
GYRO;11.161;960.463;-2.37840;-0.22694;-0.46578;3
AHRS;11.162;960.463;15.8159;8.6657;18.2336;0.12360;0.09562;0.16675;3
LIGH;11.162;960.465;14511.0;3
GYRO;11.172;960.468;-2.63405;-0.22235;-0.52657;3
ACCE;11.173;960.473;-0.73442;0.28970;9.07702;3
MAGN;11.173;960.473;14.05600;16.53200;-38.66500;3
AHRS;11.174;960.473;14.4631;8.2579;19.1167;0.11195;0.09129;0.17324;3
GYRO;11.175;960.473;-2.63405;-0.22235;-0.52657;3
LIGH;11.176;960.476;0.0;3
GYRO;11.182;960.478;-2.71316;0.11912;-0.55039;3
ACCE;11.183;960.482;-0.84515;-0.18136;9.80845;3
GYRO;11.183;960.482;-2.71316;0.11912;-0.55039;3
AHRS;11.184;960.482;12.8471;7.8973;20.7738;0.09745;0.08743;0.18631;3
LIGH;11.185;960.486;0.0;3
GYRO;11.193;960.487;-2.75073;0.32895;-0.59223;3
ACCE;11.194;960.493;-1.11929;-0.04848;10.05744;3
MAGN;11.194;960.493;14.05600;18.31200;-37.91100;3
AHRS;11.195;960.493;11.4448;7.7271;20.8967;0.08567;0.08397;0.18664;3
GYRO;11.196;960.493;-2.75073;0.32895;-0.59223;3
LIGH;11.197;960.497;0.0;3
GYRO;11.201;960.498;-2.67590;0.70219;-0.63102;3
ACCE;11.202;960.502;-1.57479;-0.03053;9.66420;3
GYRO;11.203;960.502;-2.67590;0.70219;-0.63102;3
AHRS;11.203;960.502;10.2434;7.8887;21.3611;0.07482;0.08383;0.19019;3
LIGH;11.204;960.505;15069.0;3
GYRO;11.217;960.507;-2.59587;0.94531;-0.65943;3
ACCE;11.218;960.515;-2.29245;-0.25498;9.00639;3
MAGN;11.219;960.515;14.78400;20.75000;-35.98700;3
AHRS;11.219;960.515;9.0853;8.5292;20.3458;0.06465;0.08691;0.18137;3
GYRO;11.222;960.515;-2.59587;0.94531;-0.65943;3
LIGH;11.223;960.517;15069.0;3
ACCE;11.224;960.523;-3.26629;-1.04806;9.59237;3
GYRO;11.224;960.523;-2.61725;1.02900;-0.64813;3
AHRS;11.225;960.523;7.4944;9.6395;19.3506;0.05011;0.09359;0.17253;3
LIGH;11.226;960.525;15069.0;3
GYRO;11.232;960.528;-2.73087;0.93035;-0.57146;3
ACCE;11.233;960.533;-3.13640;-1.22284;10.56202;3
MAGN;11.233;960.533;14.78400;22.79500;-35.27800;3
AHRS;11.239;960.533;5.9086;10.4386;18.1863;0.03632;0.09782;0.16181;3
GYRO;11.241;960.533;-2.73087;0.93035;-0.57146;3
LIGH;11.242;960.536;15069.0;3
GYRO;11.242;960.538;-2.82770;0.63897;-0.47159;3
ACCE;11.243;960.542;-2.90477;-1.31262;11.64061;3
GYRO;11.244;960.542;-2.82770;0.63897;-0.47159;3
AHRS;11.245;960.542;4.4194;10.8784;18.2307;0.02289;0.09960;0.16120;3
LIGH;11.246;960.545;15020.0;3
GYRO;11.254;960.547;-2.83594;0.21380;-0.39309;3
ACCE;11.257;960.553;-2.92452;-1.28808;11.88242;3
MAGN;11.258;960.553;14.78400;25.52300;-34.53300;3
AHRS;11.258;960.553;3.1444;11.2395;17.3669;0.01221;0.10089;0.15285;3
GYRO;11.259;960.553;-2.83594;0.21380;-0.39309;3
LIGH;11.260;960.556;15020.0;3
GYRO;11.269;960.558;-2.80021;-0.15608;-0.35949;3
GYRO;11.273;960.563;-2.80021;-0.15608;-0.35949;3
AHRS;11.273;960.566;1.8912;11.7374;17.1730;0.00097;0.10354;0.15017;3
ACCE;11.278;960.566;-3.14957;-1.58317;11.31919;3
GYRO;11.281;960.566;-2.80021;-0.15608;-0.35949;3
LIGH;11.281;960.569;15020.0;3
MAGN;11.282;960.575;13.90000;27.61800;-32.84400;3
GYRO;11.282;960.575;-2.65482;-0.24312;-0.29596;3
ACCE;11.283;960.575;-3.12623;-1.88843;11.02530;3
AHRS;11.283;960.575;0.6299;12.1930;15.6934;-0.00908;0.10595;0.13633;3
LIGH;11.286;960.578;0.0;3
PRES;11.286;960.578;954.0700;3
ACCE;11.286;960.582;-2.89519;-2.17034;11.07139;3
GYRO;11.287;960.582;-2.48347;-0.17471;-0.21869;3
AHRS;11.287;960.582;-0.6349;12.4637;15.8288;-0.02040;0.10676;0.13628;3
LIGH;11.287;960.584;0.0;3
GYRO;11.296;960.587;-2.36558;0.08766;-0.12920;3
ACCE;11.298;960.593;-2.43849;-2.31938;11.58674;3
MAGN;11.299;960.593;13.90000;29.45200;-30.82800;3
AHRS;11.299;960.593;-1.8232;12.3987;15.5071;-0.03024;0.10485;0.13240;3
GYRO;11.300;960.593;-2.36558;0.08766;-0.12920;3
LIGH;11.300;960.596;0.0;3
GYRO;11.301;960.598;-2.26417;0.29596;-0.06567;3
ACCE;11.301;960.602;-2.19668;-2.76171;12.41094;3
GYRO;11.301;960.602;-2.26417;0.29596;-0.06567;3
AHRS;11.302;960.602;-3.0790;12.1220;16.4563;-0.04155;0.10064;0.13946;3
LIGH;11.302;960.605;14771.0;3
GYRO;11.312;960.607;-2.08366;0.27275;-0.03665;3
ACCE;11.312;960.613;-1.88364;-2.55940;12.77965;3
MAGN;11.313;960.613;13.90000;30.70600;-29.60500;3
AHRS;11.313;960.613;-4.0501;11.6820;16.6694;-0.04952;0.09553;0.14055;3
GYRO;11.314;960.613;-2.08366;0.27275;-0.03665;3
LIGH;11.315;960.616;14771.0;3
GYRO;11.321;960.618;-1.79045;0.02382;-0.01191;3
ACCE;11.321;960.622;-1.77470;-2.27748;12.71860;3
GYRO;11.321;960.622;-1.79045;0.02382;-0.01191;3
AHRS;11.322;960.622;-4.7498;11.2517;17.5563;-0.05570;0.09051;0.14773;3
LIGH;11.322;960.624;14771.0;3
GYRO;11.333;960.627;-1.45814;-0.26939;0.01588;3
ACCE;11.333;960.634;-2.06141;-2.23080;12.04403;3
MAGN;11.333;960.634;13.90000;31.26200;-28.73300;3
AHRS;11.334;960.634;-5.3639;11.0847;17.3713;-0.06061;0.08834;0.14568;3
GYRO;11.335;960.634;-1.45814;-0.26939;0.01588;3
LIGH;11.335;960.637;14771.0;3
ACCE;11.341;960.642;-2.36308;-2.18351;10.71944;3
GYRO;11.341;960.642;-1.14049;-0.34361;0.04154;3
AHRS;11.341;960.642;-5.9465;11.2164;17.4544;-0.06583;0.08863;0.14579;3
LIGH;11.342;960.644;14546.0;3
GYRO;11.352;960.647;-0.99418;-0.11820;0.06353;3
ACCE;11.352;960.653;-2.60190;-2.20207;9.39904;3
MAGN;11.352;960.653;14.36000;31.77700;-28.73300;3
AHRS;11.353;960.653;-6.5541;11.5908;16.9883;-0.07114;0.09130;0.14100;3
GYRO;11.353;960.653;-0.99418;-0.11820;0.06353;3
LIGH;11.354;960.656;14546.0;3
GYRO;11.361;960.658;-0.77824;0.05253;0.12004;3
ACCE;11.361;960.663;-2.77368;-2.24935;8.64067;3
GYRO;11.362;960.663;-0.77824;0.05253;0.12004;3
AHRS;11.362;960.663;-7.1837;12.1077;16.6189;-0.07686;0.09515;0.13689;3
LIGH;11.363;960.665;14546.0;3
GYRO;11.372;960.668;-0.73579;0.34086;0.17379;3
ACCE;11.373;960.674;-2.56000;-2.21284;8.59698;3
MAGN;11.374;960.674;14.36000;31.77700;-27.40900;3
AHRS;11.375;960.674;-7.7562;12.4831;16.4027;-0.08202;0.09777;0.13420;3
GYRO;11.376;960.674;-0.73579;0.34086;0.17379;3
LIGH;11.376;960.676;0.0;3
GYRO;11.381;960.679;-0.84788;0.43463;0.22541;3
ACCE;11.381;960.683;-2.22840;-2.20207;9.26137;3
GYRO;11.382;960.683;-0.84788;0.43463;0.22541;3
AHRS;11.383;960.683;-8.2374;12.5774;16.4800;-0.08631;0.09790;0.13430;3
LIGH;11.384;960.685;0.0;3
GYRO;11.393;960.688;-1.01923;0.34270;0.26023;3
ACCE;11.395;960.695;-1.94828;-2.24935;10.32978;3
MAGN;11.395;960.695;14.36000;32.42900;-26.14800;3
AHRS;11.397;960.695;-8.6240;12.3887;16.8573;-0.08971;0.09548;0.13728;3
GYRO;11.398;960.695;-1.01923;0.34270;0.26023;3
LIGH;11.399;960.697;0.0;3
ACCE;11.401;960.703;-1.75435;-2.31280;11.36528;3
GYRO;11.401;960.703;-1.13743;0.18570;0.25779;3
AHRS;11.402;960.703;-8.9245;11.9988;17.4018;-0.09225;0.09130;0.14195;3
LIGH;11.403;960.705;14262.0;3
SOUN;11.408;355.27;0.01084;54.68
GYRO;11.419;960.708;-1.11452;0.08858;0.21533;3
ACCE;11.420;960.714;-1.78248;-2.31759;12.17990;3
MAGN;11.421;960.714;14.36000;33.00700;-25.31400;3
AHRS;11.422;960.714;-9.1250;11.5810;17.8537;-0.09379;0.08707;0.14596;3
GYRO;11.422;960.714;-1.11452;0.08858;0.21533;3
LIGH;11.423;960.716;14262.0;3
GYRO;11.424;960.719;-0.94928;0.07575;0.13470;3
ACCE;11.425;960.723;-2.27569;-2.68809;12.38161;3
GYRO;11.425;960.723;-0.94928;0.07575;0.13470;3
AHRS;11.426;960.723;-9.4633;11.4474;18.1222;-0.09671;0.08522;0.14804;3
LIGH;11.427;960.725;14262.0;3
GYRO;11.433;960.728;-0.82711;0.08583;0.08827;3
ACCE;11.434;960.734;-3.16094;-3.20823;12.12304;3
MAGN;11.435;960.734;14.36000;33.00700;-24.89600;3
AHRS;11.435;960.734;-10.0240;11.8032;17.9535;-0.10182;0.08761;0.14574;3
GYRO;11.436;960.734;-0.82711;0.08583;0.08827;3
LIGH;11.437;960.736;14262.0;3
GYRO;11.441;960.739;-0.55803;0.09255;0.03146;3
ACCE;11.442;960.743;-3.68408;-3.19925;11.57297;3
GYRO;11.443;960.743;-0.55803;0.09255;0.03146;3
AHRS;11.443;960.743;-10.5484;12.4348;17.5232;-0.10674;0.09267;0.14095;3
LIGH;11.444;960.746;14229.0;3
GYRO;11.453;960.748;-0.32590;0.11790;0.06842;3
ACCE;11.455;960.755;-3.56676;-3.22918;11.39879;3
MAGN;11.455;960.755;14.36000;33.00700;-24.89600;3
AHRS;11.456;960.755;-11.0436;12.9562;17.1960;-0.11132;0.09674;0.13712;3
GYRO;11.457;960.755;-0.32590;0.11790;0.06842;3
PRES;11.457;960.758;954.1400;3
LIGH;11.462;960.758;14229.0;3
ACCE;11.462;960.763;-3.08253;-3.37463;11.77349;3
GYRO;11.463;960.763;-0.18692;0.14508;0.15516;3
AHRS;11.464;960.763;-11.5274;13.1394;17.1954;-0.11566;0.09764;0.13640;3
LIGH;11.465;960.765;14229.0;3
GYRO;11.475;960.768;-0.12156;0.14875;0.21411;3
ACCE;11.476;960.774;-2.57137;-3.34889;12.17571;3
MAGN;11.477;960.774;14.67400;33.68200;-24.37400;3
AHRS;11.477;960.774;-11.9151;13.0080;17.5925;-0.11914;0.09557;0.13950;3
GYRO;11.478;960.774;-0.12156;0.14875;0.21411;3
LIGH;11.479;960.776;0.0;3
GYRO;11.483;960.779;-0.04307;0.12309;0.22663;3
ACCE;11.484;960.783;-2.24995;-3.30460;12.24754;3
GYRO;11.485;960.783;-0.04307;0.12309;0.22663;3
AHRS;11.486;960.783;-12.2363;12.7289;17.9857;-0.12185;0.09231;0.14279;3
LIGH;11.487;960.786;0.0;3
GYRO;11.492;960.788;0.08522;0.08002;0.20800;3
ACCE;11.493;960.794;-2.26252;-3.42670;12.24634;3
MAGN;11.493;960.794;14.67400;33.68200;-23.65400;3
AHRS;11.498;960.794;-12.5769;12.4877;18.4743;-0.12483;0.08923;0.14685;3
GYRO;11.499;960.794;0.08522;0.08002;0.20800;3
LIGH;11.502;960.796;0.0;3
GYRO;11.502;960.799;0.22327;0.02596;0.16493;3
ACCE;11.503;960.803;-2.46124;-3.38420;12.30320;3
GYRO;11.503;960.803;0.22327;0.02596;0.16493;3
AHRS;11.504;960.803;-12.8483;12.3624;18.6982;-0.12714;0.08751;0.14860;3
LIGH;11.505;960.805;14252.0;3
GYRO;11.519;960.808;0.34728;-0.04673;0.12523;3
ACCE;11.523;960.815;-2.55401;-3.09091;12.39059;3
MAGN;11.524;960.815;14.67400;33.18300;-24.14700;3
AHRS;11.524;960.815;-12.9428;12.2861;18.9392;-0.12803;0.08644;0.15064;3
GYRO;11.525;960.815;0.34728;-0.04673;0.12523;3
LIGH;11.525;960.818;14252.0;3
ACCE;11.526;960.823;-2.48997;-3.09151;12.77127;3
GYRO;11.526;960.823;0.40348;-0.12920;0.11240;3
AHRS;11.526;960.823;-12.9891;12.1498;19.0824;-0.12835;0.08505;0.15196;3
LIGH;11.527;960.825;14252.0;3
GYRO;11.532;960.828;0.50427;-0.17196;0.09560;3
ACCE;11.533;960.834;-2.73597;-3.25372;13.44584;3
MAGN;11.536;960.834;14.99100;32.33300;-24.74300;3
AHRS;11.536;960.834;-13.0288;12.0765;19.5658;-0.12894;0.08382;0.15612;3
GYRO;11.539;960.834;0.50427;-0.17196;0.09560;3
LIGH;11.539;960.836;14252.0;3
GYRO;11.547;960.839;0.61728;-0.25259;0.07697;3
ACCE;11.547;960.843;-3.45483;-3.54342;14.03481;3
GYRO;11.548;960.843;0.61728;-0.25259;0.07697;3
AHRS;11.548;960.843;-13.1168;12.2812;19.4148;-0.12985;0.08560;0.15451;3
LIGH;11.549;960.845;14386.0;3
GYRO;11.552;960.848;0.79565;-0.33964;0.06994;3
ACCE;11.552;960.854;-3.96360;-3.61165;14.79497;3
MAGN;11.553;960.854;14.99100;32.33300;-25.69700;3
AHRS;11.553;960.854;-13.1366;12.6096;19.3228;-0.13039;0.08847;0.15333;3
GYRO;11.554;960.854;0.79565;-0.33964;0.06994;3
LIGH;11.554;960.856;14386.0;3
GYRO;11.561;960.859;1.05527;-0.46151;0.12095;3
ACCE;11.562;960.863;-4.19344;-3.57514;15.63893;3
GYRO;11.562;960.863;1.05527;-0.46151;0.12095;3
AHRS;11.565;960.863;-13.0528;12.9081;19.0062;-0.12983;0.09150;0.15039;3
LIGH;11.566;960.866;14386.0;3
GYRO;11.573;960.868;1.42271;-0.58429;0.21655;3
ACCE;11.573;960.875;-4.36523;-3.83611;16.57805;3
MAGN;11.574;960.875;14.99100;31.47500;-27.12700;3
AHRS;11.574;960.875;-12.9975;13.1434;18.9393;-0.12961;0.09366;0.14962;3
GYRO;11.575;960.875;1.42271;-0.58429;0.21655;3
LIGH;11.575;960.877;0.0;3
ACCE;11.580;960.883;-4.55497;-3.89477;16.86535;3
GYRO;11.581;960.883;1.93889;-0.65943;0.34208;3
AHRS;11.581;960.883;-12.9442;13.3922;18.6703;-0.12926;0.09617;0.14711;3
LIGH;11.582;960.885;0.0;3
GYRO;11.592;960.888;2.57388;-0.69333;0.49724;3
ACCE;11.592;960.894;-4.46100;-3.53683;15.96154;3
MAGN;11.593;960.894;14.99100;30.00700;-29.12500;3
AHRS;11.593;960.894;-12.8400;13.6533;18.5762;-0.12863;0.09865;0.14613;3
GYRO;11.594;960.894;2.57388;-0.69333;0.49724;3
LIGH;11.594;960.896;0.0;3
GYRO;11.601;960.899;2.88909;-0.81917;0.57146;3
ACCE;11.601;960.903;-4.50170;-3.05560;15.08946;3
GYRO;11.601;960.903;2.88909;-0.81917;0.57146;3
AHRS;11.602;960.903;-12.6378;13.9797;18.1383;-0.12694;0.10222;0.14228;3
LIGH;11.602;960.905;14994.0;3
GYRO;11.612;960.908;3.40527;-0.96944;0.70494;3
ACCE;11.612;960.914;-4.46339;-2.64978;14.23293;3
MAGN;11.613;960.914;14.99100;27.73700;-30.90000;3
AHRS;11.613;960.914;-12.3751;14.3367;18.0132;-0.12504;0.10579;0.14114;3
GYRO;11.614;960.914;3.40527;-0.96944;0.70494;3
LIGH;11.614;960.916;14994.0;3
GYRO;11.624;960.919;3.73636;-1.43340;0.86376;3
ACCE;11.625;960.926;-4.21559;-2.38702;13.59667;3
GYRO;11.626;960.926;3.73636;-1.43340;0.86376;3
AHRS;11.627;960.926;-12.0951;14.6238;17.5455;-0.12258;0.10914;0.13718;3
LIGH;11.628;960.928;14994.0;3
MAGN;11.634;960.935;14.99100;24.51700;-33.70000;3
GYRO;11.635;960.935;3.93214;-2.03662;1.02656;3
ACCE;11.635;960.935;-3.87980;-3.42491;15.18822;3
AHRS;11.636;960.935;-12.1200;14.5919;18.2100;-0.12338;0.10812;0.14285;3
PRES;11.637;960.938;954.0900;3
LIGH;11.638;960.938;14994.0;3
ACCE;11.645;960.943;-3.59070;-3.40994;15.39412;3
GYRO;11.646;960.943;4.09402;-2.70094;1.14782;3
AHRS;11.647;960.943;-12.1261;14.4334;18.4286;-0.12344;0.10653;0.14487;3
LIGH;11.648;960.945;15461.0;3
GYRO;11.654;960.948;4.37838;-3.11266;1.24525;3
ACCE;11.658;960.954;-3.05919;-3.52008;14.59685;3
MAGN;11.659;960.954;14.99100;20.79700;-36.10900;3
AHRS;11.660;960.954;-12.2454;14.1686;20.1427;-0.12566;0.10223;0.15960;3
GYRO;11.665;960.954;4.37838;-3.11266;1.24525;3
LIGH;11.666;960.957;15461.0;3
GYRO;11.666;960.959;4.82522;-3.07113;1.30145;3
ACCE;11.667;960.963;-1.92135;-3.40695;13.16332;3
GYRO;11.668;960.963;4.82522;-3.07113;1.30145;3
AHRS;11.668;960.963;-12.4468;13.6309;21.1485;-0.12746;0.09622;0.16849;3
LIGH;11.669;960.966;15461.0;3
GYRO;11.672;960.968;5.25191;-2.75775;1.33841;3
ACCE;11.673;960.974;-0.42737;-3.11725;11.50893;3
MAGN;11.673;960.974;14.06200;15.54500;-38.69300;3
AHRS;11.674;960.974;-12.6866;12.7018;25.3561;-0.13126;0.08316;0.20487;3
GYRO;11.675;960.974;5.25191;-2.75775;1.33841;3
LIGH;11.676;960.976;0.0;3
GYRO;11.681;960.979;5.55154;-2.37168;1.32527;3
ACCE;11.681;960.983;1.14503;-2.71024;9.25718;3
GYRO;11.682;960.983;5.55154;-2.37168;1.32527;3
AHRS;11.682;960.983;-12.9767;11.3764;28.2460;-0.13308;0.06807;0.23039;3
LIGH;11.684;960.985;0.0;3
GYRO;11.693;960.988;5.65967;-2.14383;1.26846;3
ACCE;11.694;960.995;2.17513;-1.81720;7.22750;3
MAGN;11.695;960.995;11.77000;10.36300;-41.78000;3
AHRS;11.695;960.995;-13.0910;9.8005;36.2664;-0.13435;0.04530;0.29881;3
GYRO;11.696;960.995;5.65967;-2.14383;1.26846;3
LIGH;11.697;960.998;0.0;3
ACCE;11.701;961.003;2.40617;-0.44592;5.33368;3
GYRO;11.701;961.003;5.76474;-2.15880;1.01740;3
AHRS;11.702;961.003;-9.0802;8.3987;36.5433;-0.09785;0.04457;0.30620;3
LIGH;11.703;961.005;14246.0;3
GYRO;11.712;961.008;5.65875;-2.48347;0.61636;3
ACCE;11.713;961.014;1.64242;0.36152;3.83192;3
MAGN;11.713;961.014;8.84300;5.22000;-43.77100;3
AHRS;11.714;961.014;-6.4028;7.4463;34.4973;-0.07245;0.04539;0.29197;3
GYRO;11.716;961.014;5.65875;-2.48347;0.61636;3
LIGH;11.716;961.016;14246.0;3
GYRO;11.721;961.019;5.33224;-3.05127;0.16432;3
ACCE;11.722;961.023;1.60352;2.03088;3.48596;3
GYRO;11.722;961.023;5.33224;-3.05127;0.16432;3
AHRS;11.723;961.023;-2.8094;5.9059;34.4918;-0.03865;0.04193;0.29478;3
LIGH;11.724;961.025;14246.0;3
GYRO;11.732;961.028;4.79896;-3.57265;-0.16738;3
ACCE;11.733;961.034;2.31160;3.47279;3.56497;3
MAGN;11.734;961.034;5.08700;0.45100;-43.77100;3
AHRS;11.735;961.034;-0.0449;4.3425;33.6796;-0.01135;0.03615;0.28947;3
GYRO;11.736;961.034;4.79896;-3.57265;-0.16738;3
LIGH;11.736;961.037;14246.0;3
GYRO;11.742;961.039;4.18748;-3.84295;-0.32132;3
ACCE;11.742;961.043;2.59831;3.58352;3.80439;3
GYRO;11.743;961.043;4.18748;-3.84295;-0.32132;3
AHRS;11.744;961.043;2.9741;2.1235;33.4279;0.01952;0.02520;0.28791;3
LIGH;11.764;961.045;12907.0;3
GYRO;11.771;961.048;3.63526;-3.77698;-0.42944;3
GYRO;11.783;961.055;3.63526;-3.77698;-0.42944;3
MAGN;11.784;961.055;1.78900;-3.08800;-43.77100;3
ACCE;11.788;961.055;3.23995;3.69545;4.24372;3
AHRS;11.792;961.055;-0.2852;-2.1728;55.4186;0.00661;-0.01794;0.46494;3
LIGH;11.799;961.058;12907.0;3
AHRS;11.799;961.063;-0.2852;-2.1728;55.4186;0.00661;-0.01794;0.46494;3
ACCE;11.800;961.063;3.65235;3.90973;4.53103;3
GYRO;11.801;961.063;3.17192;-3.41107;-0.49236;3
HUMI;11.801;961.075;49.0;3
TEMP;11.803;961.075;18.5;3
LIGH;11.806;961.075;12907.0;3
GYRO;11.806;961.068;2.98621;-2.88328;-0.50610;3
ACCE;11.807;961.074;3.61884;4.09109;4.87400;3
MAGN;11.807;961.074;-0.36300;-5.67300;-44.39800;3
AHRS;11.808;961.074;2.6876;-4.6533;60.8250;0.04075;-0.02314;0.50484;3
GYRO;11.809;961.074;2.98621;-2.88328;-0.50610;3
LIGH;11.809;961.077;12907.0;3
GYRO;11.811;961.079;2.70980;-2.61023;-0.57482;3
ACCE;11.812;961.083;3.02627;4.18267;5.04698;3
GYRO;11.813;961.083;2.70980;-2.61023;-0.57482;3
AHRS;11.831;961.083;5.6103;-6.6016;55.5365;0.07002;-0.02812;0.46207;3
LIGH;11.832;961.085;11858.0;3
GYRO;11.832;961.088;2.52440;-2.12154;-0.72785;3
ACCE;11.833;961.094;2.52648;4.18207;5.29657;3
MAGN;11.833;961.094;-1.90100;-8.24200;-43.37300;3
AHRS;11.833;961.094;8.3603;-8.0619;58.1768;0.09762;-0.02592;0.47919;3
GYRO;11.834;961.094;2.52440;-2.12154;-0.72785;3
LIGH;11.834;961.097;11858.0;3
GYRO;11.835;961.099;2.44316;-1.70431;-0.84452;3
ACCE;11.835;961.106;2.31519;4.31914;4.73034;3
GYRO;11.835;961.106;2.44316;-1.70431;-0.84452;3
AHRS;11.836;961.106;11.1214;-9.3555;52.8790;0.12262;-0.02968;0.43461;3
LIGH;11.836;961.108;11858.0;3
MAGN;11.837;961.115;-2.20700;-10.54600;-43.01600;3
GYRO;11.837;961.115;2.47003;-1.25777;-0.82925;3
ACCE;11.837;961.115;2.11707;4.48733;3.24115;3
AHRS;11.838;961.115;12.9284;-10.4770;57.3147;0.14189;-0.02584;0.46551;3
PRES;11.838;961.119;954.1400;3
LIGH;11.853;961.119;11858.0;3
ACCE;11.853;961.123;1.74956;4.60944;0.94810;3
GYRO;11.853;961.123;2.52043;-0.67806;-0.75625;3
AHRS;11.854;961.123;14.1993;-11.0393;57.1565;0.15369;-0.02497;0.46205;3
LIGH;11.854;961.125;10667.0;3
GYRO;11.855;961.128;2.49416;-0.02321;-0.68661;3
ACCE;11.855;961.134;1.46046;4.79618;-1.22583;3
MAGN;11.855;961.134;-1.26800;-12.71200;-41.53900;3
AHRS;11.856;961.134;15.4107;-11.3089;61.0080;0.16452;-0.01640;0.48919;3
GYRO;11.856;961.134;2.49416;-0.02321;-0.68661;3
LIGH;11.857;961.137;10667.0;3
GYRO;11.857;961.139;2.25623;0.48411;-0.58582;3
ACCE;11.857;961.143;1.60830;5.32590;-2.81498;3
GYRO;11.858;961.143;2.25623;0.48411;-0.58582;3
AHRS;11.858;961.143;28.4556;-16.4722;42.6080;0.27707;-0.04100;0.31574;3
LIGH;11.862;961.145;10667.0;3
GYRO;11.862;961.148;1.73455;0.69822;-0.47495;3
ACCE;11.862;961.154;1.81959;5.26006;-2.68749;3
MAGN;11.863;961.154;-0.90700;-14.67200;-41.53900;3
AHRS;11.864;961.154;34.8398;-19.9679;43.4794;0.33514;-0.04445;0.29984;3
GYRO;11.864;961.154;1.73455;0.69822;-0.47495;3
LIGH;11.865;961.157;9735.0;3
ACCE;11.865;961.163;2.05602;5.10983;-1.05285;3
GYRO;11.866;961.163;1.38789;0.57177;-0.43371;3
AHRS;11.866;961.163;35.9741;-19.5834;43.6198;0.34262;-0.03712;0.29946;3
LIGH;11.867;961.165;9735.0;3
GYRO;11.875;961.168;0.64660;0.40684;-0.38301;3
ACCE;11.876;961.175;2.21284;5.19781;0.82001;3
MAGN;11.876;961.175;-0.90700;-14.67200;-41.53900;3
AHRS;11.877;961.175;36.7207;-19.3055;42.0472;0.34695;-0.03714;0.28637;3
GYRO;11.881;961.175;0.64660;0.40684;-0.38301;3
LIGH;11.881;961.177;9735.0;3
ACCE;11.882;961.183;2.23259;5.24330;2.17154;3
GYRO;11.882;961.183;0.05009;0.01772;-0.36744;3
AHRS;11.882;961.183;45.5491;-28.0777;45.8175;0.43299;-0.05984;0.26170;3
LIGH;11.883;961.185;9735.0;3
GYRO;11.892;961.188;-0.29291;-0.31093;-0.37477;3
ACCE;11.893;961.194;2.07158;5.09546;2.74435;3
MAGN;11.893;961.194;-1.25800;-14.67200;-41.53900;3
AHRS;11.893;961.194;46.8549;-28.9750;46.5545;0.44432;-0.05874;0.25971;3
GYRO;11.894;961.194;-0.29291;-0.31093;-0.37477;3
LIGH;11.894;961.197;9679.0;3
GYRO;11.901;961.199;-0.43127;-0.47892;-0.41203;3
ACCE;11.901;961.203;1.73639;5.18165;2.93769;3
GYRO;11.901;961.203;-0.43127;-0.47892;-0.41203;3
AHRS;11.902;961.203;48.0355;-29.1356;45.7292;0.45225;-0.05863;0.24917;3
LIGH;11.902;961.205;9679.0;3
GYRO;11.916;961.208;-0.45845;-0.47586;-0.44349;3
ACCE;11.916;961.214;1.80523;5.71017;2.85209;3
MAGN;11.917;961.214;-1.25800;-14.67200;-41.53900;3
AHRS;11.917;961.214;49.4653;-29.4512;45.3536;0.46237;-0.05702;0.24054;3
GYRO;11.918;961.214;-0.45845;-0.47586;-0.44349;3
LIGH;11.918;961.217;9679.0;3
GYRO;11.921;961.219;-0.47525;-0.35736;-0.41447;3
ACCE;11.921;961.223;2.01173;6.12317;2.67911;3
GYRO;11.922;961.223;-0.47525;-0.35736;-0.41447;3
AHRS;11.922;961.223;51.0024;-30.1817;45.0273;0.47398;-0.05791;0.23014;3
LIGH;11.923;961.225;9679.0;3
GYRO;11.933;961.228;-0.55039;-0.09896;-0.37324;3
ACCE;11.934;961.235;1.79086;6.11659;3.05081;3
MAGN;11.935;961.235;-0.79300;-14.19900;-42.62300;3
AHRS;11.935;961.235;52.1331;-30.2057;44.4507;0.48125;-0.05619;0.22206;3
GYRO;11.936;961.235;-0.55039;-0.09896;-0.37324;3
LIGH;11.936;961.238;9946.0;3
ACCE;11.941;961.243;1.68013;6.04955;3.52486;3
GYRO;11.941;961.243;-0.60995;0.24068;-0.35858;3
AHRS;11.942;961.243;52.7729;-29.6747;43.2732;0.48392;-0.05483;0.21350;3
LIGH;11.942;961.245;9946.0;3
GYRO;11.953;961.248;-0.72204;0.41875;-0.30879;3
ACCE;11.953;961.254;1.84952;5.93642;3.74214;3
MAGN;11.954;961.254;-0.24700;-13.12700;-41.29000;3
AHRS;11.954;961.254;53.0385;-29.2768;42.8663;0.48476;-0.05263;0.21132;3
GYRO;11.955;961.254;-0.72204;0.41875;-0.30879;3
LIGH;11.955;961.257;9946.0;3
SOUN;11.955;369.81;0.01129;55.03
GYRO;11.961;961.259;-0.77794;0.78191;-0.25259;3
ACCE;11.961;961.263;1.96325;5.91906;4.02405;3
GYRO;11.962;961.263;-0.77794;0.78191;-0.25259;3
AHRS;11.962;961.263;53.0256;-28.8739;42.3550;0.48370;-0.05186;0.20928;3
LIGH;11.963;961.265;9946.0;3
GYRO;11.973;961.268;-0.82803;1.07237;-0.24557;3
ACCE;11.973;961.274;1.84294;5.83766;4.25150;3
MAGN;11.974;961.274;0.99700;-12.77100;-41.76900;3
AHRS;11.974;961.274;52.8622;-28.1993;42.3672;0.48137;-0.04740;0.21273;3
GYRO;11.975;961.274;-0.82803;1.07237;-0.24557;3
LIGH;11.976;961.277;10384.0;3
GYRO;11.984;961.279;-0.91538;1.21409;-0.24740;3
ACCE;11.985;961.286;1.72562;5.63116;4.34009;3
GYRO;11.986;961.286;-0.91538;1.21409;-0.24740;3
AHRS;11.986;961.286;52.5867;-27.4044;41.5383;0.47770;-0.04596;0.21076;3
LIGH;11.987;961.289;10384.0;3
MAGN;11.994;961.295;2.25600;-11.61900;-42.75200;3
GYRO;11.995;961.295;-1.03358;1.25227;-0.21533;3
ACCE;11.995;961.295;1.83456;5.86639;4.28442;3
AHRS;11.996;961.295;52.4715;-26.9006;41.8257;0.47609;-0.04143;0.21534;3
PRES;11.997;961.298;954.1100;3
LIGH;11.997;961.298;10384.0;3
ACCE;12.001;961.303;1.58736;5.77900;4.59866;3
GYRO;12.001;961.303;-1.20646;1.19913;-0.18631;3
AHRS;12.002;961.303;52.2027;-25.9470;40.7779;0.47211;-0.03961;0.21229;3
LIGH;12.003;961.305;9545.0;3
GYRO;12.013;961.308;-1.41721;1.01037;-0.21441;3
ACCE;12.013;961.314;0.79428;5.54796;5.19123;3
MAGN;12.014;961.314;2.57800;-10.34500;-42.32300;3
AHRS;12.015;961.314;51.6949;-23.7710;38.7817;0.46397;-0.03319;0.20769;3
GYRO;12.016;961.314;-1.41721;1.01037;-0.21441;3
LIGH;12.017;961.317;10858.0;3
GYRO;12.023;961.319;-1.57542;0.69822;-0.23885;3
ACCE;12.029;961.324;-0.07542;5.47075;5.76404;3
GYRO;12.030;961.324;-1.57542;0.69822;-0.23885;3
AHRS;12.031;961.324;51.0311;-20.5226;34.7991;0.45254;-0.02666;0.19233;3
LIGH;12.033;961.326;10858.0;3
GYRO;12.034;961.329;-1.61757;0.36469;-0.21564;3
ACCE;12.034;961.334;-0.35374;5.63834;6.41048;3
MAGN;12.035;961.334;2.57800;-8.85600;-43.10400;3
AHRS;12.042;961.334;50.1249;-17.1594;30.6722;0.43969;-0.01954;0.17595;3
GYRO;12.047;961.334;-1.61757;0.36469;-0.21564;3
LIGH;12.048;961.337;10858.0;3
GYRO;12.049;961.339;-1.63712;0.23396;-0.07880;3
ACCE;12.050;961.343;0.15921;5.79995;6.02561;3
GYRO;12.055;961.343;-1.63712;0.23396;-0.07880;3
AHRS;12.056;961.343;49.5032;-15.1070;28.0290;0.43161;-0.01531;0.16461;3
LIGH;12.057;961.345;11604.0;3
GYRO;12.058;961.348;-1.61940;0.13622;0.12645;3
ACCE;12.058;961.355;0.55964;5.74489;6.04596;3
MAGN;12.059;961.355;2.57800;-7.03700;-43.10400;3
AHRS;12.064;961.355;48.8370;-13.8406;26.3022;0.42459;-0.01346;0.15716;3
GYRO;12.066;961.355;-1.61940;0.13622;0.12645;3
LIGH;12.067;961.358;11604.0;3
ACCE;12.067;961.363;0.93374;5.61680;6.53737;3
GYRO;12.067;961.363;-1.61757;0.27153;0.30849;3
AHRS;12.068;961.363;47.8483;-13.0679;25.6884;0.41593;-0.01185;0.15689;3
LIGH;12.069;961.365;11604.0;3
GYRO;12.079;961.368;-1.66797;0.50152;0.46181;3
ACCE;12.082;961.374;1.26893;5.63056;7.20894;3
MAGN;12.082;961.374;3.10000;-5.80500;-43.10400;3
AHRS;12.083;961.374;46.5853;-12.6270;25.6684;0.40565;-0.01118;0.16039;3
GYRO;12.083;961.374;-1.66797;0.50152;0.46181;3
LIGH;12.084;961.377;11604.0;3
GYRO;12.084;961.379;-1.79045;0.79351;0.60170;3
ACCE;12.085;961.383;1.30664;5.43244;7.74045;3
GYRO;12.085;961.383;-1.79045;0.79351;0.60170;3
AHRS;12.085;961.383;45.1134;-12.1836;25.8314;0.39369;-0.01027;0.16557;3
LIGH;12.086;961.385;12341.0;3
GYRO;12.092;961.388;-1.90132;1.11361;0.63591;3
ACCE;12.093;961.394;0.72365;4.73872;8.24384;3
MAGN;12.093;961.394;3.50900;-3.70400;-43.10400;3
AHRS;12.094;961.394;43.2900;-11.1405;25.0078;0.37794;-0.00860;0.16534;3
GYRO;12.096;961.394;-1.90132;1.11361;0.63591;3
LIGH;12.096;961.397;12341.0;3
GYRO;12.101;961.399;-1.90956;1.18752;0.52473;3
ACCE;12.101;961.403;0.14784;4.18327;8.24443;3
GYRO;12.102;961.403;-1.90956;1.18752;0.52473;3
AHRS;12.102;961.403;41.4516;-9.7389;23.8022;0.36141;-0.00497;0.16279;3
LIGH;12.103;961.405;12341.0;3
GYRO;12.114;961.408;-1.87352;0.87170;0.45937;3
ACCE;12.114;961.415;0.02574;4.28682;7.33524;3
MAGN;12.115;961.415;3.50900;-2.69900;-43.10400;3
AHRS;12.116;961.415;40.3080;-8.5884;22.1755;0.35068;-0.00291;0.15471;3
GYRO;12.117;961.415;-1.87352;0.87170;0.45937;3
LIGH;12.117;961.418;12341.0;3
ACCE;12.121;961.423;-0.09278;4.20242;6.09743;3
GYRO;12.122;961.423;-1.75929;0.62553;0.41569;3
AHRS;12.123;961.423;39.8046;-7.6386;20.8381;0.34539;-0.00017;0.14737;3
LIGH;12.123;961.425;12853.0;3
GYRO;12.133;961.428;-1.67163;0.14813;0.50060;3
ACCE;12.133;961.434;0.06644;4.23594;4.98533;3
MAGN;12.134;961.434;4.02000;-1.42000;-43.10400;3
AHRS;12.134;961.434;39.8664;-7.0633;19.7622;0.34517;0.00134;0.14033;3
GYRO;12.135;961.434;-1.67163;0.14813;0.50060;3
LIGH;12.136;961.437;12853.0;3
GYRO;12.141;961.439;-1.70034;-0.17898;0.62186;3
ACCE;12.142;961.443;0.19513;4.31854;4.27485;3
GYRO;12.142;961.443;-1.70034;-0.17898;0.62186;3
AHRS;12.143;961.443;40.3049;-6.7335;19.0135;0.34831;0.00243;0.13483;3
LIGH;12.144;961.445;12853.0;3
GYRO;12.153;961.448;-1.87475;-0.33537;0.75289;3
ACCE;12.154;961.454;0.42437;4.29340;4.02705;3
MAGN;12.154;961.454;3.57500;0.11200;-43.10400;3
AHRS;12.155;961.454;39.4001;-7.0014;19.2908;0.34134;-0.00030;0.13716;3
GYRO;12.156;961.454;-1.87475;-0.33537;0.75289;3
LIGH;12.156;961.457;13226.0;3
GYRO;12.167;961.459;-2.17437;-0.31582;0.90316;3
ACCE;12.168;961.467;1.07859;4.41192;4.47476;3
GYRO;12.169;961.467;-2.17437;-0.31582;0.90316;3
AHRS;12.169;961.467;41.0875;-7.2565;18.9743;0.35520;-0.00072;0.13213;3
LIGH;12.170;961.469;13226.0;3
GYRO;12.175;961.472;-2.60503;-0.09224;1.07696;3
ACCE;12.175;961.476;1.62327;4.16950;6.78696;3
MAGN;12.176;961.476;4.09200;2.32800;-43.10400;3
AHRS;12.177;961.476;39.9824;-8.0202;20.1823;0.34728;-0.00495;0.14072;3
GYRO;12.182;961.476;-2.60503;-0.09224;1.07696;3
PRES;12.182;961.479;954.0900;3
LIGH;12.185;961.479;13226.0;3
ACCE;12.186;961.483;1.76213;3.42969;9.93534;3
GYRO;12.186;961.483;-3.15695;0.32590;1.24647;3
AHRS;12.187;961.483;37.0882;-8.3580;22.0162;0.32454;-0.00725;0.15780;3
LIGH;12.188;961.485;13226.0;3
GYRO;12.193;961.488;-3.67833;0.82070;1.38056;3
ACCE;12.194;961.494;1.16298;2.45944;12.70962;3
MAGN;12.195;961.494;4.77200;5.86000;-43.10400;3
AHRS;12.195;961.494;33.0108;-7.7667;22.3939;0.29067;-0.00866;0.16688;3
GYRO;12.196;961.494;-3.67833;0.82070;1.38056;3
LIGH;12.197;961.497;14033.0;3
GYRO;12.204;961.499;-3.85212;1.29839;1.42271;3
ACCE;12.205;961.503;0.33818;1.22882;14.73392;3
GYRO;12.206;961.503;-3.85212;1.29839;1.42271;3
AHRS;12.207;961.503;28.3549;-6.5086;22.9430;0.25059;-0.00531;0.17889;3
LIGH;12.208;961.505;14033.0;3
GYRO;12.213;961.508;-3.90282;1.49601;1.44439;3
ACCE;12.214;961.514;0.06285;0.11073;16.08365;3
MAGN;12.215;961.514;6.52300;9.22800;-43.10400;3
AHRS;12.216;961.514;23.6553;-5.3060;23.3961;0.20968;-0.00285;0.18895;3
GYRO;12.217;961.514;-3.90282;1.49601;1.44439;3
LIGH;12.217;961.517;14033.0;3
GYRO;12.221;961.519;-3.50270;1.70065;1.39613;3
ACCE;12.222;961.523;0.49021;-0.15203;16.26142;3
GYRO;12.222;961.523;-3.50270;1.70065;1.39613;3
AHRS;12.223;961.523;19.7396;-4.6720;25.1590;0.17590;-0.00189;0.20757;3
LIGH;12.224;961.525;14033.0;3
GYRO;12.234;961.528;-2.73148;1.55312;1.27243;3
ACCE;12.235;961.536;0.93853;0.73382;15.15051;3
MAGN;12.235;961.536;7.83800;11.30500;-43.10400;3
AHRS;12.236;961.536;17.2563;-4.4963;26.5302;0.15481;-0.00335;0.22096;3
GYRO;12.237;961.536;-2.73148;1.55312;1.27243;3
LIGH;12.237;961.538;14931.0;3
ACCE;12.241;961.543;0.53929;1.46166;13.40813;3
GYRO;12.242;961.543;-1.79930;1.08856;1.07879;3
AHRS;12.242;961.543;15.8522;-4.2064;27.2159;0.14249;-0.00291;0.22795;3
LIGH;12.243;961.545;14931.0;3
GYRO;12.254;961.548;-1.03206;0.51404;0.90347;3
ACCE;12.254;961.555;-0.22865;1.71126;11.70465;3
MAGN;12.255;961.555;7.83800;12.16100;-43.10400;3
AHRS;12.255;961.555;15.0262;-3.5937;26.0241;0.13433;-0.00086;0.21912;3
GYRO;12.256;961.555;-1.03206;0.51404;0.90347;3
LIGH;12.257;961.558;14931.0;3
ACCE;12.261;961.563;-0.42617;1.99257;10.35373;3
GYRO;12.262;961.563;-0.60415;0.16982;0.85277;3
AHRS;12.262;961.563;14.6211;-3.0029;25.2167;0.12981;0.00240;0.21318;3
LIGH;12.263;961.565;0.0;3
GYRO;12.273;961.568;-0.43433;0.23518;0.95326;3
ACCE;12.278;961.574;0.36452;2.53307;9.34756;3
MAGN;12.279;961.574;8.50900;12.16100;-43.10400;3
AHRS;12.280;961.574;14.6700;-2.9317;25.1575;0.13009;0.00303;0.21274;3
GYRO;12.282;961.574;-0.43433;0.23518;0.95326;3
LIGH;12.282;961.577;0.0;3
GYRO;12.283;961.579;-0.42333;0.60476;1.03542;3
ACCE;12.284;961.583;1.52630;3.15855;8.73285;3
GYRO;12.285;961.583;-0.42333;0.60476;1.03542;3
AHRS;12.285;961.583;15.1239;-3.5458;25.9216;0.13506;-0.00039;0.21826;3
LIGH;12.286;961.586;0.0;3
GYRO;12.296;961.588;-0.54275;0.86437;1.18783;3
ACCE;12.297;961.596;2.39121;3.44286;8.79869;3
MAGN;12.297;961.596;10.40400;12.16100;-42.45700;3
AHRS;12.302;961.596;15.6725;-4.6071;28.5899;0.14185;-0.00495;0.23910;3
GYRO;12.307;961.596;-0.54275;0.86437;1.18783;3
LIGH;12.307;961.600;15295.0;3
ACCE;12.308;961.603;2.51092;2.66475;9.94492;3
GYRO;12.313;961.603;-0.85704;1.43187;1.26419;3
AHRS;12.314;961.603;15.5781;-5.5867;30.2218;0.14327;-0.01133;0.25160;3
LIGH;12.315;961.606;15295.0;3
GYRO;12.316;961.608;-1.26846;1.83840;1.19394;3
ACCE;12.316;961.614;2.36846;2.01951;11.45207;3
MAGN;12.317;961.614;12.15500;13.33000;-41.40900;3
AHRS;12.318;961.614;14.9337;-6.2892;33.1358;0.13988;-0.01513;0.27547;3
GYRO;12.319;961.614;-1.26846;1.83840;1.19394;3
LIGH;12.322;961.617;15295.0;3
GYRO;12.323;961.619;-1.52289;1.83993;0.96883;3
ACCE;12.323;961.623;2.31998;1.39163;12.84310;3
GYRO;12.324;961.623;-1.52289;1.83993;0.96883;3
AHRS;12.325;961.623;13.8600;-6.7835;34.7313;0.13248;-0.02010;0.28896;3
LIGH;12.327;961.626;15295.0;3
GYRO;12.335;961.628;-1.50303;1.42759;0.69364;3
ACCE;12.335;961.634;2.38522;0.76914;13.77504;3
MAGN;12.337;961.634;12.77600;13.84800;-40.58600;3
AHRS;12.337;961.634;12.5113;-7.1776;37.3299;0.12295;-0.02415;0.31104;3
GYRO;12.338;961.634;-1.50303;1.42759;0.69364;3
LIGH;12.338;961.637;15367.0;3
GYRO;12.345;961.639;-1.26663;0.90408;0.42883;3
ACCE;12.346;961.647;2.67372;0.57521;14.24011;3
GYRO;12.346;961.647;-1.26663;0.90408;0.42883;3
AHRS;12.346;961.647;11.2141;-7.6268;39.1009;0.11402;-0.02975;0.32617;3
LIGH;12.347;961.649;15367.0;3
MAGN;12.355;961.656;13.30500;14.93800;-39.68900;3
GYRO;12.355;961.656;-0.86529;0.57849;0.17654;3
ACCE;12.356;961.656;3.12324;0.72844;14.00907;3
AHRS;12.356;961.656;10.1967;-8.2448;41.0892;0.10813;-0.03594;0.34266;3
LIGH;12.357;961.659;15367.0;3
PRES;12.357;961.659;954.1100;3
ACCE;12.361;961.663;3.53205;0.83199;12.75212;3
GYRO;12.361;961.663;-0.38057;0.50793;-0.06811;3
AHRS;12.362;961.663;9.4643;-9.0661;42.7622;0.10529;-0.04336;0.35612;3
LIGH;12.362;961.665;0.0;3
GYRO;12.373;961.668;-0.14997;0.61728;-0.19823;3
ACCE;12.373;961.674;3.69246;0.90800;10.98160;3
MAGN;12.374;961.674;13.86100;14.93800;-39.68900;3
AHRS;12.374;961.674;8.9838;-10.0116;44.5711;0.10518;-0.05090;0.37029;3
GYRO;12.375;961.674;-0.14997;0.61728;-0.19823;3
LIGH;12.376;961.677;0.0;3
GYRO;12.381;961.679;0.18631;0.70036;-0.49724;3
ACCE;12.382;961.683;3.67690;0.87688;9.81264;3
GYRO;12.383;961.683;0.18631;0.70036;-0.49724;3
AHRS;12.383;961.683;8.6161;-10.9673;45.9286;0.10603;-0.05857;0.38067;3
LIGH;12.384;961.686;0.0;3
GYRO;12.393;961.688;0.30360;0.82528;-0.83139;3
ACCE;12.394;961.694;3.44047;0.99838;9.03033;3
MAGN;12.395;961.694;13.86100;14.93800;-38.86100;3
AHRS;12.395;961.694;8.3947;-11.8098;47.0674;0.10772;-0.06500;0.38920;3
GYRO;12.396;961.694;0.30360;0.82528;-0.83139;3
LIGH;12.397;961.697;15458.0;3
SOUN;12.397;362.15;0.01105;54.85
GYRO;12.402;961.699;0.23518;0.81642;-1.15881;3
ACCE;12.403;961.704;3.27946;1.11630;9.01118;3
GYRO;12.404;961.704;0.23518;0.81642;-1.15881;3
AHRS;12.404;961.704;8.2504;-12.5143;47.8721;0.10946;-0.07035;0.39509;3
LIGH;12.405;961.706;15458.0;3
GYRO;12.414;961.709;0.02169;0.73487;-1.42668;3
ACCE;12.415;961.716;3.36625;1.15820;9.90182;3
MAGN;12.415;961.716;14.31700;15.27500;-38.86100;3
AHRS;12.416;961.716;8.0724;-13.1065;48.6249;0.11060;-0.07496;0.40069;3
GYRO;12.417;961.716;0.02169;0.73487;-1.42668;3
LIGH;12.417;961.718;15458.0;3
ACCE;12.421;961.724;3.69545;0.89423;11.20786;3
GYRO;12.422;961.724;-0.22083;0.69761;-1.65117;3
AHRS;12.423;961.724;7.6809;-13.6520;49.4465;0.11001;-0.07990;0.40711;3
LIGH;12.423;961.726;15458.0;3
GYRO;12.435;961.729;-0.31551;0.70066;-1.93980;3
ACCE;12.436;961.735;3.61225;0.38966;12.42172;3
MAGN;12.438;961.735;14.31700;16.23500;-38.86100;3
AHRS;12.439;961.735;7.0053;-13.9455;49.8566;0.10606;-0.08432;0.41086;3
GYRO;12.441;961.735;-0.31551;0.70066;-1.93980;3
LIGH;12.442;961.737;15570.0;3
GYRO;12.442;961.740;-0.19609;0.62889;-2.33900;3
ACCE;12.443;961.744;2.15837;0.05207;13.75170;3
GYRO;12.480;961.744;-0.19609;0.62889;-2.33900;3
AHRS;12.481;961.744;6.1963;-13.3405;50.0517;0.09771;-0.08239;0.41386;3
LIGH;12.485;961.746;15570.0;3
GYRO;12.486;961.749;-0.07025;0.45265;-2.55494;3
GYRO;12.486;961.755;-0.07025;0.45265;-2.55494;3
AHRS;12.486;961.755;4.0269;-8.3991;44.9339;0.06035;-0.05424;0.37851;3
MAGN;12.487;961.755;13.27500;17.24300;-38.27300;3
ACCE;12.487;961.755;0.25977;-0.36093;13.29799;3
ACCE;12.488;961.764;-1.25516;-0.42318;12.57914;3
GYRO;12.488;961.764;0.25840;0.36713;-2.95689;3
AHRS;12.488;961.764;4.0269;-8.3991;44.9339;0.06035;-0.05424;0.37851;3
GYRO;12.489;961.769;0.61545;0.28436;-3.25774;3
ACCE;12.489;961.776;-1.37307;-0.20949;12.03206;3
MAGN;12.490;961.776;12.56100;17.69800;-38.89700;3
GYRO;12.510;961.776;0.61545;0.28436;-3.25774;3
AHRS;12.512;961.776;4.0269;-8.3991;44.9339;0.06035;-0.05424;0.37851;3
LIGH;12.513;961.776;15570.0;3
LIGH;12.513;961.776;0.0;3
LIGH;12.514;961.780;0.0;3
ACCE;12.514;961.784;-0.49740;0.11791;11.64181;3
GYRO;12.514;961.784;0.92302;0.31918;-3.39763;3
AHRS;12.515;961.784;3.6911;-7.3256;44.1416;0.05378;-0.04710;0.37288;3
LIGH;12.515;961.789;0.0;3
GYRO;12.516;961.789;1.18050;0.41203;-3.44467;3
ACCE;12.516;961.795;0.77273;0.13408;11.36827;3
MAGN;12.516;961.795;12.03300;17.69800;-38.58600;3
GYRO;12.517;961.795;1.18050;0.41203;-3.44467;3
AHRS;12.517;961.795;2.9896;-7.0191;43.2549;0.04676;-0.04729;0.36627;3
GYRO;12.518;961.800;1.42698;0.52626;-3.53263;3
ACCE;12.518;961.804;1.37307;-0.18615;10.72064;3
AHRS;12.518;961.804;2.9896;-7.0191;43.2549;0.04676;-0.04729;0.36627;3
GYRO;12.519;961.804;1.42698;0.52626;-3.53263;3
LIGH;12.519;961.810;15244.0;3
LIGH;12.520;961.810;15244.0;3
GYRO;12.520;961.809;1.65209;0.64996;-3.75438;3
ACCE;12.520;961.815;1.35332;-0.69252;9.88326;3
MAGN;12.521;961.815;11.06100;17.32600;-38.97000;3
AHRS;12.521;961.815;2.3823;-7.0870;42.7479;0.04184;-0.04998;0.36248;3
GYRO;12.521;961.815;1.65209;0.64996;-3.75438;3
LIGH;12.522;961.817;15244.0;3
GYRO;12.528;961.820;1.81213;0.80023;-4.05279;3
ACCE;12.536;961.827;0.29928;-1.21805;8.49343;3
GYRO;12.537;961.827;1.81213;0.80023;-4.05279;3
AHRS;12.538;961.827;1.5747;-6.7003;43.1292;0.03423;-0.04930;0.36614;3
LIGH;12.539;961.832;15244.0;3
MAGN;12.540;961.836;10.46200;16.70900;-38.97000;3
GYRO;12.541;961.836;1.88146;1.01648;-4.32951;3
ACCE;12.542;961.836;-0.83617;-1.31442;7.01681;3
AHRS;12.543;961.836;0.7702;-5.8176;42.0611;0.02448;-0.04496;0.35808;3
LIGH;12.545;961.839;14818.0;3
PRES;12.545;961.839;954.0900;3
ACCE;12.547;961.844;-1.91776;-1.27252;6.80253;3
GYRO;12.547;961.844;1.86283;1.20921;-4.43549;3
AHRS;12.548;961.844;0.0125;-4.3717;41.0971;0.01349;-0.03568;0.35074;3
LIGH;12.549;961.846;14818.0;3
GYRO;12.554;961.849;1.69210;1.25166;-4.58179;3
ACCE;12.555;961.855;-2.97539;-0.93254;7.62194;3
MAGN;12.556;961.855;10.00600;16.70900;-39.34900;3
AHRS;12.559;961.855;-0.5221;-2.3403;37.9313;0.00233;-0.02079;0.32502;3
GYRO;12.563;961.855;1.69210;1.25166;-4.58179;3
LIGH;12.564;961.858;14818.0;3
GYRO;12.564;961.860;1.40896;1.11849;-4.69144;3
ACCE;12.565;961.864;-3.50810;-0.65362;9.06684;3
GYRO;12.568;961.864;1.40896;1.11849;-4.69144;3
AHRS;12.568;961.864;-0.8528;-0.0982;34.8651;-0.00684;-0.00305;0.29958;3
LIGH;12.569;961.866;0.0;3
GYRO;12.575;961.869;1.12521;0.67440;-4.71130;3
ACCE;12.576;961.875;-3.49314;-0.39205;10.89661;3
MAGN;12.577;961.875;8.42500;16.70900;-38.99000;3
AHRS;12.577;961.875;-0.9840;1.9121;29.4293;-0.01254;0.01396;0.25382;3
GYRO;12.578;961.875;1.12521;0.67440;-4.71130;3
LIGH;12.578;961.877;0.0;3
GYRO;12.582;961.880;0.93493;0.17104;-4.59401;3
ACCE;12.582;961.884;-3.50212;-0.41360;12.07576;3
GYRO;12.583;961.884;0.93493;0.17104;-4.59401;3
AHRS;12.583;961.884;-1.0977;3.6464;26.2139;-0.01654;0.02881;0.22635;3
LIGH;12.584;961.886;0.0;3
GYRO;12.594;961.889;0.94837;-0.14875;-4.45504;3
ACCE;12.595;961.896;-3.55479;-1.00497;12.30799;3
MAGN;12.596;961.896;7.86100;16.70900;-39.33800;3
AHRS;12.597;961.896;-1.5161;5.1604;21.1445;-0.02125;0.04182;0.18269;3
GYRO;12.598;961.896;0.94837;-0.14875;-4.45504;3
LIGH;12.598;961.898;14574.0;3
ACCE;12.602;961.904;-3.36385;-1.25456;11.46104;3
GYRO;12.603;961.904;1.21073;-0.23915;-4.36524;3
AHRS;12.603;961.904;-2.0262;6.4151;18.7219;-0.02652;0.05233;0.16140;3
LIGH;12.604;961.906;14574.0;3
GYRO;12.613;961.909;1.61482;-0.18631;-4.26598;3
ACCE;12.614;961.915;-2.73957;-1.17615;10.02512;3
MAGN;12.615;961.915;6.72300;15.72800;-39.33800;3
AHRS;12.615;961.915;-2.4662;7.2844;14.1766;-0.02915;0.06038;0.12176;3
GYRO;12.617;961.915;1.61482;-0.18631;-4.26598;3
LIGH;12.617;961.917;14574.0;3
GYRO;12.622;961.920;1.81122;-0.08766;-4.12578;3
ACCE;12.622;961.924;-1.68612;-0.81223;8.88788;3
GYRO;12.623;961.924;1.81122;-0.08766;-4.12578;3
AHRS;12.624;961.924;-2.6988;7.5847;13.5536;-0.03114;0.06289;0.11616;3
LIGH;12.625;961.926;14574.0;3
GYRO;12.633;961.929;2.11207;-0.04612;-4.06897;3
ACCE;12.634;961.935;-0.66260;-0.59496;8.30369;3
MAGN;12.635;961.935;5.27400;14.91600;-39.01900;3
AHRS;12.635;961.935;-2.8124;7.3380;10.7028;-0.03035;0.06141;0.09148;3
GYRO;12.636;961.935;2.11207;-0.04612;-4.06897;3
LIGH;12.637;961.937;14333.0;3
GYRO;12.643;961.940;2.24462;-0.04307;-4.05523;3
ACCE;12.644;961.945;-0.38786;-0.72664;8.02656;3
GYRO;12.645;961.945;2.24462;-0.04307;-4.05523;3
AHRS;12.645;961.945;-3.0032;6.9703;11.8177;-0.03227;0.05775;0.10114;3
LIGH;12.646;961.947;14333.0;3
GYRO;12.655;961.950;2.23790;-0.15424;-4.18748;3
ACCE;12.656;961.956;-0.60813;-0.84695;7.66683;3
MAGN;12.657;961.956;3.78200;14.27400;-39.01900;3
AHRS;12.657;961.956;-3.2632;6.7783;8.0722;-0.03251;0.05695;0.06855;3
GYRO;12.658;961.956;2.23790;-0.15424;-4.18748;3
LIGH;12.659;961.959;14333.0;3
ACCE;12.662;961.964;-1.19052;-0.69552;7.04793;3
GYRO;12.662;961.964;2.16155;-0.28955;-4.37074;3
AHRS;12.663;961.964;-3.4366;6.9898;7.5179;-0.03386;0.05884;0.06358;3
LIGH;12.664;961.966;0.0;3
GYRO;12.673;961.969;2.01647;-0.35980;-4.49658;3
ACCE;12.674;961.975;-1.93392;-0.64823;6.71813;3
MAGN;12.675;961.975;2.64500;13.29600;-39.77500;3
AHRS;12.675;961.975;-3.5809;7.6738;0.3232;-0.03136;0.06680;0.00072;3
GYRO;12.676;961.975;2.01647;-0.35980;-4.49658;3
LIGH;12.677;961.977;0.0;3
GYRO;12.682;961.980;1.80022;-0.32651;-4.53537;3
ACCE;12.682;961.984;-2.72041;-0.64344;7.05152;3
GYRO;12.683;961.984;1.80022;-0.32651;-4.53537;3
AHRS;12.683;961.984;-3.6959;8.7851;-3.2769;-0.02995;0.07744;-0.03096;3
LIGH;12.684;961.986;0.0;3
GYRO;12.696;961.989;1.60047;-0.21625;-4.53659;3
ACCE;12.697;961.995;-3.25611;-0.80026;7.57705;3
MAGN;12.699;961.995;1.74800;12.03000;-41.20600;3
AHRS;12.699;961.995;-3.8764;10.1056;-13.8993;-0.02279;0.09145;-0.12341;3
GYRO;12.701;961.995;1.60047;-0.21625;-4.53659;3
LIGH;12.702;961.997;13746.0;3
GYRO;12.706;962.000;1.53022;-0.13500;-4.54575;3
ACCE;12.706;962.007;-3.06518;-0.72724;7.56568;3
GYRO;12.707;962.007;1.53022;-0.13500;-4.54575;3
AHRS;12.708;962.007;-3.9956;11.2002;-17.6231;-0.01935;0.10169;-0.15572;3
LIGH;12.709;962.010;13746.0;3
GYRO;12.755;962.012;1.54488;-0.10476;-4.54239;3
AHRS;12.757;962.016;-3.0387;14.1598;-44.2251;0.02200;0.12405;-0.37645;3
ACCE;12.759;962.016;-3.22379;-0.57401;7.54174;3
MAGN;12.760;962.016;0.70000;9.96500;-41.67700;3
GYRO;12.761;962.016;1.54488;-0.10476;-4.54239;3
PRES;12.763;962.020;954.1100;3
LIGH;12.764;962.020;13746.0;3
GYRO;12.765;962.021;1.61177;-0.08705;-4.51552;3
GYRO;12.766;962.026;1.61177;-0.08705;-4.51552;3
ACCE;12.767;962.026;-3.07116;0.03831;6.67084;3
AHRS;12.768;962.026;-3.0387;14.1598;-44.2251;0.02200;0.12405;-0.37645;3
GYRO;12.770;962.031;1.61177;-0.08705;-4.51552;3
GYRO;12.771;962.037;1.61177;-0.08705;-4.51552;3
AHRS;12.773;962.037;-3.0387;14.1598;-44.2251;0.02200;0.12405;-0.37645;3
ACCE;12.775;962.037;-3.07116;0.03831;6.67084;3
MAGN;12.776;962.042;-0.13500;8.53200;-43.33400;3
ACCE;12.777;962.042;-2.74854;0.74041;3.91991;3
AHRS;12.779;962.042;-3.0387;14.1598;-44.2251;0.02200;0.12405;-0.37645;3
GYRO;12.784;962.042;1.63773;-0.00122;-4.45504;3
ACCE;12.793;962.047;-3.41054;0.94391;4.02884;3
AHRS;12.796;962.047;-3.0387;14.1598;-44.2251;0.02200;0.12405;-0.37645;3
GYRO;12.798;962.047;1.54641;0.12645;-4.45657;3
HUMI;12.799;962.057;49.7;3
TEMP;12.803;962.057;18.5;3
LIGH;12.807;962.057;13746.0;3
LIGH;12.807;962.057;13746.0;3
LIGH;12.808;962.058;13667.0;3
LIGH;12.809;962.058;13667.0;3
MAGN;12.810;962.055;-0.74000;6.70400;-43.33400;3
GYRO;12.818;962.055;1.39705;0.07850;-4.46359;3
LIGH;12.819;962.059;13667.0;3
ACCE;12.820;962.064;-4.44903;1.03070;4.82312;3
GYRO;12.827;962.064;1.00610;0.01894;-4.47795;3
AHRS;12.829;962.064;-0.8252;19.3118;-53.0493;0.06855;0.15324;-0.44133;3
LIGH;12.837;962.066;13667.0;3
GYRO;12.837;962.069;0.64752;-0.02841;-4.42328;3
MAGN;12.839;962.076;-1.20000;5.98700;-43.33400;3
AHRS;12.840;962.076;-0.4206;21.8982;-60.7449;0.09293;0.16569;-0.49701;3
GYRO;12.842;962.076;0.64752;-0.02841;-4.42328;3
ACCE;12.843;962.076;-5.52881;1.37068;5.52223;3
LIGH;12.844;962.079;13332.0;3
ACCE;12.845;962.084;-6.25784;1.40001;5.73232;3
GYRO;12.847;962.084;0.39034;0.12339;-4.22780;3
AHRS;12.848;962.084;1.3287;24.6816;-60.4382;0.11735;0.17897;-0.48950;3
LIGH;12.848;962.086;13332.0;3
GYRO;12.849;962.089;0.28802;0.45723;-3.93122;3
ACCE;12.849;962.095;-6.32847;1.19710;5.99149;3
MAGN;12.850;962.095;-1.20000;5.56300;-43.89600;3
AHRS;12.850;962.095;2.0871;27.1289;-64.6305;0.14032;0.18872;-0.51597;3
GYRO;12.851;962.095;0.28802;0.45723;-3.93122;3
LIGH;12.851;962.098;13332.0;3
GYRO;12.852;962.100;0.09652;0.76053;-3.76843;3
ACCE;12.852;962.104;-5.82449;1.23002;6.44160;3
GYRO;12.852;962.104;0.09652;0.76053;-3.76843;3
AHRS;12.853;962.104;2.7738;28.8030;-64.8583;0.15312;0.19730;-0.51417;3
LIGH;12.853;962.107;13332.0;3
GYRO;12.854;962.109;-0.08827;0.83505;-3.46941;3
ACCE;12.854;962.115;-4.80696;0.67995;6.93002;3
MAGN;12.855;962.115;-0.59200;5.56300;-43.89600;3
AHRS;12.855;962.115;2.9751;29.4479;-66.8920;0.16098;0.19817;-0.52737;3
GYRO;12.856;962.115;-0.08827;0.83505;-3.46941;3
LIGH;12.856;962.118;13036.0;3
GYRO;12.856;962.120;-0.25290;0.78466;-3.27790;3
ACCE;12.857;962.124;-4.00610;-0.08918;8.01339;3
GYRO;12.857;962.124;-0.25290;0.78466;-3.27790;3
AHRS;12.858;962.124;2.5729;29.1199;-67.2674;0.15730;0.19722;-0.53126;3
LIGH;12.858;962.126;13036.0;3
GYRO;12.859;962.129;-0.36285;0.48167;-3.24217;3
ACCE;12.859;962.136;-3.43927;-0.96726;9.67138;3
MAGN;12.859;962.136;-1.07100;5.56300;-43.37900;3
AHRS;12.860;962.136;1.5683;27.9166;-69.4521;0.14831;0.19067;-0.55007;3
GYRO;12.861;962.136;-0.36285;0.48167;-3.24217;3
LIGH;12.861;962.139;13036.0;3
ACCE;12.861;962.144;-2.80900;-1.50715;10.51114;3
GYRO;12.862;962.144;-0.32345;0.04765;-3.33685;3
AHRS;12.862;962.144;0.3358;26.2443;-70.4699;0.13331;0.18379;-0.56132;3
LIGH;12.863;962.146;13036.0;3
GYRO;12.863;962.149;-0.08919;-0.32773;-3.52408;3
ACCE;12.864;962.155;-4.09349;-0.92057;9.42717;3
MAGN;12.864;962.155;-2.11300;5.56300;-43.37900;3
AHRS;12.864;962.155;-0.3215;25.9111;-72.7402;0.13075;0.18214;-0.57841;3
GYRO;12.865;962.155;-0.08919;-0.32773;-3.52408;3
LIGH;12.866;962.158;13020.0;3
ACCE;12.866;962.164;-5.09007;-0.55725;8.23665;3
GYRO;12.866;962.164;0.18112;-0.54581;-3.73850;3
AHRS;12.867;962.164;-0.6544;26.5591;-73.6677;0.13325;0.18718;-0.58451;3
LIGH;12.867;962.166;13020.0;3
GYRO;12.875;962.169;0.32467;-0.63438;-3.82768;3
ACCE;12.877;962.175;-5.03800;-0.41240;7.17842;3
MAGN;12.878;962.175;-3.19600;5.21500;-43.37900;3
AHRS;12.878;962.175;-0.8616;27.4171;-75.7106;0.13966;0.19159;-0.59758;3
GYRO;12.880;962.175;0.32467;-0.63438;-3.82768;3
LIGH;12.881;962.179;13020.0;3
GYRO;12.886;962.180;0.33475;-0.62980;-3.79836;3
ACCE;12.887;962.187;-4.63338;-0.80325;6.67084;3
GYRO;12.887;962.187;0.33475;-0.62980;-3.79836;3
AHRS;12.888;962.187;-1.3158;28.1108;-76.7246;0.14198;0.19733;-0.60420;3
LIGH;12.890;962.190;13015.0;3
MAGN;12.897;962.196;-3.78400;5.21500;-43.77200;3
GYRO;12.898;962.196;0.22938;-0.59926;-3.66794;3
ACCE;12.899;962.196;-4.48314;-1.35572;6.63912;3
AHRS;12.900;962.196;-2.1020;28.6652;-79.0658;0.14384;0.20221;-0.62011;3
PRES;12.901;962.201;954.1300;3
LIGH;12.905;962.201;13015.0;3
ACCE;12.906;962.204;-4.96557;-1.58017;6.77499;3
GYRO;12.907;962.204;0.02169;-0.47525;-3.57478;3
AHRS;12.908;962.204;-2.9576;29.4099;-80.5742;0.14504;0.20971;-0.63023;3
LIGH;12.909;962.206;13015.0;3
GYRO;12.914;962.209;-0.15944;-0.31398;-3.55768;3
ACCE;12.915;962.215;-5.31393;-1.96744;6.89530;3
MAGN;12.916;962.215;-4.18000;4.57100;-43.77200;3
AHRS;12.917;962.215;-3.9762;30.2452;-83.2423;0.14814;0.21715;-0.64758;3
GYRO;12.918;962.215;-0.15944;-0.31398;-3.55768;3
LIGH;12.919;962.218;13015.0;3
GYRO;12.923;962.220;-0.26176;-0.15730;-3.54760;3
ACCE;12.924;962.224;-4.96079;-2.06260;7.12514;3
GYRO;12.925;962.224;-0.26176;-0.15730;-3.54760;3
AHRS;12.926;962.224;-4.9503;30.7124;-84.7072;0.14747;0.22357;-0.65750;3
LIGH;12.927;962.228;12675.0;3
GYRO;12.934;962.229;-0.33201;0.03176;-3.48040;3
ACCE;12.935;962.235;-4.06476;-2.68989;7.54473;3
MAGN;12.935;962.235;-4.18000;5.10500;-43.44300;3
AHRS;12.936;962.235;-6.2444;30.4719;-86.8048;0.14212;0.22676;-0.67238;3
GYRO;12.937;962.235;-0.33201;0.03176;-3.48040;3
LIGH;12.938;962.238;12675.0;3
GYRO;12.945;962.240;-0.42516;0.21808;-3.42237;3
GYRO;12.946;962.244;-0.42516;0.21808;-3.42237;3
ACCE;12.947;962.244;-3.43867;-3.30520;8.75021;3
AHRS;12.949;962.244;-7.7426;29.4922;-89.0935;0.13162;0.22679;-0.68909;3
LIGH;12.950;962.246;12675.0;3
GYRO;12.955;962.249;-0.55314;0.31673;-3.48682;3
GYRO;12.956;962.256;-0.55314;0.31673;-3.48682;3
AHRS;12.957;962.256;-9.7289;28.4584;-92.3990;0.11988;0.22884;-0.71152;3
MAGN;12.959;962.256;-4.18000;5.10500;-43.44300;3
ACCE;12.960;962.256;-3.95881;-3.64098;10.14244;3
LIGH;12.962;962.259;12675.0;3
ACCE;12.962;962.264;-5.07212;-4.12102;11.07737;3
GYRO;12.963;962.264;-0.60231;0.29535;-3.68352;3
AHRS;12.964;962.264;-10.4380;27.9727;-93.6292;0.11509;0.22908;-0.71964;3
LIGH;12.966;962.266;12179.0;3
SOUN;12.967;346.15;0.01056;54.46
GYRO;12.975;962.269;-0.58002;0.21228;-3.78675;3
ACCE;12.976;962.275;-5.89871;-4.38857;10.94090;3
MAGN;12.978;962.275;-4.51300;5.71100;-43.44300;3
AHRS;12.979;962.275;-11.6580;28.0196;-95.0725;0.11114;0.23529;-0.72866;3
GYRO;12.980;962.275;-0.58002;0.21228;-3.78675;3
LIGH;12.981;962.278;12179.0;3
GYRO;12.982;962.280;-0.37660;0.17990;-3.90618;3
ACCE;12.983;962.284;-6.29017;-4.47177;10.05385;3
GYRO;12.984;962.284;-0.37660;0.17990;-3.90618;3
AHRS;12.986;962.284;-12.8000;28.5083;-96.6306;0.11089;0.24341;-0.73757;3
LIGH;12.987;962.286;12179.0;3
GYRO;12.994;962.289;-0.08155;0.16921;-3.90771;3
ACCE;12.995;962.295;-6.36379;-4.64296;9.04290;3
MAGN;12.997;962.295;-4.51300;5.35800;-43.44300;3
AHRS;12.998;962.295;-13.9805;29.2503;-97.9672;0.11182;0.25332;-0.74481;3
GYRO;12.999;962.295;-0.08155;0.16921;-3.90771;3
LIGH;13.000;962.298;12179.0;3
GYRO;13.002;962.300;0.16616;0.19761;-3.85364;3
ACCE;13.003;962.304;-5.46716;-4.64116;8.23665;3
GYRO;13.004;962.304;0.16616;0.19761;-3.85364;3
AHRS;13.004;962.304;-15.1710;29.6837;-99.4524;0.11124;0.26149;-0.75291;3
LIGH;13.005;962.306;11509.0;3
GYRO;13.015;962.309;0.27764;0.15882;-3.78950;3
GYRO;13.016;962.316;0.27764;0.15882;-3.78950;3
AHRS;13.016;962.316;-16.6567;29.5614;-101.7918;0.10755;0.26790;-0.76572;3
MAGN;13.017;962.316;-4.51300;4.87900;-43.44300;3
ACCE;13.018;962.316;-4.77823;-4.42149;8.00681;3
LIGH;13.019;962.319;11509.0;3
ACCE;13.022;962.324;-4.84287;-4.56335;7.91523;3
GYRO;13.023;962.324;0.27367;-0.02779;-3.79011;3
AHRS;13.024;962.324;-17.2046;29.9512;-102.3119;0.10837;0.27279;-0.76818;3
LIGH;13.025;962.326;11509.0;3
GYRO;13.040;962.329;0.20983;-0.28436;-3.84448;3
ACCE;13.045;962.335;-4.05638;-4.85305;7.34062;3
MAGN;13.046;962.335;-5.02600;4.36000;-43.83500;3
AHRS;13.047;962.335;-18.4237;29.8616;-104.3449;0.10602;0.27815;-0.77865;3
GYRO;13.048;962.335;0.20983;-0.28436;-3.84448;3
LIGH;13.048;962.344;10805.0;3
GYRO;13.049;962.340;0.09957;-0.36224;-3.84082;3
ACCE;13.050;962.344;-4.08810;-5.10863;7.43699;3
GYRO;13.051;962.344;0.09957;-0.36224;-3.84082;3
AHRS;13.051;962.344;-19.6535;29.7666;-105.9915;0.10283;0.28405;-0.78686;3
LIGH;13.053;962.348;10805.0;3
GYRO;13.059;962.349;0.01313;-0.17898;-3.83746;3
ACCE;13.060;962.355;-5.64732;-5.26664;8.46231;3
MAGN;13.060;962.355;-5.02600;4.36000;-43.83500;3
AHRS;13.065;962.355;-20.5204;30.1864;-107.0063;0.10369;0.29065;-0.79133;3
GYRO;13.067;962.355;0.01313;-0.17898;-3.83746;3
LIGH;13.067;962.358;10805.0;3
GYRO;13.068;962.360;-0.18631;-0.01527;-3.86586;3
ACCE;13.069;962.367;-6.36678;-5.38995;8.84837;3
GYRO;13.070;962.367;-0.18631;-0.01527;-3.86586;3
AHRS;13.070;962.367;-21.2051;30.8096;-107.3952;0.10540;0.29754;-0.79262;3
LIGH;13.072;962.370;10805.0;3
MAGN;13.080;962.376;-4.62600;4.36000;-43.83500;3
GYRO;13.081;962.376;-0.26420;0.39309;-3.83013;3
ACCE;13.082;962.376;-6.06691;-5.71017;8.65145;3
AHRS;13.088;962.376;-22.0258;31.2663;-108.2754;0.10660;0.30405;-0.79623;3
PRES;13.094;962.383;954.1100;3
LIGH;13.095;962.383;9656.0;3
ACCE;13.095;962.384;-5.72274;-5.89213;8.65504;3
GYRO;13.096;962.384;-0.20220;0.73059;-3.70001;3
AHRS;13.097;962.384;-22.8701;31.4990;-109.0696;0.10597;0.30977;-0.79955;3
LIGH;13.098;962.388;9656.0;3
GYRO;13.098;962.389;-0.14019;0.78007;-3.59403;3
ACCE;13.098;962.395;-5.28340;-6.08905;8.61972;3
MAGN;13.099;962.395;-4.62600;5.03800;-43.83500;3
AHRS;13.099;962.395;-23.7637;31.4997;-109.8831;0.10360;0.31479;-0.80306;3
GYRO;13.100;962.395;-0.14019;0.78007;-3.59403;3
LIGH;13.100;962.398;9656.0;3
ACCE;13.105;962.404;-4.79199;-6.23390;8.33182;3
GYRO;13.106;962.404;-0.09774;0.55283;-3.54607;3
AHRS;13.107;962.404;-24.7335;31.3439;-111.0814;0.10089;0.31932;-0.80819;3
LIGH;13.109;962.406;9656.0;3
GYRO;13.114;962.409;-0.04246;0.20800;-3.52439;3
ACCE;13.116;962.415;-5.67546;-6.01005;8.01160;3
MAGN;13.117;962.415;-4.62600;5.03800;-43.83500;3
AHRS;13.118;962.415;-25.4488;31.7399;-111.4118;0.10099;0.32533;-0.80909;3
GYRO;13.119;962.415;-0.04246;0.20800;-3.52439;3
LIGH;13.120;962.418;8481.0;3
GYRO;13.122;962.420;-0.02260;0.00244;-3.46116;3
ACCE;13.123;962.424;-6.43202;-5.70957;7.33464;3
GYRO;13.125;962.424;-0.02260;0.00244;-3.46116;3
AHRS;13.125;962.424;-25.9817;32.6807;-111.2178;0.10438;0.33285;-0.80733;3
LIGH;13.126;962.426;8481.0;3
GYRO;13.135;962.429;-0.05131;0.11881;-3.27241;3
ACCE;13.136;962.437;-7.13831;-5.56951;6.86837;3
MAGN;13.136;962.437;-4.93100;4.55700;-43.83500;3
AHRS;13.137;962.437;-26.3869;34.0253;-110.6210;0.11001;0.34158;-0.80352;3
GYRO;13.137;962.437;-0.05131;0.11881;-3.27241;3
LIGH;13.138;962.440;8481.0;3
ACCE;13.142;962.444;-7.61177;-5.39473;7.13472;3
GYRO;13.143;962.444;-0.08125;0.39279;-3.14199;3
AHRS;13.143;962.444;-26.5430;35.3742;-109.7387;0.11598;0.34903;-0.79851;3
LIGH;13.144;962.446;8481.0;3
GYRO;13.154;962.449;-0.18723;0.49144;-2.83655;3
ACCE;13.155;962.455;-7.58722;-5.27562;8.24324;3
MAGN;13.155;962.455;-4.41200;4.55700;-43.83500;3
AHRS;13.156;962.455;-26.4136;36.1872;-109.1937;0.12064;0.35218;-0.79540;3
GYRO;13.157;962.455;-0.18723;0.49144;-2.83655;3
LIGH;13.157;962.458;7626.0;3
GYRO;13.162;962.460;-0.31857;0.53665;-2.48408;3
ACCE;13.163;962.464;-6.91864;-5.42347;9.45351;3
GYRO;13.164;962.464;-0.31857;0.53665;-2.48408;3
AHRS;13.164;962.464;-26.2342;36.1885;-109.0232;0.12105;0.35125;-0.79469;3
LIGH;13.165;962.467;7626.0;3
GYRO;13.174;962.469;-0.37232;0.42211;-2.11573;3
ACCE;13.175;962.475;-6.07229;-5.71496;10.44770;3
MAGN;13.175;962.475;-4.41200;4.55700;-43.83500;3
AHRS;13.176;962.475;-26.1399;35.4853;-109.5844;0.11837;0.34713;-0.79778;3
GYRO;13.177;962.475;-0.37232;0.42211;-2.11573;3
LIGH;13.177;962.478;7626.0;3
GYRO;13.183;962.480;-0.29780;0.27581;-1.78220;3
ACCE;13.184;962.484;-5.13317;-6.06092;10.56561;3
GYRO;13.185;962.484;-0.29780;0.27581;-1.78220;3
AHRS;13.185;962.484;-26.3020;34.4150;-110.5584;0.11299;0.34272;-0.80289;3
LIGH;13.186;962.488;7818.0;3
GYRO;13.196;962.489;-0.11515;0.22052;-1.52961;3
ACCE;13.197;962.497;-4.43406;-6.21714;10.23042;3
MAGN;13.199;962.497;-4.41200;4.18200;-43.83500;3
AHRS;13.203;962.497;-26.6498;33.2569;-112.0972;0.10765;0.33870;-0.81026;3
GYRO;13.205;962.497;-0.11515;0.22052;-1.52961;3
LIGH;13.206;962.499;7006.0;3
ACCE;13.207;962.504;-4.88716;-5.99748;10.10174;3
GYRO;13.208;962.504;0.08644;0.28894;-1.35856;3
AHRS;13.209;962.504;-26.8263;32.4694;-112.9254;0.10363;0.33589;-0.81429;3
LIGH;13.215;962.507;7006.0;3
GYRO;13.215;962.509;0.22816;0.41356;-1.20127;3
ACCE;13.216;962.515;-5.26545;-5.77661;9.68933;3
MAGN;13.216;962.515;-4.41200;4.18200;-43.83500;3
AHRS;13.217;962.515;-26.9172;32.0595;-113.5573;0.10211;0.33427;-0.81716;3
GYRO;13.218;962.515;0.22816;0.41356;-1.20127;3
LIGH;13.218;962.519;7006.0;3
GYRO;13.223;962.520;0.28955;0.51496;-1.10536;3
ACCE;13.223;962.524;-5.69401;-5.58567;9.39904;3
GYRO;13.224;962.524;0.28955;0.51496;-1.10536;3
AHRS;13.225;962.524;-26.9201;31.9717;-113.6352;0.10169;0.33387;-0.81755;3
LIGH;13.226;962.527;6695.0;3
GYRO;13.234;962.529;0.40531;0.51893;-0.88850;3
GYRO;13.235;962.535;0.40531;0.51893;-0.88850;3
AHRS;13.235;962.535;-26.8824;32.1471;-113.4820;0.10268;0.33446;-0.81680;3
MAGN;13.236;962.535;-4.72200;4.18200;-43.83500;3
ACCE;13.237;962.535;-5.95378;-5.35583;8.92199;3
LIGH;13.237;962.538;6695.0;3
WIFI;13.245;962.526;eduroam;00:0b:86:27:36:c0;-90
WIFI;13.245;962.526;test-CAR;00:0b:86:27:32:e2;-75
WIFI;13.245;962.526;eduroam;00:0b:86:27:32:e0;-69
WIFI;13.245;962.526;portal-csic;00:0b:86:27:32:e1;-81
WIFI;13.245;962.526;test-CAR;00:0b:86:27:35:92;-90
WIFI;13.245;962.526;eduroam;00:0b:86:27:35:90;-90
WIFI;13.245;958.522;portal-csic;00:0b:86:27:36:c1;-90
WIFI;13.245;962.526;portal-csic;00:0b:86:27:35:91;-90
GYRO;13.263;962.540;0.48717;0.40012;-0.64477;3
GYRO;13.263;962.545;0.48717;0.40012;-0.64477;3
AHRS;13.264;962.548;-26.8297;32.3400;-113.2657;0.10368;0.33508;-0.81577;3
ACCE;13.264;962.548;-5.84844;-5.16070;8.63349;3
GYRO;13.265;962.548;0.48717;0.40012;-0.64477;3
LIGH;13.265;962.551;6695.0;3
MAGN;13.266;962.556;-4.72200;3.70700;-43.83500;3
GYRO;13.266;962.556;0.53054;0.20586;-0.37446;3
ACCE;13.267;962.556;-5.44741;-5.27742;8.15405;3
AHRS;13.267;962.556;-26.9674;32.4706;-113.5429;0.10475;0.33625;-0.81672;3
LIGH;13.268;962.559;6695.0;3
PRES;13.268;962.559;954.1200;3
ACCE;13.270;962.564;-3.09211;-5.65151;7.12754;3
GYRO;13.270;962.564;0.56872;0.07544;-0.08460;3
AHRS;13.271;962.564;-27.7352;31.7908;-114.8940;0.10009;0.33737;-0.82236;3
LIGH;13.271;962.566;6772.0;3
GYRO;13.274;962.569;0.58429;0.03360;0.16921;3
ACCE;13.274;962.575;-2.27329;-5.63894;7.31069;3
MAGN;13.275;962.575;-4.72200;3.70700;-43.83500;3
AHRS;13.275;962.575;-28.5086;30.6891;-116.8200;0.09409;0.33661;-0.83029;3
GYRO;13.276;962.575;0.58429;0.03360;0.16921;3
LIGH;13.276;962.578;6772.0;3
GYRO;13.291;962.580;0.53054;0.02169;0.31734;3
ACCE;13.298;962.584;-1.90399;-5.56652;7.49445;3
GYRO;13.298;962.584;0.53054;0.02169;0.31734;3
AHRS;13.299;962.584;-29.1975;29.4005;-118.7242;0.08705;0.33491;-0.83797;3
LIGH;13.300;962.586;6772.0;3
GYRO;13.300;962.589;0.43585;0.03482;0.37354;3
ACCE;13.301;962.595;-2.03567;-5.61500;7.54054;3
MAGN;13.301;962.595;-4.72200;3.07400;-43.83500;3
AHRS;13.302;962.595;-29.8244;28.2391;-120.8904;0.08196;0.33337;-0.84616;3
GYRO;13.303;962.595;0.43585;0.03482;0.37354;3
LIGH;13.303;962.598;6772.0;3
GYRO;13.303;962.600;0.39034;0.13622;0.36408;3
ACCE;13.304;962.604;-2.30621;-5.65630;7.61536;3
GYRO;13.304;962.604;0.39034;0.13622;0.36408;3
AHRS;13.304;962.604;-30.3647;27.2754;-122.4180;0.07685;0.33264;-0.85169;3
LIGH;13.305;962.606;6998.0;3
GYRO;13.315;962.609;0.31398;0.24160;0.34575;3
GYRO;13.315;962.616;0.31398;0.24160;0.34575;3
AHRS;13.316;962.616;-30.5462;26.7254;-123.6960;0.07566;0.33116;-0.85626;3
MAGN;13.316;962.616;-4.72200;2.48500;-43.83500;3
ACCE;13.319;962.616;-2.88920;-5.59824;7.94037;3
LIGH;13.320;962.619;6998.0;3
ACCE;13.322;962.624;-3.62303;-5.46776;8.43537;3
GYRO;13.322;962.624;0.24099;0.25412;0.31276;3
AHRS;13.323;962.624;-30.6929;26.2775;-124.3205;0.07347;0.33027;-0.85850;3
LIGH;13.324;962.626;6998.0;3
GYRO;13.334;962.629;0.18234;0.20586;0.31643;3
ACCE;13.334;962.635;-4.34188;-5.43663;8.68736;3
MAGN;13.338;962.635;-4.72200;2.48500;-43.83500;3
AHRS;13.338;962.635;-30.5429;26.3066;-124.5003;0.07485;0.32920;-0.85925;3
GYRO;13.339;962.635;0.18234;0.20586;0.31643;3
LIGH;13.339;962.638;7262.0;3
GYRO;13.345;962.640;0.18570;0.14203;0.41172;3
ACCE;13.346;962.644;-4.72675;-5.42885;8.33422;3
GYRO;13.347;962.644;0.18570;0.14203;0.41172;3
AHRS;13.347;962.644;-30.4441;26.6410;-124.0455;0.07647;0.32993;-0.85760;3
LIGH;13.351;962.646;7262.0;3
GYRO;13.354;962.649;0.25931;0.14783;0.59498;3
ACCE;13.355;962.655;-4.88657;-5.44681;7.94217;3
MAGN;13.355;962.655;-4.72200;2.04700;-43.83500;3
AHRS;13.356;962.655;-30.4371;27.1372;-123.9463;0.07993;0.33162;-0.85694;3
GYRO;13.357;962.655;0.25931;0.14783;0.59498;3
LIGH;13.357;962.658;7262.0;3
GYRO;13.362;962.660;0.32926;0.21197;0.82253;3
ACCE;13.363;962.664;-5.27981;-5.53120;7.92900;3
GYRO;13.363;962.664;0.32926;0.21197;0.82253;3
AHRS;13.364;962.664;-30.4218;27.8018;-123.2373;0.08290;0.33427;-0.85408;3
LIGH;13.365;962.666;7262.0;3
GYRO;13.375;962.669;0.33689;0.23732;1.04763;3
ACCE;13.376;962.677;-5.68503;-5.60542;8.28573;3
MAGN;13.376;962.677;-4.72200;2.04700;-43.83500;3
AHRS;13.377;962.677;-30.3039;28.5118;-122.7012;0.08713;0.33628;-0.85184;3
GYRO;13.378;962.677;0.33689;0.23732;1.04763;3
LIGH;13.379;962.679;7627.0;3
ACCE;13.382;962.684;-5.83048;-5.74788;8.30549;3
GYRO;13.383;962.684;0.31124;0.16646;1.27701;3
AHRS;13.383;962.684;-30.2370;29.2134;-121.9344;0.09038;0.33882;-0.84872;3
LIGH;13.386;962.686;7627.0;3
GYRO;13.394;962.689;0.29749;0.12767;1.40194;3
ACCE;13.395;962.695;-5.58268;-5.97114;8.08043;3
MAGN;13.396;962.695;-4.72200;1.49200;-43.83500;3
AHRS;13.396;962.695;-30.3582;29.7738;-121.9292;0.09397;0.34159;-0.84814;3
GYRO;13.397;962.695;0.29749;0.12767;1.40194;3
LIGH;13.398;962.698;7627.0;3
SOUN;13.398;468.25;0.01429;57.08
GYRO;13.405;962.700;0.26817;0.15944;1.65880;3
ACCE;13.405;962.704;-5.35703;-5.95797;8.35816;3
GYRO;13.406;962.704;0.26817;0.15944;1.65880;3
AHRS;13.407;962.704;-30.4251;30.0738;-121.6945;0.09519;0.34327;-0.84703;3
LIGH;13.408;962.707;7627.0;3
GYRO;13.414;962.709;0.21777;0.27092;1.87352;3
ACCE;13.415;962.715;-5.52701;-5.90051;9.13148;3
MAGN;13.415;962.715;-4.37000;1.49200;-43.83500;3
AHRS;13.416;962.715;-30.2628;30.1967;-121.8686;0.09734;0.34244;-0.84766;3
GYRO;13.417;962.715;0.21777;0.27092;1.87352;3
LIGH;13.418;962.718;8099.0;3
GYRO;13.426;962.720;0.16616;0.31704;2.02991;3
ACCE;13.427;962.728;-5.85682;-5.67785;9.85214;3
GYRO;13.427;962.728;0.16616;0.31704;2.02991;3
AHRS;13.428;962.728;-29.8220;30.2589;-121.4183;0.09844;0.34003;-0.84643;3
LIGH;13.429;962.730;8099.0;3
MAGN;13.436;962.737;-4.37000;0.97800;-43.83500;3
GYRO;13.436;962.737;0.18082;0.26634;2.19545;3
ACCE;13.437;962.737;-6.28298;-5.45938;10.07061;3
AHRS;13.438;962.737;-29.2420;30.4601;-121.2319;0.10198;0.33695;-0.84606;3
PRES;13.439;962.740;954.1100;3
LIGH;13.439;962.740;8099.0;3
ACCE;13.445;962.744;-6.70915;-5.29059;9.88027;3
GYRO;13.446;962.744;0.29596;0.21228;2.40956;3
AHRS;13.447;962.744;-28.6485;30.8941;-120.2894;0.10510;0.33529;-0.84277;3
LIGH;13.447;962.747;8099.0;3
GYRO;13.454;962.749;0.46762;0.22541;2.66429;3
ACCE;13.454;962.755;-7.14549;-5.05775;9.31524;3
MAGN;13.455;962.755;-4.04600;0.97800;-43.83500;3
AHRS;13.455;962.755;-28.0844;31.6394;-119.5790;0.11108;0.33481;-0.83989;3
GYRO;13.456;962.755;0.46762;0.22541;2.66429;3
LIGH;13.456;962.758;8888.0;3
GYRO;13.462;962.760;0.63225;0.28894;2.96209;3
ACCE;13.463;962.764;-7.17123;-4.97336;8.41382;3
GYRO;13.463;962.764;0.63225;0.28894;2.96209;3
AHRS;13.464;962.764;-27.7137;32.5691;-118.4083;0.11616;0.33686;-0.83492;3
LIGH;13.464;962.766;8888.0;3
GYRO;13.474;962.769;0.71532;0.37324;3.29226;3
ACCE;13.474;962.775;-6.86956;-4.84527;8.27436;3
MAGN;13.475;962.775;-4.04600;0.10900;-43.83500;3
AHRS;13.475;962.775;-27.3841;33.3011;-118.1835;0.12237;0.33757;-0.83349;3
GYRO;13.476;962.775;0.71532;0.37324;3.29226;3
LIGH;13.476;962.778;8888.0;3
GYRO;13.482;962.780;0.71196;0.39523;3.45047;3
ACCE;13.483;962.784;-6.74447;-4.67827;8.87291;3
GYRO;13.483;962.784;0.71196;0.39523;3.45047;3
AHRS;13.484;962.784;-26.9171;33.7180;-117.4163;0.12533;0.33684;-0.83041;3
LIGH;13.484;962.787;8888.0;3
GYRO;13.495;962.789;0.67195;0.33964;3.71437;3
ACCE;13.496;962.796;-6.49248;-4.51068;9.57202;3
MAGN;13.496;962.796;-3.72400;-0.36100;-43.83500;3
AHRS;13.497;962.796;-26.3303;33.7648;-117.6735;0.12919;0.33282;-0.83153;3
GYRO;13.497;962.796;0.67195;0.33964;3.71437;3
LIGH;13.498;962.799;9920.0;3
ACCE;13.502;962.804;-6.12197;-4.32872;9.65821;3
GYRO;13.503;962.804;0.69608;0.13378;3.94649;3
AHRS;13.503;962.804;-25.7561;33.6157;-117.2953;0.12972;0.32887;-0.83047;3
LIGH;13.504;962.807;9920.0;3
GYRO;13.514;962.809;0.83169;-0.00825;4.18351;3
ACCE;13.515;962.816;-5.75446;-4.15454;8.93037;3
MAGN;13.515;962.816;-3.72400;-1.41900;-43.83500;3
AHRS;13.516;962.816;-25.3328;33.5344;-118.0289;0.13321;0.32489;-0.83344;3
GYRO;13.517;962.816;0.83169;-0.00825;4.18351;3
LIGH;13.517;962.818;9920.0;3
GYRO;13.522;962.821;1.01801;0.03910;4.39029;3
ACCE;13.523;962.825;-5.27143;-3.95462;7.90027;3
GYRO;13.524;962.825;1.01801;0.03910;4.39029;3
AHRS;13.524;962.825;-25.0927;33.5504;-117.8039;0.13381;0.32361;-0.83265;3
LIGH;13.525;962.827;11106.0;3
GYRO;13.534;962.830;1.13743;0.18295;4.58271;3
ACCE;13.535;962.836;-4.60345;-3.52127;7.07247;3
MAGN;13.535;962.836;-3.34400;-2.43000;-43.83500;3
AHRS;13.536;962.836;-24.8973;33.5105;-118.9618;0.13768;0.32077;-0.83705;3
GYRO;13.537;962.836;1.13743;0.18295;4.58271;3
LIGH;13.537;962.838;11106.0;3
GYRO;13.542;962.841;1.08062;0.28497;4.77116;3
ACCE;13.547;962.845;-4.16831;-2.98796;7.16106;3
GYRO;13.548;962.845;1.08062;0.28497;4.77116;3
AHRS;13.548;962.845;-24.5005;33.2407;-118.8465;0.13722;0.31723;-0.83707;3
LIGH;13.549;962.847;11106.0;3
GYRO;13.555;962.850;0.89370;0.35491;4.91594;3
ACCE;13.556;962.857;-3.70263;-2.66355;7.66983;3
MAGN;13.556;962.857;-3.34400;-3.56400;-43.83500;3
AHRS;13.557;962.857;-23.9335;32.6051;-120.3079;0.13915;0.30928;-0.84337;3
GYRO;13.558;962.857;0.89370;0.35491;4.91594;3
LIGH;13.559;962.859;11106.0;3
ACCE;13.564;962.865;-3.15795;-2.44388;8.14747;3
GYRO;13.565;962.865;0.80665;0.44624;4.96725;3
AHRS;13.565;962.865;-23.2666;31.5980;-120.6005;0.13551;0.30066;-0.84585;3
LIGH;13.566;962.867;12029.0;3
GYRO;13.574;962.870;0.70066;0.51924;5.01398;3
ACCE;13.575;962.876;-3.09151;-2.04465;8.54491;3
MAGN;13.576;962.876;-3.34400;-4.10000;-43.83500;3
AHRS;13.580;962.876;-22.3736;30.5143;-122.0125;0.13507;0.28884;-0.85256;3
GYRO;13.581;962.876;0.70066;0.51924;5.01398;3
LIGH;13.581;962.878;12029.0;3
GYRO;13.583;962.881;0.65149;0.67653;4.97611;3
ACCE;13.583;962.885;-3.52247;-1.44909;8.81485;3
GYRO;13.584;962.885;0.65149;0.67653;4.97611;3
AHRS;13.584;962.885;-21.1438;29.6643;-121.6307;0.13321;0.27755;-0.85254;3
LIGH;13.585;962.887;12029.0;3
GYRO;13.595;962.890;0.64171;0.77244;4.92021;3
ACCE;13.596;962.896;-3.88519;-0.96007;8.58561;3
MAGN;13.603;962.896;-2.95800;-4.63200;-43.83500;3
AHRS;13.605;962.896;-19.7565;29.1475;-122.0604;0.13646;0.26533;-0.85508;3
GYRO;13.615;962.896;0.64171;0.77244;4.92021;3
LIGH;13.616;962.898;12029.0;3
GYRO;13.617;962.901;0.65699;0.85307;4.92418;3
ACCE;13.618;962.908;-3.75231;-0.79069;8.05409;3
GYRO;13.619;962.908;0.65699;0.85307;4.92418;3
AHRS;13.623;962.908;-18.4816;28.7622;-121.1240;0.13704;0.25595;-0.85225;3
LIGH;13.626;962.910;12432.0;3
GYRO;13.626;962.913;0.64416;0.95417;5.01062;3
ACCE;13.627;962.918;-3.47159;-0.50278;7.77756;3
MAGN;13.628;962.918;-2.95800;-5.64400;-43.83500;3
AHRS;13.629;962.918;-17.2040;28.3401;-121.6432;0.14063;0.24462;-0.85487;3
GYRO;13.631;962.918;0.64416;0.95417;5.01062;3
PRES;13.632;962.921;954.1300;3
LIGH;13.635;962.921;12432.0;3
ACCE;13.636;962.925;-2.70545;-0.10594;7.07247;3
GYRO;13.637;962.925;0.58063;1.05832;5.12088;3
AHRS;13.638;962.925;-15.9461;27.7381;-120.8391;0.13997;0.23430;-0.85256;3
LIGH;13.643;962.927;12432.0;3
GYRO;13.643;962.930;0.49694;1.13102;5.15662;3
ACCE;13.645;962.936;-1.77410;0.17597;6.36498;3
MAGN;13.646;962.936;-2.95800;-5.64400;-43.83500;3
AHRS;13.647;962.936;-14.7488;26.8527;-121.3906;0.13970;0.22158;-0.85577;3
GYRO;13.649;962.936;0.49694;1.13102;5.15662;3
LIGH;13.650;962.938;12432.0;3
GYRO;13.650;962.941;0.34880;1.07726;5.03353;3
ACCE;13.651;962.945;-1.00437;0.49919;5.84664;3
GYRO;13.651;962.945;0.34880;1.07726;5.03353;3
AHRS;13.652;962.945;-12.9408;28.2744;-118.5423;0.15278;0.21794;-0.84232;3
LIGH;13.652;962.947;12574.0;3
GYRO;13.656;962.950;0.23885;0.83963;4.90922;3
ACCE;13.657;962.956;-0.75178;0.95170;6.04895;3
MAGN;13.657;962.956;-2.57200;-6.08500;-43.83500;3
AHRS;13.658;962.956;-11.9857;24.3714;-121.6045;0.13347;0.19149;-0.85936;3
GYRO;13.658;962.956;0.23885;0.83963;4.90922;3
LIGH;13.659;962.958;12574.0;3
GYRO;13.663;962.961;-0.02169;0.66187;4.58577;3
ACCE;13.663;962.965;-1.21925;1.25995;6.97072;3
GYRO;13.664;962.965;-0.02169;0.66187;4.58577;3
AHRS;13.664;962.965;-10.1646;23.1431;-120.3680;0.13020;0.17464;-0.85549;3
LIGH;13.665;962.967;12574.0;3
GYRO;13.692;962.970;-0.25717;0.27764;4.27086;3
GYRO;13.693;962.975;-0.25717;0.27764;4.27086;3
ACCE;13.693;962.979;-2.21883;2.27629;8.57244;3
MAGN;13.693;962.979;-2.57200;-5.62800;-43.83500;3
GYRO;13.694;962.979;-0.25717;0.27764;4.27086;3
AHRS;13.695;962.979;-4.8198;21.6753;-114.0609;0.13513;0.13688;-0.82757;3
LIGH;13.696;962.982;12580.0;3
AHRS;13.699;962.985;-4.8198;21.6753;-114.0609;0.13513;0.13688;-0.82757;3
GYRO;13.699;962.985;-0.37751;0.06139;4.08516;3
ACCE;13.700;962.985;-2.61088;2.87544;8.50600;3
TEMP;13.701;962.996;18.5;3
HUMI;13.703;962.996;49.7;3
LIGH;13.704;962.996;12580.0;3
GYRO;13.706;962.990;-0.38668;0.12706;4.03568;3
ACCE;13.706;962.996;-2.81438;3.54881;7.91762;3
MAGN;13.707;962.996;-2.57200;-5.62800;-43.83500;3
AHRS;13.707;962.996;-1.9105;21.4633;-109.4669;0.14256;0.12087;-0.80388;3
GYRO;13.708;962.996;-0.38668;0.12706;4.03568;3
LIGH;13.709;962.998;12580.0;3
GYRO;13.709;963.001;-0.34667;0.38668;4.06012;3
ACCE;13.711;963.005;-3.05500;3.72418;7.44776;3
GYRO;13.712;963.005;-0.34667;0.38668;4.06012;3
AHRS;13.712;963.005;0.8374;21.5445;-104.0592;0.15176;0.10933;-0.77358;3
LIGH;13.713;963.007;12580.0;3
GYRO;13.717;963.010;-0.32132;0.66035;4.10074;3
ACCE;13.718;963.016;-2.93170;3.63679;7.10719;3
MAGN;13.718;963.016;-2.57200;-5.07500;-43.83500;3
AHRS;13.719;963.016;3.2789;21.6257;-98.8911;0.16075;0.10057;-0.74250;3
GYRO;13.720;963.016;-0.32132;0.66035;4.10074;3
LIGH;13.721;963.019;12537.0;3
GYRO;13.723;963.021;-0.34086;0.78435;4.12242;3
ACCE;13.725;963.025;-2.52409;3.20165;6.85460;3
AHRS;13.726;963.025;5.2215;21.4995;-94.8006;0.16745;0.09318;-0.71668;3
GYRO;13.727;963.025;-0.34086;0.78435;4.12242;3
LIGH;13.728;963.027;12537.0;3
GYRO;13.736;963.030;-0.36285;0.79718;4.11448;3
ACCE;13.737;963.037;-2.60250;2.60549;6.84083;3
MAGN;13.738;963.037;-2.22000;-4.75400;-43.83500;3
AHRS;13.739;963.037;6.5804;21.4387;-91.4541;0.17233;0.08925;-0.69492;3
GYRO;13.741;963.037;-0.36285;0.79718;4.11448;3
LIGH;13.743;963.040;12537.0;3
ACCE;13.744;963.045;-3.25252;2.65098;7.27777;3
GYRO;13.745;963.045;-0.41753;0.77091;4.02010;3
AHRS;13.746;963.045;7.7914;21.6996;-88.8582;0.17912;0.08740;-0.67679;3
LIGH;13.747;963.047;12537.0;3
GYRO;13.755;963.050;-0.48839;0.61087;3.84906;3
ACCE;13.756;963.056;-3.87322;3.37642;7.58663;3
MAGN;13.757;963.056;-2.22000;-4.40800;-43.83500;3
AHRS;13.765;963.056;9.3220;22.2604;-85.1156;0.18886;0.08780;-0.64986;3
GYRO;13.766;963.056;-0.48839;0.61087;3.84906;3
LIGH;13.767;963.059;12541.0;3
GYRO;13.768;963.061;-0.54306;0.32437;3.71925;3
GYRO;13.769;963.065;-0.54306;0.32437;3.71925;3
ACCE;13.770;963.065;-4.32932;3.97437;7.36816;3
AHRS;13.771;963.065;11.0827;23.1155;-81.8641;0.20213;0.08868;-0.62426;3
LIGH;13.773;963.067;12541.0;3
GYRO;13.775;963.070;-0.55467;0.05589;3.71070;3
ACCE;13.779;963.076;-4.64056;3.87322;7.01980;3
AHRS;13.781;963.076;12.5954;24.1773;-79.4915;0.21557;0.09147;-0.60377;3
MAGN;13.782;963.076;-2.22000;-4.08700;-43.83500;3
GYRO;13.783;963.076;-0.55467;0.05589;3.71070;3
LIGH;13.783;963.079;12541.0;3
GYRO;13.786;963.081;-0.58277;-0.06139;3.82005;3
ACCE;13.787;963.088;-4.31435;3.42910;7.14490;3
GYRO;13.787;963.088;-0.58277;-0.06139;3.82005;3
AHRS;13.788;963.088;13.6436;24.8851;-77.3204;0.22422;0.09459;-0.58572;3
LIGH;13.789;963.090;12541.0;3
GYRO;13.798;963.093;-0.64996;-0.06872;4.00483;3
ACCE;13.803;963.099;-3.58711;3.30220;7.83981;3
MAGN;13.804;963.099;-2.22000;-3.50700;-43.83500;3
AHRS;13.805;963.099;14.4372;24.8538;-74.9872;0.22731;0.09469;-0.56825;3
GYRO;13.806;963.099;-0.64996;-0.06872;4.00483;3
PRES;13.806;963.102;954.1100;3
LIGH;13.807;963.102;12570.0;3
ACCE;13.807;963.105;-3.18668;3.49494;8.23127;3
GYRO;13.808;963.105;-0.70830;-0.08247;4.21344;3
AHRS;13.809;963.105;15.2307;24.4605;-73.3065;0.22925;0.09114;-0.55575;3
LIGH;13.810;963.107;12570.0;3
GYRO;13.816;963.110;-0.69272;-0.11026;4.36494;3
ACCE;13.816;963.116;-3.45543;3.46621;8.01459;3
MAGN;13.818;963.116;-2.22000;-3.08000;-43.83500;3
AHRS;13.818;963.116;15.9272;24.3412;-71.0646;0.23155;0.09120;-0.53885;3
GYRO;13.819;963.116;-0.69272;-0.11026;4.36494;3
LIGH;13.820;963.119;12570.0;3
GYRO;13.823;963.121;-0.65851;-0.05040;4.41747;3
ACCE;13.825;963.125;-3.65954;3.50511;7.82964;3
GYRO;13.826;963.125;-0.65851;-0.05040;4.41747;3
AHRS;13.827;963.125;16.5840;24.4147;-70.0137;0.23549;0.09052;-0.52986;3
LIGH;13.829;963.127;12570.0;3
GYRO;13.835;963.130;-0.61270;0.04368;4.54392;3
ACCE;13.836;963.136;-3.73316;3.38181;7.26281;3
MAGN;13.837;963.136;-2.22000;-2.69000;-43.83500;3
AHRS;13.846;963.136;17.1835;24.6878;-68.3599;0.23948;0.09288;-0.51623;3
GYRO;13.847;963.136;-0.61270;0.04368;4.54392;3
LIGH;13.848;963.139;12662.0;3
GYRO;13.849;963.141;-0.64660;0.39401;4.72046;3
ACCE;13.850;963.145;-4.04740;3.14419;6.83425;3
GYRO;13.858;963.145;-0.64660;0.39401;4.72046;3
AHRS;13.859;963.145;17.6239;25.2566;-68.1722;0.24488;0.09515;-0.51269;3
LIGH;13.867;963.147;12662.0;3
GYRO;13.868;963.150;-0.74526;0.86682;4.87562;3
GYRO;13.869;963.155;-0.74526;0.86682;4.87562;3
AHRS;13.870;963.159;17.9671;25.7252;-67.1579;0.24844;0.09899;-0.50363;3
MAGN;13.872;963.159;-2.22000;-2.23000;-43.83500;3
ACCE;13.873;963.159;-3.93367;3.02029;6.75823;3
GYRO;13.875;963.159;-0.74526;0.86682;4.87562;3
LIGH;13.877;963.162;12662.0;3
ACCE;13.877;963.165;-3.00652;2.95325;6.33087;3
GYRO;13.878;963.165;-0.84238;1.17775;4.96359;3
AHRS;13.879;963.165;18.4006;25.6974;-66.4783;0.25070;0.09816;-0.49780;3
LIGH;13.881;963.167;12715.0;3
GYRO;13.882;963.170;-0.89583;1.12980;4.97702;3
ACCE;13.884;963.176;-1.49997;3.25671;5.87657;3
MAGN;13.885;963.176;-2.22000;-1.14800;-43.83500;3
AHRS;13.886;963.176;19.2294;24.8297;-63.0920;0.24991;0.09530;-0.47317;3
GYRO;13.888;963.176;-0.89583;1.12980;4.97702;3
LIGH;13.889;963.179;12715.0;3
GYRO;13.889;963.181;-0.96975;0.75198;4.86829;3
ACCE;13.890;963.185;-0.53989;3.15915;5.58029;3
GYRO;13.892;963.185;-0.96975;0.75198;4.86829;3
AHRS;13.893;963.185;20.0974;23.4402;-60.3261;0.24821;0.08709;-0.45380;3
LIGH;13.895;963.187;12715.0;3
GYRO;13.895;963.190;-1.13835;0.10079;4.63250;3
ACCE;13.896;963.196;-0.01377;3.03226;6.30274;3
MAGN;13.896;963.196;-2.22000;0.15100;-43.83500;3
AHRS;13.897;963.196;20.7039;21.5244;-55.4815;0.24175;0.08041;-0.42014;3
GYRO;13.898;963.196;-1.13835;0.10079;4.63250;3
LIGH;13.898;963.199;12715.0;3
GYRO;13.903;963.201;-1.26571;-0.68692;4.51582;3
ACCE;13.904;963.205;0.18375;3.29442;7.92660;3
GYRO;13.904;963.205;-1.26571;-0.68692;4.51582;3
AHRS;13.905;963.205;21.0455;19.1564;-51.8142;0.23346;0.06848;-0.39624;3
LIGH;13.906;963.207;13057.0;3
GYRO;13.916;963.210;-1.52167;-1.04366;4.37746;3
GYRO;13.916;963.215;-1.52167;-1.04366;4.37746;3
AHRS;13.917;963.218;21.1756;16.2733;-45.0742;0.22133;0.05878;-0.34894;3
MAGN;13.918;963.218;-2.22000;1.98500;-43.83500;3
ACCE;13.918;963.218;0.63746;3.73795;9.85573;3
GYRO;13.918;963.218;-1.52167;-1.04366;4.37746;3
LIGH;13.919;963.220;13057.0;3
ACCE;13.923;963.225;0.99958;3.49673;11.35211;3
GYRO;13.925;963.225;-1.62826;-1.49326;4.35852;3
AHRS;13.925;963.225;20.7614;13.2828;-40.4644;0.20728;0.04485;-0.31833;3
LIGH;13.926;963.227;13057.0;3
GYRO;13.934;963.230;-1.54121;-1.38392;4.39518;3
ACCE;13.935;963.236;1.35272;2.66654;11.89200;3
MAGN;13.935;963.236;-2.22000;3.32400;-43.83500;3
AHRS;13.936;963.236;19.7621;10.4798;-34.1913;0.18978;0.03576;-0.27342;3
GYRO;13.936;963.236;-1.54121;-1.38392;4.39518;3
LIGH;13.937;963.238;13057.0;3
GYRO;13.943;963.241;-1.28893;-0.64507;4.44649;3
ACCE;13.943;963.245;1.93870;2.70784;11.22462;3
GYRO;13.943;963.245;-1.28893;-0.64507;4.44649;3
AHRS;13.944;963.245;19.0668;7.8267;-29.2298;0.17687;0.02343;-0.23732;3
LIGH;13.945;963.247;13368.0;3
SOUN;13.948;438.85;0.01339;56.52
GYRO;13.956;963.250;-0.98013;0.41020;4.47520;3
ACCE;13.957;963.256;2.14341;3.43448;10.24359;3
MAGN;13.958;963.256;-2.22000;4.82000;-43.83500;3
AHRS;13.958;963.256;19.0686;5.5006;-21.9555;0.17143;0.01495;-0.17978;3
GYRO;13.960;963.256;-0.98013;0.41020;4.47520;3
LIGH;13.961;963.259;13368.0;3
GYRO;13.967;963.261;-0.75961;1.36345;4.38479;3
ACCE;13.967;963.268;1.39283;3.09151;9.18356;3
GYRO;13.968;963.268;-0.75961;1.36345;4.38479;3
AHRS;13.969;963.268;19.0496;4.0086;-18.3263;0.16876;0.00772;-0.15124;3
LIGH;13.970;963.271;13368.0;3
MAGN;13.983;963.277;-2.22000;5.36400;-43.83500;3
GYRO;13.984;963.277;-0.68447;1.93828;4.19909;3
ACCE;13.985;963.277;0.65182;3.00532;8.17380;3
AHRS;13.986;963.277;19.1694;3.1991;-15.2969;0.16862;0.00513;-0.12658;3
PRES;13.986;963.280;954.0500;3
LIGH;13.988;963.280;13053.0;3
ACCE;13.989;963.285;0.14784;3.25671;7.60279;3
GYRO;13.992;963.285;-0.71746;2.04487;4.03324;3
AHRS;13.993;963.285;19.5397;2.8155;-14.1649;0.17133;0.00311;-0.11734;3
LIGH;13.996;963.287;13546.0;3
GYRO;13.996;963.290;-0.75381;1.65880;3.94985;3
ACCE;13.997;963.296;-0.11073;3.35368;8.19715;3
MAGN;13.997;963.296;-1.62800;6.29100;-43.83500;3
AHRS;13.998;963.296;19.8060;2.6188;-12.3454;0.17336;0.00389;-0.10199;3
GYRO;13.999;963.296;-0.75381;1.65880;3.94985;3
LIGH;14.000;963.299;13546.0;3
GYRO;14.007;963.301;-0.88239;1.32069;3.77362;3
ACCE;14.008;963.305;0.92775;3.59669;8.69335;3
GYRO;14.009;963.305;-0.88239;1.32069;3.77362;3
AHRS;14.009;963.305;20.0917;1.7278;-10.2035;0.17505;-0.00072;-0.08493;3
LIGH;14.011;963.308;13546.0;3
GYRO;14.015;963.310;-1.08306;0.62247;3.63220;3
ACCE;14.015;963.316;2.12066;3.39079;9.05547;3
MAGN;14.016;963.316;0.15200;6.78700;-43.83500;3
AHRS;14.016;963.316;20.1454;0.1285;-4.3366;0.17481;-0.00551;-0.03706;3
GYRO;14.017;963.316;-1.08306;0.62247;3.63220;3
LIGH;14.018;963.319;0.0;3
GYRO;14.023;963.321;-1.27426;0.23457;3.52042;3
ACCE;14.024;963.325;3.11007;3.03645;9.13867;3
GYRO;14.026;963.325;-1.27426;0.23457;3.52042;3
AHRS;14.026;963.325;19.9496;-1.9486;0.3052;0.17323;-0.01629;-0.00032;3
LIGH;14.027;963.327;0.0;3
GYRO;14.035;963.330;-1.42240;0.14630;3.35090;3
ACCE;14.036;963.337;3.70323;2.28467;10.05864;3
MAGN;14.037;963.337;1.34200;7.99200;-43.83500;3
AHRS;14.037;963.337;19.1201;-4.1389;7.4889;0.16794;-0.02469;0.05837;3
GYRO;14.038;963.337;-1.42240;0.14630;3.35090;3
LIGH;14.039;963.340;0.0;3
ACCE;14.043;963.345;4.13658;1.69330;10.82059;3
GYRO;14.044;963.345;-1.49204;0.17379;3.11266;3
AHRS;14.044;963.345;17.8800;-6.2618;12.6023;0.16015;-0.03660;0.09982;3
LIGH;14.045;963.347;13982.0;3
GYRO;14.055;963.350;-1.36528;0.32162;2.85549;3
ACCE;14.059;963.356;4.06775;1.45986;10.89960;3
MAGN;14.061;963.356;2.71600;8.63800;-43.83500;3
AHRS;14.061;963.356;16.6426;-8.0286;19.2187;0.15391;-0.04420;0.15478;3
GYRO;14.062;963.356;-1.36528;0.32162;2.85549;3
LIGH;14.063;963.359;13982.0;3
GYRO;14.064;963.361;-1.04611;0.54581;2.56075;3
ACCE;14.065;963.365;3.45902;1.53408;10.24599;3
GYRO;14.066;963.365;-1.04611;0.54581;2.56075;3
AHRS;14.067;963.365;15.7151;-9.2445;22.4234;0.14919;-0.05181;0.18118;3
LIGH;14.068;963.367;13982.0;3
GYRO;14.077;963.370;-0.86712;0.68386;2.40406;3
ACCE;14.078;963.376;2.70425;1.79924;9.76655;3
MAGN;14.080;963.376;4.01100;9.28800;-43.83500;3
AHRS;14.080;963.376;15.1318;-9.9104;26.1564;0.14715;-0.05372;0.21239;3
GYRO;14.082;963.376;-0.86712;0.68386;2.40406;3
LIGH;14.084;963.379;13982.0;3
GYRO;14.084;963.381;-0.57085;0.68753;2.12154;3
ACCE;14.085;963.385;2.92152;2.25713;9.65881;3
GYRO;14.086;963.385;-0.57085;0.68753;2.12154;3
AHRS;14.087;963.385;14.8770;-10.6419;27.7820;0.14721;-0.05832;0.22537;3
LIGH;14.088;963.388;14256.0;3
GYRO;14.096;963.390;-0.40806;0.57910;1.93400;3
ACCE;14.097;963.397;3.68408;2.62105;9.99280;3
MAGN;14.099;963.397;5.31000;9.28800;-43.83500;3
AHRS;14.106;963.397;14.7807;-11.6991;31.7704;0.15074;-0.06219;0.25741;3
GYRO;14.107;963.397;-0.40806;0.57910;1.93400;3
LIGH;14.108;963.400;14256.0;3
ACCE;14.108;963.406;4.14137;2.64200;10.03111;3
GYRO;14.112;963.406;-0.40653;0.46426;1.86925;3
AHRS;14.112;963.406;14.6833;-12.8897;33.8772;0.15390;-0.06950;0.27341;3
LIGH;14.116;963.408;14256.0;3
GYRO;14.116;963.411;-0.48930;0.49480;1.78373;3
ACCE;14.117;963.416;4.40832;2.51331;10.00477;3
MAGN;14.118;963.416;5.99900;9.71500;-43.51900;3
AHRS;14.118;963.416;14.5165;-14.0936;37.2822;0.15771;-0.07523;0.30000;3
GYRO;14.119;963.416;-0.48930;0.49480;1.78373;3
LIGH;14.120;963.419;0.0;3
GYRO;14.131;963.421;-0.47861;0.58399;1.51098;3
ACCE;14.131;963.425;3.86664;2.48758;9.70549;3
GYRO;14.132;963.425;-0.47861;0.58399;1.51098;3
AHRS;14.133;963.425;14.4099;-14.8976;38.5793;0.15987;-0.08031;0.30962;3
LIGH;14.134;963.427;0.0;3
GYRO;14.135;963.430;-0.38149;0.51252;1.08459;3
MAGN;14.135;963.436;6.62300;10.05500;-43.51900;3
AHRS;14.136;963.436;14.2068;-14.9262;39.8102;0.15917;-0.07945;0.31989;3
GYRO;14.137;963.436;-0.38149;0.51252;1.08459;3
ACCE;14.137;963.436;2.82336;2.83952;9.17458;3
LIGH;14.138;963.439;0.0;3
GYRO;14.147;963.441;-0.32345;0.30299;0.62766;3
ACCE;14.147;963.448;1.45148;2.56359;8.41083;3
GYRO;14.148;963.448;-0.32345;0.30299;0.62766;3
AHRS;14.149;963.448;14.8054;-14.6459;38.8383;0.16255;-0.07672;0.31153;3
LIGH;14.151;963.451;14437.0;3
GYRO;14.157;963.453;-0.31826;0.15882;0.28680;3
ACCE;14.157;963.458;0.63446;1.68133;7.78535;3
MAGN;14.158;963.458;6.62300;10.05500;-43.51900;3
AHRS;14.159;963.458;14.6058;-13.8305;38.5772;0.15856;-0.07104;0.31082;3
GYRO;14.160;963.458;-0.31826;0.15882;0.28680;3
PRES;14.160;963.461;954.0900;3
LIGH;14.161;963.461;14437.0;3
ACCE;14.163;963.465;0.38666;1.51733;7.81827;3
GYRO;14.164;963.465;-0.33475;0.15394;0.18967;3
AHRS;14.164;963.465;14.3249;-12.9138;37.5415;0.15321;-0.06578;0.30397;3
LIGH;14.165;963.467;14437.0;3
GYRO;14.175;963.470;-0.41692;0.18234;0.14050;3
MAGN;14.176;963.476;7.25200;10.72500;-43.14100;3
AHRS;14.176;963.476;14.2382;-12.0506;36.9690;0.14991;-0.05971;0.30053;3
GYRO;14.177;963.476;-0.41692;0.18234;0.14050;3
ACCE;14.178;963.476;0.66200;2.40258;8.20373;3
LIGH;14.178;963.479;14437.0;3
GYRO;14.183;963.481;-0.52657;0.24587;0.26328;3
ACCE;14.184;963.485;1.12707;2.83593;8.87770;3
GYRO;14.185;963.485;-0.52657;0.24587;0.26328;3
AHRS;14.185;963.485;14.8198;-11.6946;35.9279;0.15320;-0.05653;0.29175;3
LIGH;14.186;963.487;14517.0;3
GYRO;14.195;963.490;-0.61361;0.29749;0.49052;3
ACCE;14.196;963.496;1.29107;2.36607;10.01495;3
MAGN;14.197;963.496;7.70100;10.72500;-43.14100;3
AHRS;14.198;963.496;14.6472;-11.2217;36.0916;0.15066;-0.05290;0.29393;3
GYRO;14.199;963.496;-0.61361;0.29749;0.49052;3
LIGH;14.199;963.499;14517.0;3
GYRO;14.204;963.501;-0.69364;0.31887;0.62003;3
ACCE;14.206;963.506;1.22104;1.89082;11.17554;3
GYRO;14.207;963.506;-0.69364;0.31887;0.62003;3
AHRS;14.208;963.506;14.0579;-10.6304;35.7650;0.14419;-0.05008;0.29266;3
LIGH;14.209;963.508;14517.0;3
GYRO;14.216;963.511;-0.71899;0.28711;0.56169;3
ACCE;14.217;963.517;1.41078;1.91536;12.01410;3
MAGN;14.218;963.517;8.06500;11.67200;-42.82000;3
AHRS;14.219;963.517;13.4426;-10.1418;35.9315;0.13797;-0.04754;0.29529;3
GYRO;14.221;963.517;-0.71899;0.28711;0.56169;3
LIGH;14.222;963.520;0.0;3
ACCE;14.227;963.525;1.67295;2.05722;12.11406;3
GYRO;14.228;963.525;-0.59468;0.21319;0.44196;3
AHRS;14.229;963.525;12.9725;-9.8625;35.9546;0.13341;-0.04650;0.29629;3
LIGH;14.230;963.527;0.0;3
GYRO;14.235;963.530;-0.32529;0.16768;0.31673;3
GYRO;14.236;963.536;-0.32529;0.16768;0.31673;3
AHRS;14.237;963.536;12.5798;-9.7459;36.5385;0.13013;-0.04596;0.30163;3
MAGN;14.239;963.536;8.36700;11.67200;-42.82000;3
ACCE;14.240;963.536;1.80942;2.07996;11.20008;3
LIGH;14.241;963.539;0.0;3
GYRO;14.245;963.541;-0.16707;0.23915;0.24618;3
GYRO;14.246;963.545;-0.16707;0.23915;0.24618;3
ACCE;14.248;963.545;1.31921;2.08415;9.90781;3
AHRS;14.249;963.545;12.5966;-9.5679;36.2665;0.12969;-0.04475;0.29958;3
LIGH;14.251;963.547;14701.0;3
GYRO;14.259;963.550;0.10171;0.32040;0.09743;3
GYRO;14.260;963.556;0.10171;0.32040;0.09743;3
AHRS;14.262;963.556;12.7253;-9.0270;35.9925;0.12924;-0.04025;0.29780;3
MAGN;14.264;963.556;8.97300;11.67200;-42.82000;3
ACCE;14.265;963.556;0.67516;2.12845;8.69335;3
LIGH;14.267;963.559;14701.0;3
GYRO;14.268;963.561;0.23182;0.50060;-0.04704;3
GYRO;14.269;963.565;0.23182;0.50060;-0.04704;3
ACCE;14.270;963.565;0.25319;2.18471;8.13669;3
AHRS;14.271;963.565;12.9020;-8.5101;35.0885;0.12906;-0.03652;0.29076;3
LIGH;14.274;963.568;14701.0;3
GYRO;14.276;963.570;0.21105;0.57238;-0.15669;3
ACCE;14.278;963.577;0.29868;2.42592;8.37372;3
MAGN;14.279;963.577;8.97300;10.87000;-42.46900;3
AHRS;14.280;963.577;13.1944;-7.9485;34.7815;0.12995;-0.03145;0.28860;3
GYRO;14.282;963.577;0.21105;0.57238;-0.15669;3
LIGH;14.284;963.580;14701.0;3
ACCE;14.285;963.585;0.46687;2.36547;8.99023;3
GYRO;14.286;963.585;0.06139;0.46517;-0.20311;3
AHRS;14.288;963.585;13.3432;-7.4807;33.9666;0.12980;-0.02810;0.28225;3
LIGH;14.290;963.588;14608.0;3
GYRO;14.295;963.590;-0.11942;0.28161;-0.21777;3
GYRO;14.296;963.596;-0.11942;0.28161;-0.21777;3
AHRS;14.297;963.596;13.2111;-6.8427;33.4796;0.12704;-0.02370;0.27903;3
MAGN;14.298;963.596;8.97300;11.40400;-42.46900;3
ACCE;14.299;963.596;0.36871;2.09193;9.65222;3
LIGH;14.299;963.599;14608.0;3
GYRO;14.304;963.601;-0.23091;0.12492;-0.25870;3
ACCE;14.305;963.606;0.25558;2.02430;10.36510;3
GYRO;14.305;963.606;-0.23091;0.12492;-0.25870;3
AHRS;14.310;963.606;13.0075;-6.3530;32.9186;0.12406;-0.02076;0.27506;3
LIGH;14.311;963.608;14608.0;3
GYRO;14.315;963.611;-0.23579;0.01130;-0.30116;3
GYRO;14.316;963.616;-0.23579;0.01130;-0.30116;3
AHRS;14.316;963.616;12.7445;-5.8594;32.6458;0.12065;-0.01760;0.27350;3
MAGN;14.317;963.616;8.97300;11.40400;-42.46900;3
ACCE;14.318;963.616;0.42198;2.14101;10.89422;3
LIGH;14.319;963.619;0.0;3
GYRO;14.327;963.621;-0.13042;-0.02963;-0.33048;3
ACCE;14.327;963.629;0.61172;2.33435;11.13962;3
GYRO;14.328;963.629;-0.13042;-0.02963;-0.33048;3
AHRS;14.330;963.629;12.6915;-5.5824;32.2657;0.11950;-0.01582;0.27067;3
LIGH;14.331;963.631;0.0;3
MAGN;14.336;963.638;8.97300;11.40400;-42.05700;3
GYRO;14.337;963.638;-0.04459;0.04643;-0.34208;3
ACCE;14.338;963.638;0.91818;2.60010;10.89661;3
AHRS;14.341;963.638;12.7665;-5.4987;32.2646;0.11992;-0.01494;0.27069;3
PRES;14.342;963.641;954.1400;3
LIGH;14.345;963.641;0.0;3
ACCE;14.345;963.645;1.28928;2.87783;10.13346;3
GYRO;14.346;963.645;0.17349;0.11484;-0.36957;3
AHRS;14.347;963.645;13.0728;-5.6772;32.2784;0.12289;-0.01566;0.27041;3
LIGH;14.348;963.647;14646.0;3
GYRO;14.355;963.650;0.37599;0.26756;-0.43555;3
ACCE;14.356;963.656;1.57538;3.06338;9.22845;3
MAGN;14.356;963.656;8.97300;11.40400;-42.05700;3
AHRS;14.360;963.656;13.5599;-6.0538;32.5713;0.12787;-0.01727;0.27209;3
GYRO;14.361;963.656;0.37599;0.26756;-0.43555;3
LIGH;14.362;963.659;14646.0;3
GYRO;14.366;963.661;0.46181;0.37996;-0.55314;3
ACCE;14.366;963.665;1.91776;3.21242;8.70053;3
GYRO;14.371;963.665;0.46181;0.37996;-0.55314;3
AHRS;14.372;963.665;14.1498;-6.6294;32.9357;0.13418;-0.02017;0.27402;3
LIGH;14.377;963.668;14646.0;3
GYRO;14.378;963.670;0.41264;0.40317;-0.70250;3
ACCE;14.379;963.676;2.32477;3.27886;8.53832;3
MAGN;14.379;963.676;9.41100;10.99000;-42.05700;3
AHRS;14.380;963.676;14.7404;-7.4079;34.0574;0.14116;-0.02377;0.28190;3
GYRO;14.381;963.676;0.41264;0.40317;-0.70250;3
LIGH;14.381;963.679;14646.0;3
GYRO;14.386;963.681;0.30177;0.34361;-0.86285;3
ACCE;14.387;963.685;2.97420;3.40276;8.45093;3
GYRO;14.387;963.685;0.30177;0.34361;-0.86285;3
AHRS;14.390;963.685;15.3456;-8.5128;35.0927;0.14913;-0.02999;0.28851;3
LIGH;14.391;963.688;14591.0;3
SOUN;14.392;428.68;0.01308;56.31
GYRO;14.398;963.690;0.21838;0.23121;-1.05802;3
ACCE;14.398;963.698;3.81755;3.44885;8.23426;3
MAGN;14.399;963.698;8.80500;10.99000;-41.72800;3
AHRS;14.399;963.698;15.9292;-10.0461;36.6542;0.15829;-0.03891;0.29870;3
GYRO;14.400;963.698;0.21838;0.23121;-1.05802;3
LIGH;14.400;963.700;14591.0;3
ACCE;14.404;963.706;4.45501;3.30639;8.14148;3
GYRO;14.404;963.706;0.15760;0.07483;-1.34299;3
AHRS;14.406;963.706;16.3659;-11.8387;38.5521;0.16734;-0.04962;0.31116;3
LIGH;14.408;963.708;14591.0;3
GYRO;14.415;963.711;0.12767;-0.11026;-1.53083;3
ACCE;14.416;963.716;4.29340;2.83054;8.28573;3
MAGN;14.417;963.716;8.38900;10.99000;-41.72800;3
AHRS;14.418;963.716;16.4668;-13.3581;40.0859;0.17307;-0.05939;0.32124;3
GYRO;14.419;963.716;0.12767;-0.11026;-1.53083;3
LIGH;14.420;963.719;0.0;3
GYRO;14.423;963.721;0.06384;-0.20128;-1.98104;3
ACCE;14.424;963.725;3.15616;2.09074;8.72926;3
GYRO;14.426;963.725;0.06384;-0.20128;-1.98104;3
AHRS;14.427;963.725;16.1097;-13.9994;41.1068;0.17259;-0.06415;0.32904;3
LIGH;14.428;963.727;0.0;3
GYRO;14.435;963.730;-0.01436;-0.35919;-2.44682;3
ACCE;14.435;963.736;0.99000;1.16598;9.56962;3
MAGN;14.436;963.736;8.06800;11.31500;-41.72800;3
AHRS;14.436;963.736;15.2151;-13.1763;40.4508;0.16272;-0.06124;0.32616;3
GYRO;14.437;963.736;-0.01436;-0.35919;-2.44682;3
LIGH;14.437;963.739;0.0;3
GYRO;14.443;963.741;-0.08155;-0.44593;-2.80418;3
ACCE;14.444;963.745;-1.16598;1.00317;10.75416;3
GYRO;14.444;963.745;-0.08155;-0.44593;-2.80418;3
AHRS;14.445;963.745;14.2061;-11.0155;38.6392;0.14766;-0.04916;0.31558;3
LIGH;14.447;963.747;14614.0;3
GYRO;14.456;963.750;-0.10110;-0.41050;-2.93887;3
ACCE;14.457;963.757;-1.73939;1.17436;11.99256;3
MAGN;14.458;963.757;8.06800;11.31500;-41.72800;3
AHRS;14.459;963.757;13.2362;-8.6561;36.0174;0.13247;-0.03576;0.29795;3
GYRO;14.460;963.757;-0.10110;-0.41050;-2.93887;3
LIGH;14.461;963.760;14614.0;3
ACCE;14.464;963.765;-0.39085;1.54426;12.66832;3
GYRO;14.465;963.765;-0.04673;-0.23030;-2.85610;3
AHRS;14.465;963.765;12.4764;-7.3410;34.8139;0.12251;-0.02828;0.29014;3
LIGH;14.467;963.768;14614.0;3
GYRO;14.475;963.770;0.13011;0.08033;-2.76355;3
ACCE;14.476;963.776;1.62447;1.60352;12.51689;3
MAGN;14.477;963.776;8.38100;11.69400;-41.72800;3
AHRS;14.478;963.776;11.8414;-7.3476;35.1808;0.11739;-0.02964;0.29368;3
GYRO;14.479;963.776;0.13011;0.08033;-2.76355;3
LIGH;14.480;963.779;14614.0;3
GYRO;14.485;963.781;0.38607;0.40531;-2.89825;3
ACCE;14.486;963.785;2.80181;1.33896;11.44668;3
GYRO;14.487;963.785;0.38607;0.40531;-2.89825;3
AHRS;14.488;963.785;11.2501;-8.0720;36.7723;0.11488;-0.03563;0.30658;3
LIGH;14.490;963.788;14637.0;3
GYRO;14.495;963.790;0.60506;0.60689;-3.26324;3
GYRO;14.497;963.797;0.60506;0.60689;-3.26324;3
AHRS;14.499;963.797;10.8462;-8.3707;37.4241;0.11258;-0.03858;0.31199;3
MAGN;14.503;963.797;8.38100;11.69400;-41.72800;3
ACCE;14.503;963.797;2.65337;0.74998;10.28250;3
LIGH;14.504;963.799;14637.0;3
GYRO;14.506;963.802;0.68203;0.60109;-3.48071;3
ACCE;14.507;963.806;2.08415;0.27114;10.96664;3
GYRO;14.508;963.806;0.68203;0.60109;-3.48071;3
AHRS;14.509;963.806;9.5789;-8.9396;39.4791;0.10458;-0.04498;0.32942;3
LIGH;14.511;963.810;14637.0;3
GYRO;14.517;963.811;0.77458;0.53206;-3.91901;3
ACCE;14.518;963.817;1.35093;-0.13348;11.96861;3
MAGN;14.519;963.817;8.38100;12.00200;-41.72800;3
AHRS;14.521;963.817;8.4426;-8.6568;40.0092;0.09472;-0.04562;0.33497;3
GYRO;14.522;963.817;0.77458;0.53206;-3.91901;3
PRES;14.523;963.821;954.1100;3
LIGH;14.523;963.821;0.0;3
ACCE;14.524;963.826;0.26695;-0.68893;12.59111;3
GYRO;14.525;963.826;0.83200;0.34636;-4.30813;3
AHRS;14.526;963.826;7.1214;-7.7939;40.2328;0.08151;-0.04238;0.33851;3
LIGH;14.526;963.828;0.0;3
GYRO;14.535;963.831;0.95936;0.23091;-4.58271;3
ACCE;14.536;963.837;-0.74759;-1.60471;12.81377;3
MAGN;14.537;963.837;7.38800;12.00200;-41.41900;3
AHRS;14.537;963.837;5.4857;-6.5040;39.3628;0.06407;-0.03726;0.33331;3
GYRO;14.538;963.837;0.95936;0.23091;-4.58271;3
LIGH;14.539;963.839;0.0;3
GYRO;14.544;963.842;1.21776;0.25626;-4.75070;3
ACCE;14.545;963.846;-0.95529;-1.81421;12.36545;3
GYRO;14.546;963.846;1.21776;0.25626;-4.75070;3
AHRS;14.546;963.846;3.9588;-5.2941;39.3355;0.04803;-0.03185;0.33450;3
LIGH;14.548;963.848;14480.0;3
GYRO;14.555;963.851;1.56320;0.36927;-4.79957;3
ACCE;14.556;963.857;-0.45191;-1.26234;11.05523;3
MAGN;14.557;963.857;6.26900;12.00200;-41.41900;3
AHRS;14.558;963.857;2.9203;-4.5363;37.9067;0.03693;-0.02915;0.32348;3
GYRO;14.559;963.857;1.56320;0.36927;-4.79957;3
LIGH;14.566;963.859;14480.0;3
GYRO;14.567;963.862;1.93492;0.54153;-4.76353;3
ACCE;14.568;963.866;0.07362;-0.78290;9.11652;3
GYRO;14.569;963.866;1.93492;0.54153;-4.76353;3
AHRS;14.569;963.866;2.2668;-4.1962;38.2058;0.03066;-0.02812;0.32630;3
LIGH;14.571;963.868;14480.0;3
GYRO;14.579;963.871;2.24065;0.77061;-4.77147;3
ACCE;14.580;963.878;0.36212;-0.38307;6.74028;3
MAGN;14.581;963.878;5.65700;12.00200;-41.41900;3
AHRS;14.582;963.878;1.9124;-4.1241;36.9362;0.02721;-0.02884;0.31596;3
GYRO;14.585;963.878;2.24065;0.77061;-4.77147;3
LIGH;14.586;963.881;14480.0;3
ACCE;14.587;963.886;-0.29090;0.14365;4.23654;3
GYRO;14.588;963.886;2.33259;1.00732;-4.82339;3
AHRS;14.589;963.886;3.6850;-3.4093;33.7654;0.03939;-0.01912;0.28922;3
LIGH;14.594;963.888;13880.0;3
GYRO;14.596;963.891;2.32098;1.08215;-5.00726;3
ACCE;14.597;963.897;-2.09553;0.56862;2.50433;3
MAGN;14.598;963.897;5.34500;12.00200;-41.41900;3
AHRS;14.600;963.897;4.8670;-2.7762;28.9349;0.04715;-0.01283;0.24854;3
GYRO;14.602;963.897;2.32098;1.08215;-5.00726;3
LIGH;14.604;963.900;13880.0;3
GYRO;14.606;963.902;1.96546;1.05832;-5.19358;3
ACCE;14.607;963.906;-3.79182;0.87807;1.73161;3
GYRO;14.609;963.906;1.96546;1.05832;-5.19358;3
AHRS;14.611;963.906;6.4635;-1.7640;25.8447;0.05838;-0.00237;0.22240;3
LIGH;14.613;963.908;13880.0;3
GYRO;14.616;963.911;1.28282;0.81642;-5.24031;3
ACCE;14.617;963.917;-4.89255;1.26474;2.82217;3
MAGN;14.631;963.917;4.38200;11.64800;-41.41900;3
AHRS;14.646;963.917;7.5451;-0.8749;20.7091;0.06609;0.00433;0.17885;3
GYRO;14.651;963.917;1.28282;0.81642;-5.24031;3
LIGH;14.651;963.920;13880.0;3
GYRO;14.651;963.922;0.43005;0.39859;-5.10042;3
ACCE;14.654;963.926;-5.65151;1.47303;4.86801;3
GYRO;14.655;963.926;0.43005;0.39859;-5.10042;3
AHRS;14.656;963.926;4.4428;7.8615;0.4860;0.03838;0.06866;0.00688;3
LIGH;14.656;963.928;13676.0;3
GYRO;14.657;963.931;-0.39523;-0.14844;-4.83989;3
GYRO;14.657;963.936;-0.39523;-0.14844;-4.83989;3
ACCE;14.658;963.938;-5.87058;1.29706;7.32865;3
MAGN;14.658;963.938;3.24400;11.20600;-41.76700;3
GYRO;14.658;963.938;-0.39523;-0.14844;-4.83989;3
AHRS;14.659;963.938;4.8654;13.9220;-18.5532;0.06110;0.11271;-0.15479;3
LIGH;14.659;963.942;13676.0;3
AHRS;14.661;963.946;4.8654;13.9220;-18.5532;0.06110;0.11271;-0.15479;3
GYRO;14.661;963.946;-0.96578;-0.59040;-4.51216;3
ACCE;14.662;963.946;-5.38695;0.80505;9.45710;3
HUMI;14.662;963.958;49.7;3
TEMP;14.664;963.958;18.5;3
LIGH;14.665;963.958;13676.0;3
GYRO;14.666;963.951;-1.09559;-0.79993;-4.19115;3
ACCE;14.666;963.957;-4.18267;0.36392;10.98998;3
MAGN;14.666;963.957;1.47200;11.20600;-41.76700;3
AHRS;14.667;963.957;4.4332;14.8984;-25.0155;0.06550;0.11817;-0.20969;3
GYRO;14.668;963.957;-1.09559;-0.79993;-4.19115;3
LIGH;14.668;963.959;13676.0;3
GYRO;14.668;963.962;-0.81856;-0.91049;-3.93611;3
ACCE;14.669;963.966;-3.37223;0.37948;11.85549;3
GYRO;14.669;963.966;-0.81856;-0.91049;-3.93611;3
AHRS;14.670;963.966;4.0564;15.0370;-25.7430;0.06334;0.11966;-0.21620;3
LIGH;14.670;963.968;13730.0;3
GYRO;14.677;963.971;-0.59620;-1.03084;-3.84815;3
ACCE;14.677;963.977;-2.98377;0.51834;11.99675;3
MAGN;14.678;963.977;-0.49800;11.20600;-41.76700;3
AHRS;14.678;963.977;3.8312;14.8912;-29.9789;0.06552;0.11653;-0.25213;3
GYRO;14.679;963.977;-0.59620;-1.03084;-3.84815;3
LIGH;14.679;963.979;13730.0;3
GYRO;14.684;963.982;-0.11301;-1.08276;-3.74247;3
ACCE;14.685;963.986;-3.01370;0.65841;11.88721;3
GYRO;14.685;963.986;-0.11301;-1.08276;-3.74247;3
AHRS;14.686;963.986;3.7324;14.8044;-29.9097;0.06443;0.11607;-0.25172;3
LIGH;14.686;963.988;13730.0;3
GYRO;14.697;963.991;0.35094;-1.10658;-3.66916;3
ACCE;14.697;963.998;-2.96402;1.06362;11.26831;3
MAGN;14.697;963.998;-2.23500;11.20600;-41.76700;3
AHRS;14.698;963.998;3.9124;14.7963;-33.9878;0.06998;0.11318;-0.28546;3
GYRO;14.698;963.998;0.35094;-1.10658;-3.66916;3
PRES;14.699;964.001;954.1200;3
LIGH;14.700;964.001;13934.0;3
ACCE;14.703;964.006;-3.41892;0.98940;10.28729;3
GYRO;14.704;964.006;0.75656;-0.98166;-3.59616;3
AHRS;14.704;964.006;4.0584;15.1954;-34.5873;0.07279;0.11573;-0.29000;3
LIGH;14.705;964.008;13934.0;3
GYRO;14.715;964.011;1.08490;-0.78710;-3.54058;3
ACCE;14.716;964.017;-3.76608;1.45747;9.16860;3
MAGN;14.716;964.017;-2.96400;10.27800;-41.76700;3
AHRS;14.716;964.017;4.5020;15.9189;-39.1145;0.08297;0.11736;-0.32614;3
GYRO;14.717;964.017;1.08490;-0.78710;-3.54058;3
LIGH;14.717;964.019;13934.0;3
GYRO;14.723;964.022;1.31214;-0.64416;-3.45139;3
ACCE;14.724;964.026;-3.99473;1.65978;8.06906;3
GYRO;14.725;964.026;1.31214;-0.64416;-3.45139;3
AHRS;14.725;964.026;5.0682;16.8847;-39.9942;0.09126;0.12287;-0.33184;3
LIGH;14.726;964.028;13934.0;3
GYRO;14.735;964.031;1.41079;-0.56200;-3.31455;3
ACCE;14.735;964.037;-4.02106;1.39103;6.72890;3
MAGN;14.736;964.037;-3.93000;8.83700;-41.76700;3
AHRS;14.736;964.037;5.4975;18.0317;-44.9777;0.10363;0.12651;-0.37040;3
GYRO;14.737;964.037;1.41079;-0.56200;-3.31455;3
LIGH;14.737;964.039;13840.0;3
GYRO;14.743;964.042;1.37506;-0.47342;-3.16825;3
ACCE;14.744;964.046;-3.37343;1.39163;5.85981;3
GYRO;14.745;964.046;1.37506;-0.47342;-3.16825;3
AHRS;14.745;964.046;5.9636;18.9022;-45.5867;0.11083;0.13130;-0.37376;3
LIGH;14.747;964.048;13840.0;3
GYRO;14.760;964.051;1.30359;-0.39676;-3.04669;3
ACCE;14.761;964.058;-2.19668;1.72682;5.83347;3
MAGN;14.762;964.058;-5.04400;7.16200;-42.07700;3
AHRS;14.763;964.058;6.6494;19.0238;-48.9259;0.12038;0.12648;-0.39900;3
GYRO;14.764;964.058;1.30359;-0.39676;-3.04669;3
LIGH;14.765;964.060;13840.0;3
ACCE;14.765;964.066;-1.41078;1.69569;6.46494;3
GYRO;14.766;964.066;1.06749;-0.39340;-3.02806;3
AHRS;14.767;964.066;7.2558;18.5114;-47.4585;0.12177;0.12182;-0.38706;3
LIGH;14.768;964.068;13840.0;3
GYRO;14.775;964.071;0.78038;-0.41325;-3.12152;3
ACCE;14.776;964.077;-0.91758;1.69390;7.31129;3
MAGN;14.777;964.077;-5.66800;5.97200;-42.07700;3
AHRS;14.778;964.077;7.7671;17.5341;-49.4017;0.12436;0.11018;-0.40267;3
GYRO;14.779;964.077;0.78038;-0.41325;-3.12152;3
LIGH;14.779;964.080;13739.0;3
GYRO;14.784;964.082;0.52168;-0.45357;-3.30845;3
ACCE;14.785;964.086;-0.47944;1.42216;8.17620;3
GYRO;14.785;964.086;0.52168;-0.45357;-3.30845;3
AHRS;14.786;964.086;7.9905;16.1744;-47.2725;0.11946;0.10091;-0.38700;3
LIGH;14.787;964.088;13739.0;3
GYRO;14.795;964.091;0.31429;-0.43158;-3.49415;3
ACCE;14.796;964.097;-0.21907;1.04627;9.34876;3
MAGN;14.797;964.097;-6.23300;4.83300;-42.07700;3
AHRS;14.797;964.097;7.8404;14.5636;-49.1817;0.11429;0.08676;-0.40393;3
GYRO;14.798;964.097;0.31429;-0.43158;-3.49415;3
LIGH;14.799;964.099;13739.0;3
GYRO;14.804;964.102;0.16280;-0.29810;-3.67435;3
ACCE;14.805;964.106;-0.41240;0.93553;10.75475;3
GYRO;14.805;964.106;0.16280;-0.29810;-3.67435;3
AHRS;14.806;964.106;7.5071;13.0486;-47.4552;0.10517;0.07762;-0.39212;3
LIGH;14.807;964.108;13739.0;3
GYRO;14.817;964.111;0.15669;-0.06109;-3.89488;3
ACCE;14.823;964.118;-1.45867;0.74699;11.46224;3
MAGN;14.824;964.118;-6.23300;4.32800;-42.41300;3
AHRS;14.825;964.118;7.0253;12.3055;-50.5148;0.10074;0.07076;-0.41749;3
GYRO;14.826;964.118;0.15669;-0.06109;-3.89488;3
LIGH;14.827;964.121;13726.0;3
ACCE;14.827;964.126;-2.90536;0.85473;10.90679;3
GYRO;14.828;964.126;0.36011;0.24832;-4.10868;3
AHRS;14.829;964.126;6.6978;12.6248;-51.5509;0.10001;0.07359;-0.42569;3
LIGH;14.830;964.128;13726.0;3
GYRO;14.835;964.131;0.66187;0.64568;-4.17374;3
ACCE;14.836;964.137;-3.87502;1.31681;9.29728;3
MAGN;14.837;964.137;-5.63300;2.94000;-42.41300;3
AHRS;14.837;964.137;6.7890;13.7030;-56.0546;0.10785;0.07750;-0.45948;3
GYRO;14.839;964.137;0.66187;0.64568;-4.17374;3
LIGH;14.839;964.139;13726.0;3
GYRO;14.848;964.142;0.79046;1.10261;-4.14778;3
ACCE;14.851;964.146;-4.58071;1.58077;7.54533;3
GYRO;14.851;964.146;0.79046;1.10261;-4.14778;3
AHRS;14.852;964.146;7.1410;15.3594;-57.5204;0.11828;0.08723;-0.46861;3
LIGH;14.853;964.148;14664.0;3
GYRO;14.858;964.151;0.93554;1.29839;-4.06073;3
ACCE;14.859;964.157;-4.99311;1.38325;5.60243;3
MAGN;14.860;964.157;-4.75600;1.92700;-42.41300;3
AHRS;14.861;964.157;7.4759;17.4876;-61.7975;0.13319;0.09708;-0.49797;3
GYRO;14.861;964.157;0.93554;1.29839;-4.06073;3
LIGH;14.862;964.159;13415.0;3
GYRO;14.867;964.162;0.89736;1.50914;-3.99781;3
ACCE;14.868;964.169;-4.60106;0.89663;4.35864;3
GYRO;14.879;964.169;0.89736;1.50914;-3.99781;3
AHRS;14.879;964.169;7.5819;19.5315;-63.6044;0.14457;0.10950;-0.50868;3
LIGH;14.880;964.171;13415.0;3
MAGN;14.881;964.178;-4.75600;1.35800;-42.80300;3
GYRO;14.886;964.178;0.65637;1.41110;-4.01094;3
ACCE;14.886;964.178;-4.55916;0.52672;4.49631;3
AHRS;14.887;964.178;7.4157;21.4488;-67.5883;0.15609;0.11898;-0.53535;3
LIGH;14.888;964.181;13415.0;3
PRES;14.888;964.181;954.1700;3
ACCE;14.889;964.186;-5.22116;0.07123;5.75626;3
GYRO;14.889;964.186;0.27092;0.98960;-4.12181;3
AHRS;14.891;964.186;6.8132;23.3632;-69.8869;0.16347;0.13235;-0.55005;3
LIGH;14.892;964.188;12987.0;3
GYRO;14.898;964.191;-0.10965;0.40439;-4.20947;3
ACCE;14.898;964.197;-5.62218;-0.18914;8.51618;3
MAGN;14.899;964.197;-4.35600;0.92000;-42.80300;3
AHRS;14.899;964.197;5.8786;24.5762;-73.7011;0.16756;0.14003;-0.57649;3
GYRO;14.902;964.197;-0.10965;0.40439;-4.20947;3
LIGH;14.903;964.200;12987.0;3
GYRO;14.904;964.202;-0.33934;-0.03176;-4.19084;3
ACCE;14.905;964.206;-5.53061;-0.75477;8.84717;3
GYRO;14.905;964.206;-0.33934;-0.03176;-4.19084;3
AHRS;14.905;964.206;4.6786;25.4734;-75.9613;0.16694;0.14913;-0.59266;3
LIGH;14.906;964.208;12987.0;3
GYRO;14.915;964.211;-0.38301;-0.22052;-4.12670;3
ACCE;14.916;964.217;-4.60166;-1.47902;8.62212;3
MAGN;14.916;964.217;-4.35600;0.92000;-42.80300;3
AHRS;14.916;964.217;3.1914;25.7660;-79.5650;0.16347;0.15390;-0.61875;3
GYRO;14.917;964.217;-0.38301;-0.22052;-4.12670;3
LIGH;14.917;964.219;12987.0;3
GYRO;14.924;964.222;-0.35613;-0.25168;-4.04698;3
ACCE;14.924;964.226;-3.47758;-1.97761;8.76936;3
GYRO;14.928;964.226;-0.35613;-0.25168;-4.04698;3
AHRS;14.928;964.226;1.5656;25.3232;-81.9855;0.15383;0.15669;-0.63769;3
LIGH;14.929;964.228;12783.0;3
GYRO;14.936;964.231;-0.28405;-0.24648;-4.01644;3
ACCE;14.937;964.238;-3.83491;-2.10211;9.38407;3
MAGN;14.937;964.238;-5.01400;0.92000;-43.17400;3
AHRS;14.938;964.238;0.0406;24.9722;-85.3662;0.14683;0.15870;-0.66185;3
GYRO;14.938;964.238;-0.28405;-0.24648;-4.01644;3
LIGH;14.938;964.241;12783.0;3
SOUN;14.942;401.74;0.01226;55.75
ACCE;14.946;964.246;-5.45220;-2.22361;9.86112;3
GYRO;14.947;964.246;-0.26725;-0.26786;-4.05095;3
AHRS;14.947;964.246;-1.3541;25.4594;-87.6734;0.14429;0.16692;-0.67741;3
LIGH;14.948;964.248;12783.0;3
GYRO;14.955;964.251;-0.25045;-0.32529;-4.18351;3
ACCE;14.956;964.257;-6.24408;-1.97522;9.42418;3
MAGN;14.957;964.257;-4.31500;0.50200;-43.17400;3
AHRS;14.957;964.257;-2.3988;26.4296;-90.3012;0.14766;0.17563;-0.69341;3
GYRO;14.958;964.257;-0.25045;-0.32529;-4.18351;3
LIGH;14.959;964.260;12783.0;3
GYRO;14.964;964.262;-0.12309;-0.29780;-4.18962;3
ACCE;14.965;964.266;-6.26622;-1.78428;8.17261;3
GYRO;14.965;964.266;-0.12309;-0.29780;-4.18962;3
AHRS;14.966;964.266;-3.2217;27.6268;-91.4738;0.15187;0.18613;-0.69984;3
LIGH;14.967;964.268;12379.0;3
GYRO;14.975;964.271;0.06720;-0.11851;-3.99842;3
ACCE;14.976;964.277;-5.72035;-2.16675;6.80193;3
MAGN;14.977;964.277;-4.31500;0.08500;-43.17400;3
AHRS;14.977;964.277;-4.2428;28.7972;-93.7615;0.15688;0.19602;-0.71281;3
GYRO;14.978;964.277;0.06720;-0.11851;-3.99842;3
LIGH;14.979;964.280;12379.0;3
GYRO;14.984;964.282;0.17501;0.12737;-3.79867;3
ACCE;14.984;964.286;-4.34907;-2.77548;5.39294;3
GYRO;14.985;964.286;0.17501;0.12737;-3.79867;3
AHRS;14.986;964.286;-5.6580;29.5598;-95.5991;0.15670;0.20651;-0.72387;3
LIGH;14.986;964.288;12379.0;3
GYRO;14.997;964.291;0.13806;0.32132;-3.72567;3
ACCE;14.997;964.298;-2.85628;-3.45603;4.91410;3
MAGN;14.998;964.298;-4.31500;-0.48200;-43.17400;3
AHRS;14.999;964.298;-7.5221;29.5991;-99.1647;0.15294;0.21354;-0.74536;3
GYRO;15.000;964.298;0.13806;0.32132;-3.72567;3
LIGH;15.000;964.301;11981.0;3
ACCE;15.004;964.306;-2.50433;-4.30956;5.57610;3
GYRO;15.005;964.306;-0.05834;0.34331;-3.83746;3
AHRS;15.005;964.306;-9.8298;29.2106;-102.4347;0.14391;0.22199;-0.76510;3
LIGH;15.007;964.308;11981.0;3
GYRO;15.017;964.311;-0.21075;0.15333;-3.96421;3
ACCE;15.019;964.317;-3.25791;-4.89315;7.54054;3
MAGN;15.023;964.317;-4.31500;-0.48200;-43.17400;3
AHRS;15.023;964.317;-12.0956;28.6450;-106.4378;0.13591;0.22906;-0.78732;3
GYRO;15.024;964.317;-0.21075;0.15333;-3.96421;3
LIGH;15.025;964.321;11981.0;3
GYRO;15.025;964.322;-0.55619;0.03910;-4.26842;3
ACCE;15.026;964.326;-4.56754;-4.81654;9.94432;3
GYRO;15.027;964.326;-0.55619;0.03910;-4.26842;3
AHRS;15.027;964.326;-13.6425;28.1463;-108.7648;0.12918;0.23426;-0.79976;3
LIGH;15.028;964.329;11981.0;3
GYRO;15.037;964.331;-0.80726;-0.05742;-4.46298;3
ACCE;15.039;964.337;-6.21056;-4.80037;11.55861;3
MAGN;15.040;964.337;-4.31500;0.00100;-43.17400;3
AHRS;15.041;964.337;-14.5932;28.1611;-110.1534;0.12734;0.23915;-0.80653;3
GYRO;15.042;964.337;-0.80726;-0.05742;-4.46298;3
LIGH;15.043;964.341;11219.0;3
GYRO;15.047;964.342;-0.79993;0.11118;-4.45932;3
ACCE;15.048;964.349;-7.39808;-4.63817;11.54604;3
GYRO;15.049;964.349;-0.79993;0.11118;-4.45932;3
AHRS;15.051;964.349;-15.1932;28.8010;-110.4522;0.12946;0.24577;-0.80737;3
LIGH;15.052;964.352;11219.0;3
MAGN;15.058;964.358;-4.62600;0.52700;-43.52700;3
GYRO;15.059;964.358;-0.51068;0.48503;-4.29713;3
ACCE;15.060;964.358;-7.93259;-4.38498;10.46087;3
AHRS;15.061;964.358;-15.6495;29.9020;-109.9799;0.13388;0.25437;-0.80411;3
PRES;15.063;964.362;954.1100;3
LIGH;15.067;964.362;11219.0;3
ACCE;15.067;964.366;-7.48427;-4.34488;8.68976;3
GYRO;15.068;964.366;-0.08796;0.86957;-4.04484;3
AHRS;15.075;964.366;-16.2709;31.1272;-109.8675;0.13907;0.26418;-0.80236;3
LIGH;15.077;964.368;11219.0;3
GYRO;15.077;964.371;0.25045;0.99388;-3.76171;3
ACCE;15.078;964.377;-6.15489;-4.13957;6.84622;3
MAGN;15.079;964.377;-4.62600;0.13700;-43.52700;3
AHRS;15.080;964.377;-17.0591;32.1202;-110.1136;0.14263;0.27354;-0.80252;3
GYRO;15.082;964.377;0.25045;0.99388;-3.76171;3
LIGH;15.083;964.380;10087.0;3
GYRO;15.088;964.382;0.34880;0.75320;-3.49323;3
ACCE;15.090;964.386;-4.00311;-4.15633;5.67127;3
GYRO;15.095;964.386;0.34880;0.75320;-3.49323;3
AHRS;15.096;964.386;-18.1507;32.3423;-111.1235;0.14115;0.28047;-0.80703;3
LIGH;15.097;964.388;10087.0;3
GYRO;15.097;964.391;0.29230;0.28283;-3.28279;3
ACCE;15.098;964.397;-2.34153;-4.41311;6.23091;3
MAGN;15.098;964.397;-4.62600;-0.39500;-43.52700;3
AHRS;15.099;964.397;-19.3981;31.5128;-113.3298;0.13452;0.28256;-0.81773;3
GYRO;15.100;964.397;0.29230;0.28283;-3.28279;3
LIGH;15.101;964.400;10087.0;3
ACCE;15.104;964.406;-2.25055;-4.88836;8.29711;3
GYRO;15.105;964.406;0.00641;-0.16768;-3.23056;3
AHRS;15.105;964.406;-20.4774;30.0152;-115.6354;0.12423;0.28103;-0.82899;3
LIGH;15.106;964.408;10087.0;3
GYRO;15.117;964.411;-0.36927;-0.31154;-3.25683;3
ACCE;15.117;964.418;-2.70964;-5.27802;10.18015;3
MAGN;15.118;964.418;-4.62600;0.04800;-43.52700;3
AHRS;15.119;964.418;-21.2613;28.3319;-117.8807;0.11376;0.27732;-0.83962;3
GYRO;15.120;964.418;-0.36927;-0.31154;-3.25683;3
LIGH;15.120;964.421;9261.0;3
ACCE;15.124;964.426;-3.17292;-5.76344;10.83017;3
GYRO;15.128;964.426;-0.57238;-0.32132;-3.32677;3
AHRS;15.129;964.426;-22.0189;26.9193;-119.9901;0.10498;0.27509;-0.84893;3
LIGH;15.130;964.428;9261.0;3
GYRO;15.135;964.431;-0.45204;-0.03146;-3.33807;3
ACCE;15.136;964.437;-3.91033;-5.99329;10.41717;3
MAGN;15.137;964.437;-4.20200;0.04800;-43.84600;3
AHRS;15.141;964.437;-22.7872;26.1911;-121.6771;0.10020;0.27625;-0.85559;3
GYRO;15.141;964.437;-0.45204;-0.03146;-3.33807;3
LIGH;15.142;964.440;9261.0;3
GYRO;15.147;964.442;-0.18448;0.23640;-3.30386;3
ACCE;15.147;964.446;-4.34967;-6.07948;9.74440;3
GYRO;15.148;964.446;-0.18448;0.23640;-3.30386;3
AHRS;15.149;964.446;-23.5794;25.9579;-122.7489;0.09760;0.28009;-0.85929;3
LIGH;15.156;964.448;9261.0;3
GYRO;15.156;964.451;-0.01680;0.32559;-3.18902;3
ACCE;15.157;964.457;-4.46758;-6.19560;9.54748;3
MAGN;15.158;964.457;-3.70000;0.04800;-43.84600;3
AHRS;15.158;964.457;-24.3542;25.8636;-123.9660;0.09655;0.28425;-0.86323;3
GYRO;15.159;964.457;-0.01680;0.32559;-3.18902;3
LIGH;15.159;964.460;8338.0;3
GYRO;15.164;964.462;0.02627;0.30146;-3.03692;3
ACCE;15.165;964.466;-4.65852;-6.27700;9.46308;3
GYRO;15.165;964.466;0.02627;0.30146;-3.03692;3
AHRS;15.166;964.466;-25.0704;25.9005;-124.6544;0.09551;0.28892;-0.86510;3
LIGH;15.167;964.468;8338.0;3
GYRO;15.178;964.471;0.05101;0.18021;-2.91413;3
ACCE;15.178;964.478;-5.24151;-6.46075;9.52832;3
MAGN;15.179;964.478;-3.70000;0.38900;-43.84600;3
AHRS;15.179;964.478;-25.7144;26.2168;-125.0322;0.09614;0.29431;-0.86565;3
GYRO;15.180;964.478;0.05101;0.18021;-2.91413;3
LIGH;15.181;964.482;8338.0;3
ACCE;15.184;964.486;-6.03040;-6.56849;9.41101;3
GYRO;15.185;964.486;0.07330;0.05681;-2.85274;3
AHRS;15.185;964.486;-26.2703;26.9257;-124.8295;0.09861;0.30087;-0.86392;3
LIGH;15.186;964.488;7713.0;3
GYRO;15.196;964.491;0.12767;0.03268;-2.66673;3
ACCE;15.197;964.497;-6.47871;-6.63972;8.81545;3
MAGN;15.197;964.497;-3.26500;0.38900;-43.84600;3
AHRS;15.198;964.497;-26.8569;27.9288;-124.5738;0.10299;0.30867;-0.86170;3
GYRO;15.199;964.497;0.12767;0.03268;-2.66673;3
LIGH;15.200;964.500;7713.0;3
GYRO;15.204;964.502;0.18509;0.07666;-2.36466;3
ACCE;15.205;964.506;-6.13933;-6.91086;8.13430;3
GYRO;15.206;964.506;0.18509;0.07666;-2.36466;3
AHRS;15.207;964.506;-27.6614;28.8374;-124.3872;0.10586;0.31758;-0.85960;3
LIGH;15.208;964.508;7713.0;3
GYRO;15.216;964.511;0.24526;0.15913;-2.02227;3
ACCE;15.217;964.517;-5.45698;-6.96234;7.87453;3
MAGN;15.217;964.517;-3.26500;0.00000;-44.14900;3
AHRS;15.218;964.517;-28.5273;29.3936;-124.9220;0.10783;0.32500;-0.86015;3
GYRO;15.219;964.517;0.24526;0.15913;-2.02227;3
LIGH;15.220;964.520;7713.0;3
GYRO;15.228;964.522;0.26695;0.10079;-1.70767;3
ACCE;15.228;964.529;-4.73693;-6.60500;8.12592;3
GYRO;15.229;964.529;0.26695;0.10079;-1.70767;3
AHRS;15.230;964.529;-29.1804;29.4729;-125.4054;0.10703;0.32938;-0.86108;3
LIGH;15.231;964.532;7330.0;3
MAGN;15.237;964.538;-3.26500;0.00000;-44.14900;3
GYRO;15.238;964.538;0.24343;-0.09957;-1.41965;3
ACCE;15.239;964.538;-4.21918;-6.24348;8.46051;3
AHRS;15.240;964.538;-29.6031;29.1920;-126.2818;0.10566;0.33063;-0.86377;3
LIGH;15.241;964.541;7330.0;3
PRES;15.241;964.541;954.1100;3
ACCE;15.245;964.546;-3.83072;-6.03997;8.68556;3
GYRO;15.246;964.546;0.21564;-0.28008;-1.14171;3
AHRS;15.247;964.546;-29.8937;28.6773;-127.0632;0.10282;0.33034;-0.86642;3
LIGH;15.248;964.548;7330.0;3
GYRO;15.256;964.551;0.19792;-0.29077;-0.87384;3
ACCE;15.257;964.557;-3.49254;-5.97772;8.94055;3
MAGN;15.258;964.557;-3.26500;0.00000;-44.14900;3
AHRS;15.259;964.557;-30.1111;27.9670;-128.1637;0.09971;0.32870;-0.87024;3
GYRO;15.260;964.557;0.19792;-0.29077;-0.87384;3
LIGH;15.261;964.560;7330.0;3
GYRO;15.265;964.562;0.20097;-0.14142;-0.64110;3
ACCE;15.266;964.566;-3.36565;-5.77661;9.63965;3
GYRO;15.267;964.566;0.20097;-0.14142;-0.64110;3
AHRS;15.268;964.566;-30.0751;27.0722;-129.1051;0.09573;0.32490;-0.87393;3
LIGH;15.269;964.568;7246.0;3
GYRO;15.276;964.571;0.26359;0.01313;-0.53634;3
ACCE;15.277;964.577;-3.37283;-5.74728;9.88207;3
MAGN;15.278;964.577;-3.26500;-0.40400;-44.14900;3
AHRS;15.279;964.577;-29.9699;26.2123;-130.2448;0.09278;0.32061;-0.87820;3
GYRO;15.280;964.577;0.26359;0.01313;-0.53634;3
LIGH;15.281;964.580;7246.0;3
GYRO;15.285;964.582;0.41447;0.07453;-0.31704;3
ACCE;15.286;964.586;-2.99395;-5.70119;9.41580;3
GYRO;15.286;964.586;0.41447;0.07453;-0.31704;3
AHRS;15.287;964.586;-29.9963;25.3632;-131.2324;0.08891;0.31750;-0.88177;3
LIGH;15.289;964.589;7246.0;3
GYRO;15.297;964.591;0.60659;0.18051;-0.10140;3
ACCE;15.298;964.598;-2.74316;-5.19721;8.68497;3
MAGN;15.299;964.598;-2.96400;-0.40400;-44.14900;3
AHRS;15.300;964.598;-29.9894;24.6409;-132.3943;0.08657;0.31446;-0.88571;3
GYRO;15.301;964.598;0.60659;0.18051;-0.10140;3
LIGH;15.302;964.601;7246.0;3
ACCE;15.304;964.606;-2.37146;-4.78601;6.84383;3
GYRO;15.306;964.606;0.75533;0.18295;0.07972;3
AHRS;15.307;964.606;-30.2684;24.2236;-133.1248;0.08430;0.31477;-0.88775;3
LIGH;15.309;964.608;7426.0;3
GYRO;15.316;964.611;0.80298;0.07514;0.26512;3
ACCE;15.317;964.617;-1.07500;-4.22636;6.57029;3
MAGN;15.318;964.617;-2.96400;-0.40400;-44.14900;3
AHRS;15.319;964.617;-30.4813;23.1634;-134.8161;0.07991;0.31217;-0.89293;3
GYRO;15.320;964.617;0.80298;0.07514;0.26512;3
LIGH;15.333;964.620;7426.0;3
ACCE;15.334;964.626;-0.25019;-4.41132;6.31411;3
GYRO;15.336;964.626;0.72510;0.07514;0.41814;3
AHRS;15.337;964.626;-30.9173;21.7184;-136.9798;0.07295;0.31012;-0.89905;3
LIGH;15.338;964.628;7426.0;3
GYRO;15.339;964.631;0.57818;-0.04673;0.50183;3
ACCE;15.340;964.637;0.22446;-4.51846;6.06092;3
MAGN;15.341;964.637;-2.61600;-0.85900;-44.14900;3
AHRS;15.342;964.637;-31.4899;20.0853;-140.0547;0.06648;0.30846;-0.90689;3
GYRO;15.344;964.637;0.57818;-0.04673;0.50183;3
LIGH;15.345;964.640;7664.0;3
GYRO;15.347;964.642;0.40470;0.03910;0.50213;3
ACCE;15.348;964.646;0.27773;-4.63517;6.18303;3
[truncated: 40,736,486 more chars]
