# Supplementary material for: Off-Line Evaluation of Mobile-Centric Indoor Positioning Systems: The Experiences from the 2017 IPIN Competition
Source: Sensors (Basel). 2018 Feb 6;18(2):487. doi: 10.3390/s18020487 (PMC5855053; doi:10.3390/s18020487)
Supplement: Supplementary file 2 [file sensors-18-00487-s002.zip › 02-Validation/CAR/logfile_CAR_R04-2017_S4MINI.txt]

% LogFile created by the 'GetSensorData' App for Android.
% Date of creation: Mon Mar 27 15:40:49 CEST 2017
% Developed by LOPSI research group at CAR-CSIC, Spain (http://www.car.upm-csic.es/lopsi)
% Version 2.0 November 2016
% The 'GetSensorData' program stores information from Smartphone/Tablet internal sensors (Accelerometers, Gyroscopes, Magnetometers, Pressure, Ambient Light, Orientation, Sound level, GPS/GNSS positio, WiFi RSS, Cellular/GSM/3G signal strength,...) and also from external devices (e.g. RFCode RFID reader, XSens IMU or LPMS-B IMU)
%
% Phone used for this logfile:
% Manufacturer:            	samsung
% Model:                   	GT-I9195
% API Android version:     	19
% Android version Release: 	4.4.2
%
% LogFile Data format:
% Accelerometer data: 	'ACCE;AppTimestamp(s);SensorTimestamp(s);Acc_X(m/s^2);Acc_Y(m/s^2);Acc_Z(m/s^2);Accuracy(integer)'
% Gyroscope data:     	'GYRO;AppTimestamp(s);SensorTimestamp(s);Gyr_X(rad/s);Gyr_Y(rad/s);Gyr_Z(rad/s);Accuracy(integer)'
% Magnetometer data:  	'MAGN;AppTimestamp(s);SensorTimestamp(s);Mag_X(uT);;Mag_Y(uT);Mag_Z(uT);Accuracy(integer)'
% Pressure data:      	'PRES;AppTimestamp(s);SensorTimestamp(s);Pres(mbar);Accuracy(integer)'
% Light data:         	'LIGH;AppTimestamp(s);SensorTimestamp(s);Light(lux);Accuracy(integer)'
% Proximity data:     	'PROX;AppTimestamp(s);SensorTimestamp(s);prox(?);Accuracy(integer)'
% Humidity data:      	'HUMI;AppTimestamp(s);SensorTimestamp(s);humi(Percentage);Accuracy(integer)'
% Temperature data:   	'TEMP;AppTimestamp(s);SensorTimestamp(s);temp(Celsius);Accuracy(integer)'
% Orientation data:   	'AHRS;AppTimestamp(s);SensorTimestamp(s);PitchX(deg);RollY(deg);YawZ(deg);Quat(2);Quat(3);Quat(4);Accuracy(int)'
% GNSS/GPS data:      	'GNSS;AppTimestamp(s);SensorTimeStamp(s);Latit(deg);Long(deg);Altitude(m);Bearing(deg);Accuracy(m);Speed(m/s);SatInView;SatInUse'
% WIFI data:          	'WIFI;AppTimestamp(s);SensorTimeStamp(s);Name_SSID;MAC_BSSID;RSS(dBm);'
% Bluetooth data:     	'BLUE;AppTimestamp(s);Name;MAC_Address;RSS(dBm);'
% BLE 4.0 data:       	'BLE4;AppTimestamp(s);MajorID;MinorID;RSS(dBm);'
% Sound data:         	'SOUN;AppTimestamp(s);RMS;Pressure(Pa);SPL(dB);'
% RFID Reader data:   	'RFID;AppTimestamp(s);ReaderNumber(int);TagID(int);RSS_A(dBm);RSS_B(dBm);'
% IMU XSens data:     	'IMUX;AppTimestamp(s);SensorTimestamp(s);Counter;Acc_X(m/s^2);Acc_Y(m/s^2);Acc_Z(m/s^2);Gyr_X(rad/s);Gyr_Y(rad/s);Gyr_Z(rad/s);Mag_X(uT);;Mag_Y(uT);Mag_Z(uT);Roll(deg);Pitch(deg);Yaw(deg);Quat(1);Quat(2);Quat(3);Quat(4);Pressure(mbar);Temp(Celsius)'
% IMU LPMS-B data:    	'IMUL;AppTimestamp(s);SensorTimestamp(s);Counter;Acc_X(m/s^2);Acc_Y(m/s^2);Acc_Z(m/s^2);Gyr_X(rad/s);Gyr_Y(rad/s);Gyr_Z(rad/s);Mag_X(uT);;Mag_Y(uT);Mag_Z(uT);Roll(deg);Pitch(deg);Yaw(deg);Quat(1);Quat(2);Quat(3);Quat(4);Pressure(mbar);Temp(Celsius)'
% POSI Reference:    		'POSI;Timestamp(s);Counter;Latitude(degrees); Longitude(degrees);floor ID(0,1,2..4);Building ID(0,1,2..3);'
% 
% Note that there are two timestamps: 
%  -'AppTimestamp' is set by the Android App as data is read. It is not representative of when data is actually captured by the sensor (but has a common time reference for all sensors)
%  -'SensorTimestamp' is set by the sensor itself (the delta_time=SensorTimestamp(k)-SensorTimestamp(k-1) between two consecutive samples is an accurate estimate of the sampling interval). This timestamp is better for integrating inertial data. 

MAGN;0.013;10337.835;-12.10000;2.50000;-31.30000;3
ACCE;0.014;10337.836;-0.45131;4.37540;8.41981;3
AHRS;0.014;10337.836;27.220264;2.168689;-39.415390;0.22769333;-0.06202328;-0.32350132;110
GYRO;0.015;10337.838;-0.05832;-0.00533;0.04687;3
LIGH;0.016;10337.841;9317.0;0
GYRO;0.016;10337.844;-0.08069;-0.03835;0.02823;3
MAGN;0.017;10337.846;-12.10000;2.50000;-31.30000;3
ACCE;0.017;10337.849;-0.35494;4.46818;8.45931;3
AHRS;0.018;10337.849;27.160341;2.134678;-39.339001;0.22716101;-0.06197030;-0.32300827;-72
GYRO;0.019;10337.851;-0.10892;-0.06338;-0.00027;3
LIGH;0.019;10337.851;9317.0;0
MAGN;0.020;10337.856;-12.10000;2.50000;-31.30000;3
GYRO;0.021;10337.858;-0.14994;-0.06258;-0.02157;3
LIGH;0.025;10337.861;9298.0;0
ACCE;0.026;10337.861;-0.26935;4.55676;8.49343;3
AHRS;0.026;10337.861;27.058744;2.081599;-39.282391;0.22623181;-0.06198950;-0.32274517;-61
MAGN;0.030;10337.865;-12.10000;2.50000;-31.30000;3
GYRO;0.031;10337.866;-0.18669;-0.04554;-0.03622;3
LIGH;0.034;10337.871;9298.0;0
GYRO;0.035;10337.873;-0.19734;-0.03862;-0.04394;3
ACCE;0.036;10337.874;-0.19872;4.57293;8.64905;3
AHRS;0.037;10337.874;26.895020;2.049434;-39.268269;0.22484252;-0.06174663;-0.32283100;65
MAGN;0.038;10337.875;-12.10000;2.50000;-31.30000;3
GYRO;0.059;10337.880;-0.18722;-0.04261;-0.05593;3
LIGH;0.060;10337.881;9250.0;0
MAGN;0.061;10337.885;-16.70000;2.50000;-31.30000;3
ACCE;0.061;10337.886;-0.27773;4.38139;8.79869;3
AHRS;0.063;10337.886;26.813589;2.039110;-42.174496;0.22252947;-0.06725904;-0.34607950;-51
GYRO;0.064;10337.887;-0.15207;-0.02983;-0.05593;3
LIGH;0.064;10337.891;9250.0;0
GYRO;0.065;10337.894;-0.10839;-0.01252;-0.04314;3
MAGN;0.065;10337.896;-12.40000;2.50000;-31.30000;3
ACCE;0.066;10337.899;-0.33339;4.11025;8.78552;3
AHRS;0.066;10337.899;26.673517;2.039278;-41.613026;0.22174715;-0.06573949;-0.34174159;10
GYRO;0.067;10337.901;-0.06685;-0.00320;-0.02344;3
LIGH;0.067;10337.901;9250.0;0
MAGN;0.069;10337.905;-12.40000;2.50000;-31.30000;3
GYRO;0.070;10337.908;-0.01305;0.00905;0.00479;3
LIGH;0.076;10337.911;9276.0;0
ACCE;0.076;10337.911;-0.32681;4.12162;8.76338;3
AHRS;0.077;10337.911;26.614517;2.043773;-41.185371;0.22153603;-0.06469754;-0.33838120;113
MAGN;0.078;10337.915;-12.80000;2.50000;-31.30000;3
GYRO;0.078;10337.916;0.02850;0.00160;0.02450;3
LIGH;0.083;10337.921;9276.0;0
GYRO;0.085;10337.923;0.04820;-0.00959;0.03036;3
ACCE;0.087;10337.924;-0.36751;4.35206;8.52515;3
AHRS;0.088;10337.924;26.639502;2.031823;-41.102116;0.22174606;-0.06470700;-0.33772022;26
MAGN;0.089;10337.925;-12.80000;2.50000;-31.30000;3
GYRO;0.092;10337.930;0.06418;-0.02051;0.02583;3
LIGH;0.094;10337.931;9276.0;0
MAGN;0.098;10337.935;-12.40000;2.10000;-31.30000;3
ACCE;0.099;10337.936;-0.25917;4.50230;8.26957;3
AHRS;0.100;10337.936;26.678204;2.015676;-40.891994;0.22212441;-0.06454503;-0.33604518;88
GYRO;0.101;10337.938;0.06312;-0.03755;0.01678;3
LIGH;0.105;10337.942;9278.0;0
GYRO;0.107;10337.944;0.04820;-0.05699;0.01198;3
MAGN;0.109;10337.946;-12.40000;2.10000;-31.30000;3
ACCE;0.111;10337.949;-0.17597;4.50409;8.33482;3
AHRS;0.112;10337.949;26.731247;1.961196;-40.708374;0.22249000;-0.06478167;-0.33464298;41
GYRO;0.115;10337.952;0.01838;-0.06312;0.00320;3
LIGH;0.115;10337.952;9278.0;0
MAGN;0.118;10337.956;-12.40000;2.10000;-31.30000;3
GYRO;0.121;10337.959;-0.00772;-0.05593;-0.00080;3
LIGH;0.124;10337.961;9181.0;0
ACCE;0.124;10337.961;-0.22027;4.45561;8.55508;3
AHRS;0.125;10337.961;26.733345;1.905113;-40.595360;0.22240712;-0.06501566;-0.33384913;111
MAGN;0.128;10337.965;-17.40000;1.70000;-31.30000;3
GYRO;0.129;10337.967;-0.03222;-0.05007;-0.00053;3
LIGH;0.134;10337.971;9181.0;0
GYRO;0.136;10337.973;-0.04394;-0.05113;0.00027;3
ACCE;0.137;10337.975;-0.15083;4.37480;8.75739;3
AHRS;0.138;10337.975;26.688627;1.850014;-43.744564;0.22001228;-0.07139450;-0.35897553;-77
MAGN;0.139;10337.976;-13.00000;1.70000;-31.30000;3
GYRO;0.142;10337.980;-0.04874;-0.04687;-0.00266;3
LIGH;0.144;10337.981;9181.0;0
SOUN;0.144;34.58;0.00106;34.45
MAGN;0.147;10337.985;-13.00000;1.70000;-31.30000;3
GYRO;0.149;10337.986;-0.05459;-0.02770;-0.00053;3
ACCE;0.150;10337.988;-0.20650;4.32572;8.80168;3
AHRS;0.150;10337.988;26.634714;1.815166;-43.012901;0.21993099;-0.07009455;-0.35330832;-66
LIGH;0.153;10337.991;9138.0;0
GYRO;0.155;10337.993;-0.06525;-0.01385;0.00719;3
MAGN;0.157;10337.995;-13.00000;1.30000;-31.30000;3
ACCE;0.162;10338.000;-0.25558;4.35805;8.64247;3
AHRS;0.163;10338.000;26.606173;1.805773;-43.027000;0.21966824;-0.07010619;-0.35346246;-22
LIGH;0.164;10338.001;9138.0;0
GYRO;0.165;10338.002;-0.07803;-0.01278;0.02317;3
MAGN;0.168;10338.006;-13.00000;1.30000;-31.30000;3
GYRO;0.171;10338.008;-0.08495;-0.02450;0.02317;3
LIGH;0.173;10338.011;9138.0;0
ACCE;0.175;10338.013;-0.19992;4.32273;8.64187;3
AHRS;0.176;10338.013;26.524975;1.771693;-43.026184;0.21892302;-0.07011904;-0.35359094;99
MAGN;0.177;10338.015;-13.00000;1.30000;-31.30000;3
GYRO;0.179;10338.016;-0.08442;-0.04021;0.01438;3
LIGH;0.183;10338.021;9118.0;0
GYRO;0.185;10338.023;-0.07270;-0.05140;0.01438;3
MAGN;0.188;10338.025;-13.00000;1.30000;-31.30000;3
ACCE;0.189;10338.026;-0.17657;4.22158;8.56167;3
AHRS;0.189;10338.026;26.445129;1.718404;-43.043621;0.21811783;-0.07032296;-0.35389867;50
GYRO;0.192;10338.030;-0.06152;-0.05486;-0.01332;3
LIGH;0.194;10338.031;9118.0;0
MAGN;0.197;10338.035;-13.00000;0.80000;-31.30000;3
GYRO;0.199;10338.036;-0.04234;-0.05806;-0.02397;3
ACCE;0.201;10338.039;-0.19992;4.19344;8.58980;3
AHRS;0.202;10338.039;26.390606;1.675841;-43.304035;0.21739529;-0.07098258;-0.35608581;17
LIGH;0.203;10338.041;9025.0;0
GYRO;0.205;10338.043;-0.01305;-0.05566;-0.02690;3
MAGN;0.207;10338.045;-18.30000;0.80000;-31.30000;3
GYRO;0.212;10338.050;0.01891;-0.04714;-0.02290;3
LIGH;0.214;10338.051;9025.0;0
ACCE;0.214;10338.052;-0.19453;4.15633;8.68138;3
AHRS;0.215;10338.052;26.373610;1.639953;-46.593250;0.21501650;-0.07741544;-0.38202494;64
MAGN;0.218;10338.056;-13.10000;0.80000;-31.30000;3
GYRO;0.219;10338.057;0.06685;-0.04128;-0.01864;3
LIGH;0.223;10338.061;9025.0;0
GYRO;0.226;10338.064;0.11425;-0.04234;-0.01172;3
ACCE;0.227;10338.065;-0.21488;4.18447;8.72507;3
AHRS;0.227;10338.065;26.424753;1.609830;-45.867645;0.21580303;-0.07645903;-0.37635854;76
MAGN;0.228;10338.066;-13.70000;0.40000;-31.30000;3
GYRO;0.233;10338.070;0.15739;-0.04128;-0.00959;3
LIGH;0.234;10338.071;8943.0;0
MAGN;0.238;10338.076;-13.30000;0.40000;-31.30000;3
ACCE;0.239;10338.077;-0.18375;4.14616;8.76338;3
AHRS;0.240;10338.077;26.469318;1.591137;-45.536228;0.21631087;-0.07612883;-0.37375650;86
GYRO;0.241;10338.078;0.20746;-0.02770;-0.01065;3
LIGH;0.243;10338.081;8943.0;0
MAGN;0.247;10338.085;-13.30000;0.40000;-31.30000;3
GYRO;0.248;10338.086;0.23835;-0.01252;-0.00719;3
ACCE;0.251;10338.089;-0.21189;4.14317;8.60536;3
AHRS;0.258;10338.089;26.646729;1.575894;-45.312954;0.21779782;-0.07641175;-0.37187737;79
LIGH;0.265;10338.091;8943.0;0
GYRO;0.267;10338.093;0.24901;-0.00320;0.00320;3
MAGN;0.276;10338.095;-13.70000;0.40000;-31.30000;3
GYRO;0.280;10338.099;0.24847;0.00533;0.01198;3
LIGH;0.281;10338.101;8783.0;0
ACCE;0.281;10338.103;-0.11612;4.24971;8.47488;3
AHRS;0.283;10338.103;26.825802;1.566238;-45.252964;0.21920782;-0.07696294;-0.37126681;78
MAGN;0.284;10338.105;-13.70000;0.00000;-31.30000;3
GYRO;0.285;10338.106;0.23676;0.01784;0.01092;3
LIGH;0.286;10338.111;8783.0;0
GYRO;0.287;10338.113;0.20746;0.01385;0.00186;3
MAGN;0.289;10338.115;-13.70000;0.00000;-31.30000;3
ACCE;0.290;10338.116;-0.15083;4.39635;8.35876;3
AHRS;0.291;10338.116;26.996563;1.570630;-45.543804;0.22036041;-0.07804991;-0.37338641;27
GYRO;0.292;10338.120;0.17124;-0.00213;-0.00373;3
LIGH;0.293;10338.121;8716.0;0
GYRO;0.294;10338.127;0.11052;-0.02610;-0.00426;3
MAGN;0.295;10338.125;-19.80000;0.00000;-31.30000;3
ACCE;0.295;10338.129;-0.21009;4.41311;8.32644;3
AHRS;0.296;10338.129;27.102345;1.559289;-49.004574;0.21867888;-0.08513095;-0.40024546;70
LIGH;0.297;10338.131;8716.0;0
GYRO;0.298;10338.133;0.03595;-0.02290;-0.00666;3
MAGN;0.299;10338.135;-14.20000;-0.40000;-31.30000;3
GYRO;0.316;10338.140;-0.01731;-0.00479;-0.01358;3
LIGH;0.317;10338.141;8716.0;0
ACCE;0.317;10338.141;-0.04609;4.42987;8.47188;3
AHRS;0.318;10338.141;27.104212;1.537690;-48.586662;0.21892749;-0.08450667;-0.39705154;73
MAGN;0.319;10338.145;-14.20000;-0.40000;-31.30000;3
GYRO;0.319;10338.147;-0.05406;0.00586;-0.02716;3
LIGH;0.320;10338.151;8759.0;0
GYRO;0.320;10338.153;-0.06418;-0.00399;-0.03782;3
ACCE;0.344;10338.155;-0.15323;4.40114;8.56226;3
AHRS;0.345;10338.155;26.989807;1.552158;-48.187450;0.21838556;-0.08323217;-0.39403772;-29
MAGN;0.346;10338.156;-14.20000;-0.40000;-31.30000;3
GYRO;0.347;10338.160;-0.05779;-0.00746;-0.04953;3
LIGH;0.347;10338.161;8759.0;0
MAGN;0.348;10338.165;-14.20000;-0.40000;-30.90000;3
ACCE;0.348;10338.167;-0.16161;4.31615;8.65085;3
AHRS;0.349;10338.167;26.989807;1.552158;-48.187450;0.21838556;-0.08323217;-0.39403772;-29
GYRO;0.350;10338.168;-0.04234;-0.00772;-0.06152;3
LIGH;0.350;10338.171;8759.0;0
GYRO;0.351;10338.175;-0.01518;-0.00932;-0.07164;3
MAGN;0.353;10338.176;-14.20000;-0.80000;-30.90000;3
ACCE;0.353;10338.179;-0.26995;4.27305;8.71310;3
AHRS;0.354;10338.179;26.968861;1.563758;-48.409744;0.21810187;-0.08349235;-0.39575890;-71
LIGH;0.355;10338.181;8869.0;0
GYRO;0.355;10338.183;0.02796;-0.00932;-0.06498;3
MAGN;0.356;10338.185;-14.20000;-0.80000;-30.90000;3
GYRO;0.357;10338.190;0.06205;-0.00772;-0.05539;3
LIGH;0.357;10338.191;8869.0;0
ACCE;0.358;10338.193;-0.19154;4.16412;8.65564;3
AHRS;0.358;10338.193;26.979313;1.577493;-48.591461;0.21809752;-0.08376846;-0.39713079;-14
MAGN;0.359;10338.195;-14.20000;-0.80000;-30.90000;3
GYRO;0.360;10338.196;0.09614;-0.00559;-0.04661;3
LIGH;0.368;10338.201;9006.0;0
GYRO;0.369;10338.203;0.12384;-0.00666;-0.03329;3
MAGN;0.370;10338.205;-19.40000;-1.20000;-30.90000;3
ACCE;0.370;10338.206;-0.36571;4.18087;8.60955;3
AHRS;0.371;10338.206;27.040855;1.596373;-51.730247;0.21625999;-0.08979522;-0.42119235;26
GYRO;0.406;10338.210;0.13076;-0.01704;-0.02077;3
LIGH;0.407;10338.211;9006.0;0
MAGN;0.409;10338.215;-14.20000;-1.20000;-30.50000;3
GYRO;0.410;10338.216;0.11904;-0.02344;-0.01518;3
ACCE;0.410;10338.219;-0.20231;4.23953;8.68736;3
AHRS;0.411;10338.219;27.180923;1.582209;-50.732182;0.21805465;-0.08852959;-0.41343403;32
LIGH;0.412;10338.221;9006.0;0
GYRO;0.412;10338.223;0.10519;-0.01758;-0.02477;3
MAGN;0.414;10338.225;-14.20000;-1.20000;-30.50000;3
GYRO;0.414;10338.230;0.09774;-0.01465;-0.03329;3
ACCE;0.415;10338.232;-0.22745;4.43346;8.64786;3
AHRS;0.415;10338.232;27.180445;1.581418;-50.731808;0.21804844;-0.08853321;-0.41343313;59
LIGH;0.416;10338.233;9047.0;0
MAGN;0.416;10338.237;-14.80000;-1.20000;-30.50000;3
GYRO;0.417;10338.238;0.08655;-0.02956;-0.04394;3
LIGH;0.418;10338.241;9047.0;0
ACCE;0.419;10338.244;-0.19154;4.47177;8.60775;3
AHRS;0.420;10338.244;27.216066;1.574096;-50.825325;0.21822211;-0.08889787;-0.41412967;-124
MAGN;0.420;10338.245;-14.40000;-1.60000;-30.50000;3
GYRO;0.422;10338.247;0.07217;-0.05326;-0.05699;3
LIGH;0.422;10338.251;9047.0;0
GYRO;0.423;10338.254;0.06471;-0.05619;-0.07350;3
MAGN;0.423;10338.257;-14.40000;-1.60000;-30.10000;3
ACCE;0.424;10338.258;-0.19213;4.39994;8.61135;3
AHRS;0.424;10338.258;27.263683;1.549286;-50.908447;0.21843180;-0.08942117;-0.41476753;-22
GYRO;0.425;10338.261;0.05939;-0.05859;-0.08069;3
LIGH;0.425;10338.261;9086.0;0
MAGN;0.429;10338.265;-14.40000;-1.60000;-30.10000;3
GYRO;0.430;10338.268;0.06365;-0.07111;-0.08442;3
GNSS;0.431;1490622050.000;40.313517;-3.483169;601.000;0.000;3.0;0.0;17;16
ACCE;0.435;10338.270;-0.32501;4.32872;8.66103;3
AHRS;0.436;10338.270;27.290640;1.537210;-51.035927;0.21849433;-0.08985580;-0.41574124;-43
LIGH;0.437;10338.271;9086.0;0
GYRO;0.437;10338.274;0.07803;-0.08522;-0.07883;3
MAGN;0.441;10338.275;-14.40000;-1.60000;-30.10000;3
GNSS;0.441;1490622050.000;40.313517;-3.483169;601.000;0.000;3.0;0.0;17;16
LIGH;0.444;10338.281;9151.0;0
GYRO;0.445;10338.281;0.08975;-0.09055;-0.06365;3
ACCE;0.445;10338.282;-0.30406;4.24492;8.70412;3
AHRS;0.446;10338.282;27.329050;1.501710;-51.050827;0.21864726;-0.09029756;-0.41588515;-27
MAGN;0.447;10338.285;-19.60000;-2.00000;-30.10000;3
GYRO;0.450;10338.288;0.08815;-0.08895;-0.04234;3
LIGH;0.453;10338.291;9151.0;0
MAGN;0.456;10338.294;-14.60000;-2.00000;-29.70000;3
GYRO;0.457;10338.295;0.06631;-0.09001;-0.03569;3
ACCE;0.458;10338.296;-0.06045;4.40174;8.62212;3
AHRS;0.459;10338.296;27.374971;1.433546;-53.611835;0.21666270;-0.09585445;-0.43548623;85
LIGH;0.463;10338.301;9151.0;0
GYRO;0.465;10338.303;0.04447;-0.08469;-0.03862;3
MAGN;0.467;10338.305;-15.00000;-2.00000;-29.70000;3
ACCE;0.470;10338.308;-0.05626;4.51846;8.61494;3
AHRS;0.471;10338.308;27.390625;1.394441;-53.428982;0.21678559;-0.09586523;-0.43415791;-49
GYRO;0.472;10338.309;0.01358;-0.07457;-0.04155;3
LIGH;0.473;10338.311;9164.0;0
MAGN;0.477;10338.315;-14.60000;-2.00000;-29.70000;3
GYRO;0.478;10338.316;-0.01252;-0.07910;-0.04714;3
ACCE;0.482;10338.320;-0.04190;4.41790;8.62451;3
AHRS;0.483;10338.320;27.377127;1.340281;-53.164730;0.21669962;-0.09572477;-0.43226877;-23
LIGH;0.484;10338.321;9164.0;0
GYRO;0.485;10338.322;-0.03435;-0.09774;-0.06152;3
MAGN;0.487;10338.325;-14.60000;-2.00000;-29.70000;3
GYRO;0.491;10338.329;-0.03116;-0.10786;-0.07537;3
LIGH;0.493;10338.331;9164.0;0
ACCE;0.495;10338.332;-0.11911;4.28442;8.66043;3
AHRS;0.495;10338.332;27.330311;1.281900;-52.967381;0.21628986;-0.09561710;-0.43092719;-12
MAGN;0.497;10338.335;-14.60000;-2.40000;-29.30000;3
GYRO;0.498;10338.336;-0.00186;-0.10573;-0.08815;3
LIGH;0.503;10338.341;9205.0;0
GYRO;0.505;10338.342;0.04447;-0.10892;-0.09667;3
MAGN;0.507;10338.345;-14.60000;-2.40000;-29.30000;3
ACCE;0.508;10338.345;-0.06584;4.29520;8.67359;3
AHRS;0.513;10338.345;27.323879;1.225238;-53.294502;0.21575302;-0.09663954;-0.43352461;-67
GYRO;0.519;10338.349;0.09667;-0.11318;-0.09694;3
LIGH;0.524;10338.351;9205.0;0
MAGN;0.526;10338.355;-14.60000;-2.40000;-29.30000;3
GYRO;0.531;10338.356;0.15260;-0.11558;-0.08762;3
ACCE;0.531;10338.357;-0.23583;4.34607;8.73285;3
AHRS;0.532;10338.357;27.399338;1.176018;-53.408241;0.21604121;-0.09751589;-0.43440428;-37
LIGH;0.533;10338.361;9227.0;0
GYRO;0.534;10338.362;0.19201;-0.12224;-0.06631;3
MAGN;0.534;10338.365;-19.40000;-2.40000;-29.30000;3
GYRO;0.535;10338.369;0.20586;-0.12410;-0.04927;3
ACCE;0.536;10338.370;-0.19213;4.37660;8.73405;3
AHRS;0.536;10338.370;27.525963;1.107837;-55.750046;0.21468204;-0.10292599;-0.45206615;88
LIGH;0.538;10338.371;9227.0;0
MAGN;0.538;10338.375;-14.80000;-2.80000;-28.90000;3
GYRO;0.539;10338.376;0.20533;-0.10306;-0.03675;3
LIGH;0.574;10338.381;9227.0;0
ACCE;0.574;10338.382;-0.16700;4.47776;8.56586;3
AHRS;0.575;10338.382;27.601522;1.074535;-55.472855;0.21536568;-0.10295583;-0.44996947;-8
GYRO;0.575;10338.383;0.19734;-0.09055;-0.02850;3
MAGN;0.576;10338.385;-14.80000;-2.80000;-28.90000;3
GYRO;0.576;10338.390;0.17657;-0.10519;-0.02290;3
LIGH;0.577;10338.391;9233.0;0
MAGN;0.577;10338.395;-14.40000;-2.80000;-28.90000;3
ACCE;0.578;10338.395;-0.08799;4.64475;8.24204;3
AHRS;0.578;10338.395;27.756197;1.002513;-54.674656;0.21696143;-0.10260035;-0.44394162;93
GYRO;0.579;10338.396;0.14461;-0.11292;-0.01944;3
LIGH;0.580;10338.401;9233.0;0
GYRO;0.580;10338.403;0.11265;-0.11505;-0.02823;3
MAGN;0.580;10338.405;-14.40000;-2.80000;-28.90000;3
MAGN;0.581;10338.415;-14.90000;-3.20000;-28.50000;3
GYRO;0.582;10338.416;0.05246;-0.14914;-0.07830;3
ACCE;0.582;10338.419;-0.06345;4.83090;8.11455;3
AHRS;0.583;10338.419;27.932177;0.835988;-54.682255;0.21763198;-0.10455615;-0.44413429;108
LIGH;0.584;10338.421;9186.0;0
GYRO;0.585;10338.423;0.03329;-0.16538;-0.10440;3
MAGN;0.587;10338.425;-14.40000;-3.20000;-28.50000;3
GYRO;0.591;10338.429;0.02477;-0.16591;-0.12037;3
LIGH;0.594;10338.431;9186.0;0
ACCE;0.594;10338.431;0.00958;4.70101;8.35157;3
AHRS;0.594;10338.431;27.957485;0.744468;-54.628162;0.21751712;-0.10524131;-0.44387498;-101
MAGN;0.597;10338.435;-15.00000;-3.20000;-28.50000;3
GYRO;0.598;10338.436;0.02583;-0.15793;-0.12144;3
LIGH;0.603;10338.441;9192.0;0
GYRO;0.605;10338.443;0.03702;-0.14701;-0.11478;3
ACCE;0.606;10338.443;-0.04130;4.36224;8.52815;3
AHRS;0.606;10338.443;27.960951;0.668430;-54.996601;0.21690719;-0.10652530;-0.44678757;-65
MAGN;0.607;10338.445;-19.50000;-3.20000;-28.50000;3
GYRO;0.611;10338.449;0.07217;-0.13049;-0.09481;3
LIGH;0.613;10338.451;9192.0;0
MAGN;0.617;10338.455;-14.80000;-3.20000;-28.50000;3
ACCE;0.618;10338.456;-0.14066;4.21918;8.56705;3
AHRS;0.619;10338.456;27.964159;0.641285;-56.717342;0.21519819;-0.10998570;-0.45971918;-99
GYRO;0.619;10338.457;0.13183;-0.11505;-0.07031;3
LIGH;0.624;10338.462;9192.0;0
GYRO;0.631;10338.463;0.19894;-0.11798;-0.04527;3
MAGN;0.631;10338.466;-14.80000;-3.60000;-28.10000;3
ACCE;0.632;10338.468;-0.03232;4.31076;8.42879;3
AHRS;0.633;10338.468;28.076591;0.565923;-56.508266;0.21593513;-0.11060709;-0.45818427;48
GYRO;0.634;10338.470;0.25273;-0.12064;-0.03222;3
LIGH;0.635;10338.471;9142.0;0
MAGN;0.638;10338.476;-14.80000;-3.60000;-28.10000;3
GYRO;0.639;10338.477;0.30067;-0.10706;-0.02423;3
ACCE;0.642;10338.480;0.02514;4.51606;8.26299;3
AHRS;0.643;10338.480;28.284958;0.481152;-56.365849;0.21728787;-0.11180618;-0.45706525;-61
LIGH;0.644;10338.481;9142.0;0
GYRO;0.646;10338.484;0.32943;-0.09294;-0.02503;3
MAGN;0.648;10338.485;-15.40000;-3.60000;-28.10000;3
GYRO;0.654;10338.492;0.33582;-0.08149;-0.03063;3
LIGH;0.655;10338.493;9075.0;0
ACCE;0.658;10338.495;-0.08380;4.64415;8.23366;3
AHRS;0.658;10338.495;28.560692;0.421224;-56.311859;0.21915719;-0.11325370;-0.45648953;43
MAGN;0.661;10338.498;-15.40000;-3.60000;-28.10000;3
GYRO;0.662;10338.500;0.32624;-0.07750;-0.03382;3
LIGH;0.664;10338.501;9075.0;0
MAGN;0.669;10338.507;-15.40000;-3.60000;-28.10000;3
GYRO;0.671;10338.508;0.29854;-0.07803;-0.02929;3
ACCE;0.673;10338.510;-0.20770;4.70221;8.16722;3
AHRS;0.674;10338.510;28.855352;0.372199;-56.257198;0.22121198;-0.11469125;-0.45586780;-87
LIGH;0.675;10338.511;9075.0;0
MAGN;0.679;10338.516;-15.40000;-4.00000;-28.10000;3
GYRO;0.680;10338.518;0.25486;-0.08069;-0.01864;3
LIGH;0.684;10338.522;9012.0;0
ACCE;0.687;10338.525;0.01975;4.67887;8.23186;3
AHRS;0.688;10338.525;28.991507;0.328300;-56.418430;0.22188871;-0.11587404;-0.45701110;-93
GYRO;0.689;10338.526;0.22024;-0.08336;-0.02131;3
MAGN;0.690;10338.528;-15.40000;-4.00000;-28.10000;3
LIGH;0.694;10338.532;9012.0;0
SOUN;0.695;58.55;0.00179;39.02
GYRO;0.703;10338.537;0.16538;-0.05832;-0.02477;3
ACCE;0.704;10338.538;0.03771;4.71478;8.10018;3
AHRS;0.705;10338.538;29.193901;0.258433;-56.316448;0.22322033;-0.11700480;-0.45617384;32
MAGN;0.706;10338.539;-15.40000;-4.00000;-27.70000;3
LIGH;0.707;10338.541;9012.0;0
GYRO;0.708;10338.543;0.13023;-0.04048;-0.03169;3
MAGN;0.708;10338.545;-15.40000;-4.00000;-27.70000;3
LIGH;0.714;10338.551;8995.0;0
ACCE;0.715;10338.551;-0.00479;4.76267;8.06666;3
AHRS;0.716;10338.551;29.251600;0.246291;-56.637600;0.22327173;-0.11795159;-0.45852634;2
GYRO;0.717;10338.552;0.10733;-0.03462;-0.05539;3
MAGN;0.720;10338.557;-15.40000;-4.00000;-27.70000;3
GYRO;0.722;10338.560;0.10839;-0.04261;-0.07297;3
LIGH;0.724;10338.561;8995.0;0
ACCE;0.727;10338.564;-0.25678;4.73334;8.16902;3
AHRS;0.727;10338.564;29.345488;0.256335;-56.767059;0.22387581;-0.11850635;-0.45936900;-48
MAGN;0.728;10338.566;-15.40000;-4.40000;-27.70000;3
GYRO;0.730;10338.568;0.12384;-0.06977;-0.08389;3
LIGH;0.734;10338.572;8995.0;0
GYRO;0.737;10338.575;0.12703;-0.09374;-0.07483;3
MAGN;0.739;10338.577;-15.40000;-4.40000;-27.70000;3
ACCE;0.741;10338.578;-0.38487;4.68126;8.29711;3
AHRS;0.742;10338.578;29.442142;0.247042;-57.201412;0.22410357;-0.11981394;-0.46250689;104
LIGH;0.744;10338.582;8952.0;0
GYRO;0.747;10338.584;0.10892;-0.12171;-0.05140;3
MAGN;0.750;10338.587;-15.40000;-4.40000;-27.70000;3
LIGH;0.755;10338.591;8952.0;0
ACCE;0.756;10338.592;-0.22146;4.67468;8.52096;3
AHRS;0.757;10338.592;29.484798;0.209934;-57.296177;0.22417027;-0.12044693;-0.46323574;89
GYRO;0.758;10338.593;0.09241;-0.11958;-0.01731;3
MAGN;0.761;10338.598;-15.40000;-4.40000;-27.70000;3
GYRO;0.763;10338.600;0.06844;-0.13023;-0.00639;3
LIGH;0.767;10338.604;8880.0;0
ACCE;0.768;10338.605;0.03352;4.63338;8.33721;3
AHRS;0.780;10338.605;29.542356;0.096422;-57.335739;0.22409554;-0.12159813;-0.46368885;-85
GYRO;0.792;10338.607;0.04075;-0.16299;-0.02503;3
MAGN;0.804;10338.609;-15.40000;-4.40000;-27.70000;3
LIGH;0.816;10338.612;8880.0;0
GYRO;0.821;10338.614;0.02583;-0.18429;-0.05326;3
MAGN;0.822;10338.617;-15.40000;-4.80000;-27.70000;3
ACCE;0.822;10338.618;-0.04848;4.53402;8.40485;3
AHRS;0.823;10338.618;29.545336;-0.022853;-57.523102;0.22343422;-0.12285879;-0.46530521;47
LIGH;0.825;10338.622;8880.0;0
GYRO;0.825;10338.624;0.03116;-0.17710;-0.08123;3
MAGN;0.826;10338.627;-15.40000;-4.80000;-27.70000;3
LIGH;0.826;10338.632;8859.0;0
ACCE;0.827;10338.632;0.00838;4.65313;8.49523;3
AHRS;0.827;10338.632;29.546961;-0.102336;-57.675564;0.22295901;-0.12375005;-0.46658558;-68
GYRO;0.828;10338.635;0.10626;-0.16831;-0.09507;3
MAGN;0.829;10338.638;-15.40000;-4.80000;-27.70000;3
LIGH;0.830;10338.642;8859.0;0
GYRO;0.830;10338.644;0.19148;-0.15207;-0.08602;3
MAGN;0.831;10338.658;-19.60000;-4.80000;-27.70000;3
GYRO;0.832;10338.660;0.25273;-0.10440;-0.02823;3
ACCE;0.832;10338.661;0.12570;4.84886;8.47607;3
AHRS;0.833;10338.661;29.907921;-0.322049;-59.597519;0.22257318;-0.13059139;-0.48075244;-66
LIGH;0.834;10338.662;8816.0;0
MAGN;0.834;10338.668;-15.90000;-4.80000;-27.70000;3
GYRO;0.835;10338.669;0.20959;-0.06125;0.00559;3
LIGH;0.836;10338.672;8816.0;0
ACCE;0.854;10338.675;0.08559;4.93684;8.29112;3
AHRS;0.855;10338.675;30.014828;-0.359006;-59.079273;0.22379212;-0.13029811;-0.47691303;22
GYRO;0.856;10338.676;0.15260;-0.04341;0.03755;3
MAGN;0.857;10338.678;-15.90000;-5.20000;-27.70000;3
LIGH;0.857;10338.682;8748.0;0
GYRO;0.858;10338.685;0.06738;-0.02184;0.06445;3
MAGN;0.858;10338.688;-15.90000;-5.20000;-27.70000;3
ACCE;0.859;10338.689;0.38247;5.00807;7.92780;3
AHRS;0.860;10338.689;30.120663;-0.440741;-58.837894;0.22450453;-0.13086353;-0.47518775;-18
LIGH;0.861;10338.692;8748.0;0
GYRO;0.861;10338.694;-0.06418;0.02956;0.07164;3
MAGN;0.862;10338.696;-15.90000;-5.20000;-27.70000;3
LIGH;0.864;10338.701;8748.0;0
ACCE;0.865;10338.702;0.28970;4.95181;7.85298;3
AHRS;0.865;10338.702;30.101074;-0.464251;-58.859741;0.22423817;-0.13099784;-0.47541532;-55
GYRO;0.866;10338.703;-0.15739;0.04501;0.06631;3
MAGN;0.871;10338.707;-15.90000;-5.20000;-27.70000;3
GYRO;0.872;10338.710;-0.19521;0.03276;0.05859;3
LIGH;0.874;10338.711;8751.0;0
ACCE;0.876;10338.714;0.02394;4.93086;8.04571;3
AHRS;0.877;10338.714;29.945089;-0.460645;-58.935131;0.22302155;-0.13047335;-0.47612998;-44
MAGN;0.878;10338.716;-16.40000;-5.20000;-27.70000;3
GYRO;0.879;10338.717;-0.21172;0.00346;0.04607;3
LIGH;0.884;10338.722;8751.0;0
GYRO;0.886;10338.724;-0.20906;-0.01465;0.02716;3
MAGN;0.888;10338.726;-16.40000;-5.20000;-27.70000;3
ACCE;0.889;10338.727;0.00658;4.82372;8.11036;3
AHRS;0.890;10338.727;29.775927;-0.479300;-59.668934;0.22086500;-0.13132693;-0.48172301;76
LIGH;0.894;10338.731;8751.0;0
GYRO;0.894;10338.732;-0.18775;-0.02530;0.00905;3
MAGN;0.898;10338.736;-16.40000;-5.20000;-27.70000;3
GYRO;0.901;10338.738;-0.13396;-0.03196;0.00266;3
ACCE;0.902;10338.740;-0.02155;4.68845;8.12712;3
AHRS;0.902;10338.740;29.628889;-0.501917;-59.883316;0.21944806;-0.13128728;-0.48349252;74
LIGH;0.904;10338.741;8796.0;0
MAGN;0.908;10338.746;-16.40000;-5.20000;-27.70000;3
GYRO;0.909;10338.746;-0.07004;-0.02477;0.00320;3
LIGH;0.914;10338.751;8796.0;0
ACCE;0.916;10338.753;0.04609;4.53761;7.94037;3
AHRS;0.916;10338.753;29.591751;-0.513728;-60.024323;0.21896487;-0.13148703;-0.48458514;29
GYRO;0.917;10338.754;-0.01625;-0.00613;-0.00320;3
MAGN;0.918;10338.756;-16.40000;-5.20000;-27.70000;3
LIGH;0.924;10338.762;8820.0;0
GYRO;0.924;10338.762;0.01305;0.00905;-0.00985;3
MAGN;0.928;10338.766;-16.40000;-5.20000;-27.70000;3
ACCE;0.929;10338.767;-0.05986;4.66211;7.74105;3
AHRS;0.930;10338.767;29.591650;-0.503659;-60.182133;0.21882555;-0.13171458;-0.48571774;24
GYRO;0.931;10338.769;0.04021;-0.00399;-0.01465;3
LIGH;0.936;10338.773;8820.0;0
GYRO;0.938;10338.776;0.06525;-0.04288;-0.00666;3
MAGN;0.941;10338.778;-16.40000;-5.20000;-27.70000;3
ACCE;0.942;10338.780;-0.16041;4.87639;7.81048;3
AHRS;0.943;10338.780;29.645790;-0.505508;-60.148449;0.21925196;-0.13189219;-0.48541674;101
LIGH;0.944;10338.781;8820.0;0
GYRO;0.947;10338.784;0.07750;-0.07936;0.01758;3
MAGN;0.950;10338.787;-16.40000;-5.20000;-27.70000;3
LIGH;0.954;10338.791;8800.0;0
GYRO;0.957;10338.794;0.01571;-0.10812;0.06392;3
ACCE;0.958;10338.796;0.28790;5.13077;7.95174;3
AHRS;0.959;10338.796;29.708809;-0.648531;-60.013744;0.21926281;-0.13294353;-0.48463926;-37
MAGN;0.960;10338.798;-16.40000;-5.20000;-27.70000;3
LIGH;0.964;10338.801;8800.0;0
GYRO;0.967;10338.804;-0.11318;-0.08522;0.07590;3
MAGN;0.970;10338.807;-16.40000;-5.20000;-27.70000;3
ACCE;0.971;10338.809;0.63686;5.06015;8.40544;3
AHRS;0.972;10338.809;29.651159;-0.762282;-59.921383;0.21846759;-0.13335511;-0.48424414;50
LIGH;0.975;10338.812;8800.0;0
GYRO;0.976;10338.813;-0.26179;0.02317;0.06152;3
MAGN;0.980;10338.817;-16.40000;-5.20000;-27.70000;3
GYRO;0.984;10338.821;-0.33955;0.05406;0.05007;3
ACCE;0.985;10338.822;0.33220;4.88716;8.50540;3
AHRS;0.986;10338.822;29.358875;-0.774113;-60.031319;0.21615157;-0.13242094;-0.48537961;56
LIGH;0.987;10338.823;8755.0;0
MAGN;0.991;10338.828;-16.40000;-5.20000;-27.70000;3
GYRO;0.993;10338.830;-0.36672;0.03249;0.04101;3
LIGH;0.996;10338.834;8755.0;0
ACCE;1.000;10338.837;0.12330;4.88357;8.56586;3
AHRS;1.004;10338.837;29.157820;-0.769814;-60.223351;0.21447760;-0.13190253;-0.48698547;-86
GYRO;1.007;10338.838;-0.34435;0.03622;0.03356;3
MAGN;1.009;10338.840;-16.40000;-5.20000;-27.70000;3
LIGH;1.011;10338.841;8751.0;0
MAGN;1.015;10338.845;-16.40000;-5.20000;-27.70000;3
GYRO;1.017;10338.847;-0.30919;0.06445;0.02716;3
ACCE;1.019;10338.849;0.20171;4.91530;8.44196;3
AHRS;1.046;10338.849;28.857487;-0.745981;-60.711174;0.21182454;-0.13136227;-0.49081430;-57
LIGH;1.066;10338.852;8751.0;0
GYRO;1.070;10338.853;-0.26871;0.07430;0.02983;3
MAGN;1.078;10338.856;-16.40000;-5.20000;-27.70000;3
GYRO;1.088;10338.860;-0.22397;0.08762;0.04527;3
LIGH;1.089;10338.862;8751.0;0
ACCE;1.090;10338.864;0.05866;4.67408;8.47488;3
AHRS;1.091;10338.864;28.659580;-0.697559;-61.072990;0.21017498;-0.13083056;-0.49356759;38
MAGN;1.092;10338.866;-16.40000;-5.20000;-27.70000;3
GYRO;1.094;10338.868;-0.15526;0.10173;0.07057;3
LIGH;1.095;10338.872;8768.0;0
GYRO;1.096;10338.874;-0.09614;0.09667;0.09641;3
MAGN;1.097;10338.876;-16.40000;-5.20000;-27.70000;3
ACCE;1.098;10338.877;-0.17418;4.49511;8.34200;3
AHRS;1.098;10338.877;28.541042;-0.636326;-61.440449;0.20915706;-0.13054833;-0.49625212;80
GYRO;1.099;10338.905;0.09135;-0.01305;0.08842;3
LIGH;1.100;10338.911;8762.0;0
ACCE;1.101;10338.916;-0.02095;4.75369;8.30608;3
AHRS;1.102;10338.916;28.624001;-0.691899;-60.701607;0.21036229;-0.12995584;-0.49088982;-125
GYRO;1.105;10338.927;-0.01092;-0.06898;0.05486;3
ACCE;1.105;10338.929;0.08499;4.98892;8.25162;3
AHRS;1.106;10338.929;28.657110;-0.777745;-60.301334;0.21069165;-0.12998754;-0.48809230;19
LIGH;1.107;10338.931;8779.0;0
GYRO;1.108;10338.933;-0.07377;-0.06338;0.02503;3
MAGN;1.109;10338.935;-16.00000;-4.80000;-27.70000;3
GYRO;1.110;10338.940;-0.14514;-0.08069;-0.00053;3
LIGH;1.110;10338.941;8779.0;0
ACCE;1.111;10338.941;0.11732;4.95959;8.32584;3
AHRS;1.111;10338.941;28.586395;-0.839872;-60.064522;0.21017790;-0.12970781;-0.48654842;65
MAGN;1.114;10338.946;-16.00000;-4.80000;-27.70000;3
GYRO;1.115;10338.947;-0.20160;-0.09987;-0.01704;3
LIGH;1.115;10338.951;8896.0;0
GYRO;1.116;10338.953;-0.25114;-0.10493;-0.02770;3
ACCE;1.118;10338.954;0.10834;4.75788;8.39168;3
AHRS;1.119;10338.954;28.414740;-0.908593;-59.955257;0.20875105;-0.12928729;-0.48604950;-39
MAGN;1.120;10338.956;-16.00000;-4.80000;-27.70000;3
GYRO;1.140;10338.960;-0.28096;-0.09880;-0.03089;3
LIGH;1.141;10338.961;8896.0;0
MAGN;1.141;10338.965;-16.00000;-4.80000;-27.70000;3
ACCE;1.143;10338.967;0.06584;4.59627;8.52216;3
AHRS;1.144;10338.967;28.302786;-0.935061;-60.014572;0.20775053;-0.12911698;-0.48664474;56
GYRO;1.144;10338.968;-0.30440;-0.10466;-0.02237;3
LIGH;1.145;10338.971;8896.0;0
GYRO;1.145;10338.974;-0.30919;-0.11478;-0.01465;3
MAGN;1.146;10338.976;-15.60000;-4.80000;-27.70000;3
ACCE;1.146;10338.979;0.18555;4.29280;8.68018;3
AHRS;1.147;10338.979;28.028025;-1.016726;-60.020660;0.20538037;-0.12856697;-0.48711118;68
LIGH;1.148;10338.981;9006.0;0
GYRO;1.148;10338.981;-0.29641;-0.11079;-0.00373;3
MAGN;1.149;10338.985;-15.60000;-4.80000;-27.70000;3
GYRO;1.154;10338.988;-0.25913;-0.09507;-0.00053;3
LIGH;1.155;10338.991;9006.0;0
ACCE;1.155;10338.991;0.24062;4.29101;8.69694;3
AHRS;1.156;10338.991;27.781122;-1.102596;-59.990883;0.20323543;-0.12810138;-0.48728919;96
GYRO;1.157;10338.995;-0.21865;-0.09241;0.01145;3
SOUN;1.158;55.25;0.00169;38.52
MAGN;1.164;10338.996;-15.60000;-4.40000;-27.70000;3
LIGH;1.164;10339.001;9093.0;0
GYRO;1.166;10339.003;-0.17870;-0.09428;0.01092;3
ACCE;1.167;10339.004;0.39025;4.22277;8.63708;3
AHRS;1.168;10339.004;27.585064;-1.202920;-59.747921;0.20163889;-0.12758237;-0.48587477;114
MAGN;1.169;10339.006;-15.60000;-4.40000;-27.70000;3
GYRO;1.172;10339.010;-0.15207;-0.05859;0.00053;3
LIGH;1.173;10339.011;9093.0;0
MAGN;1.177;10339.015;-15.60000;-4.40000;-27.70000;3
ACCE;1.179;10339.016;0.44412;4.29759;8.56167;3
AHRS;1.179;10339.016;27.512716;-1.243811;-59.377316;0.20134453;-0.12692790;-0.48329362;-15
GYRO;1.180;10339.017;-0.12064;0.00053;-0.01465;3
LIGH;1.183;10339.021;9093.0;0
GYRO;1.186;10339.024;-0.09774;0.02903;-0.02637;3
MAGN;1.188;10339.025;-15.60000;-4.40000;-27.70000;3
ACCE;1.191;10339.029;0.31963;4.35086;8.49343;3
AHRS;1.191;10339.029;27.407681;-1.234725;-59.385067;0.20059967;-0.12643571;-0.48343408;40
LIGH;1.193;10339.031;9186.0;0
GYRO;1.194;10339.031;-0.07590;0.03382;-0.03169;3
MAGN;1.197;10339.035;-15.60000;-4.40000;-27.70000;3
GYRO;1.200;10339.038;-0.04714;0.03302;-0.01971;3
LIGH;1.203;10339.041;9186.0;0
ACCE;1.204;10339.041;-0.00299;4.33710;8.62930;3
AHRS;1.204;10339.041;27.341753;-1.186736;-59.367867;0.20033474;-0.12577711;-0.48328590;81
MAGN;1.207;10339.045;-15.60000;-4.40000;-27.70000;3
GYRO;1.208;10339.046;-0.01891;-0.00107;0.00905;3
LIGH;1.213;10339.051;9130.0;0
GYRO;1.215;10339.053;-0.00879;-0.03675;0.02131;3
ACCE;1.216;10339.054;0.17837;4.29400;8.51797;3
AHRS;1.217;10339.054;27.312214;-1.211072;-59.340145;0.20004459;-0.12578423;-0.48315236;-57
MAGN;1.218;10339.056;-15.20000;-4.40000;-27.70000;3
GYRO;1.222;10339.060;0.00346;-0.05193;0.01465;3
LIGH;1.224;10339.062;9207.0;0
MAGN;1.229;10339.066;-15.20000;-4.00000;-27.70000;3
ACCE;1.230;10339.067;0.37769;4.25928;8.48984;3
AHRS;1.230;10339.067;27.301714;-1.248113;-58.609127;0.20061076;-0.12473568;-0.47783917;71
GYRO;1.231;10339.068;0.02530;-0.05033;0.00613;3
LIGH;1.234;10339.071;9207.0;0
MAGN;1.238;10339.076;-15.20000;-4.00000;-27.70000;3
GYRO;1.239;10339.076;0.03169;-0.04261;0.01332;3
ACCE;1.241;10339.079;0.47585;4.24432;8.39946;3
AHRS;1.242;10339.079;27.311138;-1.320031;-58.215992;0.20080931;-0.12461737;-0.47505105;32
LIGH;1.243;10339.081;9229.0;0
GYRO;1.245;10339.083;0.02530;-0.02929;0.01944;3
MAGN;1.247;10339.085;-15.20000;-4.00000;-27.70000;3
GYRO;1.252;10339.089;0.01518;-0.01625;0.02370;3
LIGH;1.253;10339.091;9229.0;0
ACCE;1.255;10339.093;0.43036;4.36343;8.34080;3
AHRS;1.256;10339.093;27.319178;-1.363829;-57.899075;0.20103227;-0.12441882;-0.47277457;-19
MAGN;1.257;10339.095;-15.20000;-4.00000;-27.70000;3
GYRO;1.258;10339.096;0.00133;-0.01598;0.01811;3
LIGH;1.263;10339.101;9229.0;0
GYRO;1.265;10339.103;-0.01145;-0.01545;0.00479;3
MAGN;1.267;10339.105;-15.20000;-4.00000;-27.70000;3
ACCE;1.268;10339.106;0.34477;4.48374;8.34559;3
AHRS;1.269;10339.106;27.314569;-1.392640;-57.590340;0.20121413;-0.12407174;-0.47054052;-71
GYRO;1.272;10339.109;-0.02317;-0.01545;-0.01518;3
LIGH;1.273;10339.111;9227.0;0
MAGN;1.278;10339.115;-15.20000;-4.00000;-27.70000;3
GYRO;1.279;10339.116;-0.02903;-0.01625;-0.02716;3
ACCE;1.281;10339.118;0.28072;4.47297;8.47607;3
AHRS;1.288;10339.118;27.289970;-1.403838;-57.513390;0.20106831;-0.12391991;-0.47001141;-99
LIGH;1.289;10339.121;9227.0;0
GYRO;1.290;10339.123;-0.03169;-0.01518;-0.02477;3
MAGN;1.291;10339.125;-15.20000;-4.00000;-27.70000;3
GYRO;1.292;10339.130;-0.03222;-0.00826;-0.01571;3
ACCE;1.294;10339.131;0.29269;4.37540;8.46410;3
AHRS;1.294;10339.131;27.256212;-1.412852;-57.476555;0.20081978;-0.12378529;-0.46978408;-6
LIGH;1.296;10339.131;9199.0;0
MAGN;1.298;10339.135;-15.20000;-4.00000;-27.70000;3
GYRO;1.299;10339.137;-0.03329;0.00346;-0.01305;3
LIGH;1.304;10339.142;9276.0;0
ACCE;1.319;10339.143;0.39863;4.33111;8.53234;3
AHRS;1.320;10339.143;27.235237;-1.422891;-57.445633;0.20065577;-0.12372062;-0.46959090;30
GYRO;1.330;10339.144;-0.02210;0.01997;-0.02184;3
MAGN;1.339;10339.146;-15.20000;-4.00000;-27.70000;3
GYRO;1.354;10339.151;-0.00985;0.03222;-0.03143;3
LIGH;1.356;10339.154;9276.0;0
ACCE;1.359;10339.157;0.30825;4.37301;8.53892;3
AHRS;1.360;10339.157;27.210165;-1.399344;-57.479496;0.20052901;-0.12350342;-0.46982360;-70
GYRO;1.361;10339.158;0.00186;0.04607;-0.03036;3
MAGN;1.362;10339.160;-15.20000;-4.00000;-27.70000;3
LIGH;1.365;10339.162;9298.0;0
GYRO;1.366;10339.165;0.00826;0.05433;-0.02370;3
MAGN;1.367;10339.166;-15.20000;-4.00000;-27.70000;3
ACCE;1.368;10339.168;0.34357;4.31435;8.61015;3
AHRS;1.369;10339.168;27.198277;-1.361589;-57.521008;0.20055062;-0.12324754;-0.47007635;-82
LIGH;1.371;10339.172;9298.0;0
GYRO;1.371;10339.174;0.01571;0.07217;-0.01145;3
LIGH;1.372;10339.181;9298.0;0
ACCE;1.373;10339.182;0.19154;4.24193;8.73285;3
AHRS;1.374;10339.182;27.186089;-1.322616;-57.345413;0.20080782;-0.12260117;-0.46871495;7
LIGH;1.375;10339.192;9322.0;0
ACCE;1.376;10339.193;0.15981;4.21020;8.67838;3
AHRS;1.377;10339.193;27.189741;-1.244688;-57.277569;0.20122597;-0.12191781;-0.46807075;53
MAGN;1.378;10339.196;-14.80000;-4.00000;-27.70000;3
GYRO;1.379;10339.197;0.06471;0.10839;0.02796;3
LIGH;1.380;10339.204;9322.0;0
GYRO;1.381;10339.206;0.10147;0.10706;0.02317;3
ACCE;1.382;10339.207;0.07063;4.32273;8.64726;3
AHRS;1.383;10339.207;27.247885;-1.153602;-57.163761;0.20215188;-0.12127528;-0.46701160;-14
MAGN;1.384;10339.208;-14.80000;-4.00000;-27.70000;3
LIGH;1.385;10339.211;9320.0;0
GYRO;1.386;10339.213;0.12384;0.09854;0.01758;3
MAGN;1.387;10339.215;-14.80000;-4.00000;-27.70000;3
ACCE;1.388;10339.219;-0.06165;4.36044;8.59937;3
AHRS;1.389;10339.219;27.288866;-1.102881;-57.081314;0.20275119;-0.12091773;-0.46627137;-128
GYRO;1.390;10339.220;0.13715;0.08629;0.01891;3
LIGH;1.391;10339.222;9320.0;0
MAGN;1.392;10339.226;-14.80000;-4.00000;-27.70000;3
GYRO;1.393;10339.227;0.13555;0.07191;0.01731;3
LIGH;1.417;10339.232;9320.0;0
ACCE;1.418;10339.235;-0.06764;4.27485;8.43657;3
AHRS;1.420;10339.235;27.383656;-1.034417;-57.027405;0.20379345;-0.12069495;-0.46566206;27
GYRO;1.421;10339.236;0.12064;0.05380;0.00932;3
MAGN;1.423;10339.237;-14.80000;-4.00000;-27.70000;3
LIGH;1.424;10339.241;9324.0;0
GYRO;1.424;10339.243;0.10519;0.05699;-0.00479;3
MAGN;1.425;10339.245;-14.80000;-4.00000;-27.70000;3
ACCE;1.425;10339.247;0.04369;4.37062;8.36414;3
AHRS;1.426;10339.247;27.475822;-0.982972;-56.912834;0.20481041;-0.12047897;-0.46463272;-16
GYRO;1.427;10339.250;0.09294;0.06977;-0.01678;3
LIGH;1.429;10339.252;9324.0;0
GYRO;1.429;10339.257;0.09241;0.06711;-0.02690;3
MAGN;1.430;10339.258;-14.80000;-4.00000;-27.70000;3
ACCE;1.431;10339.259;0.02933;4.39755;8.35157;3
AHRS;1.431;10339.259;27.541828;-0.915351;-56.897335;0.20559321;-0.12021340;-0.46433511;-83
LIGH;1.432;10339.261;9324.0;0
GYRO;1.433;10339.264;0.09028;0.05273;-0.02557;3
MAGN;1.433;10339.265;-14.80000;-4.00000;-27.70000;3
GYRO;1.434;10339.270;0.08123;0.03595;-0.01838;3
LIGH;1.435;10339.271;9272.0;0
ACCE;1.460;10339.273;-0.05207;4.28981;8.38809;3
AHRS;1.461;10339.273;27.592754;-0.863156;-56.894657;0.20618735;-0.12002493;-0.46417391;-61
MAGN;1.463;10339.276;-14.80000;-4.00000;-27.70000;3
GYRO;1.463;10339.277;0.06258;0.02024;-0.01065;3
LIGH;1.464;10339.281;9272.0;0
GYRO;1.464;10339.284;0.04607;0.01731;-0.01784;3
MAGN;1.465;10339.285;-14.80000;-4.00000;-27.70000;3
ACCE;1.465;10339.286;0.06644;4.25809;8.37671;3
AHRS;1.466;10339.286;27.617689;-0.841794;-56.858536;0.20649765;-0.11990112;-0.46384317;-56
GYRO;1.467;10339.291;0.03489;0.02317;-0.02637;3
LIGH;1.467;10339.291;9302.0;0
MAGN;1.468;10339.295;-14.40000;-4.00000;-27.70000;3
GYRO;1.468;10339.298;0.03382;0.03009;-0.03462;3
ACCE;1.469;10339.299;0.16580;4.30597;8.54012;3
AHRS;1.469;10339.299;27.626240;-0.813010;-56.668339;0.20687638;-0.11937802;-0.46236661;19
LIGH;1.470;10339.301;9302.0;0
GYRO;1.471;10339.305;0.04075;0.03675;-0.03329;3
MAGN;1.471;10339.306;-14.40000;-4.00000;-27.70000;3
LIGH;1.476;10339.311;9302.0;0
ACCE;1.476;10339.313;0.12031;4.33291;8.63529;3
AHRS;1.477;10339.313;27.626534;-0.793478;-56.527424;0.20710385;-0.11897906;-0.46128061;-106
GYRO;1.478;10339.314;0.04234;0.03196;-0.02530;3
MAGN;1.478;10339.315;-14.40000;-4.00000;-27.70000;3
GYRO;1.489;10339.321;0.03542;0.03302;-0.02264;3
LIGH;1.489;10339.321;9251.0;0
ACCE;1.490;10339.325;0.17897;4.33291;8.63050;3
AHRS;1.490;10339.325;27.641254;-0.757982;-56.446960;0.20744003;-0.11862762;-0.46060252;106
MAGN;1.491;10339.326;-14.40000;-4.00000;-27.70000;3
GYRO;1.492;10339.328;0.02637;0.04767;-0.03143;3
GNSS;1.493;1490622051.000;40.313517;-3.483169;601.000;0.000;3.0;0.0;18;17
LIGH;1.497;10339.334;9251.0;0
GYRO;1.527;10339.335;0.03169;0.06418;-0.04740;3
ACCE;1.528;10339.337;0.19992;4.41192;8.64486;3
AHRS;1.528;10339.337;27.647699;-0.705816;-56.411121;0.20773484;-0.11819925;-0.46023461;-103
MAGN;1.529;10339.339;-14.40000;-4.00000;-27.70000;3
LIGH;1.530;10339.341;9251.0;0
GYRO;1.530;10339.343;0.04501;0.06312;-0.05273;3
MAGN;1.531;10339.345;-14.40000;-4.00000;-27.70000;3
ACCE;1.531;10339.349;0.11612;4.38498;8.57304;3
AHRS;1.535;10339.349;27.655344;-0.670058;-56.369366;0.20797853;-0.11788718;-0.45985094;16
GYRO;1.536;10339.351;0.05832;0.05220;-0.05326;3
LIGH;1.536;10339.352;9251.0;0
MAGN;1.537;10339.356;-14.40000;-4.00000;-27.70000;3
GYRO;1.537;10339.357;0.06312;0.04607;-0.06179;3
LIGH;1.538;10339.361;9251.0;0
ACCE;1.538;10339.363;0.16999;4.40653;8.47727;3
AHRS;1.539;10339.363;27.692606;-0.612717;-56.389366;0.20846657;-0.11764439;-0.45986086;31
MAGN;1.540;10339.365;-14.40000;-4.00000;-27.70000;3
GYRO;1.540;10339.372;0.07750;0.05193;-0.08602;3
LIGH;1.541;10339.372;9255.0;0
ACCE;1.541;10339.375;0.14126;4.45741;8.47368;3
AHRS;1.542;10339.375;27.743328;-0.542829;-56.405704;0.20910923;-0.11735524;-0.45980725;85
MAGN;1.542;10339.376;-16.80000;-4.00000;-27.70000;3
GYRO;1.543;10339.378;0.08229;0.04447;-0.08336;3
LIGH;1.573;10339.381;9255.0;0
MAGN;1.573;10339.385;-14.10000;-4.00000;-27.70000;3
GYRO;1.574;10339.386;0.07590;0.02157;-0.07004;3
ACCE;1.574;10339.388;0.05986;4.38259;8.43238;3
AHRS;1.575;10339.388;27.795784;-0.484127;-57.145840;0.20897573;-0.11847903;-0.46516246;33
LIGH;1.579;10339.391;9255.0;0
GYRO;1.579;10339.393;0.06045;0.01651;-0.06232;3
MAGN;1.580;10339.395;-14.10000;-4.00000;-27.70000;3
GYRO;1.580;10339.400;0.04341;0.02290;-0.06338;3
LIGH;1.584;10339.401;9205.0;0
ACCE;1.584;10339.401;0.14425;4.41790;8.45393;3
AHRS;1.586;10339.401;27.822813;-0.452060;-56.738876;0.20972608;-0.11760584;-0.46204895;-26
MAGN;1.587;10339.405;-14.10000;-4.00000;-27.70000;3
GYRO;1.588;10339.407;0.03276;0.02956;-0.06977;3
LIGH;1.588;10339.411;9205.0;0
GYRO;1.589;10339.413;0.03382;0.03356;-0.07324;3
ACCE;1.589;10339.414;0.12450;4.48853;8.43058;3
AHRS;1.590;10339.414;27.840742;-0.405159;-56.502380;0.21029055;-0.11689472;-0.46018288;56
MAGN;1.590;10339.416;-14.10000;-4.00000;-27.30000;3
GYRO;1.593;10339.420;0.03276;0.02823;-0.06525;3
LIGH;1.593;10339.421;9205.0;0
MAGN;1.593;10339.425;-14.10000;-4.00000;-27.30000;3
ACCE;1.594;10339.428;-0.07183;4.42688;8.48505;3
AHRS;1.594;10339.428;27.845255;-0.373363;-56.432369;0.21052317;-0.11654706;-0.45959792;55
GYRO;1.595;10339.430;0.02157;-0.00160;-0.03649;3
LIGH;1.596;10339.431;9209.0;0
GNSS;1.596;1490622051.000;40.313517;-3.483169;601.000;0.000;3.0;0.0;18;17
MAGN;1.598;10339.435;-14.10000;-4.00000;-27.30000;3
GYRO;1.598;10339.436;0.00453;-0.01545;-0.02743;3
ACCE;1.605;10339.439;0.11133;4.47776;8.46769;3
AHRS;1.606;10339.439;27.846943;-0.370906;-56.437088;0.21054083;-0.11654415;-0.45962697;-19
LIGH;1.607;10339.441;9209.0;0
GYRO;1.609;10339.443;-0.00932;-0.01172;-0.03515;3
MAGN;1.609;10339.445;-14.10000;-4.00000;-27.30000;3
GYRO;1.611;10339.449;-0.01411;-0.00852;-0.04874;3
LIGH;1.613;10339.451;9184.0;0
ACCE;1.614;10339.452;0.20171;4.57053;8.36654;3
AHRS;1.615;10339.452;27.836966;-0.374764;-56.438995;0.21044892;-0.11653656;-0.45965797;98
MAGN;1.617;10339.455;-14.10000;-4.00000;-27.30000;3
GYRO;1.618;10339.456;-0.01465;-0.01065;-0.05380;3
LIGH;1.623;10339.461;9184.0;0
GYRO;1.624;10339.462;-0.01944;-0.01838;-0.05007;3
MAGN;1.627;10339.464;-14.10000;-4.40000;-27.30000;3
ACCE;1.627;10339.465;0.13048;4.48853;8.44974;3
AHRS;1.628;10339.465;27.816067;-0.372879;-56.741997;0.20999181;-0.11699456;-0.46193370;53
GYRO;1.631;10339.469;-0.02850;-0.02637;-0.04607;3
LIGH;1.633;10339.471;9184.0;0
MAGN;1.637;10339.475;-14.10000;-4.40000;-27.30000;3
GYRO;1.638;10339.476;-0.03595;-0.02317;-0.05087;3
ACCE;1.639;10339.477;0.14186;4.46519;8.48505;3
AHRS;1.640;10339.477;27.780512;-0.380667;-56.983822;0.20944811;-0.11735196;-0.46378323;-2
LIGH;1.643;10339.481;9184.0;0
GYRO;1.644;10339.482;-0.03063;-0.01278;-0.05726;3
MAGN;1.647;10339.485;-14.10000;-4.40000;-27.30000;3
ACCE;1.651;10339.489;0.10834;4.50230;8.49104;3
AHRS;1.651;10339.489;27.766119;-0.379104;-57.156399;0.20917036;-0.11759739;-0.46507826;5
GYRO;1.652;10339.490;-0.00985;-0.00346;-0.05965;3
LIGH;1.653;10339.491;9184.0;0
MAGN;1.657;10339.495;-14.10000;-4.40000;-27.30000;3
GYRO;1.658;10339.496;0.00613;-0.00586;-0.04714;3
ACCE;1.663;10339.501;0.07183;4.37600;8.49403;3
AHRS;1.663;10339.501;27.748901;-0.364287;-57.299458;0.20895559;-0.11767848;-0.46613151;2
LIGH;1.665;10339.502;9184.0;0
GYRO;1.665;10339.503;0.02157;-0.00373;-0.03089;3
MAGN;1.667;10339.505;-14.10000;-4.40000;-27.30000;3
GYRO;1.671;10339.509;0.03382;0.00399;-0.02530;3
LIGH;1.673;10339.511;9212.0;0
ACCE;1.675;10339.513;0.13108;4.38438;8.44375;3
AHRS;1.675;10339.513;27.756269;-0.361174;-57.376568;0.20894381;-0.11782587;-0.46669158;-63
MAGN;1.677;10339.515;-14.10000;-4.40000;-27.30000;3
GYRO;1.678;10339.516;0.05140;0.01305;-0.02583;3
LIGH;1.685;10339.522;9212.0;0
GYRO;1.687;10339.525;0.07270;0.00985;-0.02663;3
ACCE;1.688;10339.525;0.06943;4.47656;8.35277;3
AHRS;1.689;10339.525;27.804979;-0.343455;-57.440086;0.20931274;-0.11800810;-0.46708313;20
MAGN;1.690;10339.527;-14.10000;-4.40000;-27.30000;3
SOUN;1.690;53.17;0.00162;38.18
LIGH;1.698;10339.531;9188.0;0
GYRO;1.699;10339.532;0.08336;-0.02024;-0.03063;3
MAGN;1.699;10339.535;-16.20000;-4.40000;-27.30000;3
ACCE;1.700;10339.537;0.03531;4.46578;8.29651;3
AHRS;1.701;10339.537;27.840769;-0.345993;-58.520016;0.20844539;-0.12014213;-0.47505033;-94
GYRO;1.702;10339.539;0.08389;-0.02770;-0.03542;3
LIGH;1.704;10339.541;9188.0;0
MAGN;1.708;10339.546;-13.80000;-4.40000;-27.30000;3
GYRO;1.709;10339.547;0.07803;-0.01944;-0.04021;3
ACCE;1.713;10339.550;0.11851;4.54419;8.21570;3
AHRS;1.714;10339.550;27.906313;-0.356272;-58.016731;0.20941445;-0.11957044;-0.47128174;47
LIGH;1.715;10339.551;9188.0;0
GYRO;1.716;10339.554;0.07217;-0.01358;-0.04048;3
MAGN;1.719;10339.556;-14.30000;-4.40000;-27.30000;3
GYRO;1.724;10339.561;0.06844;-0.01039;-0.03995;3
LIGH;1.725;10339.561;9166.0;0
ACCE;1.726;10339.564;0.14006;4.52384;8.27257;3
AHRS;1.727;10339.564;27.961735;-0.357622;-57.858166;0.20998514;-0.11951726;-0.47005460;8
MAGN;1.729;10339.566;-14.30000;-4.40000;-27.30000;3
GYRO;1.730;10339.568;0.06471;-0.00346;-0.03276;3
LIGH;1.734;10339.572;9166.0;0
MAGN;1.738;10339.575;-14.30000;-4.40000;-27.30000;3
GYRO;1.739;10339.576;0.05246;0.00053;-0.02237;3
ACCE;1.739;10339.577;0.15862;4.48614;8.33601;3
AHRS;1.740;10339.577;28.003042;-0.356954;-57.700130;0.21045899;-0.11939117;-0.46884111;121
LIGH;1.744;10339.582;9166.0;0
GYRO;1.745;10339.583;0.04341;0.01225;-0.02290;3
MAGN;1.748;10339.586;-14.30000;-4.40000;-27.30000;3
ACCE;1.751;10339.589;0.20590;4.57053;8.53294;3
AHRS;1.752;10339.589;28.016745;-0.359487;-57.623074;0.21063058;-0.11932423;-0.46826079;69
GYRO;1.754;10339.590;0.03862;0.03143;-0.02796;3
LIGH;1.754;10339.591;9142.0;0
MAGN;1.759;10339.596;-14.30000;-4.40000;-27.30000;3
GYRO;1.760;10339.598;0.03222;0.04447;-0.02716;3
ACCE;1.764;10339.600;0.10355;4.58669;8.56825;3
AHRS;1.764;10339.600;28.036133;-0.322670;-57.614922;0.21093340;-0.11911520;-0.46811324;-102
LIGH;1.765;10339.601;9142.0;0
GYRO;1.768;10339.605;0.02157;0.04847;-0.01678;3
MAGN;1.769;10339.607;-14.30000;-4.40000;-27.30000;3
LIGH;1.774;10339.611;9116.0;0
GYRO;1.776;10339.613;0.01252;0.06312;-0.00426;3
ACCE;1.777;10339.614;0.03292;4.60525;8.51917;3
AHRS;1.777;10339.614;28.042994;-0.269949;-57.628922;0.21118513;-0.11877796;-0.46811315;-103
MAGN;1.778;10339.616;-17.90000;-4.40000;-27.30000;3
GYRO;1.784;10339.620;0.01145;0.07137;0.00559;3
LIGH;1.786;10339.622;9116.0;0
MAGN;1.789;10339.627;-14.40000;-4.40000;-27.70000;3
ACCE;1.790;10339.628;0.02334;4.70520;8.42819;3
AHRS;1.797;10339.628;28.054014;-0.243631;-58.891762;0.21005428;-0.12094988;-0.47739014;-97
GYRO;1.799;10339.629;0.01838;0.07244;-0.00240;3
LIGH;1.800;10339.632;9116.0;0
MAGN;1.800;10339.636;-14.00000;-4.40000;-27.70000;3
GYRO;1.801;10339.637;0.02583;0.06258;-0.01411;3
ACCE;1.804;10339.640;-0.06823;4.71119;8.35816;3
AHRS;1.805;10339.640;28.076107;-0.172782;-58.249855;0.21118414;-0.11933847;-0.47249863;43
LIGH;1.807;10339.641;9116.0;0
GYRO;1.807;10339.643;0.02583;0.04581;-0.02184;3
MAGN;1.808;10339.645;-14.50000;-4.40000;-27.70000;3
GYRO;1.823;10339.650;0.02423;0.02503;-0.02983;3
LIGH;1.824;10339.651;9116.0;0
ACCE;1.825;10339.653;-0.20650;4.63338;8.30010;3
AHRS;1.827;10339.653;28.095894;-0.123165;-58.077972;0.21171339;-0.11873563;-0.47111541;-125
MAGN;1.840;10339.655;-14.50000;-4.40000;-27.70000;3
GYRO;1.841;10339.657;0.02264;0.01332;-0.02663;3
LIGH;1.852;10339.661;9116.0;0
GYRO;1.853;10339.664;0.02157;0.00373;-0.01838;3
MAGN;1.855;10339.665;-14.10000;-4.40000;-27.70000;3
ACCE;1.858;10339.666;-0.18854;4.55976;8.24982;3
AHRS;1.859;10339.666;28.111130;-0.095707;-57.612007;0.21241955;-0.11773223;-0.46759692;-104
GYRO;1.861;10339.670;0.01997;-0.00426;-0.01172;3
LIGH;1.865;10339.672;9144.0;0
MAGN;1.871;10339.676;-14.10000;-4.40000;-27.70000;3
GYRO;1.872;10339.677;0.02317;-0.01092;-0.00533;3
ACCE;1.873;10339.679;-0.07602;4.52384;8.29411;3
AHRS;1.874;10339.679;28.122475;-0.094583;-57.384354;0.21274184;-0.11734774;-0.46589395;14
LIGH;1.875;10339.681;9144.0;0
GYRO;1.875;10339.684;0.02796;-0.01411;-0.00266;3
MAGN;1.876;10339.685;-14.10000;-4.40000;-27.70000;3
GYRO;1.877;10339.691;0.03382;-0.01731;-0.00080;3
LIGH;1.877;10339.691;9119.0;0
ACCE;1.878;10339.692;-0.11672;4.54599;8.30788;3
AHRS;1.879;10339.692;28.141596;-0.099609;-57.198586;0.21305355;-0.11711750;-0.46450406;-49
MAGN;1.880;10339.696;-19.50000;-4.40000;-27.70000;3
GYRO;1.880;10339.697;0.03808;-0.01838;0.00373;3
LIGH;1.881;10339.704;9119.0;0
ACCE;1.882;10339.705;-0.07063;4.52923;8.24922;3
AHRS;1.882;10339.705;28.157230;-0.102961;-59.824070;0.21041508;-0.12205830;-0.48388046;-96
LIGH;1.884;10339.711;9119.0;0
GYRO;1.884;10339.713;0.03169;0.00959;0.01651;3
MAGN;1.885;10339.716;-14.40000;-4.40000;-27.70000;3
ACCE;1.886;10339.718;-0.02215;4.57532;8.24563;3
AHRS;1.886;10339.718;28.185698;-0.107191;-58.689205;0.21180606;-0.12011774;-0.47550988;58
GYRO;1.887;10339.720;0.02743;0.03222;0.02557;3
LIGH;1.888;10339.722;9093.0;0
MAGN;1.888;10339.726;-14.40000;-4.40000;-27.70000;3
GYRO;1.889;10339.727;0.02423;0.05779;0.03382;3
ACCE;1.899;10339.730;-0.03891;4.53103;8.19655;3
AHRS;1.900;10339.730;28.202879;-0.083671;-58.258160;0.21248040;-0.11921705;-0.47226539;-110
LIGH;1.903;10339.732;9093.0;0
GYRO;1.903;10339.734;0.02796;0.08123;0.04128;3
MAGN;1.904;10339.736;-13.80000;-4.40000;-27.70000;3
GYRO;1.905;10339.742;0.03169;0.09721;0.04368;3
LIGH;1.906;10339.741;9093.0;0
ACCE;1.906;10339.743;-0.11672;4.51546;8.19775;3
AHRS;1.907;10339.743;28.223339;-0.021596;-57.668568;0.21349610;-0.11774552;-0.46776414;-59
MAGN;1.908;10339.746;-14.50000;-4.40000;-27.70000;3
GYRO;1.910;10339.748;0.04128;0.11638;0.05326;3
LIGH;1.914;10339.751;9093.0;0
MAGN;1.917;10339.755;-14.00000;-4.40000;-27.70000;3
GYRO;1.919;10339.756;0.04128;0.11798;0.06205;3
ACCE;1.920;10339.757;-0.25259;4.53342;8.19775;3
AHRS;1.920;10339.757;28.253645;0.064035;-57.345932;0.21439947;-0.11663119;-0.46517941;-35
LIGH;1.923;10339.761;9093.0;0
GYRO;1.925;10339.763;0.02690;0.12037;0.06685;3
MAGN;1.927;10339.765;-14.00000;-4.40000;-27.70000;3
ACCE;1.934;10339.770;-0.27354;4.69024;8.16961;3
AHRS;1.935;10339.770;28.274738;0.112477;-57.228649;0.21487167;-0.11613730;-0.46419585;-82
GYRO;1.936;10339.771;0.00186;0.13449;0.06232;3
LIGH;1.936;10339.771;9119.0;0
MAGN;1.938;10339.776;-19.10000;-4.40000;-27.70000;3
GYRO;1.941;10339.778;-0.02104;0.14807;0.05939;3
LIGH;1.943;10339.781;9119.0;0
ACCE;1.945;10339.783;-0.33459;4.70401;8.21810;3
AHRS;1.945;10339.783;28.271143;0.225912;-59.719929;0.21274742;-0.11993308;-0.48238784;105
MAGN;1.947;10339.785;-14.00000;-4.40000;-27.70000;3
GYRO;1.948;10339.786;-0.04234;0.15180;0.06338;3
LIGH;1.953;10339.791;9119.0;0
GYRO;1.955;10339.793;-0.05939;0.15606;0.06179;3
MAGN;1.957;10339.795;-14.00000;-4.40000;-27.70000;3
ACCE;1.958;10339.796;-0.43515;4.67647;8.28932;3
AHRS;1.959;10339.796;28.230822;0.349991;-58.550564;0.21417560;-0.11667252;-0.47358936;88
GYRO;1.962;10339.800;-0.06738;0.16805;0.05646;3
LIGH;1.964;10339.801;9140.0;0
MAGN;1.968;10339.805;-14.00000;-4.40000;-27.70000;3
GYRO;1.969;10339.807;-0.05832;0.17603;0.05380;3
ACCE;1.971;10339.808;-0.61351;4.79199;8.35576;3
AHRS;1.971;10339.808;28.188789;0.497133;-58.208851;0.21481659;-0.11477137;-0.47083265;110
LIGH;1.975;10339.812;9140.0;0
GYRO;1.976;10339.814;-0.04607;0.17577;0.05752;3
MAGN;1.979;10339.817;-14.00000;-4.40000;-27.70000;3
ACCE;1.985;10339.821;-0.62908;4.76446;8.31147;3
AHRS;1.986;10339.821;28.179750;0.597127;-58.155434;0.21521369;-0.11389379;-0.47025931;112
LIGH;1.987;10339.822;9140.0;0
GYRO;1.987;10339.823;-0.03435;0.17018;0.07270;3
MAGN;1.989;10339.827;-14.00000;-4.40000;-27.70000;3
GYRO;1.992;10339.830;-0.02903;0.17550;0.08682;3
LIGH;1.994;10339.831;9188.0;0
ACCE;1.996;10339.834;-0.64584;4.70042;8.32284;3
AHRS;1.997;10339.834;28.154102;0.746896;-58.018295;0.21577328;-0.11242109;-0.46898961;11
MAGN;1.999;10339.835;-14.00000;-4.40000;-27.70000;3
GYRO;1.999;10339.836;-0.02104;0.18030;0.10679;3
LIGH;2.004;10339.842;9188.0;0
GYRO;2.006;10339.844;-0.01411;0.18109;0.12863;3
MAGN;2.008;10339.846;-13.30000;-4.40000;-27.70000;3
ACCE;2.009;10339.847;-0.62189;4.69204;8.17500;3
AHRS;2.010;10339.847;28.148094;0.872453;-57.661575;0.21658853;-0.11079228;-0.46611372;41
GYRO;2.014;10339.850;-0.01625;0.16831;0.14248;3
LIGH;2.015;10339.851;9207.0;0
MAGN;2.019;10339.856;-18.40000;-4.40000;-27.70000;3
GYRO;2.019;10339.857;-0.02477;0.16671;0.14940;3
ACCE;2.029;10339.859;-0.56383;4.69144;8.23785;3
AHRS;2.030;10339.859;28.140041;0.966825;-59.956753;0.21466492;-0.11438092;-0.48288864;83
LIGH;2.032;10339.861;9207.0;0
GYRO;2.034;10339.863;-0.03808;0.17524;0.16219;3
MAGN;2.035;10339.866;-13.40000;-4.40000;-27.70000;3
GYRO;2.036;10339.870;-0.06099;0.18003;0.17337;3
LIGH;2.037;10339.872;9207.0;0
ACCE;2.046;10339.873;-0.44592;4.72556;8.27017;3
AHRS;2.059;10339.873;28.109938;1.053870;-58.614140;0.21612762;-0.11108948;-0.47286862;115
MAGN;2.061;10339.876;-13.40000;-4.40000;-27.70000;3
GYRO;2.062;10339.877;-0.08495;0.18829;0.17763;3
LIGH;2.063;10339.881;9227.0;0
GYRO;2.064;10339.884;-0.10892;0.20107;0.18216;3
MAGN;2.066;10339.885;-12.80000;-4.40000;-27.70000;3
ACCE;2.067;10339.886;-0.38846;4.70640;8.29950;3
AHRS;2.068;10339.886;28.043812;1.142603;-58.005341;0.21658845;-0.10900926;-0.46826708;-73
LIGH;2.070;10339.891;9227.0;0
GYRO;2.071;10339.891;-0.13129;0.21598;0.18376;3
MAGN;2.073;10339.895;-12.80000;-4.40000;-27.70000;3
GYRO;2.074;10339.898;-0.14834;0.22317;0.18003;3
ACCE;2.075;10339.899;-0.47645;4.63098;8.29651;3
AHRS;2.076;10339.899;27.936016;1.259315;-57.477989;0.21676154;-0.10670266;-0.46424878;74
LIGH;2.078;10339.901;9227.0;0
MAGN;2.079;10339.905;-12.80000;-4.40000;-27.70000;3
GYRO;2.081;10339.906;-0.14940;0.22610;0.18189;3
LIGH;2.083;10339.911;9242.0;0
ACCE;2.084;10339.913;-0.36691;4.59747;8.36175;3
AHRS;2.085;10339.913;27.872561;1.329277;-57.183281;0.21684623;-0.10536534;-0.46199253;19
GYRO;2.096;10339.914;-0.13822;0.22956;0.17950;3
MAGN;2.106;10339.915;-12.80000;-4.40000;-27.70000;3
GYRO;2.111;10339.922;-0.12330;0.23090;0.17470;3
LIGH;2.113;10339.921;9242.0;0
ACCE;2.114;10339.925;-0.30167;4.52564;8.40125;3
AHRS;2.115;10339.925;27.754730;1.453383;-57.223969;0.21643467;-0.10403738;-0.46218991;-103
MAGN;2.117;10339.926;-12.80000;-4.40000;-27.70000;3
GYRO;2.118;10339.928;-0.11745;0.23862;0.18003;3
LIGH;2.119;10339.931;9339.0;0
MAGN;2.124;10339.935;-17.90000;-4.40000;-27.70000;3
GYRO;2.125;10339.936;-0.11105;0.24874;0.18882;3
ACCE;2.125;10339.937;-0.24002;4.37959;8.36594;3
AHRS;2.126;10339.937;27.651741;1.575346;-59.879230;0.21372420;-0.10768913;-0.48173416;43
LIGH;2.127;10339.942;9339.0;0
GYRO;2.127;10339.944;-0.09934;0.25566;0.20187;3
MAGN;2.128;10339.946;-12.80000;-4.40000;-27.70000;3
ACCE;2.132;10339.950;-0.24780;4.33051;8.30429;3
AHRS;2.133;10339.950;27.605232;1.639238;-59.389313;0.21410756;-0.10610680;-0.47805905;-35
LIGH;2.134;10339.952;9339.0;0
GYRO;2.134;10339.952;-0.08442;0.26525;0.21305;3
MAGN;2.135;10339.957;-12.80000;-4.40000;-27.70000;3
GYRO;2.136;10339.959;-0.06898;0.26925;0.21998;3
LIGH;2.136;10339.961;9378.0;0
ACCE;2.137;10339.963;-0.14664;4.32932;8.23486;3
AHRS;2.137;10339.963;27.537231;1.758828;-58.792336;0.21465060;-0.10382047;-0.47350225;69
MAGN;2.138;10339.966;-12.80000;-4.40000;-27.70000;3
GYRO;2.139;10339.968;-0.06205;0.27857;0.21971;3
LIGH;2.140;10339.971;9378.0;0
GYRO;2.140;10339.974;-0.06045;0.28895;0.21465;3
MAGN;2.141;10339.976;-12.80000;-4.40000;-27.70000;3
ACCE;2.141;10339.977;-0.05986;4.41491;8.30668;3
AHRS;2.142;10339.977;27.482733;1.893083;-58.459160;0.21510112;-0.10197369;-0.47084466;96
LIGH;2.155;10339.981;9378.0;0
GYRO;2.156;10339.984;-0.06365;0.30919;0.19761;3
MAGN;2.156;10339.986;-12.00000;-4.40000;-27.70000;3
ACCE;2.157;10339.989;-0.08799;4.42209;8.45393;3
AHRS;2.158;10339.989;27.446089;1.992021;-57.939747;0.21569316;-0.10011075;-0.46684453;-119
GYRO;2.159;10339.991;-0.06365;0.32970;0.18669;3
LIGH;2.160;10339.991;9473.0;0
MAGN;2.160;10339.995;-12.00000;-4.00000;-27.70000;3
GYRO;2.161;10339.998;-0.06099;0.34381;0.17630;3
LIGH;2.164;10340.001;9473.0;0
ACCE;2.165;10340.003;-0.12749;4.39815;8.54969;3
AHRS;2.166;10340.003;27.389935;2.169783;-57.190235;0.21664174;-0.09714192;-0.46099070;-46
GYRO;2.167;10340.005;-0.05033;0.35633;0.17044;3
MAGN;2.168;10340.006;-12.00000;-4.00000;-27.70000;3
LIGH;2.173;10340.011;9515.0;0
GYRO;2.175;10340.013;-0.03968;0.36965;0.17231;3
MAGN;2.178;10340.015;-17.30000;-4.00000;-28.10000;3
ACCE;2.184;10340.016;-0.10415;4.42209;8.70173;3
AHRS;2.185;10340.016;27.343594;2.381310;-59.569778;0.21512118;-0.09986192;-0.47830331;-50
GYRO;2.186;10340.020;-0.03915;0.37630;0.17337;3
LIGH;2.186;10340.021;9515.0;0
MAGN;2.188;10340.025;-11.60000;-4.00000;-28.10000;3
GYRO;2.189;10340.027;-0.05513;0.39282;0.17071;3
ACCE;2.191;10340.029;-0.07063;4.33291;8.63768;3
AHRS;2.191;10340.029;27.295649;2.590938;-58.198124;0.21680307;-0.09552287;-0.46780753;-8
LIGH;2.193;10340.031;9515.0;0
GYRO;2.196;10340.033;-0.07643;0.41066;0.16192;3
MAGN;2.197;10340.035;-11.60000;-4.00000;-28.10000;3
GYRO;2.202;10340.040;-0.08602;0.42078;0.14834;3
LIGH;2.204;10340.041;9554.0;0
ACCE;2.204;10340.042;-0.19573;4.44065;8.76338;3
AHRS;2.205;10340.042;27.225576;2.829336;-57.521370;0.21780664;-0.09217450;-0.46239966;-103
MAGN;2.208;10340.046;-10.70000;-4.00000;-28.10000;3
GYRO;2.209;10340.047;-0.07750;0.40587;0.13076;3
LIGH;2.214;10340.051;9554.0;0
GYRO;2.216;10340.054;-0.05832;0.38136;0.11745;3
ACCE;2.217;10340.055;-0.28850;4.34787;8.98065;3
AHRS;2.218;10340.055;27.153507;3.067541;-56.376762;0.21912263;-0.08791611;-0.45346960;-87
MAGN;2.219;10340.056;-10.70000;-4.00000;-28.10000;3
LIGH;2.223;10340.061;9554.0;0
GYRO;2.224;10340.061;-0.02850;0.36112;0.10333;3
MAGN;2.228;10340.065;-10.70000;-4.00000;-28.10000;3
ACCE;2.229;10340.067;-0.41480;4.27784;8.82443;3
AHRS;2.230;10340.067;27.124094;3.195818;-55.462002;0.22009726;-0.08508042;-0.44638240;-86
GYRO;2.231;10340.068;0.00879;0.33902;0.09880;3
LIGH;2.235;10340.073;9621.0;0
GYRO;2.237;10340.075;0.03915;0.31452;0.10519;3
SOUN;2.239;139.77;0.00427;46.58
MAGN;2.246;10340.077;-10.70000;-3.60000;-28.10000;3
ACCE;2.247;10340.079;-0.45909;4.27904;8.68796;3
AHRS;2.248;10340.079;27.127525;3.402984;-54.927147;0.22131705;-0.08250142;-0.44194534;20
LIGH;2.249;10340.081;9621.0;0
GYRO;2.249;10340.083;0.06898;0.28682;0.10946;3
MAGN;2.250;10340.085;-10.70000;-3.60000;-28.10000;3
GYRO;2.256;10340.089;0.09081;0.26845;0.11265;3
LIGH;2.257;10340.091;9664.0;0
ACCE;2.257;10340.093;-0.40522;4.28981;8.52156;3
AHRS;2.258;10340.093;27.184080;3.580175;-54.418823;0.22278278;-0.08040009;-0.43769267;-29
MAGN;2.259;10340.095;-15.80000;-3.60000;-28.10000;3
GYRO;2.259;10340.097;0.11531;0.25114;0.11745;3
LIGH;2.266;10340.101;9664.0;0
GYRO;2.266;10340.103;0.12277;0.24368;0.12464;3
MAGN;2.268;10340.105;-10.60000;-3.60000;-28.10000;3
ACCE;2.269;10340.106;-0.23104;4.44723;8.63409;3
AHRS;2.270;10340.106;27.274576;3.704963;-56.122486;0.22272751;-0.08313201;-0.45018837;31
GYRO;2.363;10340.110;0.11585;0.23676;0.12650;3
LIGH;2.366;10340.111;9664.0;0
GYRO;2.367;10340.117;0.09827;0.24235;0.13023;3
MAGN;2.367;10340.115;-9.80000;-3.60000;-28.10000;3
ACCE;2.370;10340.119;-0.25977;4.41790;8.79929;3
AHRS;2.374;10340.119;27.374245;3.889876;-54.120132;0.22559687;-0.07821660;-0.43459934;52
LIGH;2.377;10340.121;9714.0;0
GYRO;2.379;10340.124;0.07057;0.26072;0.14275;3
MAGN;2.379;10340.126;-10.30000;-3.60000;-28.10000;3
GYRO;2.380;10340.131;0.04927;0.26632;0.15553;3
LIGH;2.380;10340.131;9714.0;0
ACCE;2.381;10340.132;-0.39564;4.40713;8.67599;3
AHRS;2.381;10340.132;27.389656;3.955132;-54.038773;0.22601530;-0.07762202;-0.43383569;-105
MAGN;2.382;10340.137;-10.30000;-3.60000;-28.50000;3
GYRO;2.382;10340.138;0.03169;0.25966;0.17524;3
LIGH;2.383;10340.141;9714.0;0
MAGN;2.383;10340.145;-10.30000;-3.60000;-28.50000;3
ACCE;2.384;10340.146;-0.33339;4.49332;8.67898;3
AHRS;2.384;10340.146;27.401440;3.999696;-53.154369;0.22686265;-0.07558166;-0.42701596;-18
LIGH;2.385;10340.201;9770.0;0
MAGN;2.385;10340.205;-9.50000;-3.20000;-28.50000;3
GYRO;2.386;10340.209;-0.00399;0.11771;0.15979;3
ACCE;2.386;10340.210;-0.49560;4.36942;8.43717;3
AHRS;2.387;10340.210;27.365595;4.352959;-52.031864;0.22860935;-0.07051858;-0.41779247;-30
LIGH;2.387;10340.211;9770.0;0
LIGH;2.388;10340.221;9770.0;0
ACCE;2.388;10340.222;-0.48662;4.37480;8.45033;3
AHRS;2.389;10340.222;27.371031;4.349180;-51.302853;0.22908111;-0.06911210;-0.41220912;41
GYRO;2.389;10340.223;0.02423;0.10493;0.18669;3
MAGN;2.390;10340.225;-8.90000;-3.20000;-28.50000;3
GYRO;2.393;10340.230;0.02264;0.10333;0.20480;3
LIGH;2.394;10340.231;9816.0;0
GNSS;2.394;1490622052.000;40.313517;-3.483169;601.000;0.000;3.0;0.0;18;17
MAGN;2.399;10340.235;-9.50000;-3.20000;-28.50000;3
ACCE;2.399;10340.235;-0.36272;4.42568;8.38449;3
AHRS;2.399;10340.235;27.396488;4.331069;-50.138252;0.22990243;-0.06701320;-0.40326026;35
GYRO;2.400;10340.236;0.00985;0.11212;0.20932;3
GNSS;2.401;1490622052.000;40.313517;-3.483169;601.000;0.000;3.0;0.0;18;17
LIGH;2.406;10340.241;9816.0;0
GYRO;2.406;10340.243;-0.00772;0.13715;0.20719;3
MAGN;2.409;10340.245;-9.50000;-3.20000;-28.50000;3
ACCE;2.410;10340.247;-0.35913;4.53222;8.37851;3
AHRS;2.411;10340.247;27.410221;4.321758;-49.950760;0.23008414;-0.06675885;-0.40181738;98
GYRO;2.411;10340.249;-0.02051;0.15127;0.20480;3
LIGH;2.416;10340.251;9835.0;0
MAGN;2.444;10340.256;-9.50000;-3.20000;-28.50000;3
GYRO;2.444;10340.257;-0.02690;0.14008;0.20533;3
ACCE;2.445;10340.259;-0.45250;4.54599;8.44435;3
AHRS;2.445;10340.259;27.402731;4.336222;-49.725876;0.23020788;-0.06616831;-0.40006173;90
LIGH;2.446;10340.261;9835.0;0
GYRO;2.446;10340.263;-0.02264;0.13236;0.20320;3
MAGN;2.447;10340.265;-9.10000;-3.20000;-28.50000;3
GYRO;2.447;10340.270;-0.01305;0.12570;0.20000;3
LIGH;2.447;10340.271;9835.0;0
ACCE;2.448;10340.273;-0.49799;4.55736;8.36235;3
AHRS;2.448;10340.273;27.403683;4.341658;-49.383625;0.23043063;-0.06544188;-0.39740580;126
MAGN;2.449;10340.275;-9.10000;-3.20000;-28.50000;3
GYRO;2.449;10340.276;-0.01465;0.11798;0.19761;3
LIGH;2.450;10340.281;9906.0;0
GYRO;2.450;10340.282;-0.02690;0.11425;0.19388;3
MAGN;2.451;10340.285;-9.10000;-3.20000;-28.50000;3
ACCE;2.451;10340.286;-0.46807;4.49691;8.36773;3
AHRS;2.451;10340.286;27.398829;4.337605;-49.017159;0.23058751;-0.06471860;-0.39458463;-27
GYRO;2.452;10340.289;-0.05140;0.11984;0.19121;3
LIGH;2.453;10340.291;9906.0;0
MAGN;2.457;10340.295;-9.10000;-3.20000;-28.50000;3
GYRO;2.458;10340.296;-0.07217;0.12304;0.18775;3
ACCE;2.460;10340.298;-0.46747;4.44723;8.49283;3
AHRS;2.460;10340.298;27.356575;4.338293;-48.801804;0.23038644;-0.06412891;-0.39296377;66
LIGH;2.464;10340.301;9906.0;0
GYRO;2.465;10340.302;-0.08602;0.12650;0.18296;3
MAGN;2.467;10340.305;-9.10000;-3.20000;-28.90000;3
GYRO;2.471;10340.309;-0.09880;0.12863;0.17763;3
ACCE;2.472;10340.310;-0.48782;4.31256;8.44196;3
AHRS;2.473;10340.310;27.285316;4.348238;-48.661751;0.22995076;-0.06351633;-0.39193961;49
LIGH;2.473;10340.311;9950.0;0
MAGN;2.477;10340.315;-9.10000;-3.20000;-28.90000;3
GYRO;2.478;10340.316;-0.10040;0.13156;0.17071;3
LIGH;2.484;10340.321;9950.0;0
ACCE;2.485;10340.323;-0.53570;4.25031;8.46650;3
AHRS;2.486;10340.323;27.240419;4.354781;-48.552856;0.22968794;-0.06308740;-0.39113310;-17
GYRO;2.487;10340.323;-0.09241;0.13209;0.16458;3
MAGN;2.489;10340.325;-9.10000;-3.20000;-28.90000;3
GYRO;2.493;10340.330;-0.07537;0.15366;0.14994;3
LIGH;2.494;10340.331;10017.0;0
ACCE;2.497;10340.335;-0.41719;4.20721;8.72387;3
AHRS;2.497;10340.335;27.156282;4.381105;-48.597618;0.22910596;-0.06267343;-0.39152333;110
MAGN;2.498;10340.336;-9.10000;-2.80000;-28.90000;3
GYRO;2.499;10340.337;-0.04820;0.17284;0.13582;3
LIGH;2.503;10340.341;10017.0;0
GYRO;2.505;10340.343;-0.02690;0.16911;0.12597;3
MAGN;2.507;10340.345;-9.10000;-2.80000;-28.90000;3
ACCE;2.508;10340.346;-0.51415;4.19225;8.57783;3
AHRS;2.508;10340.346;27.115726;4.442523;-48.232964;0.22920008;-0.06132352;-0.38861555;-112
GYRO;2.511;10340.349;-0.01997;0.16378;0.13129;3
LIGH;2.514;10340.351;10017.0;0
MAGN;2.517;10340.355;-9.10000;-2.80000;-28.90000;3
GYRO;2.518;10340.356;-0.03649;0.17870;0.14381;3
ACCE;2.519;10340.357;-0.44412;4.29460;8.59578;3
AHRS;2.520;10340.357;27.087133;4.499541;-48.040630;0.22927479;-0.06039462;-0.38703898;117
LIGH;2.524;10340.362;10058.0;0
GYRO;2.526;10340.363;-0.06045;0.19920;0.15100;3
MAGN;2.528;10340.366;-8.70000;-2.80000;-28.90000;3
ACCE;2.530;10340.368;-0.44592;4.32393;8.71549;3
AHRS;2.531;10340.368;27.053810;4.532160;-47.830521;0.22923771;-0.05960332;-0.38537702;-63
GYRO;2.533;10340.370;-0.06951;0.20693;0.16405;3
LIGH;2.537;10340.372;10058.0;0
MAGN;2.538;10340.376;-8.70000;-2.80000;-28.90000;3
GYRO;2.539;10340.377;-0.05673;0.20719;0.17231;3
LIGH;2.544;10340.381;10058.0;0
ACCE;2.545;10340.382;-0.51595;4.33949;8.62990;3
AHRS;2.546;10340.382;27.002405;4.608873;-47.521137;0.22925694;-0.05820698;-0.38287234;33
GYRO;2.548;10340.384;-0.04075;0.18855;0.17577;3
MAGN;2.549;10340.386;-8.70000;-2.80000;-28.90000;3
LIGH;2.554;10340.391;10073.0;0
GYRO;2.554;10340.391;-0.03276;0.16085;0.16698;3
ACCE;2.555;10340.393;-0.61351;4.34847;8.53114;3
AHRS;2.556;10340.393;26.973743;4.669317;-47.461338;0.22926743;-0.05751621;-0.38231784;115
MAGN;2.558;10340.395;-8.70000;-2.80000;-28.90000;3
GYRO;2.560;10340.398;-0.02850;0.12730;0.15073;3
LIGH;2.563;10340.401;10073.0;0
MAGN;2.567;10340.405;-8.70000;-2.80000;-28.90000;3
GYRO;2.570;10340.406;-0.02796;0.09667;0.13236;3
ACCE;2.570;10340.407;-0.75118;4.65313;8.70352;3
AHRS;2.571;10340.407;26.961063;4.700318;-47.310360;0.22934806;-0.05692818;-0.38109291;-38
LIGH;2.574;10340.411;10142.0;0
GYRO;2.575;10340.413;-0.02850;0.08149;0.12330;3
MAGN;2.577;10340.415;-8.30000;-2.80000;-28.90000;3
ACCE;2.582;10340.419;-0.79069;4.80516;8.78313;3
AHRS;2.584;10340.419;26.967617;4.710115;-47.030426;0.22956958;-0.05631393;-0.37888125;67
LIGH;2.585;10340.421;10142.0;0
GYRO;2.586;10340.421;-0.02317;0.06445;0.11771;3
MAGN;2.588;10340.426;-8.30000;-2.40000;-28.90000;3
GYRO;2.590;10340.428;-0.02157;0.04128;0.12037;3
LIGH;2.594;10340.431;10142.0;0
ACCE;2.595;10340.433;-0.92476;4.67049;8.65205;3
AHRS;2.596;10340.433;26.959558;4.715148;-46.403442;0.22982816;-0.05499009;-0.37397894;82
MAGN;2.597;10340.435;-8.30000;-2.40000;-28.90000;3
GYRO;2.599;10340.436;-0.03276;0.02237;0.13848;3
LIGH;2.603;10340.441;10156.0;0
GYRO;2.605;10340.443;-0.06312;0.00453;0.16006;3
MAGN;2.607;10340.445;-8.30000;-2.40000;-29.30000;3
ACCE;2.609;10340.446;-0.81283;4.62739;8.59459;3
AHRS;2.609;10340.446;26.934179;4.666650;-45.607216;0.22985148;-0.05368713;-0.36786392;-102
GYRO;2.612;10340.450;-0.10093;0.00559;0.17497;3
LIGH;2.614;10340.451;10156.0;0
MAGN;2.618;10340.455;-8.30000;-2.40000;-29.30000;3
GYRO;2.623;10340.457;-0.15473;0.01172;0.19015;3
ACCE;2.640;10340.459;-0.75836;4.52145;8.60656;3
AHRS;2.647;10340.459;26.843801;4.597948;-45.219742;0.22910820;-0.05314812;-0.36505726;2
LIGH;2.662;10340.461;10156.0;0
GYRO;2.667;10340.463;-0.20160;0.01092;0.20426;3
MAGN;2.668;10340.465;-8.30000;-2.40000;-29.30000;3
GYRO;2.670;10340.470;-0.23356;-0.00479;0.20932;3
LIGH;2.671;10340.472;10221.0;0
ACCE;2.672;10340.472;-0.75238;4.44843;8.68078;3
AHRS;2.673;10340.472;26.684423;4.515262;-45.060757;0.22767518;-0.05295078;-0.36414492;-61
MAGN;2.675;10340.476;-8.30000;-2.40000;-29.30000;3
GYRO;2.677;10340.477;-0.25486;-0.02131;0.21705;3
LIGH;2.678;10340.481;10221.0;0
GYRO;2.679;10340.484;-0.25913;-0.03063;0.22983;3
ACCE;2.680;10340.485;-0.74160;4.35625;8.98364;3
AHRS;2.682;10340.485;26.479578;4.400090;-44.844658;0.22580923;-0.05275040;-0.36289129;95
MAGN;2.684;10340.486;-8.30000;-2.40000;-29.30000;3
GYRO;2.685;10340.492;-0.25220;-0.04714;0.24501;3
LIGH;2.687;10340.491;10331.0;0
LIGH;2.688;10340.501;10331.0;0
MAGN;2.689;10340.505;-7.90000;-2.40000;-29.30000;3
GYRO;2.690;10340.506;-0.16325;-0.03515;0.26658;3
ACCE;2.691;10340.509;-0.71347;4.24672;9.07941;3
AHRS;2.693;10340.509;26.180843;4.171720;-44.229843;0.22303301;-0.05236547;-0.35880265;5
LIGH;2.700;10340.511;10331.0;0
MAGN;2.703;10340.515;-7.90000;-2.00000;-29.30000;3
GYRO;2.706;10340.520;-0.01891;-0.02317;0.26046;3
LIGH;2.707;10340.521;10445.0;0
ACCE;2.708;10340.523;-0.77632;4.49272;9.19613;3
AHRS;2.709;10340.523;26.138250;4.055786;-43.689274;0.22258402;-0.05209252;-0.35479900;-89
MAGN;2.711;10340.525;-7.90000;-2.00000;-29.30000;3
GYRO;2.713;10340.527;0.06258;-0.01358;0.26765;3
LIGH;2.714;10340.531;10445.0;0
GYRO;2.714;10340.533;0.16059;-0.02184;0.28869;3
MAGN;2.715;10340.535;-7.90000;-2.00000;-29.30000;3
ACCE;2.716;10340.536;-0.77333;4.68845;9.02554;3
AHRS;2.716;10340.536;26.242964;3.946622;-42.829819;0.22346234;-0.05161919;-0.34809789;80
GYRO;2.717;10340.540;0.25220;-0.04900;0.30546;3
LIGH;2.718;10340.541;10445.0;0
MAGN;2.719;10340.546;-7.90000;-2.00000;-29.30000;3
GYRO;2.719;10340.547;0.32464;-0.08149;0.29614;3
ACCE;2.720;10340.549;-0.37828;5.04159;8.86812;3
AHRS;2.721;10340.549;26.518152;3.763322;-42.275173;0.22533268;-0.05285305;-0.34378248;-1
LIGH;2.722;10340.551;10489.0;0
GYRO;2.722;10340.555;0.36991;-0.10013;0.25779;3
MAGN;2.723;10340.556;-7.50000;-2.00000;-29.30000;3
LIGH;2.737;10340.562;10489.0;0
GYRO;2.737;10340.564;0.37471;-0.11159;0.19042;3
ACCE;2.738;10340.566;-0.37828;5.48212;8.71908;3
AHRS;2.739;10340.566;26.937746;3.550949;-41.103897;0.22856581;-0.05351470;-0.33448017;-115
MAGN;2.740;10340.567;-7.50000;-2.00000;-29.30000;3
LIGH;2.741;10340.571;10465.0;0
GYRO;2.741;10340.574;0.33316;-0.11771;0.13049;3
MAGN;2.742;10340.576;-7.50000;-2.00000;-29.30000;3
ACCE;2.743;10340.578;0.13288;5.88375;8.91481;3
AHRS;2.743;10340.578;27.203083;3.399218;-39.713017;0.23088107;-0.05272976;-0.32343417;-40
GYRO;2.744;10340.581;0.30227;-0.12251;0.08868;3
LIGH;2.745;10340.581;10465.0;0
SOUN;2.745;31.88;0.00097;33.74
MAGN;2.752;10340.585;-7.50000;-2.00000;-29.30000;3
GYRO;2.753;10340.588;0.29002;-0.12277;0.05566;3
ACCE;2.754;10340.590;0.11672;6.02202;9.13388;3
AHRS;2.755;10340.590;27.513241;3.224497;-39.094444;0.23314777;-0.05377865;-0.31855240;72
LIGH;2.756;10340.591;10465.0;0
MAGN;2.757;10340.595;-7.50000;-2.00000;-29.30000;3
GYRO;2.758;10340.596;0.30227;-0.11984;0.05140;3
LIGH;2.764;10340.601;10467.0;0
ACCE;2.765;10340.603;0.08200;5.73112;9.24162;3
AHRS;2.766;10340.603;27.702827;3.113081;-38.586529;0.23459031;-0.05417863;-0.31453905;95
GYRO;2.767;10340.604;0.33263;-0.12757;0.06711;3
MAGN;2.768;10340.606;-7.50000;-2.00000;-29.30000;3
LIGH;2.774;10340.612;10467.0;0
GYRO;2.774;10340.612;0.37630;-0.13982;0.08069;3
MAGN;2.778;10340.616;-7.50000;-2.00000;-29.30000;3
ACCE;2.779;10340.617;0.15562;5.47674;9.23025;3
AHRS;2.779;10340.617;28.048450;2.914577;-37.465210;0.23734501;-0.05443359;-0.30564228;-74
GYRO;2.780;10340.618;0.43436;-0.14860;0.08922;3
LIGH;2.783;10340.621;10467.0;0
MAGN;2.787;10340.625;-7.50000;-2.00000;-29.30000;3
GYRO;2.788;10340.626;0.51372;-0.15073;0.08895;3
ACCE;2.791;10340.629;0.15802;5.47733;8.92558;3
AHRS;2.791;10340.629;28.481428;2.711420;-36.974323;0.24050787;-0.05623270;-0.30174235;37
LIGH;2.793;10340.631;10467.0;0
GYRO;2.795;10340.633;0.57711;-0.16085;0.09294;3
MAGN;2.797;10340.635;-7.50000;-2.00000;-29.30000;3
GYRO;2.802;10340.640;0.61492;-0.16805;0.09774;3
ACCE;2.803;10340.641;0.18495;5.53120;8.64726;3
AHRS;2.804;10340.641;28.973652;2.511778;-36.080288;0.24437419;-0.05727340;-0.29455161;-63
LIGH;2.805;10340.641;10467.0;0
MAGN;2.808;10340.646;-7.50000;-2.00000;-29.30000;3
GYRO;2.809;10340.647;0.63197;-0.15819;0.09800;3
LIGH;2.815;10340.652;10473.0;0
ACCE;2.817;10340.655;0.12031;5.49948;8.63110;3
AHRS;2.818;10340.655;29.262978;2.394484;-35.568710;0.24665247;-0.05788587;-0.29043996;-14
GYRO;2.819;10340.656;0.65594;-0.12011;0.09081;3
MAGN;2.820;10340.658;-7.50000;-2.00000;-29.30000;3
LIGH;2.824;10340.662;10473.0;0
GYRO;2.826;10340.664;0.69429;-0.10067;0.09694;3
MAGN;2.829;10340.667;-7.50000;-2.00000;-29.30000;3
ACCE;2.831;10340.668;-0.23224;5.35703;8.60177;3
AHRS;2.831;10340.668;29.931957;2.236522;-34.212589;0.25231969;-0.05792722;-0.27929664;-81
GYRO;2.833;10340.671;0.75873;-0.09481;0.12117;3
LIGH;2.835;10340.671;10473.0;0
MAGN;2.840;10340.677;-7.50000;-2.00000;-29.30000;3
GYRO;2.841;10340.679;0.85621;-0.09428;0.14061;3
ACCE;2.844;10340.681;-0.23403;5.22116;8.56705;3
AHRS;2.844;10340.681;30.628529;2.095050;-33.715282;0.25783485;-0.05970373;-0.27502981;98
LIGH;2.845;10340.681;10402.0;0
GYRO;2.849;10340.686;0.94516;-0.08895;0.15207;3
MAGN;2.851;10340.688;-7.50000;-2.00000;-29.30000;3
LIGH;2.855;10340.692;10402.0;0
GYRO;2.858;10340.695;1.02132;-0.08442;0.17577;3
ACCE;2.859;10340.696;-0.37529;5.23732;8.15465;3
AHRS;2.859;10340.696;31.549109;1.944707;-32.736618;0.26539937;-0.06093110;-0.26673207;49
MAGN;2.862;10340.698;-7.50000;-2.40000;-29.30000;3
LIGH;2.864;10340.701;10402.0;0
GYRO;2.866;10340.703;1.00321;-0.08788;0.20932;3
MAGN;2.869;10340.706;-7.90000;-2.40000;-29.30000;3
ACCE;2.874;10340.709;-0.20470;5.19781;7.77936;3
AHRS;2.875;10340.709;32.054661;1.842492;-32.310589;0.26945853;-0.06196854;-0.26312813;102
GYRO;2.877;10340.710;0.93024;-0.06818;0.22104;3
LIGH;2.888;10340.711;10365.0;0
MAGN;2.890;10340.716;-7.90000;-2.80000;-29.30000;3
GYRO;2.891;10340.718;0.82691;-0.04554;0.22717;3
LIGH;2.892;10340.722;10365.0;0
ACCE;2.893;10340.724;-0.30347;5.09366;7.53096;3
AHRS;2.904;10340.724;32.803352;1.690179;-32.288876;0.27513868;-0.06491617;-0.26271480;18
GYRO;2.919;10340.725;0.70707;-0.02503;0.22637;3
MAGN;2.922;10340.727;-7.90000;-3.50000;-29.30000;3
LIGH;2.923;10340.732;10276.0;0
GYRO;2.925;10340.734;0.60906;-0.02264;0.22131;3
MAGN;2.926;10340.737;-7.90000;-4.20000;-29.30000;3
ACCE;2.926;10340.738;-0.54528;5.04039;7.50044;3
AHRS;2.927;10340.738;33.409828;1.563034;-32.731701;0.27945149;-0.06845041;-0.26609150;-73
LIGH;2.928;10340.741;10276.0;0
GYRO;2.928;10340.743;0.53822;-0.02344;0.20959;3
MAGN;2.929;10340.746;-7.90000;-4.20000;-29.30000;3
GYRO;2.930;10340.753;0.52171;-0.02743;0.20560;3
LIGH;2.931;10340.755;10276.0;0
ACCE;2.931;10340.755;-0.73083;5.04398;7.52138;3
AHRS;2.932;10340.755;33.965130;1.431641;-32.856781;0.28351352;-0.07113836;-0.26696303;65
MAGN;2.933;10340.760;-7.90000;-5.10000;-29.30000;3
LIGH;2.933;10340.761;10255.0;0
GYRO;2.934;10340.762;0.51798;-0.03329;0.21918;3
MAGN;2.935;10340.768;-7.90000;-5.10000;-29.30000;3
ACCE;2.935;10340.769;-0.72484;4.90692;7.75422;3
AHRS;2.936;10340.769;34.209572;1.378804;-33.737019;0.28478172;-0.07433547;-0.27393463;32
GYRO;2.937;10340.771;0.52917;-0.01358;0.24767;3
LIGH;2.937;10340.772;10255.0;0
MAGN;2.952;10340.777;-7.90000;-5.10000;-29.30000;3
GYRO;2.953;10340.779;0.54462;0.02184;0.26365;3
LIGH;2.953;10340.782;10231.0;0
ACCE;2.954;10340.784;-0.66260;4.72017;8.00681;3
AHRS;2.954;10340.784;34.694328;1.248466;-33.692696;0.28836203;-0.07645076;-0.27349907;-62
MAGN;2.955;10340.786;-8.30000;-5.50000;-29.30000;3
GYRO;2.956;10340.788;0.57604;0.06631;0.27004;3
LIGH;2.957;10340.792;10231.0;0
GYRO;2.957;10340.795;0.59309;0.08575;0.28150;3
MAGN;2.960;10340.796;-8.30000;-5.50000;-29.30000;3
ACCE;2.961;10340.797;-0.78051;4.61423;7.62972;3
AHRS;2.965;10340.797;35.183880;1.189324;-34.387470;0.29163802;-0.07988604;-0.27876738;-36
LIGH;2.974;10340.801;10231.0;0
GYRO;2.975;10340.803;0.59096;0.09481;0.28789;3
MAGN;2.977;10340.806;-8.30000;-5.90000;-29.30000;3
ACCE;2.979;10340.809;-0.47944;4.70341;7.54892;3
AHRS;2.981;10340.809;35.436508;1.161675;-34.760380;0.29331124;-0.08168835;-0.28158244;105
GYRO;2.988;10340.812;0.58297;0.08682;0.26365;3
LIGH;2.990;10340.811;10209.0;0
MAGN;2.991;10340.816;-8.30000;-5.90000;-29.30000;3
GYRO;2.994;10340.818;0.58243;0.08096;0.20240;3
LIGH;2.996;10340.822;10209.0;0
ACCE;2.997;10340.824;-0.40282;5.05236;7.46632;3
AHRS;3.000;10340.824;35.923641;1.109288;-34.828621;0.29699075;-0.08350197;-0.28183120;72
GYRO;3.002;10340.825;0.58882;0.07031;0.14781;3
MAGN;3.005;10340.826;-8.30000;-6.50000;-29.30000;3
LIGH;3.007;10340.831;10209.0;0
GYRO;3.009;10340.833;0.59309;0.03915;0.11824;3
MAGN;3.011;10340.836;-8.30000;-6.50000;-29.30000;3
ACCE;3.014;10340.837;-0.57042;5.46656;7.36636;3
AHRS;3.015;10340.837;36.416801;1.107826;-35.223888;0.30059248;-0.08578754;-0.28452519;124
GYRO;3.016;10340.840;0.58084;0.00107;0.12677;3
LIGH;3.017;10340.841;10162.0;0
MAGN;3.018;10340.846;-8.30000;-6.50000;-29.30000;3
GYRO;3.018;10340.847;0.55048;-0.02051;0.13582;3
ACCE;3.019;10340.849;-0.06704;5.36361;7.40886;3
AHRS;3.020;10340.849;36.845425;1.021824;-35.212521;0.30376875;-0.08752190;-0.28427508;79
LIGH;3.021;10340.852;10162.0;0
GYRO;3.021;10340.854;0.51798;-0.01411;0.11691;3
MAGN;3.024;10340.856;-8.30000;-7.00000;-29.30000;3
GYRO;3.025;10340.861;0.48390;0.01092;0.07803;3
LIGH;3.026;10340.861;10246.0;0
ACCE;3.026;10340.863;-0.08140;5.19482;7.36037;3
AHRS;3.027;10340.863;37.231182;0.960704;-35.142754;0.30671093;-0.08879198;-0.28353769;78
MAGN;3.028;10340.865;-8.30000;-7.00000;-29.30000;3
GYRO;3.030;10340.868;0.45087;0.02530;0.05273;3
LIGH;3.035;10340.871;10142.0;0
GYRO;3.037;10340.875;0.40666;0.02503;0.03968;3
ACCE;3.038;10340.876;-0.01437;5.14095;7.09701;3
AHRS;3.039;10340.876;37.543583;0.946987;-35.236511;0.30906311;-0.08993956;-0.28402930;59
MAGN;3.040;10340.877;-8.30000;-7.00000;-29.30000;3
LIGH;3.051;10340.882;10142.0;0
GYRO;3.053;10340.883;0.33849;0.00586;0.01784;3
MAGN;3.054;10340.886;-8.30000;-7.00000;-29.30000;3
ACCE;3.055;10340.889;0.19872;5.19063;7.09701;3
AHRS;3.055;10340.889;37.686821;0.921184;-35.144562;0.31019840;-0.09025527;-0.28324339;-43
GYRO;3.057;10340.890;0.28629;-0.00692;-0.00746;3
LIGH;3.058;10340.891;10117.0;0
MAGN;3.059;10340.895;-8.30000;-7.00000;-29.30000;3
GYRO;3.059;10340.896;0.23196;-0.00692;-0.04900;3
ACCE;3.063;10340.900;0.23343;5.34745;7.10659;3
AHRS;3.063;10340.900;37.865887;0.907040;-35.148819;0.31156826;-0.09082846;-0.28315136;11
LIGH;3.064;10340.901;10117.0;0
GYRO;3.065;10340.903;0.20000;0.00799;-0.09241;3
MAGN;3.068;10340.906;-8.30000;-7.00000;-29.30000;3
GYRO;3.072;10340.910;0.18935;0.00586;-0.10626;3
LIGH;3.073;10340.911;10117.0;0
ACCE;3.075;10340.913;0.06823;5.40012;7.17961;3
AHRS;3.075;10340.913;37.996014;0.956589;-35.138405;0.31272179;-0.09073699;-0.28281459;106
MAGN;3.078;10340.916;-8.30000;-7.50000;-29.30000;3
GYRO;3.079;10340.916;0.18988;-0.00373;-0.09428;3
LIGH;3.084;10340.922;10138.0;0
GYRO;3.085;10340.923;0.19468;-0.01305;-0.06179;3
ACCE;3.087;10340.925;0.24002;5.08888;7.34541;3
AHRS;3.088;10340.925;38.104355;0.969327;-35.442135;0.31336251;-0.09173992;-0.28506926;-89
MAGN;3.089;10340.926;-8.30000;-7.50000;-29.30000;3
GYRO;3.092;10340.930;0.19574;-0.01917;-0.04048;3
LIGH;3.093;10340.931;10138.0;0
MAGN;3.097;10340.935;-8.30000;-7.50000;-29.30000;3
ACCE;3.099;10340.937;0.38427;4.87759;7.33823;3
AHRS;3.099;10340.937;38.135620;0.937493;-35.573887;0.31342262;-0.09242986;-0.28616297;-16
GYRO;3.100;10340.938;0.19361;-0.01704;-0.05033;3
LIGH;3.103;10340.941;10082.0;0
GYRO;3.106;10340.944;0.18083;-0.00506;-0.07404;3
MAGN;3.108;10340.946;-8.30000;-8.00000;-29.30000;3
ACCE;3.111;10340.949;0.34177;4.83509;7.18261;3
AHRS;3.111;10340.949;38.244961;0.933864;-35.820972;0.31407064;-0.09341364;-0.28801140;-36
GYRO;3.113;10340.951;0.15313;0.02024;-0.09268;3
LIGH;3.114;10340.952;10160.0;0
MAGN;3.118;10340.956;-8.30000;-8.00000;-29.30000;3
GYRO;3.120;10340.958;0.12437;0.04740;-0.09481;3
ACCE;3.124;10340.962;0.35135;4.88776;7.08744;3
AHRS;3.125;10340.962;38.311077;0.981455;-36.115429;0.31446785;-0.09401748;-0.29012921;7
LIGH;3.126;10340.963;10160.0;0
GYRO;3.128;10340.965;0.09880;0.07563;-0.09960;3
MAGN;3.136;10340.968;-8.30000;-8.00000;-29.30000;3
LIGH;3.139;10340.972;10205.0;0
GYRO;3.139;10340.974;0.09454;0.09667;-0.11292;3
ACCE;3.140;10340.976;0.21608;4.85185;7.11138;3
AHRS;3.141;10340.976;38.354778;1.112510;-36.417702;0.31489483;-0.09393310;-0.29209748;4
MAGN;3.141;10340.977;-8.30000;-8.40000;-29.30000;3
GYRO;3.149;10340.981;0.11052;0.10599;-0.12251;3
LIGH;3.150;10340.982;10205.0;0
MAGN;3.151;10340.987;-8.30000;-8.40000;-29.30000;3
ACCE;3.153;10340.988;0.04669;4.66031;6.95815;3
AHRS;3.158;10340.988;38.358761;1.182249;-37.162178;0.31449026;-0.09544201;-0.29773116;-122
GYRO;3.163;10340.989;0.11851;0.10333;-0.12357;3
LIGH;3.164;10340.991;10205.0;0
MAGN;3.164;10340.996;-8.30000;-8.40000;-29.30000;3
GYRO;3.165;10340.997;0.11425;0.09534;-0.11798;3
ACCE;3.165;10341.001;0.17897;4.43885;7.03357;3
AHRS;3.166;10341.001;38.401318;1.329512;-37.522964;0.31490579;-0.09539514;-0.30010456;98
LIGH;3.166;10341.002;10276.0;0
GYRO;3.166;10341.003;0.08922;0.08895;-0.11931;3
MAGN;3.168;10341.006;-8.30000;-8.80000;-29.30000;3
GYRO;3.176;10341.010;0.05513;0.09694;-0.12064;3
LIGH;3.177;10341.011;10276.0;0
ACCE;3.178;10341.013;0.19453;4.17728;7.10958;3
AHRS;3.178;10341.013;38.383591;1.441464;-38.058380;0.31461591;-0.09594382;-0.30399564;34
MAGN;3.179;10341.015;-8.30000;-8.80000;-29.30000;3
GYRO;3.180;10341.016;0.01039;0.11665;-0.12224;3
LIGH;3.184;10341.021;10294.0;0
GYRO;3.185;10341.023;-0.04554;0.12970;-0.12384;3
MAGN;3.188;10341.025;-8.30000;-8.80000;-29.30000;3
ACCE;3.189;10341.026;0.18495;4.06775;6.95456;3
AHRS;3.189;10341.026;38.299828;1.582170;-38.887978;0.31364414;-0.09689085;-0.31016371;-38
GYRO;3.192;10341.030;-0.08922;0.13769;-0.13396;3
LIGH;3.194;10341.031;10294.0;0
GYRO;3.200;10341.036;-0.12863;0.15553;-0.15872;3
MAGN;3.202;10341.035;-8.30000;-8.80000;-29.30000;3
ACCE;3.204;10341.039;0.11672;4.01149;7.10659;3
AHRS;3.205;10341.039;38.138481;1.753773;-39.508259;0.31233683;-0.09679724;-0.31469434;-114
LIGH;3.206;10341.041;10294.0;0
GYRO;3.207;10341.043;-0.13928;0.17763;-0.18935;3
MAGN;3.209;10341.045;-8.30000;-8.80000;-29.30000;3
GYRO;3.213;10341.050;-0.13342;0.18855;-0.20773;3
LIGH;3.213;10341.051;10387.0;0
ACCE;3.214;10341.051;-0.25857;3.94684;7.10240;3
AHRS;3.214;10341.051;37.951756;2.008279;-40.046955;0.31114182;-0.09575228;-0.31839359;53
MAGN;3.218;10341.055;-8.30000;-9.20000;-29.30000;3
GYRO;3.219;10341.057;-0.10999;0.19414;-0.21998;3
LIGH;3.223;10341.061;10387.0;0
GYRO;3.226;10341.063;-0.08336;0.20000;-0.22237;3
ACCE;3.227;10341.065;-0.62549;4.03662;7.17482;3
AHRS;3.228;10341.065;37.792568;2.314890;-40.886349;0.31007251;-0.09518522;-0.32425708;-40
MAGN;3.229;10341.066;-8.30000;-9.20000;-29.30000;3
SOUN;3.231;57.67;0.00176;38.89
GYRO;3.237;10341.070;-0.07963;0.20879;-0.21492;3
LIGH;3.238;10341.071;10387.0;0
MAGN;3.239;10341.075;-8.30000;-9.20000;-29.30000;3
GYRO;3.239;10341.077;-0.10253;0.22823;-0.21412;3
ACCE;3.240;10341.078;-0.47645;3.97976;7.33284;3
AHRS;3.241;10341.078;37.632431;2.610578;-42.189846;0.30860159;-0.09593701;-0.33373639;-64
LIGH;3.243;10341.081;10454.0;0
GYRO;3.245;10341.083;-0.15313;0.26099;-0.21971;3
MAGN;3.247;10341.085;-8.30000;-9.20000;-29.30000;3
ACCE;3.253;10341.090;-0.52194;3.75112;7.56628;3
AHRS;3.254;10341.090;37.473370;2.782278;-43.025562;0.30718479;-0.09636991;-0.33991745;-66
LIGH;3.255;10341.091;10454.0;0
GYRO;3.256;10341.091;-0.23676;0.30014;-0.22956;3
MAGN;3.258;10341.096;-8.30000;-9.20000;-29.30000;3
GYRO;3.260;10341.098;-0.33316;0.31692;-0.23702;3
LIGH;3.263;10341.101;10441.0;0
ACCE;3.265;10341.103;-0.63147;3.59849;7.73866;3
AHRS;3.266;10341.103;37.109798;3.196654;-43.906902;0.30490965;-0.09439356;-0.34604999;76
MAGN;3.267;10341.105;-8.30000;-9.20000;-29.30000;3
GYRO;3.268;10341.106;-0.45300;0.34168;-0.25194;3
LIGH;3.273;10341.111;10441.0;0
GYRO;3.275;10341.113;-0.52864;0.37897;-0.26978;3
MAGN;3.277;10341.115;-8.30000;-9.20000;-29.30000;3
ACCE;3.278;10341.116;-0.88047;3.36206;8.21451;3
AHRS;3.279;10341.116;36.544048;3.666721;-45.982761;0.30034155;-0.09443302;-0.36147475;-109
GYRO;3.282;10341.119;-0.57551;0.40986;-0.28949;3
LIGH;3.283;10341.121;10441.0;0
MAGN;3.288;10341.126;-7.90000;-9.20000;-29.30000;3
GYRO;3.289;10341.126;-0.57338;0.42131;-0.30786;3
ACCE;3.291;10341.128;-1.33417;3.35428;8.35995;3
AHRS;3.291;10341.128;35.931561;4.192728;-46.777985;0.29672775;-0.09042603;-0.36700681;80
LIGH;3.293;10341.131;10552.0;0
GYRO;3.295;10341.133;-0.52970;0.41705;-0.32304;3
MAGN;3.297;10341.135;-7.90000;-9.20000;-29.30000;3
GYRO;3.302;10341.140;-0.46046;0.39228;-0.32810;3
ACCE;3.303;10341.141;-1.93212;3.65295;8.51558;3
AHRS;3.304;10341.141;35.393715;4.752314;-48.401665;0.29321840;-0.08847900;-0.37870619;54
LIGH;3.305;10341.141;10552.0;0
MAGN;3.307;10341.145;-7.90000;-9.20000;-29.30000;3
GYRO;3.309;10341.147;-0.37311;0.32650;-0.30626;3
LIGH;3.314;10341.152;10552.0;0
ACCE;3.317;10341.155;-2.13623;3.78224;8.49463;3
AHRS;3.318;10341.155;35.115318;5.057958;-49.294056;0.29145882;-0.08744374;-0.38511384;-38
GYRO;3.319;10341.156;-0.30333;0.21545;-0.24901;3
MAGN;3.321;10341.158;-7.90000;-9.20000;-29.30000;3
LIGH;3.324;10341.161;10638.0;0
GYRO;3.356;10341.163;-0.30706;0.15553;-0.23036;3
MAGN;3.357;10341.166;-7.90000;-9.20000;-29.30000;3
ACCE;3.357;10341.167;-1.80164;3.79182;8.51917;3
AHRS;3.358;10341.167;34.530563;5.557032;-51.646198;0.28700918;-0.08746216;-0.40252686;40
GYRO;3.359;10341.170;-0.33423;0.13129;-0.23995;3
LIGH;3.359;10341.172;10638.0;0
MAGN;3.360;10341.176;-7.50000;-9.20000;-29.30000;3
GYRO;3.361;10341.177;-0.41412;0.13476;-0.26498;3
ACCE;3.362;10341.179;-1.75974;3.92649;8.37492;3
AHRS;3.363;10341.179;34.248009;5.742678;-51.409164;0.28573436;-0.08441246;-0.40069342;97
LIGH;3.363;10341.181;10686.0;0
GYRO;3.364;10341.184;-0.49615;0.13582;-0.28176;3
MAGN;3.364;10341.186;-8.80000;-8.80000;-29.30000;3
LIGH;3.365;10341.191;10686.0;0
GYRO;3.365;10341.192;-0.59096;0.12410;-0.29774;3
MAGN;3.366;10341.196;-7.60000;-8.80000;-29.30000;3
GYRO;3.366;10341.198;-0.67884;0.09241;-0.30680;3
LIGH;3.367;10341.202;10686.0;0
MAGN;3.373;10341.205;-7.20000;-8.80000;-29.30000;3
GYRO;3.374;10341.206;-0.74595;0.07084;-0.30094;3
ACCE;3.375;10341.208;-2.27030;4.48793;8.93456;3
AHRS;3.375;10341.208;32.933743;6.359535;-53.348114;0.27678302;-0.07952114;-0.41578895;121
GYRO;3.422;10341.213;-0.79389;0.03728;-0.28496;3
LIGH;3.426;10341.211;10725.0;0
MAGN;3.426;10341.215;-7.20000;-8.30000;-29.30000;3
ACCE;3.429;10341.220;-2.37086;4.29520;8.92139;3
AHRS;3.432;10341.220;32.523613;6.528827;-53.982697;0.27393040;-0.07817432;-0.42078224;119
LIGH;3.436;10341.221;10725.0;0
GYRO;3.438;10341.222;-0.83810;-0.03542;-0.26152;3
MAGN;3.438;10341.226;-7.20000;-8.30000;-29.30000;3
GYRO;3.439;10341.228;-0.86153;-0.08629;-0.24581;3
LIGH;3.439;10341.231;10725.0;0
ACCE;3.440;10341.233;-2.35530;4.13778;8.84179;3
AHRS;3.440;10341.233;31.673698;6.663553;-54.450558;0.26783472;-0.07492012;-0.42527807;90
MAGN;3.441;10341.235;-7.20000;-8.30000;-29.30000;3
GYRO;3.441;10341.236;-0.87219;-0.11984;-0.23542;3
LIGH;3.442;10341.241;10788.0;0
LIGH;3.442;10341.261;10853.0;0
MAGN;3.443;10341.265;-10.30000;-6.60000;-29.30000;3
GYRO;3.443;10341.269;-0.96380;-0.13049;-0.18349;3
MAGN;3.444;10341.275;-7.30000;-6.60000;-29.30000;3
GYRO;3.444;10341.276;-0.95101;-0.12996;-0.16964;3
LIGH;3.445;10341.281;10853.0;0
ACCE;3.445;10341.282;-2.54504;4.84946;9.39365;3
AHRS;3.445;10341.282;28.902454;6.784177;-56.720394;0.24643563;-0.06791490;-0.44618428;115
GYRO;3.446;10341.283;-0.89562;-0.13609;-0.15340;3
MAGN;3.450;10341.285;-7.30000;-5.80000;-29.30000;3
GYRO;3.454;10341.290;-0.82691;-0.14621;-0.13635;3
LIGH;3.455;10341.291;10898.0;0
GNSS;3.455;1490622053.000;40.313517;-3.483169;601.000;0.000;3.0;0.0;19;18
MAGN;3.459;10341.294;-7.30000;-5.40000;-29.30000;3
ACCE;3.460;10341.295;-2.49177;4.92667;9.30806;3
AHRS;3.460;10341.295;28.185860;6.800655;-55.048702;0.24213968;-0.06131161;-0.43461987;50
GYRO;3.461;10341.296;-0.74595;-0.15979;-0.11824;3
LIGH;3.465;10341.301;10898.0;0
GYRO;3.465;10341.303;-0.69269;-0.16645;-0.10599;3
GNSS;3.466;1490622053.000;40.313517;-3.483169;601.000;0.000;3.0;0.0;19;18
MAGN;3.467;10341.305;-7.80000;-4.60000;-29.30000;3
ACCE;3.503;10341.307;-2.39899;4.95480;9.19314;3
AHRS;3.503;10341.307;27.629652;6.790872;-54.481785;0.23825425;-0.05797295;-0.43113735;-53
GYRO;3.504;10341.309;-0.66126;-0.16512;-0.08203;3
LIGH;3.504;10341.311;10898.0;0
MAGN;3.504;10341.315;-7.40000;-4.60000;-29.30000;3
GYRO;3.505;10341.316;-0.65594;-0.15793;-0.05886;3
ACCE;3.505;10341.319;-2.40079;4.86621;9.11772;3
AHRS;3.506;10341.319;27.126911;6.768824;-53.586811;0.23484741;-0.05430528;-0.42508024;54
LIGH;3.506;10341.321;10898.0;0
GYRO;3.507;10341.323;-0.66606;-0.15020;-0.02929;3
MAGN;3.507;10341.325;-7.40000;-4.60000;-29.30000;3
GYRO;3.508;10341.329;-0.68949;-0.13289;-0.00133;3
LIGH;3.508;10341.331;10898.0;0
ACCE;3.508;10341.332;-2.38043;4.96797;9.10874;3
AHRS;3.509;10341.332;26.614983;6.735846;-53.405895;0.23096327;-0.05218205;-0.42446354;66
LIGH;3.509;10341.341;10848.0;0
GYRO;3.510;10341.342;-0.72518;-0.13502;0.05726;3
MAGN;3.510;10341.344;-12.30000;-3.60000;-29.30000;3
ACCE;3.511;10341.345;-2.35649;5.25228;9.02375;3
AHRS;3.511;10341.345;26.107027;6.691235;-55.836308;0.22585267;-0.05533571;-0.44368675;-87
GYRO;3.512;10341.349;-0.75181;-0.16272;0.07217;3
LIGH;3.513;10341.351;10848.0;0
MAGN;3.517;10341.355;-8.10000;-2.90000;-29.30000;3
GYRO;3.518;10341.356;-0.79868;-0.19228;0.07350;3
ACCE;3.519;10341.357;-2.14880;5.48452;8.95372;3
AHRS;3.520;10341.357;25.581116;6.581157;-54.179955;0.22226559;-0.05081680;-0.43204340;-40
LIGH;3.523;10341.361;10848.0;0
GYRO;3.524;10341.362;-0.85674;-0.21092;0.06525;3
MAGN;3.527;10341.365;-8.10000;-2.40000;-29.30000;3
GYRO;3.531;10341.369;-0.90148;-0.22104;0.05566;3
ACCE;3.532;10341.370;-1.98180;5.61979;9.06804;3
AHRS;3.532;10341.370;24.999821;6.436091;-53.056789;0.21782298;-0.04748270;-0.42449588;104
LIGH;3.534;10341.371;10850.0;0
MAGN;3.537;10341.375;-8.10000;-2.40000;-29.30000;3
GYRO;3.538;10341.376;-0.94409;-0.23303;0.05486;3
LIGH;3.543;10341.381;10850.0;0
ACCE;3.544;10341.382;-1.90878;5.60123;9.38348;3
AHRS;3.545;10341.382;24.686739;6.376492;-52.110523;0.21561165;-0.04494109;-0.41773942;-30
GYRO;3.546;10341.383;-0.95634;-0.23569;0.06658;3
MAGN;3.547;10341.385;-8.10000;-2.40000;-29.30000;3
GYRO;3.552;10341.390;-0.95208;-0.23516;0.08309;3
LIGH;3.553;10341.391;10850.0;0
MAGN;3.557;10341.394;-8.10000;-1.40000;-29.30000;3
ACCE;3.557;10341.395;-1.91716;5.33608;9.49959;3
AHRS;3.558;10341.395;24.001671;6.197231;-50.941555;0.21018028;-0.04155371;-0.40988982;68
GYRO;3.559;10341.396;-0.92651;-0.23436;0.11132;3
LIGH;3.563;10341.401;10850.0;0
GYRO;3.565;10341.403;-0.88976;-0.23249;0.14168;3
MAGN;3.567;10341.405;-8.10000;-1.40000;-29.30000;3
ACCE;3.569;10341.407;-1.84413;5.02483;9.56124;3
AHRS;3.570;10341.407;23.377649;6.014423;-50.532314;0.20489012;-0.03989480;-0.40778512;-46
GYRO;3.571;10341.409;-0.83756;-0.22850;0.18749;3
LIGH;3.573;10341.411;10850.0;0
MAGN;3.577;10341.415;-8.10000;-1.40000;-29.30000;3
GYRO;3.578;10341.416;-0.78537;-0.22610;0.22237;3
ACCE;3.581;10341.419;-1.53468;4.81354;9.65522;3
AHRS;3.582;10341.419;22.828539;5.798199;-49.956974;0.20009670;-0.03852266;-0.40432325;-72
LIGH;3.584;10341.421;10876.0;0
GYRO;3.585;10341.423;-0.72624;-0.22770;0.25486;3
MAGN;3.587;10341.425;-12.90000;-1.00000;-29.30000;3
GYRO;3.591;10341.429;-0.66872;-0.21225;0.28256;3
LIGH;3.593;10341.431;10876.0;0
ACCE;3.595;10341.432;-1.29646;4.78421;9.72764;3
AHRS;3.595;10341.432;22.347960;5.547942;-53.082184;0.19437839;-0.04401603;-0.42946500;66
MAGN;3.597;10341.435;-8.30000;-1.00000;-29.30000;3
GYRO;3.598;10341.436;-0.62664;-0.19255;0.31905;3
LIGH;3.603;10341.441;10876.0;0
GYRO;3.604;10341.442;-0.57817;-0.16299;0.35367;3
MAGN;3.607;10341.444;-8.30000;-0.40000;-29.30000;3
ACCE;3.608;10341.445;-0.88286;4.94283;9.89284;3
AHRS;3.608;10341.445;21.965767;5.290532;-50.603825;0.19141932;-0.04037688;-0.41116378;32
GYRO;3.611;10341.449;-0.52917;-0.13129;0.37178;3
LIGH;3.613;10341.451;10827.0;0
MAGN;3.617;10341.455;-8.30000;-0.40000;-29.30000;3
GYRO;3.618;10341.456;-0.45780;-0.09374;0.38083;3
ACCE;3.619;10341.457;-0.89184;4.94343;9.82700;3
AHRS;3.620;10341.457;21.669697;5.078264;-49.348148;0.18881236;-0.03885661;-0.40204403;38
LIGH;3.624;10341.461;10827.0;0
GYRO;3.625;10341.463;-0.37897;-0.07111;0.38935;3
MAGN;3.627;10341.465;-8.30000;0.00000;-29.30000;3
GYRO;3.634;10341.470;-0.30280;-0.06898;0.39468;3
LIGH;3.635;10341.471;10827.0;0
ACCE;3.636;10341.471;-0.94511;4.88836;9.61871;3
AHRS;3.636;10341.471;21.484030;4.901489;-48.320690;0.18709956;-0.03788574;-0.39447969;-128
MAGN;3.638;10341.476;-8.30000;0.00000;-29.30000;3
GYRO;3.639;10341.477;-0.22823;-0.07297;0.39548;3
LIGH;3.644;10341.481;10811.0;0
GYRO;3.646;10341.484;-0.16432;-0.05113;0.38962;3
ACCE;3.647;10341.485;-0.67995;4.95241;9.30447;3
AHRS;3.648;10341.485;21.419863;4.717083;-47.307156;0.18630327;-0.03745694;-0.38687783;-98
MAGN;3.649;10341.486;-8.30000;0.60000;-29.30000;3
GYRO;3.654;10341.491;-0.11958;-0.02929;0.38190;3
LIGH;3.654;10341.491;10811.0;0
MAGN;3.658;10341.495;-8.30000;0.60000;-29.30000;3
ACCE;3.659;10341.497;-0.61711;4.97575;8.93696;3
AHRS;3.660;10341.497;21.461752;4.629454;-45.712818;0.18684973;-0.03569731;-0.37438938;37
GYRO;3.661;10341.498;-0.07910;-0.02796;0.37870;3
LIGH;3.664;10341.501;10772.0;0
GYRO;3.667;10341.505;-0.05459;-0.03409;0.37657;3
MAGN;3.668;10341.506;-13.20000;0.60000;-29.30000;3
ACCE;3.671;10341.509;-0.49620;4.94163;8.80707;3
AHRS;3.674;10341.509;21.508547;4.477058;-48.750130;0.18567209;-0.04199820;-0.39851126;71
LIGH;3.676;10341.511;10772.0;0
GYRO;3.676;10341.513;-0.02903;-0.02557;0.35899;3
MAGN;3.686;10341.515;-8.20000;0.60000;-29.30000;3
GYRO;3.691;10341.520;-0.01731;-0.00772;0.33050;3
LIGH;3.692;10341.521;10772.0;0
ACCE;3.697;10341.523;-0.39205;5.01944;8.72208;3
AHRS;3.704;10341.523;21.590809;4.327912;-46.896069;0.18647192;-0.04044973;-0.38410783;98
MAGN;3.712;10341.525;-8.20000;0.60000;-29.30000;3
GYRO;3.714;10341.527;-0.02583;0.01971;0.29215;3
LIGH;3.715;10341.531;10737.0;0
GYRO;3.715;10341.533;-0.03382;0.05566;0.25194;3
MAGN;3.716;10341.535;-8.20000;0.60000;-28.90000;3
ACCE;3.717;10341.536;-0.43215;5.07032;8.67419;3
AHRS;3.717;10341.536;21.667696;4.258213;-45.007671;0.18749523;-0.03818106;-0.36921257;-88
GYRO;3.718;10341.540;-0.02104;0.07270;0.22450;3
LIGH;3.718;10341.541;10737.0;0
MAGN;3.719;10341.545;-8.20000;0.60000;-28.90000;3
GYRO;3.719;10341.547;0.00240;0.06844;0.20932;3
ACCE;3.720;10341.549;-0.30287;4.98413;8.67599;3
AHRS;3.720;10341.549;21.751322;4.223715;-44.297256;0.18828034;-0.03756714;-0.36354771;26
LIGH;3.721;10341.551;10737.0;0
GYRO;3.722;10341.553;0.03489;0.06658;0.20240;3
MAGN;3.724;10341.556;-8.20000;0.60000;-28.90000;3
GYRO;3.725;10341.560;0.06365;0.06791;0.19361;3
LIGH;3.725;10341.561;10647.0;0
ACCE;3.726;10341.562;-0.22565;4.75309;8.60656;3
AHRS;3.726;10341.562;21.864613;4.189495;-43.788727;0.18923545;-0.03737203;-0.35945243;5
SOUN;3.727;93.95;0.00287;43.13
MAGN;3.734;10341.566;-8.70000;0.60000;-28.90000;3
GYRO;3.735;10341.567;0.08815;0.06658;0.19414;3
LIGH;3.735;10341.571;10647.0;0
GYRO;3.752;10341.574;0.11638;0.06951;0.19681;3
ACCE;3.754;10341.575;-0.10295;4.56574;8.44435;3
AHRS;3.755;10341.575;22.008450;4.151291;-43.721176;0.19027749;-0.03803150;-0.35884693;-89
MAGN;3.757;10341.576;-8.00000;1.00000;-28.90000;3
GYRO;3.758;10341.581;0.14834;0.07563;0.19787;3
LIGH;3.760;10341.581;10556.0;0
MAGN;3.760;10341.585;-12.70000;1.00000;-28.90000;3
ACCE;3.761;10341.587;0.05866;4.43825;8.38090;3
AHRS;3.763;10341.587;22.131605;4.109008;-46.050198;0.19029334;-0.04264391;-0.37728259;-26
GYRO;3.764;10341.588;0.18083;0.08069;0.20773;3
LIGH;3.764;10341.591;10556.0;0
MAGN;3.764;10341.595;-7.50000;1.00000;-28.90000;3
GYRO;3.765;10341.596;0.21598;0.10253;0.22770;3
ACCE;3.766;10341.599;0.19333;4.38139;8.26957;3
AHRS;3.766;10341.599;22.360380;4.067962;-43.913471;0.19273691;-0.04015985;-0.36019674;-1
LIGH;3.767;10341.601;10556.0;0
GYRO;3.768;10341.603;0.23729;0.12011;0.24501;3
MAGN;3.770;10341.605;-7.50000;1.00000;-28.90000;3
GYRO;3.772;10341.610;0.25966;0.13502;0.25966;3
LIGH;3.773;10341.611;10493.0;0
ACCE;3.775;10341.613;0.31005;4.41192;8.18458;3
AHRS;3.775;10341.613;22.609289;4.035649;-42.262775;0.19517809;-0.03841943;-0.34685636;9
MAGN;3.777;10341.615;-7.90000;1.40000;-28.90000;3
GYRO;3.778;10341.616;0.26765;0.15473;0.26845;3
LIGH;3.783;10341.621;10493.0;0
GYRO;3.785;10341.623;0.26445;0.16911;0.27377;3
MAGN;3.787;10341.625;-7.90000;1.40000;-28.50000;3
ACCE;3.788;10341.626;0.39863;4.37480;7.94157;3
AHRS;3.789;10341.626;22.872107;4.019703;-40.545151;0.19778810;-0.03641140;-0.33287582;-81
GYRO;3.792;10341.630;0.24048;0.18536;0.28283;3
LIGH;3.793;10341.631;10493.0;0
MAGN;3.797;10341.635;-7.20000;1.40000;-28.50000;3
GYRO;3.798;10341.636;0.20426;0.21252;0.27910;3
ACCE;3.800;10341.638;0.70090;4.27006;8.31207;3
AHRS;3.801;10341.638;23.088736;4.003615;-39.244850;0.19988275;-0.03492875;-0.32224116;55
LIGH;3.803;10341.641;10428.0;0
GYRO;3.805;10341.643;0.19894;0.26498;0.26365;3
MAGN;3.807;10341.645;-7.90000;1.40000;-28.50000;3
GYRO;3.812;10341.650;0.20373;0.29348;0.24847;3
ACCE;3.813;10341.651;0.52613;4.23534;8.24144;3
AHRS;3.814;10341.651;23.287464;4.068808;-38.997490;0.20173612;-0.03454911;-0.31995752;-67
LIGH;3.815;10341.652;10428.0;0
MAGN;3.819;10341.656;-7.30000;1.40000;-28.50000;3
GYRO;3.820;10341.657;0.21012;0.28815;0.24714;3
LIGH;3.824;10341.661;10357.0;0
ACCE;3.825;10341.663;0.54947;4.16471;8.13310;3
AHRS;3.826;10341.663;23.413412;4.076294;-38.296093;0.20297793;-0.03361343;-0.31416717;39
GYRO;3.827;10341.664;0.20586;0.29774;0.24794;3
MAGN;3.828;10341.666;-12.10000;1.40000;-28.50000;3
GYRO;3.834;10341.672;0.19042;0.31612;0.24235;3
LIGH;3.835;10341.672;10357.0;0
ACCE;3.838;10341.675;0.72425;3.92589;8.32763;3
AHRS;3.839;10341.675;23.602055;4.165615;-41.812313;0.20361823;-0.03969650;-0.34212187;-65
MAGN;3.840;10341.677;-6.90000;1.40000;-28.50000;3
GYRO;3.841;10341.678;0.17337;0.35127;0.23489;3
LIGH;3.844;10341.681;10357.0;0
MAGN;3.848;10341.685;-6.90000;1.40000;-28.50000;3
GYRO;3.849;10341.687;0.16805;0.39761;0.24395;3
ACCE;3.850;10341.688;0.62130;3.69186;8.30249;3
AHRS;3.851;10341.688;23.756578;4.323920;-38.765026;0.20628098;-0.03343767;-0.31721082;-72
LIGH;3.854;10341.691;10335.0;0
GYRO;3.856;10341.693;0.16858;0.41732;0.26712;3
MAGN;3.858;10341.695;-7.40000;1.40000;-28.50000;3
ACCE;3.863;10341.700;0.63865;3.69964;8.21032;3
AHRS;3.863;10341.700;23.830944;4.362942;-38.521645;0.20705625;-0.03289838;-0.31510821;-73
LIGH;3.865;10341.702;10335.0;0
GYRO;3.865;10341.702;0.15313;0.40986;0.29108;3
MAGN;3.869;10341.706;-6.90000;1.40000;-28.50000;3
GYRO;3.872;10341.709;0.12970;0.41865;0.29614;3
LIGH;3.873;10341.711;10335.0;0
ACCE;3.875;10341.713;0.74400;3.72059;8.40485;3
AHRS;3.876;10341.713;23.970730;4.532525;-37.629818;0.20888697;-0.03030656;-0.30746186;-24
MAGN;3.880;10341.715;-6.40000;1.40000;-28.50000;3
GYRO;3.881;10341.716;0.09880;0.43330;0.29481;3
WIFI;3.882;14610.718;ARGANDA11;00:10:e7:14:d0:3b;-89
LIGH;3.888;10341.721;10335.0;0
GYRO;3.890;10341.723;0.06525;0.42690;0.28230;3
MAGN;3.891;10341.725;-6.40000;1.40000;-28.50000;3
ACCE;3.892;10341.726;0.60813;3.75291;8.51139;3
AHRS;3.892;10341.726;24.046267;4.691800;-36.354870;0.21023431;-0.02689260;-0.29676080;-43
LIGH;3.893;10341.731;10335.0;0
GYRO;3.894;10341.731;0.03862;0.41865;0.25886;3
MAGN;3.899;10341.737;-6.40000;1.40000;-28.50000;3
ACCE;3.901;10341.738;0.48722;3.78404;8.62571;3
AHRS;3.902;10341.738;24.067287;4.754825;-35.927391;0.21066448;-0.02565221;-0.29315057;-87
GYRO;3.903;10341.740;0.02423;0.41998;0.23782;3
LIGH;3.904;10341.741;10331.0;0
MAGN;3.909;10341.747;-10.70000;1.40000;-28.50000;3
GYRO;3.911;10341.748;0.02423;0.41465;0.22610;3
ACCE;3.914;10341.751;0.36452;3.90674;8.72268;3
AHRS;3.914;10341.751;24.100601;4.982409;-39.335163;0.21071179;-0.03016951;-0.32029015;-9
LIGH;3.915;10341.752;10331.0;0
GYRO;3.918;10341.755;0.02956;0.39788;0.22211;3
MAGN;3.920;10341.757;-6.30000;1.40000;-28.50000;3
LIGH;3.924;10341.762;10331.0;0
GYRO;3.927;10341.764;0.03116;0.37577;0.22956;3
ACCE;3.932;10341.765;0.13168;3.78882;8.89805;3
AHRS;3.933;10341.765;24.125942;5.175261;-38.183376;0.21173097;-0.02656384;-0.31061599;63
MAGN;3.934;10341.767;-5.10000;1.40000;-28.50000;3
GYRO;3.935;10341.771;0.02264;0.34009;0.23968;3
LIGH;3.935;10341.772;10378.0;0
MAGN;3.946;10341.778;-5.10000;1.40000;-28.50000;3
ACCE;3.951;10341.779;0.03531;3.58292;8.89446;3
AHRS;3.958;10341.779;24.118919;5.216857;-34.952240;0.21244200;-0.02022608;-0.28430721;66
LIGH;3.963;10341.781;10378.0;0
GYRO;3.965;10341.781;0.00879;0.29295;0.24155;3
MAGN;3.966;10341.786;-5.10000;1.40000;-28.50000;3
GYRO;3.967;10341.788;0.00559;0.27937;0.23489;3
LIGH;3.967;10341.791;10378.0;0
ACCE;3.968;10341.793;0.05626;3.61584;8.82922;3
AHRS;3.968;10341.793;24.118650;5.330732;-33.851082;0.21289784;-0.01725153;-0.27510130;-87
MAGN;3.969;10341.795;-4.60000;1.40000;-28.50000;3
GYRO;3.970;10341.796;0.00186;0.26339;0.23276;3
LIGH;3.970;10341.801;10426.0;0
GYRO;3.970;10341.803;-0.00666;0.23249;0.23649;3
MAGN;3.971;10341.805;-5.00000;1.40000;-28.50000;3
ACCE;3.972;10341.806;0.00599;3.67031;8.71669;3
AHRS;3.972;10341.806;24.114096;5.397818;-32.398155;0.21321633;-0.01398885;-0.26307344;88
GYRO;3.973;10341.810;-0.02690;0.19548;0.23383;3
LIGH;3.974;10341.811;10426.0;0
MAGN;3.982;10341.815;-4.20000;1.40000;-28.50000;3
GYRO;3.983;10341.816;-0.05619;0.16059;0.22344;3
ACCE;3.983;10341.818;-0.10235;3.81456;8.76936;3
AHRS;3.984;10341.818;24.084988;5.404022;-31.124342;0.21313395;-0.01149784;-0.25261316;92
LIGH;3.985;10341.821;10445.0;0
GYRO;3.986;10341.823;-0.08495;0.13582;0.20639;3
MAGN;3.988;10341.826;-7.80000;1.40000;-28.50000;3
ACCE;3.992;10341.830;-0.16161;3.80379;8.90344;3
AHRS;3.992;10341.830;24.046516;5.373204;-33.987938;0.21239313;-0.01697285;-0.27620766;45
LIGH;3.993;10341.831;10445.0;0
GYRO;3.994;10341.831;-0.11159;0.11372;0.18589;3
MAGN;3.997;10341.835;-4.20000;1.40000;-28.50000;3
GYRO;4.000;10341.838;-0.13236;0.07617;0.17550;3
LIGH;4.003;10341.841;10445.0;0
ACCE;4.005;10341.843;-0.24421;3.62422;8.87890;3
AHRS;4.005;10341.843;23.931454;5.341393;-32.301888;0.21160732;-0.01382507;-0.26254991;-28
MAGN;4.007;10341.845;-5.00000;1.40000;-28.50000;3
GYRO;4.008;10341.846;-0.16432;0.04634;0.17577;3
LIGH;4.013;10341.851;10491.0;0
GYRO;4.015;10341.853;-0.19361;0.04128;0.17470;3
MAGN;4.017;10341.855;-4.60000;1.40000;-28.50000;3
ACCE;4.018;10341.856;-0.15862;3.55240;8.91601;3
AHRS;4.019;10341.856;23.764265;5.260100;-31.424440;0.21015681;-0.01247408;-0.25562912;21
GYRO;4.025;10341.859;-0.21332;0.04261;0.17044;3
LIGH;4.026;10341.861;10491.0;0
MAGN;4.028;10341.865;-4.20000;1.40000;-28.50000;3
GYRO;4.028;10341.866;-0.22078;0.04447;0.14887;3
ACCE;4.031;10341.868;-0.15203;3.58352;8.97586;3
AHRS;4.031;10341.868;23.580708;5.186001;-30.457108;0.20858717;-0.01088539;-0.24794538;93
LIGH;4.034;10341.871;10491.0;0
GYRO;4.035;10341.873;-0.21438;0.03915;0.12863;3
MAGN;4.038;10341.875;-4.20000;1.40000;-28.90000;3
GYRO;4.042;10341.880;-0.18935;0.03036;0.11318;3
ACCE;4.044;10341.881;-0.39804;3.54881;9.03332;3
AHRS;4.045;10341.881;23.404690;5.135901;-29.841579;0.20708831;-0.00977860;-0.24309720;28
LIGH;4.046;10341.882;10534.0;0
GYRO;4.049;10341.886;-0.14727;0.02184;0.10386;3
MAGN;4.050;10341.888;-4.20000;1.40000;-28.90000;3
LIGH;4.053;10341.891;10534.0;0
ACCE;4.055;10341.893;-0.58000;3.50751;8.99921;3
AHRS;4.056;10341.893;23.326073;5.108768;-29.460007;0.20641539;-0.00913691;-0.24005383;-7
GYRO;4.057;10341.894;-0.08975;0.00373;0.10306;3
MAGN;4.058;10341.896;-4.20000;1.40000;-28.90000;3
GYRO;4.063;10341.901;-0.04927;-0.01145;0.10173;3
LIGH;4.064;10341.901;10605.0;0
MAGN;4.068;10341.906;-5.00000;1.40000;-28.90000;3
ACCE;4.069;10341.906;-0.64703;3.57574;9.14166;3
AHRS;4.069;10341.906;23.244194;5.053290;-29.700050;0.20560439;-0.00984290;-0.24220684;46
GYRO;4.070;10341.908;-0.00879;-0.01012;0.09827;3
LIGH;4.073;10341.911;10605.0;0
GYRO;4.076;10341.914;0.03489;-0.00027;0.09587;3
MAGN;4.078;10341.916;-4.00000;1.40000;-28.90000;3
ACCE;4.081;10341.919;-0.78590;3.55599;9.02794;3
AHRS;4.081;10341.919;23.232061;5.014289;-28.992599;0.20548071;-0.00886975;-0.23642848;18
GYRO;4.083;10341.921;0.07217;0.00346;0.10200;3
LIGH;4.084;10341.922;10605.0;0
MAGN;4.088;10341.926;-4.00000;1.40000;-28.90000;3
GYRO;4.090;10341.928;0.11745;0.00186;0.10919;3
ACCE;4.093;10341.931;-0.70270;3.54462;8.87471;3
AHRS;4.094;10341.931;23.285772;4.976867;-28.464811;0.20588717;-0.00835046;-0.23207673;-18
LIGH;4.095;10341.931;10601.0;0
GYRO;4.097;10341.934;0.16165;0.00053;0.10466;3
MAGN;4.098;10341.936;-4.40000;1.40000;-28.90000;3
GYRO;4.105;10341.942;0.18829;0.00373;0.10440;3
LIGH;4.106;10341.943;10601.0;0
ACCE;4.108;10341.945;-0.75657;3.65355;8.70831;3
AHRS;4.109;10341.945;23.417616;4.944468;-28.439127;0.20691222;-0.00885936;-0.23181763;47
MAGN;4.111;10341.949;-4.40000;1.40000;-28.90000;3
GYRO;4.113;10341.950;0.18988;0.01678;0.09428;3
LIGH;4.117;10341.954;10603.0;0
GYRO;4.121;10341.958;0.15366;0.02557;0.07963;3
ACCE;4.122;10341.960;-0.83558;3.76129;8.62332;3
AHRS;4.123;10341.960;23.569569;4.937264;-28.400255;0.20815521;-0.00917837;-0.23138779;15
MAGN;4.125;10341.961;-6.40000;1.40000;-28.90000;3
LIGH;4.126;10341.962;10603.0;0
GYRO;4.127;10341.965;0.09880;0.03462;0.06791;3
MAGN;4.130;10341.967;-4.40000;1.40000;-28.90000;3
LIGH;4.135;10341.972;10603.0;0
GYRO;4.138;10341.974;0.02796;0.05167;0.06445;3
ACCE;4.139;10341.975;-0.91219;3.71999;8.59399;3
AHRS;4.141;10341.975;23.613075;4.960521;-29.842354;0.20843054;-0.01170375;-0.24325052;-47
MAGN;4.145;10341.976;-4.00000;1.40000;-28.90000;3
GYRO;4.147;10341.982;-0.01092;0.06285;0.07057;3
LIGH;4.150;10341.981;10601.0;0
MAGN;4.151;10341.986;-4.40000;1.40000;-28.90000;3
ACCE;4.155;10341.987;-0.91997;3.61465;8.64486;3
AHRS;4.156;10341.987;23.594955;4.984190;-28.944433;0.20841520;-0.00983413;-0.23579229;-25
GYRO;4.159;10341.989;-0.03329;0.07164;0.07670;3
LIGH;4.161;10341.992;10601.0;0
MAGN;4.164;10341.996;-4.40000;1.40000;-28.90000;3
GYRO;4.166;10341.997;-0.04234;0.08016;0.07297;3
ACCE;4.167;10342.000;-1.04567;3.58951;8.79989;3
AHRS;4.168;10342.000;23.541439;5.035619;-28.856945;0.20808680;-0.00913108;-0.23501720;-83
LIGH;4.169;10342.002;10601.0;0
GYRO;4.170;10342.004;-0.03915;0.08975;0.06711;3
MAGN;4.171;10342.006;-4.40000;1.40000;-28.90000;3
GYRO;4.175;10342.011;-0.02583;0.10173;0.06019;3
LIGH;4.176;10342.011;10597.0;0
ACCE;4.177;10342.013;-1.32758;3.65834;8.78492;3
AHRS;4.178;10342.013;23.497383;5.125086;-28.948698;0.20790026;-0.00845921;-0.23565064;121
MAGN;4.179;10342.016;-4.40000;1.40000;-28.90000;3
GYRO;4.181;10342.018;-0.00240;0.10173;0.05779;3
LIGH;4.190;10342.021;10597.0;0
MAGN;4.191;10342.026;-4.40000;1.40000;-28.90000;3
GYRO;4.192;10342.028;0.05513;0.09268;0.04794;3
ACCE;4.195;10342.029;-1.31621;3.74034;8.74362;3
AHRS;4.196;10342.029;23.513178;5.226515;-29.057152;0.20823163;-0.00785097;-0.23635191;-95
LIGH;4.197;10342.032;10597.0;0
GYRO;4.198;10342.035;0.10200;0.09321;0.04101;3
MAGN;4.200;10342.037;-3.90000;1.80000;-28.90000;3
LIGH;4.204;10342.042;10621.0;0
ACCE;4.213;10342.044;-1.36769;3.74214;8.63050;3
AHRS;4.220;10342.044;23.550238;5.297295;-28.460550;0.20871840;-0.00626048;-0.23124854;-66
GYRO;4.226;10342.046;0.15846;0.09507;0.04634;3
MAGN;4.226;10342.047;-3.90000;1.80000;-28.90000;3
LIGH;4.227;10342.052;10621.0;0
GYRO;4.229;10342.054;0.17763;0.08655;0.06072;3
MAGN;4.229;10342.056;-3.90000;1.80000;-28.90000;3
ACCE;4.230;10342.057;-1.17914;3.77685;8.63768;3
AHRS;4.230;10342.057;23.714039;5.396595;-27.619797;0.21030688;-0.00425109;-0.22395590;-20
LIGH;4.231;10342.061;10621.0;0
GYRO;4.232;10342.061;0.18349;0.09215;0.06099;3
MAGN;4.232;10342.066;-3.90000;1.80000;-28.90000;3
GYRO;4.233;10342.068;0.19201;0.10466;0.06045;3
ACCE;4.233;10342.069;-1.21266;3.80379;8.58082;3
AHRS;4.234;10342.069;23.860241;5.484837;-27.382421;0.21169473;-0.00338965;-0.22170191;-109
LIGH;4.234;10342.072;10621.0;0
GYRO;4.241;10342.075;0.19414;0.10679;0.07430;3
MAGN;4.242;10342.076;-3.90000;1.80000;-28.90000;3
SOUN;4.244;65.60;0.00200;40.01
LIGH;4.250;10342.082;10621.0;0
ACCE;4.250;10342.084;-1.15999;3.89776;8.37312;3
AHRS;4.251;10342.084;23.937857;5.537035;-27.266346;0.21244019;-0.00290411;-0.22057702;-21
GYRO;4.251;10342.085;0.16325;0.09428;0.09774;3
MAGN;4.252;10342.087;-3.90000;1.80000;-28.90000;3
LIGH;4.256;10342.091;10625.0;0
GYRO;4.257;10342.093;0.14354;0.10573;0.09721;3
MAGN;4.257;10342.095;-3.90000;1.80000;-28.90000;3
ACCE;4.259;10342.096;-0.99300;3.97557;8.41562;3
AHRS;4.260;10342.096;24.103531;5.608943;-27.070202;0.21395198;-0.00228775;-0.21867633;-108
GYRO;4.261;10342.099;0.12384;0.13129;0.08469;3
LIGH;4.264;10342.101;10625.0;0
MAGN;4.267;10342.105;-3.90000;1.80000;-28.90000;3
GYRO;4.268;10342.106;0.11265;0.14727;0.06764;3
ACCE;4.270;10342.108;-1.03968;4.11743;8.29651;3
AHRS;4.271;10342.108;24.209436;5.705428;-27.026924;0.21501197;-0.00162555;-0.21804765;119
LIGH;4.273;10342.111;10625.0;0
GYRO;4.275;10342.113;0.11638;0.15766;0.05513;3
MAGN;4.277;10342.115;-3.90000;1.80000;-28.90000;3
GYRO;4.281;10342.119;0.13236;0.16245;0.04314;3
ACCE;4.282;10342.120;-1.05943;4.24971;8.16602;3
AHRS;4.283;10342.120;24.324093;5.824139;-27.115927;0.21618438;-0.00104595;-0.21846657;-47
LIGH;4.284;10342.121;10627.0;0
MAGN;4.287;10342.125;-3.90000;1.80000;-28.90000;3
GYRO;4.288;10342.126;0.15313;0.16911;0.02317;3
LIGH;4.293;10342.131;10627.0;0
ACCE;4.295;10342.132;-0.95529;4.46100;8.19595;3
AHRS;4.295;10342.132;24.417967;5.894777;-27.156464;0.21709408;-0.00073225;-0.21858931;106
GYRO;4.296;10342.133;0.18296;0.17976;-0.01145;3
MAGN;4.297;10342.135;-3.90000;1.80000;-28.90000;3
GYRO;4.302;10342.140;0.21545;0.20000;-0.03249;3
LIGH;4.303;10342.141;10653.0;0
MAGN;4.307;10342.145;-3.90000;1.80000;-28.90000;3
ACCE;4.308;10342.145;-0.99240;4.43825;8.23965;3
AHRS;4.308;10342.145;24.596127;6.072605;-27.360149;0.21890405;-0.00001819;-0.21978673;41
GYRO;4.309;10342.146;0.25380;0.22211;-0.03755;3
LIGH;4.315;10342.153;10653.0;0
GYRO;4.316;10342.154;0.27564;0.22743;-0.02770;3
MAGN;4.319;10342.156;-3.90000;1.80000;-28.90000;3
ACCE;4.320;10342.157;-0.93553;4.41850;8.40903;3
AHRS;4.320;10342.157;24.826870;6.278087;-27.545256;0.22120218;0.00084179;-0.22072218;12
GYRO;4.324;10342.161;0.29375;0.24528;-0.02423;3
LIGH;4.325;10342.161;10653.0;0
MAGN;4.327;10342.165;-3.50000;1.80000;-28.90000;3
GYRO;4.330;10342.168;0.30760;0.27271;-0.02796;3
ACCE;4.331;10342.169;-0.94391;4.44962;8.66521;3
AHRS;4.332;10342.169;25.069521;6.495471;-27.240339;0.22361277;0.00272224;-0.21755239;-65
LIGH;4.333;10342.171;10629.0;0
GYRO;4.366;10342.174;0.31026;0.29668;-0.02663;3
MAGN;4.366;10342.175;-3.50000;1.80000;-28.90000;3
LIGH;4.367;10342.181;10629.0;0
GYRO;4.368;10342.185;0.29854;0.34275;0.00506;3
ACCE;4.368;10342.186;-1.20608;4.40653;8.77774;3
AHRS;4.369;10342.186;25.371611;6.851542;-27.166088;0.22677207;0.00518321;-0.21595648;-35
MAGN;4.370;10342.190;-3.50000;1.80000;-28.90000;3
LIGH;4.371;10342.191;10629.0;0
GYRO;4.371;10342.192;0.27937;0.35260;0.03489;3
MAGN;4.372;10342.195;-3.50000;1.40000;-28.90000;3
ACCE;4.373;10342.198;-1.41557;4.28263;8.88069;3
AHRS;4.373;10342.198;25.481720;7.016823;-27.426098;0.22800346;0.00580336;-0.21767770;-120
GYRO;4.374;10342.199;0.25486;0.36539;0.06711;3
LIGH;4.375;10342.201;10605.0;0
MAGN;4.375;10342.205;-3.50000;1.40000;-28.90000;3
GYRO;4.376;10342.206;0.22344;0.38962;0.10733;3
LIGH;4.376;10342.211;10605.0;0
ACCE;4.376;10342.211;-1.45089;4.17429;8.79630;3
AHRS;4.377;10342.211;25.659822;7.310736;-27.617046;0.23003809;0.00747420;-0.21849744;59
GYRO;4.378;10342.213;0.17763;0.40400;0.14514;3
MAGN;4.378;10342.215;-3.50000;1.40000;-28.90000;3
GYRO;4.383;10342.219;0.13822;0.40959;0.18482;3
LIGH;4.383;10342.221;10605.0;0
ACCE;4.386;10342.222;-1.44670;4.13179;8.79031;3
AHRS;4.387;10342.222;25.772823;7.577971;-27.988440;0.23150451;0.00869239;-0.22091804;96
MAGN;4.388;10342.225;-3.10000;1.40000;-28.90000;3
GYRO;4.388;10342.226;0.09081;0.41332;0.22131;3
LIGH;4.422;10342.231;10605.0;0
GYRO;4.422;10342.232;0.04181;0.40587;0.24075;3
MAGN;4.423;10342.234;-3.10000;1.40000;-28.90000;3
ACCE;4.423;10342.235;-1.45089;4.12581;8.73165;3
AHRS;4.424;10342.235;25.828369;7.825131;-27.949753;0.23243248;0.01069305;-0.22004099;-123
GYRO;4.425;10342.239;-0.00080;0.38163;0.24847;3
LIGH;4.425;10342.241;10605.0;0
MAGN;4.426;10342.245;-3.10000;1.40000;-28.90000;3
GYRO;4.426;10342.246;-0.03915;0.34461;0.23569;3
ACCE;4.426;10342.247;-1.52391;4.21200;8.77415;3
AHRS;4.427;10342.247;25.806721;8.100547;-28.144104;0.23280489;0.01262233;-0.22111093;-93
LIGH;4.428;10342.251;10599.0;0
GYRO;4.428;10342.253;-0.06152;0.28842;0.21705;3
MAGN;4.429;10342.255;-3.10000;1.40000;-28.90000;3
GYRO;4.429;10342.259;-0.07377;0.25327;0.20853;3
ACCE;4.429;10342.260;-1.63524;4.15753;8.83341;3
AHRS;4.430;10342.260;25.775782;8.180199;-28.066366;0.23269583;0.01350642;-0.22033936;98
LIGH;4.431;10342.261;10599.0;0
MAGN;4.431;10342.265;-2.60000;1.00000;-28.90000;3
GYRO;4.431;10342.266;-0.07217;0.23782;0.20959;3
LIGH;4.435;10342.271;10599.0;0
ACCE;4.435;10342.272;-1.53588;3.95343;9.00818;3
AHRS;4.436;10342.272;25.729765;8.245543;-27.810141;0.23241197;0.01466714;-0.21813701;55
GYRO;4.437;10342.273;-0.03542;0.22397;0.22690;3
MAGN;4.437;10342.275;-2.60000;1.00000;-28.90000;3
GNSS;4.438;1490622054.000;40.313517;-3.483169;601.000;0.000;3.0;0.0;19;18
GYRO;4.445;10342.280;0.00293;0.19468;0.24980;3
LIGH;4.446;10342.281;10614.0;0
ACCE;4.446;10342.284;-1.53229;3.79062;9.12251;3
AHRS;4.447;10342.284;25.695181;8.335647;-27.747150;0.23229119;0.01561530;-0.21747003;54
MAGN;4.447;10342.285;-2.60000;1.00000;-28.90000;3
GNSS;4.448;1490622054.000;40.313517;-3.483169;601.000;0.000;3.0;0.0;19;18
GYRO;4.450;10342.286;0.04447;0.17231;0.27857;3
LIGH;4.475;10342.291;10614.0;0
GYRO;4.475;10342.293;0.08282;0.16538;0.29401;3
MAGN;4.476;10342.295;-2.60000;1.00000;-28.90000;3
ACCE;4.478;10342.296;-1.43473;3.67929;9.20690;3
AHRS;4.482;10342.296;25.715496;8.366339;-27.580254;0.23249279;0.01616368;-0.21600543;80
GYRO;4.486;10342.299;0.12117;0.16006;0.30866;3
LIGH;4.486;10342.301;10662.0;0
MAGN;4.488;10342.305;-2.20000;1.00000;-28.90000;3
GYRO;4.488;10342.306;0.16272;0.14461;0.32437;3
ACCE;4.489;10342.308;-1.28449;3.71341;9.04290;3
AHRS;4.489;10342.308;25.808661;8.369274;-26.937866;0.23316953;0.01729410;-0.21058241;6
LIGH;4.490;10342.311;10662.0;0
GYRO;4.490;10342.312;0.18456;0.13422;0.33316;3
MAGN;4.491;10342.314;-2.20000;1.00000;-28.90000;3
GYRO;4.491;10342.319;0.19734;0.13848;0.33849;3
ACCE;4.491;10342.320;-1.05704;3.73256;8.85615;3
AHRS;4.492;10342.320;25.943150;8.342419;-26.459318;0.23415303;0.01776535;-0.20653024;-20
LIGH;4.493;10342.321;10662.0;0
MAGN;4.493;10342.325;-2.20000;1.00000;-28.90000;3
GYRO;4.494;10342.326;0.20373;0.14354;0.33902;3
LIGH;4.494;10342.331;10606.0;0
ACCE;4.501;10342.332;-0.94810;3.87262;8.53413;3
AHRS;4.502;10342.332;26.019018;8.319366;-26.113636;0.23468176;0.01812453;-0.20363195;-18
GYRO;4.502;10342.333;0.19468;0.14940;0.32570;3
MAGN;4.503;10342.335;-2.20000;1.00000;-28.90000;3
GYRO;4.503;10342.340;0.18829;0.14461;0.30546;3
LIGH;4.504;10342.341;10606.0;0
MAGN;4.507;10342.345;-1.60000;1.00000;-28.90000;3
ACCE;4.508;10342.345;-0.92476;4.01388;8.44914;3
AHRS;4.508;10342.345;26.190479;8.302483;-25.072008;0.23589240;0.01977728;-0.19484362;-53
GYRO;4.509;10342.346;0.16805;0.13476;0.26925;3
LIGH;4.514;10342.351;10606.0;0
GYRO;4.515;10342.353;0.15047;0.12384;0.23569;3
MAGN;4.517;10342.355;-1.60000;1.00000;-28.90000;3
ACCE;4.519;10342.357;-1.05644;3.95103;8.36355;3
AHRS;4.519;10342.357;26.314211;8.302463;-24.426865;0.23679858;0.02086562;-0.18935566;22
GYRO;4.521;10342.359;0.13236;0.11025;0.20506;3
LIGH;4.523;10342.361;10634.0;0
MAGN;4.527;10342.365;-1.60000;1.00000;-28.90000;3
GYRO;4.528;10342.366;0.12437;0.09374;0.19521;3
ACCE;4.531;10342.369;-1.23481;3.88818;8.18398;3
AHRS;4.531;10342.369;26.408485;8.312435;-23.938824;0.23750244;0.02177794;-0.18518025;10
LIGH;4.534;10342.372;10634.0;0
GYRO;4.535;10342.373;0.11372;0.06764;0.19761;3
MAGN;4.537;10342.375;-1.20000;0.60000;-28.90000;3
GYRO;4.541;10342.379;0.10413;0.04820;0.20133;3
LIGH;4.543;10342.381;10634.0;0
ACCE;4.544;10342.381;-0.99958;3.75351;8.17799;3
AHRS;4.544;10342.381;26.486231;8.273160;-23.318729;0.23796228;0.02259165;-0.18002221;2
MAGN;4.547;10342.385;-1.20000;0.60000;-28.90000;3
GYRO;4.548;10342.386;0.09987;0.04527;0.19148;3
LIGH;4.553;10342.391;10634.0;0
GYRO;4.554;10342.392;0.10253;0.04261;0.17444;3
ACCE;4.555;10342.393;-0.85593;3.66792;8.08462;3
AHRS;4.556;10342.393;26.551319;8.221704;-22.795341;0.23831643;0.02313132;-0.17570446;26
MAGN;4.557;10342.395;-1.20000;0.60000;-28.90000;3
GYRO;4.561;10342.399;0.10626;0.04714;0.16325;3
LIGH;4.563;10342.401;10634.0;0
MAGN;4.567;10342.405;-1.20000;0.60000;-28.90000;3
ACCE;4.568;10342.406;-0.77692;3.72837;8.12712;3
AHRS;4.568;10342.406;26.576048;8.186058;-22.280991;0.23836176;0.02385954;-0.17146650;-90
GYRO;4.569;10342.407;0.11265;0.04900;0.15100;3
LIGH;4.574;10342.412;10606.0;0
GYRO;4.575;10342.413;0.10839;0.04953;0.14621;3
MAGN;4.578;10342.416;-1.20000;0.60000;-28.90000;3
ACCE;4.580;10342.418;-0.88226;3.73495;7.98466;3
AHRS;4.580;10342.418;26.659500;8.152789;-22.017191;0.23894866;0.02398398;-0.16925393;-79
GYRO;4.582;10342.420;0.08442;0.04687;0.14834;3
LIGH;4.583;10342.421;10606.0;0
MAGN;4.587;10342.425;-0.80000;0.60000;-28.90000;3
GYRO;4.588;10342.426;0.05087;0.08788;0.13875;3
ACCE;4.592;10342.430;-0.60513;3.78882;8.50839;3
AHRS;4.592;10342.430;26.688263;8.110425;-21.344536;0.23898187;0.02498330;-0.16370068;-46
LIGH;4.593;10342.431;10606.0;0
GYRO;4.595;10342.433;0.05779;0.18083;0.12064;3
MAGN;4.597;10342.435;-0.80000;0.60000;-28.90000;3
GYRO;4.601;10342.439;0.07643;0.23489;0.09641;3
LIGH;4.603;10342.441;10606.0;0
ACCE;4.605;10342.443;-0.76914;3.97318;8.27975;3
AHRS;4.606;10342.443;26.727869;8.196877;-20.993090;0.23935413;0.02637164;-0.16054705;76
MAGN;4.607;10342.445;-0.80000;0.60000;-28.90000;3
GYRO;4.609;10342.446;0.10786;0.21518;0.06232;3
LIGH;4.613;10342.451;10606.0;0
GYRO;4.615;10342.453;0.12703;0.18376;0.03196;3
ACCE;4.617;10342.454;-1.08697;4.02585;8.19835;3
AHRS;4.617;10342.454;26.807367;8.334339;-20.806206;0.24016128;0.02777747;-0.15862140;124
MAGN;4.618;10342.456;-0.80000;0.60000;-29.30000;3
GYRO;4.622;10342.460;0.12810;0.15606;0.00533;3
LIGH;4.623;10342.461;10608.0;0
MAGN;4.627;10342.465;-0.80000;0.60000;-29.30000;3
GYRO;4.629;10342.466;0.10786;0.13183;-0.00879;3
ACCE;4.630;10342.467;-1.22882;4.13000;8.25221;3
AHRS;4.631;10342.467;26.879509;8.447264;-20.807384;0.24091649;0.02859747;-0.15832382;-78
LIGH;4.634;10342.471;10608.0;0
GYRO;4.635;10342.473;0.06631;0.10147;-0.01678;3
MAGN;4.638;10342.475;-0.80000;0.60000;-29.30000;3
ACCE;4.642;10342.480;-1.12168;4.04919;8.33362;3
AHRS;4.643;10342.480;26.887148;8.481809;-20.851740;0.24103877;0.02877989;-0.15861416;42
LIGH;4.645;10342.481;10608.0;0
GYRO;4.645;10342.481;0.01465;0.09108;-0.00932;3
MAGN;4.648;10342.485;-0.80000;0.60000;-29.30000;3
GYRO;4.650;10342.488;-0.01092;0.10227;0.00985;3
LIGH;4.653;10342.491;10582.0;0
ACCE;4.655;10342.493;-1.03549;3.82773;8.43717;3
AHRS;4.656;10342.493;26.853338;8.544712;-20.851820;0.24084531;0.02936189;-0.15851589;67
GYRO;4.657;10342.494;-0.01465;0.11132;0.04075;3
MAGN;4.658;10342.496;-0.80000;0.60000;-29.30000;3
SOUN;4.665;209.69;0.00640;50.10
GYRO;4.676;10342.503;-0.00133;0.11025;0.06551;3
LIGH;4.678;10342.504;10582.0;0
ACCE;4.679;10342.506;-1.02173;3.74573;8.60237;3
AHRS;4.680;10342.506;26.808424;8.595223;-20.896370;0.24055405;0.02976574;-0.15882631;-32
MAGN;4.682;10342.509;-0.40000;0.60000;-29.30000;3
GYRO;4.683;10342.510;0.02157;0.11318;0.09934;3
LIGH;4.695;10342.511;10582.0;0
MAGN;4.696;10342.516;-0.40000;0.60000;-29.30000;3
GYRO;4.697;10342.517;0.02850;0.12490;0.11798;3
ACCE;4.698;10342.518;-1.06841;3.92470;8.63708;3
AHRS;4.699;10342.518;26.804363;8.628158;-20.156977;0.24036711;0.03159925;-0.15258239;-92
LIGH;4.701;10342.522;10556.0;0
GYRO;4.702;10342.524;0.02264;0.13076;0.12757;3
MAGN;4.703;10342.526;-0.40000;0.20000;-29.30000;3
LIGH;4.705;10342.531;10556.0;0
ACCE;4.706;10342.532;-1.22104;4.10486;8.59758;3
AHRS;4.707;10342.532;26.799681;8.647267;-20.188208;0.24036227;0.03170117;-0.15280804;35
GYRO;4.709;10342.533;0.00346;0.11824;0.13502;3
MAGN;4.710;10342.537;-0.40000;0.20000;-29.30000;3
GYRO;4.711;10342.539;-0.01731;0.11025;0.13369;3
LIGH;4.713;10342.541;10586.0;0
ACCE;4.714;10342.543;-1.34913;4.22876;8.52037;3
AHRS;4.716;10342.543;26.793617;8.689773;-20.110384;0.24034676;0.03222967;-0.15207416;-27
MAGN;4.717;10342.545;-0.40000;0.20000;-29.30000;3
GYRO;4.718;10342.547;-0.03968;0.08895;0.13582;3
LIGH;4.718;10342.552;10586.0;0
GYRO;4.719;10342.553;-0.07111;0.05113;0.13183;3
MAGN;4.720;10342.556;-0.40000;0.20000;-29.30000;3
ACCE;4.720;10342.557;-1.37248;4.23774;8.37312;3
AHRS;4.721;10342.557;26.753021;8.692459;-20.152580;0.24002494;0.03222988;-0.15246136;37
GYRO;4.731;10342.560;-0.10040;0.02290;0.12543;3
LIGH;4.731;10342.562;10586.0;0
MAGN;4.732;10342.566;-0.40000;0.20000;-29.30000;3
GYRO;4.735;10342.567;-0.14354;0.00586;0.11159;3
ACCE;4.736;10342.569;-1.27372;4.18447;8.27257;3
AHRS;4.741;10342.569;26.660337;8.647966;-20.065609;0.23917119;0.03219054;-0.15191811;-31
LIGH;4.746;10342.572;10589.0;0
GYRO;4.748;10342.574;-0.18030;-0.01651;0.08868;3
MAGN;4.749;10342.576;-0.40000;0.20000;-29.30000;3
GYRO;4.750;10342.580;-0.20799;-0.05273;0.07057;3
LIGH;4.750;10342.582;10589.0;0
ACCE;4.751;10342.583;-1.26593;4.21559;8.36175;3
AHRS;4.752;10342.583;26.513618;8.578410;-20.036428;0.23785111;0.03190745;-0.15196204;-112
MAGN;4.753;10342.586;0.00000;0.20000;-29.30000;3
GYRO;4.753;10342.587;-0.22664;-0.10040;0.05033;3
LIGH;4.754;10342.592;10533.0;0
GYRO;4.763;10342.594;-0.23782;-0.13103;0.03595;3
MAGN;4.764;10342.596;0.00000;0.20000;-29.30000;3
ACCE;4.765;10342.597;-1.26234;4.13120;8.63708;3
AHRS;4.766;10342.597;26.319065;8.454213;-19.093973;0.23580356;0.03312363;-0.14451301;101
GYRO;4.767;10342.602;-0.23249;-0.14115;0.03116;3
LIGH;4.767;10342.602;10558.0;0
MAGN;4.768;10342.606;0.00000;0.20000;-29.30000;3
GYRO;4.771;10342.608;-0.21012;-0.14088;0.04447;3
ACCE;4.772;10342.610;-1.25336;3.99473;8.65683;3
AHRS;4.773;10342.610;26.112186;8.304126;-18.726967;0.23378529;0.03293469;-0.14193693;78
LIGH;4.774;10342.611;10558.0;0
MAGN;4.778;10342.615;0.00000;0.20000;-29.30000;3
GYRO;4.779;10342.617;-0.16858;-0.14434;0.06312;3
LIGH;4.784;10342.622;10582.0;0
ACCE;4.786;10342.623;-1.13964;3.95642;8.76038;3
AHRS;4.788;10342.623;26.011948;8.206253;-18.457146;0.23275092;0.03281400;-0.13996430;-8
GYRO;4.790;10342.625;-0.11105;-0.13715;0.07670;3
MAGN;4.791;10342.626;0.00000;0.20000;-29.30000;3
LIGH;4.794;10342.631;10582.0;0
GYRO;4.795;10342.633;-0.05140;-0.12623;0.08842;3
MAGN;4.798;10342.636;0.00000;0.20000;-29.30000;3
ACCE;4.799;10342.637;-1.07799;4.09109;8.71070;3
AHRS;4.800;10342.637;25.924097;8.023688;-17.846149;0.23162323;0.03264842;-0.13528243;12
GYRO;4.802;10342.640;-0.02104;-0.11452;0.09534;3
LIGH;4.803;10342.641;10582.0;0
MAGN;4.808;10342.646;0.00000;0.20000;-29.30000;3
GYRO;4.809;10342.647;-0.01305;-0.10173;0.10573;3
ACCE;4.811;10342.649;-0.96067;4.23355;8.65624;3
AHRS;4.812;10342.649;25.911095;7.881595;-17.591881;0.23127618;0.03198662;-0.13344415;-56
LIGH;4.816;10342.652;10584.0;0
GYRO;4.817;10342.654;-0.02370;-0.08735;0.10866;3
MAGN;4.818;10342.656;0.00000;0.20000;-29.30000;3
GYRO;4.825;10342.662;-0.04075;-0.07084;0.10759;3
LIGH;4.826;10342.662;10584.0;0
ACCE;4.827;10342.663;-0.86610;4.29161;8.60775;3
AHRS;4.828;10342.663;25.889050;7.743606;-17.262848;0.23084135;0.03152121;-0.13097528;-44
MAGN;4.829;10342.666;0.00000;0.20000;-29.30000;3
GYRO;4.831;10342.669;-0.06205;-0.04927;0.09880;3
LIGH;4.835;10342.672;10589.0;0
GYRO;4.838;10342.675;-0.07430;-0.04581;0.08416;3
ACCE;4.839;10342.677;-0.95170;4.39456;8.53174;3
AHRS;4.840;10342.677;25.848068;7.651796;-17.043816;0.23033400;0.03124695;-0.12935285;-70
MAGN;4.842;10342.678;0.00000;0.20000;-29.70000;3
LIGH;4.846;10342.683;10589.0;0
GYRO;4.847;10342.685;-0.10040;-0.04527;0.06125;3
MAGN;4.851;10342.688;0.00000;0.20000;-29.70000;3
ACCE;4.852;10342.689;-1.08397;4.45980;8.46231;3
AHRS;4.853;10342.689;25.809471;7.602234;-16.868126;0.22990721;0.03123602;-0.12800689;52
LIGH;4.855;10342.691;10589.0;0
GYRO;4.856;10342.694;-0.12543;-0.05087;0.04021;3
MAGN;4.859;10342.696;0.00000;0.20000;-29.70000;3
GYRO;4.865;10342.702;-0.14141;-0.05699;0.02344;3
LIGH;4.867;10342.702;10565.0;0
ACCE;4.867;10342.704;-1.09595;4.42628;8.56765;3
AHRS;4.869;10342.704;25.686016;7.519578;-16.767677;0.22875342;0.03091031;-0.12743045;-34
MAGN;4.870;10342.707;0.00000;0.20000;-29.70000;3
GYRO;4.872;10342.710;-0.14408;-0.07404;0.00985;3
LIGH;4.874;10342.711;10565.0;0
MAGN;4.880;10342.717;0.00000;0.20000;-29.70000;3
GYRO;4.881;10342.719;-0.14940;-0.10306;0.00533;3
ACCE;4.885;10342.720;-1.05046;4.30358;8.59638;3
AHRS;4.887;10342.720;25.541265;7.411128;-16.660231;0.22739090;0.03040772;-0.12686159;-16
LIGH;4.890;10342.722;10565.0;0
MAGN;4.891;10342.727;0.00000;0.20000;-29.70000;3
GYRO;4.893;10342.729;-0.14727;-0.10360;0.00959;3
LIGH;4.895;10342.732;10565.0;0
ACCE;4.897;10342.734;-0.95110;4.30118;8.65324;3
AHRS;4.899;10342.734;25.461870;7.332283;-16.549385;0.22660871;0.03007033;-0.12614916;-49
GYRO;4.902;10342.736;-0.14248;-0.09747;0.01332;3
MAGN;4.904;10342.738;0.00000;0.60000;-29.70000;3
LIGH;4.906;10342.742;10565.0;0
GYRO;4.907;10342.745;-0.14088;-0.08362;0.01039;3
ACCE;4.909;10342.747;-0.90202;4.27245;8.73106;3
AHRS;4.911;10342.747;25.325695;7.216977;-16.224430;0.22525516;0.02992065;-0.12374814;58
MAGN;4.913;10342.749;0.00000;0.60000;-29.70000;3
LIGH;4.916;10342.752;10565.0;0
GYRO;4.917;10342.754;-0.13129;-0.06285;0.00479;3
MAGN;4.920;10342.757;-1.60000;0.60000;-29.70000;3
ACCE;4.923;10342.760;-0.93733;4.35924;8.94833;3
AHRS;4.925;10342.760;25.253401;7.161189;-17.894396;0.22499458;0.02626964;-0.13798068;-79
LIGH;4.928;10342.762;10565.0;0
GYRO;4.929;10342.764;-0.10892;-0.04874;-0.00533;3
MAGN;4.931;10342.766;-0.40000;0.60000;-29.70000;3
GYRO;4.936;10342.772;-0.07483;-0.03702;-0.01065;3
LIGH;4.955;10342.773;10565.0;0
ACCE;4.956;10342.775;-0.97803;4.41551;8.99322;3
AHRS;4.958;10342.775;25.157110;7.102044;-17.691883;0.22407044;0.02630652;-0.13647094;-49
MAGN;4.960;10342.777;-0.40000;0.60000;-29.70000;3
GYRO;4.962;10342.778;-0.03542;-0.03063;-0.00826;3
LIGH;4.964;10342.781;10565.0;0
MAGN;4.965;10342.786;-0.40000;0.60000;-29.70000;3
GYRO;4.966;10342.787;-0.00506;-0.03063;0.00186;3
ACCE;4.966;10342.788;-0.93793;4.33351;8.87531;3
AHRS;4.967;10342.788;25.137390;7.060634;-17.458708;0.22380246;0.02644145;-0.13460466;-46
LIGH;4.968;10342.791;10565.0;0
GYRO;4.968;10342.794;0.01039;-0.03169;0.00213;3
MAGN;4.969;10342.796;-0.40000;0.60000;-29.70000;3
ACCE;4.969;10342.800;-0.92955;4.32153;8.81605;3
AHRS;4.970;10342.800;25.145367;7.035386;-17.323099;0.22380853;0.02648251;-0.13350557;-86
GYRO;4.971;10342.802;0.01838;-0.02716;-0.00240;3
MAGN;4.972;10342.808;-0.40000;0.60000;-29.70000;3
LIGH;4.972;10342.802;10565.0;0
GYRO;4.973;10342.809;0.01625;-0.02397;-0.00559;3
LIGH;4.980;10342.811;10567.0;0
ACCE;4.981;10342.813;-0.90860;4.36583;8.81186;3
AHRS;4.981;10342.813;25.159935;6.998582;-17.230158;0.22386652;0.02633380;-0.13278304;-108
MAGN;4.982;10342.816;-0.40000;1.00000;-29.70000;3
GYRO;4.985;10342.817;-0.00186;-0.03968;-0.00613;3
LIGH;4.986;10342.821;10567.0;0
GYRO;4.986;10342.824;-0.01784;-0.04501;-0.00586;3
ACCE;4.990;10342.825;-0.84934;4.29101;8.90044;3
AHRS;4.995;10342.825;25.146450;6.945521;-16.809715;0.22359534;0.02672615;-0.12935509;126
MAGN;5.000;10342.826;-0.40000;1.00000;-29.70000;3
GYRO;5.001;10342.831;-0.03116;-0.03462;-0.00506;3
LIGH;5.002;10342.831;10647.0;0
MAGN;5.004;10342.835;-0.40000;1.00000;-29.70000;3
ACCE;5.005;10342.837;-0.92775;4.21499;8.94174;3
AHRS;5.006;10342.837;25.126474;6.917445;-16.705576;0.22337177;0.02671965;-0.12854785;-10
GYRO;5.007;10342.838;-0.04075;-0.02610;-0.00027;3
LIGH;5.007;10342.841;10543.0;0
MAGN;5.008;10342.845;-0.40000;1.00000;-29.70000;3
GYRO;5.017;10342.846;-0.03968;-0.02530;0.01438;3
ACCE;5.018;10342.849;-0.93075;4.11743;8.99621;3
AHRS;5.019;10342.849;25.074846;6.875677;-16.604467;0.22286801;0.02663383;-0.12781720;24
LIGH;5.020;10342.852;10543.0;0
GYRO;5.020;10342.853;-0.02796;-0.01411;0.01944;3
MAGN;5.021;10342.856;-0.40000;1.00000;-29.70000;3
GYRO;5.023;10342.860;-0.00133;-0.00772;0.02131;3
LIGH;5.024;10342.861;10543.0;0
ACCE;5.025;10342.863;-0.94212;4.12940;8.92858;3
AHRS;5.026;10342.863;25.050819;6.846461;-16.510815;0.22261196;0.02660166;-0.12710305;50
MAGN;5.028;10342.866;-0.40000;1.00000;-29.70000;3
GYRO;5.029;10342.867;0.02903;-0.01864;0.01758;3
LIGH;5.034;10342.871;10543.0;0
GYRO;5.036;10342.873;0.05459;-0.02210;0.01172;3
MAGN;5.040;10342.875;-0.40000;1.00000;-29.70000;3
ACCE;5.051;10342.877;-0.89603;4.19045;8.93157;3
AHRS;5.052;10342.877;25.073029;6.811985;-16.386316;0.22273158;0.02652338;-0.12610309;29
GYRO;5.053;10342.880;0.07270;-0.01225;0.00320;3
LIGH;5.053;10342.881;10543.0;0
MAGN;5.053;10342.885;-0.40000;1.00000;-29.70000;3
GYRO;5.054;10342.887;0.06631;-0.00905;-0.01225;3
ACCE;5.055;10342.888;-0.84695;4.27126;8.83281;3
AHRS;5.055;10342.888;25.121592;6.790530;-16.332550;0.22310355;0.02638288;-0.12565404;-108
LIGH;5.056;10342.891;10571.0;0
GYRO;5.056;10342.893;0.05193;-0.00719;-0.02477;3
MAGN;5.057;10342.895;-0.40000;1.00000;-29.70000;3
GYRO;5.064;10342.900;0.02956;-0.00240;-0.04474;3
LIGH;5.065;10342.902;10571.0;0
ACCE;5.065;10342.902;-0.82660;4.24731;8.82144;3
AHRS;5.066;10342.902;25.144014;6.781975;-16.283976;0.22327138;0.02637581;-0.12524389;-118
MAGN;5.068;10342.906;-0.40000;1.00000;-29.70000;3
GYRO;5.069;10342.907;0.01145;0.00133;-0.06844;3
LIGH;5.073;10342.911;10571.0;0
GYRO;5.076;10342.914;0.00932;0.00346;-0.09374;3
ACCE;5.077;10342.915;-0.87209;4.09588;8.85855;3
AHRS;5.078;10342.915;25.129631;6.797108;-16.302946;0.22317149;0.02648540;-0.12538540;-89
MAGN;5.079;10342.916;-0.40000;1.00000;-29.70000;3
GYRO;5.084;10342.921;0.01678;0.00559;-0.10706;3
LIGH;5.084;10342.921;10571.0;0
MAGN;5.088;10342.926;-0.40000;1.00000;-29.70000;3
ACCE;5.089;10342.927;-0.94032;4.05817;8.85376;3
AHRS;5.090;10342.927;25.118881;6.811894;-16.318069;0.22310084;0.02659481;-0.12549242;-97
GYRO;5.091;10342.928;0.03808;0.01145;-0.11398;3
LIGH;5.093;10342.931;10571.0;0
GYRO;5.097;10342.934;0.05406;0.02024;-0.10626;3
MAGN;5.098;10342.936;-0.40000;1.00000;-29.70000;3
ACCE;5.101;10342.939;-1.01873;3.98216;8.94713;3
AHRS;5.102;10342.939;25.119314;6.856498;-16.396917;0.22317183;0.02681681;-0.12607011;55
LIGH;5.103;10342.941;10543.0;0
GYRO;5.105;10342.943;0.06631;0.03249;-0.09401;3
MAGN;5.107;10342.945;-0.40000;1.00000;-29.70000;3
GYRO;5.111;10342.949;0.07057;0.04740;-0.08868;3
LIGH;5.114;10342.951;10543.0;0
ACCE;5.117;10342.954;-0.98402;3.98635;8.96030;3
AHRS;5.117;10342.954;25.142063;6.918107;-16.495092;0.22345395;0.02711470;-0.12676010;123
MAGN;5.118;10342.956;-0.40000;1.00000;-29.70000;3
GYRO;5.120;10342.958;0.07910;0.07377;-0.09135;3
LIGH;5.124;10342.961;10543.0;0
GYRO;5.127;10342.965;0.09614;0.08922;-0.10173;3
MAGN;5.128;10342.966;-0.40000;1.00000;-29.70000;3
ACCE;5.130;10342.968;-1.02113;4.15514;8.76457;3
AHRS;5.131;10342.968;25.196011;7.024951;-16.705692;0.22407599;0.02753165;-0.12828417;18
LIGH;5.134;10342.971;10571.0;0
GYRO;5.139;10342.973;0.10839;0.08709;-0.11372;3
MAGN;5.140;10342.975;-0.40000;1.00000;-29.70000;3
GYRO;5.144;10342.980;0.10733;0.08309;-0.12277;3
LIGH;5.145;10342.981;10571.0;0
ACCE;5.145;10342.982;-1.16119;4.18925;8.75979;3
AHRS;5.146;10342.982;25.266739;7.154634;-16.876738;0.22485690;0.02819327;-0.12941481;8
MAGN;5.148;10342.986;-0.40000;1.00000;-29.70000;3
GYRO;5.149;10342.987;0.09241;0.09401;-0.12863;3
LIGH;5.154;10342.991;10545.0;0
GYRO;5.157;10342.994;0.07004;0.11452;-0.13715;3
ACCE;5.158;10342.996;-1.11929;4.23714;8.76817;3
AHRS;5.159;10342.996;25.309578;7.287576;-17.047340;0.22540954;0.02891906;-0.13055584;27
MAGN;5.160;10342.997;-0.40000;1.00000;-29.70000;3
LIGH;5.164;10343.001;10545.0;0
GYRO;5.166;10343.003;0.05087;0.13369;-0.15713;3
MAGN;5.168;10343.005;-0.40000;1.00000;-29.70000;3
ACCE;5.171;10343.009;-1.26354;4.22098;8.91481;3
AHRS;5.172;10343.009;25.316244;7.404156;-17.390549;0.22568664;0.02921581;-0.13321060;126
GYRO;5.173;10343.010;0.05140;0.14781;-0.16884;3
LIGH;5.174;10343.012;10545.0;0
MAGN;5.179;10343.016;-0.40000;1.00000;-29.70000;3
GYRO;5.180;10343.018;0.06205;0.15020;-0.17577;3
LIGH;5.184;10343.021;10571.0;0
ACCE;5.186;10343.023;-1.40659;4.04979;8.85915;3
AHRS;5.187;10343.023;25.321842;7.608749;-17.675955;0.22604734;0.03036719;-0.13520460;113
GYRO;5.188;10343.025;0.08549;0.14088;-0.18722;3
MAGN;5.193;10343.027;-0.40000;1.00000;-29.70000;3
LIGH;5.194;10343.032;10571.0;0
GYRO;5.196;10343.034;0.12011;0.13635;-0.19281;3
MAGN;5.199;10343.036;-0.40000;1.00000;-29.70000;3
ACCE;5.200;10343.037;-1.50775;4.03543;8.79271;3
AHRS;5.200;10343.037;25.369911;7.840383;-18.213053;0.22687133;0.03118420;-0.13922277;-114
GYRO;5.214;10343.042;0.15846;0.11851;-0.19015;3
LIGH;5.215;10343.042;10571.0;0
MAGN;5.215;10343.046;-0.40000;1.00000;-29.70000;3
GYRO;5.216;10343.049;0.18775;0.09774;-0.17976;3
ACCE;5.216;10343.051;-1.46645;3.96360;8.60416;3
AHRS;5.217;10343.051;25.475330;8.036636;-18.520443;0.22807798;0.03206674;-0.14132316;-17
LIGH;5.220;10343.052;10573.0;0
MAGN;5.220;10343.056;-0.40000;1.00000;-29.70000;3
GYRO;5.221;10343.057;0.20267;0.08709;-0.17817;3
SOUN;5.221;371.22;0.01133;55.06
LIGH;5.231;10343.061;10573.0;0
ACCE;5.232;10343.063;-1.35691;4.08152;8.52815;3
AHRS;5.234;10343.063;25.543837;8.125077;-18.685627;0.22880641;0.03237720;-0.14247265;-48
GYRO;5.235;10343.064;0.21811;0.08043;-0.18695;3
MAGN;5.236;10343.065;-0.40000;1.00000;-29.70000;3
GYRO;5.239;10343.071;0.23622;0.06631;-0.19414;3
LIGH;5.240;10343.071;10552.0;0
MAGN;5.241;10343.075;-2.70000;1.00000;-29.70000;3
ACCE;5.241;10343.076;-1.40061;4.18686;8.43358;3
AHRS;5.248;10343.076;25.701319;8.282147;-21.513920;0.23107229;0.02776351;-0.16571487;84
GYRO;5.256;10343.078;0.24421;0.04607;-0.20187;3
LIGH;5.257;10343.081;10552.0;0
MAGN;5.259;10343.085;-0.20000;1.00000;-29.70000;3
GYRO;5.260;10343.086;0.23942;0.03036;-0.21119;3
ACCE;5.260;10343.089;-1.31023;4.15813;8.30309;3
AHRS;5.261;10343.089;25.870556;8.413099;-20.727644;0.23246604;0.03016269;-0.15870853;48
LIGH;5.264;10343.091;10552.0;0
GYRO;5.265;10343.093;0.23249;0.03302;-0.22158;3
MAGN;5.265;10343.095;-0.20000;0.60000;-29.70000;3
GYRO;5.268;10343.100;0.23249;0.03915;-0.22051;3
LIGH;5.269;10343.101;10530.0;0
ACCE;5.269;10343.102;-1.43832;4.15574;8.24324;3
AHRS;5.270;10343.102;26.015980;8.545344;-20.313314;0.23374465;0.03187214;-0.15483063;-66
MAGN;5.271;10343.106;-0.20000;0.60000;-29.70000;3
GYRO;5.272;10343.107;0.23303;0.02637;-0.20560;3
LIGH;5.283;10343.111;10530.0;0
GYRO;5.283;10343.114;0.22078;0.00772;-0.18802;3
ACCE;5.284;10343.115;-1.32220;4.09229;8.11874;3
AHRS;5.286;10343.115;26.162317;8.649756;-20.110514;0.23504500;0.03292215;-0.15277700;43
MAGN;5.287;10343.116;-0.20000;0.60000;-29.70000;3
GYRO;5.288;10343.120;0.20160;0.00453;-0.18269;3
LIGH;5.288;10343.121;10530.0;0
MAGN;5.289;10343.126;-0.20000;0.60000;-29.70000;3
ACCE;5.290;10343.127;-1.32459;4.05338;8.04332;3
AHRS;5.290;10343.127;26.226709;8.696765;-19.600691;0.23549323;0.03425895;-0.14834850;112
GYRO;5.291;10343.128;0.18509;0.01491;-0.18109;3
LIGH;5.294;10343.131;10482.0;0
MAGN;5.297;10343.135;-0.20000;0.60000;-29.70000;3
GYRO;5.298;10343.136;0.16059;-0.01225;-0.16884;3
ACCE;5.301;10343.139;-1.37188;4.07314;7.95593;3
AHRS;5.302;10343.139;26.346889;8.790224;-19.632154;0.23662403;0.03478548;-0.14830227;111
LIGH;5.303;10343.141;10482.0;0
GYRO;5.305;10343.143;0.13715;-0.04900;-0.15446;3
MAGN;5.307;10343.145;-0.20000;0.60000;-29.70000;3
GYRO;5.312;10343.149;0.12011;-0.06152;-0.14461;3
LIGH;5.314;10343.151;10487.0;0
ACCE;5.315;10343.153;-1.20368;3.97019;8.00621;3
AHRS;5.316;10343.153;26.413883;8.805619;-19.558220;0.23717888;0.03496060;-0.14758568;73
MAGN;5.318;10343.156;-4.20000;0.60000;-29.70000;3
GYRO;5.319;10343.157;0.09827;-0.05939;-0.13476;3
LIGH;5.323;10343.161;10487.0;0
GYRO;5.325;10343.163;0.08336;-0.06019;-0.13103;3
MAGN;5.327;10343.165;-0.20000;0.20000;-29.70000;3
ACCE;5.328;10343.166;-1.15401;4.00969;8.06906;3
AHRS;5.329;10343.166;26.456112;8.805484;-22.643726;0.23838343;0.02848469;-0.17332292;11
GYRO;5.332;10343.170;0.07164;-0.05779;-0.12543;3
LIGH;5.333;10343.171;10487.0;0
MAGN;5.337;10343.175;-0.70000;0.20000;-29.70000;3
GYRO;5.339;10343.177;0.07430;-0.05566;-0.11851;3
ACCE;5.340;10343.178;-1.18214;4.09528;8.15525;3
AHRS;5.341;10343.178;26.485895;8.803236;-22.385508;0.23856187;0.02894960;-0.17114423;-12
LIGH;5.343;10343.181;10461.0;0
GYRO;5.366;10343.183;0.08176;-0.05912;-0.11452;3
MAGN;5.367;10343.185;-0.70000;0.20000;-29.70000;3
GYRO;5.367;10343.190;0.09721;-0.06365;-0.10493;3
LIGH;5.368;10343.191;10461.0;0
ACCE;5.368;10343.191;-1.17436;4.06954;8.26538;3
AHRS;5.369;10343.191;26.525259;8.792214;-22.139959;0.23880903;0.02929885;-0.16907911;76
MAGN;5.370;10343.196;-0.30000;0.20000;-29.70000;3
GYRO;5.370;10343.197;0.11105;-0.06471;-0.09374;3
LIGH;5.371;10343.202;10461.0;0
GYRO;5.371;10343.204;0.11745;-0.06045;-0.07910;3
ACCE;5.371;10343.205;-1.19231;4.04560;8.21211;3
AHRS;5.372;10343.205;26.587269;8.774597;-21.544357;0.23914239;0.03028512;-0.16408302;-34
MAGN;5.373;10343.206;-0.80000;0.20000;-29.70000;3
GYRO;5.374;10343.211;0.11638;-0.04900;-0.06099;3
LIGH;5.375;10343.211;10437.0;0
MAGN;5.379;10343.215;-0.80000;0.20000;-29.70000;3
ACCE;5.380;10343.217;-1.12348;4.13479;8.26957;3
AHRS;5.380;10343.217;26.624104;8.758221;-21.585011;0.23943497;0.02999964;-0.16441925;-32
GYRO;5.381;10343.218;0.11212;-0.03569;-0.04341;3
LIGH;5.385;10343.221;10437.0;0
MAGN;5.391;10343.225;-0.80000;0.20000;-29.70000;3
GYRO;5.392;10343.226;0.09934;-0.02397;-0.02903;3
ACCE;5.393;10343.229;-1.18872;4.22577;8.31327;3
AHRS;5.393;10343.229;26.697674;8.744706;-21.627958;0.24003644;0.02966915;-0.16473144;37
LIGH;5.394;10343.231;10439.0;0
GYRO;5.435;10343.233;0.08229;-0.01944;-0.01598;3
MAGN;5.435;10343.235;-1.80000;0.20000;-29.70000;3
GYRO;5.436;10343.239;0.06418;-0.01811;-0.00373;3
LIGH;5.436;10343.241;10439.0;0
ACCE;5.437;10343.243;-1.35751;4.36283;8.32763;3
AHRS;5.437;10343.243;26.746487;8.740211;-22.720907;0.24070536;0.02725222;-0.17380323;-127
MAGN;5.438;10343.245;-0.90000;0.20000;-29.70000;3
GYRO;5.438;10343.246;0.04128;-0.01758;0.00639;3
LIGH;5.442;10343.251;10439.0;0
GYRO;5.442;10343.253;0.01571;-0.02850;0.02024;3
MAGN;5.443;10343.255;-0.90000;0.20000;-29.70000;3
ACCE;5.444;10343.256;-1.58855;4.38318;8.29172;3
AHRS;5.444;10343.256;26.766293;8.737185;-22.327934;0.24076988;0.02801685;-0.17051490;-41
GYRO;5.445;10343.259;-0.01092;-0.04208;0.03302;3
GYRO;5.445;10343.273;-0.05939;-0.08096;0.05886;3
MAGN;5.446;10343.275;-0.90000;-0.20000;-29.70000;3
ACCE;5.446;10343.279;-1.70228;4.31256;8.13011;3
AHRS;5.447;10343.279;26.730267;8.691761;-22.253611;0.24038611;0.02785862;-0.17002755;44
GYRO;5.447;10343.280;-0.07217;-0.10493;0.06711;3
LIGH;5.448;10343.281;10413.0;0
MAGN;5.448;10343.285;-0.90000;-0.20000;-29.70000;3
GYRO;5.449;10343.286;-0.08176;-0.13156;0.07297;3
GNSS;5.449;1490622055.000;40.313517;-3.483169;601.000;0.000;3.0;0.0;19;18
LIGH;5.454;10343.291;10411.0;0
GNSS;5.454;1490622055.000;40.313517;-3.483169;601.000;0.000;3.0;0.0;19;18
ACCE;5.456;10343.292;-1.69689;4.28383;7.85059;3
AHRS;5.456;10343.292;26.680941;8.596507;-22.240963;0.23983334;0.02717893;-0.17017181;-30
GYRO;5.457;10343.293;-0.09774;-0.16751;0.08149;3
MAGN;5.458;10343.295;-0.90000;-0.20000;-29.70000;3
GYRO;5.481;10343.300;-0.11904;-0.20160;0.08469;3
LIGH;5.481;10343.301;10411.0;0
ACCE;5.482;10343.304;-1.57658;4.31974;7.95773;3
AHRS;5.482;10343.304;26.612215;8.441780;-22.083912;0.23899835;0.02633870;-0.16925444;-48
MAGN;5.483;10343.305;-0.90000;-0.20000;-29.70000;3
GYRO;5.483;10343.306;-0.13449;-0.23223;0.08069;3
LIGH;5.484;10343.311;10435.0;0
GYRO;5.484;10343.313;-0.14887;-0.25753;0.07244;3
MAGN;5.485;10343.315;-2.10000;-0.20000;-29.70000;3
ACCE;5.485;10343.316;-1.44490;4.29639;8.14926;3
AHRS;5.486;10343.316;26.514807;8.237553;-23.079390;0.23809563;0.02273956;-0.17807432;-116
GYRO;5.486;10343.319;-0.15260;-0.27058;0.06764;3
LIGH;5.487;10343.321;10435.0;0
MAGN;5.487;10343.325;-1.20000;-0.20000;-29.70000;3
GYRO;5.490;10343.326;-0.14940;-0.27457;0.07057;3
ACCE;5.490;10343.328;-1.45508;4.21619;8.22827;3
AHRS;5.491;10343.328;26.403227;8.015886;-22.825802;0.23678012;0.02162156;-0.17653067;121
LIGH;5.493;10343.331;10435.0;0
GYRO;5.495;10343.332;-0.13555;-0.27697;0.08336;3
MAGN;5.497;10343.335;-1.20000;-0.20000;-29.70000;3
GYRO;5.501;10343.339;-0.12171;-0.27883;0.09215;3
ACCE;5.503;10343.340;-1.32100;4.15334;8.37372;3
AHRS;5.507;10343.340;26.304085;7.777085;-22.395931;0.23551457;0.02069412;-0.17353350;76
LIGH;5.510;10343.341;10485.0;0
MAGN;5.512;10343.345;-1.20000;-0.20000;-29.70000;3
GYRO;5.512;10343.346;-0.09667;-0.27004;0.09694;3
LIGH;5.513;10343.351;10485.0;0
ACCE;5.515;10343.352;-1.29646;4.12341;8.37192;3
AHRS;5.515;10343.352;26.263199;7.660246;-22.174704;0.23495984;0.02024562;-0.17196584;110
GYRO;5.516;10343.353;-0.06685;-0.26046;0.09667;3
MAGN;5.517;10343.355;-1.20000;-0.20000;-29.70000;3
GYRO;5.527;10343.360;-0.04021;-0.26578;0.09907;3
LIGH;5.528;10343.361;10485.0;0
MAGN;5.528;10343.365;-1.20000;-0.20000;-29.70000;3
ACCE;5.529;10343.365;-1.23301;4.14616;8.27077;3
AHRS;5.529;10343.365;26.220646;7.415219;-21.494740;0.23412591;0.01966475;-0.16682784;55
GYRO;5.530;10343.366;-0.02210;-0.26658;0.09987;3
LIGH;5.533;10343.371;10510.0;0
GYRO;5.535;10343.373;-0.00346;-0.26232;0.09800;3
MAGN;5.537;10343.375;-1.20000;-0.20000;-29.70000;3
ACCE;5.540;10343.377;-1.18752;4.10246;8.21929;3
AHRS;5.540;10343.377;26.210976;7.187692;-21.025692;0.23363911;0.01873635;-0.16337977;45
GYRO;5.541;10343.379;0.00346;-0.25726;0.09880;3
LIGH;5.543;10343.381;10510.0;0
MAGN;5.547;10343.385;-1.20000;-0.20000;-29.70000;3
GYRO;5.548;10343.386;-0.00506;-0.24927;0.10892;3
ACCE;5.551;10343.389;-1.10552;4.16591;8.12592;3
AHRS;5.552;10343.389;26.216560;6.968956;-20.757238;0.23333307;0.01744442;-0.16157505;-76
LIGH;5.553;10343.391;10513.0;0
GYRO;5.555;10343.392;-0.03276;-0.23809;0.11159;3
MAGN;5.557;10343.395;-5.50000;-0.20000;-29.70000;3
GYRO;5.561;10343.399;-0.06045;-0.22317;0.10999;3
LIGH;5.563;10343.401;10513.0;0
ACCE;5.564;10343.402;-0.96666;4.22397;8.21989;3
AHRS;5.565;10343.402;26.189634;6.746781;-25.287239;0.23323101;0.00641722;-0.19981663;66
MAGN;5.567;10343.405;-1.60000;-0.20000;-29.70000;3
GYRO;5.568;10343.406;-0.09721;-0.20826;0.10466;3
LIGH;5.573;10343.411;10513.0;0
GYRO;5.574;10343.412;-0.12543;-0.19787;0.09694;3
MAGN;5.577;10343.414;-1.60000;-0.20000;-29.70000;3
ACCE;5.577;10343.415;-0.98282;4.21679;8.39228;3
AHRS;5.578;10343.415;26.107584;6.546650;-23.070580;0.23206575;0.00940718;-0.18184979;-25
GYRO;5.581;10343.419;-0.15526;-0.18349;0.09614;3
LIGH;5.584;10343.421;10540.0;0
MAGN;5.587;10343.425;-2.20000;-0.20000;-29.70000;3
GYRO;5.588;10343.426;-0.18083;-0.16858;0.10040;3
ACCE;5.589;10343.427;-1.00616;4.16531;8.56705;3
AHRS;5.590;10343.427;25.973358;6.366658;-23.067875;0.23066609;0.00815400;-0.18230632;42
LIGH;5.593;10343.431;10540.0;0
GYRO;5.594;10343.432;-0.19255;-0.15899;0.10333;3
MAGN;5.597;10343.435;-2.20000;-0.20000;-29.70000;3
GYRO;5.601;10343.439;-0.19574;-0.15500;0.10573;3
ACCE;5.602;10343.440;-0.99300;4.02824;8.65923;3
AHRS;5.604;10343.440;25.818001;6.206112;-22.964346;0.22911455;0.00730184;-0.18189619;47
LIGH;5.605;10343.442;10540.0;0
MAGN;5.608;10343.445;-2.20000;-0.20000;-29.70000;3
GYRO;5.609;10343.446;-0.19148;-0.14594;0.11079;3
LIGH;5.613;10343.451;10536.0;0
ACCE;5.615;10343.453;-1.02891;4.02525;8.68497;3
AHRS;5.616;10343.453;25.724409;6.121046;-22.952816;0.22820157;0.00678275;-0.18204786;-37
GYRO;5.619;10343.454;-0.18136;-0.14301;0.11531;3
MAGN;5.620;10343.455;-2.20000;-0.20000;-29.70000;3
LIGH;5.624;10343.461;10536.0;0
GYRO;5.624;10343.461;-0.17870;-0.14221;0.11771;3
MAGN;5.627;10343.465;-2.20000;-0.20000;-29.70000;3
ACCE;5.629;10343.466;-0.92775;4.06116;8.74542;3
AHRS;5.630;10343.466;25.561497;5.941316;-22.768696;0.22655308;0.00593814;-0.18100120;-22
GYRO;5.631;10343.468;-0.17124;-0.13449;0.11691;3
LIGH;5.634;10343.471;10562.0;0
GYRO;5.637;10343.475;-0.16378;-0.13555;0.12064;3
MAGN;5.638;10343.476;-7.50000;-0.20000;-29.70000;3
ACCE;5.641;10343.479;-0.90920;3.98874;8.75021;3
AHRS;5.642;10343.479;25.421707;5.787290;-28.653368;0.22510202;-0.00666381;-0.23031600;-32
LIGH;5.644;10343.481;10562.0;0
GYRO;5.645;10343.483;-0.15633;-0.14381;0.11958;3
MAGN;5.648;10343.485;-2.60000;-0.20000;-29.70000;3
GYRO;5.652;10343.490;-0.15686;-0.15153;0.11531;3
LIGH;5.654;10343.491;10562.0;0
ACCE;5.655;10343.491;-0.84994;3.96001;8.75739;3
AHRS;5.656;10343.491;25.276203;5.604512;-27.186962;0.22362109;-0.00499329;-0.21866591;67
SOUN;5.657;694.17;0.02118;60.50
MAGN;5.670;10343.495;-3.00000;0.20000;-29.70000;3
GYRO;5.671;10343.497;-0.15846;-0.15766;0.10626;3
LIGH;5.672;10343.504;10560.0;0
GYRO;5.673;10343.505;-0.15313;-0.16219;0.08842;3
ACCE;5.674;10343.506;-0.78350;3.96181;8.72208;3
AHRS;5.675;10343.506;25.123934;5.406353;-26.351944;0.22202693;-0.00470028;-0.21225089;31
MAGN;5.677;10343.508;-3.00000;0.20000;-29.70000;3
LIGH;5.678;10343.511;10560.0;0
GYRO;5.679;10343.513;-0.14567;-0.16671;0.07510;3
MAGN;5.680;10343.516;-3.00000;0.20000;-29.70000;3
ACCE;5.681;10343.519;-0.77931;4.04680;8.66222;3
AHRS;5.683;10343.519;25.054846;5.309941;-25.266153;0.22131810;-0.00326416;-0.20346634;-16
GYRO;5.684;10343.520;-0.13502;-0.17044;0.06977;3
LIGH;5.686;10343.521;10560.0;0
MAGN;5.688;10343.526;-3.00000;0.20000;-29.70000;3
GYRO;5.689;10343.527;-0.12277;-0.16991;0.06285;3
LIGH;5.699;10343.531;10560.0;0
ACCE;5.699;10343.532;-0.69252;4.04381;8.68916;3
AHRS;5.701;10343.532;24.947832;5.139504;-24.878054;0.22014232;-0.00372908;-0.20064746;-59
GYRO;5.702;10343.533;-0.10733;-0.16538;0.06125;3
MAGN;5.703;10343.536;-3.00000;0.20000;-29.70000;3
GYRO;5.719;10343.540;-0.09241;-0.16192;0.05832;3
LIGH;5.720;10343.542;10560.0;0
ACCE;5.720;10343.543;-0.61471;4.03543;8.75500;3
AHRS;5.721;10343.543;24.862011;4.974624;-24.462387;0.21915790;-0.00414345;-0.19756518;-101
MAGN;5.722;10343.546;-3.50000;0.60000;-29.70000;3
GYRO;5.723;10343.547;-0.08336;-0.15686;0.05992;3
LIGH;5.723;10343.552;10534.0;0
GYRO;5.724;10343.554;-0.08495;-0.14807;0.05832;3
MAGN;5.724;10343.556;-8.60000;0.60000;-29.70000;3
ACCE;5.725;10343.557;-0.53331;3.95941;8.78552;3
AHRS;5.726;10343.557;24.784800;4.816881;-30.142132;0.21771322;-0.01611983;-0.24502622;127
LIGH;5.727;10343.561;10534.0;0
GYRO;5.727;10343.561;-0.09401;-0.13369;0.05806;3
MAGN;5.728;10343.566;-3.50000;0.60000;-29.70000;3
ACCE;5.731;10343.568;-0.46388;3.98156;8.72028;3
AHRS;5.732;10343.568;24.737324;4.725375;-28.511435;0.21734461;-0.01367405;-0.23177145;101
GYRO;5.737;10343.569;-0.10892;-0.11345;0.04847;3
LIGH;5.738;10343.572;10534.0;0
MAGN;5.738;10343.576;-3.50000;0.60000;-29.70000;3
GYRO;5.741;10343.577;-0.12597;-0.10493;0.03569;3
LIGH;5.744;10343.581;10534.0;0
ACCE;5.745;10343.582;-0.49919;4.04800;8.66701;3
AHRS;5.747;10343.582;24.627239;4.589411;-27.304365;0.21630400;-0.01228230;-0.22211483;127
GYRO;5.749;10343.584;-0.13822;-0.09348;0.02477;3
MAGN;5.750;10343.586;-3.50000;0.60000;-29.70000;3
LIGH;5.754;10343.591;10534.0;0
GYRO;5.754;10343.592;-0.14248;-0.08602;0.01385;3
ACCE;5.756;10343.594;-0.57341;4.14616;8.76278;3
AHRS;5.761;10343.594;24.509605;4.493040;-26.427929;0.21523708;-0.01119103;-0.21510759;-67
MAGN;5.768;10343.596;-3.00000;0.60000;-29.70000;3
GYRO;5.769;10343.598;-0.13555;-0.08069;-0.00772;3
LIGH;5.769;10343.602;10534.0;0
GYRO;5.773;10343.605;-0.12117;-0.07483;-0.02024;3
MAGN;5.773;10343.607;-3.00000;0.60000;-29.70000;3
ACCE;5.774;10343.608;-0.70270;4.09588;8.80707;3
AHRS;5.775;10343.608;24.404341;4.433043;-24.478487;0.21441707;-0.00783099;-0.19906096;56
LIGH;5.776;10343.611;10532.0;0
GYRO;5.777;10343.613;-0.09934;-0.07590;-0.02477;3
MAGN;5.778;10343.615;-3.00000;1.00000;-29.70000;3
GYRO;5.789;10343.619;-0.08549;-0.07590;-0.02344;3
LIGH;5.790;10343.621;10532.0;0
ACCE;5.791;10343.622;-0.67935;4.05458;8.82443;3
AHRS;5.791;10343.622;24.317459;4.373626;-23.724491;0.21364047;-0.00675827;-0.19293669;88
MAGN;5.793;10343.626;-3.00000;1.00000;-29.70000;3
GYRO;5.793;10343.627;-0.06525;-0.06898;-0.03489;3
LIGH;5.794;10343.631;10532.0;0
GYRO;5.796;10343.633;-0.04607;-0.06418;-0.04421;3
ACCE;5.797;10343.635;-0.56683;4.06236;8.88548;3
AHRS;5.798;10343.635;24.262003;4.321998;-23.205011;0.21312158;-0.00612270;-0.18872760;36
MAGN;5.799;10343.636;-9.00000;1.00000;-29.70000;3
GYRO;5.803;10343.640;-0.03222;-0.06312;-0.05433;3
LIGH;5.803;10343.641;10532.0;0
MAGN;5.808;10343.645;-3.70000;1.00000;-29.70000;3
ACCE;5.809;10343.647;-0.59376;4.05398;8.88249;3
AHRS;5.810;10343.647;24.245325;4.300191;-27.908180;0.21250978;-0.01500760;-0.22795454;107
GYRO;5.811;10343.648;-0.02690;-0.06471;-0.05939;3
LIGH;5.813;10343.651;10532.0;0
GYRO;5.817;10343.655;-0.02743;-0.06338;-0.05513;3
MAGN;5.818;10343.656;-3.20000;1.00000;-29.70000;3
ACCE;5.821;10343.659;-0.56802;4.00969;8.94713;3
AHRS;5.822;10343.659;24.206676;4.257752;-26.324179;0.21229705;-0.01234413;-0.21490698;-1
LIGH;5.824;10343.661;10558.0;0
GYRO;5.825;10343.663;-0.02903;-0.04820;-0.05220;3
MAGN;5.827;10343.665;-4.00000;1.00000;-29.70000;3
GYRO;5.832;10343.670;-0.03116;-0.03462;-0.04820;3
LIGH;5.834;10343.671;10558.0;0
ACCE;5.835;10343.673;-0.61770;3.94385;8.81006;3
AHRS;5.836;10343.673;24.165144;4.234780;-26.105648;0.21193311;-0.01204770;-0.21316129;60
MAGN;5.838;10343.675;-4.00000;1.00000;-29.70000;3
GYRO;5.839;10343.677;-0.02583;-0.03116;-0.04181;3
LIGH;5.843;10343.681;10558.0;0
GYRO;5.845;10343.683;-0.02423;-0.04048;-0.03462;3
MAGN;5.847;10343.685;-4.00000;1.40000;-29.70000;3
ACCE;5.849;10343.686;-0.71706;3.97258;8.72447;3
AHRS;5.849;10343.686;24.135237;4.221600;-25.630150;0.21170898;-0.01121944;-0.20924784;-18
GYRO;5.852;10343.690;-0.02796;-0.04820;-0.03009;3
LIGH;5.853;10343.691;10558.0;0
MAGN;5.857;10343.695;-4.00000;1.40000;-29.70000;3
GYRO;5.859;10343.697;-0.03542;-0.04554;-0.04288;3
ACCE;5.861;10343.699;-0.51775;3.94684;8.71130;3
AHRS;5.861;10343.699;24.100843;4.186360;-25.427578;0.21137904;-0.01107207;-0.20764931;-77
LIGH;5.865;10343.702;10558.0;0
GYRO;5.868;10343.705;-0.03329;-0.03755;-0.06445;3
MAGN;5.870;10343.708;-4.00000;1.40000;-29.70000;3
LIGH;5.874;10343.711;10530.0;0
ACCE;5.876;10343.714;-0.60394;3.98036;8.65923;3
AHRS;5.877;10343.714;24.082144;4.178140;-25.252922;0.21122549;-0.01078233;-0.20622173;107
GYRO;5.879;10343.715;-0.02423;-0.04820;-0.07803;3
MAGN;5.880;10343.717;-9.10000;1.40000;-29.70000;3
LIGH;5.884;10343.722;10530.0;0
GYRO;5.887;10343.724;-0.03595;-0.05619;-0.07936;3
MAGN;5.889;10343.727;-4.20000;1.40000;-29.70000;3
ACCE;5.890;10343.728;-0.47704;3.87382;8.86034;3
AHRS;5.891;10343.728;24.023703;4.143198;-29.027546;0.21020176;-0.01789340;-0.23768233;111
GYRO;5.894;10343.731;-0.04341;-0.04021;-0.08842;3
LIGH;5.895;10343.731;10530.0;0
MAGN;5.898;10343.736;-3.80000;1.40000;-29.70000;3
GYRO;5.901;10343.738;-0.04288;-0.01491;-0.09934;3
ACCE;5.904;10343.741;-0.45729;3.89656;8.84179;3
AHRS;5.905;10343.741;23.968546;4.137842;-27.651430;0.20993489;-0.01529638;-0.22632940;16
LIGH;5.906;10343.742;10556.0;0
GYRO;5.908;10343.746;-0.03222;-0.01145;-0.09774;3
MAGN;5.910;10343.747;-3.80000;1.40000;-29.70000;3
LIGH;5.914;10343.752;10556.0;0
GYRO;5.916;10343.754;-0.02264;-0.01305;-0.08256;3
ACCE;5.917;10343.755;-0.53271;3.89118;8.85795;3
AHRS;5.918;10343.755;23.924131;4.150373;-26.695614;0.20971105;-0.01335028;-0.21839793;-97
MAGN;5.919;10343.756;-3.80000;1.40000;-29.70000;3
GYRO;5.924;10343.762;-0.02370;-0.00586;-0.07883;3
LIGH;5.925;10343.762;10556.0;0
MAGN;5.929;10343.767;-3.80000;1.40000;-29.70000;3
ACCE;5.930;10343.768;-0.43096;3.93427;8.94893;3
AHRS;5.931;10343.768;23.902126;4.146607;-25.484896;0.20965073;-0.01112244;-0.20833963;-57
GYRO;5.934;10343.769;-0.01997;0.00613;-0.09241;3
LIGH;5.935;10343.771;10554.0;0
MAGN;5.939;10343.776;-4.40000;1.40000;-29.70000;3
GYRO;5.940;10343.777;-0.00666;0.01225;-0.09880;3
ACCE;5.950;10343.781;-0.64823;3.92948;8.90044;3
AHRS;5.951;10343.781;23.871008;4.188356;-25.849178;0.20943300;-0.01137969;-0.21132094;-57
LIGH;5.953;10343.782;10554.0;0
GYRO;5.954;10343.784;-0.00346;0.00399;-0.08842;3
MAGN;5.956;10343.787;-4.40000;1.40000;-29.70000;3
LIGH;5.957;10343.792;10552.0;0
GYRO;5.958;10343.794;-0.01305;-0.00639;-0.07883;3
ACCE;5.959;10343.795;-0.67516;3.85466;8.97466;3
AHRS;5.961;10343.795;23.836887;4.218050;-26.140255;0.20917574;-0.01159636;-0.21371526;94
MAGN;5.963;10343.797;-7.30000;1.40000;-29.70000;3
GYRO;5.973;10343.801;-0.01625;-0.00186;-0.07803;3
LIGH;5.973;10343.801;10552.0;0
MAGN;5.974;10343.807;-4.60000;1.40000;-29.70000;3
ACCE;5.975;10343.808;-0.72185;3.87741;8.94653;3
AHRS;5.975;10343.808;23.816133;4.234670;-28.745638;0.20872095;-0.01616587;-0.23533767;54
GYRO;5.976;10343.810;-0.01039;-0.00399;-0.08016;3
LIGH;5.977;10343.811;10552.0;0
MAGN;5.978;10343.816;-4.60000;1.40000;-29.70000;3
GYRO;5.979;10343.817;-0.00666;-0.02077;-0.08043;3
ACCE;5.984;10343.820;-0.75896;3.86664;8.85017;3
AHRS;5.985;10343.820;23.788387;4.258662;-28.411983;0.20858678;-0.01529933;-0.23255029;23
LIGH;5.986;10343.822;10575.0;0
GYRO;5.986;10343.823;-0.01358;-0.03569;-0.08282;3
MAGN;5.988;10343.826;-4.60000;1.40000;-29.70000;3
GYRO;5.994;10343.830;-0.02583;-0.04421;-0.08922;3
LIGH;5.995;10343.831;10575.0;0
ACCE;5.996;10343.833;-0.71228;3.89836;8.81365;3
AHRS;5.997;10343.833;23.758062;4.257419;-28.160198;0.20836686;-0.01478636;-0.23048757;-71
MAGN;5.999;10343.835;-4.00000;1.40000;-29.70000;3
GYRO;6.004;10343.837;-0.04021;-0.04740;-0.09561;3
LIGH;6.005;10343.841;10575.0;0
GYRO;6.006;10343.843;-0.04820;-0.05193;-0.10200;3
ACCE;6.008;10343.845;-0.75238;3.88459;8.87890;3
AHRS;6.016;10343.845;23.706022;4.254835;-27.385443;0.20802632;-0.01329022;-0.22409956;24
MAGN;6.025;10343.846;-4.00000;1.40000;-29.30000;3
GYRO;6.026;10343.850;-0.05193;-0.05406;-0.10413;3
LIGH;6.027;10343.852;10575.0;0
MAGN;6.030;10343.856;-4.00000;1.40000;-29.30000;3
ACCE;6.031;10343.857;-0.79188;3.81396;9.04230;3
AHRS;6.032;10343.857;23.668322;4.257757;-26.440348;0.20782171;-0.01147375;-0.21626209;62
GYRO;6.035;10343.858;-0.04767;-0.04208;-0.10253;3
LIGH;6.036;10343.861;10575.0;0
MAGN;6.037;10343.865;-4.00000;1.40000;-29.30000;3
GYRO;6.038;10343.866;-0.03222;-0.02450;-0.09428;3
ACCE;6.039;10343.869;-0.73442;3.72598;9.10036;3
AHRS;6.039;10343.869;23.597488;4.265930;-26.259798;0.20726712;-0.01093630;-0.21479470;74
LIGH;6.040;10343.871;10571.0;0
GYRO;6.041;10343.873;-0.01358;-0.00533;-0.08655;3
MAGN;6.042;10343.875;-8.40000;1.40000;-29.30000;3
GYRO;6.044;10343.880;0.00666;0.00533;-0.08176;3
LIGH;6.045;10343.881;10571.0;0
ACCE;6.046;10343.883;-0.80325;3.70563;9.02973;3
AHRS;6.047;10343.883;23.564110;4.300386;-30.745789;0.20648189;-0.01867797;-0.25194508;97
MAGN;6.049;10343.885;-3.90000;1.40000;-29.30000;3
GYRO;6.050;10343.886;0.02530;0.00879;-0.08123;3
LIGH;6.069;10343.892;10571.0;0
GYRO;6.070;10343.894;0.04767;0.01571;-0.07537;3
ACCE;6.071;10343.895;-0.94571;3.76368;8.88967;3
AHRS;6.072;10343.895;23.570023;4.354394;-29.274744;0.20686635;-0.01559197;-0.23968796;21
MAGN;6.073;10343.896;-3.90000;1.40000;-29.30000;3
GYRO;6.073;10343.901;0.05992;0.00826;-0.06764;3
LIGH;6.074;10343.902;10597.0;0
MAGN;6.074;10343.907;-4.60000;1.40000;-29.30000;3
ACCE;6.075;10343.908;-0.94511;3.76548;8.68736;3
AHRS;6.075;10343.908;23.583258;4.387352;-28.126871;0.20718773;-0.01327389;-0.23010615;36
GYRO;6.076;10343.909;0.05832;-0.02131;-0.05939;3
LIGH;6.077;10343.911;10597.0;0
MAGN;6.077;10343.915;-4.60000;1.40000;-29.30000;3
GYRO;6.078;10343.916;0.04554;-0.03782;-0.06232;3
ACCE;6.083;10343.920;-0.96426;3.78344;8.60416;3
AHRS;6.083;10343.920;23.612726;4.403682;-28.138617;0.20746268;-0.01322276;-0.23015192;-122
LIGH;6.084;10343.921;10597.0;0
GYRO;6.085;10343.923;0.02903;-0.05380;-0.06871;3
MAGN;6.088;10343.926;-3.90000;1.40000;-29.30000;3
GYRO;6.092;10343.930;0.01571;-0.06977;-0.07430;3
LIGH;6.093;10343.931;10571.0;0
ACCE;6.095;10343.933;-0.88286;3.82773;8.49882;3
AHRS;6.096;10343.933;23.619896;4.393171;-27.362993;0.20758627;-0.01192053;-0.22372556;88
MAGN;6.097;10343.935;-4.30000;1.40000;-29.30000;3
GYRO;6.099;10343.936;0.00027;-0.09507;-0.08442;3
LIGH;6.103;10343.941;10571.0;0
GYRO;6.105;10343.943;-0.01145;-0.11478;-0.09348;3
MAGN;6.107;10343.945;-4.30000;1.40000;-29.30000;3
ACCE;6.108;10343.946;-0.72963;3.84928;8.52037;3
AHRS;6.109;10343.946;23.605898;4.345404;-27.044357;0.20741048;-0.01171159;-0.22117373;19
GYRO;6.112;10343.950;-0.02530;-0.12810;-0.10147;3
LIGH;6.114;10343.951;10599.0;0
MAGN;6.118;10343.956;-6.10000;1.40000;-29.30000;3
GYRO;6.119;10343.957;-0.04181;-0.14275;-0.10599;3
ACCE;6.121;10343.958;-0.63925;3.77266;8.57004;3
AHRS;6.121;10343.958;23.563597;4.270839;-28.893480;0.20669155;-0.01558162;-0.23668668;-7
LIGH;6.124;10343.961;10599.0;0
GYRO;6.126;10343.963;-0.05832;-0.14088;-0.10626;3
MAGN;6.128;10343.966;-4.30000;1.40000;-29.30000;3
GYRO;6.133;10343.970;-0.06951;-0.12757;-0.10360;3
ACCE;6.135;10343.972;-0.41001;3.69605;8.70053;3
AHRS;6.136;10343.972;23.491274;4.181753;-28.181927;0.20600711;-0.01488208;-0.23100190;40
LIGH;6.138;10343.972;10599.0;0
MAGN;6.139;10343.976;-4.30000;1.40000;-29.30000;3
GYRO;6.140;10343.977;-0.07697;-0.10200;-0.10386;3
LIGH;6.145;10343.982;10571.0;0
ACCE;6.147;10343.984;-0.33160;3.62063;8.77295;3
AHRS;6.148;10343.984;23.441494;4.136185;-27.692314;0.20556661;-0.01427540;-0.22705539;70
GYRO;6.150;10343.985;-0.08336;-0.06791;-0.10200;3
MAGN;6.151;10343.987;-4.90000;1.40000;-29.30000;3
LIGH;6.154;10343.991;10571.0;0
GYRO;6.156;10343.994;-0.07963;-0.03755;-0.09161;3
MAGN;6.158;10343.996;-4.50000;1.40000;-29.30000;3
ACCE;6.160;10343.997;-0.45011;3.56078;8.72387;3
AHRS;6.161;10343.997;23.335503;4.109133;-27.809315;0.20462108;-0.01448589;-0.22815219;60
GYRO;6.163;10344.000;-0.07537;-0.01811;-0.07297;3
LIGH;6.164;10344.002;10571.0;0
MAGN;6.170;10344.007;-4.50000;1.40000;-29.30000;3
GYRO;6.170;10344.008;-0.06258;0.00506;-0.05673;3
ACCE;6.177;10344.010;-0.37529;3.50092;8.60715;3
AHRS;6.178;10344.010;23.251200;4.106827;-27.723547;0.20392945;-0.01417420;-0.22750451;107
LIGH;6.180;10344.011;10595.0;0
MAGN;6.180;10344.016;-4.50000;1.40000;-29.30000;3
GYRO;6.181;10344.017;-0.04075;0.02423;-0.05326;3
LIGH;6.184;10344.021;10595.0;0
ACCE;6.185;10344.023;-0.38666;3.56736;8.42101;3
AHRS;6.187;10344.023;23.219725;4.113548;-27.661390;0.20368983;-0.01394153;-0.22699866;-20
GYRO;6.188;10344.024;-0.02477;0.03196;-0.05673;3
MAGN;6.189;10344.026;-4.90000;1.40000;-29.30000;3
LIGH;6.194;10344.031;10619.0;0
GYRO;6.195;10344.033;-0.01891;0.03808;-0.06152;3
MAGN;6.209;10344.035;-4.90000;1.40000;-29.30000;3
ACCE;6.210;10344.037;-0.39205;3.63739;8.24503;3
AHRS;6.211;10344.037;23.188095;4.152762;-28.420248;0.20341140;-0.01489648;-0.23325315;-66
GYRO;6.212;10344.041;-0.03169;0.03462;-0.06338;3
LIGH;6.213;10344.041;10619.0;0
MAGN;6.213;10344.046;-4.90000;1.40000;-29.30000;3
GYRO;6.214;10344.048;-0.07004;0.01944;-0.07457;3
ACCE;6.214;10344.050;-0.30107;3.72239;8.11455;3
AHRS;6.215;10344.050;23.143240;4.178544;-28.663958;0.20306163;-0.01501763;-0.23526198;20
LIGH;6.215;10344.051;10619.0;0
GYRO;6.218;10344.055;-0.12597;0.00346;-0.08655;3
MAGN;6.220;10344.057;-4.90000;1.40000;-29.30000;3
LIGH;6.226;10344.062;10614.0;0
ACCE;6.227;10344.064;-0.11851;3.68767;8.19296;3
AHRS;6.227;10344.064;23.092783;4.161719;-28.849716;0.20258552;-0.01537575;-0.23686917;49
GYRO;6.228;10344.065;-0.22557;-0.00426;-0.10866;3
SOUN;6.228;190.65;0.00582;49.28
MAGN;6.233;10344.066;-4.90000;1.40000;-28.90000;3
LIGH;6.234;10344.071;10614.0;0
GYRO;6.236;10344.073;-0.30760;-0.00932;-0.12570;3
MAGN;6.238;10344.075;-4.50000;1.80000;-28.90000;3
ACCE;6.239;10344.076;0.02514;3.57215;8.26359;3
AHRS;6.239;10344.076;22.812603;4.152473;-28.696056;0.20027143;-0.01457028;-0.23581590;85
GYRO;6.242;10344.080;-0.36246;-0.00133;-0.14141;3
LIGH;6.243;10344.081;10614.0;0
MAGN;6.247;10344.085;-4.50000;1.80000;-28.90000;3
GYRO;6.248;10344.086;-0.40027;0.03542;-0.14807;3
ACCE;6.251;10344.089;-0.02215;3.59310;8.68916;3
AHRS;6.251;10344.089;22.502062;4.159197;-28.445541;0.19774723;-0.01340547;-0.23394914;68
LIGH;6.253;10344.091;10658.0;0
GYRO;6.255;10344.093;-0.39495;0.09108;-0.15207;3
MAGN;6.257;10344.095;-4.50000;1.80000;-28.90000;3
GYRO;6.262;10344.100;-0.35979;0.12197;-0.16378;3
LIGH;6.264;10344.101;10658.0;0
ACCE;6.264;10344.102;-0.07482;3.52606;9.16261;3
AHRS;6.269;10344.102;22.182415;4.236578;-28.546757;0.19524843;-0.01224391;-0.23488736;-13
MAGN;6.274;10344.106;-4.50000;1.80000;-28.90000;3
GYRO;6.275;10344.107;-0.28256;0.14541;-0.17231;3
LIGH;6.276;10344.111;10751.0;0
GYRO;6.276;10344.113;-0.17923;0.15340;-0.16645;3
ACCE;6.277;10344.115;-0.38487;3.52008;9.28172;3
AHRS;6.278;10344.115;21.964754;4.376968;-28.622028;0.19372703;-0.01073190;-0.23543218;-80
MAGN;6.279;10344.116;-5.40000;1.80000;-28.90000;3
GYRO;6.289;10344.120;-0.06791;0.13662;-0.15287;3
LIGH;6.290;10344.122;10751.0;0
MAGN;6.293;10344.126;-4.90000;1.80000;-28.90000;3
ACCE;6.293;10344.127;-0.40941;3.77266;9.30028;3
AHRS;6.294;10344.127;21.929165;4.431321;-30.008455;0.19340642;-0.01254352;-0.24687156;100
GYRO;6.295;10344.128;0.04554;0.11958;-0.13635;3
LIGH;6.296;10344.131;10751.0;0
MAGN;6.297;10344.135;-4.90000;1.80000;-28.90000;3
GYRO;6.298;10344.136;0.12384;0.11478;-0.13289;3
ACCE;6.303;10344.138;-0.28132;3.94205;9.25359;3
AHRS;6.304;10344.138;21.996490;4.551085;-30.193205;0.19420072;-0.01201780;-0.24814853;98
GYRO;6.305;10344.143;0.14887;0.11611;-0.12730;3
LIGH;6.306;10344.141;10770.0;0
MAGN;6.308;10344.145;-4.90000;1.80000;-28.90000;3
GYRO;6.313;10344.150;0.13289;0.10892;-0.12037;3
LIGH;6.314;10344.151;10770.0;0
ACCE;6.314;10344.151;-0.32322;4.01508;9.08779;3
AHRS;6.315;10344.151;22.105537;4.646991;-30.303831;0.19529633;-0.01166231;-0.24881788;115
MAGN;6.318;10344.155;-4.90000;1.80000;-28.90000;3
GYRO;6.319;10344.157;0.07856;0.10440;-0.12517;3
LIGH;6.323;10344.161;10770.0;0
GYRO;6.325;10344.163;0.01465;0.10812;-0.13662;3
ACCE;6.327;10344.164;-0.45969;4.12401;9.11473;3
AHRS;6.327;10344.164;22.148024;4.749163;-30.382692;0.19586070;-0.01104918;-0.24926323;-92
MAGN;6.328;10344.166;-4.90000;1.80000;-28.90000;3
GYRO;6.332;10344.170;-0.03063;0.11105;-0.15233;3
LIGH;6.333;10344.171;10820.0;0
MAGN;6.337;10344.175;-4.90000;1.80000;-28.90000;3
GYRO;6.339;10344.177;-0.06099;0.11851;-0.15926;3
ACCE;6.340;10344.178;-0.63147;4.21020;9.56124;3
AHRS;6.340;10344.178;22.112766;4.865296;-30.630066;0.19580066;-0.01042929;-0.25113922;121
LIGH;6.343;10344.181;10820.0;0
GYRO;6.345;10344.183;-0.05939;0.13103;-0.15313;3
MAGN;6.347;10344.185;-4.90000;1.80000;-28.90000;3
GYRO;6.371;10344.190;-0.03808;0.13369;-0.12623;3
LIGH;6.372;10344.191;10837.0;0
ACCE;6.372;10344.191;-0.89304;3.98395;10.02692;3
AHRS;6.373;10344.191;22.038399;5.070227;-31.127388;0.19559817;-0.00940971;-0.25496057;5
MAGN;6.373;10344.195;-4.90000;1.80000;-28.90000;3
GYRO;6.374;10344.197;-0.00826;0.14008;-0.08096;3
LIGH;6.375;10344.202;10837.0;0
GYRO;6.375;10344.204;0.03542;0.15819;0.00240;3
ACCE;6.375;10344.205;-1.12527;3.82174;10.04368;3
AHRS;6.376;10344.205;22.030230;5.152204;-31.132069;0.19571300;-0.00872095;-0.25486594;-112
MAGN;6.377;10344.206;-4.90000;1.80000;-28.90000;3
LIGH;6.377;10344.211;10837.0;0
GYRO;6.377;10344.212;0.06685;0.16165;0.05965;3
MAGN;6.378;10344.216;-4.90000;1.80000;-28.90000;3
ACCE;6.380;10344.217;-1.05285;3.85706;9.78510;3
AHRS;6.380;10344.217;22.047146;5.222380;-31.370224;0.19599074;-0.00858850;-0.25669953;105
GYRO;6.381;10344.218;0.08868;0.15739;0.11505;3
LIGH;6.385;10344.221;10883.0;0
MAGN;6.389;10344.225;-4.50000;1.80000;-28.90000;3
GYRO;6.390;10344.226;0.08602;0.18269;0.14035;3
ACCE;6.394;10344.229;-1.16238;4.06176;9.34876;3
AHRS;6.395;10344.229;22.133570;5.343281;-30.967484;0.19699767;-0.00710406;-0.25309309;39
LIGH;6.396;10344.231;10883.0;0
GYRO;6.396;10344.233;0.07537;0.18536;0.14408;3
MAGN;6.400;10344.235;-4.50000;2.20000;-28.90000;3
GNSS;6.401;1490622056.000;40.313517;-3.483169;601.000;0.000;3.0;0.0;18;17
GYRO;6.416;10344.239;0.05673;0.13982;0.14248;3
LIGH;6.417;10344.241;10883.0;0
ACCE;6.417;10344.243;-1.39223;4.30298;8.97407;3
AHRS;6.418;10344.243;22.217819;5.456430;-30.613272;0.19795896;-0.00575585;-0.24989915;48
MAGN;6.418;10344.245;-4.50000;2.20000;-28.90000;3
GYRO;6.419;10344.246;0.02423;0.05939;0.12117;3
LIGH;6.420;10344.251;10930.0;0
GYRO;6.420;10344.253;-0.02477;-0.00826;0.08788;3
MAGN;6.421;10344.255;-4.50000;2.20000;-28.90000;3
ACCE;6.421;10344.256;-1.49578;4.11264;8.72986;3
AHRS;6.422;10344.256;22.243689;5.483878;-30.146111;0.19825278;-0.00478104;-0.24596414;-15
GYRO;6.422;10344.260;-0.06951;-0.05033;0.06365;3
LIGH;6.457;10344.261;10930.0;0
MAGN;6.457;10344.265;-4.50000;2.20000;-28.90000;3
GYRO;6.458;10344.266;-0.12277;-0.09215;0.04714;3
ACCE;6.461;10344.268;-1.44490;3.84569;8.67359;3
AHRS;6.462;10344.268;22.179073;5.446795;-29.929609;0.19764984;-0.00456596;-0.24428873;-100
LIGH;6.470;10344.271;10950.0;0
GYRO;6.470;10344.273;-0.16219;-0.12037;0.04341;3
MAGN;6.471;10344.275;-4.50000;2.20000;-28.90000;3
GYRO;6.471;10344.279;-0.16805;-0.12810;0.05380;3
LIGH;6.472;10344.281;10950.0;0
ACCE;6.472;10344.281;-1.39702;3.52127;8.93157;3
AHRS;6.473;10344.281;22.043249;5.370350;-29.782516;0.19637309;-0.00463685;-0.24331276;94
MAGN;6.474;10344.285;-4.50000;2.20000;-28.90000;3
GYRO;6.474;10344.286;-0.13822;-0.11611;0.06844;3
LIGH;6.475;10344.291;10950.0;0
MAGN;6.475;10344.295;-4.50000;2.20000;-28.90000;3
GYRO;6.476;10344.299;-0.00133;-0.00959;0.07989;3
LIGH;6.477;10344.301;10991.0;0
MAGN;6.477;10344.305;-4.50000;2.20000;-28.90000;3
LIGH;6.478;10344.311;10991.0;0
GYRO;6.478;10344.312;0.17071;0.10227;0.12570;3
MAGN;6.479;10344.315;-3.90000;2.20000;-28.90000;3
GNSS;6.480;1490622056.000;40.313517;-3.483169;601.000;0.000;3.0;0.0;18;17
ACCE;6.481;10344.318;-1.05285;3.36924;9.54089;3
AHRS;6.482;10344.318;21.960001;5.326350;-28.927486;0.19562332;-0.00335272;-0.23636076;-57
GYRO;6.488;10344.319;0.25859;0.17497;0.17577;3
LIGH;6.488;10344.321;10991.0;0
MAGN;6.489;10344.325;-3.90000;2.20000;-28.90000;3
GYRO;6.489;10344.326;0.35021;0.25566;0.21785;3
LIGH;6.493;10344.331;11013.0;0
ACCE;6.495;10344.331;-1.07081;3.52845;9.82580;3
AHRS;6.496;10344.331;22.165844;5.447336;-28.424698;0.19758442;-0.00193663;-0.23181026;-46
GYRO;6.497;10344.332;0.43383;0.29588;0.24341;3
MAGN;6.498;10344.335;-3.90000;2.20000;-28.90000;3
GYRO;6.501;10344.339;0.54036;0.30760;0.26925;3
LIGH;6.503;10344.341;11013.0;0
ACCE;6.505;10344.343;-1.61010;3.60327;9.52593;3
AHRS;6.506;10344.343;22.509346;5.652031;-28.157373;0.20084026;-0.00051558;-0.22895263;-101
MAGN;6.507;10344.345;-3.90000;2.20000;-28.90000;3
GYRO;6.508;10344.346;0.62504;0.28842;0.29295;3
LIGH;6.514;10344.351;11015.0;0
GYRO;6.515;10344.353;0.69695;0.26498;0.32650;3
MAGN;6.517;10344.355;-3.90000;2.20000;-28.90000;3
ACCE;6.520;10344.356;-1.68432;4.09887;8.85855;3
AHRS;6.524;10344.356;23.061222;5.846055;-27.755875;0.20578828;0.00062419;-0.22481199;5
GYRO;6.528;10344.359;0.73530;0.22317;0.35393;3
LIGH;6.529;10344.361;11015.0;0
MAGN;6.529;10344.365;-3.90000;2.20000;-28.90000;3
GYRO;6.530;10344.366;0.73796;0.15872;0.36246;3
ACCE;6.530;10344.368;-1.27192;4.54779;8.58860;3
AHRS;6.531;10344.368;23.670321;5.921412;-27.451309;0.21096869;0.00051043;-0.22162817;-91
LIGH;6.534;10344.371;11015.0;0
GYRO;6.535;10344.373;0.70015;0.07510;0.33875;3
MAGN;6.544;10344.375;-3.90000;2.20000;-28.90000;3
GYRO;6.545;10344.379;0.60374;0.02530;0.28869;3
ACCE;6.545;10344.380;-1.13964;4.55198;8.23486;3
AHRS;6.546;10344.380;24.222921;5.894910;-26.969507;0.21548365;0.00002845;-0.21720330;55
LIGH;6.547;10344.381;11001.0;0
MAGN;6.549;10344.385;-3.90000;2.20000;-28.90000;3
GYRO;6.549;10344.386;0.48017;-0.00293;0.22717;3
LIGH;6.553;10344.391;11001.0;0
ACCE;6.555;10344.392;-1.17615;4.23295;8.00202;3
AHRS;6.555;10344.392;24.438301;5.883469;-26.717878;0.21724215;-0.00003722;-0.21495061;-119
GYRO;6.556;10344.393;0.30387;-0.04341;0.14008;3
MAGN;6.557;10344.395;-3.90000;2.20000;-28.90000;3
GYRO;6.562;10344.400;0.19148;-0.07856;0.08336;3
LIGH;6.564;10344.401;11001.0;0
ACCE;6.566;10344.404;-1.40061;3.88878;8.05050;3
AHRS;6.567;10344.404;24.644892;5.844178;-26.392637;0.21887706;-0.00016798;-0.21214695;51
MAGN;6.568;10344.405;-3.90000;2.20000;-28.90000;3
GYRO;6.569;10344.406;0.10519;-0.12597;0.03968;3
LIGH;6.573;10344.411;10928.0;0
GYRO;6.575;10344.413;0.07111;-0.17417;0.02530;3
MAGN;6.577;10344.415;-3.90000;2.20000;-28.90000;3
ACCE;6.578;10344.416;-1.52511;3.58532;8.26778;3
AHRS;6.579;10344.416;24.686224;5.776378;-26.088387;0.21909463;-0.00023388;-0.20971227;63
GYRO;6.581;10344.419;0.07164;-0.22317;0.02770;3
LIGH;6.584;10344.421;10928.0;0
MAGN;6.587;10344.425;-3.90000;1.80000;-28.90000;3
GYRO;6.588;10344.426;0.09667;-0.24208;0.04128;3
ACCE;6.590;10344.428;-1.18872;3.45244;8.63469;3
AHRS;6.591;10344.428;24.711252;5.612617;-26.161327;0.21900074;-0.00178538;-0.21061091;-110
LIGH;6.593;10344.431;10900.0;0
GYRO;6.595;10344.432;0.13609;-0.20560;0.03622;3
MAGN;6.597;10344.435;-3.90000;1.80000;-28.90000;3
GYRO;6.601;10344.439;0.22450;-0.07723;-0.00266;3
LIGH;6.603;10344.441;10900.0;0
ACCE;6.604;10344.441;-0.51535;3.45184;9.62050;3
AHRS;6.605;10344.441;24.777090;5.475139;-25.970509;0.21929736;-0.00269582;-0.20923303;-39
MAGN;6.607;10344.445;-3.90000;1.80000;-28.90000;3
GYRO;6.608;10344.446;0.35287;0.05273;-0.04341;3
LIGH;6.614;10344.451;10900.0;0
GYRO;6.615;10344.452;0.55687;0.16645;-0.05273;3
ACCE;6.615;10344.453;-0.94751;3.12563;9.75338;3
AHRS;6.616;10344.453;25.026237;5.590514;-26.021645;0.22156809;-0.00233397;-0.20923103;-125
MAGN;6.617;10344.455;-3.90000;1.80000;-28.90000;3
GYRO;6.621;10344.459;0.77951;0.24048;-0.00240;3
LIGH;6.625;10344.462;10904.0;0
ACCE;6.627;10344.465;-1.21326;3.27048;9.53251;3
AHRS;6.628;10344.465;25.235064;5.710998;-26.063440;0.22351372;-0.00183329;-0.20916975;-87
GYRO;6.629;10344.466;1.01280;0.27431;0.06285;3
MAGN;6.630;10344.467;-3.90000;1.40000;-28.90000;3
LIGH;6.634;10344.471;10904.0;0
GYRO;6.639;10344.473;1.20987;0.26951;0.09241;3
MAGN;6.639;10344.475;-3.90000;1.40000;-29.30000;3
ACCE;6.640;10344.477;-1.40899;3.93786;9.39126;3
AHRS;6.641;10344.477;26.055244;5.968930;-26.201033;0.23075354;-0.00161966;-0.20909557;115
GYRO;6.642;10344.479;1.41174;0.24741;0.11398;3
LIGH;6.643;10344.481;10904.0;0
MAGN;6.647;10344.485;-3.90000;1.40000;-29.30000;3
GYRO;6.649;10344.486;1.53851;0.18988;0.15340;3
SOUN;6.650;196.40;0.00599;49.53
ACCE;6.660;10344.488;-1.64003;4.70161;8.53892;3
AHRS;6.661;10344.488;27.230732;6.196579;-26.169014;0.24084806;-0.00204816;-0.20731138;-76
LIGH;6.664;10344.491;10848.0;0
GYRO;6.664;10344.493;1.54810;0.08735;0.19148;3
MAGN;6.665;10344.495;-3.90000;0.90000;-29.30000;3
ACCE;6.666;10344.500;-0.90441;5.17148;7.73387;3
AHRS;6.666;10344.500;27.877394;6.227747;-25.823896;0.24622679;-0.00235877;-0.20379928;0
GYRO;6.667;10344.501;1.41281;0.01598;0.16512;3
LIGH;6.668;10344.501;10848.0;0
MAGN;6.669;10344.505;-3.90000;0.50000;-29.30000;3
GYRO;6.670;10344.508;1.25248;0.00985;0.09268;3
LIGH;6.673;10344.511;10627.0;0
ACCE;6.675;10344.513;-0.47405;5.57610;7.31309;3
AHRS;6.676;10344.513;29.068937;6.221570;-25.720747;0.25599846;-0.00456351;-0.20185800;-44
GYRO;6.677;10344.514;1.02079;0.00080;-0.03063;3
MAGN;6.678;10344.516;-3.50000;-0.40000;-29.30000;3
LIGH;6.684;10344.522;10627.0;0
GYRO;6.685;10344.522;0.76087;-0.02823;-0.16831;3
ACCE;6.686;10344.524;-0.63027;5.69341;7.08205;3
AHRS;6.687;10344.524;29.845629;6.288585;-25.453615;0.26248881;-0.00494773;-0.19877414;-41
MAGN;6.688;10344.526;-3.50000;-1.00000;-29.30000;3
GYRO;6.691;10344.529;0.49721;-0.07111;-0.29588;3
LIGH;6.693;10344.531;10627.0;0
MAGN;6.697;10344.535;-3.50000;-1.00000;-29.70000;3
GYRO;6.699;10344.536;0.22184;-0.14514;-0.41226;3
ACCE;6.700;10344.537;-1.03130;5.36301;7.34242;3
AHRS;6.700;10344.537;30.140882;6.396253;-25.928566;0.26506966;-0.00574297;-0.20215465;47
LIGH;6.703;10344.541;10445.0;0
GYRO;6.705;10344.543;0.02477;-0.23383;-0.46712;3
MAGN;6.707;10344.545;-3.50000;-1.40000;-29.70000;3
ACCE;6.712;10344.550;-1.30005;4.74052;7.67701;3
AHRS;6.713;10344.550;30.136467;6.437878;-26.092779;0.26509899;-0.00577152;-0.20341347;-29
LIGH;6.715;10344.551;10445.0;0
GYRO;6.715;10344.551;-0.12437;-0.30786;-0.47138;3
MAGN;6.723;10344.555;-3.50000;-1.90000;-29.70000;3
GYRO;6.724;10344.558;-0.22504;-0.34808;-0.44022;3
LIGH;6.726;10344.561;10445.0;0
ACCE;6.726;10344.563;-1.08098;4.09947;8.05888;3
AHRS;6.727;10344.563;29.906458;6.383894;-26.786694;0.26308429;-0.00734361;-0.20946716;64
MAGN;6.729;10344.565;-3.50000;-1.50000;-29.70000;3
GYRO;6.730;10344.566;-0.24581;-0.36219;-0.39122;3
LIGH;6.734;10344.571;10443.0;0
GYRO;6.735;10344.573;-0.22078;-0.36246;-0.34009;3
MAGN;6.737;10344.575;-3.50000;-1.50000;-29.70000;3
ACCE;6.750;10344.576;-0.87568;3.83671;8.26897;3
AHRS;6.751;10344.576;29.614466;6.234977;-26.825462;0.26042527;-0.00805132;-0.21040931;-121
GYRO;6.753;10344.580;-0.17337;-0.35047;-0.29721;3
LIGH;6.754;10344.581;10443.0;0
MAGN;6.754;10344.585;-3.50000;-2.00000;-29.70000;3
GYRO;6.755;10344.586;-0.08815;-0.31931;-0.25913;3
ACCE;6.756;10344.588;-0.74879;4.04201;8.47607;3
AHRS;6.757;10344.588;29.441544;6.079733;-27.194126;0.25869709;-0.00980233;-0.21395771;69
LIGH;6.758;10344.591;10465.0;0
GYRO;6.759;10344.593;0.00453;-0.28736;-0.24022;3
MAGN;6.760;10344.595;-3.50000;-2.00000;-29.70000;3
GYRO;6.761;10344.599;0.13076;-0.25833;-0.22158;3
LIGH;6.764;10344.602;10465.0;0
ACCE;6.765;10344.602;-0.82001;4.39695;8.47847;3
AHRS;6.766;10344.602;29.440050;5.972480;-27.226706;0.25848147;-0.01075428;-0.21446893;-39
MAGN;6.768;10344.606;-3.50000;-2.00000;-29.70000;3
GYRO;6.772;10344.607;0.25593;-0.23862;-0.19548;3
LIGH;6.773;10344.611;10465.0;0
GYRO;6.776;10344.614;0.36725;-0.22983;-0.15952;3
ACCE;6.777;10344.615;-0.89483;4.52085;8.38150;3
AHRS;6.783;10344.615;29.652716;5.875830;-27.382242;0.26002008;-0.01234698;-0.21576382;107
MAGN;6.788;10344.616;-3.50000;-2.00000;-29.70000;3
GYRO;6.789;10344.620;0.45247;-0.20533;-0.11665;3
LIGH;6.790;10344.622;10441.0;0
MAGN;6.790;10344.626;-3.50000;-2.00000;-29.70000;3
ACCE;6.791;10344.627;-0.79428;4.38019;8.25042;3
AHRS;6.792;10344.627;29.799767;5.827375;-26.780243;0.26119334;-0.01168238;-0.21078931;-117
GYRO;6.793;10344.628;0.50946;-0.16591;-0.07776;3
LIGH;6.793;10344.631;10441.0;0
GYRO;6.803;10344.635;0.54728;-0.15127;-0.03542;3
MAGN;6.804;10344.636;-3.50000;-2.00000;-29.70000;3
ACCE;6.805;10344.639;-0.76794;4.35505;8.14627;3
AHRS;6.806;10344.639;30.186695;5.744683;-26.360067;0.26424643;-0.01219021;-0.20716448;3
LIGH;6.807;10344.641;10441.0;0
GYRO;6.809;10344.643;0.57551;-0.13795;0.01119;3
MAGN;6.810;10344.645;-3.90000;-2.00000;-30.10000;3
GYRO;6.812;10344.650;0.58030;-0.12597;0.04554;3
LIGH;6.814;10344.652;10353.0;0
ACCE;6.815;10344.652;-0.69731;4.47297;7.91762;3
AHRS;6.815;10344.652;30.657169;5.638339;-26.460905;0.26788235;-0.01425386;-0.20780244;-117
MAGN;6.818;10344.656;-3.90000;-2.40000;-30.10000;3
GYRO;6.819;10344.657;0.55207;-0.12703;0.07377;3
LIGH;6.823;10344.661;10353.0;0
GYRO;6.826;10344.664;0.48549;-0.12144;0.09587;3
ACCE;6.827;10344.665;-0.62249;4.74650;7.71472;3
AHRS;6.828;10344.665;31.075596;5.510794;-26.615288;0.27104056;-0.01651612;-0.20897950;-80
MAGN;6.829;10344.666;-3.90000;-2.40000;-30.10000;3
GYRO;6.833;10344.670;0.38429;-0.09428;0.10839;3
LIGH;6.834;10344.672;10268.0;0
MAGN;6.838;10344.676;-3.90000;-2.90000;-30.10000;3
ACCE;6.839;10344.677;-0.43395;4.88776;7.46153;3
AHRS;6.840;10344.677;31.240662;5.437524;-26.609119;0.27225238;-0.01743903;-0.20894921;18
GYRO;6.841;10344.678;0.22877;-0.07377;0.10227;3
LIGH;6.843;10344.681;10268.0;0
MAGN;6.847;10344.685;-3.90000;-2.90000;-30.10000;3
GYRO;6.848;10344.686;0.05459;-0.04607;0.08629;3
ACCE;6.851;10344.689;-0.54947;5.03141;7.42562;3
AHRS;6.852;10344.689;31.384361;5.327511;-26.647705;0.27321556;-0.01872549;-0.20939416;-100
LIGH;6.853;10344.691;10268.0;0
GYRO;6.855;10344.693;-0.06418;-0.03409;0.08176;3
MAGN;6.857;10344.695;-3.90000;-2.90000;-30.10000;3
GYRO;6.862;10344.699;-0.18935;-0.06338;0.08336;3
LIGH;6.863;10344.701;10227.0;0
ACCE;6.865;10344.703;-0.71766;4.96498;7.46871;3
AHRS;6.866;10344.703;31.302853;5.246400;-26.685381;0.27239725;-0.01931328;-0.20997092;-8
MAGN;6.868;10344.705;-4.30000;-3.30000;-30.10000;3
GYRO;6.869;10344.706;-0.30014;-0.12650;0.09108;3
LIGH;6.873;10344.711;10227.0;0
GYRO;6.875;10344.713;-0.39708;-0.17603;0.10227;3
MAGN;6.877;10344.715;-4.30000;-3.30000;-30.10000;3
ACCE;6.879;10344.716;-0.67876;4.67348;7.73447;3
AHRS;6.879;10344.716;31.027159;5.064808;-27.884834;0.26959145;-0.02306195;-0.22047180;-91
GYRO;6.882;10344.720;-0.46792;-0.18988;0.10679;3
LIGH;6.884;10344.721;10227.0;0
MAGN;6.889;10344.726;-4.30000;-3.30000;-30.10000;3
GYRO;6.890;10344.727;-0.53876;-0.19894;0.10546;3
ACCE;6.891;10344.729;-0.63805;4.42568;7.84161;3
AHRS;6.891;10344.729;30.598417;4.828015;-28.143702;0.26559263;-0.02468945;-0.22353354;55
LIGH;6.894;10344.731;10242.0;0
MAGN;6.898;10344.735;-4.30000;-3.30000;-30.10000;3
GYRO;6.899;10344.736;-0.55846;-0.22344;0.10173;3
LIGH;6.903;10344.741;10242.0;0
ACCE;6.906;10344.743;-0.64165;4.32153;8.08642;3
AHRS;6.907;10344.743;30.288000;4.665868;-28.379974;0.26269695;-0.02589459;-0.22611892;-20
GYRO;6.908;10344.744;-0.53130;-0.25140;0.09428;3
MAGN;6.909;10344.746;-4.70000;-3.30000;-30.10000;3
LIGH;6.914;10344.752;10305.0;0
GYRO;6.916;10344.754;-0.47857;-0.26578;0.10067;3
MAGN;6.918;10344.756;-4.70000;-3.30000;-30.10000;3
ACCE;6.920;10344.758;-0.55964;4.42269;8.20433;3
AHRS;6.921;10344.758;29.771196;4.324573;-29.329960;0.25757557;-0.02971367;-0.23511963;-127
GYRO;6.924;10344.761;-0.44235;-0.25859;0.10360;3
LIGH;6.924;10344.761;10305.0;0
MAGN;6.928;10344.766;-4.70000;-3.30000;-30.10000;3
GYRO;6.931;10344.768;-0.40986;-0.24288;0.09880;3
ACCE;6.934;10344.770;-0.25618;4.45741;8.28514;3
AHRS;6.935;10344.770;29.394152;4.023261;-29.478468;0.25384733;-0.03167228;-0.23733141;111
LIGH;6.936;10344.772;10305.0;0
MAGN;6.938;10344.776;-4.70000;-3.30000;-30.10000;3
GYRO;6.939;10344.777;-0.35340;-0.21492;0.08016;3
LIGH;6.944;10344.782;10396.0;0
ACCE;6.946;10344.784;-0.19034;4.29759;8.35756;3
AHRS;6.947;10344.784;29.198389;3.862339;-29.574013;0.25189272;-0.03276396;-0.23863296;-31
GYRO;6.949;10344.785;-0.28629;-0.18829;0.05779;3
MAGN;6.949;10344.786;-4.70000;-3.30000;-30.10000;3
LIGH;6.954;10344.792;10396.0;0
GYRO;6.956;10344.794;-0.19201;-0.15819;0.04394;3
MAGN;6.958;10344.796;-5.10000;-3.30000;-30.10000;3
ACCE;6.960;10344.797;-0.33160;4.24372;8.33721;3
AHRS;6.960;10344.797;28.941208;3.644686;-30.056969;0.24919870;-0.03502325;-0.24327157;-113
GYRO;6.964;10344.801;-0.10999;-0.14088;0.04634;3
LIGH;6.965;10344.801;10312.0;0
MAGN;6.969;10344.806;-5.10000;-3.30000;-30.10000;3
GYRO;6.971;10344.809;-0.02104;-0.15020;0.04874;3
ACCE;6.979;10344.810;-0.31663;4.25150;8.25042;3
AHRS;6.979;10344.810;28.858595;3.481032;-30.319313;0.24809504;-0.03674288;-0.24583854;-123
LIGH;6.980;10344.811;10441.0;0
MAGN;6.981;10344.815;-5.10000;-3.30000;-30.10000;3
GYRO;6.981;10344.816;0.04714;-0.17204;0.04714;3
LIGH;6.984;10344.821;10441.0;0
ACCE;6.986;10344.823;-0.17298;4.23654;8.22468;3
AHRS;6.987;10344.823;28.858988;3.371150;-30.444065;0.24782126;-0.03791140;-0.24709515;-118
GYRO;6.988;10344.825;0.09561;-0.15073;0.03808;3
MAGN;6.989;10344.826;-5.10000;-3.30000;-30.10000;3
LIGH;7.000;10344.831;10417.0;0
GYRO;7.001;10344.833;0.12330;-0.11398;0.04181;3
MAGN;7.003;10344.835;-5.10000;-3.30000;-30.10000;3
ACCE;7.004;10344.837;-0.10295;4.42089;8.16123;3
AHRS;7.005;10344.837;28.945385;3.202053;-30.175615;0.24825102;-0.03890779;-0.24519865;20
GYRO;7.006;10344.839;0.11745;-0.10333;0.05087;3
LIGH;7.008;10344.841;10417.0;0
MAGN;7.008;10344.845;-5.10000;-3.30000;-30.10000;3
GYRO;7.009;10344.846;0.09188;-0.08203;0.05752;3
ACCE;7.011;10344.849;-0.07542;4.49332;8.19236;3
AHRS;7.013;10344.849;29.015377;3.080774;-30.054117;0.24860340;-0.03979303;-0.24441342;-10
LIGH;7.014;10344.851;10417.0;0
GYRO;7.015;10344.853;0.05246;-0.03782;0.05619;3
MAGN;7.018;10344.855;-5.10000;-3.30000;-30.10000;3
GYRO;7.024;10344.859;0.01358;-0.00107;0.05167;3
LIGH;7.025;10344.861;10398.0;0
ACCE;7.025;10344.861;-0.21727;4.55377;8.08043;3
AHRS;7.026;10344.861;29.035196;3.027233;-29.879768;0.24871153;-0.03989669;-0.24308909;97
MAGN;7.028;10344.866;-5.10000;-3.30000;-30.10000;3
GYRO;7.031;10344.867;-0.03435;0.00746;0.03649;3
LIGH;7.034;10344.871;10398.0;0
GYRO;7.036;10344.873;-0.08442;0.00506;0.01944;3
ACCE;7.037;10344.875;-0.43574;4.70640;8.05230;3
AHRS;7.042;10344.875;28.990456;3.016341;-29.865654;0.24832891;-0.03985524;-0.24303216;29
MAGN;7.047;10344.876;-5.50000;-3.30000;-30.10000;3
GYRO;7.048;10344.880;-0.12543;0.00533;-0.00692;3
LIGH;7.048;10344.881;10374.0;0
MAGN;7.049;10344.885;-5.50000;-3.30000;-30.10000;3
ACCE;7.050;10344.887;-0.52074;4.74351;7.99963;3
AHRS;7.050;10344.887;28.952194;3.023868;-30.800179;0.24770114;-0.04172974;-0.25067833;125
GYRO;7.051;10344.888;-0.15260;-0.00479;-0.03835;3
LIGH;7.054;10344.891;10374.0;0
GYRO;7.062;10344.895;-0.17071;-0.02557;-0.07164;3
MAGN;7.063;10344.896;-5.50000;-2.90000;-30.10000;3
ACCE;7.064;10344.899;-0.58419;4.79140;8.02477;3
AHRS;7.064;10344.899;28.824001;3.040681;-30.969877;0.24663436;-0.04166313;-0.25212842;-98
LIGH;7.065;10344.901;10374.0;0
GYRO;7.067;10344.903;-0.18562;-0.04607;-0.10440;3
MAGN;7.068;10344.906;-5.50000;-2.90000;-30.10000;3
GYRO;7.072;10344.909;-0.19361;-0.05593;-0.11345;3
LIGH;7.074;10344.912;10398.0;0
ACCE;7.075;10344.912;-0.61950;4.66869;8.19296;3
AHRS;7.075;10344.912;28.655888;3.053667;-31.124712;0.24524058;-0.04149996;-0.25349748;-37
MAGN;7.078;10344.916;-5.50000;-2.90000;-30.10000;3
GYRO;7.079;10344.917;-0.20586;-0.05859;-0.11398;3
LIGH;7.084;10344.921;10398.0;0
GYRO;7.086;10344.924;-0.20639;-0.05113;-0.10573;3
ACCE;7.087;10344.925;-0.67995;4.48195;8.23366;3
AHRS;7.088;10344.925;28.473528;3.066813;-31.269903;0.24373527;-0.04127784;-0.25479910;29
MAGN;7.089;10344.926;-5.50000;-2.90000;-30.10000;3
GYRO;7.093;10344.930;-0.19201;-0.05033;-0.09481;3
LIGH;7.094;10344.931;10398.0;0
MAGN;7.098;10344.936;-5.50000;-2.90000;-30.10000;3
ACCE;7.099;10344.937;-0.73143;4.41371;8.36773;3
AHRS;7.100;10344.937;28.385450;3.083619;-31.480673;0.24298102;-0.04138210;-0.25655290;60
GYRO;7.102;10344.938;-0.16591;-0.05646;-0.08309;3
LIGH;7.104;10344.941;10420.0;0
MAGN;7.107;10344.945;-5.90000;-2.90000;-30.10000;3
GYRO;7.108;10344.946;-0.13023;-0.05486;-0.05859;3
ACCE;7.111;10344.949;-0.61770;4.45441;8.42879;3
AHRS;7.112;10344.949;28.229710;3.072616;-32.057816;0.24148072;-0.04232264;-0.26140562;-51
LIGH;7.114;10344.952;10420.0;0
GYRO;7.115;10344.953;-0.11265;-0.05060;-0.04234;3
MAGN;7.118;10344.956;-5.90000;-2.90000;-29.70000;3
GYRO;7.122;10344.960;-0.10733;-0.04314;-0.03569;3
LIGH;7.123;10344.961;10417.0;0
ACCE;7.125;10344.963;-0.59556;4.55796;8.48744;3
AHRS;7.125;10344.963;28.130980;3.057583;-32.555214;0.24045959;-0.04325319;-0.26556721;68
MAGN;7.127;10344.965;-5.90000;-2.50000;-29.70000;3
GYRO;7.129;10344.966;-0.10946;-0.03276;-0.02344;3
LIGH;7.135;10344.971;10417.0;0
GYRO;7.136;10344.973;-0.11851;-0.03036;-0.00932;3
MAGN;7.137;10344.975;-5.90000;-2.50000;-29.70000;3
ACCE;7.139;10344.976;-0.58897;4.63996;8.32763;3
AHRS;7.139;10344.976;28.042931;3.045675;-32.729210;0.23965237;-0.04350046;-0.26707956;-44
GYRO;7.144;10344.980;-0.13396;-0.03569;-0.00426;3
LIGH;7.145;10344.982;10417.0;0
MAGN;7.149;10344.987;-5.90000;-2.50000;-29.70000;3
GYRO;7.150;10344.988;-0.16432;-0.02770;-0.01119;3
ACCE;7.151;10344.989;-0.44053;4.70281;8.35337;3
AHRS;7.153;10344.989;27.917620;3.016571;-32.786236;0.23854709;-0.04355044;-0.26770574;124
LIGH;7.154;10344.991;10417.0;0
MAGN;7.158;10344.995;-5.90000;-2.50000;-29.70000;3
GYRO;7.159;10344.996;-0.19095;-0.00932;-0.02423;3
LIGH;7.164;10345.002;10417.0;0
ACCE;7.167;10345.004;-0.55545;4.62679;8.29531;3
AHRS;7.168;10345.004;27.834814;3.022547;-32.857487;0.23786278;-0.04344745;-0.26834002;77
GYRO;7.169;10345.005;-0.21225;-0.00905;-0.02503;3
MAGN;7.170;10345.007;-5.90000;-2.50000;-29.70000;3
LIGH;7.175;10345.012;10417.0;0
GYRO;7.178;10345.014;-0.21865;-0.01944;-0.01571;3
MAGN;7.180;10345.017;-5.90000;-2.50000;-29.70000;3
ACCE;7.181;10345.018;-0.63027;4.42867;8.27436;3
AHRS;7.182;10345.018;27.598976;3.023253;-33.209007;0.23581959;-0.04358790;-0.27138910;12
GYRO;7.185;10345.022;-0.21811;-0.03036;-0.00639;3
LIGH;7.185;10345.021;10413.0;0
MAGN;7.189;10345.027;-5.90000;-2.50000;-29.70000;3
GYRO;7.191;10345.029;-0.20906;-0.03569;-0.00799;3
LIGH;7.195;10345.032;10413.0;0
ACCE;7.195;10345.032;-0.49141;4.39456;8.23725;3
AHRS;7.196;10345.032;27.415590;2.995872;-33.306530;0.23423146;-0.04355640;-0.27238655;83
GYRO;7.199;10345.035;-0.20426;-0.03888;-0.01758;3
MAGN;7.199;10345.037;-5.90000;-2.50000;-29.70000;3
SOUN;7.202;402.72;0.01229;55.77
LIGH;7.210;10345.041;10465.0;0
GYRO;7.211;10345.043;-0.19894;-0.03036;-0.02290;3
ACCE;7.212;10345.044;-0.47345;4.46818;8.27855;3
AHRS;7.214;10345.044;27.252003;2.972916;-33.451645;0.23279582;-0.04363223;-0.27374530;-109
MAGN;7.215;10345.045;-5.90000;-2.10000;-29.70000;3
GYRO;7.216;10345.050;-0.20586;-0.02344;-0.02131;3
LIGH;7.217;10345.051;10465.0;0
MAGN;7.218;10345.055;-6.30000;-2.10000;-29.70000;3
GYRO;7.220;10345.057;-0.21545;-0.01971;-0.02051;3
ACCE;7.221;10345.058;-0.39624;4.39695;8.39946;3
AHRS;7.221;10345.058;27.079220;2.955133;-33.607506;0.23129360;-0.04366109;-0.27518755;40
LIGH;7.224;10345.061;10465.0;0
GYRO;7.227;10345.064;-0.22024;-0.00613;-0.02317;3
MAGN;7.235;10345.065;-6.30000;-2.10000;-29.70000;3
ACCE;7.237;10345.070;-0.36152;4.35505;8.58321;3
AHRS;7.238;10345.070;26.981430;2.948247;-33.961655;0.23034906;-0.04418452;-0.27815956;11
GYRO;7.240;10345.071;-0.22131;0.03249;-0.01704;3
LIGH;7.242;10345.072;10461.0;0
MAGN;7.243;10345.077;-6.30000;-2.10000;-29.70000;3
GYRO;7.244;10345.079;-0.22717;0.05593;-0.01225;3
LIGH;7.246;10345.082;10461.0;0
ACCE;7.247;10345.084;-0.27054;4.31196;8.60715;3
AHRS;7.249;10345.084;26.772415;2.972811;-34.214283;0.22861938;-0.04396049;-0.28033158;-2
GYRO;7.251;10345.086;-0.23462;0.07057;-0.01358;3
MAGN;7.252;10345.088;-6.30000;-2.10000;-29.70000;3
LIGH;7.271;10345.092;10461.0;0
GYRO;7.273;10345.094;-0.24261;0.09294;-0.01545;3
MAGN;7.276;10345.097;-6.30000;-1.70000;-29.70000;3
ACCE;7.276;10345.098;-0.43993;4.20422;8.57723;3
AHRS;7.277;10345.098;26.543543;3.043004;-34.632305;0.22678013;-0.04363445;-0.28377315;36
LIGH;7.278;10345.104;10510.0;0
GYRO;7.278;10345.106;-0.25060;0.10413;-0.01358;3
MAGN;7.279;10345.108;-6.30000;-1.70000;-29.70000;3
LIGH;7.282;10345.111;10510.0;0
ACCE;7.283;10345.112;-0.46448;4.18028;8.50720;3
AHRS;7.283;10345.112;26.357964;3.113118;-34.836754;0.22537585;-0.04298848;-0.28544608;-16
GYRO;7.284;10345.113;-0.24421;0.10519;-0.01784;3
MAGN;7.285;10345.116;-6.30000;-1.70000;-29.70000;3
GYRO;7.286;10345.120;-0.23090;0.10892;-0.02903;3
LIGH;7.286;10345.122;10530.0;0
ACCE;7.287;10345.124;-0.43215;4.26527;8.53413;3
AHRS;7.288;10345.124;26.161806;3.196314;-34.943069;0.22395742;-0.04201154;-0.28630671;-5
MAGN;7.289;10345.126;-8.50000;-1.70000;-29.70000;3
GYRO;7.292;10345.127;-0.20746;0.10892;-0.04581;3
LIGH;7.301;10345.131;10530.0;0
GYRO;7.302;10345.133;-0.18509;0.10466;-0.06258;3
MAGN;7.303;10345.135;-6.60000;-1.70000;-29.70000;3
ACCE;7.303;10345.137;-0.51415;4.23115;8.57902;3
AHRS;7.308;10345.137;26.002254;3.292230;-37.224030;0.22204979;-0.04524544;-0.30472374;-89
GYRO;7.314;10345.140;-0.16432;0.11239;-0.07563;3
LIGH;7.314;10345.141;10530.0;0
MAGN;7.315;10345.145;-6.20000;-1.30000;-29.70000;3
GYRO;7.315;10345.147;-0.14035;0.12543;-0.08895;3
ACCE;7.316;10345.149;-0.51056;4.23534;8.67180;3
AHRS;7.317;10345.149;25.870174;3.409695;-36.495121;0.22157547;-0.04252297;-0.29871783;-58
LIGH;7.318;10345.152;10528.0;0
GYRO;7.320;10345.154;-0.11958;0.12517;-0.09667;3
MAGN;7.321;10345.155;-6.20000;-1.30000;-29.70000;3
GYRO;7.398;10345.161;-0.10200;0.12650;-0.10493;3
LIGH;7.399;10345.161;10528.0;0
ACCE;7.399;10345.162;-0.47525;4.13299;8.79271;3
AHRS;7.400;10345.162;25.756081;3.543617;-36.202667;0.22110957;-0.04056479;-0.29618859;-13
MAGN;7.400;10345.166;-6.60000;-1.30000;-29.70000;3
GYRO;7.401;10345.168;-0.09667;0.12943;-0.10440;3
LIGH;7.401;10345.171;10528.0;0
ACCE;7.402;10345.175;-0.57042;3.99712;8.65683;3
AHRS;7.402;10345.175;25.701145;3.611883;-36.331707;0.22079799;-0.04011209;-0.29714924;-7
GYRO;7.403;10345.176;-0.10200;0.12757;-0.09561;3
MAGN;7.404;10345.177;-6.20000;-1.30000;-29.70000;3
LIGH;7.404;10345.182;10528.0;0
GYRO;7.404;10345.184;-0.11425;0.11691;-0.07191;3
MAGN;7.405;10345.186;-6.20000;-1.30000;-29.70000;3
ACCE;7.405;10345.188;-0.62369;3.97019;8.44555;3
AHRS;7.406;10345.188;25.579128;3.759551;-36.114826;0.22026980;-0.03816839;-0.29521292;11
MAGN;7.406;10345.237;-6.10000;-0.90000;-29.30000;3
ACCE;7.407;10345.240;-0.49620;3.93128;8.40305;3
AHRS;7.407;10345.240;25.003693;3.933472;-37.764900;0.21554422;-0.03831233;-0.30873865;-62
LIGH;7.408;10345.241;10530.0;0
GYRO;7.408;10345.243;-0.24474;-0.04421;-0.17710;3
MAGN;7.409;10345.246;-6.50000;-0.50000;-29.30000;3
GYRO;7.418;10345.250;-0.22823;-0.06125;-0.18908;3
LIGH;7.418;10345.251;10530.0;0
ACCE;7.419;10345.253;-0.38427;3.86125;8.49403;3
AHRS;7.419;10345.253;24.777962;3.938283;-37.436111;0.21385005;-0.03702409;-0.30627131;-99
MAGN;7.420;10345.255;-5.90000;-0.50000;-29.30000;3
GYRO;7.420;10345.257;-0.21172;-0.06977;-0.19601;3
LIGH;7.424;10345.261;10530.0;0
GYRO;7.430;10345.263;-0.19201;-0.07137;-0.19494;3
MAGN;7.430;10345.265;-5.90000;-0.50000;-29.30000;3
ACCE;7.431;10345.266;-0.29928;3.83012;8.62751;3
AHRS;7.432;10345.266;24.600206;3.925560;-36.002911;0.21282686;-0.03397113;-0.29483077;65
GYRO;7.434;10345.270;-0.18296;-0.06951;-0.18695;3
LIGH;7.435;10345.271;10530.0;0
GNSS;7.436;1490622057.000;40.313517;-3.483169;601.000;0.000;3.0;0.0;18;17
MAGN;7.442;10345.275;-5.90000;-0.50000;-29.30000;3
GYRO;7.443;10345.276;-0.17710;-0.06631;-0.16884;3
ACCE;7.444;10345.278;-0.18136;3.68946;8.60596;3
AHRS;7.445;10345.278;24.435751;3.901364;-35.638000;0.21154110;-0.03305119;-0.29204839;13
LIGH;7.446;10345.281;10534.0;0
GYRO;7.446;10345.283;-0.17284;-0.05566;-0.15659;3
MAGN;7.447;10345.285;-7.20000;-0.50000;-29.30000;3
GYRO;7.452;10345.289;-0.16378;-0.04421;-0.14541;3
ACCE;7.454;10345.290;-0.22745;3.69665;8.64786;3
AHRS;7.455;10345.290;24.281706;3.884320;-36.729301;0.20992862;-0.03477958;-0.30107504;97
LIGH;7.455;10345.291;10534.0;0
GNSS;7.456;1490622057.000;40.313517;-3.483169;601.000;0.000;3.0;0.0;18;17
MAGN;7.458;10345.295;-6.00000;-0.50000;-29.30000;3
GYRO;7.459;10345.296;-0.15526;-0.03489;-0.13422;3
LIGH;7.465;10345.301;10534.0;0
ACCE;7.466;10345.303;-0.28970;3.79481;8.59399;3
AHRS;7.466;10345.303;24.210848;3.871180;-36.256470;0.20946342;-0.03382765;-0.29732081;-80
GYRO;7.467;10345.303;-0.14674;-0.03063;-0.11824;3
MAGN;7.468;10345.305;-6.00000;-0.10000;-29.30000;3
GYRO;7.474;10345.310;-0.15047;-0.03009;-0.11079;3
LIGH;7.475;10345.311;10513.0;0
MAGN;7.477;10345.315;-6.00000;-0.10000;-29.30000;3
ACCE;7.478;10345.316;-0.29868;3.86783;8.53413;3
AHRS;7.479;10345.316;24.074299;3.863238;-35.358398;0.20859492;-0.03188802;-0.29014373;36
GYRO;7.480;10345.317;-0.15846;-0.03249;-0.10306;3
LIGH;7.487;10345.321;10513.0;0
GYRO;7.488;10345.323;-0.16805;-0.03276;-0.09774;3
MAGN;7.489;10345.325;-6.00000;-0.10000;-28.90000;3
ACCE;7.499;10345.327;-0.26875;3.89956;8.51618;3
AHRS;7.499;10345.327;23.867508;3.845337;-35.141872;0.20693161;-0.03109512;-0.28858155;-34
GYRO;7.500;10345.329;-0.18562;-0.03409;-0.09721;3
LIGH;7.501;10345.332;10513.0;0
MAGN;7.501;10345.336;-6.00000;-0.10000;-28.90000;3
GYRO;7.502;10345.337;-0.21545;-0.03755;-0.09934;3
ACCE;7.503;10345.339;-0.33160;3.92110;8.48685;3
AHRS;7.504;10345.339;23.779873;3.827834;-35.173229;0.20616765;-0.03106345;-0.28894031;-66
LIGH;7.504;10345.341;10463.0;0
GYRO;7.526;10345.343;-0.24315;-0.04234;-0.09987;3
MAGN;7.526;10345.345;-6.00000;-0.10000;-28.90000;3
GYRO;7.527;10345.350;-0.26871;-0.04847;-0.10147;3
LIGH;7.527;10345.351;10463.0;0
ACCE;7.528;10345.351;-0.31244;3.90853;8.54550;3
AHRS;7.528;10345.351;23.585409;3.801326;-35.220928;0.20450905;-0.03085214;-0.28953469;7
MAGN;7.529;10345.355;-6.00000;-0.10000;-28.90000;3
GYRO;7.532;10345.356;-0.29108;-0.05220;-0.10679;3
LIGH;7.532;10345.361;10439.0;0
GYRO;7.533;10345.362;-0.31505;-0.05060;-0.11265;3
ACCE;7.533;10345.363;-0.29868;3.94684;8.68018;3
AHRS;7.534;10345.363;23.357731;3.770548;-35.244171;0.20257597;-0.03054334;-0.28996241;-106
MAGN;7.534;10345.365;-8.00000;-0.10000;-28.90000;3
GYRO;7.535;10345.369;-0.32890;-0.04421;-0.11851;3
LIGH;7.535;10345.371;10439.0;0
MAGN;7.537;10345.375;-6.50000;-0.10000;-28.90000;3
ACCE;7.538;10345.376;-0.33998;3.97797;8.83700;3
AHRS;7.539;10345.376;23.238535;3.751559;-37.351261;0.20096685;-0.03408436;-0.30723464;-55
GYRO;7.539;10345.377;-0.34168;-0.04048;-0.11425;3
LIGH;7.543;10345.381;10439.0;0
GYRO;7.545;10345.383;-0.35074;-0.03595;-0.10999;3
MAGN;7.547;10345.385;-6.50000;0.30000;-28.90000;3
ACCE;7.550;10345.388;-0.42018;3.84090;8.99921;3
AHRS;7.551;10345.388;22.938339;3.736527;-37.278404;0.19852293;-0.03324245;-0.30691671;19
GYRO;7.552;10345.390;-0.35234;-0.01917;-0.09774;3
LIGH;7.553;10345.391;10465.0;0
MAGN;7.557;10345.395;-6.50000;0.30000;-28.90000;3
GYRO;7.558;10345.396;-0.34062;0.00559;-0.06764;3
ACCE;7.562;10345.400;-0.46268;3.70323;9.06086;3
AHRS;7.567;10345.400;22.663704;3.738324;-37.176373;0.19633654;-0.03228793;-0.30630878;-52
LIGH;7.571;10345.401;10465.0;0
GYRO;7.574;10345.403;-0.32517;0.02743;-0.03968;3
MAGN;7.574;10345.405;-6.50000;0.30000;-28.90000;3
GYRO;7.575;10345.409;-0.30280;0.05087;-0.00746;3
LIGH;7.575;10345.411;10465.0;0
ACCE;7.576;10345.413;-0.39923;3.64637;9.22785;3
AHRS;7.576;10345.413;22.410011;3.751103;-37.286663;0.19428799;-0.03166599;-0.30738831;13
MAGN;7.586;10345.415;-6.50000;0.30000;-28.90000;3
GYRO;7.587;10345.416;-0.27724;0.06685;0.01225;3
LIGH;7.588;10345.421;10463.0;0
GYRO;7.589;10345.423;-0.26019;0.08602;0.01891;3
MAGN;7.589;10345.425;-6.50000;0.70000;-28.90000;3
ACCE;7.590;10345.426;-0.52433;3.68647;9.28771;3
AHRS;7.591;10345.426;22.179424;3.791395;-37.285568;0.19253081;-0.03069381;-0.30749720;-66
GYRO;7.592;10345.430;-0.24208;0.10386;0.01971;3
LIGH;7.594;10345.431;10463.0;0
MAGN;7.597;10345.435;-6.50000;0.70000;-28.90000;3
GYRO;7.599;10345.436;-0.22450;0.10786;0.01731;3
ACCE;7.601;10345.438;-0.63147;3.82953;9.34936;3
AHRS;7.603;10345.438;21.994219;3.858805;-37.181870;0.19123952;-0.02945619;-0.30669019;57
LIGH;7.603;10345.441;10489.0;0
GYRO;7.605;10345.443;-0.20853;0.10493;0.00692;3
MAGN;7.607;10345.445;-10.00000;0.70000;-28.90000;3
GYRO;7.612;10345.450;-0.19201;0.11452;-0.00666;3
LIGH;7.614;10345.451;10489.0;0
ACCE;7.614;10345.452;-0.67756;3.90734;9.48583;3
AHRS;7.615;10345.452;21.835810;3.937527;-40.672081;0.18921515;-0.03415302;-0.33493245;120
MAGN;7.618;10345.456;-6.30000;0.70000;-28.90000;3
GYRO;7.619;10345.457;-0.18456;0.13289;-0.01838;3
LIGH;7.623;10345.461;10489.0;0
GYRO;7.626;10345.464;-0.18988;0.14647;-0.02157;3
ACCE;7.627;10345.465;-0.88945;3.98754;9.44872;3
AHRS;7.628;10345.465;21.689051;4.062670;-39.555519;0.18871489;-0.03086348;-0.32584533;-87
MAGN;7.629;10345.466;-6.30000;1.10000;-28.90000;3
GYRO;7.634;10345.470;-0.20054;0.14727;-0.01838;3
LIGH;7.635;10345.472;10487.0;0
MAGN;7.638;10345.476;-6.30000;1.10000;-28.90000;3
ACCE;7.639;10345.477;-0.94870;3.87202;9.40383;3
AHRS;7.640;10345.477;21.612015;4.138910;-38.080311;0.18868308;-0.02759323;-0.31383708;16
GYRO;7.641;10345.478;-0.20533;0.12703;-0.01704;3
SOUN;7.642;1386.48;0.04231;66.51
LIGH;7.648;10345.481;10487.0;0
GYRO;7.649;10345.485;-0.19787;0.10120;-0.02583;3
MAGN;7.649;10345.486;-6.30000;1.10000;-28.90000;3
ACCE;7.651;10345.489;-0.84934;3.76608;9.33200;3
AHRS;7.652;10345.489;21.439199;4.243145;-37.866772;0.18762094;-0.02590472;-0.31207463;42
LIGH;7.653;10345.491;10487.0;0
GYRO;7.655;10345.493;-0.17710;0.07244;-0.04874;3
MAGN;7.657;10345.495;-6.30000;1.50000;-28.90000;3
GYRO;7.662;10345.499;-0.16006;0.04927;-0.06258;3
LIGH;7.666;10345.504;10487.0;0
ACCE;7.668;10345.505;-0.91219;3.74812;9.22666;3
AHRS;7.670;10345.505;21.290207;4.320775;-37.373718;0.18673275;-0.02404790;-0.30806151;-92
GYRO;7.672;10345.507;-0.14727;0.03835;-0.06631;3
MAGN;7.674;10345.508;-6.30000;1.50000;-28.90000;3
LIGH;7.675;10345.511;10487.0;0
GYRO;7.677;10345.514;-0.13875;0.03089;-0.05619;3
MAGN;7.679;10345.516;-6.30000;1.50000;-28.90000;3
ACCE;7.680;10345.518;-0.89663;3.73855;9.34218;3
AHRS;7.689;10345.518;21.162024;4.375554;-36.890438;0.18593813;-0.02245867;-0.30414143;-28
GYRO;7.691;10345.522;-0.13023;0.02370;-0.04794;3
LIGH;7.695;10345.522;10487.0;0
MAGN;7.695;10345.526;-8.20000;1.50000;-28.90000;3
GYRO;7.697;10345.529;-0.11052;0.01598;-0.04581;3
ACCE;7.698;10345.530;-0.90022;3.73017;9.43914;3
AHRS;7.700;10345.530;21.048666;4.414165;-38.605488;0.18477350;-0.02459796;-0.31811887;-84
LIGH;7.701;10345.531;10487.0;0
MAGN;7.702;10345.536;-6.30000;1.90000;-28.90000;3
GYRO;7.706;10345.537;-0.07537;0.00559;-0.05060;3
LIGH;7.708;10345.541;10487.0;0
ACCE;7.709;10345.543;-0.90980;3.72717;9.35953;3
AHRS;7.710;10345.543;21.013250;4.435730;-37.729073;0.18472815;-0.02290845;-0.31099483;-35
GYRO;7.711;10345.544;-0.03755;-0.00453;-0.05965;3
MAGN;7.717;10345.546;-6.30000;1.90000;-28.90000;3
GYRO;7.718;10345.551;0.00240;-0.01598;-0.07137;3
LIGH;7.718;10345.554;10487.0;0
ACCE;7.719;10345.555;-0.77752;3.73436;9.27035;3
AHRS;7.719;10345.555;20.992390;4.448457;-37.165302;0.18470351;-0.02183745;-0.30640244;121
MAGN;7.721;10345.558;-6.30000;1.90000;-28.90000;3
GYRO;7.722;10345.559;0.03382;-0.02610;-0.07989;3
LIGH;7.725;10345.561;10487.0;0
MAGN;7.728;10345.565;-6.30000;1.90000;-28.90000;3
GYRO;7.729;10345.567;0.04234;-0.02663;-0.09321;3
ACCE;7.730;10345.568;-0.72784;3.75830;9.12430;3
AHRS;7.731;10345.568;21.021994;4.453416;-36.376453;0.18510301;-0.02060591;-0.29993653;-105
LIGH;7.734;10345.571;10487.0;0
GYRO;7.736;10345.573;0.04021;-0.02397;-0.09934;3
MAGN;7.748;10345.575;-6.30000;1.90000;-28.90000;3
ACCE;7.748;10345.580;-0.67576;3.76668;9.01118;3
AHRS;7.749;10345.580;21.046045;4.456078;-36.081112;0.18535803;-0.02017230;-0.29750040;-36
LIGH;7.750;10345.581;10465.0;0
GYRO;7.751;10345.581;0.04181;-0.02823;-0.10306;3
MAGN;7.751;10345.585;-6.30000;1.90000;-28.90000;3
GYRO;7.752;10345.588;0.04554;-0.04288;-0.11745;3
LIGH;7.754;10345.591;10465.0;0
ACCE;7.761;10345.593;-0.53810;3.70144;9.04290;3
AHRS;7.762;10345.593;21.076174;4.449021;-35.941154;0.18560940;-0.02008504;-0.29634362;-65
MAGN;7.763;10345.595;-6.30000;2.30000;-28.90000;3
GYRO;7.764;10345.596;0.05140;-0.05007;-0.13076;3
LIGH;7.764;10345.601;10469.0;0
GYRO;7.765;10345.603;0.05566;-0.04501;-0.12570;3
MAGN;7.767;10345.605;-10.40000;2.30000;-28.90000;3
ACCE;7.769;10345.606;-0.56802;3.61285;9.01357;3
AHRS;7.770;10345.606;21.108435;4.439828;-38.971344;0.18524776;-0.02515422;-0.32099310;-74
GYRO;7.772;10345.610;0.05779;-0.04288;-0.10972;3
LIGH;7.773;10345.611;10469.0;0
MAGN;7.777;10345.615;-6.30000;2.30000;-28.90000;3
GYRO;7.778;10345.616;0.05779;-0.03302;-0.09561;3
ACCE;7.780;10345.618;-0.40043;3.56856;9.07702;3
AHRS;7.781;10345.618;21.139538;4.419232;-37.699718;0.18571135;-0.02335247;-0.31067806;68
LIGH;7.784;10345.621;10469.0;0
GYRO;7.785;10345.623;0.06099;-0.01891;-0.08762;3
MAGN;7.787;10345.625;-6.30000;2.30000;-28.90000;3
ACCE;7.794;10345.630;-0.39145;3.59190;9.08540;3
AHRS;7.794;10345.630;21.159382;4.403409;-36.695023;0.18602829;-0.02190712;-0.30250511;99
GYRO;7.795;10345.631;0.07270;-0.00053;-0.07750;3
LIGH;7.795;10345.631;10443.0;0
MAGN;7.797;10345.635;-6.30000;2.30000;-28.90000;3
GYRO;7.800;10345.638;0.07697;0.00932;-0.07270;3
LIGH;7.803;10345.641;10443.0;0
ACCE;7.805;10345.643;-0.34776;3.63679;9.08121;3
AHRS;7.805;10345.643;21.212990;4.406544;-36.040550;0.18659443;-0.02096396;-0.29711410;-88
MAGN;7.807;10345.645;-6.30000;2.30000;-28.90000;3
GYRO;7.808;10345.646;0.07697;0.02344;-0.07164;3
LIGH;7.814;10345.651;10443.0;0
GYRO;7.815;10345.653;0.07537;0.04048;-0.07111;3
MAGN;7.817;10345.655;-6.70000;2.30000;-28.90000;3
ACCE;7.818;10345.656;-0.39684;3.70982;9.15662;3
AHRS;7.823;10345.656;21.270193;4.434269;-35.600487;0.18721026;-0.02017370;-0.29342529;-14
GYRO;7.828;10345.660;0.07483;0.06125;-0.06924;3
LIGH;7.828;10345.661;10445.0;0
MAGN;7.831;10345.665;-6.70000;2.30000;-28.90000;3
GYRO;7.831;10345.666;0.08016;0.08655;-0.06711;3
ACCE;7.832;10345.668;-0.50159;3.69246;9.16560;3
AHRS;7.833;10345.668;21.321692;4.495535;-35.661430;0.18777578;-0.01991049;-0.29378167;-107
LIGH;7.834;10345.671;10445.0;0
GYRO;7.837;10345.674;0.08922;0.08868;-0.05673;3
MAGN;7.848;10345.677;-6.70000;2.30000;-28.90000;3
ACCE;7.848;10345.681;-0.69312;3.60926;9.09078;3
AHRS;7.849;10345.681;21.357029;4.544310;-35.730694;0.18817648;-0.01972027;-0.29423913;43
LIGH;7.850;10345.682;10443.0;0
GYRO;7.851;10345.682;0.09401;0.08336;-0.04314;3
MAGN;7.852;10345.686;-6.70000;2.30000;-28.90000;3
GYRO;7.852;10345.689;0.09774;0.08682;-0.02690;3
LIGH;7.858;10345.691;10443.0;0
ACCE;7.859;10345.693;-0.65841;3.56078;9.03392;3
AHRS;7.860;10345.693;21.421848;4.619452;-35.793747;0.18888605;-0.01938430;-0.29457757;77
MAGN;7.861;10345.695;-6.70000;2.30000;-28.90000;3
GYRO;7.861;10345.696;0.10466;0.07803;-0.01571;3
LIGH;7.863;10345.701;10443.0;0
GYRO;7.865;10345.703;0.11265;0.06285;-0.01039;3
MAGN;7.867;10345.705;-6.30000;2.30000;-28.90000;3
ACCE;7.868;10345.706;-0.72305;3.57514;9.00818;3
AHRS;7.869;10345.706;21.498499;4.679963;-35.481667;0.18971622;-0.01857978;-0.29186255;15
GYRO;7.882;10345.709;0.11745;0.04953;-0.00133;3
LIGH;7.882;10345.711;10413.0;0
MAGN;7.883;10345.715;-6.30000;2.30000;-28.90000;3
GYRO;7.884;10345.716;0.11159;0.02956;0.01305;3
ACCE;7.884;10345.718;-0.81463;3.61046;8.88189;3
AHRS;7.885;10345.718;21.580708;4.713193;-35.218334;0.19051191;-0.01809003;-0.28958473;102
LIGH;7.885;10345.721;10413.0;0
GYRO;7.886;10345.723;0.09294;0.01332;0.02503;3
MAGN;7.888;10345.725;-6.30000;2.30000;-28.90000;3
GYRO;7.892;10345.730;0.06631;0.00399;0.03249;3
LIGH;7.893;10345.731;10413.0;0
ACCE;7.894;10345.731;-0.79428;3.63619;8.87171;3
AHRS;7.894;10345.731;21.638597;4.714113;-34.984020;0.19102253;-0.01784565;-0.28761703;-108
MAGN;7.897;10345.735;-6.30000;2.30000;-28.90000;3
GYRO;7.899;10345.737;0.04714;-0.00639;0.03835;3
LIGH;7.903;10345.741;10437.0;0
ACCE;7.905;10345.743;-0.79667;3.57694;8.87950;3
AHRS;7.906;10345.743;21.654898;4.709013;-34.829803;0.19116651;-0.01767316;-0.28634900;72
GYRO;7.907;10345.744;0.03808;-0.02210;0.04661;3
MAGN;7.908;10345.746;-6.30000;2.30000;-28.90000;3
GYRO;7.913;10345.751;0.03489;-0.03489;0.05380;3
LIGH;7.914;10345.752;10437.0;0
MAGN;7.918;10345.756;-6.30000;2.30000;-28.90000;3
ACCE;7.919;10345.757;-0.80984;3.50691;8.89266;3
AHRS;7.919;10345.757;21.674772;4.672567;-34.582172;0.19127592;-0.01761063;-0.28436437;109
GYRO;7.920;10345.758;0.03009;-0.04234;0.06285;3
LIGH;7.923;10345.761;10485.0;0
GYRO;7.927;10345.764;0.02743;-0.04181;0.07031;3
MAGN;7.928;10345.766;-10.00000;2.30000;-28.90000;3
ACCE;7.931;10345.769;-0.76195;3.42491;8.96629;3
AHRS;7.931;10345.769;21.681683;4.619973;-37.801411;0.19061902;-0.02342338;-0.31071746;79
LIGH;7.934;10345.771;10485.0;0
GYRO;7.935;10345.773;0.03808;-0.03249;0.08203;3
MAGN;7.938;10345.775;-6.60000;2.30000;-28.90000;3
GYRO;7.942;10345.780;0.05353;-0.02690;0.10280;3
ACCE;7.944;10345.782;-0.78709;3.28903;8.85675;3
AHRS;7.945;10345.782;21.700731;4.565727;-36.967049;0.19079494;-0.02252947;-0.30400547;117
LIGH;7.946;10345.782;10485.0;0
MAGN;7.949;10345.786;-6.10000;2.30000;-28.90000;3
GYRO;7.950;10345.788;0.06312;-0.03649;0.12890;3
LIGH;7.953;10345.791;10534.0;0
ACCE;7.956;10345.794;-0.60873;3.30160;8.71609;3
AHRS;7.957;10345.794;21.718025;4.519684;-35.925198;0.19101366;-0.02121662;-0.29557183;-34
GYRO;7.958;10345.795;0.06685;-0.03089;0.13396;3
MAGN;7.959;10345.796;-6.10000;2.30000;-28.90000;3
LIGH;7.964;10345.802;10534.0;0
GYRO;7.966;10345.804;0.06471;0.00027;0.11345;3
MAGN;7.968;10345.806;-6.10000;2.30000;-28.90000;3
ACCE;7.970;10345.807;-0.57521;3.57694;8.88548;3
AHRS;7.970;10345.807;21.776196;4.451782;-34.545563;0.19156136;-0.01962345;-0.28435051;71
LIGH;7.973;10345.811;10534.0;0
GYRO;7.974;10345.811;0.05992;0.01678;0.09534;3
MAGN;7.977;10345.815;-6.10000;2.30000;-28.90000;3
GYRO;7.980;10345.818;0.04927;0.03808;0.08495;3
ACCE;7.982;10345.820;-0.63147;3.56616;8.96509;3
AHRS;7.983;10345.820;21.813108;4.438236;-34.109062;0.19190301;-0.01909973;-0.28076407;21
LIGH;7.985;10345.821;10556.0;0
GYRO;7.987;10345.825;0.04394;0.06072;0.08336;3
MAGN;7.992;10345.830;-6.10000;2.30000;-28.90000;3
LIGH;7.994;10345.831;10556.0;0
GYRO;7.996;10345.833;0.04661;0.08416;0.08442;3
ACCE;7.997;10345.834;-0.73682;3.46740;9.19014;3
AHRS;7.998;10345.834;21.832802;4.472307;-33.837227;0.19219153;-0.01841498;-0.27846006;4
MAGN;8.000;10345.836;-6.10000;2.30000;-28.90000;3
GYRO;8.004;10345.841;0.06045;0.10093;0.08549;3
LIGH;8.005;10345.841;10577.0;0
MAGN;8.022;10345.847;-10.40000;2.30000;-28.90000;3
ACCE;8.023;10345.848;-0.73801;3.43029;9.17159;3
AHRS;8.024;10345.848;21.842478;4.503435;-37.569981;0.19165199;-0.02443893;-0.30889404;119
GYRO;8.025;10345.850;0.08016;0.11931;0.07617;3
LIGH;8.025;10345.854;10577.0;0
GYRO;8.026;10345.858;0.08762;0.12490;0.07031;3
MAGN;8.026;10345.859;-6.10000;2.30000;-28.90000;3
LIGH;8.027;10345.861;10577.0;0
ACCE;8.028;10345.861;-0.90321;3.48476;9.04948;3
AHRS;8.028;10345.861;21.903131;4.601037;-36.437721;0.19263123;-0.02191449;-0.29946268;-20
GYRO;8.029;10345.864;0.08975;0.11425;0.06924;3
MAGN;8.030;10345.866;-6.50000;2.30000;-28.90000;3
GYRO;8.034;10345.872;0.09028;0.09507;0.06924;3
LIGH;8.035;10345.871;10599.0;0
ACCE;8.036;10345.874;-0.89244;3.51289;8.88069;3
AHRS;8.037;10345.874;21.964685;4.673749;-35.949608;0.19341020;-0.02066674;-0.29530635;-26
MAGN;8.042;10345.876;-6.50000;2.30000;-28.90000;3
GYRO;8.046;10345.879;0.07910;0.07137;0.06099;3
LIGH;8.047;10345.881;10599.0;0
MAGN;8.048;10345.886;-6.10000;2.30000;-28.90000;3
GYRO;8.049;10345.887;0.06471;0.05806;0.04474;3
ACCE;8.050;10345.888;-0.87568;3.57454;8.85915;3
AHRS;8.051;10345.888;22.015078;4.718564;-35.015923;0.19409496;-0.01885648;-0.28755721;38
LIGH;8.053;10345.891;10599.0;0
GYRO;8.056;10345.893;0.05832;0.06844;0.03329;3
MAGN;8.058;10345.895;-6.10000;2.30000;-28.90000;3
ACCE;8.062;10345.900;-0.87149;3.63799;8.94055;3
AHRS;8.063;10345.900;22.033278;4.747772;-34.635521;0.19437732;-0.01802038;-0.28437817;-26
LIGH;8.064;10345.902;10595.0;0
GYRO;8.065;10345.902;0.05726;0.07111;0.02210;3
MAGN;8.068;10345.906;-6.10000;2.30000;-28.90000;3
GYRO;8.071;10345.909;0.06312;0.05646;0.01944;3
LIGH;8.073;10345.911;10595.0;0
ACCE;8.075;10345.913;-0.87927;3.61584;9.00579;3
AHRS;8.081;10345.913;22.071251;4.803148;-34.360714;0.19486599;-0.01719879;-0.28200066;68
MAGN;8.087;10345.916;-6.10000;2.30000;-28.90000;3
GYRO;8.087;10345.916;0.07377;0.04767;0.00959;3
LIGH;8.088;10345.921;10593.0;0
GYRO;8.091;10345.923;0.08389;0.04767;0.00053;3
ACCE;8.091;10345.925;-0.77871;3.55359;8.93456;3
AHRS;8.092;10345.925;22.119177;4.841322;-34.174217;0.19537815;-0.01669231;-0.28036657;-13
MAGN;8.093;10345.926;-10.70000;2.30000;-28.90000;3
GYRO;8.094;10345.930;0.09561;0.05113;-0.00746;3
LIGH;8.095;10345.931;10593.0;0
MAGN;8.106;10345.935;-6.50000;2.30000;-28.90000;3
ACCE;8.107;10345.936;-0.75776;3.55719;8.91122;3
AHRS;8.107;10345.936;22.145485;4.862011;-37.220673;0.19513324;-0.02178537;-0.30518726;125
GYRO;8.108;10345.938;0.10999;0.05726;-0.00985;3
LIGH;8.109;10345.941;10593.0;0
GYRO;8.110;10345.944;0.11958;0.05939;-0.00559;3
MAGN;8.110;10345.946;-6.10000;2.30000;-28.90000;3
ACCE;8.111;10345.949;-0.75058;3.53923;8.82802;3
AHRS;8.112;10345.949;22.223907;4.912976;-36.198017;0.19608793;-0.01984126;-0.29670408;-125
GYRO;8.113;10345.951;0.13023;0.07191;-0.00639;3
LIGH;8.114;10345.952;10593.0;0
MAGN;8.118;10345.956;-6.50000;2.30000;-28.90000;3
GYRO;8.120;10345.958;0.14301;0.08149;-0.01385;3
LIGH;8.123;10345.961;10593.0;0
ACCE;8.124;10345.961;-0.80565;3.59250;8.74722;3
AHRS;8.125;10345.961;22.315971;4.978516;-35.844124;0.19706349;-0.01894937;-0.29362440;2
GYRO;8.126;10345.964;0.15313;0.08602;-0.02024;3
MAGN;8.128;10345.966;-6.10000;2.30000;-28.90000;3
GYRO;8.133;10345.971;0.16272;0.09001;-0.02770;3
LIGH;8.135;10345.972;10593.0;0
ACCE;8.136;10345.973;-0.84096;3.70443;8.81006;3
AHRS;8.137;10345.973;22.427000;5.058850;-35.249290;0.19826411;-0.01756492;-0.28853083;-4
MAGN;8.138;10345.976;-6.50000;2.30000;-28.90000;3
GYRO;8.140;10345.978;0.16751;0.10546;-0.03702;3
LIGH;8.143;10345.981;10621.0;0
GYRO;8.147;10345.984;0.16698;0.13529;-0.03302;3
MAGN;8.148;10345.986;-6.50000;2.30000;-28.90000;3
ACCE;8.149;10345.987;-0.91518;3.68288;9.02135;3
AHRS;8.150;10345.987;22.536758;5.170672;-35.181133;0.19944750;-0.01682456;-0.28768337;126
LIGH;8.154;10345.991;10621.0;0
GYRO;8.154;10345.992;0.16538;0.16964;-0.01997;3
MAGN;8.158;10345.996;-6.50000;2.30000;-28.90000;3
ACCE;8.160;10345.998;-0.95529;3.55120;9.10934;3
AHRS;8.161;10345.998;22.582932;5.252942;-35.220619;0.20002358;-0.01634382;-0.28782171;54
GYRO;8.162;10345.999;0.16006;0.19814;-0.00160;3
LIGH;8.164;10346.001;10569.0;0
MAGN;8.168;10346.005;-10.40000;2.30000;-28.90000;3
GYRO;8.169;10346.006;0.14674;0.22291;0.01411;3
ACCE;8.173;10346.010;-1.05345;3.47339;9.01477;3
AHRS;8.174;10346.010;22.683613;5.445001;-38.680161;0.20077761;-0.02111270;-0.31552663;122
LIGH;8.175;10346.011;10569.0;0
GYRO;8.176;10346.013;0.13875;0.23729;0.01997;3
MAGN;8.177;10346.015;-6.20000;2.30000;-28.90000;3
GYRO;8.182;10346.020;0.12916;0.23569;0.02610;3
LIGH;8.184;10346.021;10569.0;0
ACCE;8.187;10346.024;-1.11749;3.53863;8.64486;3
AHRS;8.187;10346.024;22.769436;5.636559;-37.627350;0.20216791;-0.01795582;-0.30657679;-119
MAGN;8.190;10346.027;-5.60000;2.30000;-28.90000;3
GYRO;8.191;10346.029;0.11212;0.21305;0.02450;3
LIGH;8.194;10346.032;10571.0;0
SOUN;8.195;2040.21;0.06226;69.86
MAGN;8.203;10346.036;-5.60000;2.30000;-28.90000;3
GYRO;8.204;10346.038;0.08389;0.18589;0.00559;3
ACCE;8.205;10346.039;-1.08338;3.64816;8.51199;3
AHRS;8.206;10346.039;22.858835;5.851195;-35.428371;0.20374070;-0.01256051;-0.28821200;-96
LIGH;8.207;10346.042;10571.0;0
GYRO;8.208;10346.045;0.05832;0.16591;-0.00533;3
MAGN;8.210;10346.047;-5.60000;2.30000;-28.90000;3
LIGH;8.214;10346.052;10571.0;0
ACCE;8.217;10346.054;-1.05285;3.63081;8.49702;3
AHRS;8.218;10346.054;22.878626;5.934762;-34.937962;0.20416051;-0.01105773;-0.28403822;122
GYRO;8.219;10346.056;0.02903;0.14781;-0.01438;3
MAGN;8.220;10346.058;-5.60000;2.30000;-28.90000;3
LIGH;8.224;10346.062;10601.0;0
GYRO;8.227;10346.064;0.02317;0.13236;-0.01092;3
MAGN;8.230;10346.068;-5.60000;2.30000;-28.90000;3
ACCE;8.231;10346.069;-0.97564;3.51948;8.58022;3
AHRS;8.232;10346.069;22.883183;6.092556;-34.311516;0.20463885;-0.00866130;-0.27862716;-75
LIGH;8.234;10346.071;10601.0;0
GYRO;8.237;10346.074;0.02903;0.11984;-0.01198;3
MAGN;8.240;10346.077;-5.60000;1.90000;-28.90000;3
LIGH;8.244;10346.081;10599.0;0
ACCE;8.245;10346.082;-0.79128;3.50870;8.67719;3
AHRS;8.246;10346.082;22.881483;6.152489;-34.395855;0.20476466;-0.00831684;-0.27921227;-73
GYRO;8.247;10346.083;0.04767;0.11984;-0.02450;3
MAGN;8.255;10346.089;-5.60000;1.90000;-28.90000;3
GYRO;8.256;10346.090;0.06951;0.11984;-0.03542;3
LIGH;8.257;10346.091;10599.0;0
ACCE;8.258;10346.094;-0.73382;3.58173;8.71729;3
AHRS;8.259;10346.094;22.910849;6.257019;-34.479107;0.20525251;-0.00768702;-0.27967870;-8
MAGN;8.260;10346.096;-5.60000;1.90000;-28.90000;3
GYRO;8.261;10346.098;0.08495;0.12064;-0.03702;3
LIGH;8.267;10346.104;10599.0;0
GYRO;8.269;10346.107;0.08815;0.12144;-0.02929;3
ACCE;8.271;10346.108;-0.68534;3.56197;8.64367;3
AHRS;8.271;10346.108;22.969959;6.367776;-34.537048;0.20599958;-0.00703973;-0.27989715;76
MAGN;8.273;10346.110;-5.60000;1.90000;-28.90000;3
LIGH;8.276;10346.112;10601.0;0
GYRO;8.284;10346.115;0.08549;0.13316;-0.02397;3
MAGN;8.287;10346.118;-5.60000;1.90000;-28.90000;3
LIGH;8.289;10346.122;10601.0;0
ACCE;8.290;10346.123;-0.58538;3.54282;8.64427;3
AHRS;8.292;10346.123;22.995205;6.410525;-34.682381;0.20630036;-0.00701791;-0.28098464;-89
GYRO;8.295;10346.126;0.08975;0.14567;-0.02929;3
MAGN;8.296;10346.127;-5.60000;1.90000;-28.90000;3
LIGH;8.300;10346.131;10601.0;0
GYRO;8.300;10346.133;0.09774;0.15153;-0.04314;3
ACCE;8.301;10346.135;-0.67457;3.55778;8.59698;3
AHRS;8.302;10346.135;23.067389;6.562495;-34.789597;0.20725323;-0.00615941;-0.28151640;-48
MAGN;8.303;10346.136;-5.60000;1.90000;-28.90000;3
GYRO;8.304;10346.140;0.10253;0.14940;-0.04554;3
LIGH;8.305;10346.141;10629.0;0
MAGN;8.308;10346.146;-5.60000;1.90000;-29.30000;3
ACCE;8.309;10346.147;-0.73801;3.60986;8.60596;3
AHRS;8.310;10346.147;23.095827;6.611900;-34.841171;0.20760271;-0.00592421;-0.28182042;-38
GYRO;8.311;10346.148;0.09774;0.13769;-0.04927;3
LIGH;8.314;10346.151;10629.0;0
GYRO;8.317;10346.155;0.08709;0.14035;-0.05140;3
MAGN;8.318;10346.156;-5.60000;1.90000;-29.30000;3
ACCE;8.321;10346.159;-0.76375;3.70503;8.67898;3
AHRS;8.322;10346.159;23.155962;6.730941;-34.939156;0.20837875;-0.00528884;-0.28234518;114
LIGH;8.324;10346.161;10629.0;0
GYRO;8.325;10346.163;0.07963;0.15633;-0.05752;3
MAGN;8.328;10346.166;-5.20000;1.90000;-29.30000;3
GYRO;8.332;10346.170;0.08176;0.16059;-0.05593;3
LIGH;8.334;10346.172;10629.0;0
ACCE;8.336;10346.174;-0.87089;3.68288;8.66701;3
AHRS;8.342;10346.174;23.203978;6.876073;-34.655663;0.20913534;-0.00371332;-0.27971503;-102
MAGN;8.348;10346.176;-5.20000;1.90000;-29.30000;3
GYRO;8.349;10346.177;0.09028;0.15340;-0.04794;3
LIGH;8.350;10346.181;10629.0;0
GYRO;8.358;10346.184;0.09721;0.13982;-0.04314;3
MAGN;8.359;10346.186;-5.20000;1.90000;-29.30000;3
ACCE;8.360;10346.187;-0.90202;3.59669;8.79690;3
AHRS;8.361;10346.187;23.251865;6.999907;-34.398296;0.20983183;-0.00235605;-0.27733493;10
GYRO;8.364;10346.191;0.09774;0.13848;-0.03675;3
LIGH;8.364;10346.193;10603.0;0
MAGN;8.365;10346.197;-5.20000;1.90000;-29.30000;3
GYRO;8.366;10346.198;0.09614;0.13715;-0.02210;3
ACCE;8.366;10346.200;-0.97624;3.50990;8.67719;3
AHRS;8.367;10346.200;23.301922;7.116629;-34.339550;0.21052127;-0.00142461;-0.27658904;122
LIGH;8.368;10346.203;10603.0;0
GYRO;8.368;10346.205;0.08176;0.14035;0.00107;3
MAGN;8.380;10346.207;-5.20000;1.90000;-29.30000;3
LIGH;8.381;10346.211;10603.0;0
ACCE;8.381;10346.213;-1.01694;3.56437;8.67838;3
AHRS;8.382;10346.213;23.316757;7.165921;-34.367783;0.21076040;-0.00111213;-0.27671421;-111
GYRO;8.383;10346.214;0.05406;0.14195;0.03435;3
MAGN;8.384;10346.216;-5.20000;1.50000;-29.30000;3
LIGH;8.385;10346.222;10603.0;0
GYRO;8.406;10346.223;0.01784;0.13582;0.05859;3
MAGN;8.407;10346.226;-5.20000;1.50000;-29.30000;3
ACCE;8.407;10346.227;-1.01813;3.51708;8.69275;3
AHRS;8.408;10346.227;23.331760;7.281301;-34.817131;0.21115825;-0.00103557;-0.28016046;-107
LIGH;8.409;10346.231;10603.0;0
GYRO;8.410;10346.232;-0.00346;0.13662;0.06738;3
MAGN;8.410;10346.236;-4.80000;1.50000;-29.30000;3
GYRO;8.411;10346.238;-0.01731;0.13422;0.07430;3
ACCE;8.412;10346.240;-1.13665;3.60208;8.45871;3
AHRS;8.413;10346.240;23.315344;7.367332;-34.576275;0.21123557;0.00015516;-0.27805015;-80
LIGH;8.413;10346.241;10603.0;0
MAGN;8.414;10346.245;-4.80000;1.50000;-29.30000;3
GYRO;8.414;10346.247;-0.02743;0.11824;0.07670;3
LIGH;8.415;10346.252;10603.0;0
ACCE;8.415;10346.253;-1.17017;3.72239;8.49762;3
AHRS;8.416;10346.253;23.301626;7.409713;-34.435226;0.21122633;0.00079796;-0.27683282;106
GYRO;8.417;10346.254;-0.03116;0.11212;0.06285;3
MAGN;8.421;10346.256;-4.80000;1.50000;-29.30000;3
LIGH;8.454;10346.262;10603.0;0
GYRO;8.454;10346.262;-0.03063;0.11931;0.04368;3
MAGN;8.455;10346.266;-4.80000;1.50000;-29.30000;3
ACCE;8.455;10346.267;-1.27372;3.81396;8.50660;3
AHRS;8.456;10346.267;23.275164;7.493935;-34.466427;0.21121551;0.00149914;-0.27696058;11
GYRO;8.456;10346.268;-0.02903;0.13635;0.02557;3
LIGH;8.457;10346.271;10601.0;0
MAGN;8.457;10346.275;-4.80000;1.50000;-29.30000;3
GYRO;8.458;10346.276;-0.02423;0.15872;0.00639;3
ACCE;8.459;10346.279;-1.33417;3.92649;8.69155;3
AHRS;8.460;10346.279;23.250671;7.621292;-34.490944;0.21132506;0.00256034;-0.27695230;113
LIGH;8.460;10346.281;10601.0;0
GYRO;8.461;10346.283;-0.01731;0.19068;-0.00506;3
MAGN;8.461;10346.285;-4.80000;1.50000;-29.30000;3
LIGH;8.462;10346.291;10601.0;0
ACCE;8.463;10346.294;-1.43054;3.72358;8.94653;3
AHRS;8.463;10346.294;23.223000;7.799628;-34.719425;0.21153915;0.00367049;-0.27852127;-114
MAGN;8.464;10346.296;-4.80000;1.50000;-29.30000;3
GYRO;8.465;10346.297;0.01145;0.25407;0.02956;3
LIGH;8.465;10346.301;10627.0;0
GYRO;8.469;10346.304;0.00240;0.24395;0.05353;3
MAGN;8.470;10346.306;-4.80000;1.50000;-29.30000;3
ACCE;8.470;10346.307;-1.53229;3.48117;8.92858;3
AHRS;8.471;10346.307;23.198399;8.005387;-35.161949;0.21185896;0.00460000;-0.28178373;-109
LIGH;8.475;10346.311;10627.0;0
GYRO;8.475;10346.311;-0.02423;0.24102;0.06658;3
GNSS;8.476;1490622058.000;40.313517;-3.483169;601.000;0.000;3.0;0.0;18;17
MAGN;8.483;10346.315;-4.80000;1.50000;-29.30000;3
GYRO;8.484;10346.318;-0.05353;0.25593;0.06844;3
ACCE;8.484;10346.319;-1.57000;3.54701;8.81425;3
AHRS;8.485;10346.319;23.148136;8.194841;-35.316280;0.21192613;0.00599717;-0.28274900;-7
LIGH;8.485;10346.321;10627.0;0
MAGN;8.489;10346.326;-4.40000;1.50000;-29.30000;3
GYRO;8.490;10346.327;-0.09614;0.24208;0.05699;3
LIGH;8.495;10346.331;10627.0;0
ACCE;8.495;10346.333;-1.63165;3.82174;8.69215;3
AHRS;8.496;10346.333;23.097368;8.328787;-35.127964;0.21183378;0.00757622;-0.28102019;-72
GYRO;8.496;10346.334;-0.12171;0.22557;0.05060;3
GNSS;8.497;1490622058.000;40.313517;-3.483169;601.000;0.000;3.0;0.0;18;17
MAGN;8.499;10346.335;-4.40000;1.50000;-29.30000;3
LIGH;8.503;10346.341;10627.0;0
GYRO;8.504;10346.341;-0.13449;0.21305;0.04421;3
MAGN;8.508;10346.345;-4.40000;1.50000;-29.30000;3
ACCE;8.508;10346.346;-1.73161;3.90315;8.77774;3
AHRS;8.509;10346.346;22.996834;8.505278;-35.353569;0.21147084;0.00887259;-0.28264961;49
GYRO;8.510;10346.348;-0.13076;0.18536;0.02903;3
LIGH;8.514;10346.352;10625.0;0
GYRO;8.517;10346.354;-0.11585;0.15686;0.01438;3
MAGN;8.517;10346.355;-4.40000;1.50000;-29.30000;3
ACCE;8.520;10346.358;-1.80643;3.82234;8.75380;3
AHRS;8.520;10346.358;22.900623;8.649046;-35.509449;0.21106122;0.01002040;-0.28376636;87
GYRO;8.541;10346.361;-0.08815;0.12623;-0.00666;3
LIGH;8.542;10346.361;10625.0;0
MAGN;8.542;10346.365;-4.40000;1.50000;-29.30000;3
GYRO;8.542;10346.368;-0.05140;0.10440;-0.02876;3
ACCE;8.543;10346.370;-1.75794;3.80858;8.82622;3
AHRS;8.543;10346.370;22.834431;8.764804;-35.591499;0.21082070;0.01099478;-0.28429872;-107
LIGH;8.544;10346.371;10625.0;0
GYRO;8.544;10346.374;-0.01571;0.08522;-0.04341;3
MAGN;8.545;10346.375;-4.40000;1.50000;-29.30000;3
GYRO;8.545;10346.381;0.02690;0.06471;-0.05593;3
LIGH;8.546;10346.381;10623.0;0
ACCE;8.546;10346.382;-1.65679;3.74393;8.82982;3
AHRS;8.546;10346.382;22.820173;8.854939;-35.748413;0.21094500;0.01148050;-0.28542963;-55
MAGN;8.547;10346.385;-4.00000;1.50000;-29.30000;3
GYRO;8.550;10346.388;0.06365;0.04714;-0.05939;3
LIGH;8.553;10346.391;10623.0;0
GYRO;8.556;10346.394;0.08602;0.03489;-0.05566;3
ACCE;8.557;10346.395;-1.51852;3.69665;8.68916;3
AHRS;8.557;10346.395;22.855982;8.913880;-35.436436;0.21134786;0.01243850;-0.28273350;-78
MAGN;8.558;10346.396;-4.00000;1.50000;-29.30000;3
GYRO;8.563;10346.401;0.10413;0.02583;-0.05486;3
LIGH;8.564;10346.401;10627.0;0
MAGN;8.567;10346.405;-4.00000;1.50000;-29.30000;3
ACCE;8.569;10346.407;-1.35153;3.88040;8.59878;3
AHRS;8.569;10346.407;22.901245;8.935644;-34.936153;0.21171080;0.01341730;-0.27855411;-115
GYRO;8.570;10346.408;0.12117;0.02503;-0.06711;3
LIGH;8.573;10346.411;10627.0;0
GYRO;8.576;10346.414;0.13502;0.03116;-0.07883;3
MAGN;8.577;10346.415;-4.00000;1.50000;-29.30000;3
ACCE;8.581;10346.419;-1.27072;3.95821;8.72208;3
AHRS;8.581;10346.419;22.988308;8.975087;-34.780708;0.21249269;0.01379387;-0.27710974;-87
GYRO;8.584;10346.421;0.14567;0.03489;-0.08975;3
LIGH;8.584;10346.421;10627.0;0
MAGN;8.587;10346.425;-4.00000;1.50000;-29.30000;3
GYRO;8.590;10346.428;0.14887;0.02929;-0.09401;3
ACCE;8.593;10346.430;-1.25097;3.89896;8.70532;3
AHRS;8.597;10346.430;23.088417;9.026481;-34.706123;0.21341810;0.01408484;-0.27628833;125
LIGH;8.600;10346.431;10580.0;0
GYRO;8.602;10346.434;0.14301;0.02823;-0.09028;3
MAGN;8.602;10346.435;-4.00000;1.50000;-29.30000;3
GYRO;8.604;10346.441;0.13076;0.03089;-0.08282;3
LIGH;8.604;10346.441;10580.0;0
ACCE;8.612;10346.443;-1.25935;3.85586;8.67599;3
AHRS;8.613;10346.443;23.177092;9.073353;-34.618431;0.21423781;0.01439493;-0.27538061;110
MAGN;8.613;10346.445;-4.00000;1.50000;-29.30000;3
GYRO;8.614;10346.448;0.12970;0.03862;-0.06844;3
LIGH;8.614;10346.451;10580.0;0
GYRO;8.616;10346.454;0.13555;0.03542;-0.05752;3
MAGN;8.618;10346.455;-3.60000;1.50000;-29.30000;3
ACCE;8.619;10346.456;-1.20129;4.02286;8.59638;3
AHRS;8.619;10346.456;23.272444;9.112364;-34.100834;0.21503580;0.01543093;-0.27096149;-62
LIGH;8.623;10346.461;10560.0;0
GYRO;8.624;10346.461;0.14621;0.02423;-0.04980;3
MAGN;8.627;10346.465;-3.60000;1.50000;-29.30000;3
ACCE;8.630;10346.468;-1.19112;4.08451;8.56945;3
AHRS;8.630;10346.468;23.341257;9.120563;-33.757343;0.21556595;0.01596318;-0.26805297;-14
GYRO;8.631;10346.469;0.14994;0.01491;-0.04341;3
LIGH;8.634;10346.472;10560.0;0
MAGN;8.637;10346.475;-3.60000;1.50000;-29.30000;3
GYRO;8.638;10346.476;0.14940;0.00852;-0.04048;3
ACCE;8.642;10346.480;-1.17855;4.11743;8.53234;3
AHRS;8.642;10346.480;23.470449;9.138005;-33.516193;0.21662088;0.01622504;-0.26589391;-9
LIGH;8.643;10346.481;10566.0;0
GYRO;8.645;10346.483;0.14781;-0.00053;-0.03995;3
MAGN;8.647;10346.485;-3.60000;1.50000;-29.30000;3
GYRO;8.651;10346.489;0.14301;-0.01252;-0.04101;3
LIGH;8.653;10346.491;10566.0;0
ACCE;8.654;10346.492;-1.26354;4.15155;8.59099;3
AHRS;8.655;10346.492;23.581985;9.142320;-33.270466;0.21750109;0.01643782;-0.26374173;40
MAGN;8.657;10346.495;-3.60000;1.50000;-29.30000;3
GYRO;8.658;10346.496;0.13715;-0.02450;-0.03329;3
LIGH;8.663;10346.501;10566.0;0
GYRO;8.664;10346.502;0.12490;-0.02796;-0.02264;3
MAGN;8.667;10346.504;-3.60000;1.50000;-29.30000;3
ACCE;8.667;10346.505;-1.26893;4.12401;8.61254;3
AHRS;8.668;10346.505;23.683683;9.127436;-32.917282;0.21824187;0.01672674;-0.26075515;46
GYRO;8.671;10346.509;0.11265;-0.02690;-0.00506;3
LIGH;8.673;10346.511;10519.0;0
MAGN;8.677;10346.515;-3.60000;1.50000;-29.30000;3
GYRO;8.678;10346.516;0.10147;-0.02210;0.01864;3
ACCE;8.679;10346.517;-1.23960;4.04680;8.69634;3
AHRS;8.680;10346.517;23.764454;9.098569;-32.789917;0.21881410;0.01652726;-0.25967163;89
LIGH;8.685;10346.522;10519.0;0
GYRO;8.686;10346.524;0.08975;-0.01944;0.04554;3
MAGN;8.688;10346.526;-3.60000;1.50000;-29.30000;3
ACCE;8.691;10346.529;-1.33058;3.97497;8.63828;3
AHRS;8.692;10346.529;23.808786;9.078110;-32.620453;0.21910375;0.01657082;-0.25826854;51
GYRO;8.694;10346.530;0.08815;-0.01305;0.06924;3
LIGH;8.695;10346.531;10519.0;0
MAGN;8.697;10346.535;-3.60000;1.50000;-29.30000;3
GYRO;8.699;10346.537;0.08442;-0.00879;0.09827;3
LIGH;8.704;10346.542;10495.0;0
ACCE;8.705;10346.543;-1.33118;3.98994;8.58381;3
AHRS;8.706;10346.543;23.879356;9.041992;-32.495708;0.21957839;0.01633504;-0.25723222;-46
GYRO;8.707;10346.544;0.07643;-0.01305;0.12517;3
MAGN;8.708;10346.546;-3.60000;1.50000;-29.30000;3
LIGH;8.714;10346.552;10495.0;0
GYRO;8.714;10346.552;0.06312;-0.02397;0.14541;3
MAGN;8.718;10346.556;-3.60000;1.50000;-29.30000;3
ACCE;8.719;10346.557;-1.37726;4.02944;8.57364;3
AHRS;8.720;10346.557;23.955336;8.976679;-32.260555;0.22001706;0.01605901;-0.25533909;51
GYRO;8.720;10346.558;0.03862;-0.02850;0.15633;3
LIGH;8.723;10346.561;10443.0;0
MAGN;8.727;10346.565;-3.60000;1.50000;-29.30000;3
GYRO;8.728;10346.566;0.01092;-0.02823;0.16671;3
ACCE;8.731;10346.569;-1.37128;4.01867;8.43896;3
AHRS;8.732;10346.569;23.995956;8.894931;-32.084717;0.22014163;0.01562375;-0.25400507;109
LIGH;8.734;10346.571;10443.0;0
GYRO;8.735;10346.573;-0.00879;-0.03888;0.17364;3
MAGN;8.738;10346.575;-3.60000;1.50000;-29.30000;3
GYRO;8.742;10346.580;-0.03116;-0.05779;0.17976;3
LIGH;8.743;10346.581;10443.0;0
ACCE;8.745;10346.583;-1.50057;3.97797;8.36414;3
AHRS;8.746;10346.583;24.001749;8.807235;-31.913004;0.21997179;0.01521832;-0.25275552;125
MAGN;8.748;10346.585;-3.60000;1.50000;-29.30000;3
SOUN;8.749;3226.94;0.09848;73.85
GYRO;8.758;10346.586;-0.05779;-0.07750;0.18722;3
LIGH;8.775;10346.591;10469.0;0
GYRO;8.777;10346.593;-0.09987;-0.09587;0.18829;3
MAGN;8.778;10346.595;-3.60000;1.10000;-29.30000;3
ACCE;8.779;10346.596;-1.44011;3.85945;8.33841;3
AHRS;8.780;10346.596;23.958336;8.679754;-31.935167;0.21933959;0.01423517;-0.25323084;-53
GYRO;8.781;10346.600;-0.13609;-0.11292;0.18536;3
LIGH;8.782;10346.601;10469.0;0
MAGN;8.782;10346.605;-3.60000;1.10000;-29.30000;3
GYRO;8.783;10346.607;-0.15633;-0.14514;0.17284;3
ACCE;8.784;10346.608;-1.40181;3.84030;8.32165;3
AHRS;8.785;10346.608;23.863186;8.519990;-31.923529;0.21820965;0.01317896;-0.25354591;112
LIGH;8.786;10346.611;10469.0;0
GYRO;8.787;10346.613;-0.16911;-0.18056;0.16485;3
MAGN;8.787;10346.615;-3.60000;1.10000;-29.30000;3
GYRO;8.788;10346.620;-0.17550;-0.21918;0.15153;3
LIGH;8.789;10346.621;10465.0;0
ACCE;8.789;10346.622;-1.27791;3.75770;8.37911;3
AHRS;8.790;10346.622;23.740828;8.305023;-31.818914;0.21672530;0.01191101;-0.25322738;-102
MAGN;8.791;10346.626;-3.60000;1.10000;-29.30000;3
GYRO;8.792;10346.627;-0.18296;-0.23569;0.13263;3
LIGH;8.801;10346.631;10465.0;0
ACCE;8.802;10346.634;-1.14622;3.72657;8.47667;3
AHRS;8.803;10346.634;23.670694;8.179393;-31.759024;0.21586968;0.01116265;-0.25304747;58
GYRO;8.804;10346.635;-0.17870;-0.22903;0.10839;3
MAGN;8.805;10346.636;-3.60000;1.10000;-29.30000;3
LIGH;8.809;10346.641;10515.0;0
GYRO;8.810;10346.643;-0.15686;-0.21865;0.08948;3
MAGN;8.810;10346.645;-3.60000;1.10000;-29.30000;3
ACCE;8.811;10346.646;-1.12527;3.66672;8.60177;3
AHRS;8.812;10346.646;23.513754;7.919558;-31.449438;0.21398802;0.00998708;-0.25115249;94
GYRO;8.813;10346.649;-0.12703;-0.21066;0.08362;3
LIGH;8.814;10346.651;10515.0;0
MAGN;8.818;10346.655;-3.60000;1.10000;-29.30000;3
GYRO;8.819;10346.657;-0.07697;-0.19974;0.08549;3
ACCE;8.821;10346.659;-1.14922;3.54581;8.65265;3
AHRS;8.821;10346.659;23.419085;7.718204;-31.299482;0.21276124;0.00883647;-0.25039023;-112
LIGH;8.823;10346.661;10515.0;0
GYRO;8.825;10346.663;-0.03489;-0.19121;0.08815;3
MAGN;8.827;10346.665;-3.60000;1.10000;-29.30000;3
ACCE;8.832;10346.670;-1.10732;3.45902;8.63409;3
AHRS;8.833;10346.670;23.388113;7.625174;-31.071232;0.21228792;0.00856734;-0.24871281;-66
GYRO;8.834;10346.671;0.01145;-0.18562;0.09001;3
LIGH;8.835;10346.672;10536.0;0
MAGN;8.838;10346.676;-3.60000;1.10000;-29.30000;3
GYRO;8.840;10346.678;0.04980;-0.16751;0.09108;3
LIGH;8.843;10346.681;10536.0;0
ACCE;8.845;10346.683;-1.10253;3.38720;8.41562;3
AHRS;8.850;10346.683;23.395161;7.440143;-30.865124;0.21193075;0.00740578;-0.24734809;27
MAGN;8.855;10346.685;-3.60000;1.10000;-29.30000;3
GYRO;8.856;10346.686;0.07697;-0.13982;0.09135;3
LIGH;8.857;10346.691;10536.0;0
GYRO;8.859;10346.693;0.08229;-0.13023;0.10040;3
MAGN;8.860;10346.695;-3.60000;1.10000;-29.30000;3
ACCE;8.861;10346.696;-1.13306;3.46621;8.22348;3
AHRS;8.861;10346.696;23.452555;7.297277;-30.444185;0.21206848;0.00686964;-0.24408071;-6
GYRO;8.863;10346.699;0.07643;-0.12810;0.10759;3
LIGH;8.863;10346.701;10538.0;0
MAGN;8.876;10346.705;-3.60000;1.10000;-29.30000;3
GYRO;8.877;10346.706;0.07004;-0.13449;0.10839;3
ACCE;8.878;10346.708;-1.05046;3.59190;8.16243;3
AHRS;8.879;10346.708;23.509394;7.160395;-30.271166;0.21223409;0.00592642;-0.24284926;-72
LIGH;8.880;10346.712;10538.0;0
GYRO;8.880;10346.714;0.04181;-0.14807;0.09294;3
MAGN;8.881;10346.716;-3.60000;1.10000;-29.30000;3
GYRO;8.883;10346.721;0.00133;-0.14914;0.07430;3
ACCE;8.884;10346.722;-1.03609;3.73795;8.23127;3
AHRS;8.885;10346.722;23.531750;7.008289;-29.966717;0.21208189;0.00518137;-0.24059354;-4
LIGH;8.886;10346.722;10515.0;0
MAGN;8.890;10346.727;-3.60000;1.10000;-29.30000;3
GYRO;8.890;10346.728;-0.04820;-0.14461;0.06099;3
LIGH;8.893;10346.731;10515.0;0
ACCE;8.896;10346.734;-1.05644;3.68707;8.33482;3
AHRS;8.897;10346.734;23.509508;6.933486;-29.837132;0.21173686;0.00485386;-0.23968196;77
MAGN;8.898;10346.735;-3.60000;1.10000;-29.30000;3
GYRO;8.899;10346.736;-0.10892;-0.13635;0.05246;3
LIGH;8.903;10346.741;10515.0;0
GYRO;8.905;10346.743;-0.14567;-0.13023;0.05060;3
MAGN;8.908;10346.745;-3.60000;1.10000;-29.30000;3
ACCE;8.909;10346.746;-1.10433;3.60148;8.56466;3
AHRS;8.909;10346.746;23.389786;6.798919;-29.599066;0.21046296;0.00445354;-0.23807432;-110
GYRO;8.912;10346.750;-0.16272;-0.12464;0.05220;3
LIGH;8.913;10346.751;10515.0;0
MAGN;8.917;10346.755;-3.60000;1.10000;-29.30000;3
GYRO;8.919;10346.756;-0.16112;-0.12410;0.06045;3
ACCE;8.921;10346.758;-1.16059;3.51469;8.67479;3
AHRS;8.921;10346.758;23.247101;6.685599;-29.530680;0.20905182;0.00396581;-0.23784924;-33
LIGH;8.923;10346.761;10515.0;0
GYRO;8.925;10346.763;-0.14887;-0.12064;0.07590;3
MAGN;8.927;10346.765;-3.60000;1.10000;-29.30000;3
GYRO;8.932;10346.770;-0.13449;-0.12037;0.09401;3
ACCE;8.933;10346.771;-1.15341;3.42969;8.76517;3
AHRS;8.934;10346.771;23.116415;6.567175;-29.427952;0.20772770;0.00346873;-0.23733471;-127
LIGH;8.935;10346.771;10510.0;0
MAGN;8.938;10346.776;-3.60000;1.10000;-29.30000;3
GYRO;8.939;10346.777;-0.11904;-0.10866;0.11318;3
LIGH;8.943;10346.781;10510.0;0
ACCE;8.945;10346.783;-1.20428;3.43388;8.82922;3
AHRS;8.946;10346.783;23.048965;6.515166;-29.382404;0.20706348;0.00327305;-0.23711330;-80
GYRO;8.947;10346.784;-0.10573;-0.09481;0.13502;3
MAGN;8.948;10346.786;-3.60000;1.10000;-29.30000;3
GYRO;8.954;10346.792;-0.09188;-0.10067;0.15446;3
LIGH;8.955;10346.793;10510.0;0
ACCE;8.958;10346.795;-1.16538;3.50810;8.85196;3
AHRS;8.958;10346.795;22.949945;6.383353;-29.233522;0.20597191;0.00267256;-0.23620695;45
MAGN;8.959;10346.797;-4.00000;1.10000;-29.30000;3
GYRO;8.961;10346.798;-0.08016;-0.10972;0.16352;3
LIGH;8.963;10346.801;10510.0;0
MAGN;8.968;10346.805;-4.00000;1.10000;-29.30000;3
GYRO;8.969;10346.806;-0.06205;-0.11159;0.16112;3
ACCE;8.970;10346.808;-1.07380;3.66552;8.92439;3
AHRS;8.970;10346.808;22.886620;6.233836;-29.788588;0.20514700;0.00058206;-0.24112919;2
LIGH;8.973;10346.811;10510.0;0
GYRO;8.975;10346.813;-0.05566;-0.11345;0.15633;3
MAGN;8.977;10346.815;-4.00000;1.50000;-29.30000;3
ACCE;8.982;10346.820;-1.07440;3.81576;8.97407;3
AHRS;8.983;10346.820;22.867510;6.167229;-29.632158;0.20484923;0.00035402;-0.23997019;124
GYRO;8.985;10346.821;-0.06418;-0.13795;0.15100;3
LIGH;8.986;10346.822;10510.0;0
MAGN;8.988;10346.826;-4.00000;1.50000;-29.30000;3
GYRO;8.990;10346.828;-0.07803;-0.14275;0.14727;3
LIGH;8.993;10346.831;10510.0;0
ACCE;8.995;10346.833;-1.13545;3.81217;9.08420;3
AHRS;8.996;10346.833;22.805515;6.015425;-29.422915;0.20402169;-0.00038966;-0.23856233;108
GYRO;8.997;10346.834;-0.10360;-0.13742;0.14860;3
MAGN;8.998;10346.836;-4.00000;1.50000;-29.30000;3
LIGH;9.004;10346.841;10510.0;0
GYRO;9.005;10346.842;-0.13129;-0.13263;0.15713;3
ACCE;9.007;10346.845;-1.18274;3.77985;9.06864;3
AHRS;9.008;10346.845;22.710846;5.866322;-29.215622;0.20293309;-0.00104448;-0.23719081;49
MAGN;9.010;10346.846;-4.00000;1.50000;-29.30000;3
GYRO;9.011;10346.848;-0.15686;-0.13502;0.17390;3
LIGH;9.019;10346.851;10482.0;0
MAGN;9.019;10346.855;-4.00000;1.50000;-29.30000;3
GYRO;9.020;10346.856;-0.17124;-0.14381;0.19201;3
ACCE;9.021;10346.857;-1.19531;3.69425;9.08300;3
AHRS;9.022;10346.857;22.569742;5.695913;-29.000338;0.20141990;-0.00176311;-0.23582560;122
LIGH;9.024;10346.861;10508.0;0
GYRO;9.026;10346.863;-0.18030;-0.15659;0.20613;3
MAGN;9.039;10346.866;-4.00000;1.50000;-29.30000;3
GYRO;9.040;10346.870;-0.18669;-0.17630;0.21492;3
ACCE;9.041;10346.871;-1.17436;3.72298;8.92558;3
AHRS;9.042;10346.871;22.425964;5.502132;-28.784222;0.19983914;-0.00267474;-0.23449047;-44
LIGH;9.043;10346.872;10508.0;0
MAGN;9.044;10346.877;-4.00000;1.50000;-29.30000;3
GYRO;9.045;10346.878;-0.19468;-0.19388;0.22637;3
LIGH;9.046;10346.881;10532.0;0
ACCE;9.047;10346.883;-1.14084;3.79541;8.87171;3
AHRS;9.048;10346.883;22.351736;5.393746;-28.665558;0.19900733;-0.00320500;-0.23375416;6
MAGN;9.049;10346.885;-4.40000;1.50000;-29.30000;3
GYRO;9.050;10346.886;-0.20959;-0.21199;0.23436;3
LIGH;9.054;10346.891;10532.0;0
GYRO;9.055;10346.893;-0.22184;-0.21811;0.23729;3
MAGN;9.058;10346.895;-4.40000;1.50000;-29.30000;3
ACCE;9.061;10346.897;-1.02711;3.81037;8.97347;3
AHRS;9.063;10346.897;22.181662;5.132768;-29.019562;0.19705175;-0.00560868;-0.23728059;-60
GYRO;9.064;10346.900;-0.22504;-0.21572;0.23436;3
LIGH;9.064;10346.901;10532.0;0
MAGN;9.068;10346.906;-4.40000;1.50000;-29.30000;3
GYRO;9.069;10346.907;-0.22504;-0.21119;0.22664;3
ACCE;9.071;10346.909;-0.99778;3.80798;9.10156;3
AHRS;9.071;10346.909;22.013744;4.894528;-28.986832;0.19517201;-0.00715895;-0.23754773;27
LIGH;9.073;10346.911;10502.0;0
GYRO;9.076;10346.914;-0.21971;-0.20240;0.22584;3
MAGN;9.077;10346.915;-4.40000;1.50000;-28.90000;3
ACCE;9.083;10346.921;-0.95888;3.73495;9.13089;3
AHRS;9.083;10346.921;21.934244;4.792102;-29.013969;0.19430034;-0.00787983;-0.23800807;-30
GYRO;9.084;10346.922;-0.20373;-0.18589;0.22983;3
LIGH;9.085;10346.922;10502.0;0
MAGN;9.088;10346.926;-4.40000;1.50000;-28.90000;3
GYRO;9.090;10346.928;-0.18189;-0.16778;0.22903;3
LIGH;9.093;10346.931;10474.0;0
ACCE;9.095;10346.933;-0.85653;3.72957;9.18057;3
AHRS;9.099;10346.933;21.778395;4.566998;-28.911432;0.19255157;-0.00923265;-0.23765354;46
MAGN;9.100;10346.935;-4.40000;1.90000;-28.90000;3
GYRO;9.101;10346.936;-0.14088;-0.14567;0.22770;3
LIGH;9.103;10346.941;10552.0;0
GYRO;9.109;10346.943;-0.10093;-0.12996;0.22557;3
MAGN;9.110;10346.945;-4.40000;1.90000;-28.90000;3
ACCE;9.111;10346.946;-0.89842;3.72478;9.14585;3
AHRS;9.111;10346.946;21.682810;4.384241;-28.403282;0.19142595;-0.00969205;-0.23380530;41
GYRO;9.117;10346.949;-0.06738;-0.11585;0.22717;3
LIGH;9.118;10346.951;10552.0;0
MAGN;9.120;10346.956;-4.40000;1.90000;-28.90000;3
GYRO;9.120;10346.957;-0.03222;-0.10120;0.22477;3
ACCE;9.121;10346.958;-0.86311;3.69904;8.97526;3
AHRS;9.122;10346.958;21.652908;4.238434;-28.135817;0.19090526;-0.01039475;-0.23184434;-26
LIGH;9.123;10346.961;10552.0;0
GYRO;9.125;10346.963;-0.01252;-0.09321;0.22477;3
MAGN;9.127;10346.965;-4.40000;1.90000;-28.90000;3
GYRO;9.132;10346.970;-0.00826;-0.08922;0.21279;3
ACCE;9.134;10346.971;-0.77153;3.72717;8.85017;3
AHRS;9.135;10346.971;21.657587;4.108805;-27.853983;0.19070934;-0.01101468;-0.22971044;-42
LIGH;9.136;10346.972;10552.0;0
MAGN;9.138;10346.976;-4.80000;1.90000;-28.90000;3
GYRO;9.139;10346.977;-0.00985;-0.07004;0.19521;3
LIGH;9.143;10346.981;10552.0;0
ACCE;9.146;10346.983;-0.77093;3.80379;8.81784;3
AHRS;9.147;10346.983;21.669918;4.058782;-28.154331;0.19068071;-0.01195722;-0.23228566;-102
GYRO;9.148;10346.984;-0.01252;-0.05859;0.18083;3
MAGN;9.149;10346.986;-4.80000;1.90000;-28.90000;3
GYRO;9.154;10346.992;-0.02264;-0.05273;0.17231;3
LIGH;9.155;10346.992;10528.0;0
MAGN;9.158;10346.996;-4.80000;1.90000;-28.90000;3
ACCE;9.159;10346.997;-0.70988;3.81097;8.91601;3
AHRS;9.160;10346.997;21.668396;3.955844;-28.430756;0.19042790;-0.01327008;-0.23475777;24
GYRO;9.161;10346.998;-0.03329;-0.03755;0.16219;3
LIGH;9.163;10347.001;10528.0;0
MAGN;9.167;10347.005;-4.80000;2.30000;-28.90000;3
GYRO;9.169;10347.006;-0.04128;-0.01278;0.15393;3
ACCE;9.171;10347.009;-0.66260;3.73376;8.88907;3
AHRS;9.172;10347.009;21.644926;3.883399;-28.210049;0.19011115;-0.01345587;-0.23305790;103
LIGH;9.173;10347.011;10556.0;0
GYRO;9.175;10347.013;-0.04128;-0.00213;0.15313;3
MAGN;9.177;10347.015;-4.80000;2.30000;-28.90000;3
GYRO;9.182;10347.020;-0.04128;0.00479;0.15420;3
LIGH;9.185;10347.023;10556.0;0
ACCE;9.188;10347.025;-0.57042;3.67031;8.89925;3
AHRS;9.189;10347.025;21.618370;3.833543;-28.085892;0.18980429;-0.01360826;-0.23212518;43
GYRO;9.190;10347.026;-0.04128;0.01119;0.15340;3
MAGN;9.191;10347.028;-4.80000;2.30000;-28.90000;3
SOUN;9.191;1016.11;0.03101;63.81
LIGH;9.200;10347.031;10556.0;0
GYRO;9.200;10347.033;-0.03808;0.01971;0.14781;3
MAGN;9.201;10347.035;-4.80000;2.30000;-28.90000;3
ACCE;9.203;10347.037;-0.47824;3.67929;8.82024;3
AHRS;9.204;10347.037;21.595774;3.790538;-28.011848;0.18953860;-0.01379561;-0.23159514;-25
GYRO;9.205;10347.040;-0.03169;0.02503;0.14008;3
LIGH;9.206;10347.041;10528.0;0
MAGN;9.209;10347.046;-4.80000;2.30000;-28.90000;3
GYRO;9.209;10347.047;-0.02157;0.02850;0.13049;3
ACCE;9.213;10347.050;-0.45550;3.69186;8.72268;3
AHRS;9.213;10347.050;21.584291;3.759241;-27.902271;0.18939339;-0.01385069;-0.23074217;70
LIGH;9.214;10347.051;10528.0;0
GYRO;9.216;10347.054;-0.01358;0.02850;0.11824;3
MAGN;9.219;10347.056;-5.20000;2.30000;-28.90000;3
GYRO;9.225;10347.062;-0.00080;0.04288;0.09800;3
LIGH;9.225;10347.062;10528.0;0
ACCE;9.227;10347.065;-0.34536;3.78224;8.88129;3
AHRS;9.228;10347.065;21.587767;3.735537;-28.279764;0.18932717;-0.01467921;-0.23392144;-108
MAGN;9.230;10347.068;-5.20000;2.30000;-28.90000;3
GYRO;9.232;10347.069;0.01305;0.06951;0.08362;3
LIGH;9.234;10347.072;10556.0;0
MAGN;9.240;10347.077;-5.20000;2.70000;-28.90000;3
GYRO;9.241;10347.079;0.03116;0.09827;0.08282;3
ACCE;9.245;10347.083;-0.36871;3.66313;8.93396;3
AHRS;9.246;10347.083;21.609001;3.769146;-28.547985;0.18953755;-0.01488878;-0.23608281;-74
LIGH;9.247;10347.084;10556.0;0
GYRO;9.248;10347.086;0.04394;0.11984;0.09907;3
MAGN;9.251;10347.089;-5.20000;2.70000;-28.90000;3
LIGH;9.254;10347.091;10556.0;0
GYRO;9.255;10347.093;0.05246;0.13982;0.10733;3
MAGN;9.257;10347.095;-5.20000;2.70000;-28.90000;3
ACCE;9.258;10347.096;-0.19094;3.58113;9.09916;3
AHRS;9.259;10347.096;21.640024;3.809960;-28.694134;0.18985999;-0.01485869;-0.23720936;49
GYRO;9.261;10347.099;0.05939;0.15819;0.10786;3
LIGH;9.269;10347.103;10556.0;0
GYRO;9.270;10347.106;0.05779;0.17284;0.10173;3
MAGN;9.271;10347.107;-5.20000;2.70000;-28.90000;3
ACCE;9.272;10347.108;-0.20530;3.59908;9.06983;3
AHRS;9.273;10347.108;21.678375;3.873512;-28.771545;0.19029950;-0.01454240;-0.23772110;103
LIGH;9.275;10347.111;10556.0;0
GYRO;9.276;10347.113;0.05193;0.18376;0.09481;3
MAGN;9.292;10347.115;-5.20000;2.70000;-28.90000;3
GYRO;9.293;10347.119;0.04714;0.18349;0.09348;3
ACCE;9.294;10347.120;-0.31843;3.64038;8.87291;3
AHRS;9.295;10347.120;21.717768;3.967620;-28.775105;0.19082050;-0.01385218;-0.23756696;-61
LIGH;9.297;10347.122;10556.0;0
MAGN;9.297;10347.125;-5.20000;2.70000;-28.90000;3
GYRO;9.298;10347.126;0.03808;0.16645;0.09694;3
LIGH;9.299;10347.131;10556.0;0
ACCE;9.300;10347.133;-0.26815;3.64457;8.71130;3
AHRS;9.301;10347.133;21.740191;3.996458;-28.810350;0.19106178;-0.01372023;-0.23779619;-8
GYRO;9.303;10347.134;0.02903;0.14061;0.09268;3
MAGN;9.304;10347.135;-5.20000;2.70000;-28.90000;3
GYRO;9.305;10347.141;0.02104;0.12117;0.07563;3
LIGH;9.306;10347.141;10556.0;0
MAGN;9.332;10347.145;-5.20000;2.70000;-28.90000;3
ACCE;9.336;10347.146;-0.19333;3.63200;8.58621;3
AHRS;9.336;10347.146;21.766394;4.050828;-29.011713;0.19136786;-0.01366203;-0.23935995;81
GYRO;9.337;10347.148;0.01518;0.09108;0.04634;3
LIGH;9.338;10347.151;10554.0;0
GYRO;9.338;10347.154;0.01145;0.06471;0.02770;3
MAGN;9.339;10347.156;-5.20000;2.70000;-28.90000;3
ACCE;9.340;10347.158;-0.20830;3.60627;8.57184;3
AHRS;9.340;10347.158;21.778370;4.069569;-29.031631;0.19150378;-0.01356604;-0.23948562;-118
GYRO;9.341;10347.161;0.00826;0.03329;0.01252;3
LIGH;9.342;10347.161;10554.0;0
MAGN;9.343;10347.165;-5.20000;2.70000;-28.90000;3
GYRO;9.343;10347.168;0.01145;0.00959;0.00639;3
ACCE;9.344;10347.170;-0.12989;3.55659;8.82263;3
AHRS;9.344;10347.170;21.778107;4.048251;-28.990944;0.19146189;-0.01367451;-0.23918346;-7
LIGH;9.345;10347.171;10577.0;0
MAGN;9.346;10347.175;-5.20000;2.70000;-28.90000;3
GYRO;9.346;10347.175;0.01092;-0.00107;0.00027;3
LIGH;9.347;10347.181;10577.0;0
ACCE;9.347;10347.182;0.02155;3.43149;9.10216;3
AHRS;9.352;10347.182;21.765898;4.001740;-28.932388;0.19127090;-0.01393625;-0.23878330;-44
GYRO;9.353;10347.183;0.01571;0.00586;-0.00346;3
MAGN;9.353;10347.185;-5.20000;2.70000;-28.90000;3
GYRO;9.354;10347.190;0.01944;0.01545;-0.00426;3
LIGH;9.354;10347.191;10577.0;0
MAGN;9.359;10347.195;-5.20000;2.70000;-28.90000;3
ACCE;9.359;10347.195;0.01556;3.38720;9.22127;3
AHRS;9.360;10347.195;21.752289;3.963801;-28.871027;0.19108675;-0.01411924;-0.23834634;64
GYRO;9.361;10347.196;0.02850;0.02796;0.00053;3
LIGH;9.399;10347.201;10575.0;0
GYRO;9.400;10347.203;0.03968;0.04261;0.01651;3
MAGN;9.400;10347.205;-5.20000;2.70000;-28.90000;3
ACCE;9.401;10347.207;0.06524;3.42850;9.27334;3
AHRS;9.401;10347.207;21.752556;3.936904;-28.829535;0.19103821;-0.01427413;-0.23804626;-88
GYRO;9.405;10347.209;0.04714;0.04767;0.02423;3
LIGH;9.406;10347.212;10575.0;0
MAGN;9.406;10347.216;-4.80000;2.70000;-28.90000;3
GYRO;9.407;10347.217;0.04554;0.05752;0.02850;3
ACCE;9.407;10347.219;-0.02933;3.37104;9.24461;3
AHRS;9.408;10347.219;21.761383;3.926905;-28.347628;0.19114929;-0.01357278;-0.23405048;-65
LIGH;9.408;10347.221;10575.0;0
GYRO;9.409;10347.223;0.04341;0.06924;0.03089;3
MAGN;9.409;10347.225;-4.80000;2.70000;-28.90000;3
LIGH;9.410;10347.242;10599.0;0
GYRO;9.410;10347.243;0.02637;0.03835;0.05193;3
ACCE;9.411;10347.245;-0.31544;3.33153;9.03093;3
AHRS;9.411;10347.245;21.761665;3.937190;-27.813890;0.19123340;-0.01259725;-0.22959103;-113
MAGN;9.412;10347.246;-4.80000;2.70000;-28.90000;3
GYRO;9.416;10347.250;0.03009;0.01971;0.04394;3
LIGH;9.417;10347.251;10597.0;0
MAGN;9.421;10347.256;-5.90000;2.70000;-28.90000;3
ACCE;9.422;10347.257;-0.39684;3.37044;8.95072;3
AHRS;9.422;10347.257;21.757776;3.922289;-28.744202;0.19106175;-0.01426471;-0.23735788;-99
GYRO;9.423;10347.259;0.02956;-0.01119;0.03116;3
LIGH;9.424;10347.262;10597.0;0
GNSS;9.424;1490622059.000;40.313517;-3.483169;601.000;0.000;3.0;0.0;19;18
MAGN;9.430;10347.266;-4.90000;2.70000;-28.90000;3
GYRO;9.431;10347.267;0.01092;-0.04581;0.01411;3
ACCE;9.435;10347.270;-0.49740;3.38420;8.88009;3
AHRS;9.436;10347.270;21.755783;3.875370;-28.387585;0.19099270;-0.01405598;-0.23447257;-116
LIGH;9.437;10347.271;10597.0;0
GYRO;9.437;10347.275;-0.01731;-0.07004;0.00905;3
GNSS;9.438;1490622059.000;40.313517;-3.483169;601.000;0.000;3.0;0.0;19;18
MAGN;9.440;10347.276;-4.90000;2.70000;-28.90000;3
LIGH;9.492;10347.281;10595.0;0
GYRO;9.494;10347.282;-0.05246;-0.09454;-0.00746;3
ACCE;9.495;10347.283;-0.38487;3.38241;8.89207;3
AHRS;9.496;10347.283;21.704056;3.785784;-28.079914;0.19041923;-0.01417849;-0.23209690;12
MAGN;9.497;10347.285;-4.90000;2.70000;-28.90000;3
GYRO;9.498;10347.289;-0.08123;-0.11185;-0.01838;3
LIGH;9.498;10347.291;10595.0;0
MAGN;9.499;10347.295;-4.90000;2.70000;-28.90000;3
ACCE;9.500;10347.296;-0.31903;3.33452;8.80947;3
AHRS;9.500;10347.296;21.658960;3.727782;-27.705984;0.18997405;-0.01394536;-0.22910972;101
GYRO;9.501;10347.297;-0.10839;-0.13076;-0.02610;3
LIGH;9.502;10347.301;10595.0;0
GYRO;9.504;10347.303;-0.13076;-0.14035;-0.04155;3
MAGN;9.505;10347.305;-4.90000;2.70000;-28.90000;3
LIGH;9.505;10347.331;10642.0;0
ACCE;9.506;10347.332;-0.29748;3.26150;9.12370;3
AHRS;9.506;10347.332;21.285303;3.403267;-27.298697;0.18627487;-0.01520240;-0.22648840;-37
MAGN;9.508;10347.335;-7.40000;2.70000;-28.90000;3
GYRO;9.508;10347.336;-0.08176;-0.10040;-0.10040;3
LIGH;9.509;10347.341;10642.0;0
GYRO;9.510;10347.342;-0.03542;-0.08762;-0.11079;3
MAGN;9.511;10347.345;-5.20000;2.70000;-28.90000;3
ACCE;9.511;10347.345;-0.36631;3.28365;9.09557;3
AHRS;9.512;10347.345;21.210892;3.347508;-29.305040;0.18524547;-0.01875969;-0.24332836;16
GYRO;9.514;10347.349;0.02264;-0.07137;-0.12224;3
LIGH;9.519;10347.352;10642.0;0
MAGN;9.520;10347.355;-5.20000;2.70000;-28.90000;3
GYRO;9.520;10347.356;0.07963;-0.06179;-0.12357;3
ACCE;9.520;10347.357;-0.45011;3.26569;8.88668;3
AHRS;9.521;10347.357;21.225029;3.325784;-29.000980;0.18536614;-0.01847966;-0.24082772;-116
LIGH;9.527;10347.361;10668.0;0
GYRO;9.528;10347.363;0.10999;-0.05726;-0.12384;3
MAGN;9.528;10347.365;-5.20000;2.70000;-28.90000;3
GYRO;9.534;10347.369;0.12810;-0.04554;-0.12437;3
ACCE;9.536;10347.370;-0.38367;3.31717;8.77236;3
AHRS;9.537;10347.370;21.291052;3.314002;-28.690014;0.18593872;-0.01821778;-0.23821887;-117
LIGH;9.538;10347.371;10668.0;0
MAGN;9.538;10347.375;-5.20000;2.70000;-28.90000;3
GYRO;9.539;10347.376;0.12863;-0.02637;-0.13396;3
LIGH;9.543;10347.381;10668.0;0
ACCE;9.545;10347.382;-0.33459;3.37044;8.61613;3
AHRS;9.545;10347.382;21.331610;3.312540;-28.486183;0.18630436;-0.01798656;-0.23649974;53
GYRO;9.546;10347.383;0.11585;-0.01678;-0.14621;3
MAGN;9.547;10347.385;-5.20000;2.70000;-28.90000;3
GYRO;9.552;10347.390;0.10040;-0.01411;-0.15366;3
LIGH;9.554;10347.391;10645.0;0
MAGN;9.557;10347.394;-5.20000;2.70000;-28.90000;3
ACCE;9.557;10347.395;-0.37290;3.44645;8.61135;3
AHRS;9.558;10347.395;21.403484;3.336644;-28.197338;0.18699503;-0.01746958;-0.23401082;54
GYRO;9.559;10347.396;0.07377;-0.01518;-0.16139;3
LIGH;9.564;10347.401;10645.0;0
GYRO;9.565;10347.403;0.04501;-0.01571;-0.16245;3
MAGN;9.567;10347.405;-5.20000;2.70000;-28.90000;3
ACCE;9.569;10347.407;-0.28192;3.45304;8.71968;3
AHRS;9.570;10347.407;21.431675;3.354869;-28.157675;0.18727227;-0.01731320;-0.23363291;-24
GYRO;9.571;10347.409;0.01625;-0.00799;-0.16911;3
LIGH;9.574;10347.412;10619.0;0
MAGN;9.578;10347.416;-10.50000;2.70000;-28.90000;3
GYRO;9.579;10347.417;-0.00826;0.00985;-0.17630;3
ACCE;9.582;10347.420;-0.32202;3.49194;8.83999;3
AHRS;9.585;10347.420;21.415226;3.394483;-33.466690;0.18623066;-0.02560080;-0.27751067;-29
LIGH;9.587;10347.421;10619.0;0
GYRO;9.587;10347.424;-0.01731;0.02397;-0.17444;3
MAGN;9.588;10347.426;-5.40000;2.70000;-28.90000;3
GYRO;9.594;10347.431;-0.01784;0.03569;-0.15952;3
LIGH;9.595;10347.431;10619.0;0
ACCE;9.595;10347.433;-0.45250;3.45543;8.95791;3
AHRS;9.597;10347.433;21.377531;3.462545;-32.223125;0.18634634;-0.02292553;-0.26718563;47
MAGN;9.598;10347.435;-5.40000;2.70000;-28.90000;3
GYRO;9.600;10347.438;-0.00346;0.05486;-0.14168;3
LIGH;9.604;10347.441;10645.0;0
MAGN;9.607;10347.445;-5.40000;2.70000;-28.90000;3
GYRO;9.608;10347.446;0.02264;0.07856;-0.13263;3
ACCE;9.609;10347.447;-0.46388;3.55898;9.18536;3
AHRS;9.618;10347.447;21.365088;3.553870;-30.714651;0.18673223;-0.01968570;-0.25458029;-108
LIGH;9.619;10347.452;10645.0;0
GYRO;9.619;10347.454;0.05353;0.09454;-0.12117;3
MAGN;9.620;10347.457;-5.40000;2.70000;-28.90000;3
ACCE;9.631;10347.459;-0.61651;3.57754;9.19792;3
AHRS;9.632;10347.459;21.377649;3.619841;-30.353979;0.18704182;-0.01858008;-0.25147703;68
GYRO;9.633;10347.461;0.07111;0.10013;-0.10599;3
LIGH;9.633;10347.461;10645.0;0
MAGN;9.634;10347.465;-5.40000;2.70000;-28.90000;3
GYRO;9.636;10347.468;0.09028;0.10440;-0.09294;3
LIGH;9.641;10347.471;10617.0;0
ACCE;9.642;10347.473;-0.69731;3.69425;9.12191;3
AHRS;9.643;10347.473;21.429613;3.734281;-30.138311;0.18775505;-0.01739781;-0.24946690;65
GYRO;9.643;10347.474;0.10786;0.10413;-0.08709;3
MAGN;9.644;10347.476;-5.40000;2.70000;-28.90000;3
GYRO;9.645;10347.481;0.11745;0.09534;-0.07989;3
LIGH;9.645;10347.481;10617.0;0
MAGN;9.648;10347.485;-5.00000;2.70000;-28.90000;3
ACCE;9.649;10347.487;-0.76315;3.77805;9.04649;3
AHRS;9.649;10347.487;21.513639;3.846830;-29.477427;0.18878698;-0.01556798;-0.24374193;71
GYRO;9.650;10347.488;0.11745;0.08043;-0.08069;3
LIGH;9.653;10347.491;10645.0;0
MAGN;9.657;10347.495;-10.20000;2.70000;-28.90000;3
GYRO;9.658;10347.496;0.10519;0.07057;-0.07910;3
ACCE;9.661;10347.499;-0.77273;3.73615;8.95012;3
AHRS;9.661;10347.499;21.600483;3.945493;-34.225189;0.18893333;-0.02278824;-0.28270191;16
LIGH;9.667;10347.501;10645.0;0
GYRO;9.668;10347.503;0.09188;0.05246;-0.07617;3
MAGN;9.668;10347.505;-5.10000;2.70000;-28.90000;3
GYRO;9.672;10347.510;0.07377;0.03409;-0.07217;3
LIGH;9.674;10347.511;10645.0;0
ACCE;9.674;10347.511;-0.81942;3.65774;8.91361;3
AHRS;9.675;10347.511;21.655642;4.013314;-32.659500;0.18983926;-0.01978197;-0.26967722;-39
MAGN;9.678;10347.515;-5.10000;2.70000;-28.90000;3
GYRO;9.679;10347.517;0.06205;0.02450;-0.06924;3
LIGH;9.684;10347.521;10617.0;0
GYRO;9.686;10347.523;0.05353;0.01758;-0.06019;3
ACCE;9.687;10347.524;-0.80325;3.67390;8.89207;3
AHRS;9.687;10347.524;21.693087;4.059158;-31.548876;0.19043435;-0.01765181;-0.26041329;7
MAGN;9.689;10347.526;-5.10000;2.70000;-28.90000;3
GYRO;9.694;10347.530;0.04128;0.00426;-0.05140;3
LIGH;9.694;10347.531;10617.0;0
MAGN;9.698;10347.535;-5.70000;2.70000;-28.90000;3
ACCE;9.699;10347.537;-0.71886;3.66014;8.87950;3
AHRS;9.700;10347.537;21.708464;4.072993;-30.710638;0.19071576;-0.01617959;-0.25344950;-46
GYRO;9.701;10347.538;0.02690;-0.00133;-0.04208;3
LIGH;9.705;10347.542;10617.0;0
GYRO;9.707;10347.544;0.01358;0.00346;-0.03888;3
MAGN;9.708;10347.546;-5.70000;2.70000;-28.90000;3
ACCE;9.711;10347.549;-0.69073;3.64876;8.88369;3
AHRS;9.712;10347.549;21.717077;4.087472;-30.732788;0.19081570;-0.01611669;-0.25360239;-28
GYRO;9.715;10347.552;-0.00080;0.00533;-0.03569;3
LIGH;9.715;10347.552;10645.0;0
MAGN;9.718;10347.556;-5.70000;2.70000;-28.90000;3
GYRO;9.721;10347.558;-0.01411;0.00426;-0.02663;3
LIGH;9.724;10347.561;10645.0;0
ACCE;9.725;10347.562;-0.68893;3.54821;8.82922;3
AHRS;9.725;10347.562;21.699530;4.101039;-30.762434;0.19069691;-0.01601294;-0.25383794;113
MAGN;9.728;10347.565;-5.70000;2.70000;-28.90000;3
GYRO;9.729;10347.566;-0.03009;0.01012;-0.01811;3
LIGH;9.733;10347.571;10642.0;0
GYRO;9.735;10347.573;-0.04767;0.00959;-0.01278;3
ACCE;9.736;10347.574;-0.62429;3.48416;8.71070;3
AHRS;9.737;10347.574;21.655378;4.109715;-30.784155;0.19034918;-0.01587442;-0.25403550;-74
MAGN;9.738;10347.576;-10.40000;2.70000;-28.90000;3
SOUN;9.739;244.49;0.00746;51.44
GYRO;9.750;10347.580;-0.05992;0.00772;-0.00826;3
LIGH;9.751;10347.581;10642.0;0
MAGN;9.752;10347.585;-5.80000;2.70000;-28.90000;3
ACCE;9.754;10347.587;-0.55186;3.40994;8.57603;3
AHRS;9.755;10347.587;21.626953;4.107430;-34.096176;0.18957302;-0.02131443;-0.28135550;91
GYRO;9.758;10347.588;-0.06258;0.00746;-0.01758;3
LIGH;9.759;10347.591;10642.0;0
GYRO;9.760;10347.594;-0.05619;0.00213;-0.03063;3
MAGN;9.762;10347.596;-4.90000;2.70000;-28.90000;3
ACCE;9.763;10347.598;-0.58778;3.37403;8.45931;3
AHRS;9.764;10347.598;21.565794;4.112627;-32.447159;0.18937019;-0.01839162;-0.26783073;78
LIGH;9.766;10347.601;10640.0;0
GYRO;9.767;10347.601;-0.04447;-0.00746;-0.04714;3
MAGN;9.775;10347.606;-5.90000;2.70000;-28.90000;3
GYRO;9.776;10347.608;-0.02104;-0.01278;-0.06631;3
LIGH;9.777;10347.611;10640.0;0
ACCE;9.777;10347.611;-0.54408;3.43987;8.61254;3
AHRS;9.778;10347.611;21.526707;4.113081;-32.233643;0.18908411;-0.01793985;-0.26609892;-76
MAGN;9.779;10347.615;-5.20000;2.70000;-28.90000;3
GYRO;9.779;10347.616;0.01625;-0.01012;-0.08309;3
LIGH;9.784;10347.621;10640.0;0
GYRO;9.785;10347.623;0.04501;0.00373;-0.09401;3
ACCE;9.786;10347.624;-0.50159;3.38121;8.77355;3
AHRS;9.787;10347.624;21.529808;4.127964;-31.430656;0.18926442;-0.01649883;-0.25944325;56
MAGN;9.788;10347.626;-5.70000;2.70000;-28.90000;3
GYRO;9.799;10347.630;0.07004;0.02237;-0.09854;3
LIGH;9.799;10347.631;10638.0;0
MAGN;9.800;10347.635;-5.70000;2.70000;-28.90000;3
ACCE;9.801;10347.636;-0.55605;3.32974;8.80887;3
AHRS;9.801;10347.636;21.539745;4.144800;-31.188257;0.18941855;-0.01598269;-0.25740457;60
GYRO;9.802;10347.638;0.08709;0.04075;-0.09774;3
LIGH;9.803;10347.641;10638.0;0
GYRO;9.806;10347.644;0.10040;0.06045;-0.09534;3
MAGN;9.808;10347.646;-5.70000;2.70000;-28.90000;3
ACCE;9.811;10347.649;-0.65481;3.33991;8.77475;3
AHRS;9.811;10347.649;21.590504;4.215942;-31.198143;0.18999499;-0.01553071;-0.25733095;122
LIGH;9.814;10347.652;10640.0;0
GYRO;9.814;10347.652;0.11638;0.07590;-0.09241;3
MAGN;9.818;10347.656;-10.40000;2.70000;-28.90000;3
GYRO;9.821;10347.658;0.12437;0.08629;-0.08203;3
LIGH;9.823;10347.661;10640.0;0
ACCE;9.824;10347.661;-0.79607;3.31417;8.61733;3
AHRS;9.824;10347.661;21.664068;4.318252;-35.655758;0.19010814;-0.02226892;-0.29374975;-18
MAGN;9.827;10347.665;-5.80000;2.70000;-28.90000;3
GYRO;9.828;10347.666;0.12810;0.07910;-0.06631;3
LIGH;9.834;10347.671;10640.0;0
ACCE;9.835;10347.673;-0.83258;3.24235;8.45871;3
AHRS;9.836;10347.673;21.704481;4.376481;-34.499844;0.19079733;-0.01997784;-0.28415903;-58
GYRO;9.837;10347.674;0.12224;0.05380;-0.06285;3
MAGN;9.838;10347.676;-5.40000;2.70000;-28.90000;3
GYRO;9.843;10347.681;0.10839;0.02557;-0.06551;3
LIGH;9.844;10347.681;10591.0;0
MAGN;9.848;10347.686;-5.40000;2.70000;-28.90000;3
ACCE;9.850;10347.687;-0.97983;3.34231;8.27376;3
AHRS;9.850;10347.687;21.784506;4.451530;-32.416058;0.19196053;-0.01608285;-0.26684314;30
GYRO;9.851;10347.688;0.07963;-0.01198;-0.06658;3
LIGH;9.853;10347.691;10591.0;0
GYRO;9.856;10347.694;0.03862;-0.02716;-0.07164;3
MAGN;9.858;10347.696;-5.40000;2.70000;-28.90000;3
ACCE;9.861;10347.699;-0.72484;3.46321;8.21929;3
AHRS;9.867;10347.699;21.824236;4.461000;-31.796041;0.19239284;-0.01506147;-0.26168346;5
GYRO;9.868;10347.701;-0.00985;-0.03968;-0.08868;3
LIGH;9.869;10347.702;10591.0;0
MAGN;9.869;10347.706;-5.40000;2.70000;-28.90000;3
GYRO;9.870;10347.708;-0.05300;-0.05619;-0.10200;3
ACCE;9.879;10347.712;-0.74998;3.49194;8.36055;3
AHRS;9.880;10347.712;21.790907;4.455410;-31.396238;0.19215746;-0.01435704;-0.25841746;-75
LIGH;9.891;10347.713;10595.0;0
GYRO;9.892;10347.715;-0.10306;-0.07164;-0.10733;3
MAGN;9.894;10347.717;-5.40000;2.70000;-28.90000;3
LIGH;9.895;10347.721;10595.0;0
GYRO;9.895;10347.723;-0.14834;-0.07590;-0.11105;3
ACCE;9.896;10347.724;-0.76555;3.32375;8.64367;3
AHRS;9.897;10347.724;21.653116;4.427701;-31.125305;0.19099449;-0.01380669;-0.25632975;-40
MAGN;9.898;10347.725;-5.40000;2.70000;-28.90000;3
GYRO;9.899;10347.730;-0.16698;-0.08336;-0.10919;3
LIGH;9.900;10347.731;10597.0;0
MAGN;9.901;10347.735;-10.30000;2.70000;-28.90000;3
ACCE;9.902;10347.737;-0.79787;3.15915;8.77236;3
AHRS;9.904;10347.737;21.562136;4.416591;-35.417679;0.18957455;-0.02079795;-0.29172283;-68
GYRO;9.905;10347.738;-0.16272;-0.08282;-0.09454;3
LIGH;9.906;10347.741;10597.0;0
GYRO;9.913;10347.744;-0.14994;-0.07989;-0.07617;3
MAGN;9.916;10347.746;-5.20000;2.70000;-28.90000;3
ACCE;9.918;10347.749;-0.68773;3.08792;8.89446;3
AHRS;9.919;10347.749;21.388128;4.369001;-33.872269;0.18829887;-0.01818576;-0.27927163;29
LIGH;9.923;10347.751;10597.0;0
GYRO;9.924;10347.753;-0.13023;-0.07111;-0.05939;3
MAGN;9.924;10347.755;-6.00000;2.70000;-28.90000;3
GYRO;9.925;10347.760;-0.10892;-0.05353;-0.04927;3
LIGH;9.925;10347.761;10571.0;0
ACCE;9.926;10347.761;-0.74340;3.17292;8.91541;3
AHRS;9.926;10347.761;21.250645;4.330584;-33.512684;0.18713658;-0.01756297;-0.27648589;-18
MAGN;9.928;10347.766;-6.00000;2.70000;-28.90000;3
GYRO;9.929;10347.767;-0.08709;-0.03862;-0.03862;3
LIGH;9.933;10347.771;10571.0;0
ACCE;9.935;10347.773;-0.71706;3.25552;8.88369;3
AHRS;9.936;10347.773;21.196257;4.321165;-33.254154;0.18670744;-0.01708169;-0.27441618;-75
GYRO;9.937;10347.774;-0.06631;-0.02983;-0.03542;3
MAGN;9.938;10347.776;-5.50000;2.70000;-28.90000;3
LIGH;9.943;10347.781;10571.0;0
GYRO;9.946;10347.784;-0.05619;-0.02344;-0.03622;3
MAGN;9.947;10347.785;-5.50000;2.70000;-28.90000;3
ACCE;9.948;10347.786;-0.77153;3.21362;8.87171;3
AHRS;9.949;10347.786;21.107544;4.309880;-32.131798;0.18611035;-0.01512976;-0.26525071;54
GYRO;9.954;10347.792;-0.05832;-0.01678;-0.03595;3
LIGH;9.955;10347.793;10575.0;0
MAGN;9.959;10347.797;-5.50000;2.70000;-28.90000;3
GYRO;9.960;10347.798;-0.06898;-0.00746;-0.03063;3
ACCE;9.961;10347.799;-0.85413;3.19566;8.82922;3
AHRS;9.962;10347.799;21.027449;4.317385;-31.843710;0.18550602;-0.01440683;-0.26291949;93
LIGH;9.964;10347.801;10575.0;0
MAGN;9.967;10347.805;-5.50000;2.70000;-28.90000;3
GYRO;9.969;10347.806;-0.08229;-0.01092;-0.02716;3
LIGH;9.973;10347.811;10554.0;0
ACCE;9.975;10347.813;-0.91638;3.16753;8.80587;3
AHRS;9.976;10347.813;20.969309;4.330518;-31.661100;0.18508002;-0.01386329;-0.26143259;87
GYRO;9.977;10347.814;-0.10519;-0.02184;-0.02716;3
MAGN;9.978;10347.815;-10.50000;2.70000;-28.90000;3
LIGH;9.984;10347.821;10554.0;0
GYRO;9.984;10347.822;-0.13396;-0.02503;-0.03089;3
ACCE;9.987;10347.825;-0.96247;3.16334;8.66940;3
AHRS;9.988;10347.825;20.842136;4.332923;-36.341351;0.18333207;-0.02104186;-0.29998869;-76
MAGN;9.989;10347.826;-5.40000;2.70000;-28.90000;3
GYRO;9.990;10347.828;-0.16591;-0.03995;-0.03702;3
LIGH;9.994;10347.831;10554.0;0
MAGN;9.997;10347.835;-5.40000;2.70000;-28.90000;3
GYRO;9.998;10347.836;-0.18935;-0.06418;-0.04447;3
ACCE;10.000;10347.837;-0.90321;3.20105;8.78133;3
AHRS;10.000;10347.837;20.669077;4.309187;-33.761402;0.18228401;-0.01666365;-0.27901319;-125
LIGH;10.003;10347.841;10532.0;0
GYRO;10.005;10347.843;-0.19894;-0.07963;-0.05140;3
MAGN;10.007;10347.845;-6.00000;2.70000;-28.90000;3
GYRO;10.012;10347.850;-0.21225;-0.09215;-0.04155;3
ACCE;10.015;10347.851;-0.82420;3.12982;8.83879;3
AHRS;10.016;10347.851;20.488035;4.260366;-33.634068;0.18070002;-0.01640336;-0.27818006;-19
LIGH;10.018;10347.852;10532.0;0
MAGN;10.020;10347.856;-5.50000;2.70000;-28.90000;3
GYRO;10.021;10347.857;-0.23942;-0.10280;-0.03222;3
LIGH;10.029;10347.862;10532.0;0
ACCE;10.030;10347.864;-0.55306;2.99993;9.07043;3
AHRS;10.031;10347.864;20.352404;4.207638;-33.026611;0.17954485;-0.01554168;-0.27335981;-102
GYRO;10.033;10347.865;-0.25380;-0.09055;-0.03995;3
MAGN;10.034;10347.866;-5.50000;2.70000;-28.90000;3
LIGH;10.035;10347.872;10510.0;0
GYRO;10.053;10347.874;-0.24421;-0.06764;-0.05513;3
MAGN;10.054;10347.876;-5.50000;2.70000;-28.90000;3
ACCE;10.055;10347.877;-0.60573;3.05979;9.27035;3
AHRS;10.056;10347.877;20.085400;4.137452;-32.383110;0.17726775;-0.01445942;-0.26835287;-41
GYRO;10.058;10347.882;-0.23090;-0.05433;-0.05859;3
LIGH;10.059;10347.882;10510.0;0
MAGN;10.060;10347.886;-5.50000;2.70000;-28.90000;3
GYRO;10.060;10347.889;-0.21172;-0.03649;-0.05539;3
ACCE;10.062;10347.890;-0.60094;3.17052;9.28651;3
AHRS;10.063;10347.890;19.866346;4.102528;-32.253490;0.17539845;-0.01401355;-0.26749256;10
LIGH;10.066;10347.892;10489.0;0
MAGN;10.066;10347.896;-8.40000;2.70000;-28.90000;3
GYRO;10.067;10347.897;-0.18935;-0.00399;-0.05033;3
LIGH;10.067;10347.902;10489.0;0
ACCE;10.068;10347.903;-0.62429;3.13221;9.36133;3
AHRS;10.068;10347.903;19.754469;4.101823;-35.037735;0.17408967;-0.01798141;-0.29051387;-97
GYRO;10.069;10347.905;-0.15047;0.02344;-0.04048;3
MAGN;10.070;10347.906;-5.80000;2.70000;-28.90000;3
LIGH;10.074;10347.911;10489.0;0
GYRO;10.075;10347.913;-0.10626;0.02317;-0.02983;3
MAGN;10.078;10347.915;-5.80000;2.70000;-28.90000;3
ACCE;10.079;10347.917;-0.74879;3.07416;9.22246;3
AHRS;10.079;10347.917;19.605509;4.134072;-34.182411;0.17307773;-0.01603231;-0.28354448;86
GYRO;10.082;10347.920;-0.08549;0.02237;-0.02583;3
LIGH;10.084;10347.922;10469.0;0
MAGN;10.088;10347.926;-5.80000;2.70000;-28.90000;3
GYRO;10.089;10347.927;-0.09667;0.01598;-0.02237;3
ACCE;10.091;10347.929;-0.77153;3.20045;8.94174;3
AHRS;10.092;10347.929;19.520483;4.158917;-33.936378;0.17247522;-0.01523845;-0.28154361;-76
LIGH;10.094;10347.932;10469.0;0
GYRO;10.096;10347.934;-0.12171;0.01305;-0.03595;3
MAGN;10.098;10347.936;-5.80000;2.70000;-28.90000;3
ACCE;10.103;10347.941;-0.59616;3.32914;9.30566;3
AHRS;10.103;10347.941;19.468239;4.160614;-33.831154;0.17206448;-0.01493272;-0.28071231;41
GYRO;10.104;10347.942;-0.13449;0.05113;-0.06924;3
LIGH;10.105;10347.942;10469.0;0
MAGN;10.108;10347.946;-5.80000;3.10000;-28.90000;3
GYRO;10.111;10347.949;-0.15100;0.05300;-0.08309;3
LIGH;10.114;10347.952;10426.0;0
ACCE;10.116;10347.954;-0.80445;3.46082;9.08061;3
AHRS;10.121;10347.954;19.347652;4.228650;-33.562443;0.17127384;-0.01366274;-0.27848324;19
GYRO;10.121;10347.955;-0.18189;0.01198;-0.09188;3
MAGN;10.122;10347.957;-5.80000;3.10000;-28.90000;3
LIGH;10.124;10347.961;10426.0;0
GYRO;10.125;10347.963;-0.20906;-0.00266;-0.10892;3
MAGN;10.128;10347.966;-5.80000;3.10000;-28.90000;3
ACCE;10.129;10347.967;-0.74759;3.32555;9.27274;3
AHRS;10.130;10347.967;19.169170;4.258042;-33.382454;0.16989902;-0.01270121;-0.27708414;41
GYRO;10.133;10347.970;-0.21865;0.00266;-0.12810;3
LIGH;10.135;10347.972;10378.0;0
MAGN;10.140;10347.978;-5.80000;3.10000;-28.90000;3
GYRO;10.151;10347.979;-0.20639;0.01198;-0.12677;3
ACCE;10.152;10347.980;-0.93972;3.24115;9.39844;3
AHRS;10.153;10347.980;18.955885;4.312288;-33.422195;0.16827242;-0.01177398;-0.27748632;72
LIGH;10.154;10347.982;10378.0;0
MAGN;10.154;10347.986;-6.30000;3.10000;-28.90000;3
GYRO;10.155;10347.988;-0.16645;0.01784;-0.10653;3
LIGH;10.156;10347.991;10378.0;0
ACCE;10.157;10347.993;-0.90561;3.24354;9.38048;3
AHRS;10.158;10347.993;18.862373;4.348466;-33.996975;0.16753259;-0.01207968;-0.28224209;91
GYRO;10.159;10347.995;-0.11958;0.01491;-0.09428;3
MAGN;10.160;10347.996;-5.70000;3.50000;-28.90000;3
LIGH;10.165;10348.002;10357.0;0
GYRO;10.166;10348.003;-0.05886;0.01172;-0.09135;3
MAGN;10.168;10348.006;-6.10000;3.50000;-28.90000;3
ACCE;10.169;10348.007;-1.00377;3.41952;9.27155;3
AHRS;10.170;10348.007;18.781065;4.402669;-33.694832;0.16702801;-0.01098379;-0.27973071;6
GYRO;10.176;10348.010;-0.01731;0.00905;-0.08948;3
LIGH;10.176;10348.012;10357.0;0
MAGN;10.179;10348.016;-6.10000;3.50000;-28.90000;3
GYRO;10.180;10348.017;0.00240;0.00905;-0.08629;3
SOUN;10.181;982.43;0.02998;63.52
ACCE;10.187;10348.019;-0.79069;3.57095;9.13208;3
AHRS;10.188;10348.019;18.784950;4.435590;-33.785553;0.16713175;-0.01085442;-0.28042829;95
LIGH;10.189;10348.022;10357.0;0
GYRO;10.189;10348.024;-0.00186;0.00879;-0.08922;3
MAGN;10.190;10348.026;-6.10000;3.50000;-28.90000;3
ACCE;10.193;10348.031;-0.60753;3.68109;9.14286;3
AHRS;10.194;10348.031;18.809362;4.442079;-33.793179;0.16734748;-0.01087435;-0.28046378;43
GYRO;10.195;10348.032;-0.01997;0.03435;-0.09880;3
LIGH;10.195;10348.032;10311.0;0
MAGN;10.198;10348.036;-6.10000;3.50000;-28.90000;3
GYRO;10.201;10348.039;-0.03808;0.05167;-0.10306;3
LIGH;10.204;10348.041;10311.0;0
ACCE;10.205;10348.043;-0.63087;3.60148;9.06564;3
AHRS;10.206;10348.043;18.796576;4.497131;-33.857262;0.16737130;-0.01048124;-0.28092131;70
MAGN;10.208;10348.046;-6.10000;3.50000;-28.90000;3
GYRO;10.209;10348.047;-0.06205;0.06738;-0.10839;3
LIGH;10.214;10348.051;10264.0;0
GYRO;10.216;10348.054;-0.08069;0.07483;-0.11478;3
MAGN;10.218;10348.056;-6.10000;3.50000;-28.90000;3
ACCE;10.219;10348.057;-0.66619;3.62303;9.15662;3
AHRS;10.220;10348.057;18.747532;4.579524;-34.077229;0.16715154;-0.00999715;-0.28265086;92
GYRO;10.224;10348.061;-0.08762;0.08043;-0.11718;3
LIGH;10.225;10348.063;10264.0;0
MAGN;10.231;10348.068;-6.10000;3.90000;-28.90000;3
GYRO;10.232;10348.070;-0.07643;0.09747;-0.10786;3
LIGH;10.235;10348.072;10264.0;0
ACCE;10.236;10348.072;-0.67696;3.58951;9.15184;3
AHRS;10.239;10348.072;18.680668;4.684888;-33.978096;0.16687019;-0.00881210;-0.28173012;107
GYRO;10.241;10348.076;-0.05779;0.10360;-0.09641;3
MAGN;10.245;10348.079;-6.10000;3.90000;-28.90000;3
LIGH;10.247;10348.081;10266.0;0
GYRO;10.249;10348.083;-0.02583;0.11185;-0.07989;3
ACCE;10.250;10348.085;-0.74699;3.48416;9.18775;3
AHRS;10.254;10348.085;18.652998;4.787792;-34.014622;0.16689341;-0.00794570;-0.28190222;73
MAGN;10.256;10348.086;-6.10000;3.90000;-28.90000;3
GYRO;10.259;10348.090;0.01625;0.12464;-0.05726;3
LIGH;10.261;10348.092;10266.0;0
MAGN;10.262;10348.096;-6.10000;3.90000;-28.90000;3
ACCE;10.265;10348.097;-0.75836;3.52127;9.14765;3
AHRS;10.266;10348.097;18.676764;4.842051;-33.957230;0.16722573;-0.00747576;-0.28133187;-43
GYRO;10.268;10348.098;0.06844;0.13076;-0.03808;3
LIGH;10.269;10348.102;10266.0;0
GYRO;10.270;10348.107;0.11212;0.13449;-0.01358;3
MAGN;10.271;10348.105;-6.10000;3.90000;-28.90000;3
ACCE;10.275;10348.109;-0.70449;3.56197;9.18116;3
AHRS;10.276;10348.109;18.771311;4.965931;-34.022270;0.16830212;-0.00679285;-0.28161421;33
LIGH;10.278;10348.111;10266.0;0
GYRO;10.278;10348.113;0.13555;0.14461;0.00453;3
MAGN;10.290;10348.115;-6.10000;3.90000;-28.90000;3
GYRO;10.291;10348.120;0.14408;0.16006;0.01784;3
LIGH;10.294;10348.121;10266.0;0
ACCE;10.295;10348.123;-0.65182;3.55060;9.15363;3
AHRS;10.296;10348.123;18.892929;5.069512;-33.989273;0.16955638;-0.00620352;-0.28109500;-43
MAGN;10.298;10348.126;-6.10000;3.90000;-28.90000;3
GYRO;10.299;10348.127;0.14248;0.17710;0.02743;3
LIGH;10.300;10348.131;10296.0;0
GYRO;10.300;10348.134;0.13555;0.18003;0.03888;3
MAGN;10.301;10348.135;-6.10000;3.90000;-28.90000;3
ACCE;10.304;10348.137;-0.73622;3.48656;9.11413;3
AHRS;10.305;10348.137;19.012003;5.193667;-34.075089;0.17083359;-0.00561474;-0.28152394;-99
GYRO;10.307;10348.141;0.12384;0.16938;0.04661;3
LIGH;10.308;10348.141;10296.0;0
MAGN;10.308;10348.145;-6.10000;3.90000;-28.90000;3
GYRO;10.323;10348.148;0.09774;0.16059;0.05113;3
ACCE;10.324;10348.149;-0.73442;3.46621;9.11592;3
AHRS;10.325;10348.149;19.114628;5.309247;-34.078335;0.17195883;-0.00493230;-0.28129569;-16
LIGH;10.326;10348.151;10296.0;0
GYRO;10.327;10348.156;0.08069;0.15819;0.04874;3
MAGN;10.328;10348.158;-6.10000;3.90000;-28.90000;3
LIGH;10.328;10348.161;10294.0;0
ACCE;10.329;10348.163;-0.75118;3.43628;9.02315;3
AHRS;10.329;10348.163;19.162523;5.363732;-34.184498;0.17248090;-0.00476697;-0.28204963;1
GYRO;10.330;10348.164;0.06099;0.13342;0.03862;3
MAGN;10.331;10348.166;-6.10000;3.90000;-28.90000;3
GYRO;10.357;10348.172;0.05566;0.11611;0.03036;3
LIGH;10.358;10348.172;10294.0;0
MAGN;10.358;10348.175;-6.10000;3.90000;-28.90000;3
ACCE;10.362;10348.177;-0.90441;3.28006;9.07522;3
AHRS;10.362;10348.177;19.212179;5.467357;-34.272209;0.17313965;-0.00417479;-0.28257507;-6
GYRO;10.363;10348.178;0.06099;0.09960;0.03542;3
LIGH;10.364;10348.181;10294.0;0
MAGN;10.364;10348.185;-6.10000;3.90000;-28.50000;3
GYRO;10.365;10348.186;0.07483;0.07723;0.05140;3
ACCE;10.366;10348.189;-0.87508;3.10767;9.17578;3
AHRS;10.366;10348.189;19.254673;5.525441;-34.324051;0.17362921;-0.00388556;-0.28287897;50
LIGH;10.367;10348.191;10290.0;0
GYRO;10.368;10348.193;0.08762;0.06072;0.06312;3
MAGN;10.368;10348.195;-6.10000;3.90000;-28.50000;3
GYRO;10.369;10348.200;0.10200;0.05380;0.07643;3
LIGH;10.370;10348.201;10290.0;0
ACCE;10.370;10348.202;-0.75717;3.02627;9.18595;3
AHRS;10.375;10348.202;19.309845;5.541041;-34.360661;0.17411834;-0.00395641;-0.28311104;-77
MAGN;10.376;10348.206;-5.70000;3.90000;-28.50000;3
GYRO;10.377;10348.207;0.11638;0.05539;0.08575;3
LIGH;10.377;10348.211;10313.0;0
GYRO;10.378;10348.214;0.12597;0.04740;0.10280;3
ACCE;10.378;10348.215;-0.74639;3.03286;9.17997;3
AHRS;10.379;10348.215;19.389912;5.546236;-33.947571;0.17480049;-0.00349218;-0.27963525;124
MAGN;10.379;10348.216;-5.70000;3.90000;-28.50000;3
GYRO;10.384;10348.221;0.12597;0.04234;0.12011;3
LIGH;10.385;10348.221;10313.0;0
MAGN;10.392;10348.226;-5.70000;3.90000;-28.50000;3
ACCE;10.392;10348.227;-0.55725;3.08792;9.23623;3
AHRS;10.393;10348.227;19.435003;5.524424;-33.482529;0.17513080;-0.00307733;-0.27579805;-128
GYRO;10.394;10348.228;0.11478;0.04527;0.12810;3
LIGH;10.394;10348.231;10313.0;0
MAGN;10.430;10348.235;-5.70000;3.90000;-28.50000;3
GYRO;10.430;10348.236;0.10040;0.05513;0.12730;3
ACCE;10.431;10348.239;-0.47345;3.14179;9.13388;3
AHRS;10.431;10348.239;19.518219;5.501727;-33.236515;0.17576613;-0.00309876;-0.27373502;18
LIGH;10.435;10348.241;10363.0;0
GYRO;10.437;10348.244;0.07697;0.06179;0.12384;3
MAGN;10.437;10348.245;-5.70000;3.90000;-28.50000;3
GYRO;10.438;10348.250;0.03329;0.06844;0.12277;3
LIGH;10.438;10348.251;10363.0;0
ACCE;10.439;10348.253;-0.51535;3.12144;9.04769;3
AHRS;10.439;10348.253;19.556282;5.493735;-33.074615;0.17606401;-0.00301206;-0.27237993;25
MAGN;10.440;10348.255;-5.70000;3.90000;-28.50000;3
GYRO;10.440;10348.257;0.00666;0.07643;0.11718;3
LIGH;10.441;10348.262;10363.0;0
GYRO;10.441;10348.264;0.01039;0.10120;0.09694;3
GYRO;10.442;10348.270;0.03542;0.13263;0.07803;3
LIGH;10.442;10348.271;10357.0;0
MAGN;10.443;10348.276;-5.70000;3.90000;-28.50000;3
GYRO;10.443;10348.277;0.05566;0.14195;0.07270;3
ACCE;10.444;10348.279;-0.64045;3.07894;9.21229;3
AHRS;10.444;10348.279;19.559708;5.562022;-33.000893;0.17625596;-0.00234357;-0.27166352;96
LIGH;10.445;10348.281;10357.0;0
GNSS;10.445;1490622060.000;40.313517;-3.483169;601.000;0.000;3.0;0.0;19;17
GYRO;10.450;10348.284;0.08176;0.13449;0.07643;3
MAGN;10.451;10348.286;-5.70000;3.90000;-28.50000;3
LIGH;10.455;10348.291;10404.0;0
ACCE;10.480;10348.293;-0.81463;3.05680;9.12311;3
AHRS;10.481;10348.293;19.577831;5.598381;-33.093388;0.17648931;-0.00223131;-0.27235624;125
GYRO;10.481;10348.294;0.10626;0.11958;0.10120;3
MAGN;10.482;10348.296;-5.70000;3.90000;-28.50000;3
LIGH;10.482;10348.301;10404.0;0
GYRO;10.483;10348.303;0.10839;0.10440;0.11505;3
MAGN;10.483;10348.306;-5.70000;3.90000;-28.50000;3
ACCE;10.484;10348.307;-0.58718;3.02567;9.04589;3
AHRS;10.484;10348.307;19.678312;5.657758;-33.095287;0.17745551;-0.00199699;-0.27219707;-82
GYRO;10.485;10348.310;0.11425;0.09907;0.10573;3
LIGH;10.485;10348.311;10404.0;0
MAGN;10.485;10348.316;-5.30000;3.90000;-28.50000;3
GYRO;10.486;10348.317;0.12384;0.09587;0.09348;3
ACCE;10.486;10348.319;-0.59017;3.20703;8.97706;3
AHRS;10.487;10348.319;19.764963;5.685305;-32.655956;0.17823869;-0.00130439;-0.26845473;46
LIGH;10.488;10348.321;10428.0;0
GYRO;10.488;10348.323;0.12384;0.08416;0.07989;3
MAGN;10.488;10348.325;-5.30000;3.90000;-28.50000;3
GNSS;10.489;1490622060.000;40.313517;-3.483169;601.000;0.000;3.0;0.0;19;17
GYRO;10.492;10348.329;0.11052;0.06019;0.05992;3
LIGH;10.493;10348.331;10428.0;0
ACCE;10.494;10348.332;-0.62489;3.36804;8.99142;3
AHRS;10.495;10348.332;19.851212;5.700930;-32.363102;0.17898712;-0.00093226;-0.26593879;124
MAGN;10.497;10348.335;-5.30000;3.90000;-28.50000;3
GYRO;10.498;10348.336;0.09401;0.04607;0.03835;3
LIGH;10.503;10348.341;10428.0;0
GYRO;10.505;10348.342;0.07270;0.04155;0.00826;3
ACCE;10.505;10348.343;-0.61232;3.33273;8.96389;3
AHRS;10.506;10348.343;19.908899;5.708173;-32.134613;0.17948000;-0.00065668;-0.26399049;25
MAGN;10.507;10348.345;-5.30000;3.90000;-28.50000;3
GYRO;10.511;10348.349;0.06205;0.04075;-0.01225;3
LIGH;10.513;10348.351;10450.0;0
MAGN;10.517;10348.355;-5.30000;3.90000;-28.50000;3
GYRO;10.518;10348.356;0.05673;0.03622;-0.03063;3
ACCE;10.519;10348.357;-0.75956;3.23935;8.96030;3
AHRS;10.519;10348.357;19.940992;5.727921;-31.912754;0.17979033;-0.00022385;-0.26209772;-84
LIGH;10.523;10348.361;10450.0;0
GYRO;10.524;10348.362;0.06578;0.01944;-0.02770;3
MAGN;10.527;10348.365;-5.30000;3.90000;-28.50000;3
ACCE;10.531;10348.369;-0.69192;3.14119;8.98724;3
AHRS;10.531;10348.369;19.950264;5.730466;-31.825563;0.17987262;-0.00008848;-0.26136455;-21
GYRO;10.532;10348.369;0.06738;0.00240;-0.02104;3
LIGH;10.537;10348.371;10471.0;0
MAGN;10.538;10348.375;-5.30000;3.90000;-28.50000;3
GYRO;10.538;10348.376;0.06631;-0.00160;-0.01944;3
LIGH;10.543;10348.381;10471.0;0
ACCE;10.544;10348.381;-0.50159;3.09331;9.02315;3
AHRS;10.545;10348.381;19.982048;5.696705;-31.764828;0.18005753;-0.00034955;-0.26088867;52
GYRO;10.545;10348.382;0.06365;-0.00346;-0.02051;3
MAGN;10.547;10348.384;-5.30000;3.90000;-28.50000;3
GYRO;10.551;10348.389;0.05087;-0.01172;-0.02637;3
LIGH;10.560;10348.392;10471.0;0
ACCE;10.561;10348.394;-0.42677;3.14538;8.98664;3
AHRS;10.562;10348.394;20.004032;5.668825;-31.653227;0.18017565;-0.00045806;-0.25999063;-29
GYRO;10.563;10348.395;0.03435;-0.01784;-0.03329;3
MAGN;10.563;10348.397;-5.30000;3.90000;-28.50000;3
LIGH;10.564;10348.401;10493.0;0
GYRO;10.567;10348.403;0.01784;-0.02264;-0.03915;3
MAGN;10.568;10348.405;-5.30000;3.90000;-28.50000;3
ACCE;10.569;10348.406;-0.44652;3.17830;8.93396;3
AHRS;10.570;10348.406;20.005510;5.633072;-31.538826;0.18010736;-0.00057779;-0.25909838;-70
GYRO;10.572;10348.409;0.00240;-0.03089;-0.03995;3
LIGH;10.573;10348.411;10493.0;0
MAGN;10.577;10348.415;-4.80000;3.90000;-28.50000;3
GYRO;10.578;10348.416;-0.00719;-0.03675;-0.04288;3
ACCE;10.580;10348.418;-0.44951;3.24594;8.91062;3
AHRS;10.581;10348.418;19.991556;5.582089;-31.007294;0.17987961;-0.00013206;-0.25478548;13
LIGH;10.584;10348.421;10493.0;0
GYRO;10.585;10348.423;-0.00985;-0.03249;-0.05007;3
MAGN;10.587;10348.425;-4.80000;3.90000;-28.50000;3
GYRO;10.592;10348.429;-0.00613;-0.02823;-0.06072;3
ACCE;10.592;10348.430;-0.43634;3.31417;9.01178;3
AHRS;10.593;10348.430;19.972654;5.541609;-30.597324;0.17963398;0.00021967;-0.25146332;19
LIGH;10.595;10348.431;10513.0;0
MAGN;10.597;10348.435;-4.80000;3.90000;-28.50000;3
GYRO;10.598;10348.436;0.00133;-0.01758;-0.06685;3
LIGH;10.603;10348.441;10513.0;0
ACCE;10.605;10348.442;-0.50278;3.25611;9.08061;3
AHRS;10.605;10348.442;19.961956;5.520504;-30.307882;0.17949852;0.00052289;-0.24910189;117
GYRO;10.606;10348.443;0.01784;0.00506;-0.06605;3
MAGN;10.607;10348.445;-4.80000;3.90000;-28.50000;3
GYRO;10.612;10348.450;0.03382;0.01758;-0.05459;3
LIGH;10.615;10348.452;10558.0;0
ACCE;10.616;10348.454;-0.55246;3.18608;9.04170;3
AHRS;10.618;10348.454;19.960079;5.522187;-30.122309;0.17948554;0.00083188;-0.24755917;-6
MAGN;10.619;10348.456;-4.80000;3.90000;-28.50000;3
GYRO;10.625;10348.457;0.04128;0.02450;-0.03489;3
LIGH;10.625;10348.461;10558.0;0
GYRO;10.626;10348.464;0.03862;0.04794;-0.02210;3
MAGN;10.628;10348.466;-4.80000;3.90000;-28.50000;3
ACCE;10.629;10348.467;-0.50458;3.04542;9.12730;3
AHRS;10.636;10348.467;19.962887;5.530160;-29.918247;0.17952412;0.00121136;-0.24584858;-124
GYRO;10.637;10348.472;0.02637;0.09481;-0.01358;3
LIGH;10.638;10348.473;10558.0;0
MAGN;10.654;10348.477;-4.80000;3.90000;-28.50000;3
GYRO;10.656;10348.479;0.00027;0.10227;-0.00559;3
ACCE;10.657;10348.480;-0.74520;3.02986;9.05906;3
AHRS;10.658;10348.480;19.946884;5.600564;-29.902739;0.17954248;0.00185749;-0.24562207;13
LIGH;10.659;10348.481;10629.0;0
MAGN;10.659;10348.485;-4.80000;3.90000;-28.50000;3
GYRO;10.660;10348.486;-0.00080;0.07324;-0.00373;3
LIGH;10.661;10348.491;10629.0;0
ACCE;10.661;10348.493;-0.99060;3.05021;9.08360;3
AHRS;10.662;10348.493;19.924532;5.638203;-29.927433;0.17943865;0.00218283;-0.24578620;-126
GYRO;10.665;10348.494;0.02370;0.07537;-0.00799;3
MAGN;10.666;10348.495;-4.80000;3.90000;-28.50000;3
GYRO;10.667;10348.501;0.06312;0.07936;-0.01571;3
LIGH;10.668;10348.501;10629.0;0
ACCE;10.668;10348.504;-1.04387;3.31178;9.18356;3
AHRS;10.669;10348.504;19.945650;5.713337;-30.039045;0.17977710;0.00258394;-0.24657919;-44
MAGN;10.670;10348.506;-4.80000;3.90000;-28.50000;3
GYRO;10.671;10348.508;0.11212;0.07883;-0.02850;3
LIGH;10.674;10348.511;10670.0;0
MAGN;10.677;10348.515;-4.80000;3.90000;-28.50000;3
GYRO;10.679;10348.516;0.15313;0.09294;-0.01944;3
ACCE;10.680;10348.517;-1.23720;3.21661;9.32482;3
AHRS;10.681;10348.517;20.031849;5.813060;-30.099016;0.18070614;0.00311997;-0.24685085;-105
LIGH;10.684;10348.521;10670.0;0
GYRO;10.685;10348.523;0.18562;0.11265;0.00613;3
MAGN;10.688;10348.525;-4.80000;3.50000;-28.50000;3
ACCE;10.692;10348.530;-1.45627;3.10408;9.45351;3
AHRS;10.693;10348.530;20.074026;5.888929;-30.376167;0.18122654;0.00321484;-0.24899831;107
GYRO;10.698;10348.531;0.23835;0.13715;0.04581;3
LIGH;10.699;10348.531;10716.0;0
MAGN;10.701;10348.535;-4.80000;3.50000;-28.50000;3
GYRO;10.702;10348.538;0.29162;0.12943;0.07057;3
LIGH;10.703;10348.541;10716.0;0
ACCE;10.705;10348.543;-1.41497;2.97300;9.28052;3
AHRS;10.706;10348.543;20.261787;6.019106;-30.584332;0.18306677;0.00352649;-0.25036287;-60
MAGN;10.707;10348.545;-4.80000;3.50000;-28.50000;3
GYRO;10.708;10348.546;0.34381;0.10706;0.09481;3
LIGH;10.714;10348.551;10716.0;0
GYRO;10.715;10348.553;0.36885;0.06924;0.11052;3
ACCE;10.717;10348.555;-1.53229;3.17471;9.04170;3
AHRS;10.718;10348.555;20.551844;6.108397;-30.695911;0.18565847;0.00340734;-0.25089923;-109
MAGN;10.719;10348.556;-4.80000;3.50000;-28.50000;3
GYRO;10.724;10348.560;0.36352;0.04048;0.11824;3
LIGH;10.725;10348.561;10712.0;0
MAGN;10.728;10348.566;-4.80000;3.50000;-28.50000;3
GYRO;10.729;10348.567;0.33423;0.02024;0.11452;3
ACCE;10.730;10348.568;-1.49697;3.68887;8.69873;3
AHRS;10.731;10348.568;20.845030;6.140898;-30.639421;0.18814528;0.00308058;-0.25012690;-18
SOUN;10.732;124.32;0.00379;45.56
LIGH;10.738;10348.571;10712.0;0
GYRO;10.739;10348.575;0.26179;-0.01811;0.10040;3
MAGN;10.740;10348.577;-4.80000;3.50000;-28.50000;3
LIGH;10.744;10348.581;10712.0;0
ACCE;10.744;10348.582;-1.30005;4.05398;8.49942;3
AHRS;10.745;10348.582;21.002022;6.142474;-30.499193;0.18943922;0.00295718;-0.24882692;122
GYRO;10.746;10348.583;0.14141;-0.06205;0.05220;3
MAGN;10.748;10348.586;-4.80000;3.50000;-28.50000;3
GYRO;10.754;10348.590;0.06099;-0.07723;0.00240;3
LIGH;10.754;10348.591;10712.0;0
ACCE;10.756;10348.594;-1.22823;3.86783;8.59578;3
AHRS;10.757;10348.594;21.111662;6.092536;-30.412254;0.19023283;0.00243155;-0.24809469;-68
MAGN;10.758;10348.595;-4.80000;3.10000;-28.50000;3
GYRO;10.759;10348.597;-0.01944;-0.08575;-0.05353;3
LIGH;10.764;10348.601;10712.0;0
GYRO;10.766;10348.603;-0.06631;-0.10759;-0.08336;3
MAGN;10.768;10348.606;-4.80000;3.10000;-28.50000;3
ACCE;10.769;10348.607;-1.45328;3.46740;8.79510;3
AHRS;10.770;10348.607;21.064106;6.067094;-30.690126;0.18979073;0.00187118;-0.25048041;-108
GYRO;10.774;10348.610;-0.07430;-0.13129;-0.08336;3
LIGH;10.775;10348.612;10733.0;0
MAGN;10.778;10348.616;-4.80000;3.10000;-28.50000;3
GYRO;10.779;10348.617;-0.06045;-0.15739;-0.06551;3
ACCE;10.781;10348.619;-1.52511;3.13461;8.91122;3
AHRS;10.784;10348.619;20.976130;6.009299;-30.845152;0.18894134;0.00134333;-0.25193554;-128
GYRO;10.786;10348.624;-0.03435;-0.17257;-0.04288;3
LIGH;10.796;10348.622;10733.0;0
MAGN;10.797;10348.626;-4.80000;3.10000;-28.50000;3
LIGH;10.798;10348.632;10733.0;0
GYRO;10.799;10348.632;-0.00559;-0.17737;-0.03382;3
ACCE;10.800;10348.634;-1.20967;3.14658;8.87770;3
AHRS;10.801;10348.634;20.928255;5.888049;-30.837460;0.18828019;0.00046455;-0.25211212;22
MAGN;10.803;10348.636;-4.80000;3.10000;-28.50000;3
GYRO;10.804;10348.639;0.04075;-0.16405;-0.04341;3
LIGH;10.805;10348.642;10755.0;0
MAGN;10.821;10348.646;-4.80000;3.10000;-28.50000;3
GYRO;10.821;10348.647;0.09827;-0.14301;-0.05326;3
ACCE;10.822;10348.648;-0.95349;3.31537;8.80468;3
AHRS;10.823;10348.648;20.969276;5.774105;-30.767069;0.18836774;-0.00046020;-0.25168175;112
LIGH;10.824;10348.652;10755.0;0
GYRO;10.824;10348.654;0.13822;-0.12836;-0.05539;3
MAGN;10.825;10348.656;-4.80000;3.10000;-28.50000;3
LIGH;10.826;10348.661;10755.0;0
ACCE;10.826;10348.661;-0.88466;3.31956;8.77056;3
AHRS;10.827;10348.661;21.011204;5.732056;-30.532482;0.18862240;-0.00052094;-0.24977210;43
GYRO;10.827;10348.663;0.17444;-0.11079;-0.06258;3
MAGN;10.829;10348.667;-8.80000;3.10000;-28.50000;3
GYRO;10.831;10348.669;0.19947;-0.08416;-0.07297;3
LIGH;10.834;10348.672;10781.0;0
ACCE;10.836;10348.673;-0.95229;3.34051;9.04589;3
AHRS;10.836;10348.673;21.146341;5.671959;-34.313389;0.18945847;-0.00758833;-0.28094772;-83
MAGN;10.838;10348.676;-4.90000;3.10000;-28.50000;3
GYRO;10.839;10348.677;0.24688;-0.02530;-0.09188;3
LIGH;10.843;10348.681;10781.0;0
GYRO;10.846;10348.684;0.32943;0.05060;-0.11585;3
MAGN;10.847;10348.685;-5.40000;2.70000;-28.50000;3
ACCE;10.848;10348.686;-0.95828;3.21003;9.10754;3
AHRS;10.849;10348.686;21.338161;5.721840;-33.049320;0.19121937;-0.00556928;-0.27030388;89
GYRO;10.854;10348.690;0.40294;0.06924;-0.12570;3
LIGH;10.855;10348.691;10731.0;0
MAGN;10.858;10348.695;-4.90000;2.70000;-28.50000;3
GYRO;10.859;10348.697;0.47111;0.05087;-0.10999;3
ACCE;10.861;10348.699;-1.28209;3.31657;8.55568;3
AHRS;10.861;10348.699;21.641253;5.837905;-32.604908;0.19399336;-0.00462348;-0.26618335;85
LIGH;10.864;10348.702;10731.0;0
GYRO;10.866;10348.703;0.51639;0.01784;-0.07057;3
MAGN;10.868;10348.706;-5.30000;2.70000;-28.50000;3
ACCE;10.872;10348.710;-1.32040;3.83791;8.56945;3
AHRS;10.873;10348.710;21.850864;5.889865;-32.420662;0.19583824;-0.00440108;-0.26439208;108
GYRO;10.874;10348.711;0.51745;0.00240;-0.02663;3
LIGH;10.875;10348.712;10731.0;0
MAGN;10.878;10348.716;-5.30000;2.70000;-28.50000;3
GYRO;10.881;10348.718;0.47910;0.01172;-0.01012;3
LIGH;10.884;10348.721;10690.0;0
ACCE;10.885;10348.723;-0.99000;4.33949;8.22468;3
AHRS;10.890;10348.723;22.303772;5.923775;-32.320431;0.19963008;-0.00506607;-0.26310515;-72
GYRO;10.891;10348.725;0.40294;0.01571;-0.01252;3
MAGN;10.892;10348.726;-5.30000;2.70000;-28.90000;3
LIGH;10.894;10348.731;10690.0;0
GYRO;10.895;10348.733;0.30014;0.00852;-0.03675;3
MAGN;10.898;10348.735;-5.30000;2.30000;-28.90000;3
ACCE;10.899;10348.736;-0.96067;4.50649;8.12412;3
AHRS;10.899;10348.736;22.640713;5.957512;-32.103607;0.20247585;-0.00523529;-0.26095775;0
GYRO;10.901;10348.739;0.21918;-0.01039;-0.06338;3
LIGH;10.903;10348.741;10690.0;0
MAGN;10.914;10348.745;-5.30000;2.30000;-28.90000;3
GYRO;10.915;10348.746;0.11745;-0.05752;-0.11239;3
ACCE;10.915;10348.749;-1.04866;4.27844;8.20852;3
AHRS;10.916;10348.749;22.793688;5.972739;-32.206402;0.20375779;-0.00566720;-0.26163906;100
LIGH;10.917;10348.751;10647.0;0
GYRO;10.917;10348.753;0.04021;-0.10733;-0.14035;3
MAGN;10.920;10348.755;-5.30000;2.30000;-28.90000;3
GYRO;10.922;10348.760;-0.04181;-0.14647;-0.16698;3
LIGH;10.924;10348.761;10647.0;0
ACCE;10.924;10348.761;-1.23720;3.89596;8.53234;3
AHRS;10.925;10348.761;22.785892;5.944592;-32.220829;0.20362897;-0.00590542;-0.26181492;-20
MAGN;10.927;10348.765;-5.30000;2.30000;-28.90000;3
GYRO;10.928;10348.766;-0.10839;-0.15686;-0.16565;3
LIGH;10.934;10348.771;10645.0;0
GYRO;10.935;10348.773;-0.14567;-0.14940;-0.14834;3
ACCE;10.936;10348.774;-1.18274;3.53983;8.82982;3
AHRS;10.937;10348.774;22.655455;5.887998;-32.333759;0.20242606;-0.00625050;-0.26296240;-44
MAGN;10.938;10348.776;-5.30000;2.30000;-28.90000;3
GYRO;10.942;10348.780;-0.15579;-0.14594;-0.11105;3
LIGH;10.944;10348.781;10645.0;0
MAGN;10.948;10348.785;-5.30000;1.90000;-28.90000;3
ACCE;10.949;10348.786;-1.18513;3.31058;9.09677;3
AHRS;10.949;10348.786;22.557156;5.862559;-32.526783;0.20155245;-0.00655726;-0.26468423;98
GYRO;10.954;10348.788;-0.13076;-0.15207;-0.05752;3
LIGH;10.955;10348.791;10645.0;0
GYRO;10.957;10348.794;-0.09028;-0.14035;-0.01385;3
MAGN;10.958;10348.796;-5.70000;1.90000;-28.90000;3
ACCE;10.961;10348.799;-1.00856;3.31717;9.16620;3
AHRS;10.961;10348.799;22.421257;5.751871;-33.047794;0.20015022;-0.00804177;-0.26928529;-52
GYRO;10.964;10348.801;-0.04501;-0.11798;0.01252;3
LIGH;10.965;10348.801;10664.0;0
MAGN;10.968;10348.806;-5.70000;1.90000;-28.90000;3
GYRO;10.970;10348.808;0.00666;-0.10173;0.03462;3
LIGH;10.974;10348.811;10664.0;0
ACCE;10.974;10348.811;-0.88286;3.55359;8.99861;3
AHRS;10.975;10348.811;22.385843;5.651640;-33.398170;0.19959739;-0.00938710;-0.27237076;-124
MAGN;10.977;10348.815;-5.70000;1.90000;-28.90000;3
GYRO;10.978;10348.816;0.04554;-0.09800;0.05140;3
LIGH;10.985;10348.822;10662.0;0
ACCE;10.986;10348.824;-0.91279;3.66014;8.69095;3
AHRS;10.987;10348.824;22.405584;5.599713;-33.603371;0.19961718;-0.01022116;-0.27412865;54
GYRO;10.988;10348.825;0.04447;-0.08123;0.06099;3
MAGN;10.989;10348.827;-10.60000;1.90000;-28.90000;3
LIGH;10.993;10348.831;10662.0;0
GYRO;10.995;10348.833;0.00879;-0.06045;0.05699;3
MAGN;10.998;10348.836;-5.40000;1.90000;-28.90000;3
ACCE;10.999;10348.836;-0.96905;3.68767;8.45393;3
AHRS;10.999;10348.836;22.433695;5.515162;-36.608208;0.19928759;-0.01621763;-0.29881951;126
GYRO;11.002;10348.839;-0.03435;-0.05726;0.04474;3
LIGH;11.003;10348.841;10662.0;0
MAGN;11.008;10348.845;-6.20000;1.90000;-28.90000;3
GYRO;11.009;10348.846;-0.06365;-0.08176;0.02770;3
ACCE;11.011;10348.849;-0.98881;3.59011;8.45931;3
AHRS;11.012;10348.849;22.391754;5.456477;-36.262222;0.19884428;-0.01597937;-0.29614118;-28
LIGH;11.021;10348.854;10636.0;0
GYRO;11.025;10348.856;-0.07590;-0.13049;0.01518;3
MAGN;11.027;10348.858;-6.20000;1.50000;-28.90000;3
LIGH;11.029;10348.862;10636.0;0
ACCE;11.030;10348.862;-0.99539;3.37642;8.40604;3
AHRS;11.031;10348.862;22.337236;5.389540;-36.205223;0.19823767;-0.01627719;-0.29584211;54
GYRO;11.037;10348.863;-0.07164;-0.16751;0.01944;3
MAGN;11.055;10348.866;-6.20000;1.50000;-28.90000;3
GYRO;11.056;10348.871;-0.07004;-0.17843;0.02370;3
LIGH;11.058;10348.872;10636.0;0
ACCE;11.059;10348.874;-0.80984;3.26988;8.39527;3
AHRS;11.062;10348.874;22.258186;5.234675;-36.141155;0.19720654;-0.01721369;-0.29565805;58
MAGN;11.073;10348.876;-5.80000;1.50000;-28.90000;3
GYRO;11.074;10348.877;-0.06099;-0.17097;0.03196;3
LIGH;11.075;10348.881;10662.0;0
GYRO;11.075;10348.884;-0.04927;-0.15446;0.04581;3
MAGN;11.076;10348.886;-5.80000;1.50000;-28.90000;3
ACCE;11.076;10348.887;-0.70629;3.26629;8.55987;3
AHRS;11.082;10348.887;22.194054;5.087499;-35.259769;0.19644107;-0.01672884;-0.28877029;82
GYRO;11.083;10348.892;-0.03808;-0.13129;0.06072;3
LIGH;11.085;10348.892;10662.0;0
MAGN;11.085;10348.896;-5.80000;1.50000;-28.90000;3
GYRO;11.086;10348.899;-0.01678;-0.09428;0.06951;3
ACCE;11.087;10348.900;-0.55007;3.23038;8.72746;3
AHRS;11.087;10348.900;22.145311;4.952967;-34.948570;0.19575286;-0.01716750;-0.28649712;-12
LIGH;11.088;10348.902;10690.0;0
GYRO;11.089;10348.905;0.01731;-0.05593;0.07137;3
LIGH;11.089;10348.911;10690.0;0
GYRO;11.090;10348.913;0.04288;-0.03143;0.08948;3
ACCE;11.091;10348.914;-0.83318;3.44885;8.51737;3
AHRS;11.091;10348.914;22.162003;4.895580;-34.673912;0.19578706;-0.01721191;-0.28433260;-103
MAGN;11.092;10348.915;-6.20000;1.50000;-28.90000;3
GYRO;11.093;10348.920;0.06099;-0.02157;0.10946;3
LIGH;11.094;10348.921;10690.0;0
MAGN;11.094;10348.925;-6.20000;1.50000;-28.90000;3
ACCE;11.095;10348.927;-0.66619;3.42610;8.76278;3
AHRS;11.095;10348.927;22.174587;4.864376;-35.099110;0.19574586;-0.01822683;-0.28785503;122
GYRO;11.096;10348.928;0.09401;0.00160;0.11239;3
LIGH;11.097;10348.931;10664.0;0
GYRO;11.098;10348.935;0.11638;0.01891;0.11452;3
MAGN;11.110;10348.937;-6.20000;1.50000;-28.90000;3
ACCE;11.110;10348.939;-0.77692;3.46980;8.65803;3
AHRS;11.111;10348.939;22.259624;4.834137;-35.101212;0.19636139;-0.01870287;-0.28785148;-127
LIGH;11.112;10348.942;10664.0;0
GYRO;11.112;10348.944;0.10733;0.02477;0.12011;3
MAGN;11.113;10348.947;-6.20000;1.50000;-28.90000;3
GYRO;11.114;10348.952;0.07856;0.03063;0.11958;3
LIGH;11.115;10348.951;10664.0;0
ACCE;11.115;10348.953;-0.87927;3.60567;8.51258;3
AHRS;11.116;10348.953;22.347509;4.823618;-35.089821;0.19705179;-0.01900198;-0.28770152;-95
MAGN;11.118;10348.956;-6.20000;1.50000;-28.90000;3
GYRO;11.120;10348.958;0.03915;0.04021;0.12064;3
LIGH;11.123;10348.961;10666.0;0
MAGN;11.127;10348.965;-6.20000;1.50000;-28.90000;3
GYRO;11.129;10348.966;-0.00133;0.04794;0.12011;3
ACCE;11.129;10348.967;-0.83857;3.70922;8.48804;3
AHRS;11.130;10348.967;22.369204;4.824362;-35.147812;0.19722046;-0.01915311;-0.28815588;-14
LIGH;11.134;10348.971;10666.0;0
GYRO;11.135;10348.973;-0.02637;0.04021;0.11398;3
MAGN;11.137;10348.975;-6.20000;1.50000;-28.90000;3
ACCE;11.142;10348.980;-0.96965;3.63500;8.53353;3
AHRS;11.149;10348.980;22.362886;4.836072;-35.251057;0.19718128;-0.01921829;-0.28898510;-88
GYRO;11.150;10348.981;-0.04874;0.01678;0.11159;3
LIGH;11.151;10348.981;10638.0;0
MAGN;11.151;10348.985;-6.20000;1.50000;-28.90000;3
GYRO;11.152;10348.988;-0.07963;-0.01225;0.10866;3
LIGH;11.154;10348.991;10638.0;0
ACCE;11.160;10348.993;-0.96726;3.58951;8.66402;3
AHRS;11.160;10348.993;22.305576;4.810933;-35.245934;0.19665276;-0.01926266;-0.28903544;-35
MAGN;11.161;10348.995;-6.20000;1.50000;-28.90000;3
GYRO;11.161;10348.996;-0.12810;-0.02983;0.09907;3
LIGH;11.164;10349.001;10638.0;0
GYRO;11.165;10349.003;-0.16538;-0.03435;0.08176;3
ACCE;11.167;10349.005;-0.88585;3.65235;8.85495;3
AHRS;11.168;10349.005;22.174267;4.753089;-35.227856;0.19544199;-0.01935582;-0.28909814;19
MAGN;11.169;10349.006;-6.20000;1.50000;-28.90000;3
GYRO;11.172;10349.010;-0.18882;-0.04527;0.06764;3
LIGH;11.173;10349.011;10690.0;0
SOUN;11.174;367.04;0.01120;54.96
MAGN;11.180;10349.015;-6.20000;1.50000;-28.90000;3
ACCE;11.181;10349.017;-0.85593;3.61345;8.98364;3
AHRS;11.181;10349.017;22.095835;4.729131;-35.402573;0.19471377;-0.01964035;-0.29063350;125
GYRO;11.182;10349.018;-0.21012;-0.06818;0.05726;3
LIGH;11.183;10349.021;10690.0;0
GYRO;11.187;10349.024;-0.22450;-0.08203;0.05246;3
MAGN;11.188;10349.026;-6.20000;1.50000;-28.90000;3
ACCE;11.191;10349.029;-0.89783;3.54162;9.03153;3
AHRS;11.191;10349.029;21.901421;4.650569;-35.464016;0.19292258;-0.01986744;-0.29143196;52
LIGH;11.194;10349.031;10690.0;0
GYRO;11.194;10349.032;-0.22930;-0.08016;0.04847;3
MAGN;11.198;10349.036;-6.20000;1.50000;-28.90000;3
GYRO;11.200;10349.038;-0.22664;-0.08495;0.04075;3
ACCE;11.203;10349.041;-0.85772;3.55778;9.08540;3
AHRS;11.204;10349.041;21.707460;4.570904;-35.490791;0.19113727;-0.02004534;-0.29194549;119
LIGH;11.209;10349.041;10712.0;0
MAGN;11.211;10349.045;-6.20000;1.50000;-28.90000;3
GYRO;11.212;10349.046;-0.20267;-0.08416;0.02903;3
LIGH;11.213;10349.051;10712.0;0
ACCE;11.215;10349.053;-0.75178;3.50451;9.03751;3
AHRS;11.216;10349.053;21.603868;4.524830;-35.533024;0.19016947;-0.02021534;-0.29245275;-61
GYRO;11.217;10349.054;-0.16219;-0.08123;0.02237;3
MAGN;11.218;10349.055;-6.20000;1.50000;-28.90000;3
GYRO;11.223;10349.061;-0.12757;-0.08975;0.02317;3
LIGH;11.224;10349.061;10733.0;0
MAGN;11.228;10349.065;-6.20000;1.50000;-28.90000;3
ACCE;11.229;10349.066;-0.77093;3.45184;9.00160;3
AHRS;11.229;10349.066;21.466339;4.444596;-35.579105;0.18883710;-0.02057952;-0.29307455;45
GYRO;11.230;10349.068;-0.09721;-0.10440;0.02477;3
LIGH;11.235;10349.072;10733.0;0
GYRO;11.237;10349.075;-0.07750;-0.11265;0.02663;3
MAGN;11.240;10349.077;-6.20000;1.50000;-28.90000;3
ACCE;11.242;10349.079;-0.65481;3.44705;8.96509;3
AHRS;11.242;10349.079;21.382883;4.343115;-35.503296;0.18791212;-0.02106168;-0.29268882;-115
LIGH;11.244;10349.082;10733.0;0
GYRO;11.247;10349.084;-0.05726;-0.10866;0.02051;3
MAGN;11.250;10349.087;-6.20000;1.50000;-28.90000;3
GYRO;11.254;10349.092;-0.04447;-0.09721;0.00053;3
LIGH;11.255;10349.091;10733.0;0
ACCE;11.255;10349.093;-0.51236;3.45244;8.80827;3
AHRS;11.256;10349.093;21.320557;4.224462;-35.425571;0.18711619;-0.02173893;-0.29229683;-4
MAGN;11.258;10349.096;-6.20000;1.50000;-28.50000;3
GYRO;11.261;10349.098;-0.02637;-0.08788;-0.01651;3
LIGH;11.264;10349.101;10733.0;0
MAGN;11.268;10349.105;-6.20000;1.50000;-28.50000;3
GYRO;11.269;10349.106;-0.00559;-0.07910;-0.02477;3
ACCE;11.270;10349.107;-0.54229;3.58412;8.85795;3
AHRS;11.270;10349.107;21.301497;4.150712;-35.457554;0.18676654;-0.02234370;-0.29269382;-126
LIGH;11.301;10349.111;10733.0;0
GYRO;11.302;10349.113;0.00826;-0.07217;-0.02637;3
MAGN;11.309;10349.115;-6.20000;1.50000;-28.50000;3
ACCE;11.310;10349.120;-0.52972;3.54641;8.93157;3
AHRS;11.311;10349.120;21.301771;4.117973;-35.374596;0.18670146;-0.02247713;-0.29206815;-17
LIGH;11.312;10349.121;10733.0;0
GYRO;11.313;10349.121;0.01625;-0.06072;-0.02716;3
MAGN;11.314;10349.126;-6.20000;1.50000;-28.50000;3
GYRO;11.314;10349.128;0.02903;-0.04048;-0.01864;3
LIGH;11.315;10349.131;10733.0;0
ACCE;11.315;10349.133;-0.57401;3.41593;8.85436;3
AHRS;11.316;10349.133;21.304182;4.074329;-35.347122;0.18661533;-0.02279595;-0.29191253;-69
MAGN;11.317;10349.135;-6.20000;1.90000;-28.50000;3
GYRO;11.317;10349.136;0.04394;-0.01917;0.00346;3
LIGH;11.318;10349.141;10735.0;0
GYRO;11.318;10349.143;0.05353;-0.00719;0.02423;3
GYRO;11.319;10349.150;0.06258;0.00293;0.03276;3
LIGH;11.320;10349.151;10735.0;0
MAGN;11.320;10349.155;-6.20000;1.90000;-28.50000;3
GYRO;11.321;10349.157;0.07111;0.02397;0.03622;3
ACCE;11.322;10349.159;-0.45909;3.54521;8.67419;3
AHRS;11.322;10349.159;21.382145;4.034795;-34.662319;0.18728594;-0.02220773;-0.28630754;12
LIGH;11.324;10349.161;10735.0;0
GYRO;11.329;10349.163;0.07004;0.04021;0.04181;3
MAGN;11.330;10349.165;-6.20000;1.90000;-28.50000;3
GYRO;11.334;10349.170;0.05832;0.04181;0.05513;3
LIGH;11.335;10349.171;10712.0;0
ACCE;11.336;10349.172;-0.53570;3.65235;8.48685;3
AHRS;11.336;10349.172;21.440350;4.045767;-34.523903;0.18781526;-0.02204271;-0.28510994;63
MAGN;11.341;10349.176;-6.20000;1.90000;-28.50000;3
GYRO;11.342;10349.177;0.03063;0.03702;0.06312;3
GNSS;11.343;1490622061.000;40.313517;-3.483169;601.000;0.000;3.0;0.0;19;17
LIGH;11.348;10349.181;10712.0;0
ACCE;11.349;10349.185;-0.52852;3.64936;8.50959;3
AHRS;11.349;10349.185;21.465168;4.044665;-34.431232;0.18803301;-0.02196415;-0.28433263;-14
GYRO;11.350;10349.187;-0.01891;0.03702;0.05779;3
MAGN;11.351;10349.188;-6.20000;1.90000;-28.50000;3
LIGH;11.358;10349.191;10712.0;0
GYRO;11.359;10349.193;-0.04820;0.04288;0.03808;3
MAGN;11.360;10349.195;-6.20000;1.90000;-28.50000;3
ACCE;11.360;10349.197;-0.55186;3.59669;8.60835;3
AHRS;11.361;10349.197;21.438471;4.054718;-34.427883;0.18784052;-0.02180703;-0.28430921;45
GYRO;11.390;10349.200;-0.06312;0.04261;0.02663;3
LIGH;11.391;10349.201;10714.0;0
MAGN;11.391;10349.205;-6.20000;1.90000;-28.50000;3
GYRO;11.393;10349.206;-0.07111;0.03489;0.02131;3
ACCE;11.393;10349.209;-0.63207;3.56616;8.63229;3
AHRS;11.397;10349.209;21.389538;4.073186;-34.425137;0.18748717;-0.02152428;-0.28429413;-123
LIGH;11.398;10349.211;10714.0;0
GYRO;11.398;10349.213;-0.08016;0.02796;0.02157;3
MAGN;11.399;10349.215;-6.20000;1.90000;-28.50000;3
GYRO;11.399;10349.219;-0.09401;0.03196;0.02450;3
ACCE;11.400;10349.221;-0.58838;3.46261;8.72627;3
AHRS;11.400;10349.221;21.318586;4.081720;-34.486847;0.18691723;-0.02137109;-0.28484097;88
LIGH;11.401;10349.222;10712.0;0
MAGN;11.401;10349.227;-7.90000;1.90000;-28.50000;3
LIGH;11.402;10349.231;10712.0;0
ACCE;11.402;10349.233;-0.62908;3.34171;8.80168;3
AHRS;11.403;10349.233;21.254862;4.097565;-36.167824;0.18610685;-0.02380823;-0.29862264;26
MAGN;11.404;10349.234;-6.40000;1.90000;-28.50000;3
GYRO;11.404;10349.235;-0.10946;0.05646;0.04128;3
LIGH;11.405;10349.241;10712.0;0
GYRO;11.405;10349.242;-0.10679;0.05806;0.05539;3
GNSS;11.406;1490622061.000;40.313517;-3.483169;601.000;0.000;3.0;0.0;19;17
MAGN;11.407;10349.245;-6.40000;2.30000;-28.50000;3
ACCE;11.408;10349.246;-0.55246;3.30520;8.81665;3
AHRS;11.409;10349.246;21.149265;4.118711;-35.649727;0.18540706;-0.02251076;-0.29443732;38
GYRO;11.414;10349.249;-0.10147;0.06045;0.05912;3
LIGH;11.415;10349.251;10735.0;0
MAGN;11.417;10349.255;-6.40000;2.30000;-28.50000;3
GYRO;11.418;10349.256;-0.09667;0.06392;0.05433;3
ACCE;11.420;10349.258;-0.53151;3.31896;8.81844;3
AHRS;11.420;10349.258;21.059660;4.138052;-35.352177;0.18478376;-0.02163274;-0.29204127;-84
LIGH;11.423;10349.261;10735.0;0
GYRO;11.424;10349.262;-0.09667;0.06551;0.05273;3
MAGN;11.427;10349.265;-6.40000;2.30000;-28.10000;3
ACCE;11.431;10349.269;-0.55964;3.32794;8.74602;3
AHRS;11.431;10349.269;21.018009;4.147484;-35.345760;0.18446946;-0.02143447;-0.29200599;-66
GYRO;11.432;10349.270;-0.10626;0.06924;0.05326;3
LIGH;11.433;10349.271;10735.0;0
MAGN;11.437;10349.275;-6.40000;2.30000;-28.10000;3
GYRO;11.438;10349.276;-0.11798;0.08016;0.04980;3
LIGH;11.443;10349.281;10731.0;0
ACCE;11.444;10349.281;-0.44951;3.25911;8.83580;3
AHRS;11.445;10349.281;20.914772;4.172282;-35.279572;0.18370304;-0.02085089;-0.29150444;-81
GYRO;11.446;10349.283;-0.12597;0.09428;0.04021;3
MAGN;11.447;10349.285;-6.40000;2.30000;-28.10000;3
GYRO;11.451;10349.289;-0.13076;0.10493;0.03356;3
LIGH;11.453;10349.291;10731.0;0
ACCE;11.455;10349.293;-0.58119;3.18788;8.77475;3
AHRS;11.456;10349.293;20.802816;4.225698;-35.368587;0.18291013;-0.02025830;-0.29223520;-54
MAGN;11.461;10349.295;-6.40000;2.30000;-28.10000;3
GYRO;11.462;10349.296;-0.13236;0.11398;0.03249;3
LIGH;11.464;10349.301;10755.0;0
GYRO;11.466;10349.302;-0.13076;0.11558;0.03356;3
MAGN;11.467;10349.305;-6.40000;2.30000;-28.10000;3
ACCE;11.468;10349.306;-0.72185;3.19746;8.75021;3
AHRS;11.468;10349.306;20.686762;4.302040;-35.628777;0.18211405;-0.01973770;-0.29433477;-90
GYRO;11.471;10349.309;-0.12437;0.11505;0.03409;3
LIGH;11.473;10349.311;10755.0;0
MAGN;11.477;10349.315;-6.40000;2.30000;-28.10000;3
GYRO;11.478;10349.316;-0.11531;0.10999;0.02823;3
ACCE;11.480;10349.318;-0.55007;3.36445;8.89566;3
AHRS;11.480;10349.318;20.588051;4.364282;-35.702976;0.18145707;-0.01908104;-0.29492113;-48
LIGH;11.483;10349.321;10755.0;0
GYRO;11.485;10349.322;-0.10946;0.10999;0.01252;3
MAGN;11.487;10349.325;-6.40000;2.30000;-28.10000;3
ACCE;11.491;10349.329;-0.46627;3.34590;9.09258;3
AHRS;11.492;10349.329;20.536413;4.387172;-35.902805;0.18106224;-0.01907071;-0.29656097;-17
GYRO;11.493;10349.330;-0.10306;0.12597;-0.00240;3
LIGH;11.495;10349.332;10779.0;0
MAGN;11.500;10349.337;-6.40000;2.30000;-28.10000;3
GYRO;11.501;10349.339;-0.09987;0.13742;-0.00107;3
LIGH;11.504;10349.342;10779.0;0
ACCE;11.506;10349.344;-0.58000;3.18489;9.09857;3
AHRS;11.508;10349.344;20.415794;4.496292;-35.998055;0.18034726;-0.01800187;-0.29726395;-62
MAGN;11.510;10349.346;-6.40000;2.30000;-28.10000;3
GYRO;11.511;10349.348;-0.09880;0.14567;0.00772;3
LIGH;11.514;10349.352;10779.0;0
GYRO;11.517;10349.355;-0.08389;0.16059;0.00506;3
MAGN;11.519;10349.356;-6.40000;2.30000;-28.10000;3
ACCE;11.520;10349.358;-0.50159;3.26090;9.32721;3
AHRS;11.521;10349.358;20.308273;4.608633;-36.462963;0.17969346;-0.01752054;-0.30097497;-14
LIGH;11.524;10349.362;10774.0;0
GYRO;11.526;10349.364;-0.05459;0.17657;-0.00373;3
MAGN;11.529;10349.367;-6.40000;2.70000;-28.10000;3
ACCE;11.534;10349.370;-0.57760;3.37104;9.45829;3
AHRS;11.536;10349.370;20.264721;4.684298;-36.363632;0.17955242;-0.01662706;-0.30007988;-100
LIGH;11.538;10349.371;10774.0;0
GYRO;11.538;10349.371;-0.02264;0.18349;-0.00666;3
MAGN;11.540;10349.376;-6.40000;2.70000;-28.10000;3
GYRO;11.541;10349.378;0.00559;0.18829;-0.00453;3
LIGH;11.544;10349.382;10800.0;0
ACCE;11.546;10349.384;-0.71587;3.46441;9.61152;3
AHRS;11.548;10349.384;20.238976;4.830662;-36.313183;0.17973290;-0.01528096;-0.29945901;-35
GYRO;11.549;10349.385;0.03435;0.19095;-0.00027;3
MAGN;11.551;10349.387;-10.20000;2.70000;-28.50000;3
LIGH;11.555;10349.392;10800.0;0
GYRO;11.558;10349.395;0.07377;0.19548;0.01651;3
ACCE;11.568;10349.397;-0.78111;3.44226;9.61871;3
AHRS;11.570;10349.397;20.272860;5.005167;-39.799122;0.17995663;-0.01942948;-0.32751429;-98
MAGN;11.572;10349.398;-6.00000;2.70000;-28.50000;3
LIGH;11.573;10349.402;10800.0;0
GYRO;11.574;10349.403;0.10200;0.18402;0.01971;3
MAGN;11.576;10349.407;-6.00000;2.70000;-28.50000;3
ACCE;11.577;10349.409;-0.80505;3.58412;9.58100;3
AHRS;11.578;10349.409;20.317528;5.087194;-37.451607;0.18089968;-0.01519655;-0.30828202;95
GYRO;11.580;10349.411;0.11478;0.17577;0.01438;3
LIGH;11.581;10349.411;10774.0;0
MAGN;11.582;10349.417;-5.20000;2.70000;-28.50000;3
GYRO;11.584;10349.418;0.11318;0.17524;0.00932;3
LIGH;11.585;10349.422;10774.0;0
ACCE;11.586;10349.423;-0.94212;3.78823;9.36372;3
AHRS;11.587;10349.423;20.420403;5.238706;-36.013000;0.18230532;-0.01196442;-0.29620770;45
GYRO;11.589;10349.425;0.08922;0.16245;0.01092;3
MAGN;11.591;10349.426;-6.00000;3.10000;-28.50000;3
LIGH;11.608;10349.432;10774.0;0
GYRO;11.610;10349.434;0.04341;0.13156;0.00399;3
MAGN;11.611;10349.436;-6.00000;3.10000;-28.50000;3
ACCE;11.612;10349.438;-0.86610;4.00610;9.32482;3
AHRS;11.613;10349.438;20.493355;5.360121;-35.274849;0.18328074;-0.00998917;-0.28990710;50
GYRO;11.614;10349.442;-0.00506;0.09161;-0.02370;3
LIGH;11.615;10349.441;10777.0;0
MAGN;11.615;10349.446;-6.00000;3.10000;-28.50000;3
GYRO;11.616;10349.448;-0.03915;0.05539;-0.05513;3
ACCE;11.616;10349.450;-0.92775;3.90494;9.36253;3
AHRS;11.617;10349.450;20.485062;5.432592;-35.070648;0.18341286;-0.00904618;-0.28812397;18
LIGH;11.618;10349.451;10777.0;0
MAGN;11.618;10349.455;-5.40000;3.10000;-28.50000;3
GYRO;11.621;10349.456;-0.07590;0.01598;-0.07457;3
LIGH;11.624;10349.461;10777.0;0
ACCE;11.625;10349.463;-0.98462;3.65774;9.40383;3
AHRS;11.626;10349.463;20.448492;5.455329;-34.370815;0.18322180;-0.00764379;-0.28237358;-101
GYRO;11.627;10349.464;-0.08549;-0.00772;-0.07084;3
MAGN;11.628;10349.465;-9.90000;3.10000;-28.50000;3
GYRO;11.634;10349.472;-0.06685;-0.02423;-0.05752;3
LIGH;11.635;10349.471;10777.0;0
ACCE;11.637;10349.475;-0.89543;3.47758;9.41759;3
AHRS;11.638;10349.475;20.362457;5.455776;-38.070484;0.18218516;-0.01330389;-0.31269765;-113
MAGN;11.640;10349.476;-5.60000;3.10000;-28.50000;3
GYRO;11.641;10349.478;-0.03063;-0.03222;-0.04155;3
LIGH;11.643;10349.481;10777.0;0
MAGN;11.648;10349.485;-5.60000;3.10000;-28.50000;3
GYRO;11.651;10349.486;0.02530;-0.02956;-0.02503;3
ACCE;11.652;10349.487;-0.88166;3.40455;9.36073;3
AHRS;11.659;10349.487;20.342768;5.435716;-35.736946;0.18220654;-0.00970242;-0.29370129;-51
LIGH;11.660;10349.491;10802.0;0
GYRO;11.662;10349.493;0.08069;-0.02477;-0.00905;3
MAGN;11.664;10349.495;-6.00000;3.10000;-28.50000;3
ACCE;11.664;10349.499;-0.82361;3.45184;9.15124;3
AHRS;11.665;10349.499;20.370079;5.424019;-35.339104;0.18243213;-0.00923868;-0.29043713;-54
GYRO;11.666;10349.500;0.12224;-0.02690;0.00346;3
LIGH;11.666;10349.501;10802.0;0
MAGN;11.668;10349.505;-6.00000;3.10000;-28.50000;3
GYRO;11.669;10349.507;0.16006;-0.02237;0.01332;3
LIGH;11.676;10349.511;10802.0;0
ACCE;11.677;10349.511;-0.71048;3.47399;8.97466;3
AHRS;11.678;10349.511;20.475977;5.393684;-35.039310;0.18324348;-0.00929106;-0.28793693;-42
GYRO;11.678;10349.513;0.18243;-0.01411;0.01571;3
MAGN;11.679;10349.516;-5.60000;3.10000;-28.50000;3
GYRO;11.682;10349.520;0.19361;-0.00453;0.01758;3
LIGH;11.683;10349.521;10779.0;0
ACCE;11.686;10349.524;-0.65900;3.50751;8.75260;3
AHRS;11.687;10349.524;20.620691;5.372752;-34.340519;0.18442798;-0.00872198;-0.28211135;-75
MAGN;11.688;10349.525;-5.60000;3.10000;-28.50000;3
GYRO;11.689;10349.527;0.19255;0.00666;0.01438;3
LIGH;11.693;10349.531;10779.0;0
GYRO;11.696;10349.533;0.18296;0.00666;0.00879;3
MAGN;11.697;10349.535;-5.60000;3.10000;-28.50000;3
ACCE;11.699;10349.536;-0.60513;3.50810;8.67838;3
AHRS;11.699;10349.536;20.766634;5.362628;-33.480247;0.18565933;-0.00779128;-0.27493012;126
GYRO;11.702;10349.540;0.16805;0.00932;-0.00080;3
LIGH;11.703;10349.541;10729.0;0
MAGN;11.707;10349.545;-10.90000;3.10000;-28.50000;3
GYRO;11.709;10349.547;0.14567;0.01811;-0.01198;3
ACCE;11.711;10349.549;-0.58718;3.53564;8.62691;3
AHRS;11.711;10349.549;20.888317;5.361292;-38.024071;0.18618433;-0.01550425;-0.31200323;-57
LIGH;11.717;10349.551;10729.0;0
GYRO;11.719;10349.553;0.12117;0.03116;-0.01971;3
MAGN;11.720;10349.556;-5.60000;3.10000;-28.50000;3
ACCE;11.722;10349.560;-0.59855;3.48536;8.59878;3
AHRS;11.723;10349.560;20.938705;5.362644;-36.426842;0.18679501;-0.01303522;-0.29894292;79
GYRO;11.725;10349.561;0.09081;0.04661;-0.02450;3
LIGH;11.725;10349.562;10729.0;0
SOUN;11.726;251.98;0.00769;51.70
MAGN;11.732;10349.566;-5.60000;3.10000;-28.50000;3
GYRO;11.732;10349.568;0.06791;0.05992;-0.02690;3
LIGH;11.734;10349.571;10757.0;0
ACCE;11.735;10349.573;-0.60693;3.41772;8.65743;3
AHRS;11.736;10349.573;20.996624;5.399663;-35.330181;0.18747659;-0.01109857;-0.28986380;-10
GYRO;11.737;10349.575;0.05140;0.07750;-0.02637;3
MAGN;11.738;10349.576;-5.60000;3.10000;-28.50000;3
LIGH;11.743;10349.581;10757.0;0
GYRO;11.745;10349.583;0.04927;0.08416;-0.02503;3
MAGN;11.747;10349.585;-5.60000;3.10000;-28.50000;3
ACCE;11.749;10349.586;-0.64105;3.30101;8.73824;3
AHRS;11.749;10349.586;21.021358;5.461724;-34.081341;0.18793994;-0.00860877;-0.27949643;95
GYRO;11.752;10349.589;0.04394;0.08575;-0.02450;3
LIGH;11.754;10349.592;10757.0;0
MAGN;11.758;10349.596;-5.60000;3.10000;-28.50000;3
GYRO;11.760;10349.597;0.04128;0.09667;-0.01891;3
ACCE;11.761;10349.599;-0.74160;3.17591;8.69275;3
AHRS;11.761;10349.599;21.033413;5.536423;-33.734253;0.18824406;-0.00745605;-0.27651042;-52
LIGH;11.763;10349.601;10755.0;0
GYRO;11.766;10349.604;0.03862;0.10892;-0.01332;3
MAGN;11.768;10349.605;-5.60000;3.10000;-28.50000;3
LIGH;11.773;10349.611;10755.0;0
ACCE;11.774;10349.611;-0.79308;3.20224;8.79630;3
AHRS;11.775;10349.611;21.031740;5.575659;-33.575550;0.18833472;-0.00686826;-0.27514198;36
GYRO;11.776;10349.612;0.05087;0.12037;-0.01092;3
MAGN;11.779;10349.616;-5.60000;3.10000;-28.50000;3
GYRO;11.781;10349.619;0.07803;0.12490;-0.01145;3
LIGH;11.783;10349.621;10753.0;0
ACCE;11.786;10349.624;-0.81044;3.23098;8.89985;3
AHRS;11.786;10349.624;21.060204;5.676420;-33.469147;0.18881506;-0.00593658;-0.27407616;-102
MAGN;11.788;10349.626;-10.80000;3.10000;-28.90000;3
GYRO;11.789;10349.626;0.10839;0.12037;-0.01332;3
LIGH;11.793;10349.631;10753.0;0
GYRO;11.795;10349.633;0.13023;0.12091;-0.01625;3
MAGN;11.797;10349.635;-5.40000;3.10000;-28.90000;3
ACCE;11.798;10349.636;-0.83318;3.29023;8.94833;3
AHRS;11.799;10349.636;21.132782;5.773696;-36.429718;0.18944076;-0.01021797;-0.29811826;-4
GYRO;11.802;10349.640;0.14035;0.12117;-0.02104;3
LIGH;11.803;10349.641;10753.0;0
MAGN;11.807;10349.645;-5.40000;3.10000;-28.90000;3
GYRO;11.809;10349.647;0.14461;0.11638;-0.02423;3
ACCE;11.816;10349.648;-0.86969;3.29263;9.01956;3
AHRS;11.817;10349.648;21.215969;5.868604;-35.296543;0.19044876;-0.00778952;-0.28862071;7
LIGH;11.818;10349.651;10779.0;0
GYRO;11.819;10349.653;0.14727;0.11425;-0.02157;3
MAGN;11.820;10349.655;-5.40000;3.10000;-28.90000;3
GYRO;11.839;10349.660;0.14514;0.11398;-0.01917;3
ACCE;11.840;10349.661;-0.91518;3.35248;9.05667;3
AHRS;11.841;10349.661;21.303633;5.961089;-34.518940;0.19143985;-0.00596794;-0.28201407;58
LIGH;11.842;10349.662;10779.0;0
MAGN;11.843;10349.666;-5.40000;3.10000;-28.90000;3
GYRO;11.844;10349.668;0.14141;0.10147;-0.01545;3
LIGH;11.845;10349.671;10779.0;0
ACCE;11.845;10349.673;-0.92057;3.34530;8.94653;3
AHRS;11.846;10349.673;21.350416;6.008890;-33.960094;0.19196442;-0.00476232;-0.27730399;113
GYRO;11.848;10349.675;0.12597;0.07350;-0.00746;3
MAGN;11.849;10349.676;-5.40000;3.10000;-28.90000;3
LIGH;11.850;10349.681;10779.0;0
GYRO;11.850;10349.683;0.10040;0.04740;-0.01278;3
MAGN;11.852;10349.685;-5.00000;3.10000;-28.90000;3
ACCE;11.853;10349.686;-0.94212;3.34470;8.84957;3
AHRS;11.854;10349.686;21.423975;6.062549;-32.904751;0.19272824;-0.00273668;-0.26846686;107
GYRO;11.855;10349.689;0.07803;0.03382;-0.01891;3
LIGH;11.856;10349.691;10779.0;0
MAGN;11.862;10349.695;-5.00000;3.10000;-28.90000;3
GYRO;11.863;10349.696;0.05726;0.01598;-0.02370;3
ACCE;11.863;10349.699;-0.90740;3.41712;8.84598;3
AHRS;11.864;10349.699;21.458981;6.084008;-32.452831;0.19307403;-0.00188629;-0.26467541;17
LIGH;11.865;10349.701;10753.0;0
GYRO;11.865;10349.703;0.03968;-0.00586;-0.02637;3
MAGN;11.867;10349.705;-10.00000;2.70000;-28.90000;3
GYRO;11.872;10349.710;0.02637;-0.02450;-0.03089;3
LIGH;11.874;10349.711;10753.0;0
ACCE;11.874;10349.711;-0.82480;3.43807;8.87171;3
AHRS;11.875;10349.711;21.467134;6.070417;-36.882267;0.19288723;-0.00947963;-0.30100453;-83
MAGN;11.878;10349.715;-5.30000;2.70000;-28.90000;3
GYRO;11.879;10349.716;0.01891;-0.03489;-0.03515;3
LIGH;11.884;10349.721;10753.0;0
ACCE;11.886;10349.723;-0.90202;3.37104;8.95551;3
AHRS;11.886;10349.723;21.457912;6.057479;-35.757370;0.19286312;-0.00766648;-0.29185319;42
GYRO;11.887;10349.724;0.01891;-0.03675;-0.03329;3
MAGN;11.888;10349.726;-5.30000;2.70000;-28.90000;3
GYRO;11.894;10349.732;0.02583;-0.03835;-0.02796;3
LIGH;11.894;10349.731;10779.0;0
MAGN;11.898;10349.736;-5.30000;2.70000;-28.90000;3
ACCE;11.899;10349.737;-0.80625;3.35308;9.02853;3
AHRS;11.900;10349.737;21.449833;6.022432;-34.311485;0.19279295;-0.00549900;-0.28007653;64
GYRO;11.901;10349.738;0.04874;-0.03489;-0.02770;3
LIGH;11.903;10349.741;10779.0;0
MAGN;11.907;10349.745;-5.30000;2.70000;-28.90000;3
GYRO;11.908;10349.746;0.08602;-0.03489;-0.02823;3
ACCE;11.911;10349.749;-0.87688;3.40455;9.02075;3
AHRS;11.917;10349.749;21.483583;5.995849;-33.890060;0.19302331;-0.00509531;-0.27663049;31
LIGH;11.919;10349.752;10779.0;0
GYRO;11.919;10349.754;0.11372;-0.03249;-0.01784;3
MAGN;11.920;10349.756;-4.90000;2.70000;-28.90000;3
GYRO;11.931;10349.761;0.12597;-0.02530;-0.00533;3
LIGH;11.932;10349.761;10779.0;0
ACCE;11.933;10349.762;-0.87867;3.37163;8.85555;3
AHRS;11.934;10349.762;21.564869;5.971499;-33.109043;0.19366124;-0.00418495;-0.27017653;-111
MAGN;11.935;10349.766;-5.30000;2.70000;-28.90000;3
GYRO;11.936;10349.768;0.12703;-0.01811;0.00399;3
LIGH;11.937;10349.771;10779.0;0
ACCE;11.938;10349.775;-0.84575;3.42251;8.79690;3
AHRS;11.939;10349.775;21.603647;5.959014;-32.957069;0.19395469;-0.00412822;-0.26891211;79
GYRO;11.940;10349.776;0.12703;-0.01438;0.00719;3
MAGN;11.941;10349.777;-5.30000;2.70000;-28.90000;3
LIGH;11.944;10349.781;10753.0;0
GYRO;11.946;10349.784;0.11798;-0.00959;0.00613;3
MAGN;11.947;10349.785;-10.40000;2.70000;-28.90000;3
ACCE;11.949;10349.787;-0.88825;3.46800;8.75260;3
AHRS;11.950;10349.787;21.699200;5.944316;-37.327831;0.19438943;-0.01191030;-0.30462649;99
GYRO;11.952;10349.790;0.10519;-0.01065;-0.00346;3
LIGH;11.953;10349.791;10753.0;0
MAGN;11.957;10349.795;-5.10000;2.70000;-28.90000;3
GYRO;11.959;10349.797;0.09081;-0.01332;-0.00746;3
ACCE;11.960;10349.798;-0.96546;3.52127;8.65564;3
AHRS;11.961;10349.798;21.762108;5.940414;-35.750576;0.19503580;-0.00943591;-0.29171342;121
LIGH;11.968;10349.801;10753.0;0
GYRO;11.971;10349.803;0.07217;-0.01385;-0.00826;3
MAGN;11.972;10349.805;-5.10000;2.30000;-28.90000;3
GYRO;11.973;10349.810;0.05193;-0.01944;-0.00852;3
ACCE;11.974;10349.811;-0.90680;3.60507;8.68796;3
AHRS;11.974;10349.811;21.803982;5.928442;-34.804485;0.19541828;-0.00803403;-0.28395483;56
LIGH;11.975;10349.811;10755.0;0
MAGN;11.978;10349.816;-5.60000;2.30000;-28.90000;3
GYRO;11.979;10349.817;0.03649;-0.02024;-0.01811;3
LIGH;11.984;10349.821;10755.0;0
ACCE;11.986;10349.823;-0.88945;3.60387;8.77475;3
AHRS;11.986;10349.823;21.815723;5.920731;-34.603649;0.19550870;-0.00778556;-0.28231168;-104
GYRO;11.987;10349.825;0.03222;-0.01198;-0.02823;3
MAGN;11.988;10349.826;-5.60000;2.30000;-28.90000;3
LIGH;11.993;10349.831;10755.0;0
GYRO;11.995;10349.833;0.03063;-0.00852;-0.03116;3
MAGN;11.997;10349.835;-5.60000;2.30000;-28.90000;3
ACCE;11.999;10349.836;-0.92296;3.54581;8.84598;3
AHRS;11.999;10349.836;21.827366;5.919135;-34.347885;0.19561657;-0.00739262;-0.28020692;-95
GYRO;12.002;10349.839;0.03169;-0.00426;-0.02823;3
LIGH;12.004;10349.842;10755.0;0
GYRO;12.008;10349.846;0.03276;0.01119;-0.01864;3
MAGN;12.010;10349.847;-5.10000;2.30000;-28.90000;3
ACCE;12.013;10349.849;-0.95229;3.42910;8.82682;3
AHRS;12.014;10349.849;21.831684;5.928553;-33.814171;0.19570680;-0.00641521;-0.27580696;28
LIGH;12.015;10349.851;10755.0;0
GYRO;12.016;10349.853;0.03489;0.02290;-0.00692;3
MAGN;12.017;10349.855;-5.50000;2.30000;-28.90000;3
GYRO;12.023;10349.860;0.03649;0.03036;-0.00186;3
LIGH;12.024;10349.861;10755.0;0
ACCE;12.025;10349.861;-0.93015;3.56556;8.86513;3
AHRS;12.025;10349.861;21.847036;5.948188;-33.836288;0.19587816;-0.00633124;-0.27594113;61
MAGN;12.028;10349.865;-10.20000;2.30000;-28.90000;3
GYRO;12.029;10349.866;0.04661;0.03888;-0.01039;3
LIGH;12.034;10349.871;10755.0;0
ACCE;12.035;10349.873;-1.00078;3.70144;8.84897;3
AHRS;12.036;10349.873;21.866442;5.968899;-38.135490;0.19571544;-0.01356168;-0.31098807;-29
GYRO;12.038;10349.874;0.06152;0.03515;-0.02184;3
MAGN;12.039;10349.876;-5.40000;2.30000;-28.90000;3
GYRO;12.049;10349.881;0.06205;0.01838;-0.02850;3
LIGH;12.050;10349.882;10755.0;0
MAGN;12.051;10349.886;-5.90000;2.30000;-28.90000;3
ACCE;12.052;10349.887;-1.01215;3.72657;8.74542;3
AHRS;12.053;10349.887;21.913710;6.003899;-36.331413;0.19637816;-0.01032336;-0.29620510;-11
GYRO;12.054;10349.888;0.05566;0.00533;-0.04075;3
LIGH;12.055;10349.891;10755.0;0
GYRO;12.057;10349.895;0.05353;-0.00426;-0.04527;3
MAGN;12.058;10349.896;-5.20000;2.30000;-28.90000;3
ACCE;12.061;10349.899;-1.02651;3.65535;8.79091;3
AHRS;12.062;10349.899;21.946175;6.022102;-35.328766;0.19677052;-0.00854282;-0.28795436;123
LIGH;12.063;10349.901;10755.0;0
GYRO;12.065;10349.903;0.06045;-0.00692;-0.05220;3
MAGN;12.071;10349.905;-5.70000;2.30000;-28.90000;3
GYRO;12.072;10349.910;0.07217;-0.01039;-0.05007;3
LIGH;12.074;10349.911;10755.0;0
ACCE;12.074;10349.912;-1.05824;3.65355;8.82982;3
AHRS;12.075;10349.912;21.988886;6.038615;-35.105644;0.19717528;-0.00813831;-0.28606093;35
MAGN;12.078;10349.916;-5.30000;2.30000;-28.90000;3
GYRO;12.079;10349.917;0.08975;-0.02264;-0.03968;3
LIGH;12.084;10349.921;10755.0;0
ACCE;12.086;10349.923;-1.09056;3.60327;8.88967;3
AHRS;12.086;10349.923;22.016829;6.045298;-34.554577;0.19745606;-0.00720859;-0.28151107;-14
GYRO;12.087;10349.925;0.09880;-0.02610;-0.02929;3
MAGN;12.088;10349.926;-5.30000;2.30000;-28.90000;3
LIGH;12.095;10349.931;10755.0;0
GYRO;12.095;10349.933;0.10306;-0.02104;-0.01731;3
MAGN;12.097;10349.935;-5.30000;2.30000;-28.90000;3
ACCE;12.099;10349.936;-0.98521;3.71101;8.85495;3
AHRS;12.099;10349.936;22.099625;6.034694;-33.765511;0.19815111;-0.00614845;-0.27498108;-116
GYRO;12.102;10349.940;0.10147;-0.01811;-0.01411;3
LIGH;12.103;10349.941;10755.0;0
MAGN;12.107;10349.945;-10.20000;2.30000;-28.90000;3
GYRO;12.109;10349.946;0.09987;-0.01305;-0.01065;3
ACCE;12.111;10349.949;-0.89663;3.80139;8.90942;3
AHRS;12.111;10349.949;22.173645;6.022938;-37.998302;0.19835362;-0.01376959;-0.30948499;-21
LIGH;12.114;10349.952;10755.0;0
GYRO;12.115;10349.953;0.08868;-0.00533;-0.00719;3
MAGN;12.118;10349.956;-5.10000;2.30000;-28.90000;3
ACCE;12.124;10349.960;-0.87149;3.75471;8.90404;3
AHRS;12.124;10349.960;22.207798;6.016885;-36.319145;0.19879502;-0.01100490;-0.29580435;71
LIGH;12.125;10349.961;10755.0;0
GYRO;12.126;10349.961;0.07537;0.01518;-0.00453;3
MAGN;12.127;10349.965;-5.50000;2.30000;-28.90000;3
GYRO;12.130;10349.968;0.06578;0.02716;-0.00320;3
LIGH;12.134;10349.971;10757.0;0
ACCE;12.135;10349.973;-0.87987;3.78763;8.96150;3
AHRS;12.136;10349.973;22.261089;6.029532;-35.509830;0.19933224;-0.00964073;-0.28912655;-96
GYRO;12.137;10349.975;0.06418;0.03169;0.00027;3
MAGN;12.138;10349.976;-5.50000;2.30000;-28.90000;3
LIGH;12.143;10349.981;10757.0;0
GYRO;12.145;10349.983;0.06685;0.03489;0.00826;3
MAGN;12.147;10349.985;-5.10000;1.90000;-28.90000;3
ACCE;12.149;10349.986;-0.97384;3.74693;8.90703;3
AHRS;12.153;10349.986;22.308891;6.056555;-34.401310;0.19987139;-0.00761554;-0.27996460;-116
GYRO;12.154;10349.989;0.07057;0.03728;0.01545;3
LIGH;12.154;10349.991;10757.0;0
MAGN;12.158;10349.995;-5.10000;1.90000;-28.90000;3
GYRO;12.160;10349.997;0.07856;0.03755;0.02423;3
ACCE;12.161;10349.999;-0.99120;3.76069;8.84298;3
AHRS;12.162;10349.999;22.364012;6.081513;-34.006489;0.20040594;-0.00686467;-0.27663317;37
LIGH;12.163;10350.001;10729.0;0
GYRO;12.166;10350.003;0.08495;0.03462;0.02770;3
SOUN;12.167;271.87;0.00830;52.36
MAGN;12.175;10350.005;-5.10000;1.90000;-28.90000;3
GYRO;12.176;10350.010;0.09774;0.03675;0.03329;3
LIGH;12.177;10350.012;10729.0;0
ACCE;12.177;10350.013;-1.03489;3.77566;8.81485;3
AHRS;12.185;10350.013;22.431932;6.104609;-33.712261;0.20103203;-0.00633472;-0.27411577;-12
MAGN;12.186;10350.017;-5.10000;1.90000;-28.90000;3
GYRO;12.187;10350.018;0.10839;0.03169;0.03862;3
LIGH;12.189;10350.021;10729.0;0
GYRO;12.200;10350.025;0.10999;0.02290;0.04288;3
ACCE;12.205;10350.026;-1.04148;3.75411;8.68497;3
AHRS;12.206;10350.026;22.520929;6.120688;-33.489105;0.20180832;-0.00603810;-0.27217317;40
MAGN;12.208;10350.028;-9.20000;1.90000;-28.90000;3
LIGH;12.209;10350.031;10729.0;0
GYRO;12.209;10350.033;0.10839;0.01092;0.04341;3
MAGN;12.210;10350.035;-5.50000;1.90000;-28.90000;3
ACCE;12.211;10350.038;-1.01155;3.79840;8.73405;3
AHRS;12.212;10350.038;22.574797;6.122190;-36.263073;0.20204283;-0.01105679;-0.29481167;34
GYRO;12.218;10350.039;0.10306;0.00373;0.04101;3
LIGH;12.218;10350.041;10729.0;0
MAGN;12.220;10350.045;-5.50000;1.90000;-28.90000;3
GYRO;12.221;10350.047;0.09561;-0.00186;0.04021;3
LIGH;12.221;10350.051;10757.0;0
ACCE;12.222;10350.052;-0.91877;3.73017;8.74303;3
AHRS;12.222;10350.052;22.649612;6.107759;-35.610619;0.20267263;-0.01022602;-0.28944349;-57
GYRO;12.223;10350.054;0.08602;-0.00027;0.03968;3
MAGN;12.224;10350.057;-5.50000;1.90000;-28.90000;3
LIGH;12.225;10350.061;10757.0;0
GYRO;12.239;10350.064;0.08176;0.00852;0.03222;3
ACCE;12.240;10350.065;-0.88286;3.70982;8.87231;3
AHRS;12.241;10350.065;22.718843;6.092611;-35.093647;0.20324114;-0.00961978;-0.28518140;-36
MAGN;12.241;10350.066;-5.10000;1.90000;-28.90000;3
GYRO;12.243;10350.071;0.08655;0.02344;0.03196;3
LIGH;12.244;10350.071;10757.0;0
MAGN;12.244;10350.076;-5.10000;1.90000;-28.90000;3
ACCE;12.245;10350.077;-0.96426;3.66193;8.91601;3
AHRS;12.245;10350.077;22.746300;6.097370;-33.885983;0.20356633;-0.00750910;-0.27526066;-73
GYRO;12.247;10350.078;0.09987;0.03169;0.03702;3
LIGH;12.248;10350.081;10731.0;0
MAGN;12.248;10350.085;-5.10000;1.90000;-28.90000;3
GYRO;12.249;10350.086;0.11265;0.04394;0.03728;3
ACCE;12.251;10350.089;-0.96187;3.65774;8.87890;3
AHRS;12.252;10350.089;22.821783;6.116954;-33.518978;0.20425127;-0.00688895;-0.27214488;-65
LIGH;12.253;10350.091;10731.0;0
GYRO;12.255;10350.093;0.13129;0.05859;0.03649;3
MAGN;12.257;10350.095;-5.10000;1.50000;-28.90000;3
GYRO;12.262;10350.099;0.14781;0.05673;0.03782;3
LIGH;12.264;10350.102;10705.0;0
ACCE;12.265;10350.103;-1.00616;3.66672;8.69574;3
AHRS;12.266;10350.103;22.917841;6.154408;-33.487736;0.20512506;-0.00677081;-0.27173167;43
MAGN;12.268;10350.106;-5.50000;1.50000;-28.90000;3
GYRO;12.269;10350.107;0.16112;0.04261;0.03915;3
LIGH;12.273;10350.111;10705.0;0
GYRO;12.276;10350.113;0.16538;0.03009;0.04394;3
MAGN;12.278;10350.115;-5.50000;1.50000;-28.90000;3
ACCE;12.278;10350.116;-1.01514;3.76309;8.58202;3
AHRS;12.279;10350.116;23.044458;6.177175;-34.052643;0.20617445;-0.00792334;-0.27620262;20
GYRO;12.283;10350.120;0.16219;0.02157;0.04607;3
LIGH;12.284;10350.121;10705.0;0
MAGN;12.288;10350.126;-5.50000;1.50000;-28.90000;3
GYRO;12.289;10350.127;0.15366;0.01571;0.04075;3
ACCE;12.291;10350.128;-0.91219;3.83252;8.55927;3
AHRS;12.291;10350.128;23.168085;6.178124;-34.177567;0.20717342;-0.00846159;-0.27710620;-26
LIGH;12.293;10350.131;10709.0;0
GYRO;12.296;10350.134;0.13822;0.01518;0.03222;3
MAGN;12.297;10350.135;-5.50000;1.50000;-28.90000;3
LIGH;12.303;10350.141;10709.0;0
GYRO;12.304;10350.141;0.12757;0.01997;0.02823;3
ACCE;12.305;10350.142;-0.95170;3.83850;8.69873;3
AHRS;12.305;10350.142;23.270823;6.183537;-34.208374;0.20801954;-0.00874020;-0.27725038;-87
MAGN;12.309;10350.146;-5.50000;1.50000;-28.90000;3
GYRO;12.330;10350.148;0.10839;0.02317;0.03222;3
LIGH;12.335;10350.152;10709.0;0
ACCE;12.336;10350.155;-1.00916;3.81516;8.79031;3
AHRS;12.336;10350.155;23.308119;6.190958;-34.256287;0.20833701;-0.00886359;-0.27759331;83
GYRO;12.337;10350.156;0.09454;0.02423;0.04527;3
MAGN;12.338;10350.157;-5.50000;1.50000;-28.90000;3
LIGH;12.339;10350.161;10712.0;0
GYRO;12.339;10350.163;0.08176;0.02317;0.05699;3
MAGN;12.340;10350.165;-5.50000;1.50000;-28.90000;3
ACCE;12.341;10350.167;-1.04866;3.77087;8.71070;3
AHRS;12.341;10350.167;23.374062;6.198973;-34.292309;0.20888950;-0.00903540;-0.27781016;-13
GYRO;12.342;10350.169;0.07057;0.01971;0.06525;3
LIGH;12.343;10350.171;10712.0;0
MAGN;12.344;10350.175;-5.50000;1.50000;-28.90000;3
GYRO;12.344;10350.176;0.05033;0.01438;0.06871;3
ACCE;12.345;10350.179;-1.05405;3.69485;8.66641;3
AHRS;12.346;10350.179;23.410826;6.195536;-34.279087;0.20918095;-0.00913522;-0.27767286;75
LIGH;12.347;10350.181;10688.0;0
GYRO;12.347;10350.183;0.02317;0.00479;0.06658;3
MAGN;12.348;10350.185;-6.50000;1.50000;-28.90000;3
GYRO;12.354;10350.190;-0.00453;0.01385;0.06232;3
LIGH;12.355;10350.191;10688.0;0
ACCE;12.355;10350.193;-0.94511;3.76608;8.47547;3
AHRS;12.356;10350.193;23.416307;6.179640;-35.211014;0.20910460;-0.01098048;-0.28531221;-98
MAGN;12.362;10350.195;-5.40000;1.10000;-28.90000;3
GYRO;12.363;10350.197;-0.02690;0.03249;0.05326;3
LIGH;12.367;10350.201;10688.0;0
GYRO;12.367;10350.203;-0.04341;0.03728;0.04368;3
MAGN;12.368;10350.205;-5.40000;1.10000;-28.90000;3
ACCE;12.368;10350.206;-1.03370;3.82414;8.28094;3
AHRS;12.369;10350.206;23.394106;6.194086;-35.063591;0.20897436;-0.01053440;-0.28410393;-11
GYRO;12.396;10350.210;-0.05140;0.01811;0.03489;3
LIGH;12.396;10350.211;10690.0;0
MAGN;12.397;10350.215;-5.40000;1.10000;-28.90000;3
GYRO;12.397;10350.217;-0.04661;-0.00826;0.02503;3
ACCE;12.398;10350.218;-1.18693;3.80618;8.31387;3
AHRS;12.398;10350.218;23.357985;6.200651;-35.014805;0.20870216;-0.01029580;-0.28372869;-108
LIGH;12.399;10350.221;10690.0;0
GYRO;12.399;10350.223;-0.04021;-0.03515;0.01704;3
MAGN;12.400;10350.225;-5.40000;1.10000;-28.90000;3
GYRO;12.400;10350.230;-0.03435;-0.05140;0.00506;3
LIGH;12.406;10350.231;10690.0;0
ACCE;12.407;10350.232;-1.01275;3.77745;8.36355;3
AHRS;12.407;10350.232;23.327364;6.165778;-34.989620;0.20836975;-0.01045343;-0.28361619;-115
MAGN;12.408;10350.236;-5.40000;1.10000;-28.90000;3
GYRO;12.409;10350.237;-0.02796;-0.04607;-0.00852;3
LIGH;12.410;10350.241;10690.0;0
GYRO;12.410;10350.244;-0.01944;-0.03489;-0.01465;3
ACCE;12.411;10350.246;-0.88346;3.72179;8.36953;3
AHRS;12.412;10350.246;23.301527;6.131431;-34.949646;0.20807889;-0.01059277;-0.28337699;112
MAGN;12.412;10350.247;-5.40000;1.10000;-28.90000;3
GNSS;12.413;1490622062.000;40.313517;-3.483169;601.000;0.000;3.0;0.0;19;16
GYRO;12.417;10350.251;-0.00613;-0.02477;-0.01545;3
LIGH;12.418;10350.251;10690.0;0
MAGN;12.419;10350.255;-5.40000;1.10000;-28.90000;3
GNSS;12.420;1490622062.000;40.313517;-3.483169;601.000;0.000;3.0;0.0;19;16
ACCE;12.422;10350.258;-0.88107;3.76787;8.40784;3
AHRS;12.423;10350.258;23.299467;6.120377;-34.866936;0.20804249;-0.01052746;-0.28272334;-9
GYRO;12.424;10350.259;0.00932;-0.01305;-0.00666;3
LIGH;12.424;10350.261;10664.0;0
MAGN;12.427;10350.265;-6.70000;1.10000;-28.90000;3
GYRO;12.428;10350.266;0.01198;-0.00293;-0.00426;3
ACCE;12.432;10350.270;-0.77632;3.81456;8.49164;3
AHRS;12.436;10350.270;23.304049;6.103483;-36.085876;0.20791267;-0.01288994;-0.29269311;-47
LIGH;12.437;10350.271;10664.0;0
GYRO;12.438;10350.273;0.01411;0.01491;-0.00932;3
MAGN;12.438;10350.275;-5.30000;1.10000;-28.90000;3
GYRO;12.441;10350.279;0.01465;0.03675;-0.02104;3
LIGH;12.446;10350.281;10664.0;0
ACCE;12.448;10350.282;-0.72365;3.83491;8.53892;3
AHRS;12.449;10350.282;23.311132;6.111917;-35.603039;0.20804374;-0.01196410;-0.28873605;114
MAGN;12.449;10350.285;-5.30000;1.10000;-28.90000;3
GYRO;12.450;10350.286;0.02477;0.05673;-0.03435;3
LIGH;12.453;10350.291;10694.0;0
GYRO;12.460;10350.292;0.03968;0.07137;-0.04314;3
MAGN;12.461;10350.294;-5.30000;1.10000;-28.90000;3
ACCE;12.462;10350.295;-0.81463;3.88699;8.57663;3
AHRS;12.463;10350.295;23.331383;6.163282;-35.111832;0.20838490;-0.01070674;-0.28461483;69
GYRO;12.467;10350.299;0.05779;0.08149;-0.05007;3
LIGH;12.468;10350.301;10694.0;0
MAGN;12.468;10350.305;-5.30000;1.10000;-28.90000;3
GYRO;12.469;10350.306;0.08442;0.09241;-0.06072;3
ACCE;12.469;10350.307;-0.96187;3.93487;8.67120;3
AHRS;12.470;10350.307;23.380882;6.249673;-35.006065;0.20900995;-0.00994038;-0.28354567;-9
LIGH;12.473;10350.311;10694.0;0
GYRO;12.475;10350.312;0.10466;0.09641;-0.06471;3
MAGN;12.477;10350.315;-5.30000;1.10000;-28.90000;3
ACCE;12.480;10350.318;-1.06602;3.90015;8.62751;3
AHRS;12.481;10350.318;23.418951;6.302829;-34.957680;0.20945418;-0.00951905;-0.28301626;63
GYRO;12.482;10350.319;0.12757;0.09614;-0.06365;3
LIGH;12.483;10350.321;10642.0;0
MAGN;12.487;10350.325;-5.30000;1.10000;-28.90000;3
GYRO;12.488;10350.326;0.13928;0.09055;-0.06525;3
LIGH;12.493;10350.331;10642.0;0
ACCE;12.494;10350.331;-1.06362;3.88220;8.61972;3
AHRS;12.494;10350.331;23.509432;6.402237;-34.953888;0.21043345;-0.00894057;-0.28271419;51
GYRO;12.495;10350.332;0.14674;0.07989;-0.06818;3
MAGN;12.497;10350.335;-5.30000;1.10000;-28.90000;3
GYRO;12.501;10350.339;0.14940;0.07057;-0.06951;3
LIGH;12.503;10350.341;10619.0;0
ACCE;12.505;10350.343;-1.17017;3.90255;8.75021;3
AHRS;12.506;10350.343;23.606535;6.495107;-34.964432;0.21144877;-0.00845969;-0.28253293;20
MAGN;12.507;10350.345;-6.90000;1.10000;-28.90000;3
GYRO;12.508;10350.345;0.14301;0.05779;-0.06471;3
LIGH;12.513;10350.351;10619.0;0
GYRO;12.515;10350.352;0.12171;0.03835;-0.05513;3
MAGN;12.517;10350.355;-5.10000;1.10000;-28.90000;3
ACCE;12.518;10350.356;-1.13725;3.92529;8.69694;3
AHRS;12.518;10350.356;23.698097;6.563979;-35.791618;0.21229617;-0.00967358;-0.28905943;-22
GYRO;12.521;10350.359;0.08922;0.02743;-0.04447;3
LIGH;12.523;10350.361;10619.0;0
MAGN;12.527;10350.365;-5.10000;1.10000;-28.90000;3
GYRO;12.528;10350.366;0.05459;0.02210;-0.03915;3
ACCE;12.530;10350.368;-1.16238;3.92051;8.82862;3
AHRS;12.530;10350.368;23.737986;6.605245;-35.353043;0.21275721;-0.00863165;-0.28536797;28
LIGH;12.534;10350.371;10623.0;0
GYRO;12.536;10350.374;0.01944;0.00905;-0.03089;3
MAGN;12.539;10350.376;-5.10000;1.10000;-28.90000;3
LIGH;12.544;10350.381;10623.0;0
ACCE;12.544;10350.381;-1.17555;3.87741;8.79869;3
AHRS;12.545;10350.381;23.737303;6.624194;-35.042526;0.21282107;-0.00789863;-0.28280029;-74
GYRO;12.545;10350.382;-0.02051;-0.01518;-0.02237;3
MAGN;12.550;10350.388;-5.10000;1.10000;-28.90000;3
GYRO;12.552;10350.389;-0.04607;-0.03169;-0.02024;3
LIGH;12.554;10350.392;10623.0;0
ACCE;12.556;10350.394;-1.10193;3.92230;8.86633;3
AHRS;12.557;10350.394;23.693966;6.611768;-34.839336;0.21245301;-0.00750781;-0.28120813;-37
MAGN;12.558;10350.396;-5.10000;1.10000;-28.90000;3
GYRO;12.560;10350.397;-0.06471;-0.05007;-0.02397;3
LIGH;12.564;10350.402;10623.0;0
GYRO;12.567;10350.404;-0.07483;-0.06525;-0.03302;3
MAGN;12.569;10350.406;-5.10000;1.10000;-28.90000;3
ACCE;12.570;10350.407;-0.89364;3.90973;8.95611;3
AHRS;12.570;10350.407;23.620703;6.557997;-34.555218;0.21174578;-0.00722778;-0.27905974;-92
GYRO;12.574;10350.411;-0.07963;-0.06418;-0.04394;3
LIGH;12.575;10350.411;10623.0;0
MAGN;12.579;10350.416;-5.10000;1.10000;-28.90000;3
GYRO;12.581;10350.418;-0.07697;-0.06392;-0.04687;3
ACCE;12.588;10350.420;-0.91099;3.83372;9.00699;3
AHRS;12.589;10350.420;23.536224;6.507092;-34.476768;0.21094139;-0.00727729;-0.27859619;-117
LIGH;12.590;10350.421;10623.0;0
MAGN;12.591;10350.426;-5.10000;0.70000;-28.90000;3
GYRO;12.592;10350.427;-0.06844;-0.06152;-0.03675;3
LIGH;12.594;10350.432;10623.0;0
ACCE;12.597;10350.434;-0.87688;3.70862;9.07941;3
AHRS;12.597;10350.434;23.477427;6.468968;-34.653881;0.21035965;-0.00775986;-0.28017229;15
GYRO;12.599;10350.435;-0.04394;-0.05779;-0.01811;3
MAGN;12.600;10350.437;-5.10000;0.70000;-28.90000;3
LIGH;12.604;10350.442;10623.0;0
GYRO;12.619;10350.444;-0.01092;-0.05859;-0.00719;3
MAGN;12.620;10350.447;-5.10000;0.70000;-28.90000;3
ACCE;12.623;10350.448;-0.74101;3.70742;9.05727;3
AHRS;12.625;10350.448;23.424011;6.393763;-34.795551;0.20973195;-0.00849307;-0.28152052;94
GYRO;12.628;10350.453;0.02157;-0.06232;-0.00639;3
LIGH;12.630;10350.454;10647.0;0
MAGN;12.631;10350.458;-5.10000;0.70000;-28.90000;3
GYRO;12.637;10350.459;0.04714;-0.06338;-0.01012;3
ACCE;12.638;10350.460;-0.67277;3.81217;8.97048;3
AHRS;12.639;10350.460;23.434420;6.316530;-34.785408;0.20962738;-0.00913308;-0.28156874;-112
LIGH;12.640;10350.462;10647.0;0
GYRO;12.640;10350.466;0.06152;-0.05886;-0.01491;3
MAGN;12.641;10350.467;-5.10000;0.70000;-28.90000;3
LIGH;12.642;10350.472;10647.0;0
ACCE;12.646;10350.474;-0.58000;3.85347;8.88967;3
AHRS;12.649;10350.474;23.451931;6.268394;-34.685795;0.20965943;-0.00939045;-0.28082570;-117
GYRO;12.651;10350.476;0.06099;-0.05832;-0.01891;3
MAGN;12.655;10350.477;-5.10000;0.70000;-28.90000;3
LIGH;12.656;10350.482;10647.0;0
GYRO;12.657;10350.483;0.04714;-0.05646;-0.02929;3
MAGN;12.660;10350.486;-5.10000;0.70000;-28.90000;3
ACCE;12.668;10350.487;-0.62309;3.77625;8.90463;3
AHRS;12.669;10350.487;23.484320;6.195482;-34.571030;0.20975353;-0.00986162;-0.27998966;64
GYRO;12.670;10350.490;0.03968;-0.06019;-0.03569;3
LIGH;12.671;10350.492;10647.0;0
MAGN;12.672;10350.496;-5.10000;0.70000;-28.90000;3
GYRO;12.673;10350.497;0.03435;-0.06338;-0.03888;3
ACCE;12.674;10350.499;-0.65062;3.76309;8.80228;3
AHRS;12.675;10350.499;23.495161;6.137017;-34.529041;0.20970245;-0.01029118;-0.27974293;-120
LIGH;12.676;10350.504;10621.0;0
GYRO;12.677;10350.506;0.03329;-0.07297;-0.04368;3
MAGN;12.678;10350.509;-5.10000;0.70000;-28.90000;3
LIGH;12.678;10350.511;10621.0;0
ACCE;12.679;10350.513;-0.63626;3.77506;8.79271;3
AHRS;12.680;10350.513;23.499172;6.088732;-34.395439;0.20962946;-0.01045205;-0.27873498;44
GYRO;12.681;10350.514;0.02583;-0.07697;-0.05406;3
MAGN;12.682;10350.515;-5.10000;0.70000;-28.90000;3
GYRO;12.686;10350.522;0.01518;-0.07697;-0.05406;3
LIGH;12.687;10350.521;10621.0;0
ACCE;12.688;10350.525;-0.73801;3.79481;8.70592;3
AHRS;12.695;10350.525;23.499928;6.023366;-34.347603;0.20948114;-0.01090113;-0.27846250;81
MAGN;12.697;10350.526;-5.10000;0.70000;-28.90000;3
GYRO;12.698;10350.528;0.00506;-0.08256;-0.04341;3
LIGH;12.699;10350.532;10647.0;0
GYRO;12.699;10350.536;-0.00240;-0.08549;-0.04048;3
MAGN;12.700;10350.538;-5.10000;0.70000;-28.90000;3
ACCE;12.702;10350.539;-0.56802;3.77865;8.74063;3
AHRS;12.703;10350.539;23.484602;5.942252;-34.176888;0.20917638;-0.01121301;-0.27722862;127
LIGH;12.706;10350.541;10647.0;0
GYRO;12.707;10350.543;-0.00027;-0.09188;-0.04075;3
MAGN;12.708;10350.545;-5.10000;0.70000;-28.90000;3
GYRO;12.726;10350.550;0.00399;-0.09081;-0.04953;3
LIGH;12.730;10350.552;10619.0;0
ACCE;12.744;10350.553;-0.52672;3.75590;8.83101;3
AHRS;12.745;10350.553;23.466402;5.853723;-34.107471;0.20882133;-0.01176372;-0.27683914;-56
MAGN;12.750;10350.556;-5.10000;0.70000;-28.90000;3
GYRO;12.750;10350.557;0.00826;-0.08389;-0.05486;3
LIGH;12.751;10350.561;10619.0;0
GYRO;12.751;10350.564;0.01039;-0.07697;-0.05699;3
MAGN;12.752;10350.567;-5.10000;0.70000;-28.90000;3
ACCE;12.752;10350.568;-0.57042;3.76249;8.91421;3
AHRS;12.753;10350.568;23.452065;5.783637;-33.930984;0.20855406;-0.01197903;-0.27553532;-88
GYRO;12.754;10350.570;0.02104;-0.06871;-0.05965;3
LIGH;12.755;10350.571;10619.0;0
MAGN;12.755;10350.576;-5.10000;0.70000;-28.90000;3
GYRO;12.756;10350.577;0.03808;-0.06045;-0.06871;3
ACCE;12.756;10350.579;-0.58897;3.73855;8.97347;3
AHRS;12.757;10350.579;23.449799;5.730750;-33.895367;0.20841230;-0.01234150;-0.27534199;33
LIGH;12.758;10350.581;10642.0;0
GYRO;12.758;10350.584;0.05992;-0.05087;-0.07856;3
LIGH;12.759;10350.591;10642.0;0
GYRO;12.759;10350.591;0.08016;-0.04527;-0.08123;3
ACCE;12.760;10350.593;-0.72844;3.72598;8.94593;3
AHRS;12.760;10350.593;23.478958;5.706405;-33.822678;0.20859906;-0.01248354;-0.27476406;101
MAGN;12.761;10350.595;-5.10000;0.70000;-28.90000;3
GYRO;12.762;10350.598;0.11478;-0.04634;-0.07643;3
SOUN;12.763;140.61;0.00429;46.63
LIGH;12.768;10350.601;10642.0;0
ACCE;12.769;10350.605;-0.89184;3.63739;8.79271;3
AHRS;12.769;10350.605;23.502750;5.702136;-33.780880;0.20878701;-0.01250342;-0.27440757;121
GYRO;12.770;10350.606;0.13928;-0.05353;-0.05886;3
MAGN;12.770;10350.607;-5.10000;0.70000;-28.90000;3
LIGH;12.773;10350.611;10640.0;0
GYRO;12.775;10350.613;0.16059;-0.05699;-0.04581;3
MAGN;12.777;10350.615;-5.10000;0.70000;-28.90000;3
ACCE;12.779;10350.617;-0.76375;3.74274;8.81425;3
AHRS;12.779;10350.617;23.605129;5.668016;-33.556377;0.20956370;-0.01263477;-0.27253637;-68
GYRO;12.781;10350.619;0.17124;-0.05752;-0.04128;3
LIGH;12.783;10350.621;10640.0;0
MAGN;12.787;10350.625;-5.10000;0.70000;-28.90000;3
GYRO;12.788;10350.626;0.16751;-0.05699;-0.04714;3
ACCE;12.791;10350.629;-0.75597;3.84808;8.65145;3
AHRS;12.792;10350.629;23.723825;5.633235;-33.496098;0.21045436;-0.01311134;-0.27199715;-128
LIGH;12.793;10350.631;10640.0;0
GYRO;12.795;10350.633;0.15100;-0.06045;-0.05939;3
MAGN;12.797;10350.635;-5.50000;0.70000;-28.90000;3
GYRO;12.802;10350.640;0.13342;-0.06685;-0.06711;3
ACCE;12.804;10350.642;-0.86850;3.90554;8.60117;3
AHRS;12.805;10350.642;23.821321;5.607697;-33.742558;0.21115792;-0.01402262;-0.27397302;-99
LIGH;12.806;10350.643;10614.0;0
MAGN;12.809;10350.647;-5.50000;0.70000;-28.90000;3
GYRO;12.810;10350.648;0.10786;-0.07936;-0.07776;3
LIGH;12.814;10350.651;10614.0;0
ACCE;12.816;10350.654;-0.81882;3.84090;8.57423;3
AHRS;12.817;10350.654;23.862072;5.585331;-33.964905;0.21140778;-0.01472025;-0.27579644;52
GYRO;12.818;10350.655;0.08655;-0.08655;-0.08549;3
MAGN;12.819;10350.657;-5.50000;0.70000;-28.90000;3
LIGH;12.823;10350.661;10642.0;0
GYRO;12.825;10350.663;0.07430;-0.08788;-0.09055;3
MAGN;12.827;10350.665;-5.50000;0.70000;-28.90000;3
ACCE;12.829;10350.666;-0.83797;3.76009;8.62332;3
AHRS;12.829;10350.666;23.907196;5.541507;-34.052643;0.21165751;-0.01535704;-0.27655342;58
GYRO;12.832;10350.669;0.06365;-0.08256;-0.09028;3
LIGH;12.838;10350.671;10642.0;0
MAGN;12.838;10350.676;-5.50000;0.70000;-28.90000;3
GYRO;12.839;10350.677;0.05779;-0.06711;-0.07803;3
ACCE;12.841;10350.679;-0.86969;3.67271;8.69095;3
AHRS;12.841;10350.679;23.926260;5.511170;-34.144455;0.21172664;-0.01582399;-0.27734268;105
LIGH;12.843;10350.681;10642.0;0
GYRO;12.846;10350.683;0.06312;-0.04794;-0.05992;3
MAGN;12.847;10350.685;-5.50000;0.70000;-28.90000;3
ACCE;12.852;10350.690;-0.88166;3.73196;8.72327;3
AHRS;12.853;10350.690;23.933628;5.504716;-34.117657;0.21177457;-0.01584628;-0.27712864;-45
GYRO;12.854;10350.691;0.07164;-0.03009;-0.03968;3
LIGH;12.855;10350.692;10666.0;0
MAGN;12.866;10350.696;-5.50000;0.70000;-28.90000;3
GYRO;12.867;10350.698;0.08282;-0.01784;-0.03329;3
LIGH;12.867;10350.701;10666.0;0
ACCE;12.868;10350.703;-0.89004;3.81456;8.78014;3
AHRS;12.869;10350.703;23.976332;5.499005;-34.159111;0.21210200;-0.01608011;-0.27743882;-78
MAGN;12.870;10350.705;-5.50000;0.70000;-28.90000;3
GYRO;12.870;10350.706;0.10200;0.01145;-0.03515;3
LIGH;12.873;10350.711;10666.0;0
GYRO;12.875;10350.713;0.12064;0.03222;-0.03782;3
MAGN;12.878;10350.715;-5.90000;0.70000;-28.90000;3
ACCE;12.879;10350.716;-0.99838;3.80798;8.63409;3
AHRS;12.879;10350.716;24.050653;5.540391;-34.555950;0.21274951;-0.01667092;-0.28053579;-21
GYRO;12.882;10350.719;0.13715;0.03356;-0.03302;3
LIGH;12.884;10350.721;10664.0;0
MAGN;12.888;10350.725;-5.90000;0.70000;-28.90000;3
GYRO;12.889;10350.727;0.15153;0.03329;-0.03276;3
ACCE;12.891;10350.729;-0.98102;3.79242;8.61075;3
AHRS;12.891;10350.729;24.144886;5.587924;-34.873695;0.21358371;-0.01712161;-0.28295258;54
LIGH;12.894;10350.731;10664.0;0
GYRO;12.895;10350.733;0.16751;0.03462;-0.04101;3
MAGN;12.897;10350.735;-5.90000;0.70000;-28.90000;3
GYRO;12.903;10350.740;0.19414;0.03835;-0.04874;3
LIGH;12.904;10350.741;10690.0;0
ACCE;12.905;10350.741;-0.98821;3.92769;8.66881;3
AHRS;12.905;10350.741;24.268562;5.642113;-35.063129;0.21469133;-0.01736090;-0.28427902;-22
MAGN;12.908;10350.745;-5.90000;0.70000;-28.90000;3
GYRO;12.909;10350.747;0.21279;0.03649;-0.04820;3
LIGH;12.913;10350.751;10690.0;0
GYRO;12.916;10350.753;0.22717;0.02796;-0.04581;3
ACCE;12.917;10350.754;-1.04208;3.97916;8.66641;3
AHRS;12.918;10350.754;24.423178;5.698551;-35.223072;0.21605879;-0.01761266;-0.28532851;-11
MAGN;12.920;10350.756;-5.90000;0.70000;-28.90000;3
GYRO;12.925;10350.760;0.23143;0.01758;-0.04341;3
LIGH;12.926;10350.761;10690.0;0
MAGN;12.928;10350.765;-5.90000;0.70000;-28.90000;3
ACCE;12.929;10350.767;-1.02412;3.94026;8.66521;3
AHRS;12.930;10350.767;24.502495;5.725239;-35.223759;0.21676689;-0.01760792;-0.28520724;-94
GYRO;12.932;10350.768;0.23036;0.02157;-0.03862;3
LIGH;12.934;10350.771;10666.0;0
GYRO;12.937;10350.775;0.22877;0.03222;-0.04581;3
MAGN;12.938;10350.776;-5.90000;0.70000;-28.90000;3
ACCE;12.941;10350.779;-1.07978;3.98515;8.70771;3
AHRS;12.950;10350.779;24.673519;5.780557;-35.193752;0.21829240;-0.01755606;-0.28469208;-76
LIGH;12.952;10350.781;10666.0;0
GYRO;12.952;10350.784;0.23356;0.03569;-0.04261;3
MAGN;12.954;10350.786;-5.90000;0.70000;-28.90000;3
LIGH;12.955;10350.791;10666.0;0
ACCE;12.956;10350.791;-1.14503;4.08630;8.57842;3
AHRS;12.957;10350.791;24.793144;5.831255;-35.197262;0.21938510;-0.01746859;-0.28450713;-73
GYRO;12.959;10350.792;0.22557;0.03249;-0.03276;3
MAGN;12.960;10350.797;-8.50000;0.70000;-28.90000;3
GYRO;12.961;10350.799;0.20533;0.02290;-0.02557;3
LIGH;12.971;10350.801;10645.0;0
ACCE;12.972;10350.803;-1.20728;4.18207;8.54012;3
AHRS;12.973;10350.803;24.975592;5.894172;-37.596020;0.22060247;-0.02206496;-0.30366910;65
MAGN;12.974;10350.805;-5.90000;0.30000;-28.90000;3
GYRO;12.975;10350.806;0.16751;0.01119;-0.01944;3
LIGH;12.976;10350.811;10645.0;0
GYRO;12.976;10350.813;0.11212;0.00772;-0.00932;3
MAGN;12.977;10350.815;-6.40000;0.30000;-28.90000;3
ACCE;12.979;10350.816;-1.20967;4.14077;8.38509;3
AHRS;12.979;10350.816;25.084112;5.930879;-37.177303;0.22164951;-0.02126593;-0.30009985;73
GYRO;12.982;10350.820;0.06152;0.00027;-0.00879;3
LIGH;12.983;10350.821;10595.0;0
MAGN;12.988;10350.825;-6.40000;0.30000;-28.90000;3
GYRO;12.989;10350.827;0.00985;-0.01332;-0.01225;3
ACCE;12.991;10350.829;-1.23840;4.15394;8.41622;3
AHRS;12.991;10350.829;25.108742;5.951120;-37.290680;0.22187929;-0.02139071;-0.30095303;96
LIGH;12.993;10350.831;10595.0;0
GYRO;12.995;10350.833;-0.02423;-0.03143;-0.01864;3
MAGN;12.997;10350.835;-6.40000;0.30000;-28.90000;3
GYRO;13.002;10350.840;-0.04874;-0.05380;-0.01625;3
LIGH;13.004;10350.841;10595.0;0
ACCE;13.004;10350.841;-1.33836;4.20841;8.45273;3
AHRS;13.005;10350.841;25.080030;5.950253;-37.382801;0.22162928;-0.02149514;-0.30172944;-104
MAGN;13.011;10350.845;-6.40000;0.30000;-28.90000;3
GYRO;13.011;10350.847;-0.06951;-0.07377;-0.00852;3
LIGH;13.013;10350.851;10569.0;0
GYRO;13.015;10350.853;-0.10253;-0.10466;0.00240;3
ACCE;13.017;10350.854;-1.30783;4.13778;8.60476;3
AHRS;13.018;10350.854;25.007490;5.904226;-37.449066;0.22091317;-0.02179077;-0.30242863;106
MAGN;13.019;10350.856;-6.40000;0.30000;-28.90000;3
GYRO;13.023;10350.860;-0.12863;-0.10759;0.00666;3
LIGH;13.024;10350.861;10569.0;0
MAGN;13.027;10350.865;-6.40000;0.30000;-28.90000;3
ACCE;13.029;10350.867;-1.24738;4.09468;8.64726;3
AHRS;13.030;10350.867;24.954731;5.881714;-37.490185;0.22042236;-0.02190300;-0.30285841;-76
GYRO;13.031;10350.868;-0.14994;-0.09721;0.01225;3
LIGH;13.033;10350.871;10569.0;0
GYRO;13.037;10350.874;-0.14940;-0.09481;0.02423;3
MAGN;13.047;10350.876;-6.40000;0.30000;-28.90000;3
ACCE;13.048;10350.879;-1.19411;4.06954;8.64067;3
AHRS;13.049;10350.879;24.823288;5.807024;-37.522808;0.21916330;-0.02219821;-0.30339900;57
GYRO;13.050;10350.882;-0.13928;-0.09987;0.03249;3
LIGH;13.051;10350.883;10595.0;0
MAGN;13.051;10350.887;-6.40000;0.30000;-28.90000;3
GYRO;13.052;10350.889;-0.11958;-0.10253;0.04101;3
LIGH;13.054;10350.891;10595.0;0
ACCE;13.055;10350.892;-1.05943;4.05518;8.68976;3
AHRS;13.055;10350.892;24.711075;5.715366;-37.517944;0.21802036;-0.02261333;-0.30364749;-27
MAGN;13.058;10350.896;-6.40000;0.30000;-28.90000;3
GYRO;13.059;10350.897;-0.08655;-0.08948;0.03888;3
LIGH;13.063;10350.901;10621.0;0
ACCE;13.066;10350.903;-0.98222;4.07553;8.69634;3
AHRS;13.067;10350.903;24.669806;5.670182;-37.510376;0.21757066;-0.02284796;-0.30371335;8
GYRO;13.068;10350.905;-0.05726;-0.07191;0.03968;3
MAGN;13.069;10350.906;-6.40000;0.30000;-28.90000;3
LIGH;13.073;10350.911;10621.0;0
GYRO;13.075;10350.913;-0.03222;-0.06099;0.03862;3
MAGN;13.077;10350.915;-6.40000;0.30000;-28.90000;3
ACCE;13.079;10350.916;-0.94212;4.07194;8.78911;3
AHRS;13.079;10350.916;24.620773;5.592010;-37.428017;0.21698621;-0.02318614;-0.30324379;-123
GYRO;13.082;10350.919;-0.01358;-0.04128;0.03995;3
LIGH;13.088;10350.921;10621.0;0
MAGN;13.088;10350.925;-6.40000;-0.10000;-28.90000;3
GYRO;13.089;10350.926;0.00879;-0.01012;0.04314;3
ACCE;13.091;10350.929;-0.86790;4.12521;8.85256;3
AHRS;13.091;10350.929;24.614082;5.554075;-37.638657;0.21678853;-0.02387290;-0.30502680;21
LIGH;13.093;10350.931;10597.0;0
GYRO;13.095;10350.933;0.03329;0.01838;0.04847;3
MAGN;13.097;10350.935;-6.40000;-0.10000;-28.90000;3
ACCE;13.102;10350.940;-0.87388;4.10845;8.73465;3
AHRS;13.103;10350.940;24.627893;5.553063;-37.801517;0.21686253;-0.02422844;-0.30633220;32
GYRO;13.104;10350.941;0.05673;0.04314;0.05832;3
LIGH;13.105;10350.941;10597.0;0
MAGN;13.111;10350.945;-6.40000;-0.10000;-28.90000;3
GYRO;13.112;10350.948;0.06791;0.05912;0.07084;3
LIGH;13.114;10350.951;10681.0;0
ACCE;13.115;10350.953;-0.98701;4.12461;8.58501;3
AHRS;13.116;10350.953;24.681253;5.579194;-37.889709;0.21734202;-0.02433618;-0.30694255;87
GYRO;13.117;10350.954;0.06951;0.06791;0.08469;3
MAGN;13.118;10350.956;-6.40000;-0.10000;-28.90000;3
LIGH;13.124;10350.962;10577.0;0
GYRO;13.124;10350.962;0.06152;0.06764;0.09321;3
ACCE;13.127;10350.965;-0.99539;4.09528;8.47787;3
AHRS;13.128;10350.965;24.737738;5.610140;-37.957676;0.21786369;-0.02437628;-0.30737665;-50
MAGN;13.129;10350.966;-6.40000;-0.10000;-28.90000;3
GYRO;13.131;10350.968;0.05140;0.06418;0.09321;3
LIGH;13.133;10350.971;10577.0;0
GYRO;13.137;10350.975;0.03649;0.05007;0.09135;3
MAGN;13.138;10350.976;-6.40000;-0.10000;-28.90000;3
ACCE;13.139;10350.977;-0.99240;4.17549;8.27676;3
AHRS;13.140;10350.977;24.784328;5.630738;-38.088852;0.21826462;-0.02459275;-0.30835047;3
LIGH;13.143;10350.981;10532.0;0
GYRO;13.145;10350.983;0.00985;0.03276;0.08043;3
MAGN;13.147;10350.985;-6.40000;-0.10000;-28.90000;3
ACCE;13.151;10350.989;-0.99419;4.22397;8.26658;3
AHRS;13.153;10350.989;24.806393;5.638362;-38.111313;0.21845719;-0.02463719;-0.30849510;-51
GYRO;13.154;10350.990;-0.02583;0.02184;0.06498;3
LIGH;13.155;10350.991;10532.0;0
SOUN;13.157;150.17;0.00458;47.20
MAGN;13.165;10350.995;-6.40000;-0.10000;-28.90000;3
GYRO;13.166;10350.997;-0.06258;0.01358;0.04767;3
ACCE;13.167;10351.001;-0.98402;4.30418;8.23546;3
AHRS;13.167;10351.001;24.791019;5.637809;-38.111286;0.21833247;-0.02459754;-0.30851144;113
LIGH;13.168;10351.001;10532.0;0
GYRO;13.169;10351.003;-0.09081;-0.00027;0.02210;3
MAGN;13.169;10351.006;-6.40000;-0.10000;-28.90000;3
GYRO;13.172;10351.010;-0.10626;-0.02131;0.00799;3
LIGH;13.173;10351.011;10489.0;0
ACCE;13.175;10351.013;-1.07500;4.21858;8.30070;3
AHRS;13.176;10351.013;24.726320;5.634114;-38.183575;0.21778837;-0.02457931;-0.30916739;-120
MAGN;13.178;10351.015;-6.40000;-0.10000;-28.90000;3
GYRO;13.181;10351.017;-0.11318;-0.04421;0.00160;3
LIGH;13.185;10351.023;10489.0;0
GYRO;13.186;10351.024;-0.12490;-0.06791;-0.00879;3
ACCE;13.188;10351.025;-0.96845;4.07912;8.33541;3
AHRS;13.188;10351.025;24.629852;5.590982;-38.224369;0.21688984;-0.02472789;-0.30967548;-9
MAGN;13.190;10351.027;-6.40000;-0.10000;-28.90000;3
LIGH;13.194;10351.031;10469.0;0
GYRO;13.194;10351.031;-0.12543;-0.07483;-0.02716;3
MAGN;13.198;10351.036;-6.40000;-0.10000;-28.90000;3
ACCE;13.200;10351.038;-0.87688;4.11264;8.46051;3
AHRS;13.206;10351.038;24.583744;5.564513;-38.288395;0.21643473;-0.02493010;-0.31028873;33
GYRO;13.207;10351.039;-0.11585;-0.06898;-0.03995;3
LIGH;13.208;10351.041;10469.0;0
MAGN;13.209;10351.045;-6.40000;-0.10000;-28.90000;3
GYRO;13.210;10351.046;-0.09934;-0.05939;-0.04874;3
ACCE;13.212;10351.050;-0.82301;4.07733;8.43657;3
AHRS;13.213;10351.050;24.489304;5.519774;-38.318657;0.21554984;-0.02507652;-0.31071159;28
LIGH;13.214;10351.051;10469.0;0
GYRO;13.215;10351.053;-0.08709;-0.05193;-0.05300;3
MAGN;13.218;10351.055;-6.40000;-0.10000;-28.90000;3
GYRO;13.230;10351.060;-0.08069;-0.04181;-0.05699;3
LIGH;13.231;10351.061;10426.0;0
ACCE;13.232;10351.064;-0.83199;4.01328;8.45393;3
AHRS;13.233;10351.064;24.419294;5.497888;-38.354187;0.21492137;-0.02511830;-0.31110919;-35
MAGN;13.234;10351.066;-6.40000;-0.10000;-28.90000;3
GYRO;13.234;10351.068;-0.08069;-0.01944;-0.06711;3
LIGH;13.238;10351.071;10426.0;0
GYRO;13.240;10351.074;-0.08282;-0.00852;-0.08495;3
MAGN;13.241;10351.075;-6.40000;-0.10000;-28.90000;3
ACCE;13.242;10351.077;-0.81223;4.01867;8.30848;3
AHRS;13.243;10351.077;24.349913;5.507738;-38.460567;0.21436864;-0.02503779;-0.31201854;86
GYRO;13.244;10351.081;-0.08815;0.00932;-0.10999;3
LIGH;13.244;10351.081;10426.0;0
MAGN;13.248;10351.085;-6.40000;-0.10000;-28.90000;3
GYRO;13.250;10351.088;-0.09454;0.02131;-0.13795;3
ACCE;13.251;10351.089;-0.82720;4.04440;8.20613;3
AHRS;13.252;10351.089;24.272430;5.560156;-38.590855;0.21386236;-0.02463375;-0.31304953;-25
LIGH;13.253;10351.091;10355.0;0
MAGN;13.257;10351.095;-6.40000;-0.10000;-28.90000;3
GYRO;13.258;10351.096;-0.10413;0.03382;-0.16591;3
LIGH;13.264;10351.101;10355.0;0
ACCE;13.265;10351.103;-0.84396;3.92888;8.19535;3
AHRS;13.266;10351.103;24.223492;5.607918;-38.697403;0.21357818;-0.02430486;-0.31386927;-109
GYRO;13.272;10351.104;-0.11531;0.05140;-0.19148;3
MAGN;13.273;10351.105;-6.40000;-0.10000;-28.90000;3
LIGH;13.274;10351.111;10337.0;0
GYRO;13.274;10351.111;-0.12650;0.05965;-0.20853;3
MAGN;13.287;10351.115;-6.40000;-0.10000;-28.90000;3
ACCE;13.292;10351.116;-0.90920;3.80918;8.02237;3
AHRS;13.294;10351.116;24.099112;5.732953;-39.100288;0.21284215;-0.02368227;-0.31701162;122
GYRO;13.295;10351.118;-0.15260;0.06072;-0.23249;3
LIGH;13.296;10351.122;10337.0;0
GYRO;13.297;10351.125;-0.17550;0.06951;-0.25114;3
MAGN;13.297;10351.126;-6.40000;-0.10000;-28.90000;3
ACCE;13.298;10351.129;-0.80146;3.79361;8.06367;3
AHRS;13.299;10351.129;23.955065;5.854599;-39.470512;0.21195284;-0.02296287;-0.31991631;110
LIGH;13.300;10351.131;10337.0;0
GYRO;13.301;10351.133;-0.20213;0.07963;-0.28842;3
MAGN;13.302;10351.135;-6.40000;-0.10000;-28.90000;3
GYRO;13.303;10351.140;-0.23036;0.07483;-0.32491;3
ACCE;13.304;10351.142;-0.73981;3.85526;8.12891;3
AHRS;13.305;10351.142;23.749310;6.014778;-39.851738;0.21068382;-0.02176275;-0.32290211;59
LIGH;13.306;10351.143;10290.0;0
MAGN;13.309;10351.147;-6.40000;-0.10000;-28.90000;3
GYRO;13.310;10351.148;-0.25380;0.09028;-0.37231;3
LIGH;13.314;10351.151;10290.0;0
ACCE;13.340;10351.154;-0.75058;3.80558;8.17141;3
AHRS;13.341;10351.154;23.619144;6.116784;-40.120632;0.20988292;-0.02104414;-0.32501367;-84
GYRO;13.342;10351.155;-0.25806;0.10679;-0.41652;3
MAGN;13.348;10351.156;-6.40000;-0.10000;-28.90000;3
LIGH;13.349;10351.161;10290.0;0
GYRO;13.349;10351.163;-0.25540;0.09934;-0.44315;3
MAGN;13.350;10351.165;-6.40000;-0.10000;-28.90000;3
ACCE;13.350;10351.166;-0.76974;3.68946;8.24443;3
AHRS;13.351;10351.166;23.355408;6.340636;-40.951237;0.20827371;-0.01995730;-0.33155730;84
GYRO;13.354;10351.169;-0.24634;0.10120;-0.46792;3
LIGH;13.355;10351.171;10294.0;0
MAGN;13.355;10351.175;-6.40000;-0.10000;-28.90000;3
GYRO;13.356;10351.177;-0.22664;0.12197;-0.49348;3
ACCE;13.356;10351.178;-0.71108;3.60447;8.45273;3
AHRS;13.357;10351.178;23.116558;6.561286;-41.444515;0.20693360;-0.01834131;-0.33537030;-69
LIGH;13.358;10351.181;10294.0;0
GYRO;13.359;10351.183;-0.19681;0.14328;-0.51958;3
GYRO;13.360;10351.190;-0.16538;0.15393;-0.54009;3
LIGH;13.360;10351.191;10270.0;0
ACCE;13.361;10351.191;-0.84156;3.57335;8.43238;3
AHRS;13.361;10351.191;22.920038;6.826486;-42.115974;0.20605247;-0.01680971;-0.34048542;65
MAGN;13.363;10351.195;-6.40000;-0.10000;-28.90000;3
GYRO;13.364;10351.197;-0.11904;0.16352;-0.55340;3
LIGH;13.365;10351.201;10270.0;0
GYRO;13.366;10351.203;-0.06898;0.16618;-0.56113;3
ACCE;13.367;10351.204;-0.88047;3.56975;8.47248;3
AHRS;13.368;10351.204;22.785944;7.113357;-42.669849;0.20577051;-0.01508341;-0.34454864;-36
MAGN;13.369;10351.206;-6.40000;-0.10000;-28.90000;3
GYRO;13.375;10351.210;-0.02583;0.16565;-0.57285;3
LIGH;13.376;10351.211;10270.0;0
MAGN;13.381;10351.216;-6.40000;0.30000;-28.90000;3
ACCE;13.381;10351.217;-0.76674;3.60148;8.48326;3
AHRS;13.382;10351.217;22.745241;7.246954;-42.831497;0.20583020;-0.01417551;-0.34564611;-46
GYRO;13.383;10351.218;0.01411;0.17151;-0.60028;3
LIGH;13.387;10351.221;10253.0;0
MAGN;13.387;10351.225;-6.40000;0.30000;-28.90000;3
GYRO;13.388;10351.226;0.04288;0.18642;-0.63357;3
GNSS;13.389;1490622063.000;40.313516;-3.483169;601.000;0.000;3.0;0.0;19;16
ACCE;13.394;10351.230;-0.87688;3.75590;8.35756;3
AHRS;13.394;10351.230;22.699362;7.622529;-43.242168;0.20655839;-0.01176764;-0.34830141;78
LIGH;13.395;10351.231;10253.0;0
GYRO;13.395;10351.232;0.05619;0.18829;-0.64635;3
MAGN;13.399;10351.236;-6.40000;0.30000;-28.90000;3
GYRO;13.424;10351.239;0.04820;0.18136;-0.65327;3
LIGH;13.424;10351.242;10253.0;0
ACCE;13.425;10351.244;-0.88406;3.80558;8.35576;3
AHRS;13.425;10351.244;22.678980;7.941761;-43.632229;0.20733470;-0.00986008;-0.35085902;33
MAGN;13.426;10351.246;-6.40000;0.30000;-28.90000;3
GYRO;13.426;10351.247;0.01305;0.17630;-0.66153;3
LIGH;13.427;10351.252;10237.0;0
GYRO;13.427;10351.254;-0.02796;0.18030;-0.67831;3
MAGN;13.427;10351.257;-6.40000;0.30000;-28.90000;3
ACCE;13.428;10351.258;-0.88466;3.75171;8.48804;3
AHRS;13.428;10351.258;22.592287;8.308129;-44.134483;0.20774132;-0.00756623;-0.35429877;100
LIGH;13.429;10351.261;10237.0;0
GYRO;13.430;10351.262;-0.08922;0.19734;-0.69935;3
MAGN;13.430;10351.265;-6.40000;0.30000;-28.90000;3
GYRO;13.432;10351.269;-0.11638;0.20853;-0.71080;3
ACCE;13.433;10351.270;-0.92835;3.81037;8.58142;3
AHRS;13.433;10351.270;22.422392;8.690145;-44.764011;0.20756094;-0.00510204;-0.35881948;60
LIGH;13.434;10351.271;10190.0;0
GNSS;13.434;1490622063.000;40.313516;-3.483169;601.000;0.000;3.0;0.0;19;16
MAGN;13.437;10351.275;-6.40000;0.30000;-28.90000;3
GYRO;13.438;10351.276;-0.12597;0.18243;-0.71080;3
LIGH;13.443;10351.281;10190.0;0
ACCE;13.444;10351.282;-1.09834;3.78823;8.72268;3
AHRS;13.445;10351.282;22.334816;8.855278;-45.067135;0.20738101;-0.00404401;-0.36103609;-52
GYRO;13.446;10351.283;-0.13289;0.15047;-0.70521;3
MAGN;13.447;10351.285;-6.40000;0.30000;-28.90000;3
GYRO;13.452;10351.290;-0.13609;0.14115;-0.69322;3
LIGH;13.453;10351.291;10190.0;0
MAGN;13.457;10351.294;-6.40000;0.30000;-28.90000;3
ACCE;13.458;10351.295;-1.11450;3.70263;8.85795;3
AHRS;13.461;10351.295;22.136574;9.163420;-45.800182;0.20678824;-0.00224895;-0.36654022;-110
GYRO;13.462;10351.296;-0.12863;0.15340;-0.68070;3
LIGH;13.464;10351.301;10198.0;0
GYRO;13.465;10351.303;-0.10786;0.15633;-0.66579;3
MAGN;13.467;10351.305;-6.40000;0.30000;-28.90000;3
ACCE;13.470;10351.307;-1.19112;3.55180;8.79031;3
AHRS;13.471;10351.307;21.957472;9.451509;-46.409557;0.20631081;-0.00044788;-0.37107146;6
GYRO;13.471;10351.309;-0.06844;0.14754;-0.63490;3
LIGH;13.478;10351.311;10198.0;0
MAGN;13.478;10351.315;-6.40000;0.30000;-28.90000;3
GYRO;13.479;10351.316;-0.03542;0.12996;-0.60028;3
ACCE;13.482;10351.319;-1.23840;3.59070;8.90044;3
AHRS;13.482;10351.319;21.834152;9.709227;-46.894844;0.20619071;0.00114591;-0.37460050;120
LIGH;13.484;10351.321;10198.0;0
GYRO;13.485;10351.323;0.00399;0.11691;-0.56539;3
MAGN;13.487;10351.325;-6.40000;0.30000;-28.90000;3
GYRO;13.491;10351.329;0.04021;0.11372;-0.53423;3
LIGH;13.494;10351.331;10205.0;0
ACCE;13.496;10351.332;-1.22344;3.73795;8.99502;3
AHRS;13.496;10351.332;21.775534;9.936651;-47.332577;0.20648852;0.00235802;-0.37771946;-69
MAGN;13.497;10351.335;-6.40000;0.30000;-28.90000;3
GYRO;13.498;10351.336;0.06312;0.11239;-0.51372;3
LIGH;13.503;10351.341;10205.0;0
GYRO;13.504;10351.342;0.07537;0.13156;-0.49029;3
MAGN;13.507;10351.345;-6.00000;0.30000;-28.90000;3
ACCE;13.512;10351.345;-1.05943;3.85347;9.08300;3
AHRS;13.513;10351.345;21.763887;10.139915;-47.313057;0.20706713;0.00403577;-0.37721461;124
GYRO;13.514;10351.349;0.07270;0.15553;-0.47324;3
LIGH;13.514;10351.351;10159.0;0
MAGN;13.517;10351.355;-6.00000;0.30000;-28.90000;3
GYRO;13.518;10351.356;0.06312;0.16751;-0.45354;3
ACCE;13.520;10351.357;-1.16179;3.83372;9.21289;3
AHRS;13.520;10351.357;21.750448;10.365808;-47.399342;0.20771042;0.00570664;-0.37750363;74
LIGH;13.524;10351.361;10159.0;0
GYRO;13.525;10351.363;0.03968;0.16911;-0.41971;3
MAGN;13.527;10351.365;-6.00000;0.30000;-28.90000;3
ACCE;13.531;10351.369;-1.43473;3.81217;9.25239;3
AHRS;13.532;10351.369;21.736160;10.475467;-47.404964;0.20796113;0.00661097;-0.37736863;-50
GYRO;13.533;10351.370;-0.00133;0.17311;-0.37151;3
LIGH;13.534;10351.371;10159.0;0
MAGN;13.537;10351.375;-6.00000;0.30000;-28.90000;3
GYRO;13.538;10351.376;-0.03862;0.16725;-0.33263;3
LIGH;13.543;10351.381;10112.0;0
ACCE;13.544;10351.382;-1.42275;3.86185;9.19852;3
AHRS;13.545;10351.382;21.670326;10.692272;-47.612823;0.20817955;0.00817571;-0.37870225;9
GYRO;13.546;10351.383;-0.07590;0.14248;-0.30546;3
MAGN;13.547;10351.385;-6.00000;0.30000;-28.90000;3
GYRO;13.552;10351.390;-0.10253;0.11478;-0.29561;3
LIGH;13.555;10351.392;10112.0;0
ACCE;13.557;10351.395;-1.42934;3.80798;8.96629;3
AHRS;13.558;10351.395;21.564331;10.850965;-47.880028;0.20790517;0.00931985;-0.38066384;80
MAGN;13.559;10351.397;-6.00000;0.30000;-28.90000;3
GYRO;13.561;10351.398;-0.14035;0.08256;-0.30067;3
LIGH;13.564;10351.402;10112.0;0
GYRO;13.568;10351.405;-0.17124;0.04607;-0.30733;3
MAGN;13.570;10351.407;-6.00000;0.30000;-28.90000;3
ACCE;13.571;10351.408;-1.62387;3.84688;8.81306;3
AHRS;13.572;10351.408;21.383856;10.993998;-48.284447;0.20702168;0.01036458;-0.38383615;-93
LIGH;13.574;10351.412;10114.0;0
GYRO;13.576;10351.414;-0.18243;-0.01625;-0.31026;3
MAGN;13.579;10351.417;-6.00000;0.30000;-28.90000;3
GYRO;13.584;10351.421;-0.17710;-0.07191;-0.31319;3
LIGH;13.585;10351.422;10114.0;0
ACCE;13.586;10351.422;-1.59514;3.68528;8.93756;3
AHRS;13.586;10351.422;21.171383;11.035103;-48.546230;0.20554326;0.01098975;-0.38611627;107
MAGN;13.590;10351.428;-6.00000;0.30000;-28.90000;3
GYRO;13.591;10351.429;-0.15526;-0.12197;-0.32038;3
LIGH;13.594;10351.432;10114.0;0
ACCE;13.597;10351.435;-1.55025;3.49613;8.95252;3
AHRS;13.598;10351.435;21.067274;11.014026;-48.661438;0.20467952;0.01099861;-0.38720432;-86
MAGN;13.600;10351.436;-8.50000;0.30000;-29.30000;3
GYRO;13.600;10351.438;-0.12224;-0.16591;-0.32704;3
LIGH;13.607;10351.442;10114.0;0
GYRO;13.608;10351.446;-0.08016;-0.18988;-0.32038;3
MAGN;13.610;10351.447;-6.10000;0.30000;-29.30000;3
ACCE;13.612;10351.449;-1.41497;3.41952;9.09797;3
AHRS;13.613;10351.449;20.895557;10.925797;-50.034431;0.20317200;0.00850082;-0.39834633;13
LIGH;13.614;10351.451;10114.0;0
GYRO;13.617;10351.454;-0.03435;-0.20506;-0.30120;3
MAGN;13.620;10351.457;-6.10000;0.30000;-29.30000;3
GYRO;13.636;10351.462;-0.00240;-0.20693;-0.28096;3
LIGH;13.637;10351.462;10140.0;0
ACCE;13.638;10351.463;-1.22164;3.36565;9.24581;3
AHRS;13.639;10351.463;20.806665;10.793833;-49.746838;0.20201021;0.00831098;-0.39645791;92
MAGN;13.641;10351.466;-6.10000;0.30000;-29.30000;3
GYRO;13.641;10351.468;0.01358;-0.20160;-0.26498;3
LIGH;13.642;10351.471;10140.0;0
GYRO;13.643;10351.475;0.01571;-0.19255;-0.25566;3
ACCE;13.651;10351.476;-1.10073;3.40695;9.14645;3
AHRS;13.652;10351.476;20.766226;10.670806;-49.493446;0.20125630;0.00794533;-0.39474928;33
MAGN;13.653;10351.478;-6.10000;0.30000;-29.30000;3
LIGH;13.654;10351.481;10140.0;0
GYRO;13.655;10351.483;0.00985;-0.17311;-0.25646;3
MAGN;13.656;10351.485;-6.10000;0.30000;-29.30000;3
ACCE;13.657;10351.488;-1.14802;3.51050;9.12191;3
AHRS;13.658;10351.488;20.746017;10.596319;-48.818684;0.20079677;0.00862010;-0.38962218;72
GYRO;13.659;10351.490;-0.00346;-0.15446;-0.25673;3
LIGH;13.660;10351.491;10142.0;0
MAGN;13.661;10351.495;-6.10000;0.30000;-29.30000;3
GYRO;13.662;10351.496;-0.02637;-0.14248;-0.25407;3
LIGH;13.664;10351.501;10142.0;0
ACCE;13.665;10351.501;-1.16657;3.44286;9.11532;3
AHRS;13.666;10351.501;20.687349;10.513752;-48.766289;0.20005901;0.00827891;-0.38943565;-110
GYRO;13.667;10351.503;-0.05033;-0.12783;-0.25087;3
MAGN;13.668;10351.505;-6.10000;0.30000;-29.30000;3
GYRO;13.672;10351.510;-0.07270;-0.10892;-0.24634;3
LIGH;13.674;10351.511;10116.0;0
ACCE;13.676;10351.514;-1.31142;3.33812;9.10754;3
AHRS;13.677;10351.514;20.590113;10.460690;-48.686699;0.19912143;0.00835676;-0.38903546;-125
MAGN;13.679;10351.515;-10.60000;0.30000;-29.30000;3
GYRO;13.680;10351.516;-0.09081;-0.10573;-0.23676;3
LIGH;13.684;10351.521;10116.0;0
GYRO;13.685;10351.523;-0.10040;-0.11478;-0.23409;3
MAGN;13.688;10351.525;-6.70000;0.30000;-29.30000;3
ACCE;13.693;10351.527;-1.44251;3.28664;9.13986;3
AHRS;13.694;10351.527;20.465616;10.416186;-51.475826;0.19815488;0.00364083;-0.41105783;66
GYRO;13.695;10351.530;-0.10360;-0.11372;-0.23596;3
LIGH;13.696;10351.531;10116.0;0
MAGN;13.697;10351.535;-6.70000;0.30000;-29.30000;3
GYRO;13.699;10351.537;-0.10093;-0.12357;-0.23889;3
ACCE;13.701;10351.539;-1.59633;3.23517;9.05906;3
AHRS;13.702;10351.539;20.335739;10.377197;-51.214218;0.19701295;0.00428661;-0.40927017;-88
LIGH;13.704;10351.541;10114.0;0
GYRO;13.705;10351.543;-0.09135;-0.14195;-0.23809;3
MAGN;13.708;10351.545;-6.70000;0.30000;-29.30000;3
SOUN;13.709;197.18;0.00602;49.57
GYRO;13.721;10351.550;-0.07430;-0.16085;-0.23329;3
ACCE;13.721;10351.552;-1.76034;3.25731;9.11712;3
AHRS;13.729;10351.552;20.221292;10.324163;-51.029621;0.19594015;0.00462742;-0.40808085;-57
LIGH;13.730;10351.553;10114.0;0
MAGN;13.730;10351.557;-7.20000;0.30000;-29.30000;3
GYRO;13.731;10351.558;-0.04501;-0.18402;-0.22371;3
LIGH;13.732;10351.561;10114.0;0
ACCE;13.733;10351.564;-1.72383;3.25192;9.08659;3
AHRS;13.734;10351.564;20.167589;10.277144;-51.252388;0.19536945;0.00408635;-0.40996650;116
MAGN;13.735;10351.565;-7.20000;0.30000;-29.30000;3
GYRO;13.736;10351.567;-0.01145;-0.20133;-0.22184;3
LIGH;13.736;10351.571;10088.0;0
GYRO;13.737;10351.574;0.01039;-0.21279;-0.22051;3
MAGN;13.740;10351.576;-7.70000;0.30000;-29.30000;3
ACCE;13.741;10351.578;-1.77829;3.21422;9.08839;3
AHRS;13.741;10351.578;20.108938;10.166806;-51.623962;0.19453564;0.00282195;-0.41312021;50
GYRO;13.755;10351.581;0.02743;-0.22397;-0.21438;3
LIGH;13.756;10351.581;10088.0;0
MAGN;13.759;10351.586;-7.70000;0.30000;-29.30000;3
GYRO;13.760;10351.588;0.04021;-0.22797;-0.20639;3
ACCE;13.760;10351.590;-1.74956;3.12743;9.04051;3
AHRS;13.761;10351.590;20.080835;10.045018;-51.974464;0.19388670;0.00139150;-0.41608363;36
LIGH;13.762;10351.591;10118.0;0
MAGN;13.763;10351.595;-12.70000;0.70000;-29.30000;3
GYRO;13.763;10351.596;0.05459;-0.22743;-0.20320;3
LIGH;13.764;10351.601;10118.0;0
ACCE;13.765;10351.603;-1.69689;3.09750;8.96389;3
AHRS;13.766;10351.603;20.069485;9.981683;-55.143162;0.19352213;-0.00440790;-0.44061056;-120
GYRO;13.766;10351.604;0.06045;-0.23276;-0.19787;3
MAGN;13.767;10351.605;-7.30000;0.70000;-29.30000;3
GYRO;13.774;10351.611;0.05673;-0.24368;-0.20054;3
LIGH;13.774;10351.611;10118.0;0
MAGN;13.778;10351.615;-7.70000;0.70000;-29.30000;3
ACCE;13.779;10351.616;-1.74118;3.18908;8.89566;3
AHRS;13.779;10351.616;20.071486;9.849397;-52.838726;0.19309855;-0.00154537;-0.42311516;92
GYRO;13.784;10351.618;0.04341;-0.24767;-0.20240;3
LIGH;13.785;10351.621;10071.0;0
GYRO;13.787;10351.625;0.02583;-0.24448;-0.20480;3
MAGN;13.788;10351.626;-7.30000;0.70000;-29.30000;3
ACCE;13.791;10351.629;-1.73999;3.22858;8.93995;3
AHRS;13.791;10351.629;20.055059;9.727411;-51.954803;0.19253595;-0.00093813;-0.41650099;-100
LIGH;13.794;10351.631;10071.0;0
GYRO;13.795;10351.633;0.00772;-0.23835;-0.20746;3
MAGN;13.797;10351.635;-8.00000;0.70000;-29.30000;3
GYRO;13.802;10351.639;0.00293;-0.22823;-0.20719;3
LIGH;13.803;10351.641;10071.0;0
ACCE;13.804;10351.641;-1.78667;3.14239;8.97886;3
AHRS;13.804;10351.641;20.007839;9.606045;-51.938351;0.19173408;-0.00166913;-0.41663894;-84
MAGN;13.807;10351.645;-8.00000;0.70000;-28.90000;3
GYRO;13.809;10351.646;0.00879;-0.21918;-0.19787;3
LIGH;13.813;10351.651;10051.0;0
ACCE;13.815;10351.653;-1.92614;3.01310;8.92918;3
AHRS;13.816;10351.653;19.974777;9.571390;-51.957619;0.19135503;-0.00184230;-0.41688946;76
GYRO;13.817;10351.654;0.02903;-0.21998;-0.18189;3
MAGN;13.818;10351.656;-8.00000;0.70000;-28.90000;3
LIGH;13.824;10351.661;10051.0;0
GYRO;13.824;10351.662;0.04501;-0.22743;-0.16565;3
MAGN;13.828;10351.665;-8.00000;0.70000;-28.90000;3
ACCE;13.829;10351.667;-2.03627;3.01430;8.73884;3
AHRS;13.829;10351.667;19.956118;9.464846;-51.741043;0.19082925;-0.00223574;-0.41541126;-1
GYRO;13.830;10351.668;0.07057;-0.24794;-0.14754;3
LIGH;13.833;10351.671;9980.0;0
MAGN;13.837;10351.675;-13.40000;0.70000;-28.90000;3
GYRO;13.838;10351.676;0.09454;-0.27963;-0.13555;3
ACCE;13.841;10351.679;-2.03328;3.04961;8.45572;3
AHRS;13.841;10351.679;19.989050;9.322950;-55.294472;0.19036776;-0.00937053;-0.44297895;0
LIGH;13.843;10351.681;9980.0;0
GYRO;13.845;10351.683;0.10839;-0.30413;-0.13076;3
MAGN;13.847;10351.685;-8.50000;0.70000;-28.90000;3
GYRO;13.852;10351.690;0.11798;-0.32624;-0.12037;3
LIGH;13.857;10351.691;9980.0;0
ACCE;13.858;10351.692;-1.95487;3.07535;8.22229;3
AHRS;13.858;10351.692;20.048624;9.155377;-54.351200;0.19025171;-0.00932904;-0.43595338;49
MAGN;13.859;10351.696;-8.50000;0.70000;-28.90000;3
GYRO;13.860;10351.697;0.11691;-0.35766;-0.10493;3
LIGH;13.863;10351.701;9915.0;0
ACCE;13.866;10351.704;-1.79386;3.13581;8.12113;3
AHRS;13.866;10351.704;20.089066;9.053724;-53.733829;0.19022349;-0.00924715;-0.43132472;1
GYRO;13.867;10351.705;0.10892;-0.39601;-0.09401;3
MAGN;13.868;10351.706;-8.50000;0.70000;-28.90000;3
LIGH;13.881;10351.711;9915.0;0
GYRO;13.882;10351.713;0.09028;-0.42291;-0.08868;3
MAGN;13.883;10351.715;-9.10000;0.70000;-28.90000;3
ACCE;13.884;10351.716;-1.60950;3.19686;8.13729;3
AHRS;13.884;10351.716;20.162052;8.731414;-52.809101;0.18965434;-0.01048756;-0.42463571;117
GYRO;13.885;10351.719;0.06685;-0.45726;-0.08788;3
LIGH;13.886;10351.721;9915.0;0
MAGN;13.888;10351.725;-9.10000;0.70000;-28.90000;3
GYRO;13.889;10351.727;0.05140;-0.47378;-0.08149;3
ACCE;13.891;10351.729;-1.50715;3.11545;8.32763;3
AHRS;13.892;10351.729;20.187880;8.403406;-52.744957;0.18864235;-0.01301679;-0.42464930;1
LIGH;13.893;10351.731;9800.0;0
GYRO;13.895;10351.733;0.03276;-0.45194;-0.06498;3
MAGN;13.897;10351.735;-9.10000;0.70000;-28.90000;3
ACCE;13.902;10351.740;-1.31681;3.11545;8.24862;3
AHRS;13.903;10351.740;20.193954;8.245230;-52.358189;0.18814939;-0.01362768;-0.42191109;-3
LIGH;13.904;10351.741;9800.0;0
GYRO;13.905;10351.741;-0.01039;-0.43729;-0.04155;3
MAGN;13.908;10351.745;-9.60000;0.70000;-28.90000;3
GYRO;13.910;10351.748;-0.06525;-0.42717;-0.02663;3
LIGH;13.913;10351.751;9740.0;0
ACCE;13.915;10351.753;-1.13126;3.18249;8.45393;3
AHRS;13.916;10351.753;20.152237;7.881809;-52.524376;0.18646762;-0.01654878;-0.42384148;-84
MAGN;13.917;10351.755;-14.90000;0.70000;-28.90000;3
GYRO;13.918;10351.756;-0.12490;-0.38563;-0.01491;3
LIGH;13.923;10351.761;9740.0;0
GYRO;13.925;10351.763;-0.17603;-0.34222;0.00213;3
MAGN;13.927;10351.765;-9.50000;0.70000;-28.90000;3
ACCE;13.929;10351.766;-1.14922;3.15496;8.59758;3
AHRS;13.929;10351.766;20.015745;7.564058;-54.866199;0.18383218;-0.02223711;-0.44254035;-70
GYRO;13.932;10351.769;-0.21918;-0.31239;0.01358;3
LIGH;13.933;10351.771;9740.0;0
MAGN;13.938;10351.775;-9.50000;0.70000;-28.90000;3
GYRO;13.939;10351.776;-0.24954;-0.28416;0.01678;3
ACCE;13.941;10351.779;-1.15999;3.14598;8.83460;3
AHRS;13.941;10351.779;19.820469;7.314524;-54.202702;0.18152225;-0.02230867;-0.43808144;125
LIGH;13.944;10351.781;9672.0;0
GYRO;13.945;10351.783;-0.25593;-0.24927;0.01012;3
MAGN;13.948;10351.786;-10.30000;0.30000;-28.90000;3
GYRO;13.952;10351.790;-0.25167;-0.22131;0.00985;3
ACCE;13.954;10351.792;-1.32818;3.05680;8.84598;3
AHRS;13.955;10351.792;19.609968;7.132051;-54.583687;0.17914832;-0.02346558;-0.44153756;41
LIGH;13.957;10351.793;9672.0;0
MAGN;13.959;10351.797;-9.70000;0.30000;-28.90000;3
GYRO;13.960;10351.798;-0.23249;-0.19787;0.01545;3
LIGH;13.963;10351.801;9672.0;0
ACCE;13.966;10351.804;-1.35991;2.92811;8.93815;3
AHRS;13.967;10351.804;19.482456;7.047628;-54.516094;0.17786950;-0.02349596;-0.44129723;7
GYRO;13.969;10351.805;-0.20054;-0.17843;0.02237;3
MAGN;13.969;10351.807;-9.70000;0.30000;-28.90000;3
LIGH;13.973;10351.811;9629.0;0
GYRO;13.975;10351.813;-0.16698;-0.16884;0.03196;3
MAGN;13.978;10351.815;-10.10000;0.30000;-28.90000;3
ACCE;13.979;10351.816;-1.42934;2.80002;8.68856;3
AHRS;13.987;10351.816;19.301775;6.903392;-54.739658;0.17589520;-0.02422111;-0.44344020;23
GYRO;13.988;10351.820;-0.13769;-0.16618;0.03995;3
LIGH;13.990;10351.821;9629.0;0
MAGN;13.991;10351.825;-10.10000;0.30000;-28.50000;3
GYRO;13.992;10351.826;-0.11265;-0.16858;0.04554;3
ACCE;13.993;10351.829;-1.36051;2.94726;8.65504;3
AHRS;13.994;10351.829;19.192858;6.774522;-54.971817;0.17451939;-0.02512430;-0.44553894;-52
LIGH;13.996;10351.831;9562.0;0
GYRO;13.997;10351.833;-0.09135;-0.16911;0.03915;3
MAGN;13.998;10351.835;-15.30000;0.30000;-28.50000;3
ACCE;14.012;10351.840;-1.35931;3.09032;8.65205;3
AHRS;14.013;10351.840;19.157408;6.722550;-58.182415;0.17326929;-0.03024503;-0.47007224;-72
LIGH;14.014;10351.841;9562.0;0
GYRO;14.016;10351.841;-0.08123;-0.17177;0.03009;3
MAGN;14.017;10351.846;-10.70000;0.30000;-28.50000;3
GYRO;14.018;10351.848;-0.08229;-0.17444;0.02716;3
LIGH;14.018;10351.851;9562.0;0
ACCE;14.019;10351.853;-1.28090;3.17411;8.60057;3
AHRS;14.020;10351.853;19.088617;6.576832;-57.716671;0.17228252;-0.03035255;-0.46685085;-103
MAGN;14.020;10351.855;-10.70000;0.30000;-28.50000;3
GYRO;14.021;10351.856;-0.10413;-0.18429;0.02104;3
LIGH;14.024;10351.861;9497.0;0
GYRO;14.025;10351.863;-0.11851;-0.18030;0.01731;3
MAGN;14.028;10351.865;-10.70000;0.30000;-28.50000;3
ACCE;14.029;10351.866;-1.12946;3.16573;8.77535;3
AHRS;14.029;10351.866;18.993315;6.418335;-57.124405;0.17108184;-0.03026570;-0.46270835;-75
GYRO;14.032;10351.870;-0.13555;-0.17177;0.01545;3
LIGH;14.034;10351.871;9497.0;0
MAGN;14.041;10351.875;-10.70000;0.30000;-28.50000;3
GYRO;14.042;10351.877;-0.15899;-0.17018;0.02210;3
ACCE;14.043;10351.879;-1.01933;3.08852;8.76757;3
AHRS;14.044;10351.879;18.872585;6.273370;-56.942722;0.16963819;-0.03059204;-0.46167809;96
LIGH;14.049;10351.881;9497.0;0
GYRO;14.049;10351.883;-0.19095;-0.16884;0.03036;3
MAGN;14.050;10351.885;-10.70000;0.30000;-28.50000;3
GYRO;14.052;10351.890;-0.22131;-0.15579;0.03409;3
LIGH;14.054;10351.891;9432.0;0
ACCE;14.054;10351.891;-0.94751;3.12144;8.86932;3
AHRS;14.055;10351.891;18.715153;6.131748;-56.843983;0.16791010;-0.03086699;-0.46130788;-111
MAGN;14.058;10351.895;-10.70000;0.30000;-28.50000;3
GYRO;14.059;10351.897;-0.25220;-0.14141;0.03143;3
LIGH;14.063;10351.901;9432.0;0
ACCE;14.065;10351.903;-0.94870;3.19387;8.98664;3
AHRS;14.067;10351.903;18.624105;6.067693;-56.793945;0.16698040;-0.03090209;-0.46111912;-64
GYRO;14.068;10351.904;-0.27031;-0.12384;0.01891;3
MAGN;14.069;10351.906;-10.70000;0.30000;-28.50000;3
LIGH;14.074;10351.912;9415.0;0
GYRO;14.074;10351.912;-0.26818;-0.11159;0.01065;3
MAGN;14.078;10351.916;-13.50000;0.30000;-28.50000;3
ACCE;14.079;10351.917;-0.95888;3.19446;9.17757;3
AHRS;14.080;10351.917;18.390329;5.949305;-58.572132;0.16424492;-0.03338319;-0.47500104;8
GYRO;14.081;10351.918;-0.24741;-0.09454;0.00373;3
LIGH;14.084;10351.921;9415.0;0
MAGN;14.088;10351.925;-11.20000;0.30000;-28.50000;3
GYRO;14.089;10351.926;-0.21012;-0.06658;0.00107;3
ACCE;14.091;10351.929;-0.99539;2.99515;9.33858;3
AHRS;14.092;10351.929;18.184376;5.874054;-58.421227;0.16243790;-0.03285698;-0.47418934;-12
LIGH;14.093;10351.931;9415.0;0
GYRO;14.095;10351.933;-0.17497;-0.04128;0.00586;3
MAGN;14.097;10351.935;-11.20000;0.30000;-28.50000;3
GYRO;14.102;10351.940;-0.13129;-0.00666;0.02690;3
LIGH;14.107;10351.941;9369.0;0
ACCE;14.108;10351.943;-1.09116;2.74735;9.29369;3
AHRS;14.108;10351.943;18.040668;5.853404;-58.443287;0.16127160;-0.03243146;-0.47453651;-45
MAGN;14.109;10351.945;-11.20000;0.30000;-28.50000;3
GYRO;14.110;10351.946;-0.08762;0.02131;0.05513;3
LIGH;14.115;10351.952;9369.0;0
GYRO;14.116;10351.954;-0.04927;0.03702;0.08815;3
ACCE;14.117;10351.955;-1.07739;2.83294;9.24102;3
AHRS;14.118;10351.955;17.970255;5.861356;-58.378796;0.16079596;-0.03198076;-0.47411248;-8
MAGN;14.119;10351.956;-11.20000;0.70000;-28.50000;3
GYRO;14.130;10351.961;-0.02530;0.04714;0.11265;3
LIGH;14.131;10351.961;9369.0;0
MAGN;14.132;10351.966;-11.20000;0.70000;-28.50000;3
ACCE;14.133;10351.967;-0.97983;3.05201;9.12191;3
AHRS;14.134;10351.967;17.963148;5.866400;-57.870689;0.16090359;-0.03119928;-0.47027245;-70
GYRO;14.135;10351.968;-0.02850;0.04714;0.11931;3
LIGH;14.137;10351.971;9328.0;0
MAGN;14.138;10351.975;-11.20000;0.70000;-28.50000;3
GYRO;14.139;10351.976;-0.06258;0.05353;0.10972;3
ACCE;14.142;10351.979;-0.93194;3.12503;9.16680;3
AHRS;14.144;10351.979;17.930450;5.872141;-57.625835;0.16074783;-0.03067424;-0.46844444;-89
LIGH;14.146;10351.981;9328.0;0
GYRO;14.146;10351.983;-0.09880;0.06232;0.09827;3
MAGN;14.147;10351.985;-11.20000;0.70000;-28.50000;3
SOUN;14.149;213.91;0.00653;50.28
GYRO;14.159;10351.990;-0.12970;0.06791;0.07776;3
LIGH;14.160;10351.991;9203.0;0
ACCE;14.161;10351.993;-1.03250;3.11306;9.34517;3
AHRS;14.162;10351.993;17.845232;5.898356;-57.600464;0.16022168;-0.03008135;-0.46830419;89
MAGN;14.163;10351.995;-15.20000;0.70000;-28.50000;3
GYRO;14.164;10351.996;-0.14834;0.05593;0.06685;3
LIGH;14.165;10352.001;9203.0;0
GYRO;14.165;10352.003;-0.15846;0.05167;0.05566;3
MAGN;14.167;10352.005;-11.80000;1.10000;-28.50000;3
ACCE;14.169;10352.006;-1.11031;3.00472;9.49361;3
AHRS;14.169;10352.006;17.719954;5.925584;-59.271141;0.15894713;-0.03166834;-0.48100865;42
GYRO;14.172;10352.010;-0.15899;0.06045;0.04874;3
LIGH;14.173;10352.011;9203.0;0
MAGN;14.177;10352.015;-10.80000;1.10000;-28.50000;3
GYRO;14.179;10352.017;-0.15047;0.07191;0.04314;3
ACCE;14.181;10352.018;-1.14563;2.77668;9.60314;3
AHRS;14.181;10352.018;17.577625;5.967512;-58.323265;0.15831150;-0.02942987;-0.47395551;-114
LIGH;14.184;10352.021;9237.0;0
GYRO;14.185;10352.023;-0.12490;0.08922;0.04288;3
MAGN;14.188;10352.025;-11.80000;1.10000;-28.50000;3
ACCE;14.192;10352.030;-1.17735;2.67313;9.60075;3
AHRS;14.193;10352.030;17.503298;6.004667;-58.380924;0.15789413;-0.02891218;-0.47441718;31
GYRO;14.194;10352.031;-0.09135;0.09880;0.04740;3
LIGH;14.195;10352.031;9237.0;0
MAGN;14.198;10352.035;-11.30000;1.10000;-28.10000;3
GYRO;14.200;10352.038;-0.04927;0.10360;0.06338;3
LIGH;14.203;10352.041;9237.0;0
ACCE;14.206;10352.044;-1.21326;2.70186;9.37629;3
AHRS;14.207;10352.044;17.421358;6.082841;-58.159859;0.15765807;-0.02766836;-0.47272414;72
GYRO;14.208;10352.045;-0.02317;0.09294;0.08549;3
MAGN;14.209;10352.046;-11.30000;1.10000;-28.10000;3
LIGH;14.213;10352.051;9242.0;0
GYRO;14.215;10352.053;-0.01411;0.07643;0.10466;3
MAGN;14.217;10352.055;-11.30000;1.10000;-28.10000;3
ACCE;14.219;10352.056;-1.07619;2.73119;9.38407;3
AHRS;14.220;10352.056;17.388830;6.130378;-57.952755;0.15765928;-0.02688580;-0.47112563;-27
GYRO;14.222;10352.059;-0.01784;0.07670;0.10946;3
LIGH;14.223;10352.061;9242.0;0
MAGN;14.227;10352.065;-11.30000;1.50000;-28.10000;3
GYRO;14.229;10352.066;-0.03435;0.08203;0.10493;3
ACCE;14.231;10352.069;-1.07560;2.82995;9.32542;3
AHRS;14.238;10352.069;17.360826;6.166340;-57.512596;0.15769766;-0.02588943;-0.46776983;81
LIGH;14.240;10352.071;9224.0;0
GYRO;14.240;10352.073;-0.05459;0.08043;0.10253;3
MAGN;14.241;10352.075;-15.10000;1.50000;-28.10000;3
GYRO;14.242;10352.080;-0.07643;0.06578;0.09348;3
ACCE;14.246;10352.082;-1.05225;2.86586;9.37988;3
AHRS;14.247;10352.082;17.304123;6.196241;-59.345978;0.15696652;-0.02793888;-0.48163605;113
LIGH;14.248;10352.084;9224.0;0
GYRO;14.249;10352.086;-0.08868;0.05912;0.08203;3
MAGN;14.250;10352.088;-11.50000;1.50000;-28.10000;3
LIGH;14.254;10352.091;9224.0;0
GYRO;14.266;10352.093;-0.09028;0.05886;0.07031;3
MAGN;14.267;10352.095;-11.50000;1.50000;-28.10000;3
ACCE;14.270;10352.095;-1.09834;2.86347;9.49181;3
AHRS;14.271;10352.095;17.226654;6.221763;-58.362606;0.15672611;-0.02606781;-0.47426933;66
GYRO;14.271;10352.099;-0.09081;0.05167;0.07004;3
LIGH;14.274;10352.101;9175.0;0
MAGN;14.276;10352.105;-11.50000;1.50000;-28.10000;3
GYRO;14.277;10352.106;-0.09188;0.04394;0.06951;3
ACCE;14.278;10352.107;-1.00018;2.75692;9.45770;3
AHRS;14.278;10352.107;17.143932;6.233779;-58.041576;0.15622760;-0.02518680;-0.47191131;57
LIGH;14.279;10352.111;9175.0;0
GYRO;14.280;10352.112;-0.08762;0.04687;0.07111;3
MAGN;14.281;10352.115;-11.50000;1.50000;-28.10000;3
GYRO;14.281;10352.119;-0.07963;0.04953;0.07350;3
ACCE;14.284;10352.120;-1.03908;2.69108;9.46069;3
AHRS;14.285;10352.120;17.063501;6.248235;-57.902943;0.15571366;-0.02454783;-0.47092548;-106
LIGH;14.287;10352.121;9175.0;0
MAGN;14.288;10352.125;-11.50000;1.50000;-28.10000;3
GYRO;14.289;10352.126;-0.07483;0.04740;0.08709;3
LIGH;14.294;10352.131;9179.0;0
ACCE;14.295;10352.133;-0.94691;2.59412;9.31165;3
AHRS;14.296;10352.133;17.015831;6.249336;-57.781918;0.15538599;-0.02417360;-0.47005638;-6
GYRO;14.307;10352.134;-0.07324;0.04714;0.09401;3
MAGN;14.308;10352.135;-11.50000;1.90000;-28.10000;3
GYRO;14.314;10352.140;-0.06951;0.04234;0.09481;3
LIGH;14.315;10352.141;9179.0;0
MAGN;14.316;10352.145;-10.70000;1.90000;-28.10000;3
ACCE;14.317;10352.146;-0.91638;2.69348;9.22725;3
AHRS;14.318;10352.146;16.947704;6.251137;-56.755505;0.15508923;-0.02248385;-0.46232563;-76
GYRO;14.319;10352.147;-0.07057;0.03888;0.09561;3
LIGH;14.320;10352.151;9157.0;0
GYRO;14.325;10352.153;-0.07856;0.03515;0.09188;3
MAGN;14.326;10352.155;-15.80000;1.90000;-28.10000;3
ACCE;14.328;10352.158;-0.75118;2.76291;9.34696;3
AHRS;14.329;10352.158;16.884687;6.235027;-59.059792;0.15406792;-0.02544757;-0.47986817;82
GYRO;14.330;10352.160;-0.09348;0.03276;0.08096;3
LIGH;14.331;10352.161;9157.0;0
MAGN;14.331;10352.165;-11.30000;1.90000;-28.10000;3
GYRO;14.334;10352.166;-0.10786;0.04288;0.07084;3
ACCE;14.335;10352.170;-0.70030;2.62464;9.42298;3
AHRS;14.336;10352.170;16.792448;6.219265;-58.228954;0.15349171;-0.02405665;-0.47371235;-4
LIGH;14.337;10352.171;9157.0;0
GYRO;14.338;10352.173;-0.12277;0.05326;0.06179;3
MAGN;14.339;10352.175;-11.30000;1.90000;-28.10000;3
GYRO;14.400;10352.179;-0.13396;0.05273;0.06099;3
LIGH;14.407;10352.181;9133.0;0
ACCE;14.408;10352.183;-0.74759;2.54982;9.46607;3
AHRS;14.409;10352.183;16.616316;6.235486;-57.518791;0.15237881;-0.02224059;-0.46848899;-75
MAGN;14.409;10352.186;-11.30000;1.90000;-28.10000;3
GYRO;14.425;10352.187;-0.13076;0.06258;0.05886;3
LIGH;14.426;10352.191;9133.0;0
GYRO;14.426;10352.193;-0.12330;0.07590;0.05726;3
MAGN;14.427;10352.195;-11.30000;1.90000;-28.10000;3
ACCE;14.428;10352.196;-0.74998;2.59950;9.51516;3
AHRS;14.428;10352.196;16.554016;6.235174;-57.289028;0.15195242;-0.02167613;-0.46680740;-67
GYRO;14.429;10352.199;-0.10892;0.08868;0.05406;3
LIGH;14.429;10352.201;9133.0;0
MAGN;14.430;10352.205;-11.30000;1.90000;-28.10000;3
GYRO;14.430;10352.206;-0.09401;0.09774;0.05246;3
ACCE;14.431;10352.208;-0.78350;2.55461;9.47445;3
AHRS;14.431;10352.208;16.457615;6.270322;-57.125389;0.15139903;-0.02078850;-0.46561420;79
LIGH;14.434;10352.211;9135.0;0
GYRO;14.435;10352.212;-0.08016;0.09880;0.04794;3
GYRO;14.435;10352.240;-0.03063;0.07483;0.00107;3
LIGH;14.436;10352.241;9138.0;0
MAGN;14.436;10352.265;-10.70000;2.30000;-28.10000;3
GYRO;14.437;10352.266;-0.03489;0.06818;-0.01518;3
ACCE;14.437;10352.269;-0.82361;2.42233;9.18057;3
AHRS;14.438;10352.269;16.182882;6.443288;-56.257439;0.15016422;-0.01718617;-0.45904696;48
LIGH;14.439;10352.271;9140.0;0
GYRO;14.439;10352.273;-0.03116;0.05699;-0.02716;3
MAGN;14.439;10352.275;-10.70000;2.30000;-28.10000;3
GYRO;14.445;10352.279;-0.03542;0.03968;-0.03755;3
LIGH;14.445;10352.281;9140.0;0
ACCE;14.446;10352.282;-0.82839;2.50134;9.22845;3
AHRS;14.446;10352.282;16.132130;6.470914;-55.980865;0.14993048;-0.01640380;-0.45694748;-70
MAGN;14.447;10352.285;-10.70000;2.30000;-28.10000;3
GYRO;14.451;10352.286;-0.04554;0.03915;-0.04527;3
LIGH;14.457;10352.291;9116.0;0
GYRO;14.457;10352.292;-0.05886;0.05113;-0.06258;3
MAGN;14.458;10352.294;-10.70000;2.30000;-28.10000;3
ACCE;14.458;10352.295;-0.75657;2.59292;9.33380;3
AHRS;14.459;10352.295;16.072615;6.491251;-55.645882;0.14960626;-0.01556632;-0.45441592;-120
GNSS;14.460;1490622064.000;40.313516;-3.483169;601.000;0.000;3.0;0.0;19;17
GYRO;14.467;10352.299;-0.06844;0.05566;-0.07324;3
LIGH;14.468;10352.301;9116.0;0
MAGN;14.468;10352.305;-10.70000;2.70000;-28.10000;3
GYRO;14.471;10352.306;-0.07590;0.06258;-0.08575;3
ACCE;14.471;10352.307;-0.75717;2.52469;9.48343;3
AHRS;14.472;10352.307;15.986300;6.528317;-55.274487;0.14914505;-0.01444618;-0.45160577;-36
LIGH;14.474;10352.311;9116.0;0
GNSS;14.474;1490622064.000;40.313516;-3.483169;601.000;0.000;3.0;0.0;19;17
GYRO;14.476;10352.312;-0.07643;0.08069;-0.09454;3
MAGN;14.480;10352.315;-15.50000;2.70000;-27.70000;3
GYRO;14.513;10352.319;-0.07217;0.09854;-0.09934;3
ACCE;14.514;10352.320;-0.88825;2.46244;9.44153;3
AHRS;14.518;10352.320;15.898352;6.596554;-57.884155;0.14839707;-0.01694864;-0.47151840;88
LIGH;14.519;10352.321;9116.0;0
MAGN;14.519;10352.325;-10.40000;2.70000;-27.70000;3
GYRO;14.520;10352.326;-0.05939;0.09960;-0.09774;3
LIGH;14.520;10352.331;9116.0;0
ACCE;14.521;10352.332;-1.00137;2.51870;9.41460;3
AHRS;14.521;10352.332;15.854068;6.638883;-56.870743;0.14837795;-0.01512839;-0.46380380;40
GYRO;14.522;10352.333;-0.04554;0.08655;-0.09161;3
MAGN;14.524;10352.335;-10.40000;2.70000;-27.70000;3
GYRO;14.524;10352.340;-0.03329;0.08895;-0.08762;3
LIGH;14.524;10352.341;9088.0;0
MAGN;14.527;10352.344;-10.40000;2.70000;-27.70000;3
ACCE;14.527;10352.345;-1.02891;2.53366;9.32482;3
AHRS;14.528;10352.345;15.796274;6.718120;-55.689255;0.14840141;-0.01275411;-0.45473075;56
LIGH;14.529;10352.351;9088.0;0
GYRO;14.529;10352.353;-0.00346;0.06578;-0.07883;3
ACCE;14.529;10352.357;-1.02412;2.51331;9.22426;3
AHRS;14.530;10352.357;15.764812;6.783118;-55.382767;0.14845222;-0.01173026;-0.45232806;-36
GYRO;14.530;10352.359;0.01039;0.05406;-0.07750;3
LIGH;14.531;10352.361;9088.0;0
MAGN;14.531;10352.365;-10.40000;2.70000;-27.70000;3
GYRO;14.532;10352.366;0.02423;0.04341;-0.07111;3
ACCE;14.534;10352.369;-1.04926;2.50852;9.15423;3
AHRS;14.534;10352.369;15.754902;6.828426;-55.153439;0.14857806;-0.01104488;-0.45051861;-26
LIGH;14.535;10352.371;9088.0;0
GYRO;14.535;10352.372;0.02477;0.02983;-0.06179;3
MAGN;14.541;10352.375;-10.40000;2.70000;-27.70000;3
GYRO;14.542;10352.379;0.01784;0.01305;-0.05300;3
LIGH;14.543;10352.381;9088.0;0
ACCE;14.544;10352.382;-0.92476;2.55521;9.20092;3
AHRS;14.545;10352.382;15.751779;6.842425;-54.980358;0.14862566;-0.01070022;-0.44917357;-81
MAGN;14.547;10352.385;-10.40000;2.70000;-27.70000;3
GYRO;14.548;10352.386;0.00613;0.00559;-0.05886;3
LIGH;14.553;10352.391;9088.0;0
GYRO;14.554;10352.392;-0.00080;0.00746;-0.07350;3
MAGN;14.556;10352.394;-14.60000;2.70000;-27.70000;3
ACCE;14.557;10352.395;-0.79547;2.57736;9.26975;3
AHRS;14.558;10352.395;15.734238;6.837646;-57.173523;0.14824189;-0.01350547;-0.46597451;-95
GYRO;14.562;10352.399;-0.00240;0.00399;-0.08868;3
LIGH;14.564;10352.401;9088.0;0
MAGN;14.567;10352.405;-10.70000;2.70000;-27.70000;3
GYRO;14.568;10352.406;-0.00666;0.00186;-0.10440;3
ACCE;14.569;10352.407;-0.77093;2.55880;9.24820;3
AHRS;14.570;10352.407;15.707938;6.834959;-56.621449;0.14809550;-0.01270236;-0.46179745;118
LIGH;14.573;10352.411;9088.0;0
GYRO;14.574;10352.412;-0.00826;0.01012;-0.11478;3
MAGN;14.577;10352.415;-10.70000;2.70000;-27.70000;3
GYRO;14.581;10352.419;-0.01092;0.02157;-0.12251;3
ACCE;14.582;10352.420;-0.69791;2.49356;9.44273;3
AHRS;14.584;10352.420;15.669888;6.839173;-56.233562;0.14786619;-0.01201164;-0.45886803;-98
LIGH;14.584;10352.421;9114.0;0
MAGN;14.587;10352.425;-10.70000;2.70000;-27.70000;3
GYRO;14.588;10352.426;-0.01198;0.03675;-0.13369;3
LIGH;14.593;10352.431;9114.0;0
ACCE;14.594;10352.432;-0.81044;2.25534;9.38228;3
AHRS;14.595;10352.432;15.630714;6.846156;-55.956329;0.14762540;-0.01143937;-0.45677793;80
GYRO;14.596;10352.433;-0.00613;0.05033;-0.12730;3
MAGN;14.597;10352.435;-10.70000;2.70000;-27.70000;3
GYRO;14.602;10352.440;0.00506;0.04847;-0.10546;3
LIGH;14.603;10352.441;9114.0;0
MAGN;14.606;10352.444;-10.70000;2.70000;-27.70000;3
ACCE;14.607;10352.445;-0.87448;2.23379;9.16441;3
AHRS;14.608;10352.445;15.587408;6.893176;-55.682732;0.14750981;-0.01054922;-0.45466548;50
GYRO;14.609;10352.446;0.01731;0.03622;-0.08735;3
LIGH;14.615;10352.452;9112.0;0
GYRO;14.616;10352.454;0.03808;0.01385;-0.07856;3
MAGN;14.619;10352.457;-10.70000;2.70000;-27.70000;3
ACCE;14.620;10352.457;-0.74340;2.36846;9.13388;3
AHRS;14.620;10352.457;15.579860;6.905732;-55.615570;0.14750837;-0.01033564;-0.45414212;30
GYRO;14.623;10352.461;0.05193;-0.00506;-0.08495;3
LIGH;14.624;10352.462;9112.0;0
MAGN;14.630;10352.467;-10.30000;2.70000;-27.70000;3
GYRO;14.631;10352.469;0.05033;-0.02929;-0.10333;3
ACCE;14.633;10352.470;-0.68714;2.50254;9.15004;3
AHRS;14.634;10352.470;15.597080;6.883031;-55.332176;0.14757501;-0.01021516;-0.45197985;-124
LIGH;14.635;10352.472;9135.0;0
MAGN;14.639;10352.476;-10.30000;2.70000;-27.70000;3
GYRO;14.640;10352.478;0.03063;-0.04607;-0.12570;3
LIGH;14.644;10352.481;9135.0;0
ACCE;14.646;10352.484;-0.65422;2.54683;9.33260;3
AHRS;14.648;10352.484;15.593881;6.845260;-55.088650;0.14742362;-0.01017882;-0.45016119;73
GYRO;14.649;10352.485;0.01411;-0.05353;-0.15100;3
MAGN;14.656;10352.486;-10.70000;2.70000;-27.70000;3
LIGH;14.657;10352.491;9135.0;0
GYRO;14.657;10352.493;0.00826;-0.05167;-0.16725;3
MAGN;14.661;10352.495;-10.30000;2.70000;-27.70000;3
ACCE;14.663;10352.496;-0.73083;2.61507;9.54748;3
AHRS;14.664;10352.496;15.570881;6.806692;-54.899464;0.14711379;-0.01013913;-0.44877928;-23
GYRO;14.666;10352.500;0.01305;-0.05566;-0.17710;3
LIGH;14.667;10352.501;9133.0;0
MAGN;14.668;10352.505;-10.70000;2.70000;-27.70000;3
GYRO;14.670;10352.506;0.02370;-0.05992;-0.18296;3
ACCE;14.672;10352.509;-0.75178;2.58394;9.61691;3
AHRS;14.673;10352.509;15.551047;6.770648;-55.069767;0.14680582;-0.01055440;-0.45015472;-6
LIGH;14.675;10352.511;9133.0;0
GYRO;14.676;10352.513;0.03276;-0.06152;-0.18243;3
MAGN;14.677;10352.515;-10.70000;2.70000;-27.70000;3
GYRO;14.700;10352.520;0.03702;-0.06365;-0.17603;3
LIGH;14.705;10352.521;9133.0;0
ACCE;14.706;10352.522;-0.80924;2.51451;9.53850;3
AHRS;14.707;10352.522;15.541202;6.736123;-55.122715;0.14659014;-0.01084759;-0.45061561;-92
MAGN;14.709;10352.526;-10.70000;2.70000;-27.70000;3
GYRO;14.710;10352.527;0.04501;-0.06977;-0.16884;3
LIGH;14.712;10352.531;9131.0;0
GYRO;14.713;10352.534;0.05513;-0.07457;-0.16698;3
ACCE;14.714;10352.535;-0.76435;2.48518;9.45770;3
AHRS;14.714;10352.535;15.543864;6.690201;-55.225166;0.14641976;-0.01134218;-0.45145878;-55
MAGN;14.715;10352.536;-10.70000;2.70000;-27.70000;3
GYRO;14.716;10352.541;0.06471;-0.08176;-0.16512;3
LIGH;14.717;10352.541;9131.0;0
MAGN;14.718;10352.545;-10.70000;2.70000;-27.70000;3
ACCE;14.719;10352.547;-0.89723;2.54504;9.35714;3
AHRS;14.719;10352.547;15.553047;6.659896;-55.069004;0.14638600;-0.01141276;-0.45028856;93
GYRO;14.720;10352.548;0.07856;-0.09454;-0.15766;3
LIGH;14.721;10352.551;9155.0;0
GYRO;14.722;10352.555;0.08123;-0.10733;-0.15180;3
MAGN;14.722;10352.556;-10.70000;2.70000;-27.70000;3
ACCE;14.725;10352.559;-0.86969;2.59591;9.39545;3
AHRS;14.726;10352.559;15.586848;6.598341;-54.985317;0.14641050;-0.01191586;-0.44969046;-81
LIGH;14.727;10352.561;9155.0;0
GYRO;14.727;10352.563;0.07910;-0.12197;-0.15100;3
MAGN;14.728;10352.565;-10.70000;2.70000;-27.70000;3
SOUN;14.729;257.95;0.00787;51.90
GYRO;14.736;10352.569;0.07270;-0.13316;-0.15872;3
LIGH;14.736;10352.571;9155.0;0
ACCE;14.737;10352.573;-0.81343;2.65158;9.45770;3
AHRS;14.738;10352.573;15.622900;6.507328;-54.983841;0.14632837;-0.01275951;-0.44975990;123
MAGN;14.739;10352.575;-10.70000;2.70000;-27.70000;3
GYRO;14.739;10352.576;0.05673;-0.12623;-0.16432;3
LIGH;14.743;10352.581;9181.0;0
GYRO;14.745;10352.583;0.03702;-0.13449;-0.15926;3
MAGN;14.747;10352.585;-10.70000;2.70000;-27.70000;3
ACCE;14.748;10352.586;-0.86969;2.64559;9.50259;3
AHRS;14.749;10352.586;15.632174;6.423487;-54.772125;0.14609459;-0.01317169;-0.44822934;-69
GYRO;14.752;10352.590;0.01625;-0.15926;-0.14514;3
LIGH;14.753;10352.591;9181.0;0
MAGN;14.757;10352.595;-10.70000;2.70000;-27.70000;3
GYRO;14.759;10352.596;0.00666;-0.18269;-0.13742;3
ACCE;14.761;10352.598;-0.89663;2.55162;9.48702;3
AHRS;14.761;10352.598;15.610725;6.308354;-54.772900;0.14548030;-0.01397222;-0.44840261;-51
LIGH;14.764;10352.601;9181.0;0
GYRO;14.765;10352.603;0.00240;-0.19601;-0.13928;3
MAGN;14.768;10352.605;-10.70000;2.70000;-27.70000;3
ACCE;14.775;10352.610;-0.88047;2.51930;9.23803;3
AHRS;14.781;10352.610;15.595952;6.237847;-54.613922;0.14511150;-0.01425395;-0.44728243;-63
LIGH;14.782;10352.611;9203.0;0
GYRO;14.786;10352.612;0.00506;-0.21598;-0.14940;3
MAGN;14.787;10352.616;-10.70000;2.70000;-27.70000;3
GYRO;14.788;10352.619;0.00186;-0.23676;-0.16805;3
LIGH;14.789;10352.621;9203.0;0
ACCE;14.789;10352.623;-0.78470;2.62105;9.17877;3
AHRS;14.790;10352.623;15.573301;6.054198;-54.589130;0.14422472;-0.01554598;-0.44734499;-58
MAGN;14.791;10352.625;-10.70000;2.70000;-27.70000;3
GYRO;14.791;10352.627;0.00666;-0.24581;-0.17710;3
LIGH;14.796;10352.631;9198.0;0
GYRO;14.797;10352.634;0.01625;-0.24954;-0.17337;3
MAGN;14.809;10352.635;-10.70000;2.70000;-27.70000;3
ACCE;14.811;10352.636;-0.91040;2.59472;9.33260;3
AHRS;14.811;10352.636;15.553796;5.878386;-54.274227;0.14343476;-0.01642757;-0.44515708;-99
LIGH;14.817;10352.641;9198.0;0
GYRO;14.819;10352.641;0.02796;-0.25460;-0.15793;3
MAGN;14.819;10352.646;-10.70000;2.70000;-27.70000;3
GYRO;14.820;10352.648;0.04288;-0.25273;-0.14408;3
ACCE;14.821;10352.649;-0.87269;2.51870;9.38407;3
AHRS;14.821;10352.649;15.551076;5.695068;-54.225872;0.14270912;-0.01777025;-0.44501555;74
LIGH;14.824;10352.651;9198.0;0
MAGN;14.825;10352.655;-10.70000;2.70000;-27.70000;3
GYRO;14.826;10352.656;0.07803;-0.25726;-0.13449;3
LIGH;14.827;10352.661;9224.0;0
ACCE;14.828;10352.663;-0.84455;2.50374;9.59416;3
AHRS;14.829;10352.663;15.562836;5.585878;-54.137871;0.14238939;-0.01855000;-0.44446167;-33
GYRO;14.830;10352.664;0.12650;-0.23995;-0.12730;3
MAGN;14.830;10352.665;-10.70000;2.70000;-27.70000;3
GYRO;14.834;10352.672;0.15153;-0.21438;-0.11585;3
LIGH;14.835;10352.671;9224.0;0
MAGN;14.838;10352.675;-10.70000;2.70000;-27.70000;3
ACCE;14.839;10352.676;-0.85174;2.64320;9.45650;3
AHRS;14.842;10352.676;15.659408;5.410714;-53.624176;0.14253953;-0.01964714;-0.44062397;123
GYRO;14.844;10352.678;0.15579;-0.19707;-0.10013;3
LIGH;14.846;10352.681;9224.0;0
MAGN;14.848;10352.685;-10.70000;2.30000;-27.70000;3
GYRO;14.849;10352.686;0.13502;-0.18509;-0.07963;3
ACCE;14.851;10352.689;-0.82839;2.69288;9.39006;3
AHRS;14.851;10352.689;15.763391;5.265480;-53.853336;0.14273718;-0.02146577;-0.44248241;-26
LIGH;14.854;10352.691;9222.0;0
GYRO;14.855;10352.693;0.09827;-0.15819;-0.07031;3
MAGN;14.857;10352.695;-11.10000;2.30000;-27.70000;3
GYRO;14.862;10352.700;0.05832;-0.13369;-0.07084;3
LIGH;14.864;10352.701;9222.0;0
ACCE;14.864;10352.702;-0.88825;2.64799;9.28112;3
AHRS;14.865;10352.702;15.807293;5.167840;-54.069782;0.14265448;-0.02266322;-0.44423571;60
MAGN;14.868;10352.706;-11.10000;2.30000;-27.70000;3
GYRO;14.869;10352.707;0.02423;-0.12410;-0.07856;3
LIGH;14.873;10352.711;9246.0;0
ACCE;14.876;10352.713;-0.96247;2.69228;9.28352;3
AHRS;14.876;10352.713;15.810880;5.132642;-54.344810;0.14249003;-0.02329109;-0.44639716;-124
GYRO;14.877;10352.715;-0.01358;-0.11718;-0.09135;3
MAGN;14.878;10352.716;-11.10000;2.30000;-27.70000;3
LIGH;14.884;10352.721;9246.0;0
GYRO;14.885;10352.723;-0.03808;-0.10706;-0.10093;3
MAGN;14.887;10352.725;-11.10000;2.30000;-27.70000;3
ACCE;14.888;10352.726;-0.97384;2.62225;9.35175;3
AHRS;14.889;10352.726;15.762445;5.056418;-54.629765;0.14176279;-0.02403783;-0.44872946;95
GYRO;14.892;10352.730;-0.04820;-0.08629;-0.10679;3
LIGH;14.893;10352.731;9246.0;0
MAGN;14.897;10352.735;-11.10000;2.30000;-27.70000;3
GYRO;14.899;10352.736;-0.05087;-0.06232;-0.10173;3
ACCE;14.901;10352.738;-1.11929;2.51571;9.47565;3
AHRS;14.901;10352.738;15.695866;5.034749;-54.803501;0.14113219;-0.02415165;-0.45015195;69
LIGH;14.903;10352.741;9265.0;0
GYRO;14.905;10352.743;-0.04394;-0.03888;-0.08495;3
MAGN;14.907;10352.745;-11.10000;2.30000;-27.70000;3
ACCE;14.912;10352.750;-1.21625;2.35230;9.46069;3
AHRS;14.913;10352.750;15.651003;5.050690;-54.920822;0.14082742;-0.02399282;-0.45107421;-40
LIGH;14.914;10352.752;9265.0;0
GYRO;14.914;10352.752;-0.02743;-0.02237;-0.06205;3
MAGN;14.920;10352.756;-11.60000;2.30000;-27.70000;3
GYRO;14.921;10352.758;-0.01252;-0.01704;-0.04075;3
LIGH;14.935;10352.761;9265.0;0
ACCE;14.935;10352.763;-1.28329;2.33554;9.24641;3
AHRS;14.936;10352.763;15.598878;5.069292;-55.373875;0.14040785;-0.02419509;-0.45457727;-62
MAGN;14.937;10352.765;-11.60000;2.30000;-27.70000;3
GYRO;14.938;10352.767;-0.00080;-0.02290;-0.03249;3
LIGH;14.939;10352.772;9285.0;0
GYRO;14.939;10352.774;0.00080;-0.04075;-0.03835;3
MAGN;14.940;10352.776;-11.60000;2.30000;-27.70000;3
ACCE;14.940;10352.777;-1.03430;2.48758;9.02015;3
AHRS;14.941;10352.777;15.580150;5.060285;-55.837738;0.14013028;-0.02475562;-0.45816040;-97
GYRO;14.944;10352.782;-0.00293;-0.05220;-0.05699;3
LIGH;14.945;10352.782;9285.0;0
MAGN;14.948;10352.786;-11.60000;2.30000;-27.70000;3
GYRO;14.951;10352.788;-0.02423;-0.07430;-0.08655;3
ACCE;14.955;10352.790;-0.96845;2.50134;8.82802;3
AHRS;14.956;10352.790;15.552476;5.029892;-56.002224;0.13976234;-0.02507577;-0.45948109;-102
LIGH;14.959;10352.791;9253.0;0
MAGN;14.960;10352.795;-11.60000;2.30000;-27.70000;3
GYRO;14.961;10352.797;-0.06738;-0.10413;-0.11638;3
LIGH;14.965;10352.801;9253.0;0
ACCE;14.966;10352.803;-0.88107;2.49775;8.86573;3
AHRS;14.968;10352.803;15.510250;4.998838;-56.114529;0.13929208;-0.02527671;-0.46041539;0
GYRO;14.970;10352.804;-0.09774;-0.11771;-0.13928;3
MAGN;14.971;10352.806;-11.60000;1.90000;-27.70000;3
LIGH;14.975;10352.811;9253.0;0
GYRO;14.976;10352.813;-0.11425;-0.12277;-0.17524;3
MAGN;14.978;10352.816;-12.00000;1.90000;-27.70000;3
ACCE;14.981;10352.817;-0.67935;2.45944;9.06864;3
AHRS;14.982;10352.817;15.380254;4.912178;-57.048935;0.13774405;-0.02652950;-0.46776608;-6
GYRO;14.983;10352.820;-0.10466;-0.11904;-0.20853;3
LIGH;14.984;10352.822;9272.0;0
MAGN;14.988;10352.826;-12.00000;1.90000;-27.70000;3
GYRO;14.989;10352.827;-0.07643;-0.10280;-0.22850;3
ACCE;14.991;10352.829;-0.70150;2.39660;9.13568;3
AHRS;14.992;10352.829;15.274536;4.860149;-57.531239;0.13661885;-0.02706016;-0.47159037;121
LIGH;14.994;10352.831;9272.0;0
GYRO;14.996;10352.834;-0.03968;-0.08522;-0.23596;3
MAGN;14.998;10352.836;-12.00000;1.90000;-27.70000;3
LIGH;15.004;10352.841;9244.0;0
GYRO;15.004;10352.842;-0.00399;-0.07031;-0.23755;3
ACCE;15.006;10352.843;-0.61711;2.32716;9.09797;3
AHRS;15.006;10352.843;15.219317;4.834734;-57.854244;0.13602054;-0.02740479;-0.47412172;-61
MAGN;15.008;10352.846;-12.00000;1.90000;-27.70000;3
GYRO;15.011;10352.848;0.03649;-0.05539;-0.24608;3
LIGH;15.015;10352.853;9348.0;0
ACCE;15.018;10352.855;-0.55605;2.38522;9.10695;3
AHRS;15.019;10352.855;15.213949;4.824035;-58.036480;0.13589194;-0.02767945;-0.47552124;100
GYRO;15.022;10352.856;0.09561;-0.02956;-0.26232;3
MAGN;15.026;10352.858;-12.00000;1.90000;-27.70000;3
LIGH;15.027;10352.861;9348.0;0
GYRO;15.029;10352.863;0.14141;-0.01811;-0.27644;3
MAGN;15.030;10352.866;-12.00000;1.90000;-27.70000;3
ACCE;15.033;10352.867;-0.62489;2.48099;8.84777;3
AHRS;15.038;10352.867;15.283796;4.854861;-58.093124;0.13653231;-0.02780905;-0.47585243;-89
GYRO;15.039;10352.870;0.17390;-0.02051;-0.29028;3
LIGH;15.040;10352.872;9346.0;0
MAGN;15.046;10352.876;-12.40000;1.90000;-27.70000;3
GYRO;15.048;10352.877;0.19521;-0.01358;-0.30227;3
ACCE;15.049;10352.880;-0.70749;2.48099;8.79450;3
AHRS;15.050;10352.880;15.401914;4.901976;-58.444664;0.13753092;-0.02837472;-0.47835293;1
LIGH;15.052;10352.881;9346.0;0
GYRO;15.052;10352.884;0.21385;-0.00399;-0.30786;3
MAGN;15.054;10352.886;-12.40000;1.90000;-27.70000;3
GYRO;15.055;10352.892;0.21225;-0.00959;-0.30387;3
LIGH;15.056;10352.892;9346.0;0
ACCE;15.057;10352.894;-0.75657;2.53666;8.68138;3
AHRS;15.058;10352.894;15.549163;4.965139;-58.548752;0.13887514;-0.02865061;-0.47893161;108
MAGN;15.060;10352.896;-12.40000;1.90000;-27.70000;3
GYRO;15.061;10352.899;0.19414;-0.00586;-0.30360;3
LIGH;15.066;10352.902;9350.0;0
MAGN;15.076;10352.906;-12.40000;1.90000;-27.70000;3
GYRO;15.077;10352.907;0.17603;0.00879;-0.31479;3
ACCE;15.078;10352.908;-0.66858;2.61207;8.91481;3
AHRS;15.078;10352.908;15.676838;5.032620;-58.678478;0.14008328;-0.02884409;-0.47971386;-33
LIGH;15.083;10352.911;9350.0;0
GYRO;15.084;10352.914;0.16964;0.01119;-0.31931;3
MAGN;15.085;10352.916;-12.40000;1.90000;-27.70000;3
ACCE;15.086;10352.921;-0.71766;2.56359;9.09857;3
AHRS;15.086;10352.921;15.725217;5.065367;-58.514668;0.14062437;-0.02860265;-0.47839156;-108
LIGH;15.087;10352.922;9352.0;0
GYRO;15.088;10352.923;0.16219;0.02530;-0.31718;3
MAGN;15.089;10352.927;-14.90000;1.90000;-27.70000;3
GYRO;15.092;10352.929;0.14567;0.05167;-0.30626;3
LIGH;15.094;10352.931;9352.0;0
ACCE;15.095;10352.933;-0.81822;2.54563;9.21289;3
AHRS;15.096;10352.933;15.820854;5.174479;-59.959526;0.14143115;-0.02997148;-0.48905346;94
MAGN;15.098;10352.936;-13.00000;1.90000;-27.70000;3
GYRO;15.099;10352.937;0.13023;0.07830;-0.28709;3
LIGH;15.104;10352.941;9352.0;0
GYRO;15.106;10352.944;0.13023;0.10227;-0.26206;3
MAGN;15.108;10352.946;-13.00000;1.50000;-27.70000;3
ACCE;15.109;10352.947;-1.07919;2.43790;9.33559;3
AHRS;15.110;10352.947;15.879812;5.323341;-60.123501;0.14246383;-0.02931510;-0.49004376;-70
LIGH;15.114;10352.952;9350.0;0
GYRO;15.114;10352.952;0.13928;0.12197;-0.23010;3
MAGN;15.118;10352.956;-13.00000;1.50000;-27.70000;3
ACCE;15.121;10352.958;-1.17076;2.29305;9.25119;3
AHRS;15.124;10352.958;15.905015;5.427343;-60.379601;0.14303176;-0.02896502;-0.49180979;43
GYRO;15.127;10352.960;0.15207;0.12117;-0.17257;3
LIGH;15.128;10352.961;9350.0;0
MAGN;15.130;10352.966;-13.00000;1.50000;-27.70000;3
GYRO;15.131;10352.967;0.15366;0.11345;-0.14860;3
LIGH;15.134;10352.972;9350.0;0
ACCE;15.135;10352.972;-1.12288;2.34632;9.13448;3
AHRS;15.136;10352.972;15.992835;5.582011;-60.638481;0.14428401;-0.02851812;-0.49346882;-8
GYRO;15.137;10352.974;0.15313;0.11265;-0.14008;3
MAGN;15.138;10352.976;-13.00000;1.50000;-27.70000;3
LIGH;15.144;10352.981;9376.0;0
GYRO;15.144;10352.982;0.14514;0.10546;-0.13875;3
ACCE;15.146;10352.984;-1.24798;2.61207;9.09318;3
AHRS;15.147;10352.984;16.091442;5.727739;-60.769905;0.14561100;-0.02802974;-0.49417043;-47
MAGN;15.152;10352.986;-13.00000;1.50000;-27.70000;3
GYRO;15.153;10352.988;0.12277;0.08362;-0.12863;3
LIGH;15.155;10352.993;9376.0;0
GYRO;15.158;10352.995;0.08602;0.06099;-0.11958;3
MAGN;15.160;10352.997;-13.00000;1.50000;-27.70000;3
ACCE;15.162;10352.998;-1.14622;2.63362;9.23025;3
AHRS;15.166;10352.998;16.145607;5.821186;-60.841087;0.14639829;-0.02766144;-0.49452955;56
LIGH;15.169;10353.001;9374.0;0
GYRO;15.169;10353.003;0.03915;0.04048;-0.11824;3
MAGN;15.188;10353.006;-13.00000;1.50000;-27.70000;3
GYRO;15.190;10353.010;-0.00080;0.02796;-0.12251;3
LIGH;15.191;10353.012;9374.0;0
ACCE;15.194;10353.012;-1.10133;2.52528;9.30626;3
AHRS;15.194;10353.012;16.128330;5.886284;-60.963955;0.14652205;-0.02725568;-0.49538150;104
MAGN;15.195;10353.017;-13.00000;1.10000;-27.70000;3
GYRO;15.196;10353.018;-0.03702;0.00746;-0.12490;3
LIGH;15.197;10353.022;9374.0;0
ACCE;15.197;10353.025;-1.11151;2.45944;9.32601;3
AHRS;15.198;10353.025;16.085011;5.911550;-61.369453;0.14621449;-0.02739258;-0.49841803;-25
GYRO;15.199;10353.026;-0.06525;-0.01944;-0.11958;3
MAGN;15.200;10353.027;-13.00000;1.10000;-27.70000;3
LIGH;15.200;10353.031;9395.0;0
GYRO;15.201;10353.033;-0.08229;-0.02743;-0.11558;3
MAGN;15.202;10353.036;-13.00000;1.10000;-27.70000;3
ACCE;15.202;10353.037;-0.98462;2.32357;9.29968;3
AHRS;15.203;10353.037;15.974891;5.915194;-61.915539;0.14528689;-0.02756719;-0.50258875;-120
GYRO;15.204;10353.040;-0.08815;-0.03542;-0.11665;3
LIGH;15.205;10353.041;9395.0;0
MAGN;15.214;10353.046;-13.00000;1.10000;-27.70000;3
GYRO;15.215;10353.047;-0.07910;-0.04687;-0.12251;3
ACCE;15.215;10353.049;-1.02771;2.32657;9.28232;3
AHRS;15.216;10353.049;15.868497;5.907556;-62.160118;0.14441104;-0.02745419;-0.50452214;-106
LIGH;15.217;10353.052;9395.0;0
GYRO;15.217;10353.054;-0.06045;-0.05326;-0.12224;3
MAGN;15.218;10353.056;-13.00000;1.10000;-27.70000;3
LIGH;15.224;10353.061;9413.0;0
GYRO;15.224;10353.062;-0.03276;-0.06045;-0.12277;3
ACCE;15.226;10353.063;-1.03310;2.34153;9.35534;3
AHRS;15.226;10353.063;15.786858;5.886971;-62.360912;0.14367150;-0.02749070;-0.50611985;-128
MAGN;15.228;10353.066;-13.00000;1.10000;-27.70000;3
GYRO;15.231;10353.068;0.00985;-0.06232;-0.12783;3
LIGH;15.234;10353.072;9413.0;0
GYRO;15.237;10353.075;0.05246;-0.05832;-0.13529;3
ACCE;15.239;10353.076;-0.92117;2.38762;9.47805;3
AHRS;15.239;10353.076;15.769764;5.861826;-62.519356;0.14339645;-0.02779822;-0.50734323;20
MAGN;15.240;10353.078;-13.00000;1.10000;-27.70000;3
LIGH;15.244;10353.081;9436.0;0
GYRO;15.245;10353.083;0.10519;-0.05779;-0.14434;3
MAGN;15.248;10353.086;-13.00000;1.10000;-27.70000;3
SOUN;15.251;990.08;0.03022;63.58
ACCE;15.256;10353.089;-0.89962;2.39779;9.44513;3
AHRS;15.256;10353.089;15.786435;5.848494;-62.432606;0.14348105;-0.02786396;-0.50670016;38
GYRO;15.257;10353.090;0.13769;-0.05699;-0.14195;3
LIGH;15.257;10353.091;9436.0;0
MAGN;15.258;10353.096;-13.00000;0.70000;-27.70000;3
GYRO;15.259;10353.097;0.14781;-0.05193;-0.13183;3
ACCE;15.263;10353.101;-0.83438;2.40019;9.31165;3
AHRS;15.264;10353.101;15.858838;5.827574;-62.802212;0.14382860;-0.02881084;-0.50939173;-92
LIGH;15.264;10353.102;9436.0;0
GYRO;15.266;10353.104;0.14088;-0.05140;-0.12757;3
MAGN;15.268;10353.106;-13.00000;0.70000;-27.70000;3
LIGH;15.274;10353.111;9436.0;0
GYRO;15.274;10353.112;0.11585;-0.05779;-0.13369;3
ACCE;15.275;10353.113;-0.73442;2.47381;9.12011;3
AHRS;15.276;10353.113;15.933174;5.798779;-62.946434;0.14420883;-0.02954362;-0.51042020;52
MAGN;15.278;10353.116;-13.00000;0.70000;-27.70000;3
GYRO;15.280;10353.118;0.07963;-0.05992;-0.14860;3
LIGH;15.284;10353.122;9436.0;0
ACCE;15.288;10353.125;-0.80146;2.57915;8.92379;3
AHRS;15.297;10353.125;15.952931;5.784244;-63.055325;0.14426057;-0.02987824;-0.51122344;28
GYRO;15.298;10353.126;0.04607;-0.07057;-0.16884;3
MAGN;15.299;10353.128;-13.00000;0.70000;-27.70000;3
LIGH;15.299;10353.133;9436.0;0
GYRO;15.302;10353.134;0.01092;-0.10306;-0.18802;3
MAGN;15.302;10353.137;-13.00000;0.70000;-27.70000;3
ACCE;15.303;10353.138;-0.84515;2.62584;9.04529;3
AHRS;15.304;10353.138;15.949409;5.742433;-63.135948;0.14402696;-0.03027244;-0.51187521;-2
LIGH;15.305;10353.142;9436.0;0
GYRO;15.305;10353.142;-0.00932;-0.12064;-0.20267;3
MAGN;15.316;10353.146;-13.00000;0.70000;-27.70000;3
GYRO;15.317;10353.149;-0.01411;-0.12916;-0.22184;3
LIGH;15.317;10353.151;9436.0;0
ACCE;15.318;10353.152;-0.80325;2.52648;9.23982;3
AHRS;15.318;10353.152;15.902345;5.676768;-63.275379;0.14335170;-0.03071680;-0.51303399;116
MAGN;15.319;10353.156;-13.00000;0.70000;-27.70000;3
GYRO;15.320;10353.157;-0.00666;-0.13342;-0.22371;3
LIGH;15.324;10353.161;9458.0;0
GYRO;15.326;10353.164;0.00559;-0.12650;-0.21465;3
ACCE;15.327;10353.165;-0.76555;2.33674;9.30447;3
AHRS;15.328;10353.165;15.850308;5.604008;-63.424339;0.14260462;-0.03120097;-0.51427549;37
MAGN;15.329;10353.166;-13.00000;0.70000;-27.70000;3
GYRO;15.333;10353.171;0.01145;-0.11478;-0.20320;3
LIGH;15.334;10353.172;9458.0;0
MAGN;15.338;10353.176;-13.00000;0.70000;-27.70000;3
ACCE;15.340;10353.177;-0.66379;2.35290;9.39485;3
AHRS;15.340;10353.177;15.821800;5.563266;-63.272961;0.14225459;-0.03118276;-0.51323748;99
GYRO;15.344;10353.179;0.01518;-0.10093;-0.19548;3
LIGH;15.345;10353.181;9458.0;0
MAGN;15.348;10353.186;-13.00000;0.70000;-27.70000;3
GYRO;15.349;10353.187;0.01252;-0.09667;-0.20639;3
ACCE;15.352;10353.190;-0.62130;2.28946;9.60793;3
AHRS;15.352;10353.190;15.775211;5.499348;-63.387810;0.14159566;-0.03158319;-0.51420993;-16
LIGH;15.354;10353.191;9476.0;0
GYRO;15.356;10353.194;0.01145;-0.07776;-0.22024;3
MAGN;15.368;10353.196;-13.00000;0.70000;-27.70000;3
LIGH;15.369;10353.201;9476.0;0
GYRO;15.370;10353.202;0.01252;-0.05380;-0.22877;3
ACCE;15.370;10353.203;-0.58838;2.14101;9.70011;3
AHRS;15.371;10353.203;15.716897;5.471153;-63.421291;0.14103322;-0.03156501;-0.51454878;-93
MAGN;15.372;10353.206;-13.00000;0.70000;-27.70000;3
GYRO;15.373;10353.208;0.01731;-0.01811;-0.23622;3
LIGH;15.374;10353.211;9476.0;0
MAGN;15.378;10353.216;-13.40000;0.70000;-27.70000;3
GYRO;15.379;10353.217;0.03063;0.03302;-0.23968;3
ACCE;15.380;10353.218;-0.75537;2.19369;9.85753;3
AHRS;15.381;10353.218;15.667705;5.519749;-63.698891;0.14081608;-0.03132212;-0.51658320;55
LIGH;15.384;10353.222;9545.0;0
GYRO;15.386;10353.224;0.04820;0.07697;-0.23649;3
MAGN;15.418;10353.226;-13.40000;0.70000;-27.70000;3
ACCE;15.418;10353.230;-1.03549;2.28706;10.03290;3
AHRS;15.419;10353.230;15.636668;5.577503;-63.837734;0.14081235;-0.03092445;-0.51756501;-56
GYRO;15.420;10353.233;0.10573;0.11212;-0.23356;3
LIGH;15.424;10353.233;9545.0;0
MAGN;15.425;10353.238;-13.40000;0.70000;-27.70000;3
GYRO;15.425;10353.240;0.15313;0.12091;-0.23223;3
LIGH;15.426;10353.242;9588.0;0
ACCE;15.426;10353.243;-1.18812;2.25773;9.96467;3
AHRS;15.427;10353.243;15.682197;5.761239;-64.114014;0.14190203;-0.03012444;-0.51932520;-65
MAGN;15.427;10353.246;-16.20000;0.30000;-27.70000;3
GYRO;15.428;10353.247;0.19681;0.12970;-0.23383;3
LIGH;15.429;10353.251;9588.0;0
GYRO;15.429;10353.254;0.22344;0.13502;-0.23063;3
MAGN;15.430;10353.256;-13.60000;0.30000;-27.70000;3
ACCE;15.430;10353.257;-1.23960;2.28227;9.91618;3
AHRS;15.431;10353.257;15.779018;5.929564;-65.627373;0.14297006;-0.03122686;-0.53009444;-86
LIGH;15.432;10353.261;9588.0;0
GYRO;15.432;10353.261;0.23835;0.13582;-0.22610;3
MAGN;15.433;10353.265;-13.60000;0.30000;-27.70000;3
GYRO;15.433;10353.268;0.23196;0.14860;-0.22743;3
ACCE;15.434;10353.269;-1.21326;2.31220;9.75637;3
AHRS;15.434;10353.269;15.904512;6.108293;-65.752594;0.14466919;-0.03067594;-0.53065282;-111
LIGH;15.435;10353.271;9638.0;0
GYRO;15.444;10353.275;0.20853;0.14541;-0.23010;3
MAGN;15.445;10353.276;-13.60000;0.30000;-27.70000;3
LIGH;15.445;10353.281;9638.0;0
ACCE;15.446;10353.283;-1.30903;2.25893;9.62708;3
AHRS;15.446;10353.283;15.936564;6.206823;-65.669426;0.14537840;-0.03000474;-0.52988881;-24
GYRO;15.447;10353.284;0.18882;0.11478;-0.24581;3
MAGN;15.479;10353.285;-13.60000;0.30000;-27.70000;3
LIGH;15.481;10353.291;9638.0;0
GYRO;15.482;10353.291;0.18935;0.07297;-0.26498;3
MAGN;15.482;10353.295;-14.00000;0.30000;-27.70000;3
ACCE;15.483;10353.297;-1.49578;2.08236;9.53611;3
AHRS;15.483;10353.297;16.030346;6.395645;-65.854507;0.14688067;-0.02931021;-0.53089684;76
GYRO;15.484;10353.298;0.19681;0.02184;-0.28682;3
LIGH;15.485;10353.301;9638.0;0
GYRO;15.485;10353.305;0.21545;-0.02104;-0.30813;3
MAGN;15.486;10353.306;-14.00000;0.30000;-27.70000;3
ACCE;15.486;10353.309;-1.40360;1.92973;9.44572;3
AHRS;15.487;10353.309;16.099356;6.483672;-65.950577;0.14776121;-0.02912096;-0.53140897;38
LIGH;15.488;10353.311;9638.0;0
GYRO;15.488;10353.313;0.25540;-0.06125;-0.32357;3
MAGN;15.489;10353.315;-14.00000;0.30000;-27.70000;3
GYRO;15.489;10353.319;0.28682;-0.08522;-0.32491;3
LIGH;15.490;10353.321;9562.0;0
ACCE;15.490;10353.321;-1.31741;2.03507;9.29250;3
AHRS;15.491;10353.321;16.238577;6.520772;-66.150612;0.14888369;-0.02977280;-0.53266501;-5
MAGN;15.491;10353.326;-19.10000;0.30000;-27.70000;3
GYRO;15.492;10353.327;0.32624;-0.10919;-0.32970;3
LIGH;15.497;10353.331;9562.0;0
ACCE;15.498;10353.333;-1.18992;2.26851;9.29968;3
AHRS;15.498;10353.333;16.331602;6.525290;-68.092178;0.14904056;-0.03271313;-0.54658687;58
GYRO;15.499;10353.334;0.36512;-0.11105;-0.34621;3
MAGN;15.499;10353.335;-14.40000;-0.10000;-27.70000;3
LIGH;15.507;10353.341;9562.0;0
GYRO;15.507;10353.341;0.40560;-0.09960;-0.37444;3
MAGN;15.508;10353.345;-14.00000;-0.10000;-27.70000;3
GNSS;15.508;1490622065.000;40.313516;-3.483169;601.000;0.000;3.0;0.0;19;18
ACCE;15.512;10353.346;-1.11450;2.47860;9.42597;3
AHRS;15.513;10353.346;16.572229;6.534106;-67.277946;0.15102878;-0.03275331;-0.54044634;124
GYRO;15.513;10353.348;0.44714;-0.08149;-0.40160;3
LIGH;15.514;10353.351;9521.0;0
GNSS;15.514;1490622065.000;40.313516;-3.483169;601.000;0.000;3.0;0.0;19;18
MAGN;15.517;10353.354;-14.50000;-0.10000;-27.70000;3
GYRO;15.518;10353.355;0.47857;-0.05859;-0.42371;3
ACCE;15.520;10353.358;-0.97444;2.46782;9.60015;3
AHRS;15.521;10353.358;16.862225;6.577712;-67.413643;0.15326367;-0.03402240;-0.54104453;-120
LIGH;15.525;10353.362;9521.0;0
GYRO;15.527;10353.364;0.52118;-0.02983;-0.44475;3
MAGN;15.530;10353.367;-14.00000;-0.50000;-27.70000;3
LIGH;15.534;10353.371;9521.0;0
ACCE;15.534;10353.371;-1.04447;2.34273;9.73423;3
AHRS;15.535;10353.371;17.051657;6.632664;-66.978508;0.15500320;-0.03395539;-0.53761649;-14
GYRO;15.536;10353.373;0.55900;0.01065;-0.44262;3
MAGN;15.540;10353.378;-14.00000;-0.50000;-27.70000;3
GYRO;15.542;10353.380;0.58190;0.03276;-0.43623;3
LIGH;15.544;10353.381;9380.0;0
ACCE;15.546;10353.384;-1.18633;2.20386;9.49660;3
AHRS;15.549;10353.384;17.438192;6.786886;-67.123718;0.15844253;-0.03490362;-0.53801286;-51
MAGN;15.550;10353.385;-14.00000;-0.50000;-27.70000;3
GYRO;15.550;10353.387;0.59468;0.03755;-0.43223;3
LIGH;15.554;10353.392;9380.0;0
GYRO;15.557;10353.393;0.60800;0.05060;-0.43729;3
MAGN;15.557;10353.395;-14.00000;-0.90000;-27.70000;3
ACCE;15.597;10353.396;-1.29167;2.19608;9.12909;3
AHRS;15.597;10353.396;17.799284;6.950983;-66.880623;0.16186154;-0.03511846;-0.53560632;34
GYRO;15.604;10353.400;0.61279;0.06312;-0.44635;3
LIGH;15.605;10353.401;9272.0;0
MAGN;15.605;10353.405;-14.80000;-0.90000;-27.70000;3
GYRO;15.606;10353.406;0.59735;0.06312;-0.45753;3
ACCE;15.607;10353.408;-1.31741;2.45226;8.75260;3
AHRS;15.608;10353.408;18.164551;7.133189;-67.538094;0.16511126;-0.03650714;-0.53965163;-106
LIGH;15.609;10353.411;9272.0;0
GYRO;15.609;10353.412;0.57072;0.04953;-0.46818;3
MAGN;15.610;10353.415;-14.00000;-0.90000;-27.70000;3
GYRO;15.610;10353.419;0.51585;0.03808;-0.46738;3
[truncated: 39,400,376 more chars]
