# Supplementary material for: Off-Line Evaluation of Mobile-Centric Indoor Positioning Systems: The Experiences from the 2017 IPIN Competition
Source: Sensors (Basel). 2018 Feb 6;18(2):487. doi: 10.3390/s18020487 (PMC5855053; doi:10.3390/s18020487)
Supplement: Supplementary file 2 [file sensors-18-00487-s002.zip › 02-Validation/UJITI/logfile_UJITI_R05-2017_N5a.txt]

% LogFile created by the 'GetSensorData' App for Android.
% Date of creation: Wed Apr 12 10:43:17 GMT+02:00 2017
% Developed by LOPSI research group at CAR-CSIC, Spain (http://www.car.upm-csic.es/lopsi)
% Version 1.0 (development from 2013 to 2016)
% The 'GetSensorData' program stores information from Smartphone/Tablet internal sensors (Accelerometers, Gyroscopes, Magnetometers, Pressure, Ambient Light, Orientation, Sound level, GPS/GNSS positio, WiFi RSS, Cellular/GSM/3G signal strength,...) and also from external devices (e.g. RFCode RFID reader, XSens IMU or LPMS-B IMU)
%
% LogFile Data format:
% Accelerometer data: 	'ACCE;AppTimestamp(s);SensorTimestamp(s);Acc_X(m/s^2);Acc_Y(m/s^2);Acc_Z(m/s^2);Accuracy(integer)'
% Gyroscope data:     	'GYRO;AppTimestamp(s);SensorTimestamp(s);Gyr_X(rad/s);Gyr_Y(rad/s);Gyr_Z(rad/s);Accuracy(integer)'
% Magnetometer data:  	'MAGN;AppTimestamp(s);SensorTimestamp(s);Mag_X(uT);;Mag_Y(uT);Mag_Z(uT);Accuracy(integer)'
% Pressure data:      	'PRES;AppTimestamp(s);SensorTimestamp(s);Pres(mbar);Accuracy(integer)'
% Light data:         	'LIGH;AppTimestamp(s);SensorTimestamp(s);Light(lux);Accuracy(integer)'
% Proximity data:     	'PROX;AppTimestamp(s);SensorTimestamp(s);prox(?);Accuracy(integer)'
% Humidity data:      	'HUMI;AppTimestamp(s);SensorTimestamp(s);humi(Percentage);Accuracy(integer)'
% Temperature data:   	'TEMP;AppTimestamp(s);SensorTimestamp(s);temp(Celsius);Accuracy(integer)'
% Orientation data:   	'AHRS;AppTimestamp(s);SensorTimestamp(s);PitchX(deg);RollY(deg);YawZ(deg);RotVecX();RotVecY();RotVecZ();Accuracy(int)'
% GNSS/GPS data:      	'GNSS;AppTimestamp(s);SensorTimeStamp(s);Latit(deg);Long(deg);Altitude(m);Bearing(deg);Accuracy(m);Speed(m/s);SatInView;SatInUse'
% WIFI data:          	'WIFI;AppTimestamp(s);SensorTimeStamp(s);Name_SSID;MAC_BSSID;RSS(dBm);'
% Bluetooth data:     	'BLUE;AppTimestamp(s);Name;MAC_Address;RSS(dBm);'
% Sound data:         	'SOUN;AppTimestamp(s);RMS;Pressure(Pa);SPL(dB);'
% RFID Reader data:   	'RFID;AppTimestamp(s);ReaderNumber(int);TagID(int);RSS_A(dBm);RSS_B(dBm);'
% IMU XSens data:     	'IMUX;AppTimestamp(s);SensorTimestamp(s);Counter;Acc_X(m/s^2);Acc_Y(m/s^2);Acc_Z(m/s^2);Gyr_X(rad/s);Gyr_Y(rad/s);Gyr_Z(rad/s);Mag_X(uT);;Mag_Y(uT);Mag_Z(uT);Roll(deg);Pitch(deg);Yaw(deg);Quat(1);Quat(2);Quat(3);Quat(4);Pressure(mbar);Temp(Celsius)'
% IMU LPMS-B data:    	'IMUL;AppTimestamp(s);SensorTimestamp(s);Counter;Acc_X(m/s^2);Acc_Y(m/s^2);Acc_Z(m/s^2);Gyr_X(rad/s);Gyr_Y(rad/s);Gyr_Z(rad/s);Mag_X(uT);;Mag_Y(uT);Mag_Z(uT);Roll(deg);Pitch(deg);Yaw(deg);Quat(1);Quat(2);Quat(3);Quat(4);Pressure(mbar);Temp(Celsius)'
% POSI Reference:    		'POSI;Timestamp(s);Counter;Latitude(degrees); Longitude(degrees);floor ID(0,1,2..4);Building ID(0,1,2..3);'
% 
% Note that there are two timestamps: 
%  -'AppTimestamp' is set by the Android App as data is read. It is not representative of when data is actually captured by the sensor (but has a common time reference for all sensors)
%  -'SensorTimestamp' is set by the sensor itself (the delta_time=SensorTimestamp(k)-SensorTimestamp(k-1) between two consecutive samples is an accurate estimate of the sampling interval). This timestamp is better for integrating inertial data. 

PRES;0.019;382208.422;1014.7623;3
ACCE;0.019;382208.442;4.19737;6.00111;5.49973;2
GYRO;0.019;382208.442;-0.44916;0.84280;0.31694;2
MAGN;0.020;382208.442;16.32690;-26.02539;-27.62909;3
AHRS;0.020;382208.446;32.1880;-16.0731;107.0539;0.27119;0.14088;0.74200;3
ACCE;0.029;382208.462;4.17601;5.47505;7.94258;2
GYRO;0.029;382208.462;-0.89055;0.90009;-0.22705;2
MAGN;0.030;382208.462;16.56036;-25.99182;-27.14386;3
AHRS;0.030;382208.465;31.4049;-14.9740;106.7312;0.26078;0.14048;0.74488;3
PRES;0.031;382208.455;1014.7623;3
ACCE;0.061;382208.482;1.41788;4.84999;9.66641;2
GYRO;0.062;382208.482;-0.75992;0.77626;-0.66727;2
MAGN;0.062;382208.482;17.26227;-27.53906;-26.45874;3
AHRS;0.062;382208.485;30.6341;-13.5996;105.8106;0.24929;0.14035;0.74503;3
PRES;0.063;382208.489;1014.7623;3
ACCE;0.068;382208.502;-0.02443;4.83095;9.05974;2
GYRO;0.069;382208.502;-0.43436;0.48651;-0.47923;2
MAGN;0.069;382208.502;16.68854;-26.27716;-26.73950;3
AHRS;0.070;382208.505;30.1515;-12.4101;104.9870;0.24022;0.14158;0.74438;3
ACCE;0.111;382208.522;0.94547;5.10434;7.93542;2
GYRO;0.111;382208.522;-0.36871;0.22202;-0.05400;2
MAGN;0.112;382208.522;16.56036;-25.99182;-26.81580;3
PRES;0.112;382208.522;1014.7623;3
LIGH;0.112;382208.472;478.4;3
LIGH;0.112;382208.522;475.4;3
AHRS;0.112;382208.525;29.7841;-11.7956;104.6564;0.23483;0.14166;0.74475;3
ACCE;0.113;382208.542;2.41785;5.33553;7.40228;2
GYRO;0.113;382208.542;-0.57037;0.19101;0.07802;2
MAGN;0.113;382208.542;16.85486;-25.69733;-27.10266;3
AHRS;0.114;382208.545;29.2546;-11.5312;104.6296;0.23052;0.13941;0.74635;3
ACCE;0.128;382208.563;2.64360;5.30099;7.45468;2
GYRO;0.129;382208.563;-0.81912;0.45889;-0.14214;2
MAGN;0.129;382208.563;17.64832;-24.90387;-27.87781;3
AHRS;0.130;382208.565;28.4900;-11.0663;104.4214;0.22393;0.13629;0.74786;3
ACCE;0.148;382208.583;1.70981;4.80672;8.40453;2
GYRO;0.149;382208.583;-0.95528;0.54579;-0.48445;2
MAGN;0.149;382208.583;17.74139;-24.81079;-27.96783;3
PRES;0.149;382208.556;1014.7623;3
AHRS;0.150;382208.585;27.5831;-10.2040;103.7724;0.21451;0.13351;0.74799;3
ACCE;0.168;382208.603;0.77658;4.63066;9.74704;2
GYRO;0.168;382208.603;-0.76534;0.41687;-0.66196;2
MAGN;0.169;382208.603;16.49933;-23.56873;-27.05688;3
AHRS;0.169;382208.604;26.7516;-9.2332;102.8652;0.20498;0.13147;0.74659;3
PRES;0.177;382208.589;1014.7623;3
ACCE;0.188;382208.623;-0.40530;4.68428;9.49728;2
GYRO;0.188;382208.623;-0.33083;0.31139;-0.55881;2
MAGN;0.189;382208.623;17.96722;-23.14606;-28.82385;3
AHRS;0.189;382208.624;26.2649;-8.4103;102.0447;0.19804;0.13123;0.74454;3
LIGH;0.194;382208.573;474.1;3
LIGH;0.194;382208.623;473.1;3
ACCE;0.208;382208.643;0.04947;4.96223;8.54330;2
GYRO;0.208;382208.643;-0.08742;0.17700;-0.21503;2
MAGN;0.209;382208.643;18.08014;-23.12317;-28.95508;3
PRES;0.209;382208.623;1014.7623;3
AHRS;0.210;382208.644;26.1174;-7.8583;101.5695;0.19423;0.13245;0.74318;3
ACCE;0.228;382208.663;0.85289;4.84618;7.75313;2
GYRO;0.229;382208.663;-0.16753;-0.10141;0.03130;2
MAGN;0.229;382208.663;18.89038;-23.28644;-29.11377;3
AHRS;0.230;382208.664;26.0136;-7.7368;101.4731;0.19301;0.13226;0.74305;3
PRES;0.237;382208.657;1014.7623;3
ACCE;0.247;382208.683;1.47647;4.71774;7.93439;2
GYRO;0.248;382208.683;-0.38423;-0.32083;0.05154;2
MAGN;0.248;382208.683;19.08722;-21.14563;-28.95813;3
AHRS;0.249;382208.684;25.7209;-7.9830;101.5102;0.19302;0.12902;0.74339;3
ACCE;0.267;382208.704;1.50372;4.66069;8.75156;2
GYRO;0.269;382208.704;-0.49173;-0.25443;-0.05949;2
MAGN;0.269;382208.704;19.09180;-21.09833;-28.95508;3
PRES;0.270;382208.690;1014.7623;3
AHRS;0.271;382208.704;25.2494;-8.2882;101.4337;0.19261;0.12408;0.74334;3
AHRS;0.288;382208.724;24.8212;-8.3818;101.2331;0.19117;0.12038;0.74287;3
LIGH;0.293;382208.673;475.2;3
LIGH;0.293;382208.724;477.7;3
PRES;0.296;382208.724;1014.7623;3
SOUN;0.306;1443.51;0.04405;66.86
ACCE;0.309;382208.724;1.12218;4.56093;9.64304;2
GYRO;0.309;382208.724;-0.32632;-0.05974;-0.17143;2
MAGN;0.310;382208.724;19.42444;-22.44873;-28.96881;3
AHRS;0.310;382208.743;24.6854;-8.2043;101.0493;0.18949;0.12015;0.74240;3
ACCE;0.327;382208.744;1.02296;4.33206;9.27090;2
GYRO;0.328;382208.744;0.03577;0.18222;-0.17009;2
MAGN;0.328;382208.744;18.92242;-22.27936;-30.76630;3
PRES;0.329;382208.757;1014.7623;3
AHRS;0.329;382208.763;24.8219;-7.9031;100.9190;0.18840;0.12250;0.74193;3
ACCE;0.347;382208.764;1.23680;4.23911;8.12640;2
GYRO;0.348;382208.764;0.15935;0.19049;-0.15916;2
MAGN;0.349;382208.764;18.95294;-22.18628;-30.76019;3
AHRS;0.349;382208.783;24.9997;-7.6821;100.7686;0.18808;0.12465;0.74114;3
PRES;0.356;382208.791;1014.7623;3
ACCE;0.366;382208.784;1.21701;4.30669;7.80182;2
GYRO;0.367;382208.784;0.07613;0.04723;-0.19983;2
MAGN;0.367;382208.784;19.68842;-19.82574;-30.52521;3
AHRS;0.368;382208.803;25.0493;-7.5808;100.5429;0.18793;0.12517;0.73997;3
ACCE;0.387;382208.804;1.05478;4.32564;7.88205;2
GYRO;0.387;382208.804;-0.08424;-0.03911;-0.16785;2
MAGN;0.387;382208.804;18.24799;-21.26770;-29.11987;3
AHRS;0.388;382208.823;24.9303;-7.5727;100.3769;0.18743;0.12416;0.73928;3
LIGH;0.393;382208.774;480.2;3
LIGH;0.394;382208.824;482.7;3
ACCE;0.406;382208.824;0.99106;4.30331;8.19156;2
GYRO;0.407;382208.824;-0.20227;-0.10416;-0.11667;2
MAGN;0.407;382208.824;18.46313;-21.24176;-29.06647;3
AHRS;0.408;382208.843;24.7453;-7.6349;100.2322;0.18699;0.12235;0.73871;3
PRES;0.415;382208.824;1014.7623;3
ACCE;0.426;382208.845;1.31111;4.26765;8.55724;2
GYRO;0.427;382208.845;-0.16911;-0.14441;-0.13202;2
MAGN;0.427;382208.845;20.77332;-20.88318;-28.53851;3
AHRS;0.427;382208.863;24.6435;-7.6787;100.0559;0.18692;0.12115;0.73784;3
ACCE;0.446;382208.865;1.33093;4.18018;8.60185;2
GYRO;0.447;382208.865;-0.04707;-0.06549;-0.20311;2
MAGN;0.447;382208.865;19.09180;-20.42389;-29.28467;3
PRES;0.447;382208.858;1014.7623;3
AHRS;0.448;382208.882;24.6734;-7.5891;99.8089;0.18676;0.12144;0.73656;3
ACCE;0.466;382208.885;1.23447;4.20207;8.43813;2
GYRO;0.467;382208.885;0.04681;0.04128;-0.27303;2
MAGN;0.468;382208.885;19.21692;-20.46661;-29.48761;3
AHRS;0.469;382208.902;24.7974;-7.3788;99.5104;0.18640;0.12295;0.73502;3
PRES;0.475;382208.892;1014.7623;3
ACCE;0.486;382208.905;0.74260;4.18967;8.26694;2
GYRO;0.486;382208.905;0.08868;0.09677;-0.28525;2
MAGN;0.487;382208.905;20.05768;-20.76111;-30.75104;3
AHRS;0.487;382208.922;24.9328;-7.1323;99.2395;0.18585;0.12477;0.73366;3
LIGH;0.494;382208.875;485.6;3
LIGH;0.495;382208.925;488.6;3
ACCE;0.506;382208.925;0.53079;4.26880;7.94324;2
GYRO;0.506;382208.925;0.05011;0.07794;-0.19513;2
MAGN;0.507;382208.925;19.76624;-20.76111;-29.61426;3
PRES;0.507;382208.925;1014.7623;3
AHRS;0.507;382208.942;24.9771;-7.0020;99.0832;0.18542;0.12554;0.73292;3
ACCE;0.525;382208.945;0.67462;4.27072;7.88203;2
GYRO;0.526;382208.945;-0.07874;-0.05582;-0.08006;2
MAGN;0.527;382208.945;19.99207;-20.53528;-29.61426;3
AHRS;0.528;382208.962;24.8615;-7.0587;99.0198;0.18523;0.12436;0.73268;3
PRES;0.535;382208.959;1014.7623;3
ACCE;0.545;382208.965;1.09109;4.30128;8.10036;2
GYRO;0.546;382208.965;-0.19928;-0.15065;-0.03694;2
MAGN;0.546;382208.965;20.84045;-19.62585;-29.58374;3
AHRS;0.546;382208.982;24.6482;-7.1837;98.9359;0.18496;0.12213;0.73238;3
ACCE;0.565;382208.986;1.23322;4.26506;8.40961;2
GYRO;0.566;382208.986;-0.22360;-0.11551;-0.08324;2
MAGN;0.566;382208.986;19.59839;-20.59174;-29.44946;3
PRES;0.567;382208.992;1014.7623;3
AHRS;0.567;382209.001;24.4256;-7.2243;98.8136;0.18413;0.12025;0.73202;3
ACCE;0.586;382209.006;0.97141;4.20546;8.76128;2
GYRO;0.587;382209.006;-0.19392;-0.00450;-0.12755;2
MAGN;0.587;382209.006;19.74030;-20.37811;-29.72717;3
AHRS;0.588;382209.021;24.2663;-7.0956;98.6816;0.18258;0.11972;0.73176;3
PRES;0.595;382209.026;1014.7623;3
LIGH;0.595;382208.975;489.0;3
ACCE;0.605;382209.026;0.78082;3.93219;8.87610;2
GYRO;0.605;382209.026;-0.08310;0.15257;-0.09915;2
MAGN;0.606;382209.026;20.34760;-19.73267;-30.46875;3
AHRS;0.607;382209.041;24.2220;-6.8447;98.6355;0.18078;0.12077;0.73197;3
ACCE;0.625;382209.046;1.07861;4.02194;8.62227;2
GYRO;0.625;382209.046;0.03593;0.18372;-0.08617;2
MAGN;0.626;382209.046;20.61005;-20.25452;-29.44946;3
PRES;0.626;382209.059;1014.7623;3
AHRS;0.627;382209.061;24.3006;-6.6014;98.5744;0.17972;0.12256;0.73188;3
ACCE;0.644;382209.066;1.19220;4.09795;8.35097;2
GYRO;0.645;382209.066;0.09355;0.12181;-0.15015;2
MAGN;0.645;382209.066;20.73822;-20.38422;-29.40674;3
AHRS;0.646;382209.081;24.4324;-6.4231;98.4355;0.17946;0.12421;0.73115;3
ACCE;0.664;382209.086;1.02242;4.12965;8.31560;2
GYRO;0.665;382209.086;0.06618;0.03787;-0.19621;2
MAGN;0.665;382209.086;20.88776;-20.71533;-29.77295;3
AHRS;0.666;382209.101;24.5195;-6.2916;98.2584;0.17929;0.12524;0.73020;3
ACCE;0.684;382209.106;0.91699;4.17105;8.21289;2
GYRO;0.685;382209.106;-0.00844;0.02779;-0.18901;2
MAGN;0.685;382209.106;20.27283;-20.59174;-31.09589;3
PRES;0.686;382209.093;1014.7615;3
AHRS;0.686;382209.121;24.5280;-6.1615;98.0605;0.17873;0.12572;0.72927;3
LIGH;0.696;382209.076;486.4;3
LIGH;0.696;382209.127;483.4;3
ACCE;0.704;382209.127;0.85236;4.11537;8.44443;2
GYRO;0.705;382209.127;-0.07327;0.06461;-0.17805;2
MAGN;0.705;382209.127;19.86694;-20.28961;-30.60150;3
AHRS;0.706;382209.140;24.4636;-5.9703;97.8672;0.17737;0.12609;0.72858;3
PRES;0.713;382209.127;1014.7523;3
ACCE;0.724;382209.147;0.84158;4.15891;8.75919;2
GYRO;0.724;382209.147;-0.09354;0.15527;-0.17703;2
MAGN;0.725;382209.147;19.50378;-19.31610;-29.39758;3
AHRS;0.725;382209.160;24.3928;-5.6792;97.7312;0.17527;0.12707;0.72838;3
ACCE;0.744;382209.167;0.80986;4.14859;8.84991;2
GYRO;0.744;382209.167;-0.03894;0.21153;-0.15910;2
MAGN;0.745;382209.167;20.77942;-18.73627;-29.28467;3
PRES;0.745;382209.160;1014.7556;3
AHRS;0.745;382209.180;24.3988;-5.3717;97.5884;0.17351;0.12863;0.72803;3
SOUN;0.747;138.17;0.00422;46.48
ACCE;0.763;382209.187;0.63779;4.15625;8.65164;2
GYRO;0.764;382209.187;0.03284;0.17950;-0.12837;2
MAGN;0.764;382209.187;20.25757;-18.67828;-29.90570;3
AHRS;0.765;382209.200;24.4869;-5.0901;97.4757;0.17234;0.13063;0.72767;3
PRES;0.773;382209.194;1014.7623;3
ACCE;0.783;382209.207;0.60779;4.17630;8.42075;2
GYRO;0.784;382209.207;0.05957;0.12183;-0.08072;2
MAGN;0.785;382209.207;19.74335;-19.17267;-30.50537;3
AHRS;0.785;382209.220;24.6115;-4.8974;97.3688;0.17193;0.13237;0.72715;3
LIGH;0.796;382209.177;479.5;3
LIGH;0.796;382209.227;475.5;3
ACCE;0.803;382209.227;0.69142;4.15436;8.30754;2
GYRO;0.804;382209.227;0.00803;0.09567;-0.02451;2
MAGN;0.804;382209.227;20.61005;-20.25452;-29.44946;3
PRES;0.805;382209.227;1014.7623;3
AHRS;0.805;382209.240;24.6713;-4.7584;97.3812;0.17137;0.13357;0.72733;3
ACCE;0.823;382209.247;0.88177;4.20265;8.36281;2
GYRO;0.824;382209.247;-0.07143;0.08440;-0.01079;2
MAGN;0.824;382209.247;20.87097;-19.20929;-29.70428;3
AHRS;0.825;382209.260;24.6448;-4.6910;97.4017;0.17077;0.13381;0.72759;3
PRES;0.832;382209.261;1014.7623;3
ACCE;0.843;382209.268;0.92242;4.19061;8.44115;2
GYRO;0.843;382209.268;-0.13374;0.05365;-0.02921;2
MAGN;0.844;382209.268;21.21735;-18.43872;-30.17426;3
AHRS;0.844;382209.279;24.5622;-4.6708;97.2932;0.17031;0.13323;0.72713;3
ACCE;0.863;382209.288;0.86191;4.10066;8.52734;2
GYRO;0.863;382209.288;-0.15750;0.02864;-0.04808;2
MAGN;0.864;382209.288;21.11664;-19.74792;-30.27344;3
PRES;0.864;382209.294;1014.7623;3
AHRS;0.865;382209.299;24.4329;-4.6507;97.2539;0.16951;0.13245;0.72715;3
ACCE;0.883;382209.308;0.80455;4.09125;8.61499;2
GYRO;0.883;382209.308;-0.14348;0.01984;-0.06758;2
MAGN;0.883;382209.308;21.26160;-19.16656;-29.27704;3
AHRS;0.884;382209.319;24.3145;-4.6180;97.2007;0.16870;0.13180;0.72709;3
PRES;0.892;382209.328;1014.7623;3
LIGH;0.899;382209.278;476.3;3
LIGH;0.900;382209.328;477.7;3
ACCE;0.902;382209.328;0.77171;4.14670;8.67033;2
GYRO;0.903;382209.328;-0.10495;0.01602;-0.07327;2
MAGN;0.903;382209.328;21.98029;-18.62488;-28.77502;3
AHRS;0.904;382209.339;24.2400;-4.5763;97.1407;0.16809;0.13147;0.72692;3
ACCE;0.922;382209.348;0.77762;4.15089;8.56161;2
GYRO;0.923;382209.348;-0.05530;0.01219;-0.06233;2
MAGN;0.923;382209.348;22.63641;-18.90411;-29.77905;3
AHRS;0.924;382209.359;24.2380;-4.5469;97.0632;0.16798;0.13151;0.72653;3
ACCE;0.942;382209.368;0.75273;4.12064;8.47830;2
GYRO;0.942;382209.368;-0.03720;0.00914;-0.05969;2
MAGN;0.943;382209.368;21.67206;-18.90411;-29.62189;3
AHRS;0.943;382209.379;24.2528;-4.5315;96.9989;0.16804;0.13160;0.72616;3
PRES;0.951;382209.362;1014.7623;3
ACCE;0.962;382209.388;0.69702;4.11966;8.57413;2
GYRO;0.962;382209.388;-0.05545;0.01897;-0.06668;2
MAGN;0.963;382209.388;20.77484;-18.73932;-28.80249;3
AHRS;0.963;382209.398;24.2516;-4.4833;96.9264;0.16781;0.13176;0.72582;3
ACCE;0.982;382209.409;0.72343;4.15706;8.61380;2
GYRO;0.982;382209.409;-0.06473;0.03735;-0.06456;2
MAGN;0.983;382209.409;20.94879;-18.56689;-28.13263;3
PRES;0.983;382209.395;1014.7623;3
AHRS;0.984;382209.418;24.2206;-4.4091;96.8874;0.16721;0.13192;0.72576;3
LIGH;0.998;382209.378;476.7;3
LIGH;0.998;382209.429;475.2;3
ACCE;1.001;382209.429;0.73784;4.10269;8.47601;2
GYRO;1.002;382209.429;-0.07596;0.05106;-0.05655;2
MAGN;1.002;382209.429;20.59631;-18.39294;-28.13263;3
AHRS;1.003;382209.438;24.2048;-4.3442;96.8244;0.16678;0.13210;0.72552;3
PRES;1.011;382209.429;1014.7623;3
ACCE;1.025;382209.449;0.72070;3.98979;8.54874;2
GYRO;1.026;382209.449;-0.12480;0.02367;-0.05045;2
MAGN;1.026;382209.449;20.63446;-18.77289;-29.01306;3
AHRS;1.027;382209.458;24.1146;-4.3038;96.7846;0.16607;0.13170;0.72549;3
ACCE;1.042;382209.469;0.72462;3.99780;8.85945;2
GYRO;1.043;382209.469;-0.16312;-0.02609;-0.05998;2
MAGN;1.044;382209.469;20.94879;-19.24286;-29.77905;3
PRES;1.044;382209.462;1014.7623;3
AHRS;1.045;382209.478;23.9550;-4.3105;96.7686;0.16523;0.13061;0.72564;3
ACCE;1.061;382209.489;0.61763;4.00064;9.18565;2
GYRO;1.062;382209.489;-0.11340;-0.06522;-0.08249;2
MAGN;1.062;382209.489;21.80481;-19.33899;-30.05676;3
AHRS;1.063;382209.498;23.8310;-4.3461;96.7477;0.16478;0.12958;0.72566;3
PRES;1.070;382209.496;1014.7623;3
ACCE;1.081;382209.509;0.59891;4.00096;9.12500;2
GYRO;1.081;382209.509;-0.00249;-0.04710;-0.10558;2
MAGN;1.082;382209.509;22.27020;-18.82477;-29.89044;3
AHRS;1.082;382209.518;23.8018;-4.3143;96.7366;0.16443;0.12956;0.72569;3
LIGH;1.099;382209.479;476.3;3
LIGH;1.099;382209.529;477.8;3
ACCE;1.101;382209.529;0.43999;3.93208;8.74368;2
GYRO;1.101;382209.529;0.06531;-0.01024;-0.10826;2
MAGN;1.102;382209.529;22.12982;-18.39905;-29.61426;3
PRES;1.102;382209.529;1014.7623;3
AHRS;1.103;382209.537;23.8861;-4.2704;96.6801;0.16469;0.13027;0.72530;3
ACCE;1.121;382209.550;0.41840;3.86946;8.56451;2
GYRO;1.122;382209.550;0.02509;-0.02744;-0.06985;2
MAGN;1.122;382209.550;21.09985;-17.98706;-29.41284;3
AHRS;1.123;382209.557;23.9446;-4.1857;96.6371;0.16453;0.13107;0.72508;3
PRES;1.130;382209.563;1014.7623;3
ACCE;1.140;382209.570;0.53322;3.79475;8.59239;2
GYRO;1.141;382209.570;-0.04671;-0.07587;-0.03526;2
MAGN;1.141;382209.570;21.38977;-18.04047;-29.79889;3
AHRS;1.142;382209.577;23.9156;-4.2137;96.6349;0.16455;0.13072;0.72508;3
ACCE;1.160;382209.590;0.68594;3.79362;8.71996;2
GYRO;1.161;382209.590;-0.06340;-0.14394;-0.05322;2
MAGN;1.161;382209.590;21.96045;-18.22968;-30.10864;3
PRES;1.162;382209.597;1014.7623;3
AHRS;1.162;382209.597;23.8347;-4.3177;96.6504;0.16474;0.12962;0.72514;3
ACCE;1.181;382209.610;0.69803;3.85500;8.74115;2
GYRO;1.181;382209.610;-0.02011;-0.15485;-0.10349;2
MAGN;1.181;382209.610;21.51794;-17.34619;-29.67682;3
AHRS;1.182;382209.617;23.7963;-4.4661;96.6206;0.16549;0.12849;0.72482;3
LIGH;1.199;382209.580;478.0;3
ACCE;1.200;382209.630;0.60701;3.83652;8.60030;2
GYRO;1.201;382209.630;0.02881;-0.09381;-0.14876;2
MAGN;1.201;382209.630;20.83282;-17.10510;-29.22821;3
AHRS;1.202;382209.637;23.8356;-4.5125;96.4839;0.16616;0.12827;0.72390;3
ACCE;1.220;382209.650;0.54854;3.88933;8.63901;2
GYRO;1.221;382209.650;0.03528;-0.00002;-0.17352;2
MAGN;1.221;382209.650;20.61005;-17.21649;-29.11987;3
PRES;1.222;382209.630;1014.7611;3
AHRS;1.222;382209.656;23.8975;-4.4306;96.3259;0.16617;0.12891;0.72302;3
ACCE;1.240;382209.670;0.37865;3.91071;8.69904;2
GYRO;1.241;382209.670;0.03714;0.06491;-0.16324;2
MAGN;1.241;382209.670;21.78802;-17.21649;-29.57916;3
AHRS;1.241;382209.676;23.9631;-4.2595;96.1621;0.16564;0.13008;0.72222;3
PRES;1.249;382209.664;1014.7523;3
ACCE;1.259;382209.691;0.32317;3.92268;8.70209;2
GYRO;1.260;382209.691;0.03558;0.06566;-0.12828;2
MAGN;1.261;382209.691;21.81549;-17.21649;-30.48248;3
AHRS;1.261;382209.696;24.0211;-4.0441;96.0209;0.16478;0.13148;0.72163;3
ACCE;1.280;382209.711;0.32967;3.88443;8.57941;2
GYRO;1.280;382209.711;0.02939;-0.00984;-0.10608;2
MAGN;1.281;382209.711;21.62323;-17.21649;-30.76630;3
PRES;1.281;382209.697;1014.7559;3
AHRS;1.281;382209.716;24.0727;-3.9156;95.9009;0.16440;0.13238;0.72105;3
SOUN;1.297;37.68;0.00115;35.19
ACCE;1.301;382209.731;0.51427;3.99850;8.52348;2
GYRO;1.302;382209.731;-0.00410;-0.07486;-0.08138;2
MAGN;1.302;382209.731;20.86945;-18.22052;-30.03235;3
LIGH;1.303;382209.680;476.7;3
LIGH;1.303;382209.731;475.2;3
AHRS;1.304;382209.736;24.0959;-3.8856;95.8044;0.16445;0.13256;0.72050;3
PRES;1.309;382209.731;1014.7623;3
ACCE;1.319;382209.751;0.57968;3.94987;8.68411;2
GYRO;1.320;382209.751;-0.05316;-0.07292;-0.09207;2
MAGN;1.320;382209.751;21.37756;-18.56689;-29.77905;3
AHRS;1.321;382209.756;24.0992;-3.9278;95.7296;0.16482;0.13223;0.72000;3
ACCE;1.339;382209.771;0.52692;3.98619;8.91483;2
GYRO;1.340;382209.771;-0.04961;-0.04738;-0.11755;2
MAGN;1.340;382209.771;21.62323;-18.56689;-29.77905;3
PRES;1.341;382209.764;1014.7560;3
AHRS;1.341;382209.776;24.0476;-3.9276;95.6735;0.16459;0.13182;0.71976;3
ACCE;1.359;382209.791;0.48685;3.98317;8.81171;2
GYRO;1.360;382209.791;0.01390;-0.02617;-0.13347;2
MAGN;1.361;382209.791;21.88873;-16.44135;-29.51813;3
AHRS;1.361;382209.795;24.0486;-3.8759;95.5970;0.16436;0.13202;0.71939;3
PRES;1.368;382209.798;1014.7523;3
ACCE;1.379;382209.811;0.50513;3.98857;8.65506;2
GYRO;1.379;382209.811;0.06151;-0.02208;-0.13533;2
MAGN;1.380;382209.811;21.41876;-17.76581;-28.91998;3
AHRS;1.380;382209.815;24.1234;-3.8106;95.4330;0.16457;0.13264;0.71842;3
ACCE;1.399;382209.832;0.48399;4.00305;8.65027;2
GYRO;1.399;382209.832;0.06406;0.00148;-0.13950;2
MAGN;1.400;382209.832;21.28601;-18.22968;-28.79028;3
PRES;1.400;382209.832;1014.7523;3
LIGH;1.401;382209.781;475.0;3
AHRS;1.401;382209.835;24.2281;-3.7395;95.3389;0.16483;0.13358;0.71781;3
ACCE;1.418;382209.852;0.48384;4.07700;8.57426;2
GYRO;1.419;382209.852;0.03622;0.04498;-0.15024;2
MAGN;1.419;382209.852;22.26868;-17.52777;-27.83051;3
AHRS;1.420;382209.855;24.3090;-3.6169;95.2350;0.16464;0.13465;0.71726;3
ACCE;1.438;382209.872;0.28760;4.04906;8.65259;2
GYRO;1.439;382209.872;0.02994;0.05359;-0.14769;2
MAGN;1.439;382209.872;21.60797;-18.24493;-30.14526;3
AHRS;1.440;382209.875;24.3925;-3.4728;95.0835;0.16440;0.13580;0.71647;3
ACCE;1.458;382209.892;0.27637;4.06804;8.59801;2
GYRO;1.459;382209.892;0.04266;0.03627;-0.12019;2
MAGN;1.459;382209.892;21.45386;-18.39905;-30.60150;3
PRES;1.460;382209.865;1014.7523;3
AHRS;1.460;382209.895;24.4620;-3.3006;94.9604;0.16387;0.13706;0.71589;3
ACCE;1.478;382209.912;0.38454;4.10358;8.58438;2
GYRO;1.478;382209.912;0.06250;0.03813;-0.09251;2
MAGN;1.479;382209.912;21.74988;-17.21802;-28.58276;3
AHRS;1.479;382209.915;24.5587;-3.1640;94.8651;0.16368;0.13833;0.71539;3
PRES;1.487;382209.899;1014.7523;3
ACCE;1.498;382209.932;0.49052;4.09319;8.51199;2
GYRO;1.498;382209.932;0.05075;0.02072;-0.08824;2
MAGN;1.499;382209.932;22.99347;-17.95044;-30.34973;3
AHRS;1.499;382209.934;24.6595;-3.0731;94.7839;0.16379;0.13937;0.71489;3
LIGH;1.502;382209.882;472.8;3
LIGH;1.502;382209.932;470.3;3
ACCE;1.518;382209.952;0.39186;4.09567;8.50531;2
GYRO;1.518;382209.952;0.02194;-0.01628;-0.10069;2
MAGN;1.519;382209.952;23.14148;-18.06030;-30.60150;3
PRES;1.519;382209.932;1014.7523;3
AHRS;1.520;382209.954;24.7354;-3.0367;94.6949;0.16411;0.13994;0.71431;3
ACCE;1.538;382209.972;0.38249;4.13116;8.62598;2
GYRO;1.538;382209.972;0.00632;-0.03665;-0.08432;2
MAGN;1.538;382209.972;21.27838;-16.81976;-29.69208;3
AHRS;1.539;382209.974;24.7856;-3.0066;94.5975;0.16433;0.14029;0.71371;3
PRES;1.547;382209.966;1014.7523;3
ACCE;1.557;382209.993;0.29585;4.17651;8.63867;2
GYRO;1.558;382209.993;0.03719;0.00285;-0.05382;2
MAGN;1.559;382209.993;22.53723;-17.81616;-29.45862;3
AHRS;1.560;382209.994;24.8398;-2.9753;94.5172;0.16454;0.14069;0.71321;3
ACCE;1.577;382210.013;0.30115;4.19525;8.34959;2
GYRO;1.578;382210.013;0.03432;0.02191;-0.01328;2
MAGN;1.578;382210.013;22.63641;-17.89246;-29.44946;3
PRES;1.579;382209.999;1014.7523;3
AHRS;1.579;382210.014;24.9143;-2.9096;94.5034;0.16458;0.14153;0.71311;3
ACCE;1.597;382210.033;0.47855;4.22824;8.30659;2
GYRO;1.597;382210.033;-0.01437;0.01144;0.01660;2
MAGN;1.598;382210.033;22.47162;-17.40417;-30.56030;3
AHRS;1.598;382210.034;24.9825;-2.8660;94.4964;0.16471;0.14220;0.71302;3
LIGH;1.602;382209.983;471.3;3
LIGH;1.603;382210.033;472.8;3
PRES;1.606;382210.033;1014.7523;3
ACCE;1.617;382210.053;0.49670;4.22243;8.36389;2
GYRO;1.617;382210.053;-0.09676;-0.04236;0.02075;2
MAGN;1.618;382210.053;22.30072;-16.22925;-31.40869;3
AHRS;1.618;382210.053;24.9826;-2.9075;94.4749;0.16499;0.14193;0.71284;3
ACCE;1.637;382210.073;0.46619;4.06142;8.73178;2
GYRO;1.638;382210.073;-0.12282;-0.12625;0.01340;2
MAGN;1.638;382210.073;22.29767;-16.20483;-31.42548;3
PRES;1.639;382210.066;1014.7523;3
AHRS;1.639;382210.073;24.9176;-3.0230;94.4035;0.16542;0.14074;0.71236;3
AHRS;1.657;382210.093;24.8303;-3.1802;94.3900;0.16592;0.13926;0.71218;3
PRES;1.666;382210.100;1014.7523;3
ACCE;1.676;382210.093;0.62344;4.02406;8.91901;2
GYRO;1.678;382210.093;-0.03419;-0.16020;-0.01289;2
MAGN;1.678;382210.093;20.77942;-17.05627;-30.27039;3
AHRS;1.678;382210.113;24.8440;-3.3187;94.4169;0.16682;0.13858;0.71212;3
ACCE;1.697;382210.113;0.65662;4.21022;9.09784;2
GYRO;1.697;382210.113;0.09639;-0.07788;-0.07861;2
MAGN;1.698;382210.113;20.77942;-17.72308;-29.94385;3
AHRS;1.698;382210.133;25.0408;-3.3396;94.3944;0.16811;0.13966;0.71165;3
LIGH;1.703;382210.083;473.0;3
ACCE;1.716;382210.134;0.43726;4.20142;9.04890;2
GYRO;1.717;382210.134;0.26382;0.01237;-0.13072;2
MAGN;1.717;382210.134;20.79773;-17.75665;-29.97437;3
AHRS;1.718;382210.153;25.3870;-3.1981;94.3741;0.16925;0.14263;0.71120;3
PRES;1.725;382210.134;1014.7523;3
ACCE;1.736;382210.154;0.15242;4.17575;8.24927;2
GYRO;1.736;382210.154;0.35818;0.13011;-0.09381;2
MAGN;1.737;382210.154;21.31195;-18.52264;-30.75714;3
AHRS;1.737;382210.173;25.6814;-2.9369;94.3735;0.16932;0.14600;0.71112;3
SOUN;1.738;701.54;0.02141;60.59
ACCE;1.756;382210.174;0.46027;4.51831;7.56476;2
GYRO;1.757;382210.174;0.05966;0.19011;0.03445;2
MAGN;1.757;382210.174;21.79260;-17.72308;-30.60150;3
AHRS;1.758;382210.192;25.7326;-2.8073;94.2640;0.16895;0.14691;0.71060;3
PRES;1.759;382210.167;1014.7523;3
ACCE;1.775;382210.194;0.48911;4.35599;8.35280;2
GYRO;1.776;382210.194;-0.29388;0.10147;0.07539;2
MAGN;1.776;382210.194;21.80634;-17.65289;-30.41992;3
AHRS;1.777;382210.212;25.4245;-2.8184;94.2631;0.16724;0.14491;0.71105;3
PRES;1.785;382210.201;1014.7523;3
ACCE;1.795;382210.214;0.30048;4.21968;9.04904;2
GYRO;1.796;382210.214;-0.37732;-0.04597;0.08969;2
MAGN;1.796;382210.214;21.96045;-16.87927;-28.72009;3
AHRS;1.797;382210.232;25.0355;-2.9409;94.3654;0.16564;0.14191;0.71207;3
LIGH;1.803;382210.184;473.9;3
LIGH;1.804;382210.234;474.9;3
ACCE;1.815;382210.234;0.86586;4.30833;9.81320;2
GYRO;1.816;382210.234;-0.26779;-0.15631;0.09683;2
MAGN;1.817;382210.234;21.96045;-16.87927;-31.09589;3
PRES;1.818;382210.234;1014.7523;3
AHRS;1.818;382210.252;24.8003;-3.0565;94.4865;0.16486;0.13993;0.71297;3
ACCE;1.835;382210.254;1.37216;4.16968;11.39078;2
GYRO;1.836;382210.254;-0.05966;0.22017;0.06293;2
MAGN;1.836;382210.254;22.11151;-16.98914;-31.07452;3
AHRS;1.837;382210.272;24.7828;-2.6935;94.7280;0.16220;0.14227;0.71492;3
PRES;1.845;382210.268;1014.7523;3
ACCE;1.855;382210.275;-0.39987;5.26920;8.63036;2
GYRO;1.855;382210.275;0.11641;0.67067;0.30736;2
MAGN;1.856;382210.275;23.16437;-17.70020;-30.62439;3
AHRS;1.856;382210.292;24.8438;-2.1754;95.3689;0.15850;0.14655;0.71926;3
ACCE;1.875;382210.295;-0.54219;4.86218;8.87900;2
GYRO;1.876;382210.295;-0.11899;0.77121;0.95123;2
MAGN;1.876;382210.295;23.31085;-17.55524;-28.79028;3
PRES;1.876;382210.301;1014.7523;3
AHRS;1.877;382210.311;24.5038;-1.7012;96.8316;0.15168;0.14908;0.72877;3
ACCE;1.895;382210.315;0.73653;4.93797;9.49716;2
GYRO;1.895;382210.315;-0.56416;1.27589;1.53976;2
MAGN;1.896;382210.315;23.28033;-17.64374;-28.99017;3
AHRS;1.896;382210.331;23.6576;-0.8126;98.8104;0.13865;0.15113;0.74224;3
PRES;1.905;382210.335;1014.7523;3
LIGH;1.906;382210.285;472.8;3
LIGH;1.906;382210.335;470.4;3
ACCE;1.914;382210.335;0.43872;4.40161;8.18430;2
GYRO;1.915;382210.335;-1.07234;1.99078;1.65065;2
MAGN;1.915;382210.335;22.94922;-17.93365;-29.63257;3
AHRS;1.916;382210.351;22.1447;0.8689;100.7271;0.11678;0.15264;0.75668;3
ACCE;1.935;382210.355;-0.92741;2.76781;5.29579;2
GYRO;1.935;382210.355;-1.98274;2.35663;1.36140;2
MAGN;1.936;382210.355;22.12982;-17.38586;-28.29742;3
PRES;1.936;382210.369;1014.7523;3
AHRS;1.936;382210.371;19.5188;2.7964;102.1884;0.08772;0.14697;0.76929;3
ACCE;1.954;382210.375;-0.24669;1.51505;5.59940;2
GYRO;1.955;382210.375;-3.16824;1.61932;0.77039;2
MAGN;1.955;382210.375;22.61047;-17.20123;-28.40424;3
AHRS;1.956;382210.391;15.6813;4.0160;103.0389;0.05766;0.12832;0.77800;3
ACCE;1.974;382210.395;1.04564;1.59741;8.75252;2
GYRO;1.975;382210.395;-3.75687;0.61296;-0.00105;2
MAGN;1.975;382210.395;24.40033;-16.54205;-28.79028;3
AHRS;1.975;382210.411;11.4891;4.4663;103.0208;0.03190;0.10242;0.78063;3
ACCE;1.994;382210.416;1.15482;1.80058;11.05507;2
GYRO;1.995;382210.416;-3.26086;0.07147;-0.82808;2
MAGN;1.995;382210.416;24.66125;-16.54205;-28.79028;3
PRES;1.995;382210.402;1014.7523;3
AHRS;1.996;382210.431;8.0247;4.6199;102.0861;0.01269;0.07965;0.77686;3
LIGH;2.005;382210.385;479.0;3
LIGH;2.005;382210.436;489.6;3
ACCE;2.014;382210.436;-0.27344;1.07265;9.64293;2
GYRO;2.014;382210.436;-2.16710;-0.02382;-1.32994;2
MAGN;2.015;382210.436;24.88403;-15.60669;-28.91998;3
AHRS;2.015;382210.450;5.7335;4.7508;100.7251;-0.00000;0.06489;0.76979;3
PRES;2.024;382210.436;1014.7523;3
ACCE;2.034;382210.456;-2.11786;-0.07266;9.44617;2
GYRO;2.034;382210.456;-1.12773;0.01241;-1.14590;2
MAGN;2.035;382210.456;25.69275;-12.06055;-29.55933;3
AHRS;2.035;382210.470;4.5877;4.9285;99.7050;-0.00706;0.05827;0.76418;3
ACCE;2.054;382210.476;-2.20309;0.28261;9.64313;2
AHRS;2.056;382210.490;4.6067;4.8816;99.2359;-0.00640;0.05816;0.76154;3
GYRO;2.057;382210.476;-0.12053;-0.03918;-0.54172;2
MAGN;2.058;382210.476;26.17950;-9.62372;-30.27344;3
PRES;2.058;382210.469;1014.7523;3
ACCE;2.073;382210.496;-0.24287;0.89256;9.23419;2
GYRO;2.074;382210.496;0.74557;-0.51482;-0.25835;2
MAGN;2.075;382210.496;25.70953;-9.46808;-30.62897;3
AHRS;2.076;382210.510;5.5601;4.2139;98.8479;0.00364;0.06070;0.75930;3
PRES;2.083;382210.503;1014.7523;3
ACCE;2.093;382210.516;1.25339;0.66454;8.59584;2
GYRO;2.093;382210.516;1.16711;-0.92203;-0.61179;2
MAGN;2.094;382210.516;24.55139;-9.11713;-30.78613;3
AHRS;2.094;382210.530;6.8054;3.1937;97.9988;0.01793;0.06303;0.75416;3
LIGH;2.106;382210.486;495.8;3
LIGH;2.107;382210.536;501.3;3
ACCE;2.113;382210.536;1.16719;1.02306;8.05685;2
GYRO;2.114;382210.536;0.98563;-0.78430;-1.26648;2
MAGN;2.114;382210.536;24.32251;-9.11713;-29.44946;3
PRES;2.115;382210.536;1014.7523;3
AHRS;2.115;382210.550;7.7330;2.5365;96.4301;0.02846;0.06498;0.74477;3
ACCE;2.133;382210.557;0.38535;1.70016;8.20882;2
GYRO;2.134;382210.557;0.54816;-0.44579;-1.89746;2
MAGN;2.134;382210.557;24.44153;-9.11713;-30.37872;3
AHRS;2.135;382210.569;8.2109;2.3055;94.1551;0.03405;0.06608;0.73123;3
PRES;2.142;382210.570;1014.7523;3
ACCE;2.153;382210.577;0.21213;2.05103;9.86415;2
GYRO;2.153;382210.577;0.40073;-0.50024;-2.39500;2
MAGN;2.154;382210.577;24.22638;-9.17969;-31.77948;3
AHRS;2.154;382210.589;8.5869;2.1072;91.2975;0.03921;0.06634;0.71390;3
ACCE;2.173;382210.597;-0.88527;1.04988;9.94350;2
GYRO;2.174;382210.597;0.60651;-0.59033;-2.65254;2
MAGN;2.174;382210.597;23.47870;-9.28650;-31.26068;3
PRES;2.174;382210.604;1014.7523;3
AHRS;2.175;382210.609;9.1983;1.8703;88.2370;0.04623;0.06749;0.69475;3
ACCE;2.192;382210.617;-0.83528;-0.00023;10.27191;2
GYRO;2.193;382210.617;1.05579;-0.83978;-2.46986;2
MAGN;2.193;382210.617;23.54584;-8.14819;-31.84814;3
AHRS;2.194;382210.629;10.3202;1.3674;85.4837;0.05798;0.06977;0.67669;3
PRES;2.202;382210.637;1014.7523;3
LIGH;2.207;382210.587;502.9;3
LIGH;2.207;382210.637;503.9;3
ACCE;2.212;382210.637;-0.63786;-0.01335;11.25598;2
GYRO;2.213;382210.637;1.64508;-0.59505;-1.89351;2
MAGN;2.213;382210.637;23.64807;-6.00128;-31.65741;3
AHRS;2.214;382210.649;12.1106;1.1822;83.4381;0.07191;0.07785;0.66254;3
ACCE;2.232;382210.657;-0.21071;1.28468;10.53862;2
GYRO;2.233;382210.657;2.20470;0.37068;-1.29518;2
MAGN;2.233;382210.657;23.64807;-5.40466;-30.10864;3
AHRS;2.234;382210.669;14.5565;2.0194;82.0172;0.08412;0.09631;0.65247;3
ACCE;2.252;382210.677;-0.84827;2.27138;8.39206;2
GYRO;2.252;382210.677;2.56923;1.12225;-1.10951;2
MAGN;2.253;382210.677;23.57178;-5.77850;-30.76172;3
AHRS;2.253;382210.689;17.4135;3.6570;80.6843;0.09490;0.12198;0.64325;3
PRES;2.261;382210.671;1014.7523;3
ACCE;2.272;382210.698;-1.52467;3.73891;6.82265;2
GYRO;2.272;382210.698;2.25638;1.83974;-1.04846;2
MAGN;2.273;382210.698;24.17145;-6.63452;-30.76324;3
AHRS;2.273;382210.708;19.8487;6.2771;79.2988;0.09809;0.15133;0.63486;3
SOUN;2.288;1189.11;0.03629;65.18
ACCE;2.293;382210.718;-1.28835;3.90929;5.11359;2
GYRO;2.293;382210.718;1.20721;3.10004;-0.77486;2
MAGN;2.294;382210.718;24.99847;-7.09229;-29.77905;3
PRES;2.294;382210.704;1014.7523;3
AHRS;2.295;382210.728;21.1477;10.2087;78.1791;0.08672;0.18313;0.63004;3
LIGH;2.309;382210.688;492.9;3
LIGH;2.309;382210.738;480.0;3
ACCE;2.311;382210.738;-1.61932;3.01584;7.84866;2
GYRO;2.312;382210.738;0.41559;2.14693;-0.67586;2
MAGN;2.312;382210.738;24.99847;-7.25708;-29.13818;3
AHRS;2.313;382210.748;21.4985;12.9415;77.2533;0.07566;0.20218;0.62580;3
PRES;2.321;382210.738;1014.7523;3
ACCE;2.331;382210.758;-1.64693;3.14027;11.08928;2
GYRO;2.332;382210.758;0.68224;0.45905;-1.01970;2
MAGN;2.333;382210.758;26.69067;-8.10699;-27.63519;3
AHRS;2.334;382210.768;21.9433;13.9368;75.9421;0.07565;0.21013;0.61776;3
ACCE;2.351;382210.778;-2.07686;3.05606;9.56479;2
GYRO;2.352;382210.778;1.18654;0.64046;-1.37251;2
MAGN;2.352;382210.778;28.37372;-8.77991;-26.81580;3
PRES;2.353;382210.771;1014.7523;3
AHRS;2.353;382210.788;22.8298;15.3615;74.0448;0.07771;0.22270;0.60604;3
ACCE;2.371;382210.798;-2.94012;3.52351;9.42900;2
GYRO;2.371;382210.798;1.40057;1.09245;-1.50287;2
MAGN;2.372;382210.798;29.80499;-8.24280;-26.11542;3
AHRS;2.372;382210.808;23.8565;17.4479;71.8568;0.07835;0.24004;0.59285;3
PRES;2.380;382210.805;1014.7523;3
ACCE;2.391;382210.818;-3.62119;3.68495;10.40236;2
GYRO;2.391;382210.818;1.76007;1.78058;-1.40175;2
MAGN;2.391;382210.818;30.15137;-7.58362;-25.31738;3
AHRS;2.392;382210.827;25.2248;20.3719;69.5727;0.07805;0.26435;0.57969;3
LIGH;2.407;382210.788;484.8;3
LIGH;2.408;382210.839;492.9;3
AHRS;2.412;382210.847;27.1924;24.2917;67.2952;0.07800;0.29758;0.56767;3
ACCE;2.414;382210.839;-4.09470;3.50998;11.31342;2
GYRO;2.414;382210.839;2.40480;2.61073;-1.13078;2
MAGN;2.414;382210.839;29.38538;-7.42950;-25.16785;3
PRES;2.415;382210.839;1014.7523;3
ACCE;2.431;382210.859;-3.94452;3.59111;10.19501;2
GYRO;2.431;382210.859;3.33498;3.18774;-0.93719;2
MAGN;2.432;382210.859;31.52008;-7.81860;-23.46191;3
AHRS;2.432;382210.867;30.0101;29.1688;64.6263;0.08175;0.33949;0.55478;3
PRES;2.440;382210.872;1014.7523;3
ACCE;2.451;382210.879;-3.71355;3.87532;7.59489;2
GYRO;2.451;382210.879;4.11975;3.44867;-1.00545;2
MAGN;2.452;382210.879;33.89435;-8.70361;-20.26215;3
AHRS;2.452;382210.887;33.3757;34.9892;61.0093;0.08980;0.38712;0.53811;3
ACCE;2.470;382210.899;-4.04782;4.52567;4.25687;2
GYRO;2.471;382210.899;4.31799;3.84465;-1.12065;2
MAGN;2.472;382210.899;34.44824;-9.11713;-18.91174;3
PRES;2.472;382210.906;1014.7523;3
AHRS;2.473;382210.907;36.5583;41.9386;56.4160;0.09747;0.43789;0.51801;3
ACCE;2.490;382210.919;-5.13164;5.36795;0.98824;2
GYRO;2.491;382210.919;3.86337;3.93269;-1.12239;2
MAGN;2.491;382210.919;34.97009;-9.43146;-15.95154;3
AHRS;2.492;382210.927;38.9493;49.5170;51.3587;0.10175;0.48703;0.49682;3
LIGH;2.509;382210.889;475.4;3
LIGH;2.509;382210.939;453.9;3
ACCE;2.510;382210.939;-6.64905;5.69518;0.34659;2
GYRO;2.511;382210.939;2.96909;3.23923;-1.00247;2
MAGN;2.512;382210.939;36.14807;-10.26611;-11.41968;3
AHRS;2.512;382210.947;40.3120;56.3264;46.6945;0.10331;0.52719;0.47731;3
ACCE;2.531;382210.959;-6.86742;6.27124;3.45825;2
GYRO;2.531;382210.959;2.15031;2.69287;-0.77998;2
MAGN;2.532;382210.959;36.64246;-10.63538;-9.85565;3
PRES;2.533;382210.939;1014.7523;3
AHRS;2.533;382210.966;40.9058;61.8095;43.1038;0.10208;0.55773;0.46225;3
ACCE;2.550;382210.980;-8.02615;4.97466;3.49150;2
GYRO;2.550;382210.980;1.49011;3.71675;-0.61176;2
MAGN;2.551;382210.980;37.87537;-10.07538;-7.11975;3
AHRS;2.551;382210.986;41.0896;67.3099;40.6807;0.09352;0.58812;0.45329;3
PRES;2.559;382210.973;1014.7523;3
ACCE;2.571;382211.000;-8.59380;5.70276;1.00424;2
GYRO;2.571;382211.000;0.89816;5.12088;0.03410;2
MAGN;2.572;382211.000;38.49792;-9.56268;-2.82745;3
AHRS;2.572;382211.006;41.2990;73.8380;39.3469;0.07625;0.62420;0.45133;3
ACCE;2.590;382211.020;-6.97714;7.69836;-0.43033;2
GYRO;2.591;382211.020;0.69795;5.41235;0.73857;2
MAGN;2.592;382211.020;38.49792;-9.45435;-1.45874;3
PRES;2.592;382211.006;1014.7523;3
AHRS;2.593;382211.026;42.1709;80.6001;38.6237;0.05936;0.66027;0.45493;3
WIFI;2.604;382211.024;eduroam;00:13:c3:44:b0:71;-86
WIFI;2.604;382211.024;eduroam;00:13:c3:44:c7:21;-74
WIFI;2.604;382211.024;UJI;00:13:c3:44:c7:20;-74
WIFI;2.604;382211.024;UJI;00:14:69:f2:35:50;-81
WIFI;2.604;382211.024;eduroam;00:19:56:ac:7b:01;-69
WIFI;2.604;382211.024;UJI;00:19:56:ac:7b:00;-68
WIFI;2.604;382211.024;eduroam;00:13:c3:44:b5:61;-76
WIFI;2.604;382211.024;eduroam;00:1a:6d:9b:9a:21;-78
WIFI;2.604;382211.024;eduroam;00:1a:a1:5c:f9:61;-80
WIFI;2.604;382211.024;RobInLab Guest;06:25:bc:8a:8d:89;-79
WIFI;2.604;382206.990;Pruebas;2e:d9:9f:d9:fa:21;-84
WIFI;2.604;382211.024;RobInLab WiFiNet;00:25:bc:8a:8d:89;-80
WIFI;2.604;382206.989;TP-LINK_1280;ec:08:6b:23:7b:1d;-86
WIFI;2.604;382206.997;eduroam;00:13:c3:44:d8:e1;-85
WIFI;2.604;382211.024;eduroam;00:13:c3:44:d6:71;-84
WIFI;2.604;382206.997;eduroam;00:13:c3:44:ee:f1;-89
WIFI;2.604;382211.024;UJI;00:1a:a1:5c:f9:60;-81
WIFI;2.604;382211.024;UJI;00:13:c3:44:b5:60;-77
WIFI;2.604;382206.990;UJI;00:13:c3:44:d9:b0;-83
WIFI;2.604;382211.024;UJI;00:1a:6d:9b:9a:20;-80
WIFI;2.604;382211.024;PIROBOTNET;00:12:17:de:2b:03;-82
WIFI;2.604;382206.997;UJI;00:13:c3:44:d8:20;-92
WIFI;2.604;382211.024;Tombatossals_wifi_low;c0:c1:c0:5a:a0:53;-81
WIFI;2.604;382211.024;UJI;00:1a:a1:5c:f6:50;-83
WIFI;2.604;382211.024;UJI;00:13:c3:44:d6:70;-84
WIFI;2.604;382211.024;UJI;00:13:c3:44:ee:f0;-84
ACCE;2.618;382211.040;-6.27261;7.46593;-1.68091;2
GYRO;2.619;382211.040;1.06606;4.45328;0.89232;2
MAGN;2.619;382211.040;38.01880;-8.97675;3.21350;3
LIGH;2.619;382210.990;512.9;3
LIGH;2.620;382211.040;584.4;3
AHRS;2.620;382211.046;43.4037;86.8645;37.3365;0.04994;0.69111;0.45681;3
PRES;2.621;382211.040;1014.7523;3
ACCE;2.629;382211.060;-7.18362;6.24164;-0.14317;2
GYRO;2.630;382211.060;1.48656;3.10316;0.85100;2
MAGN;2.630;382211.060;36.60126;-10.00214;8.22449;3
AHRS;2.631;382211.066;44.4677;92.3298;35.1180;0.04842;0.71565;0.45364;3
ACCE;2.649;382211.080;-8.81058;4.99280;2.13951;2
GYRO;2.650;382211.080;1.90761;3.03096;1.12086;2
MAGN;2.651;382211.080;36.13586;-10.46753;9.40704;3
PRES;2.651;382211.074;1014.7523;3
AHRS;2.651;382211.085;45.4811;97.7327;32.3254;0.05087;0.73796;0.44852;3
ACCE;2.669;382211.100;-7.58479;4.48196;3.29384;2
GYRO;2.669;382211.100;2.57069;4.33069;1.91197;2
MAGN;2.670;382211.100;35.49957;-11.10382;12.26349;3
AHRS;2.670;382211.105;46.8416;105.1358;28.4356;0.05523;0.76567;0.44295;3
PRES;2.678;382211.107;1014.7523;3
ACCE;2.688;382211.121;-5.38789;3.87321;1.80504;2
GYRO;2.689;382211.121;3.42296;6.26917;2.95653;2
MAGN;2.689;382211.121;34.12476;-10.40497;16.61072;3
AHRS;2.690;382211.125;48.6250;116.2903;22.4633;0.06236;0.80156;0.43669;3
ACCE;2.709;382211.141;-2.46292;4.43507;-2.18282;2
GYRO;2.709;382211.141;3.86115;8.03671;4.25266;2
MAGN;2.710;382211.141;33.77380;-10.13031;17.64069;3
PRES;2.711;382211.141;1014.7523;3
LIGH;2.711;382211.090;783.4;3
LIGH;2.712;382211.141;1004.7;3
AHRS;2.712;382211.145;50.3196;131.7793;13.8137;0.07306;0.84105;0.42970;3
ACCE;2.728;382211.161;4.92232;7.89789;-8.00052;2
GYRO;2.729;382211.161;3.44014;8.92299;5.18456;2
MAGN;2.729;382211.161;31.21185;-10.53467;22.24121;3
AHRS;2.730;382211.165;51.2551;150.3735;2.9896;0.08781;0.87425;0.42402;3
SOUN;2.731;1946.29;0.05940;69.45
PRES;2.737;382211.174;1014.7523;3
ACCE;2.748;382211.181;9.73778;9.89322;-8.96045;2
GYRO;2.749;382211.181;3.15575;7.58588;4.64841;2
MAGN;2.749;382211.181;23.01331;-9.94873;29.70123;3
AHRS;2.750;382211.185;50.3451;168.3434;-8.0186;0.10604;0.89513;0.41569;3
ACCE;2.768;382211.201;7.56245;7.39627;-7.30733;2
GYRO;2.769;382211.201;3.35312;5.77899;2.92700;2
MAGN;2.769;382211.201;21.28601;-9.79156;31.14166;3
AHRS;2.770;382211.205;47.3117;-178.6042;-15.5400;0.11899;0.90816;0.39904;3
ACCE;2.788;382211.221;5.46094;4.94930;-6.17368;2
GYRO;2.788;382211.221;3.73230;5.50398;2.06396;2
MAGN;2.789;382211.221;13.88702;-9.79156;33.08563;3
AHRS;2.789;382211.224;43.0893;-169.6181;-19.3409;-0.12285;-0.91874;-0.37466;3
PRES;2.797;382211.208;1014.7523;3
ACCE;2.808;382211.241;1.84047;3.19487;-6.45338;2
GYRO;2.808;382211.241;4.41641;5.83427;2.14986;2
MAGN;2.809;382211.241;6.42548;-7.18536;36.55548;3
AHRS;2.809;382211.244;37.9754;-161.7240;-21.3721;-0.12234;-0.92698;-0.34351;3
LIGH;2.810;382211.191;1816.8;3
LIGH;2.810;382211.241;2726.1;3
ACCE;2.828;382211.262;2.56261;2.16225;-8.03011;2
GYRO;2.828;382211.262;4.80560;6.41701;2.96085;2
MAGN;2.829;382211.262;5.42297;-6.75507;37.06818;3
PRES;2.829;382211.241;1014.7523;3
AHRS;2.831;382211.264;31.9508;-153.8289;-22.5641;-0.12209;-0.93051;-0.30548;3
ACCE;2.847;382211.282;4.37585;2.74194;-11.44939;2
GYRO;2.848;382211.282;4.38799;6.76938;3.41396;2
MAGN;2.849;382211.282;-0.57068;-2.26135;35.60638;3
AHRS;2.850;382211.284;25.5669;-145.6260;-23.5781;-0.12634;-0.92537;-0.26580;3
PRES;2.857;382211.275;1014.7523;3
ACCE;2.867;382211.302;6.86459;3.59074;-12.95010;2
GYRO;2.868;382211.302;3.46574;6.03160;3.77429;2
MAGN;2.868;382211.302;-8.18481;5.16510;32.00226;3
AHRS;2.869;382211.304;19.5815;-137.9883;-24.3000;-0.13403;-0.91217;-0.22954;3
ACCE;2.887;382211.322;11.03766;3.93575;-13.58789;2
GYRO;2.888;382211.322;2.13477;5.51022;3.51346;2
MAGN;2.889;382211.322;-8.92029;5.90210;31.63452;3
PRES;2.889;382211.309;1014.7523;3
AHRS;2.889;382211.324;14.5071;-131.2071;-25.0088;-0.14469;-0.89328;-0.20097;3
ACCE;2.907;382211.342;10.40553;3.53223;-12.56947;2
GYRO;2.907;382211.342;0.74823;4.62683;2.30701;2
MAGN;2.909;382211.342;-14.42719;9.51843;29.02679;3
AHRS;2.909;382211.343;11.0921;-125.3948;-25.7899;-0.15416;-0.87203;-0.18560;3
LIGH;2.912;382211.292;2413.3;3
LIGH;2.912;382211.342;1909.4;3
PRES;2.916;382211.342;1014.7523;3
ACCE;2.927;382211.362;6.97371;2.21521;-9.39673;2
GYRO;2.927;382211.362;-0.24519;3.37610;1.20688;2
MAGN;2.928;382211.362;-16.90674;14.41956;26.18408;3
AHRS;2.928;382211.363;9.4383;-120.9102;-26.4506;-0.15887;-0.85331;-0.18211;3
ACCE;2.947;382211.382;7.29182;1.08215;-6.02818;2
GYRO;2.947;382211.382;-0.72220;3.13788;1.09029;2
MAGN;2.948;382211.382;-17.02118;14.67590;26.03760;3
PRES;2.948;382211.376;1014.7523;3
AHRS;2.949;382211.383;8.6628;-117.2205;-27.3555;-0.16305;-0.83637;-0.18545;3
ACCE;2.967;382211.403;9.35133;1.11182;-3.52390;2
GYRO;2.967;382211.403;-0.54727;3.57550;1.21622;2
MAGN;2.968;382211.403;-19.82422;16.81824;25.23346;3
AHRS;2.968;382211.403;7.8223;-113.3073;-28.5282;-0.16901;-0.81696;-0.19035;3
PRES;2.976;382211.409;1014.7610;3
ACCE;2.986;382211.423;9.83414;1.32138;-5.40697;2
GYRO;2.987;382211.423;-0.12619;3.96014;1.21077;2
MAGN;2.987;382211.423;-22.56927;15.86609;22.60132;3
AHRS;2.988;382211.423;6.7010;-108.9152;-29.4052;-0.17330;-0.79432;-0.19328;3
AHRS;3.007;382211.443;5.4780;-104.2967;-29.9329;-0.17536;-0.76952;-0.19474;3
LIGH;3.012;382211.392;1695.2;3
LIGH;3.012;382211.443;1526.6;3
ACCE;3.033;382211.443;11.54553;2.48857;-6.24042;2
AHRS;3.039;382211.463;4.8546;-100.0788;-30.4819;-0.17507;-0.74602;-0.20001;3
GYRO;3.040;382211.443;-0.32649;4.18286;1.22438;2
MAGN;3.040;382211.443;-22.59979;15.87372;22.55859;3
PRES;3.040;382211.443;1014.7623;3
ACCE;3.046;382211.463;12.98500;3.32190;-7.74104;2
GYRO;3.047;382211.463;-0.69824;3.28682;0.18970;2
MAGN;3.047;382211.463;-24.00208;17.88635;19.52667;3
AHRS;3.047;382211.482;5.9252;-97.3840;-31.2829;-0.16940;-0.73159;-0.21512;3
ACCE;3.066;382211.483;14.99196;3.90582;-8.66995;2
GYRO;3.066;382211.483;-1.60648;1.45779;-1.74492;2
MAGN;3.067;382211.483;-26.80817;18.05115;15.49988;3
PRES;3.067;382211.476;1014.7623;3
AHRS;3.067;382211.502;9.6030;-96.6528;-33.1188;-0.15879;-0.72931;-0.24876;3
ACCE;3.086;382211.503;18.66475;2.76205;-9.59604;2
GYRO;3.086;382211.503;-3.12364;-0.62825;-4.37688;2
MAGN;3.086;382211.503;-26.82648;17.99774;15.48309;3
AHRS;3.087;382211.522;16.3732;-97.3661;-36.8150;-0.14555;-0.73507;-0.30783;3
PRES;3.095;382211.510;1014.7649;3
ACCE;3.105;382211.523;19.42441;-0.19991;-7.69749;2
GYRO;3.106;382211.523;-5.01312;-2.37703;-7.19214;2
MAGN;3.107;382211.523;-27.32849;16.74194;15.28168;3
AHRS;3.107;382211.542;25.9415;-97.9950;-42.7594;-0.13097;-0.73850;-0.39081;3
LIGH;3.113;382211.493;1308.3;3
LIGH;3.113;382211.544;1082.3;3
ACCE;3.125;382211.544;18.34396;-2.86836;-5.35606;2
AHRS;3.127;382211.562;37.4974;-97.3500;-50.8956;-0.11391;-0.73333;-0.48664;3
GYRO;3.127;382211.544;-6.48753;-3.21507;-9.25078;2
MAGN;3.128;382211.544;-29.84619;12.65106;16.81671;3
PRES;3.128;382211.544;1014.7723;3
ACCE;3.145;382211.564;17.02417;-4.59732;-2.82523;2
GYRO;3.146;382211.564;-7.13725;-4.16759;-10.80396;2
MAGN;3.146;382211.564;-29.79736;11.26099;17.34467;3
AHRS;3.146;382211.582;50.2521;-94.4274;-61.9460;-0.09465;-0.71814;-0.58368;3
PRES;3.154;382211.577;1014.7723;3
ACCE;3.165;382211.584;9.96811;-4.99498;-3.85298;2
GYRO;3.165;382211.584;-7.41158;-5.33797;-11.76231;2
MAGN;3.166;382211.584;-28.58276;-3.43323;22.43500;3
AHRS;3.166;382211.601;62.8433;-86.4545;-79.0570;-0.07899;-0.69257;-0.67115;3
ACCE;3.185;382211.604;6.60448;-2.87953;-0.98927;2
GYRO;3.185;382211.604;-7.56599;-6.89891;-11.45039;2
MAGN;3.186;382211.604;-22.58911;-17.21649;23.89679;3
PRES;3.186;382211.611;1014.7658;3
AHRS;3.186;382211.621;71.9995;-63.9175;-111.7975;-0.07499;-0.65303;-0.74280;3
ACCE;3.206;382211.624;2.61299;-2.81871;2.75468;2
GYRO;3.207;382211.624;-7.72581;-7.62480;-10.23378;2
MAGN;3.207;382211.624;-21.01593;-19.07806;23.89679;3
AHRS;3.207;382211.641;72.5667;-26.8143;-159.0550;-0.07916;-0.60004;-0.79601;3
LIGH;3.216;382211.594;1201.0;3
LIGH;3.216;382211.644;1373.0;3
PRES;3.216;382211.644;1014.7623;3
ACCE;3.227;382211.644;-0.51379;-1.01326;6.91757;2
GYRO;3.227;382211.644;-7.27257;-7.47870;-8.46207;2
MAGN;3.227;382211.644;-9.09271;-31.37665;22.77222;3
AHRS;3.227;382211.661;66.5041;-6.2762;170.6546;0.09023;0.54195;0.82979;3
ACCE;3.246;382211.664;-3.71068;0.39890;8.50752;2
GYRO;3.247;382211.664;-5.97061;-7.11147;-6.55511;2
MAGN;3.247;382211.664;3.73535;-36.79199;16.65192;3
PRES;3.247;382211.678;1014.7623;3
AHRS;3.247;382211.681;59.9492;-0.3850;155.6981;0.10801;0.48781;0.84648;3
ACCE;3.265;382211.685;-5.03314;2.92122;8.90546;2
GYRO;3.265;382211.685;-4.53009;-6.52303;-4.43399;2
MAGN;3.266;382211.685;5.68237;-37.17041;15.36560;3
AHRS;3.266;382211.701;54.8340;-0.6958;147.9199;0.13241;0.44104;0.85233;3
SOUN;3.281;402.42;0.01228;55.76
ACCE;3.287;382211.705;-4.21017;5.43542;7.71100;2
GYRO;3.287;382211.705;-3.39214;-6.07275;-2.70407;2
MAGN;3.287;382211.705;15.25269;-38.57880;7.91016;3
AHRS;3.288;382211.720;51.0694;-3.6200;143.5436;0.16184;0.40031;0.85236;3
ACCE;3.306;382211.725;-0.48521;6.21030;5.76129;2
GYRO;3.306;382211.725;-2.87674;-5.50078;-1.62445;2
AHRS;3.307;382211.740;47.8716;-7.4236;140.3500;0.19297;0.36080;0.84912;3
MAGN;3.307;382211.725;19.42902;-37.63580;0.68054;3
PRES;3.307;382211.711;1014.7623;3
LIGH;3.318;382211.695;1060.8;3
LIGH;3.319;382211.745;670.2;3
ACCE;3.328;382211.745;2.26778;6.23372;5.60843;2
GYRO;3.328;382211.745;-2.95142;-5.52863;-1.69383;2
AHRS;3.328;382211.760;44.6669;-11.2558;136.6169;0.22406;0.31786;0.84157;3
MAGN;3.329;382211.745;19.81812;-37.32452;-0.76294;3
PRES;3.337;382211.745;1014.7623;3
ACCE;3.346;382211.765;-0.18152;4.99414;7.36743;2
GYRO;3.346;382211.765;-3.24205;-6.01270;-2.25134;2
MAGN;3.347;382211.765;21.19904;-35.70404;-6.95496;3
AHRS;3.347;382211.780;41.4592;-15.1192;132.1285;0.25482;0.27079;0.82851;3
ACCE;3.366;382211.785;-1.99538;4.82344;10.23598;2
GYRO;3.367;382211.785;-3.08163;-6.03085;-2.03500;2
MAGN;3.369;382211.785;21.45386;-33.92334;-11.17401;3
PRES;3.371;382211.779;1014.7623;3
AHRS;3.372;382211.800;38.6581;-19.0370;128.4789;0.28241;0.22618;0.81436;3
ACCE;3.384;382211.805;0.27742;4.67801;9.37148;2
AHRS;3.386;382211.820;36.5525;-22.9342;126.5403;0.30684;0.18959;0.80311;3
GYRO;3.388;382211.805;-2.33551;-4.79335;-0.87897;2
MAGN;3.389;382211.805;21.54694;-33.36182;-13.18665;3
PRES;3.394;382211.812;1014.7623;3
AHRS;3.406;382211.840;35.3409;-27.1458;124.8469;0.33480;0.15803;0.78801;3
ACCE;3.408;382211.826;4.52141;5.27054;8.39790;2
GYRO;3.409;382211.826;-1.52103;-4.42842;-0.50040;2
MAGN;3.411;382211.826;21.05255;-30.96161;-20.10193;3
LIGH;3.418;382211.795;549.5;3
LIGH;3.419;382211.846;472.3;3
AHRS;3.428;382211.859;35.1087;-31.6881;122.4121;0.36788;0.12890;0.76414;3
ACCE;3.429;382211.846;4.15999;4.52185;9.16853;2
GYRO;3.430;382211.846;-0.98363;-5.07829;-1.31012;2
MAGN;3.431;382211.846;19.26117;-28.69263;-24.18060;3
PRES;3.432;382211.846;1014.7623;3
ACCE;3.445;382211.866;3.45013;4.65851;9.61526;2
GYRO;3.446;382211.866;-0.49458;-5.69600;-1.94667;2
MAGN;3.447;382211.866;18.06030;-27.92969;-25.56305;3
AHRS;3.448;382211.879;35.8203;-36.4931;119.7241;0.40430;0.10299;0.73319;3
PRES;3.454;382211.879;1014.7623;3
AHRS;3.466;382211.899;37.3420;-41.4438;116.9635;0.44229;0.08001;0.69615;3
ACCE;3.467;382211.886;5.23790;6.20135;7.75902;2
GYRO;3.468;382211.886;-0.02715;-5.82216;-2.27275;2
MAGN;3.469;382211.886;14.52026;-26.10168;-29.12903;3
ACCE;3.486;382211.906;6.22546;6.42163;7.27562;2
GYRO;3.487;382211.906;0.06535;-5.72972;-2.58566;2
AHRS;3.488;382211.919;39.3047;-46.1397;114.0262;0.47800;0.05862;0.65501;3
MAGN;3.490;382211.906;12.51068;-25.65460;-30.43671;3
PRES;3.491;382211.913;1014.7623;3
ACCE;3.504;382211.926;6.03905;5.34030;8.75206;2
GYRO;3.505;382211.926;-0.02789;-5.08394;-2.79205;2
MAGN;3.506;382211.926;11.51733;-25.28381;-31.16302;3
AHRS;3.507;382211.939;41.4777;-49.6822;111.0062;0.50579;0.04233;0.61519;3
PRES;3.514;382211.946;1014.7623;3
LIGH;3.516;382211.896;586.1;3
LIGH;3.517;382211.946;729.3;3
ACCE;3.525;382211.946;7.56934;5.39380;8.00745;2
GYRO;3.526;382211.946;0.11081;-4.05206;-3.20929;2
MAGN;3.527;382211.946;8.51746;-24.64294;-32.91626;3
AHRS;3.528;382211.959;44.2924;-51.8805;107.8088;0.52710;0.03522;0.57587;3
ACCE;3.545;382211.967;7.36484;6.23958;5.87671;2
GYRO;3.546;382211.967;0.48419;-3.40294;-4.20219;2
MAGN;3.547;382211.967;6.43616;-24.64294;-33.72955;3
AHRS;3.548;382211.978;48.3473;-52.9221;104.0133;0.54604;0.03867;0.53133;3
ACCE;3.564;382211.987;4.63617;6.62021;5.72160;2
GYRO;3.566;382211.987;0.93329;-3.03169;-5.05557;2
AHRS;3.567;382211.998;53.5018;-52.9760;99.6542;0.56421;0.05090;0.48119;3
MAGN;3.568;382211.987;6.15692;-24.08752;-33.45795;3
PRES;3.573;382211.980;1014.7623;3
ACCE;3.587;382212.007;-0.52399;5.74489;6.62589;2
AHRS;3.588;382212.018;58.0479;-51.9039;96.0883;0.57623;0.06859;0.44275;3
GYRO;3.590;382212.007;1.19502;-1.86673;-4.39180;2
MAGN;3.591;382212.007;5.25513;-23.07739;-33.42285;3
ACCE;3.606;382212.027;-1.25748;6.32391;7.30348;2
GYRO;3.608;382212.027;1.14774;0.33917;-2.02182;2
MAGN;3.609;382212.027;4.57916;-22.78595;-33.89435;3
PRES;3.610;382212.014;1014.7623;3
AHRS;3.611;382212.038;60.5935;-50.4253;94.9694;0.57955;0.08787;0.43057;3
LIGH;3.619;382211.997;958.2;3
LIGH;3.624;382212.047;1200.7;3
ACCE;3.625;382212.047;4.16032;7.74649;5.42513;2
GYRO;3.627;382212.047;1.68642;1.27652;-0.61438;2
MAGN;3.629;382212.047;5.65796;-23.71216;-33.59375;3
AHRS;3.633;382212.058;62.2794;-50.7517;97.1376;0.58419;0.10759;0.43316;3
PRES;3.636;382212.047;1014.7623;3
ACCE;3.646;382212.067;5.34888;8.19882;1.44438;2
AHRS;3.648;382212.078;64.6195;-52.1757;99.2550;0.59410;0.12497;0.42604;3
GYRO;3.650;382212.067;1.93098;0.44919;-1.14458;2
MAGN;3.651;382212.067;7.73773;-24.81079;-32.76825;3
ACCE;3.667;382212.087;4.07198;8.71820;3.03268;2
GYRO;3.668;382212.087;1.17538;-0.79173;-2.00243;2
MAGN;3.669;382212.087;8.62885;-24.81079;-32.24792;3
AHRS;3.671;382212.098;67.2170;-52.4913;98.5293;0.60304;0.13584;0.40628;3
PRES;3.672;382212.081;1014.7623;3
ACCE;3.684;382212.108;2.08376;8.13873;6.29779;2
GYRO;3.686;382212.108;0.94646;-1.19090;-2.29156;2
MAGN;3.687;382212.108;8.54340;-26.58691;-31.50482;3
AHRS;3.688;382212.117;69.8537;-51.6532;96.2164;0.61000;0.14513;0.38282;3
PRES;3.693;382212.114;1014.7623;3
ACCE;3.705;382212.128;1.60228;8.23888;5.75835;2
GYRO;3.706;382212.128;1.39774;-0.52496;-2.05350;2
MAGN;3.707;382212.128;8.54645;-28.26843;-30.68085;3
AHRS;3.709;382212.137;72.5763;-51.1570;95.1504;0.61703;0.15929;0.36430;3
LIGH;3.720;382212.097;1195.0;3
LIGH;3.725;382212.148;1139.9;3
ACCE;3.726;382212.148;1.93375;9.03535;3.35043;2
AHRS;3.727;382212.157;75.4240;-51.7243;96.0707;0.62464;0.17853;0.35089;3
GYRO;3.729;382212.148;1.81029;0.27458;-1.82713;2
MAGN;3.730;382212.148;8.62885;-28.18604;-30.60150;3
PRES;3.731;382212.148;1014.7623;3
SOUN;3.732;139.78;0.00427;46.58
ACCE;3.745;382212.168;1.77838;9.42038;2.39069;2
GYRO;3.746;382212.168;1.91400;0.74023;-1.84535;2
AHRS;3.748;382212.177;78.3752;-52.8674;98.0636;0.63149;0.20100;0.33964;3
MAGN;3.752;382212.168;9.73511;-27.81830;-29.88129;3
PRES;3.753;382212.181;1014.7623;3
ACCE;3.765;382212.188;1.34315;9.48450;1.77182;2
GYRO;3.767;382212.188;1.87857;1.04253;-1.90692;2
MAGN;3.768;382212.188;11.97815;-29.21448;-28.17535;3
AHRS;3.769;382212.197;81.3535;-54.1373;100.5347;0.63640;0.22574;0.32976;3
ACCE;3.785;382212.208;1.10561;9.62076;0.33560;2
GYRO;3.787;382212.208;1.73260;1.06827;-1.95590;2
MAGN;3.788;382212.208;13.01727;-30.54810;-27.30865;3
PRES;3.789;382212.215;1014.7623;3
AHRS;3.790;382212.217;84.2863;-55.9841;103.6419;0.63979;0.25063;0.32001;3
ACCE;3.806;382212.228;-0.03035;10.23405;-0.44119;2
AHRS;3.808;382212.236;87.1304;-56.8095;105.4024;0.64154;0.27336;0.30835;3
GYRO;3.809;382212.228;1.41756;0.85828;-2.06104;2
MAGN;3.812;382212.228;14.51111;-30.05066;-26.23901;3
LIGH;3.823;382212.198;925.9;3
LIGH;3.824;382212.248;685.2;3
ACCE;3.825;382212.248;-1.38188;10.57167;-0.74066;2
GYRO;3.827;382212.248;1.05789;0.77663;-2.02448;2
AHRS;3.828;382212.256;89.6810;-10.7867;60.1598;0.64088;0.29418;0.29647;3
MAGN;3.830;382212.248;17.39197;-29.70428;-24.29657;3
ACCE;3.845;382212.269;-2.25114;10.38757;-0.53528;2
GYRO;3.846;382212.269;0.74876;0.74635;-1.77571;2
MAGN;3.847;382212.269;18.58521;-29.70428;-23.52142;3
PRES;3.849;382212.248;1014.7623;3
AHRS;3.850;382212.276;87.8661;107.2087;-57.0708;0.63858;0.31260;0.28651;3
ACCE;3.865;382212.289;-2.01015;10.09392;-0.41841;2
GYRO;3.866;382212.289;0.54604;0.73694;-1.47621;2
MAGN;3.867;382212.289;19.22913;-29.27551;-22.05505;3
AHRS;3.872;382212.296;85.9736;109.3271;-58.4627;0.63555;0.32817;0.27877;3
PRES;3.873;382212.282;1014.7623;3
ACCE;3.885;382212.309;-1.50757;9.54512;0.01698;2
AHRS;3.888;382212.316;84.3136;109.1291;-57.3558;0.63124;0.34317;0.27351;3
GYRO;3.891;382212.309;0.35080;0.88838;-1.39633;2
MAGN;3.893;382212.309;21.02509;-29.36096;-20.89539;3
ACCE;3.904;382212.329;-1.93538;8.88020;1.00443;2
GYRO;3.906;382212.329;0.23773;1.29572;-1.43713;2
MAGN;3.907;382212.329;21.79260;-29.53644;-20.72296;3
AHRS;3.908;382212.336;82.6796;108.2534;-55.1049;0.62458;0.36035;0.27102;3
PRES;3.911;382212.316;1014.7623;3
ACCE;3.925;382212.349;-2.69472;8.98528;1.63773;2
GYRO;3.926;382212.349;0.41611;1.91068;-1.35204;2
MAGN;3.927;382212.349;22.71118;-28.38745;-20.72296;3
LIGH;3.930;382212.299;433.6;3
LIGH;3.932;382212.349;180.2;3
AHRS;3.932;382212.356;81.0542;109.2682;-54.0882;0.61681;0.38106;0.27193;3
PRES;3.934;382212.349;1014.7623;3
ACCE;3.950;382212.369;-2.32147;9.41573;0.68935;2
GYRO;3.952;382212.369;0.81200;2.41756;-1.27005;2
MAGN;3.953;382212.369;25.14038;-27.73132;-19.45953;3
AHRS;3.954;382212.375;79.3960;113.0618;-55.2494;0.60971;0.40534;0.27534;3
ACCE;3.975;382212.389;-2.05110;9.46814;-0.94469;2
AHRS;3.975;382212.395;77.5582;117.7167;-57.1880;0.60373;0.43082;0.27773;3
GYRO;3.976;382212.389;1.03462;2.34663;-1.36406;2
MAGN;3.976;382212.389;26.01013;-27.67944;-18.91174;3
PRES;3.976;382212.383;1014.7565;3
ACCE;3.979;382212.410;-2.25380;9.21834;-1.18547;2
GYRO;3.979;382212.410;0.83490;2.07384;-1.57155;2
MAGN;3.980;382212.410;26.86920;-27.06604;-16.87469;3
AHRS;3.980;382212.415;75.5462;120.5799;-57.6874;0.59712;0.45491;0.27702;3
PRES;3.988;382212.416;1014.7523;3
ACCE;4.001;382212.430;-3.01016;8.93550;-0.61815;2
GYRO;4.001;382212.430;0.64091;1.94167;-1.73738;2
MAGN;4.001;382212.430;28.69568;-27.58942;-14.15405;3
AHRS;4.001;382212.435;73.4903;121.6685;-56.5307;0.58814;0.47821;0.27519;3
ACCE;4.020;382212.450;-3.79565;8.99637;0.01218;2
GYRO;4.020;382212.450;0.64088;2.25215;-1.76227;2
MAGN;4.020;382212.450;29.21753;-27.84882;-13.47809;3
PRES;4.021;382212.450;1014.7523;3
AHRS;4.021;382212.455;71.4019;122.6260;-54.9901;0.57737;0.50261;0.27414;3
ACCE;4.042;382212.470;-3.89182;8.90515;-0.13293;2
GYRO;4.043;382212.470;0.80045;2.84534;-1.58177;2
MAGN;4.043;382212.470;29.21753;-26.54419;-12.45880;3
AHRS;4.043;382212.475;69.3740;124.6676;-53.9499;0.56583;0.52917;0.27601;3
PRES;4.047;382212.483;1014.7523;3
ACCE;4.058;382212.490;-2.54437;8.81573;-1.07762;2
GYRO;4.059;382212.490;1.00444;3.57872;-1.44339;2
MAGN;4.059;382212.490;30.94482;-25.49744;-9.43604;3
AHRS;4.059;382212.494;67.3950;128.1388;-53.5824;0.55382;0.55855;0.28141;3
LIGH;4.074;382212.400;108.0;3
LIGH;4.074;382212.450;70.0;3
LIGH;4.075;382212.500;32.0;3
ACCE;4.078;382212.510;-1.13864;8.88623;-2.92213;2
GYRO;4.078;382212.510;0.87013;4.70181;-1.71513;2
MAGN;4.079;382212.510;31.41022;-25.31738;-8.70361;3
AHRS;4.079;382212.514;65.3441;132.3850;-52.8032;0.53764;0.59292;0.29129;3
ACCE;4.097;382212.530;-1.05777;7.74135;-3.85883;2
GYRO;4.098;382212.530;0.62123;5.93460;-1.85277;2
MAGN;4.098;382212.530;34.84650;-22.70660;-5.34821;3
AHRS;4.099;382212.534;63.2908;137.1812;-51.1177;0.51472;0.63238;0.30659;3
PRES;4.107;382212.517;1014.7523;3
ACCE;4.117;382212.551;-1.51765;6.92186;-4.15416;2
GYRO;4.118;382212.551;0.44125;7.28778;-1.51756;2
MAGN;4.118;382212.551;35.34851;-20.70923;-0.47760;3
AHRS;4.119;382212.554;61.5927;143.1587;-49.1083;0.48582;0.67405;0.32903;3
PROX;4.119;382212.551;0.0;3
ACCE;4.138;382212.571;-0.81076;6.21541;-5.41595;2
GYRO;4.139;382212.571;0.36186;8.37897;-0.81393;2
MAGN;4.139;382212.571;35.29205;-20.42389;0.35248;3
AHRS;4.140;382212.574;60.4879;151.0556;-47.6587;0.45309;0.71431;0.35890;3
PRES;4.140;382212.551;1014.7523;3
ACCE;4.158;382212.591;0.03635;5.92912;-6.00162;2
GYRO;4.158;382212.591;0.47842;8.93134;-0.21230;2
MAGN;4.159;382212.591;32.42188;-18.21747;8.62427;3
AHRS;4.159;382212.594;59.7835;160.7779;-47.4531;0.42012;0.74907;0.39159;3
PRES;4.169;382212.584;1014.7523;3
ACCE;4.177;382212.611;0.81111;6.37219;-6.31253;2
GYRO;4.178;382212.611;0.95952;8.95842;0.18721;2
MAGN;4.178;382212.611;30.27191;-17.90466;18.07709;3
AHRS;4.178;382212.613;58.9208;171.6020;-48.1853;0.38735;0.77801;0.42175;3
ACCE;4.202;382212.631;3.32961;7.45581;-4.95464;2
GYRO;4.203;382212.631;2.03732;8.26135;0.21039;2
AHRS;4.203;382212.633;57.1079;-177.8218;-49.1001;0.35662;0.80259;0.44163;3
MAGN;4.204;382212.631;29.96063;-17.88330;19.27185;3
PRES;4.205;382212.618;1014.7523;3
ACCE;4.218;382212.651;4.91010;6.54367;-6.35939;2
GYRO;4.219;382212.651;3.69336;7.40222;-0.31580;2
MAGN;4.220;382212.651;24.59869;-16.81213;24.50409;3
AHRS;4.221;382212.653;53.7031;-169.1880;-48.8611;0.32861;0.82628;0.44417;3
LIGH;4.226;382212.551;68.4;3
LIGH;4.227;382212.601;127.9;3
LIGH;4.228;382212.651;187.4;3
PRES;4.228;382212.651;1014.7523;3
ACCE;4.238;382212.671;4.54010;4.93111;-8.76276;2
GYRO;4.239;382212.671;5.06601;6.20923;-0.98033;2
MAGN;4.240;382212.671;17.51099;-12.65259;30.81055;3
AHRS;4.242;382212.673;48.7412;-163.5102;-46.3856;0.30063;0.85193;0.42681;3
ACCE;4.260;382212.692;1.80844;3.36908;-9.74376;2
GYRO;4.261;382212.692;5.70686;5.07851;-1.55872;2
MAGN;4.262;382212.692;16.96625;-12.31384;31.29120;3
PRES;4.263;382212.685;1014.7523;3
AHRS;4.263;382212.693;43.0215;-160.3499;-42.0484;-0.27047;-0.87813;-0.39420;3
SOUN;4.273;77.45;0.00236;41.45
ACCE;4.281;382212.712;-0.33017;2.02089;-10.11401;2
AHRS;4.282;382212.713;37.2806;-158.0887;-37.1113;-0.23845;-0.90124;-0.35479;3
GYRO;4.284;382212.712;5.70453;4.83101;-1.56573;2
MAGN;4.285;382212.712;10.86884;-9.10645;35.04944;3
PRES;4.286;382212.718;1014.7523;3
ACCE;4.300;382212.732;0.44022;1.14665;-12.23929;2
GYRO;4.300;382212.732;5.17624;5.47194;-0.86357;2
AHRS;4.301;382212.733;31.8932;-154.8559;-32.6708;-0.20656;-0.91740;-0.31619;3
MAGN;4.303;382212.732;5.49927;-2.90833;38.58490;3
ACCE;4.319;382212.752;1.86093;0.55052;-14.69167;2
GYRO;4.320;382212.752;4.33900;6.12796;0.15906;2
MAGN;4.320;382212.752;5.32227;-2.69623;38.70087;3
PRES;4.322;382212.752;1014.7523;3
AHRS;4.323;382212.752;27.0218;-149.9122;-29.3933;-0.17957;-0.92366;-0.28227;3
LIGH;4.324;382212.702;1213.8;3
LIGH;4.325;382212.752;2525.5;3
ACCE;4.338;382212.772;2.74849;1.41550;-14.82184;2
GYRO;4.339;382212.772;3.40041;5.57658;0.95197;2
MAGN;4.341;382212.772;-1.91193;4.20227;38.53760;3
AHRS;4.343;382212.772;22.7554;-144.2148;-27.3189;-0.16142;-0.92086;-0.25355;3
AHRS;4.362;382212.792;19.2365;-138.8718;-25.9586;-0.15014;-0.91272;-0.23022;3
ACCE;4.377;382212.792;4.76872;4.19492;-14.44858;2
AHRS;4.381;382212.812;16.7944;-133.9853;-25.0509;-0.14176;-0.90129;-0.21508;3
GYRO;4.383;382212.792;2.42599;4.81245;1.27454;2
MAGN;4.384;382212.792;-8.00781;10.29816;36.88965;3
PRES;4.386;382212.786;1014.7523;3
ACCE;4.397;382212.812;8.67578;6.15254;-13.91229;2
GYRO;4.399;382212.812;1.28198;4.36562;0.92055;2
AHRS;4.403;382212.832;15.9473;-129.4228;-24.4554;-0.13174;-0.88766;-0.21218;3
MAGN;4.407;382212.812;-8.15735;10.40955;36.80878;3
PRES;4.408;382212.819;1014.7523;3
ACCE;4.417;382212.833;11.11658;6.23145;-12.43391;2
GYRO;4.419;382212.833;0.12419;4.09599;-0.24644;2
MAGN;4.423;382212.833;-13.56201;14.39819;33.83484;3
AHRS;4.425;382212.852;16.9697;-124.9989;-23.9213;-0.11516;-0.87237;-0.22268;3
LIGH;4.427;382212.802;2288.2;3
LIGH;4.428;382212.853;1810.1;3
ACCE;4.441;382212.853;9.52335;4.30856;-11.49190;2
GYRO;4.442;382212.853;-0.94775;4.06412;-1.50012;2
MAGN;4.443;382212.853;-16.95251;15.52887;31.78558;3
PRES;4.444;382212.853;1014.7523;3
AHRS;4.445;382212.871;19.5428;-120.2120;-23.7946;-0.09337;-0.85346;-0.24523;3
ACCE;4.460;382212.873;6.32062;2.09929;-10.21715;2
GYRO;4.461;382212.873;-1.98924;4.54861;-2.10648;2
MAGN;4.462;382212.873;-17.33093;15.49072;31.51245;3
AHRS;4.463;382212.891;22.8006;-114.5860;-24.7210;-0.07224;-0.82859;-0.27585;3
PRES;4.469;382212.886;1014.7523;3
ACCE;4.479;382212.893;3.09712;0.30922;-10.06909;2
AHRS;4.481;382212.911;25.4211;-108.7882;-26.8589;-0.05960;-0.80118;-0.30590;3
GYRO;4.483;382212.893;-2.73526;4.79411;-1.82791;2
MAGN;4.484;382212.893;-22.46552;14.71100;27.86865;3
ACCE;4.497;382212.913;3.11288;1.39406;-4.05592;2
GYRO;4.498;382212.913;-2.97449;3.80144;-0.60515;2
MAGN;4.502;382212.913;-25.38910;11.47919;26.51672;3
AHRS;4.503;382212.931;26.6500;-103.6010;-29.8160;-0.05901;-0.77563;-0.32984;3
PRES;4.505;382212.920;1014.7523;3
ACCE;4.517;382212.933;9.06638;4.68614;-2.43823;2
GYRO;4.519;382212.933;-2.29141;2.97130;0.10582;2
MAGN;4.520;382212.933;-26.00861;11.13892;26.30310;3
AHRS;4.521;382212.951;27.2264;-99.1858;-32.2945;-0.05927;-0.75330;-0.34736;3
PROX;4.527;382212.953;5.0;3
LIGH;4.529;382212.903;1916.3;3
LIGH;4.530;382212.953;2112.9;3
PRES;4.531;382212.953;1014.7523;3
ACCE;4.537;382212.953;9.55696;5.49142;-3.83861;2
GYRO;4.539;382212.953;-1.67337;2.87982;-0.31140;2
MAGN;4.542;382212.953;-30.91278;8.54340;24.42322;3
AHRS;4.543;382212.971;28.0060;-94.8634;-34.2621;-0.05406;-0.73110;-0.36364;3
ACCE;4.558;382212.974;9.40364;4.51610;-6.81003;2
AHRS;4.560;382212.991;28.9854;-90.4336;-36.8032;-0.04966;-0.70770;-0.38384;3
GYRO;4.562;382212.974;-1.94145;3.09904;-0.61162;2
MAGN;4.563;382212.974;-32.81403;8.10394;22.56470;3
PRES;4.564;382212.987;1014.7523;3
ACCE;4.578;382212.994;10.09421;3.79784;-4.57031;2
GYRO;4.579;382212.994;-2.96465;2.52266;-0.93431;2
AHRS;4.581;382213.010;30.1696;-85.6616;-40.8735;-0.05036;-0.68174;-0.41304;3
MAGN;4.583;382212.994;-33.00781;7.58057;22.05658;3
ACCE;4.597;382213.014;9.96385;3.41403;-2.41168;2
GYRO;4.601;382213.014;-3.75026;2.36327;-1.45270;2
MAGN;4.603;382213.014;-34.56573;4.38843;19.34967;3
AHRS;4.605;382213.030;31.4520;-80.4136;-45.9884;-0.05219;-0.65287;-0.44824;3
ACCE;4.630;382213.034;10.22075;4.77875;0.33556;2
AHRS;4.632;382213.050;32.8828;-74.7203;-51.6010;-0.05077;-0.62191;-0.48643;3
GYRO;4.640;382213.034;-3.90558;2.32542;-1.88551;2
MAGN;4.642;382213.034;-37.20245;2.02942;18.94226;3
PRES;4.645;382213.021;1014.7523;3
LIGH;4.646;382213.004;1637.0;3
LIGH;4.647;382213.054;1058.2;3
ACCE;4.649;382213.054;10.44397;5.96574;0.27681;2
AHRS;4.659;382213.070;34.7204;-68.9362;-57.4111;-0.04368;-0.59193;-0.52606;3
GYRO;4.663;382213.054;-3.69894;2.34375;-2.57114;2
MAGN;4.665;382213.054;-37.20245;1.25732;18.39600;3
PRES;4.667;382213.054;1014.7523;3
ACCE;4.668;382213.074;10.37834;6.00136;0.71947;2
GYRO;4.669;382213.074;-3.44705;1.83812;-3.42223;2
AHRS;4.672;382213.090;37.0179;-63.4038;-63.6700;-0.03339;-0.56582;-0.56729;3
MAGN;4.683;382213.074;-37.16583;-2.55127;15.60974;3
ACCE;4.686;382213.094;10.28589;6.51924;2.47366;2
GYRO;4.687;382213.094;-3.08107;1.03242;-4.31009;2
MAGN;4.689;382213.094;-37.03308;-5.56488;13.18054;3
PRES;4.691;382213.088;1014.7523;3
AHRS;4.692;382213.110;39.9248;-58.1351;-70.6543;-0.02060;-0.54511;-0.61037;3
ACCE;4.703;382213.115;9.78104;7.13858;2.61990;2
GYRO;4.703;382213.115;-2.60449;0.18073;-5.34218;2
MAGN;4.704;382213.115;-37.03308;-6.93665;12.42828;3
AHRS;4.704;382213.129;43.4726;-52.7943;-78.6895;-0.00529;-0.52968;-0.65483;3
PRES;4.704;382213.121;1014.7523;3
ACCE;4.715;382213.135;8.57025;6.24112;2.09070;2
AHRS;4.715;382213.149;47.1950;-46.4601;-88.5421;0.01110;-0.51559;-0.70088;3
GYRO;4.715;382213.135;-2.42717;-0.47008;-6.28023;2
MAGN;4.716;382213.135;-36.21674;-12.69226;10.12878;3
LIGH;4.728;382213.105;684.7;3
LIGH;4.728;382213.155;343.2;3
AHRS;4.736;382213.169;50.5359;-38.3305;-100.7941;0.02828;-0.49991;-0.74747;3
ACCE;4.736;382213.155;7.74698;5.16368;3.18268;2
GYRO;4.737;382213.155;-2.46031;-0.82375;-7.04390;2
MAGN;4.737;382213.155;-33.99658;-17.37671;9.88770;3
PRES;4.737;382213.155;1014.7523;3
ACCE;4.755;382213.175;7.46739;5.04948;4.26875;2
GYRO;4.756;382213.175;-2.26985;-1.05075;-7.81161;2
MAGN;4.756;382213.175;-32.78809;-19.89594;9.59320;3
AHRS;4.757;382213.189;53.2548;-28.0469;-115.6209;0.04832;-0.48339;-0.79184;3
PRES;4.762;382213.188;1014.7523;3
ACCE;4.773;382213.195;6.30252;5.08165;2.68741;2
GYRO;4.773;382213.195;-2.00584;-1.33914;-8.79138;2
MAGN;4.774;382213.195;-28.25165;-27.82745;8.79669;3
AHRS;4.774;382213.209;54.7084;-15.4556;-133.4270;0.07030;-0.46544;-0.83285;3
ACCE;4.796;382213.215;3.89642;5.21423;0.52820;2
AHRS;4.797;382213.229;53.4263;-1.9751;-152.7930;0.09075;-0.44047;-0.86990;3
GYRO;4.797;382213.215;-2.32117;-1.76196;-9.54761;2
MAGN;4.797;382213.215;-24.54529;-32.22656;8.56934;3
PRES;4.798;382213.222;1014.7523;3
ACCE;4.813;382213.235;1.61778;4.20995;0.63937;2
GYRO;4.813;382213.235;-3.26048;-2.15517;-9.83400;2
AHRS;4.814;382213.248;48.6644;9.2306;-170.1367;0.10835;-0.40287;-0.90200;3
MAGN;4.814;382213.235;-21.28906;-33.97217;7.54852;3
PRES;4.821;382213.256;1014.7523;3
LIGH;4.824;382213.205;287.9;3
LIGH;4.824;382213.256;277.4;3
SOUN;4.825;228.93;0.00699;50.86
AHRS;4.836;382213.268;41.4539;16.4506;175.9842;0.12145;-0.35475;-0.92686;3
ACCE;4.836;382213.256;0.75569;2.29395;3.50433;2
GYRO;4.837;382213.256;-4.01787;-2.44807;-9.76457;2
MAGN;4.837;382213.256;-11.09924;-38.50098;5.13458;3
ACCE;4.856;382213.276;-0.41072;0.68747;5.83702;2
GYRO;4.856;382213.276;-4.04021;-2.78827;-9.65746;2
MAGN;4.856;382213.276;-3.95813;-40.66467;4.28925;3
AHRS;4.857;382213.288;33.3327;20.3284;164.7060;-0.12999;0.30228;0.94131;3
ACCE;4.876;382213.296;-1.54172;-0.08713;6.31007;2
AHRS;4.877;382213.308;25.1286;21.8232;155.2245;-0.13464;0.24827;0.94493;3
GYRO;4.877;382213.296;-3.82527;-3.01505;-9.42445;2
MAGN;4.877;382213.296;-0.24414;-40.73029;3.08228;3
PRES;4.882;382213.289;1014.7523;3
AHRS;4.895;382213.328;17.1433;21.6572;147.1347;-0.13677;0.19297;0.93947;3
ACCE;4.896;382213.316;-2.75064;-1.05087;6.78398;2
GYRO;4.896;382213.316;-3.75780;-3.04352;-8.87555;2
MAGN;4.896;382213.316;9.18274;-38.52997;-0.82245;3
ACCE;4.915;382213.336;-2.50053;-2.02013;7.37161;2
GYRO;4.916;382213.336;-3.78081;-3.01042;-8.17023;2
MAGN;4.916;382213.336;14.43481;-35.09521;-3.77960;3
PRES;4.917;382213.323;1014.7523;3
AHRS;4.917;382213.348;9.5244;20.2134;139.9707;-0.13634;0.13665;0.92682;3
LIGH;4.927;382213.306;321.0;3
LIGH;4.927;382213.356;372.9;3
ACCE;4.931;382213.356;-1.99660;-3.12209;7.48872;2
GYRO;4.932;382213.356;-3.86703;-2.95949;-7.69200;2
MAGN;4.932;382213.356;17.78412;-32.47528;-6.76117;3
AHRS;4.932;382213.368;2.2388;17.8865;133.4040;-0.13512;0.07920;0.90832;3
PRES;4.940;382213.356;1014.7523;3
ACCE;4.952;382213.376;-1.00662;-3.82222;8.17009;2
GYRO;4.952;382213.376;-3.98186;-2.83134;-7.44608;2
MAGN;4.952;382213.376;24.38812;-25.46997;-12.38861;3
AHRS;4.953;382213.387;-4.7662;14.8498;126.7369;-0.13390;0.02102;0.88324;3
ACCE;4.975;382213.397;-0.49893;-4.70352;8.45277;2
GYRO;4.976;382213.397;-3.94548;-2.66705;-7.41046;2
AHRS;4.976;382213.407;-11.3041;11.1228;119.5325;-0.13268;-0.03613;0.85093;3
MAGN;4.976;382213.397;27.09198;-21.08917;-14.48059;3
PRES;4.977;382213.390;1014.7523;3
ACCE;4.995;382213.417;-0.53421;-6.10434;8.37009;2
GYRO;4.995;382213.417;-3.77060;-2.54948;-7.31841;2
MAGN;4.995;382213.417;26.53046;-15.87677;-17.06238;3
AHRS;4.995;382213.427;-17.0880;6.6466;111.9124;-0.13053;-0.09081;0.81321;3
PRES;5.000;382213.423;1014.7523;3
ACCE;5.011;382213.437;-2.18599;-8.09229;8.14981;2
GYRO;5.012;382213.437;-3.60956;-2.39352;-6.94856;2
MAGN;5.012;382213.437;25.74310;-5.64270;-21.20819;3
AHRS;5.012;382213.447;-22.0148;1.5872;104.0599;-0.12818;-0.14214;0.77213;3
LIGH;5.037;382213.407;409.4;3
LIGH;5.043;382213.457;443.5;3
ACCE;5.044;382213.457;-3.81372;-9.30269;9.37004;2
AHRS;5.045;382213.467;-26.0671;-3.7388;96.8104;-0.12587;-0.18967;0.73309;3
GYRO;5.046;382213.457;-3.40884;-2.35864;-5.96498;2
MAGN;5.047;382213.457;25.57220;-1.00861;-22.54944;3
PRES;5.048;382213.457;1014.7523;3
ACCE;5.053;382213.477;-2.76778;-8.84317;11.80768;2
AHRS;5.053;382213.487;-28.9755;-8.5575;90.9647;-0.12341;-0.22853;0.70152;3
GYRO;5.055;382213.477;-2.85938;-2.07033;-4.43127;2
MAGN;5.056;382213.477;25.04272;4.28772;-23.41003;3
PRES;5.078;382213.491;1014.7523;3
AHRS;5.078;382213.506;-30.8233;-11.9844;86.6837;-0.12314;-0.25459;0.67823;3
ACCE;5.079;382213.497;-1.10268;-8.45154;11.75732;2
GYRO;5.079;382213.497;-2.09052;-1.30235;-2.89793;2
MAGN;5.079;382213.497;22.10693;11.93237;-25.34637;3
ACCE;5.090;382213.517;-0.52513;-7.93381;10.26941;2
GYRO;5.091;382213.517;-1.44183;-0.47267;-1.62958;2
MAGN;5.091;382213.517;20.00427;14.34784;-26.33514;3
PRES;5.091;382213.524;1014.7523;3
AHRS;5.091;382213.526;-32.0845;-13.8017;84.0774;-0.12643;-0.26947;0.66355;3
ACCE;5.109;382213.538;-0.20830;-7.01225;9.03061;2
GYRO;5.110;382213.538;-1.04422;0.11667;-0.65277;2
MAGN;5.110;382213.538;18.37463;16.93420;-26.61438;3
AHRS;5.110;382213.546;-33.0941;-14.2766;82.8511;-0.13308;-0.27630;0.65587;3
LIGH;5.127;382213.507;439.6;3
LIGH;5.127;382213.558;428.5;3
ACCE;5.129;382213.558;0.63054;-6.20572;8.29099;2
GYRO;5.131;382213.558;-0.85733;0.18509;-0.13271;2
AHRS;5.132;382213.566;-34.0320;-14.2487;82.3565;-0.14048;-0.28045;0.65204;3
MAGN;5.132;382213.558;17.23328;19.78912;-26.34888;3
ACCE;5.151;382213.578;0.85593;-5.73549;7.53928;2
GYRO;5.151;382213.578;-0.79060;0.03336;-0.21974;2
MAGN;5.151;382213.578;17.30347;20.42236;-26.00708;3
AHRS;5.152;382213.586;-34.8587;-14.4539;81.7864;-0.14605;-0.28526;0.64812;3
PRES;5.152;382213.558;1014.7523;3
ACCE;5.170;382213.598;0.90968;-5.49268;7.16626;2
GYRO;5.171;382213.598;-0.86880;-0.22662;-0.61937;2
MAGN;5.171;382213.598;17.61322;20.93811;-24.89777;3
AHRS;5.171;382213.606;-35.6441;-15.2366;80.6976;-0.14948;-0.29259;0.64185;3
PRES;5.180;382213.591;1014.7523;3
ACCE;5.190;382213.618;1.09972;-5.71799;7.49426;2
GYRO;5.191;382213.618;-1.00557;-0.48285;-0.97104;2
MAGN;5.191;382213.618;16.85638;21.37146;-24.09210;3
AHRS;5.191;382213.626;-36.4414;-16.6712;78.9976;-0.15114;-0.30304;0.63276;3
ACCE;5.212;382213.638;0.47377;-6.02371;8.32196;2
GYRO;5.213;382213.638;-1.00117;-0.52635;-1.09480;2
AHRS;5.213;382213.645;-37.1768;-18.3590;77.0349;-0.15205;-0.31428;0.62249;3
MAGN;5.213;382213.638;16.29181;21.43555;-24.03107;3
PRES;5.214;382213.625;1014.7523;3
LIGH;5.231;382213.608;415.7;3
LIGH;5.231;382213.658;402.7;3
ACCE;5.231;382213.658;-0.64754;-6.85220;6.87610;2
GYRO;5.231;382213.658;-0.83200;-0.83632;-0.81560;2
AHRS;5.232;382213.665;-37.7780;-20.0787;75.3977;-0.15137;-0.32544;0.61437;3
MAGN;5.232;382213.658;16.40167;23.09570;-23.48938;3
PRES;5.239;382213.658;1014.7523;3
ACCE;5.250;382213.679;0.50000;-6.88171;6.38493;2
GYRO;5.250;382213.679;-1.31172;-0.98787;-0.20496;2
AHRS;5.250;382213.685;-38.9676;-21.7171;74.4285;-0.15346;-0.33955;0.61000;3
MAGN;5.251;382213.679;15.09857;24.64600;-22.76459;3
SOUN;5.265;24.57;0.00075;31.48
ACCE;5.272;382213.699;1.14293;-6.51520;7.09958;2
GYRO;5.272;382213.699;-1.72261;-0.87627;0.01244;2
MAGN;5.272;382213.699;14.43481;24.97864;-22.54944;3
PRES;5.273;382213.692;1014.7466;3
AHRS;5.273;382213.705;-40.7778;-23.2784;73.4682;-0.16036;-0.35564;0.60543;3
ACCE;5.293;382213.719;0.82253;-6.50142;7.22505;2
AHRS;5.293;382213.725;-42.4307;-24.8456;72.3269;-0.16697;-0.37045;0.60007;3
GYRO;5.293;382213.719;-1.54596;-0.82286;-0.09395;2
MAGN;5.294;382213.719;14.31732;25.56763;-22.89276;3
PRES;5.302;382213.726;1014.7423;3
ACCE;5.312;382213.739;1.13161;-6.55934;7.22270;2
GYRO;5.313;382213.739;-1.13120;-0.71204;-0.21814;2
AHRS;5.313;382213.745;-43.6007;-26.3274;71.1985;-0.17095;-0.38243;0.59505;3
MAGN;5.313;382213.739;13.66577;26.18256;-22.69135;3
ACCE;5.334;382213.759;0.45908;-7.16583;6.78041;2
GYRO;5.334;382213.759;-0.68208;-0.50284;-0.06482;2
MAGN;5.334;382213.759;13.42316;26.32904;-22.54944;3
PRES;5.335;382213.759;1014.7423;3
AHRS;5.335;382213.765;-44.3267;-27.3685;70.4269;-0.17313;-0.39036;0.59177;3
LIGH;5.335;382213.709;385.0;3
LIGH;5.336;382213.759;366.7;3
ACCE;5.352;382213.779;-0.08768;-7.26535;6.63313;2
GYRO;5.352;382213.779;-0.29738;-0.27966;0.63817;2
MAGN;5.353;382213.779;13.04626;27.45667;-21.93604;3
AHRS;5.353;382213.784;-44.9696;-27.3921;70.8020;-0.17613;-0.39357;0.59385;3
PRES;5.357;382213.793;1014.7423;3
ACCE;5.370;382213.799;0.12755;-7.65651;5.81535;2
GYRO;5.371;382213.799;0.00955;-0.25398;1.66284;2
MAGN;5.372;382213.799;13.42773;28.10364;-20.97473;3
AHRS;5.374;382213.804;-45.7668;-26.1464;72.7929;-0.18124;-0.39250;0.60330;3
ACCE;5.392;382213.820;0.80774;-7.48192;5.60739;2
AHRS;5.393;382213.824;-46.7971;-23.8088;76.2862;-0.18868;-0.38889;0.61907;3
GYRO;5.394;382213.820;0.10518;-0.17735;2.44783;2
MAGN;5.395;382213.820;13.59100;28.18604;-20.73822;3
ACCE;5.415;382213.840;1.68820;-7.07768;5.69057;2
GYRO;5.417;382213.840;0.15947;-0.04361;2.66295;2
MAGN;5.419;382213.840;13.05847;26.58691;-20.73822;3
AHRS;5.420;382213.844;-47.8108;-20.7705;80.4929;-0.19776;-0.38331;0.63673;3
PRES;5.422;382213.826;1014.7423;3
AHRS;5.433;382213.864;-48.5201;-17.9294;84.2081;-0.20587;-0.37752;0.65130;3
ACCE;5.436;382213.860;3.12056;-6.27661;5.19260;2
GYRO;5.438;382213.860;0.12622;0.08008;2.03725;2
MAGN;5.439;382213.860;15.09094;23.98376;-20.73822;3
LIGH;5.441;382213.809;361.4;3
LIGH;5.442;382213.860;358.4;3
ACCE;5.453;382213.880;1.51436;-6.76567;4.91988;2
AHRS;5.454;382213.884;-48.9616;-16.1444;86.3931;-0.21162;-0.37401;0.65921;3
GYRO;5.456;382213.880;-0.06262;0.16333;1.05371;2
MAGN;5.458;382213.880;15.61584;23.46039;-20.73822;3
PRES;5.459;382213.860;1014.7423;3
ACCE;5.472;382213.900;0.37895;-7.59476;4.38626;2
AHRS;5.473;382213.903;-49.5275;-15.2880;87.3723;-0.21679;-0.37410;0.66191;3
GYRO;5.475;382213.900;-0.44958;0.04453;0.53215;2
MAGN;5.477;382213.900;17.30804;24.02344;-20.73822;3
PRES;5.480;382213.893;1014.7423;3
ACCE;5.491;382213.920;-0.39436;-8.21559;4.84442;2
GYRO;5.492;382213.920;-0.85985;-0.01057;0.53331;2
AHRS;5.494;382213.923;-50.5160;-14.8424;87.9512;-0.22338;-0.37786;0.66237;3
MAGN;5.495;382213.920;18.64624;24.27826;-21.15631;3
ACCE;5.514;382213.940;-1.22269;-8.74619;5.43694;2
GYRO;5.516;382213.940;-1.05486;-0.01013;0.91718;2
MAGN;5.517;382213.940;18.82324;24.30420;-21.23108;3
AHRS;5.518;382213.943;-51.8738;-14.0967;88.8973;-0.23260;-0.38274;0.66329;3
PRES;5.520;382213.927;1014.7423;3
ACCE;5.533;382213.961;-1.96533;-9.53046;5.60963;2
AHRS;5.535;382213.963;-53.4040;-12.4068;90.9839;-0.24431;-0.38625;0.66741;3
GYRO;5.538;382213.961;-0.99875;0.00200;1.60733;2
MAGN;5.539;382213.961;18.67371;22.96906;-20.21790;3
LIGH;5.540;382213.910;350.2;3
LIGH;5.541;382213.961;341.2;3
PRES;5.542;382213.961;1014.7482;3
ACCE;5.553;382213.981;-2.31668;-9.67172;5.42259;2
AHRS;5.554;382213.983;-54.8535;-9.2286;94.8978;-0.25788;-0.38651;0.67681;3
GYRO;5.556;382213.981;-0.74622;-0.01271;2.50255;2
MAGN;5.557;382213.981;18.80493;22.93549;-20.22552;3
ACCE;5.575;382214.001;-2.08136;-9.60310;5.14372;2
GYRO;5.576;382214.001;-0.47411;-0.22441;3.29451;2
AHRS;5.577;382214.003;-55.9526;-4.4800;100.8537;-0.27201;-0.38331;0.69190;3
MAGN;5.579;382214.001;18.82324;22.95380;-20.24384;3
PRES;5.581;382213.994;1014.7523;3
ACCE;5.590;382214.021;-1.01880;-8.74271;4.34015;2
GYRO;5.592;382214.021;-0.34398;-0.52129;3.63998;2
MAGN;5.593;382214.021;20.22858;22.48383;-19.17572;3
AHRS;5.594;382214.022;-56.5339;1.1100;108.1464;-0.28477;-0.37847;0.71048;3
PRES;5.597;382214.028;1014.7523;3
ACCE;5.611;382214.041;-0.59763;-8.28908;4.47073;2
GYRO;5.613;382214.041;-0.39989;-0.66200;3.35127;2
MAGN;5.614;382214.041;22.24731;20.22247;-19.40002;3
AHRS;5.615;382214.042;-56.7001;6.4938;115.4562;-0.29528;-0.37424;0.72856;3
ACCE;5.636;382214.061;-0.99344;-7.83464;5.40749;2
GYRO;5.638;382214.061;-0.44374;-0.63768;2.67068;2
AHRS;5.639;382214.062;-56.6632;10.9378;121.6990;-0.30338;-0.37172;0.74320;3
MAGN;5.641;382214.061;22.36633;20.08514;-19.41986;3
PRES;5.642;382214.061;1014.7523;3
LIGH;5.643;382214.011;338.7;3
LIGH;5.644;382214.061;337.2;3
ACCE;5.649;382214.081;-2.65294;-8.13647;5.72182;2
GYRO;5.650;382214.081;-0.13135;-0.88615;2.00319;2
AHRS;5.652;382214.082;-56.3803;14.0319;126.4265;-0.30741;-0.37003;0.75491;3
MAGN;5.653;382214.081;25.15106;17.62695;-20.85876;3
ACCE;5.671;382214.102;-5.20459;-9.32451;5.86852;2
GYRO;5.672;382214.102;0.63017;-1.66681;1.72490;2
MAGN;5.673;382214.102;24.23706;14.89105;-19.60144;3
AHRS;5.675;382214.102;-55.5179;15.5205;129.9705;-0.30342;-0.36767;0.76797;3
PRES;5.688;382214.095;1014.7523;3
AHRS;5.691;382214.122;-53.5774;15.3052;132.8396;-0.28764;-0.36184;0.78684;3
ACCE;5.709;382214.122;-5.02547;-8.87680;7.77477;2
GYRO;5.711;382214.122;1.86726;-2.79770;1.80316;2
AHRS;5.713;382214.141;-50.0992;12.9753;134.6889;-0.25651;-0.34880;0.81226;3
MAGN;5.716;382214.122;24.22333;14.85291;-19.58466;3
PRES;5.717;382214.128;1014.7523;3
ACCE;5.732;382214.142;-3.40562;-7.23181;9.34590;2
AHRS;5.734;382214.161;-44.9222;8.4989;135.2155;-0.20846;-0.32619;0.84132;3
GYRO;5.735;382214.142;3.50845;-3.93555;1.56960;2
MAGN;5.737;382214.142;25.04883;14.59808;-20.48645;3
LIGH;5.739;382214.112;385.4;3
LIGH;5.742;382214.162;441.4;3
ACCE;5.752;382214.162;-1.91138;-6.09088;9.61150;2
GYRO;5.754;382214.162;5.21461;-4.75627;0.92163;2
AHRS;5.755;382214.181;-38.2916;2.5166;134.9020;-0.14490;-0.29487;0.86950;3
MAGN;5.756;382214.162;24.05396;9.62372;-25.01831;3
PRES;5.758;382214.162;1014.7523;3
ACCE;5.770;382214.182;-0.82693;-5.50162;8.94666;2
GYRO;5.771;382214.182;6.41937;-5.39479;0.05743;2
MAGN;5.772;382214.182;23.92883;9.46808;-25.21515;3
AHRS;5.775;382214.201;-30.7792;-4.2920;134.3088;-0.06969;-0.25841;0.89175;3
PRES;5.777;382214.196;1014.7523;3
ACCE;5.788;382214.202;-2.11105;-4.74109;6.45593;2
GYRO;5.791;382214.202;6.80127;-5.90344;-0.67387;2
MAGN;5.792;382214.202;20.99915;5.87311;-29.50745;3
AHRS;5.793;382214.221;-23.4188;-11.2424;134.3490;0.01005;-0.22336;0.90588;3
ACCE;5.809;382214.222;-2.51863;-3.43282;3.41869;2
AHRS;5.814;382214.241;-17.3932;-17.9196;135.1451;0.08532;-0.19679;0.91157;3
GYRO;5.816;382214.222;6.03308;-6.19925;-0.78856;2
MAGN;5.817;382214.222;15.44800;0.00458;-32.75757;3
PRES;5.818;382214.229;1014.7523;3
SOUN;5.820;153.11;0.00467;47.37
ACCE;5.830;382214.243;1.36194;-1.11472;3.02843;2
GYRO;5.834;382214.243;4.35292;-5.82301;-0.69402;2
AHRS;5.835;382214.261;-13.1525;-24.1319;135.7486;0.15019;-0.18196;0.90895;3
MAGN;5.837;382214.243;14.91699;-0.49438;-33.06122;3
LIGH;5.838;382214.212;742.0;3
LIGH;5.839;382214.263;1080.8;3
PRES;5.841;382214.263;1014.7523;3
ACCE;5.848;382214.263;5.88795;1.21140;6.14484;2
GYRO;5.850;382214.263;2.82889;-5.19077;-0.83325;2
MAGN;5.851;382214.263;9.23767;-5.86853;-36.08551;3
AHRS;5.852;382214.280;-9.9619;-29.8524;135.8987;0.20634;-0.17409;0.90059;3
ACCE;5.870;382214.283;6.50244;1.52959;7.83977;2
GYRO;5.871;382214.283;2.25630;-4.70959;-1.11836;2
MAGN;5.872;382214.283;5.32227;-9.78394;-36.38000;3
PRES;5.874;382214.296;1014.7436;3
AHRS;5.875;382214.300;-6.9850;-35.1462;135.9552;0.25760;-0.16684;0.88903;3
ACCE;5.888;382214.303;3.83250;0.29976;7.47194;2
GYRO;5.889;382214.303;2.26138;-4.47902;-1.24501;2
MAGN;5.892;382214.303;4.52728;-10.29816;-36.42426;3
AHRS;5.894;382214.320;-4.0453;-40.1305;136.4420;0.30610;-0.15800;0.87621;3
PRES;5.896;382214.330;1014.7423;3
ACCE;5.908;382214.323;2.79216;-0.31892;8.30338;2
AHRS;5.910;382214.340;-1.0695;-44.9732;137.9580;0.35390;-0.14524;0.86372;3
GYRO;5.911;382214.323;2.51520;-4.39134;-0.94919;2
MAGN;5.913;382214.323;-1.22070;-13.99078;-36.68213;3
ACCE;5.936;382214.343;4.03146;0.01248;8.80826;2
GYRO;5.937;382214.343;3.23187;-4.35597;-0.52200;2
MAGN;5.939;382214.343;-5.64575;-16.70227;-36.54327;3
AHRS;5.951;382214.360;2.0358;-49.7360;140.7592;0.40146;-0.12600;0.85196;3
LIGH;5.958;382214.313;1003.0;3
LIGH;5.972;382214.363;861.1;3
ACCE;5.972;382214.363;6.27345;0.55669;5.50130;2
GYRO;5.975;382214.363;3.93701;-4.15662;-0.11761;2
MAGN;5.977;382214.363;-6.41937;-17.10510;-35.84900;3
AHRS;5.978;382214.380;5.0148;-54.6171;144.3188;0.44821;-0.10342;0.83886;3
PRES;5.987;382214.363;1014.7423;3
ACCE;5.988;382214.384;8.02589;1.33698;3.27077;2
GYRO;5.989;382214.384;4.03896;-4.11961;-0.01855;2
MAGN;5.992;382214.384;-10.50110;-19.53278;-32.26624;3
AHRS;5.994;382214.399;7.6754;-59.7250;148.0016;0.49356;-0.08114;0.82258;3
ACCE;5.994;382214.404;9.11378;1.92609;2.24297;2
GYRO;5.995;382214.404;3.62485;-4.04970;-0.29950;2
AHRS;5.995;382214.419;10.0662;-64.8098;151.2396;0.53550;-0.06083;0.80300;3
MAGN;5.995;382214.404;-13.07068;-22.10236;-30.28717;3
PRES;5.996;382214.397;1014.7423;3
ACCE;6.004;382214.424;10.29202;2.73889;2.61061;2
GYRO;6.004;382214.424;3.02826;-3.72688;-0.77039;2
MAGN;6.004;382214.424;-13.45520;-22.94769;-29.23737;3
AHRS;6.004;382214.439;12.4016;-69.4723;153.8040;0.57184;-0.04192;0.78178;3
PRES;6.013;382214.431;1014.7423;3
ACCE;6.023;382214.444;10.87064;3.38179;3.42949;2
GYRO;6.024;382214.444;2.62906;-3.29985;-1.29443;2
MAGN;6.024;382214.444;-15.57922;-26.47095;-24.95575;3
AHRS;6.024;382214.459;14.9524;-73.7339;156.1263;0.60353;-0.02119;0.75993;3
LIGH;6.033;382214.414;822.5;3
LIGH;6.034;382214.464;800.0;3
ACCE;6.043;382214.464;10.25430;4.13809;3.49481;2
GYRO;6.043;382214.464;2.60185;-3.09869;-1.84303;2
MAGN;6.044;382214.464;-18.13354;-28.51410;-22.71271;3
PRES;6.044;382214.464;1014.7423;3
AHRS;6.044;382214.479;17.9597;-77.9083;158.5692;0.63273;0.00380;0.73648;3
ACCE;6.062;382214.484;9.70642;4.32314;2.56465;2
GYRO;6.062;382214.484;2.71616;-3.02116;-2.42426;2
MAGN;6.063;382214.484;-17.99622;-29.20837;-21.13495;3
AHRS;6.063;382214.499;21.4201;-82.2482;161.2151;0.66042;0.03265;0.71030;3
PRES;6.071;382214.498;1014.7423;3
ACCE;6.082;382214.504;9.32390;4.28778;1.25269;2
GYRO;6.083;382214.504;2.76437;-2.95923;-2.84904;2
MAGN;6.083;382214.504;-17.14020;-31.92444;-16.09344;3
AHRS;6.083;382214.518;25.0669;-86.7831;164.2435;0.68589;0.06429;0.68223;3
ACCE;6.102;382214.524;8.85019;4.80508;0.81207;2
GYRO;6.102;382214.524;2.81767;-2.59407;-3.00316;2
MAGN;6.103;382214.524;-15.93933;-34.08356;-13.98773;3
PRES;6.103;382214.531;1014.7423;3
AHRS;6.103;382214.538;28.6091;-91.2162;167.7869;0.70688;0.09821;0.65525;3
ACCE;6.121;382214.545;8.44412;5.73723;0.45908;2
GYRO;6.122;382214.545;2.95427;-1.66170;-3.00121;2
MAGN;6.122;382214.545;-16.20941;-34.89075;-12.98981;3
AHRS;6.122;382214.558;31.8839;-94.8961;171.9061;0.71968;0.13529;0.63435;3
PRES;6.133;382214.565;1014.7423;3
ACCE;6.142;382214.565;8.72318;6.37486;-1.36319;2
GYRO;6.142;382214.565;3.06645;-0.45576;-3.11572;2
MAGN;6.142;382214.565;-13.24768;-35.94208;-9.88617;3
AHRS;6.143;382214.578;35.1104;-97.9497;176.5465;0.72492;0.17622;0.61868;3
ACCE;6.164;382214.585;8.75473;5.80685;-1.89420;2
GYRO;6.164;382214.585;3.20985;0.03186;-3.60341;2
MAGN;6.164;382214.585;-10.77423;-36.61499;-7.47528;3
AHRS;6.165;382214.598;38.6191;-101.3198;-177.9786;0.72608;0.22246;0.60268;3
ACCE;6.182;382214.605;7.63617;4.46887;-1.24702;2
GYRO;6.182;382214.605;3.56329;0.17134;-4.06912;2
MAGN;6.183;382214.605;-9.73663;-37.53204;-5.62592;3
AHRS;6.183;382214.618;42.1169;-105.5639;-171.3478;0.72464;0.27277;0.58443;3
LIGH;6.189;382214.514;579.9;3
LIGH;6.192;382214.565;329.3;3
LIGH;6.193;382214.615;78.8;3
PRES;6.193;382214.598;1014.7423;3
ACCE;6.203;382214.625;6.80200;3.54778;-0.61098;2
GYRO;6.203;382214.625;4.27905;0.41037;-4.20111;2
MAGN;6.204;382214.625;-6.05469;-38.70087;-1.30920;3
AHRS;6.205;382214.638;44.9794;-111.1810;-162.6162;0.72085;0.32888;0.56382;3
ACCE;6.224;382214.645;5.24316;3.06879;-1.13416;2
GYRO;6.225;382214.645;5.59019;0.66084;-3.85878;2
AHRS;6.227;382214.657;46.0026;-118.4272;-151.5779;0.71748;0.38801;0.53914;3
MAGN;6.228;382214.645;-3.01208;-37.96539;0.42877;3
PRES;6.228;382214.632;1014.7423;3
ACCE;6.243;382214.665;5.19118;2.22321;-3.44899;2
GYRO;6.244;382214.665;6.64519;0.84587;-2.99977;2
MAGN;6.244;382214.665;-0.74005;-38.31024;3.04871;3
AHRS;6.246;382214.677;44.6595;-125.9729;-139.8514;0.71480;0.44494;0.51080;3
PRES;6.251;382214.665;1014.7423;3
SOUN;6.257;285.70;0.00872;52.79
AHRS;6.268;382214.697;41.6943;-132.6221;-129.0651;0.71115;0.49708;0.47912;3
ACCE;6.270;382214.686;4.53526;2.47563;-5.78886;2
GYRO;6.271;382214.686;6.94751;0.90735;-2.57686;2
MAGN;6.272;382214.686;3.83911;-37.81281;9.63135;3
ACCE;6.287;382214.706;3.39220;4.13275;-7.52295;2
AHRS;6.288;382214.717;37.8540;-137.8477;-119.8999;0.70560;0.54296;0.44600;3
GYRO;6.290;382214.706;6.69293;0.71706;-2.07292;2
MAGN;6.291;382214.706;5.59387;-36.44714;13.43536;3
PRES;6.292;382214.699;1014.7423;3
LIGH;6.293;382214.665;33.0;3
LIGH;6.295;382214.716;47.1;3
ACCE;6.306;382214.726;4.76114;4.40063;-10.02252;2
AHRS;6.307;382214.737;34.3252;-141.5537;-113.1052;0.69924;0.57833;0.41606;3
GYRO;6.312;382214.726;5.56161;0.50494;-1.76221;2
MAGN;6.313;382214.726;6.96259;-34.46960;16.55273;3
PRES;6.314;382214.733;1014.7423;3
ACCE;6.326;382214.746;5.85118;4.51326;-8.76904;2
GYRO;6.327;382214.746;3.78691;0.49800;-2.13721;2
AHRS;6.328;382214.757;32.3275;-144.0825;-107.7769;0.68754;0.60783;0.39532;3
MAGN;6.330;382214.746;9.26208;-29.22363;23.11859;3
ACCE;6.346;382214.766;3.68854;4.34917;-6.50011;2
GYRO;6.347;382214.766;2.92990;0.68671;-2.85434;2
MAGN;6.348;382214.766;9.98230;-25.98419;26.27869;3
PRES;6.349;382214.766;1014.7423;3
AHRS;6.350;382214.776;31.4023;-146.2105;-102.3687;0.66842;0.63866;0.38030;3
ACCE;6.365;382214.786;0.86920;3.56483;-5.50226;2
AHRS;6.367;382214.796;30.2478;-148.4067;-96.6116;0.64638;0.67090;0.36322;3
GYRO;6.368;382214.786;3.17673;0.80258;-3.10872;2
MAGN;6.371;382214.786;10.23254;-25.23041;28.48816;3
PRES;6.373;382214.800;1014.7344;3
ACCE;6.385;382214.806;1.10954;3.00926;-5.78621;2
AHRS;6.386;382214.816;28.0326;-150.4037;-90.8189;-0.62459;-0.70260;-0.34087;3
GYRO;6.388;382214.806;3.92041;0.86909;-2.80782;2
MAGN;6.390;382214.806;11.61194;-22.12830;31.48499;3
ACCE;6.402;382214.827;3.17599;2.66908;-7.98616;2
GYRO;6.403;382214.827;4.60777;0.89838;-2.43842;2
MAGN;6.404;382214.827;12.68158;-19.90967;32.20520;3
AHRS;6.407;382214.836;24.7423;-152.0032;-85.2400;-0.60363;-0.73252;-0.31296;3
PRES;6.411;382214.833;1014.7323;3
ACCE;6.423;382214.847;3.70718;2.29280;-10.55872;2
GYRO;6.424;382214.847;4.90596;1.05702;-2.22710;2
MAGN;6.424;382214.847;12.77313;-16.70837;33.36639;3
AHRS;6.424;382214.856;20.8759;-152.9672;-80.0750;-0.58270;-0.75934;-0.28273;3
ACCE;6.440;382214.867;2.41364;1.97488;-11.94160;2
AHRS;6.441;382214.876;16.8951;-153.1442;-75.3101;-0.56075;-0.78255;-0.25345;3
GYRO;6.441;382214.867;4.83749;1.37668;-1.97923;2
MAGN;6.441;382214.867;12.94403;-12.21619;35.54077;3
LIGH;6.442;382214.766;509.0;3
LIGH;6.442;382214.817;1039.9;3
LIGH;6.442;382214.867;1570.7;3
ACCE;6.459;382214.887;2.73354;1.91812;-12.46892;2
GYRO;6.460;382214.887;4.45207;1.69072;-1.69447;2
MAGN;6.460;382214.887;13.01880;-10.79712;36.48682;3
PRES;6.460;382214.867;1014.7323;3
AHRS;6.461;382214.896;13.1542;-152.5325;-71.0660;-0.53871;-0.80112;-0.22761;3
ACCE;6.479;382214.907;6.11514;1.94344;-10.95308;2
GYRO;6.479;382214.907;3.80450;2.14592;-1.85287;2
MAGN;6.480;382214.907;12.12463;-6.52771;36.39069;3
AHRS;6.480;382214.915;10.1582;-151.1164;-67.1204;-0.51484;-0.81601;-0.20877;3
PRES;6.492;382214.900;1014.7323;3
AHRS;6.503;382214.935;8.3858;-148.2480;-62.5959;-0.48125;-0.83007;-0.20182;3
ACCE;6.503;382214.927;10.97493;0.99011;-11.13152;2
GYRO;6.503;382214.927;3.19778;3.37460;-2.86284;2
MAGN;6.504;382214.927;9.46808;-0.28992;37.11548;3
ACCE;6.523;382214.947;9.45694;-1.79547;-12.31071;2
AHRS;6.523;382214.955;7.8399;-144.6103;-57.2651;-0.43721;-0.84419;-0.20247;3
GYRO;6.524;382214.947;2.77031;3.83652;-3.89510;2
MAGN;6.524;382214.947;8.12531;1.86005;37.63885;3
PRES;6.524;382214.934;1014.7323;3
LIGH;6.538;382214.917;2635.7;3
LIGH;6.539;382214.968;3860.4;3
ACCE;6.539;382214.968;3.05649;-2.82074;-11.47389;2
GYRO;6.539;382214.968;2.62918;3.58604;-2.88184;2
MAGN;6.540;382214.968;5.46417;4.51965;37.53510;3
AHRS;6.540;382214.975;7.3054;-141.3018;-52.6900;-0.39894;-0.85317;-0.20060;3
PRES;6.548;382214.968;1014.7323;3
ACCE;6.558;382214.988;2.39278;-0.88402;-10.33879;2
GYRO;6.559;382214.988;2.36737;4.33926;-0.12251;2
MAGN;6.559;382214.988;-0.24719;8.26416;37.68768;3
AHRS;6.559;382214.995;5.4541;-137.0619;-50.3215;-0.37945;-0.84877;-0.19551;3
ACCE;6.579;382215.008;9.18996;2.25195;-10.73814;2
GYRO;6.580;382215.008;1.67955;6.16483;1.43736;2
MAGN;6.580;382215.008;-2.50549;9.45282;37.80365;3
PRES;6.580;382215.001;1014.7323;3
AHRS;6.580;382215.015;2.9079;-130.5856;-49.8011;-0.37276;-0.82821;-0.19684;3
ACCE;6.598;382215.028;13.97430;4.22816;-13.08607;2
GYRO;6.598;382215.028;0.74185;7.40628;0.36006;2
MAGN;6.598;382215.028;-5.47638;11.73706;36.46698;3
AHRS;6.599;382215.034;1.7093;-122.4169;-49.3383;-0.35921;-0.79930;-0.21288;3
PRES;6.607;382215.035;1014.7323;3
ACCE;6.618;382215.048;10.56464;2.62836;-13.34024;2
AHRS;6.621;382215.054;2.9476;-114.6517;-48.0195;-0.32971;-0.77432;-0.23937;3
GYRO;6.622;382215.048;0.07513;6.80038;-1.67871;2
MAGN;6.623;382215.048;-10.04944;14.57977;34.57489;3
ACCE;6.640;382215.068;6.41350;0.64151;-12.42081;2
GYRO;6.641;382215.068;-0.51302;5.77649;-2.23729;2
MAGN;6.642;382215.068;-11.45020;15.35950;34.01642;3
PRES;6.645;382215.068;1014.7403;3
LIGH;6.645;382215.018;3507.1;3
LIGH;6.646;382215.068;2912.1;3
AHRS;6.647;382215.074;5.4823;-108.1912;-46.9666;-0.29668;-0.75324;-0.26895;3
ACCE;6.660;382215.088;6.25880;0.39537;-7.93607;2
GYRO;6.662;382215.088;-1.17393;5.05066;-1.30463;2
MAGN;6.662;382215.088;-17.90314;15.96832;29.62189;3
AHRS;6.663;382215.094;7.5292;-102.5290;-47.2212;-0.27410;-0.72966;-0.29700;3
WIFI;6.663;382215.051;eduroam;00:13:c3:44:b0:71;-80
WIFI;6.663;382215.051;eduroam;00:13:c3:44:c7:21;-78
WIFI;6.663;382215.051;UJI;00:13:c3:44:c7:20;-79
WIFI;6.663;382211.024;UJI;00:14:69:f2:35:50;-81
WIFI;6.663;382215.051;eduroam;00:19:56:ac:7b:01;-76
WIFI;6.663;382215.051;UJI;00:19:56:ac:7b:00;-75
WIFI;6.663;382211.024;eduroam;00:13:c3:44:b5:61;-76
WIFI;6.663;382215.051;eduroam;00:1a:6d:9b:9a:21;-88
WIFI;6.663;382211.024;eduroam;00:1a:a1:5c:f9:61;-80
WIFI;6.663;382215.051;RobInLab Guest;06:25:bc:8a:8d:89;-86
WIFI;6.663;382215.051;Pruebas;2e:d9:9f:d9:fa:21;-82
WIFI;6.663;382215.051;RobInLab WiFiNet;00:25:bc:8a:8d:89;-86
WIFI;6.663;382211.024;eduroam;00:13:c3:44:d6:71;-84
WIFI;6.663;382215.051;eduroam;00:13:c3:44:ee:f1;-80
WIFI;6.663;382215.051;UJI;00:1a:a1:5c:f9:60;-82
WIFI;6.663;382211.024;UJI;00:13:c3:44:b5:60;-77
WIFI;6.663;382211.024;UJI;00:1a:6d:9b:9a:20;-80
WIFI;6.663;382211.024;PIROBOTNET;00:12:17:de:2b:03;-82
WIFI;6.663;382211.024;Tombatossals_wifi_low;c0:c1:c0:5a:a0:53;-81
WIFI;6.663;382215.051;UJI;00:1a:a1:5c:f6:50;-83
WIFI;6.663;382211.024;UJI;00:13:c3:44:d6:70;-84
WIFI;6.663;382211.024;UJI;00:13:c3:44:ee:f0;-84
WIFI;6.663;382215.051;eduroam;00:1a:a1:5c:f6:51;-80
WIFI;6.663;382215.051;eduroam;00:14:1c:dd:f3:41;-83
WIFI;6.663;382215.051;TP-LINK_1280_5G;ec:08:6b:23:7b:1c;-89
WIFI;6.663;382215.051;UJI;00:14:1c:dd:f3:40;-83
PRES;6.672;382215.102;1014.7423;3
ACCE;6.677;382215.109;7.26315;1.84904;-4.46620;2
GYRO;6.678;382215.109;-1.53300;5.05569;-0.24861;2
MAGN;6.678;382215.109;-23.50311;13.59100;26.83411;3
AHRS;6.679;382215.114;8.4010;-96.7927;-48.5534;-0.26228;-0.69980;-0.32218;3
ACCE;6.697;382215.129;8.62462;3.45334;-3.79263;2
GYRO;6.698;382215.129;-1.60124;5.51642;0.31021;2
MAGN;6.698;382215.129;-24.61243;12.66022;26.44348;3
AHRS;6.698;382215.134;8.4131;-90.5094;-50.2324;-0.25390;-0.66327;-0.34517;3
ACCE;6.717;382215.149;10.14507;3.94092;-2.90585;2
GYRO;6.717;382215.149;-1.68111;5.82178;0.08524;2
MAGN;6.718;382215.149;-28.36304;12.01324;23.54279;3
AHRS;6.718;382215.154;8.2756;-83.8326;-51.8989;-0.24328;-0.62262;-0.36811;3
PRES;6.726;382215.135;1014.7423;3
ACCE;6.737;382215.169;10.58060;2.92789;-3.57086;2
GYRO;6.738;382215.169;-1.95444;5.44257;-0.66136;2
MAGN;6.738;382215.169;-31.74896;12.21008;19.18335;3
AHRS;6.738;382215.173;8.5997;-77.2886;-53.8173;-0.22961;-0.58181;-0.39423;3
LIGH;6.739;382215.119;1776.2;3
LIGH;6.739;382215.169;543.6;3
ACCE;6.757;382215.189;10.18352;1.79173;-1.67274;2
GYRO;6.757;382215.189;-2.46445;4.36388;-1.27991;2
MAGN;6.758;382215.189;-32.37457;12.32147;18.21136;3
PRES;6.758;382215.169;1014.7423;3
AHRS;6.758;382215.193;9.2871;-71.6514;-56.3987;-0.21783;-0.54517;-0.42364;3
ACCE;6.778;382215.209;8.86163;1.82812;1.49672;2
AHRS;6.778;382215.213;10.0178;-66.9558;-59.8622;-0.21107;-0.51256;-0.45633;3
GYRO;6.778;382215.209;-2.84335;3.42514;-1.73695;2
MAGN;6.779;382215.209;-36.06873;10.54230;13.53912;3
PRES;6.787;382215.203;1014.7423;3
ACCE;6.799;382215.229;8.62943;2.03856;4.28011;2
GYRO;6.799;382215.229;-2.47655;2.77193;-1.97624;2
AHRS;6.800;382215.233;10.8262;-62.9228;-63.5004;-0.20499;-0.48418;-0.48873;3
MAGN;6.800;382215.229;-37.35046;8.31604;8.50525;3
SOUN;6.808;138.68;0.00423;46.51
ACCE;6.820;382215.250;9.45422;2.10243;4.43539;2
GYRO;6.820;382215.250;-1.79396;2.48451;-2.17122;2
MAGN;6.820;382215.250;-37.43744;7.93457;7.67365;3
PRES;6.821;382215.236;1014.7423;3
AHRS;6.821;382215.253;11.8879;-59.3370;-66.7228;-0.19558;-0.46068;-0.51807;3
ACCE;6.837;382215.270;10.10582;2.51166;3.52892;2
GYRO;6.837;382215.270;-1.52968;2.26224;-2.59662;2
MAGN;6.838;382215.270;-39.31427;4.32434;5.27954;3
AHRS;6.838;382215.273;13.3146;-56.0212;-69.7538;-0.18277;-0.44121;-0.54610;3
LIGH;6.839;382215.219;350.9;3
LIGH;6.839;382215.270;317.4;3
PRES;6.846;382215.270;1014.7423;3
ACCE;6.857;382215.290;9.87476;2.72284;2.94179;2
GYRO;6.857;382215.290;-1.69191;2.07153;-3.27905;2
MAGN;6.857;382215.290;-40.21912;0.48218;4.58679;3
AHRS;6.858;382215.292;15.1022;-52.7680;-73.2895;-0.16848;-0.42372;-0.57690;3
ACCE;6.879;382215.310;8.88512;2.38548;3.77664;2
GYRO;6.881;382215.310;-2.04918;1.77533;-3.80016;2
AHRS;6.881;382215.312;17.0114;-49.4501;-77.7152;-0.15491;-0.40641;-0.61178;3
MAGN;6.882;382215.310;-40.30609;0.00305;4.54407;3
PRES;6.883;382215.303;1014.7423;3
ACCE;6.898;382215.330;8.03433;1.54968;4.99327;2
GYRO;6.899;382215.330;-2.27158;1.70370;-4.04604;2
MAGN;6.900;382215.330;-39.84985;-3.19214;-0.65002;3
AHRS;6.900;382215.332;18.7245;-45.9374;-82.8709;-0.14251;-0.38778;-0.64878;3
PRES;6.906;382215.337;1014.7423;3
ACCE;6.919;382215.350;7.31514;2.64859;6.18953;2
GYRO;6.920;382215.350;-2.13258;1.75749;-4.23041;2
MAGN;6.921;382215.350;-39.33563;-8.02765;-1.06506;3
AHRS;6.922;382215.352;20.2395;-42.1326;-88.4172;-0.12920;-0.36797;-0.68582;3
ACCE;6.943;382215.370;6.02045;2.43959;6.03702;2
AHRS;6.945;382215.372;21.7039;-38.1092;-94.0650;-0.11333;-0.34875;-0.72117;3
GYRO;6.947;382215.370;-1.85611;1.77167;-4.26311;2
MAGN;6.948;382215.370;-39.29291;-8.43353;-1.05286;3
PRES;6.949;382215.370;1014.7423;3
LIGH;6.951;382215.320;335.1;3
LIGH;6.952;382215.370;360.6;3
ACCE;6.960;382215.391;5.25548;2.16336;6.36259;2
AHRS;6.962;382215.392;22.9072;-34.0482;-99.5277;-0.09640;-0.33030;-0.75296;3
GYRO;6.963;382215.391;-1.69070;1.75012;-4.01285;2
MAGN;6.965;382215.391;-38.17596;-12.10632;-5.56946;3
ACCE;6.980;382215.411;6.27922;3.40324;6.37767;2
GYRO;6.982;382215.411;-1.65057;1.50749;-3.97591;2
MAGN;6.983;382215.411;-33.40759;-17.02118;-6.30188;3
AHRS;6.984;382215.411;23.7467;-30.0845;-104.9194;-0.08031;-0.31231;-0.78191;3
ACCE;6.999;382215.431;5.50084;3.96501;5.64497;2
GYRO;7.003;382215.431;-1.67851;1.44254;-4.34752;2
MAGN;7.005;382215.431;-33.21838;-17.20886;-6.32172;3
PRES;7.006;382215.404;1014.7323;3
AHRS;7.007;382215.431;24.3706;-26.1693;-110.6072;-0.06491;-0.29500;-0.80999;3
ACCE;7.019;382215.451;4.03810;3.28374;5.78331;2
AHRS;7.021;382215.451;24.6361;-22.0362;-116.6393;-0.04892;-0.27626;-0.83749;3
GYRO;7.022;382215.451;-1.92683;1.49838;-4.45050;2
MAGN;7.025;382215.451;-32.04956;-20.05157;-9.74731;3
PRES;7.027;382215.438;1014.7323;3
AHRS;7.043;382215.471;24.2989;-17.7563;-122.7310;-0.03277;-0.25481;-0.86332;3
LIGH;7.053;382215.421;399.5;3
LIGH;7.054;382215.471;440.5;3
ACCE;7.059;382215.471;2.67381;2.45642;6.95963;2
AHRS;7.061;382215.491;23.4902;-13.5512;-128.6263;-0.01648;-0.23223;-0.88656;3
GYRO;7.062;382215.471;-2.04027;1.61717;-4.31522;2
MAGN;7.064;382215.471;-28.83148;-23.95935;-9.28497;3
PRES;7.073;382215.471;1014.7323;3
ACCE;7.074;382215.491;2.21484;3.13385;7.43369;2
GYRO;7.074;382215.491;-1.90834;1.57469;-4.11089;2
MAGN;7.075;382215.491;-28.73840;-24.02496;-9.40399;3
AHRS;7.075;382215.511;22.3599;-9.6909;-134.1624;-0.00109;-0.21022;-0.90673;3
PRES;7.083;382215.505;1014.7323;3
ACCE;7.094;382215.511;2.20332;3.79878;7.22661;2
GYRO;7.094;382215.511;-1.93736;1.37170;-4.08490;2
MAGN;7.095;382215.511;-24.29504;-27.09808;-14.93073;3
AHRS;7.095;382215.531;20.8756;-6.1564;-139.7412;0.01267;-0.18803;-0.92540;3
ACCE;7.114;382215.532;2.82475;4.95654;8.18370;2
GYRO;7.114;382215.532;-2.03181;1.19389;-4.43298;2
MAGN;7.115;382215.532;-20.39337;-29.69666;-16.20026;3
PRES;7.115;382215.538;1014.7323;3
AHRS;7.115;382215.550;19.1949;-2.7824;-145.9072;0.02597;-0.16637;-0.94359;3
ACCE;7.134;382215.552;3.96327;5.29018;6.69685;2
GYRO;7.134;382215.552;-1.89093;1.03793;-5.30394;2
MAGN;7.134;382215.552;-20.08209;-29.74243;-16.46118;3
AHRS;7.135;382215.570;17.2399;0.4808;-152.9661;0.03906;-0.14476;-0.96116;3
LIGH;7.141;382215.521;495.4;3
LIGH;7.141;382215.572;552.4;3
PRES;7.145;382215.572;1014.7323;3
ACCE;7.158;382215.572;1.57550;0.95126;6.77608;2
AHRS;7.158;382215.590;14.4765;3.6949;-160.3662;0.05298;-0.11863;-0.97630;3
GYRO;7.159;382215.572;-2.09081;0.92548;-6.16367;2
MAGN;7.159;382215.572;-14.76898;-30.55878;-20.31555;3
ACCE;7.175;382215.592;-0.84012;-1.54816;9.31604;2
GYRO;7.175;382215.592;-2.40211;1.12550;-6.03943;2
MAGN;7.176;382215.592;-10.42175;-31.80084;-21.22650;3
AHRS;7.176;382215.610;11.3301;6.5623;-166.9989;0.06775;-0.09147;-0.98646;3
PRES;7.176;382215.605;1014.7323;3
ACCE;7.194;382215.612;-1.03024;-1.09854;10.61130;2
GYRO;7.195;382215.612;-1.94397;1.11937;-5.26328;2
MAGN;7.195;382215.612;-9.83276;-31.65436;-21.36993;3
AHRS;7.195;382215.630;8.7160;8.8130;-172.7482;0.08125;-0.07077;-0.99180;3
PRES;7.205;382215.639;1014.7323;3
ACCE;7.217;382215.632;0.11063;0.48409;9.75104;2
GYRO;7.218;382215.632;-1.08267;0.93286;-4.94931;2
MAGN;7.218;382215.632;-4.20227;-30.43060;-22.80884;3
AHRS;7.218;382215.650;6.8489;10.5546;-178.4457;0.09261;-0.05823;-0.99382;3
ACCE;7.234;382215.652;0.70657;1.15427;7.55344;2
GYRO;7.235;382215.652;-0.52121;0.80048;-5.16533;2
AHRS;7.235;382215.669;5.0544;12.0094;175.5157;-0.10271;0.04791;0.99297;3
MAGN;7.236;382215.652;1.55945;-30.28259;-24.68414;3
LIGH;7.242;382215.622;599.5;3
LIGH;7.242;382215.673;645.0;3
SOUN;7.248;143.18;0.00437;46.79
ACCE;7.256;382215.673;-0.94283;-0.50558;5.95872;2
GYRO;7.257;382215.673;-0.85854;0.78128;-5.41475;2
MAGN;7.257;382215.673;2.38800;-30.17883;-24.68414;3
AHRS;7.257;382215.689;2.4724;13.3671;169.6867;-0.11396;0.03180;0.98918;3
PRES;7.265;382215.673;1014.7223;3
ACCE;7.277;382215.693;-0.84038;-0.95439;7.45308;2
GYRO;7.277;382215.693;-1.57553;0.87866;-5.37843;2
MAGN;7.277;382215.693;7.72247;-29.06952;-24.49036;3
AHRS;7.278;382215.709;-0.8293;14.5792;164.0031;-0.12665;0.01055;0.98211;3
ACCE;7.297;382215.713;-0.35004;-1.53519;8.96773;2
AHRS;7.297;382215.729;-4.2590;15.5872;157.9563;-0.14005;-0.01023;0.97085;3
GYRO;7.298;382215.713;-1.74039;1.03101;-5.55386;2
MAGN;7.298;382215.713;11.51581;-26.40076;-23.53058;3
PRES;7.298;382215.706;1014.7223;3
ACCE;7.317;382215.733;0.20213;-2.17711;9.48395;2
GYRO;7.317;382215.733;-1.27715;1.16457;-6.11038;2
AHRS;7.317;382215.749;-7.3602;16.2757;151.0993;-0.15265;-0.02628;0.95437;3
MAGN;7.318;382215.733;12.47864;-25.63782;-24.40491;3
PRES;7.323;382215.740;1014.7223;3
ACCE;7.336;382215.753;-0.09323;-2.73108;8.22238;2
GYRO;7.337;382215.753;-0.65990;1.34317;-6.85217;2
MAGN;7.337;382215.753;17.37671;-21.91162;-27.66113;3
AHRS;7.337;382215.769;-10.1785;16.6979;143.3116;-0.16490;-0.03779;0.93137;3
LIGH;7.344;382215.723;577.4;3
LIGH;7.344;382215.773;492.6;3
ACCE;7.355;382215.773;-2.22452;-3.90292;5.73190;2
GYRO;7.356;382215.773;-0.54227;1.59560;-7.35358;2
MAGN;7.356;382215.773;20.96558;-19.65027;-26.49384;3
PRES;7.356;382215.773;1014.7223;3
AHRS;7.356;382215.789;-13.2934;16.9570;135.1875;-0.17903;-0.05002;0.90175;3
ACCE;7.376;382215.793;-5.96220;-5.94128;4.09077;2
GYRO;7.377;382215.793;-1.21454;1.54857;-7.19975;2
MAGN;7.378;382215.793;21.95435;-18.08472;-26.57318;3
AHRS;7.379;382215.808;-17.2119;16.8508;127.9548;-0.19513;-0.06946;0.86930;3
PRES;7.381;382215.807;1014.7223;3
ACCE;7.395;382215.814;-8.00220;-7.19682;6.57913;2
AHRS;7.396;382215.828;-21.3927;16.1370;122.0580;-0.20967;-0.09397;0.83854;3
GYRO;7.399;382215.814;-2.00061;0.99376;-6.21077;2
MAGN;7.400;382215.814;25.88806;-11.93085;-25.80109;3
ACCE;7.416;382215.834;-7.72955;-7.55423;9.25774;2
GYRO;7.417;382215.834;-1.93993;0.50882;-4.78079;2
MAGN;7.418;382215.834;28.39050;-8.17566;-22.87292;3
AHRS;7.419;382215.848;-24.7492;15.0722;117.5421;-0.21969;-0.11525;0.81345;3
PRES;7.424;382215.840;1014.7223;3
ACCE;7.436;382215.854;-5.52069;-6.74138;10.67834;2
GYRO;7.438;382215.854;-1.10509;0.21194;-3.23082;2
MAGN;7.440;382215.854;28.58429;-5.94330;-23.15674;3
AHRS;7.442;382215.868;-26.5689;13.9749;114.3485;-0.22313;-0.12748;0.79661;3
PRES;7.445;382215.874;1014.7223;3
LIGH;7.446;382215.824;461.1;3
LIGH;7.447;382215.874;438.1;3
ACCE;7.455;382215.874;-3.47688;-5.13741;9.70537;2
GYRO;7.456;382215.874;-0.05989;0.05292;-2.08586;2
MAGN;7.457;382215.874;28.91235;1.17340;-23.50922;3
AHRS;7.459;382215.888;-26.9734;12.9470;111.9063;-0.22058;-0.13063;0.78587;3
ACCE;7.477;382215.894;-2.63736;-4.03114;8.09850;2
AHRS;7.478;382215.908;-26.7475;11.9168;109.8439;-0.21486;-0.13023;0.77808;3
GYRO;7.482;382215.894;0.52696;-0.08861;-1.56136;2
MAGN;7.483;382215.894;28.55988;4.81720;-22.70813;3
PRES;7.484;382215.908;1014.7223;3
ACCE;7.496;382215.914;-1.26033;-2.98958;7.36043;2
GYRO;7.498;382215.914;0.44698;-0.18256;-1.62602;2
AHRS;7.500;382215.927;-26.6913;10.7142;107.5533;-0.20909;-0.13172;0.76877;3
MAGN;7.503;382215.914;28.89862;5.15594;-22.81647;3
ACCE;7.516;382215.934;-0.94321;-3.13467;7.17108;2
GYRO;7.518;382215.934;-0.05113;-0.08545;-2.14217;2
MAGN;7.521;382215.934;28.98407;5.83038;-23.26508;3
AHRS;7.522;382215.947;-27.2732;9.3817;104.7367;-0.20641;-0.13756;0.75528;3
ACCE;7.537;382215.955;-0.78993;-3.43948;7.20543;2
AHRS;7.538;382215.967;-28.4286;7.7042;101.3235;-0.20567;-0.14820;0.73759;3
GYRO;7.542;382215.955;-0.57706;-0.08632;-2.65919;2
MAGN;7.544;382215.955;27.88544;5.83038;-23.69537;3
PRES;7.547;382215.941;1014.7223;3
LIGH;7.548;382215.924;435.0;3
ACCE;7.554;382215.975;-1.00832;-4.07820;7.51303;2
AHRS;7.555;382215.987;-29.8292;5.5000;97.4108;-0.20449;-0.16256;0.71703;3
GYRO;7.557;382215.975;-0.86821;-0.28311;-3.07620;2
MAGN;7.558;382215.975;27.75574;7.10907;-23.81897;3
PRES;7.561;382215.975;1014.7223;3
ACCE;7.575;382215.995;-1.46468;-5.19505;7.47395;2
GYRO;7.576;382215.995;-1.01004;-0.55829;-3.10713;2
AHRS;7.578;382216.007;-31.2628;2.8890;93.4250;-0.20236;-0.17943;0.69612;3
MAGN;7.580;382215.995;26.81274;10.47211;-24.34998;3
ACCE;7.596;382216.015;-2.59708;-6.57094;7.65685;2
GYRO;7.598;382216.015;-1.16141;-0.72557;-2.49173;2
MAGN;7.599;382216.015;25.69122;12.41150;-24.84741;3
PRES;7.602;382216.008;1014.7223;3
AHRS;7.602;382216.027;-32.7393;0.4929;90.2964;-0.20169;-0.19689;0.67933;3
ACCE;7.615;382216.035;-3.07617;-7.09831;7.62727;2
GYRO;7.617;382216.035;-1.31531;-0.64682;-1.35480;2
MAGN;7.618;382216.035;25.19073;13.90991;-25.05646;3
AHRS;7.621;382216.047;-34.2875;-1.0326;88.6809;-0.20479;-0.21217;0.66974;3
PRES;7.622;382216.042;1014.7223;3
ACCE;7.634;382216.055;-2.47835;-6.70790;7.80867;2
AHRS;7.636;382216.066;-35.8163;-1.5069;88.5735;-0.21136;-0.22364;0.66726;3
GYRO;7.638;382216.055;-1.31682;-0.43192;-0.18997;2
MAGN;7.640;382216.055;24.06464;16.54663;-24.90692;3
LIGH;7.655;382216.025;427.4;3
LIGH;7.656;382216.075;418.6;3
AHRS;7.657;382216.086;-37.2358;-1.1625;89.4570;-0.22004;-0.23149;0.66919;3
ACCE;7.659;382216.075;-1.19498;-5.86626;7.49716;2
GYRO;7.660;382216.075;-1.23911;-0.22156;0.62645;2
MAGN;7.661;382216.075;23.49701;17.30499;-24.35455;3
PRES;7.662;382216.075;1014.7223;3
ACCE;7.674;382216.096;-0.26782;-5.44977;6.31036;2
GYRO;7.676;382216.096;-1.40730;0.07924;0.90927;2
MAGN;7.677;382216.096;22.86224;17.78107;-24.19891;3
AHRS;7.678;382216.106;-38.8707;-0.2545;90.7652;-0.23222;-0.23832;0.67177;3
PRES;7.681;382216.109;1014.7223;3
ACCE;7.693;382216.116;0.35851;-5.32141;6.30681;2
GYRO;7.694;382216.116;-1.86998;0.29097;0.81038;2
MAGN;7.695;382216.116;22.96600;18.31818;-23.70453;3
AHRS;7.696;382216.126;-41.0025;0.8182;91.9394;-0.24822;-0.24715;0.67168;3
ACCE;7.716;382216.136;-0.21002;-5.34442;6.43460;2
AHRS;7.718;382216.146;-43.5958;1.9079;92.7793;-0.26728;-0.25816;0.66792;3
GYRO;7.721;382216.136;-2.30511;0.44789;0.55540;2
MAGN;7.722;382216.136;23.83423;18.31818;-23.36578;3
PRES;7.723;382216.143;1014.7223;3
ACCE;7.735;382216.156;-0.98407;-6.04408;6.27051;2
GYRO;7.737;382216.156;-2.63895;0.64604;0.51886;2
AHRS;7.738;382216.166;-46.5483;3.3587;93.7309;-0.28969;-0.26982;0.66216;3
MAGN;7.740;382216.156;25.12970;19.26727;-22.77527;3
LIGH;7.753;382216.126;384.8;3
LIGH;7.754;382216.176;345.4;3
AHRS;7.755;382216.185;-49.7843;5.5035;95.1711;-0.31572;-0.28102;0.65530;3
ACCE;7.758;382216.176;-1.35696;-6.62276;6.34210;2
GYRO;7.759;382216.176;-2.93103;0.91458;0.69136;2
MAGN;7.760;382216.176;25.47455;20.88623;-20.82214;3
ACCE;7.775;382216.196;-1.72424;-6.72014;5.70044;2
GYRO;7.777;382216.196;-3.12329;1.22638;0.89330;2
MAGN;7.781;382216.196;24.67804;21.52405;-19.57855;3
PRES;7.782;382216.176;1014.7223;3
AHRS;7.784;382216.205;-53.1550;8.6308;97.2923;-0.34528;-0.29043;0.64718;3
ACCE;7.794;382216.216;-1.72681;-6.69420;4.24658;2
AHRS;7.795;382216.225;-56.5442;12.7288;100.4063;-0.37631;-0.29919;0.63889;3
GYRO;7.797;382216.216;-3.23698;1.32520;1.07214;2
MAGN;7.799;382216.216;25.33875;22.37396;-18.74847;3
PRES;7.802;382216.210;1014.7223;3
SOUN;7.803;28.15;0.00086;32.66
ACCE;7.814;382216.237;-1.53477;-7.06712;4.99536;2
GYRO;7.815;382216.237;-3.16904;0.81328;1.18747;2
AHRS;7.816;382216.245;-59.7074;17.2522;104.5411;-0.40405;-0.30965;0.63251;3
MAGN;7.818;382216.237;26.54114;22.94464;-15.72418;3
ACCE;7.834;382216.257;-1.97847;-7.60147;5.69580;2
GYRO;7.836;382216.257;-2.67426;0.34213;1.34569;2
MAGN;7.837;382216.257;27.04163;22.87445;-13.98163;3
PRES;7.838;382216.243;1014.7223;3
AHRS;7.839;382216.265;-62.0898;22.0000;109.4000;-0.42595;-0.31869;0.62953;3
LIGH;7.853;382216.226;303.3;3
LIGH;7.855;382216.277;260.8;3
ACCE;7.856;382216.277;-2.86710;-7.94356;5.44244;2
GYRO;7.857;382216.277;-1.94972;0.54211;1.68539;2
AHRS;7.859;382216.285;-63.3543;27.6456;115.0635;-0.44529;-0.32107;0.62985;3
MAGN;7.861;382216.277;27.95868;23.17963;-12.68616;3
PRES;7.862;382216.277;1014.7223;3
ACCE;7.873;382216.297;-2.74760;-8.26457;4.50627;2
GYRO;7.875;382216.297;-1.42703;1.31140;2.18507;2
MAGN;7.876;382216.297;28.34930;22.75085;-10.61554;3
AHRS;7.877;382216.304;-63.5092;34.8046;121.4788;-0.46732;-0.31381;0.63093;3
ACCE;7.895;382216.317;-2.83501;-8.40298;2.95628;2
GYRO;7.896;382216.317;-1.25986;2.04510;2.64876;2
AHRS;7.897;382216.324;-62.8211;43.2870;128.4722;-0.49405;-0.29944;0.63087;3
MAGN;7.899;382216.317;28.22266;22.36786;-9.86481;3
PRES;7.902;382216.310;1014.7223;3
ACCE;7.912;382216.337;-4.29358;-8.70920;2.38083;2
GYRO;7.913;382216.337;-1.20145;2.10060;2.99741;2
MAGN;7.914;382216.337;31.29578;20.39032;-8.36487;3
AHRS;7.915;382216.344;-61.3589;51.9286;135.5428;-0.52209;-0.28220;0.63126;3
PRES;7.918;382216.344;1014.7223;3
ACCE;7.937;382216.357;-6.54782;-9.39804;3.16481;2
GYRO;7.938;382216.357;-0.89679;1.42705;3.37614;2
MAGN;7.939;382216.357;33.52203;18.06335;-6.54907;3
AHRS;7.940;382216.364;-58.9903;58.9317;141.6106;-0.54529;-0.26407;0.63605;3
ACCE;7.958;382216.378;-7.96559;-9.12697;2.82726;2
AHRS;7.960;382216.384;-55.4245;63.8970;146.2482;-0.56284;-0.24160;0.64741;3
GYRO;7.961;382216.378;-0.28781;0.82327;3.78168;2
MAGN;7.963;382216.378;33.79059;17.47437;-6.07758;3
PRES;7.964;382216.378;1014.7302;3
ACCE;7.982;382216.398;-8.12305;-8.48215;2.07806;2
GYRO;7.983;382216.398;0.27667;0.34903;4.09081;2
AHRS;7.984;382216.404;-51.1414;66.8025;149.2630;-0.57432;-0.21584;0.66317;3
MAGN;7.992;382216.398;34.49554;15.59143;-2.86407;3
PRES;7.993;382216.411;1014.7323;3
ACCE;7.994;382216.418;-7.48924;-7.68341;1.67482;2
AHRS;7.995;382216.423;-46.5912;68.3562;151.1530;-0.58120;-0.18834;0.68056;3
GYRO;7.997;382216.418;0.61563;0.04449;4.07140;2
MAGN;7.998;382216.418;36.12671;10.80017;-1.58539;3
LIGH;8.003;382216.327;242.0;3
LIGH;8.004;382216.378;226.9;3
LIGH;8.004;382216.428;211.9;3
ACCE;8.007;382216.438;-7.39934;-6.78793;2.04919;2
GYRO;8.008;382216.438;0.78194;-0.15790;3.68240;2
MAGN;8.008;382216.438;36.65924;9.20563;-1.63269;3
AHRS;8.008;382216.443;-42.2746;69.0536;152.3366;-0.58435;-0.16209;0.69729;3
ACCE;8.027;382216.458;-8.25769;-5.51532;1.83575;2
GYRO;8.028;382216.458;0.89369;-0.32251;3.09882;2
MAGN;8.028;382216.458;38.41553;6.69708;-1.14136;3
AHRS;8.028;382216.463;-38.4832;69.1118;152.8990;-0.58421;-0.13838;0.71212;3
PRES;8.037;382216.445;1014.7323;3
ACCE;8.047;382216.478;-8.68462;-4.55756;2.14656;2
GYRO;8.047;382216.478;0.89304;-0.53349;2.63103;2
MAGN;8.048;382216.478;38.25378;1.73340;-1.22223;3
AHRS;8.048;382216.483;-35.1894;68.7655;153.1618;-0.58150;-0.11773;0.72558;3
ACCE;8.067;382216.498;-8.34921;-3.72974;1.74176;2
GYRO;8.067;382216.498;0.82402;-0.58241;2.21753;2
MAGN;8.067;382216.498;38.00964;0.43030;-1.30310;3
PRES;8.068;382216.478;1014.7323;3
AHRS;8.068;382216.503;-32.3373;68.2036;153.2990;-0.57718;-0.10001;0.73775;3
ACCE;8.086;382216.518;-8.55727;-3.19374;1.20978;2
GYRO;8.086;382216.518;0.48070;-0.45703;1.78679;2
MAGN;8.087;382216.518;37.60986;-1.82953;-1.69220;3
AHRS;8.087;382216.523;-30.0367;67.8067;153.5724;-0.57364;-0.08623;0.74737;3
PRES;8.095;382216.512;1014.7323;3
LIGH;8.097;382216.478;208.0;3
ACCE;8.106;382216.539;-8.13408;-2.92606;1.24524;2
GYRO;8.106;382216.539;-0.15347;-0.43483;1.55003;2
MAGN;8.107;382216.539;38.72070;-4.46930;-2.72064;3
AHRS;8.107;382216.543;-28.2829;67.7459;154.3983;-0.57197;-0.07806;0.75493;3
ACCE;8.127;382216.559;-7.52199;-2.90257;2.11293;2
GYRO;8.128;382216.559;-0.80856;-0.40791;1.43639;2
MAGN;8.128;382216.559;39.02283;-4.96979;-2.94952;3
AHRS;8.128;382216.562;-26.9637;67.9815;155.9235;-0.57201;-0.07566;0.76136;3
PRES;8.128;382216.545;1014.7323;3
ACCE;8.146;382216.579;-7.29813;-3.04958;3.12805;2
GYRO;8.146;382216.579;-1.15625;-0.21013;1.29720;2
MAGN;8.147;382216.579;37.47711;-6.23474;-2.81219;3
AHRS;8.147;382216.582;-25.9635;68.4997;157.8322;-0.57389;-0.07679;0.76613;3
PRES;8.155;382216.579;1014.7378;3
ACCE;8.166;382216.599;-7.23865;-2.97339;3.74689;2
GYRO;8.166;382216.599;-1.09508;0.03300;1.20564;2
MAGN;8.167;382216.599;37.87994;-8.34808;-4.31976;3
AHRS;8.167;382216.602;-25.1041;69.2278;159.6935;-0.57731;-0.07832;0.76899;3
ACCE;8.187;382216.619;-7.66495;-2.98735;3.17786;2
GYRO;8.187;382216.619;-0.84653;0.15077;1.00400;2
MAGN;8.187;382216.619;38.00964;-8.68225;-4.59595;3
PRES;8.188;382216.612;1014.7423;3
AHRS;8.188;382216.622;-24.3038;69.9732;161.2261;-0.58116;-0.07873;0.77052;3
LIGH;8.201;382216.579;221.4;3
LIGH;8.203;382216.629;236.9;3
ACCE;8.208;382216.639;-8.61182;-3.24898;2.75047;2
AHRS;8.208;382216.642;-23.5069;70.6018;162.5354;-0.58444;-0.07843;0.77188;3
GYRO;8.210;382216.639;-0.74617;0.04500;1.02969;2
MAGN;8.211;382216.639;35.79254;-10.01282;-5.31616;3
PRES;8.215;382216.646;1014.7423;3
ACCE;8.227;382216.659;-10.14018;-2.74896;3.80290;2
GYRO;8.228;382216.659;-0.56396;0.03572;1.30406;2
AHRS;8.229;382216.662;-22.4573;71.1182;163.7998;-0.58704;-0.07646;0.77403;3
MAGN;8.230;382216.659;35.92834;-11.85608;-4.10004;3
SOUN;8.240;28.55;0.00087;32.78
ACCE;8.248;382216.680;-10.42233;-3.28281;3.88583;2
GYRO;8.249;382216.680;0.13864;-0.03979;1.97359;2
MAGN;8.251;382216.680;35.98480;-12.05750;-3.93829;3
PRES;8.252;382216.680;1014.7423;3
AHRS;8.253;382216.681;-20.6594;71.4090;164.6242;-0.58846;-0.06749;0.77770;3
ACCE;8.267;382216.700;-11.24411;-3.62965;3.15332;2
GYRO;8.268;382216.700;0.74190;-0.34354;2.87297;2
MAGN;8.269;382216.700;36.60431;-12.67853;-4.23889;3
AHRS;8.270;382216.701;-17.7825;71.3019;164.9920;-0.58731;-0.04931;0.78418;3
ACCE;8.287;382216.720;-10.03000;-2.69994;2.68880;2
GYRO;8.290;382216.720;1.00827;-0.54033;3.81686;2
AHRS;8.292;382216.721;-13.8098;70.9128;165.3192;-0.58367;-0.02355;0.79311;3
MAGN;8.293;382216.720;35.86731;-14.15710;-5.03693;3
ACCE;8.309;382216.740;-9.33905;-1.45636;2.77263;2
GYRO;8.311;382216.740;1.09320;-0.61992;4.33978;2
MAGN;8.312;382216.740;35.81543;-14.25171;-5.09033;3
PRES;8.313;382216.713;1014.7423;3
AHRS;8.315;382216.741;-9.0136;70.3969;165.7921;-0.57816;0.00735;0.80278;3
ACCE;8.328;382216.760;-8.52249;-0.97058;2.02979;2
GYRO;8.329;382216.760;1.14937;-0.68629;4.53276;2
MAGN;8.330;382216.760;35.48889;-17.50641;-4.77142;3
AHRS;8.334;382216.761;-3.8334;69.7803;166.3392;-0.57089;0.04075;0.81170;3
PRES;8.336;382216.747;1014.7423;3
ACCE;8.347;382216.780;-9.70628;-0.19571;2.49767;2
AHRS;8.349;382216.781;1.3352;68.8807;167.2594;-0.56095;0.07229;0.82030;3
GYRO;8.352;382216.780;0.62502;-1.06496;4.58192;2
MAGN;8.361;382216.780;32.66144;-21.76666;-4.27399;3
LIGH;8.362;382216.680;235.9;3
LIGH;8.363;382216.730;232.4;3
LIGH;8.369;382216.780;228.8;3
ACCE;8.370;382216.800;-8.49944;1.43924;4.72235;2
AHRS;8.378;382216.801;6.4557;67.5088;168.6416;-0.54740;0.10148;0.82913;3
GYRO;8.380;382216.800;0.54282;-1.31020;4.68906;2
MAGN;8.381;382216.800;32.60956;-21.84448;-4.26636;3
PRES;8.383;382216.780;1014.7423;3
AHRS;8.391;382216.820;11.7039;65.7890;169.7239;-0.53043;0.13365;0.83690;3
PRES;8.395;382216.814;1014.7423;3
ACCE;8.404;382216.821;-7.62389;2.60454;4.61818;2
GYRO;8.404;382216.821;1.25792;-1.44632;4.59372;2
MAGN;8.405;382216.821;28.19519;-26.93481;-4.26788;3
AHRS;8.406;382216.840;16.9890;64.1306;170.3252;0.51264;-0.16901;-0.84177;3
ACCE;8.424;382216.841;-6.24515;3.58990;0.70177;2
GYRO;8.424;382216.841;1.60709;-1.27452;4.31967;2
MAGN;8.425;382216.841;25.69122;-29.43878;-4.43115;3
PRES;8.425;382216.847;1014.7423;3
AHRS;8.425;382216.860;21.8866;62.7907;171.3450;0.49778;-0.20018;-0.84314;3
ACCE;8.444;382216.861;-7.16728;4.54193;2.09769;2
GYRO;8.444;382216.861;0.68279;-0.71761;4.04286;2
MAGN;8.445;382216.861;25.50049;-29.61426;-4.40979;3
AHRS;8.445;382216.880;26.2451;61.5430;173.0755;0.48557;-0.22481;-0.84227;3
LIGH;8.450;382216.831;228.0;3
PRES;8.453;382216.881;1014.7423;3
ACCE;8.463;382216.881;-8.49843;4.57358;4.11615;2
GYRO;8.464;382216.881;0.40500;-0.39047;4.00674;2
MAGN;8.464;382216.881;20.88470;-33.79211;-4.01306;3
AHRS;8.464;382216.900;30.6622;60.0226;175.1918;0.47234;-0.24898;-0.83992;3
ACCE;8.484;382216.901;-9.74788;3.93922;3.84035;2
GYRO;8.484;382216.901;0.55881;-0.64320;4.47849;2
MAGN;8.484;382216.901;16.74805;-36.01990;-5.25513;3
PRES;8.485;382216.915;1014.7423;3
AHRS;8.485;382216.920;35.7089;57.7548;177.9781;0.45487;-0.27654;-0.83596;3
ACCE;8.503;382216.921;-8.26012;4.16924;3.85522;2
GYRO;8.504;382216.921;0.65736;-0.97281;5.45631;2
MAGN;8.504;382216.921;16.35437;-36.15112;-5.21240;3
AHRS;8.504;382216.939;41.5794;54.3126;-178.1664;0.43170;-0.30894;-0.82913;3
PRES;8.512;382216.948;1014.7423;3
AHRS;8.526;382216.959;47.9367;49.4550;-172.9280;0.40426;-0.34471;-0.81792;3
ACCE;8.527;382216.941;-5.15741;4.71938;3.83585;2
GYRO;8.527;382216.941;0.78380;-1.12074;6.28725;2
MAGN;8.527;382216.941;11.60889;-37.71057;-4.76074;3
ACCE;8.543;382216.962;-2.24551;6.06390;2.73917;2
GYRO;8.544;382216.962;0.92390;-1.06966;6.60391;2
MAGN;8.544;382216.962;6.45294;-39.22577;-4.76074;3
AHRS;8.545;382216.979;54.0179;43.1005;-165.9437;0.37648;-0.37917;-0.80202;3
LIGH;8.552;382216.931;230.2;3
LIGH;8.552;382216.982;232.7;3
ACCE;8.563;382216.982;-0.22607;7.75220;3.25638;2
GYRO;8.564;382216.982;0.77361;-0.68646;6.28790;2
MAGN;8.564;382216.982;5.47028;-39.07318;-4.65393;3
AHRS;8.564;382216.999;59.1673;35.1076;-157.2186;0.35008;-0.40963;-0.78340;3
PRES;8.572;382216.982;1014.7423;3
ACCE;8.582;382217.002;-1.21291;8.40932;3.71722;2
GYRO;8.583;382217.002;0.80199;-0.57770;5.75172;2
MAGN;8.583;382217.002;-2.09198;-37.97150;-3.81775;3
AHRS;8.584;382217.019;63.2177;25.1872;-146.6615;0.32461;-0.43675;-0.76345;3
ACCE;8.605;382217.022;-0.58958;8.89085;3.60603;2
GYRO;8.605;382217.022;0.75192;-0.75876;5.41231;2
MAGN;8.606;382217.022;-7.72095;-37.53815;-3.11432;3
PRES;8.607;382217.015;1014.7423;3
AHRS;8.608;382217.039;65.9891;12.8322;-133.8887;0.29817;-0.46122;-0.74306;3
ACCE;8.624;382217.042;1.21162;8.77029;3.09380;2
GYRO;8.625;382217.042;0.57703;-0.81161;5.14384;2
MAGN;8.626;382217.042;-8.89587;-37.18719;-3.11432;3
AHRS;8.627;382217.059;67.2718;-1.2487;-119.4562;0.27138;-0.48293;-0.72205;3
PRES;8.633;382217.049;1014.7423;3
ACCE;8.645;382217.062;2.01707;8.07584;3.12683;2
GYRO;8.646;382217.062;0.54701;-0.60454;5.03300;2
AHRS;8.647;382217.078;67.1112;-15.7395;-104.2946;0.24589;-0.50235;-0.69825;3
MAGN;8.648;382217.062;-15.87677;-35.06775;-2.80151;3
LIGH;8.652;382217.032;226.1;3
LIGH;8.653;382217.082;218.1;3
ACCE;8.665;382217.082;3.18648;8.05040;2.65685;2
GYRO;8.667;382217.082;0.65161;-0.25951;5.20752;2
MAGN;8.667;382217.082;-21.89636;-33.15125;-1.46790;3
AHRS;8.668;382217.098;65.4855;-29.1940;-89.7197;0.22149;-0.51946;-0.67077;3
PRES;8.671;382217.082;1014.7423;3
ACCE;8.684;382217.103;4.72308;8.74431;2.78014;2
GYRO;8.685;382217.103;0.54318;0.03148;5.22879;2
MAGN;8.686;382217.103;-22.63794;-32.11365;-1.75629;3
AHRS;8.686;382217.118;62.6287;-39.7666;-77.7942;0.19793;-0.53303;-0.64204;3
PRES;8.693;382217.116;1014.7423;3
ACCE;8.704;382217.123;5.44244;8.66727;3.24919;2
GYRO;8.705;382217.123;0.43216;0.23747;4.87032;2
MAGN;8.706;382217.123;-26.17950;-27.59857;-1.97601;3
AHRS;8.707;382217.138;59.2034;-47.1862;-68.8552;0.17664;-0.54297;-0.61356;3
ACCE;8.724;382217.143;5.95174;7.94656;3.07074;2
GYRO;8.725;382217.143;0.41299;0.37495;4.52425;2
AHRS;8.726;382217.158;55.6039;-52.4137;-62.0709;0.15717;-0.55047;-0.58566;3
MAGN;8.727;382217.143;-29.15192;-24.88251;0.67291;3
PRES;8.728;382217.150;1014.7423;3
ACCE;8.744;382217.163;7.13988;7.86113;2.96004;2
GYRO;8.745;382217.163;0.33781;0.42636;4.12131;2
MAGN;8.746;382217.163;-30.17883;-23.68011;0.45624;3
AHRS;8.749;382217.178;52.0800;-55.9535;-57.0603;0.13930;-0.55548;-0.55992;3
PRES;8.752;382217.183;1014.7423;3
LIGH;8.754;382217.133;216.1;3
LIGH;8.755;382217.183;215.1;3
ACCE;8.764;382217.183;7.24280;7.79811;3.13324;2
GYRO;8.766;382217.183;0.17149;0.51367;3.56206;2
MAGN;8.767;382217.183;-33.36334;-18.77594;-0.01221;3
AHRS;8.768;382217.197;48.8283;-58.1507;-53.3714;0.12404;-0.55760;-0.53687;3
ACCE;8.785;382217.203;6.32309;6.84218;3.20349;2
GYRO;8.786;382217.203;0.10707;0.57848;3.25865;2
MAGN;8.787;382217.203;-34.21478;-14.75677;0.34332;3
PRES;8.788;382217.217;1014.7423;3
AHRS;8.789;382217.217;45.7068;-59.6946;-50.3478;0.10978;-0.55835;-0.51491;3
SOUN;8.794;63.61;0.00194;39.74
ACCE;8.805;382217.223;7.65382;6.84659;3.37408;2
AHRS;8.807;382217.237;42.7367;-60.9975;-47.7910;0.09559;-0.55929;-0.49410;3
GYRO;8.809;382217.223;0.09868;0.43829;3.12338;2
MAGN;8.811;382217.223;-34.84192;-13.92212;-0.06256;3
ACCE;8.825;382217.244;8.88979;7.37816;3.13173;2
GYRO;8.828;382217.244;0.05026;0.34959;2.57426;2
MAGN;8.830;382217.244;-36.40442;-10.90698;-1.24054;3
AHRS;8.831;382217.257;40.2983;-61.8247;-45.9026;0.08407;-0.55935;-0.47703;3
ACCE;8.845;382217.264;8.49832;7.22008;3.13589;2
GYRO;8.847;382217.264;-0.15605;0.43910;1.83459;2
MAGN;8.848;382217.264;-36.74622;-8.51288;-1.79749;3
PRES;8.852;382217.250;1014.7423;3
AHRS;8.854;382217.277;38.4507;-61.9577;-44.8129;0.07574;-0.55693;-0.46527;3
LIGH;8.856;382217.234;222.8;3
LIGH;8.857;382217.284;231.8;3
ACCE;8.864;382217.284;7.73515;6.57861;3.09540;2
GYRO;8.866;382217.284;-0.31244;0.57733;1.43732;2
MAGN;8.867;382217.284;-37.52747;-7.13501;-1.73798;3
AHRS;8.868;382217.297;36.8529;-61.6662;-44.1748;0.06865;-0.55263;-0.45644;3
PRES;8.871;382217.284;1014.7423;3
ACCE;8.885;382217.304;7.87920;6.05194;3.49719;2
AHRS;8.886;382217.316;35.2318;-61.2398;-43.6918;0.06109;-0.54751;-0.44828;3
GYRO;8.888;382217.304;-0.42479;0.60936;1.39568;2
MAGN;8.889;382217.304;-38.69019;-4.88281;-2.36511;3
ACCE;8.905;382217.324;8.41028;6.06696;3.63513;2
GYRO;8.906;382217.324;-0.49013;0.61258;1.31931;2
MAGN;8.907;382217.324;-38.26447;-5.30701;-3.60870;3
AHRS;8.909;382217.336;33.6604;-60.7205;-43.3472;0.05350;-0.54185;-0.44102;3
PRES;8.912;382217.317;1014.7423;3
ACCE;8.923;382217.344;8.30313;6.10341;3.42613;2
GYRO;8.925;382217.344;-0.63907;0.72795;1.24689;2
MAGN;8.926;382217.344;-37.86011;-3.54919;-3.60870;3
AHRS;8.927;382217.356;32.0592;-59.9451;-43.1912;0.04569;-0.53450;-0.43470;3
PRES;8.930;382217.351;1014.7423;3
ACCE;8.945;382217.364;8.05894;5.63191;3.65269;2
GYRO;8.946;382217.364;-0.85306;0.95552;1.37720;2
MAGN;8.947;382217.364;-37.67242;-0.64087;-4.15344;3
AHRS;8.949;382217.376;30.2116;-58.8569;-43.1219;0.03677;-0.52458;-0.42810;3
LIGH;8.956;382217.334;248.1;3
LIGH;8.958;382217.385;265.6;3
AHRS;8.966;382217.396;28.1731;-57.5676;-43.1027;0.02685;-0.51273;-0.42127;3
ACCE;8.968;382217.385;7.97656;5.12057;4.12157;2
GYRO;8.970;382217.385;-0.99916;1.12604;1.50293;2
MAGN;8.971;382217.385;-38.26447;-0.24414;-4.92554;3
PRES;8.972;382217.385;1014.7423;3
ACCE;8.986;382217.405;7.60052;4.77548;4.05768;2
GYRO;8.987;382217.405;-1.12802;1.26370;1.62135;2
AHRS;8.990;382217.416;25.9317;-56.1236;-43.0968;0.01578;-0.49911;-0.41402;3
MAGN;8.992;382217.405;-38.04016;0.58289;-5.14526;3
PRES;8.993;382217.418;1014.7423;3
ACCE;9.003;382217.425;7.77519;4.29846;4.37430;2
GYRO;9.005;382217.425;-1.35597;1.42520;1.84763;2
MAGN;9.006;382217.425;-37.99286;3.08990;-6.40717;3
AHRS;9.007;382217.436;23.3411;-54.5087;-43.0873;0.00258;-0.48318;-0.40586;3
ACCE;9.025;382217.445;8.44102;3.80617;4.93509;2
AHRS;9.026;382217.455;20.5805;-52.7367;-43.0693;-0.01153;-0.46524;-0.39738;3
GYRO;9.028;382217.445;-1.50790;1.56732;1.91927;2
MAGN;9.029;382217.445;-38.26447;4.81720;-7.56073;3
PRES;9.030;382217.452;1014.7423;3
ACCE;9.043;382217.465;8.57657;3.42950;5.10042;2
AHRS;9.045;382217.475;17.9439;-50.8628;-43.1723;-0.02509;-0.44624;-0.39046;3
GYRO;9.048;382217.465;-1.57767;1.64644;1.72861;2
MAGN;9.049;382217.465;-37.85095;4.89960;-7.47833;3
LIGH;9.064;382217.435;301.1;3
LIGH;9.071;382217.485;339.4;3
ACCE;9.073;382217.485;7.79483;2.79942;5.41165;2
AHRS;9.074;382217.495;15.4404;-48.9606;-43.4838;-0.03854;-0.42670;-0.38578;3
GYRO;9.074;382217.485;-1.68401;1.63306;1.48663;2
MAGN;9.080;382217.485;-36.99493;6.43768;-8.97827;3
ACCE;9.080;382217.505;6.74783;2.12120;5.51636;2
GYRO;9.081;382217.505;-1.76180;1.51814;1.46092;2
MAGN;9.081;382217.505;-36.57837;7.85522;-10.52399;3
PRES;9.081;382217.485;1014.7423;3
AHRS;9.081;382217.515;12.8812;-47.1749;-43.7992;-0.05292;-0.40727;-0.38131;3
ACCE;9.098;382217.526;6.34109;1.66379;6.25348;2
GYRO;9.098;382217.526;-1.85403;1.41241;1.66396;2
MAGN;9.099;382217.526;-37.39166;9.57031;-10.78644;3
AHRS;9.099;382217.535;10.0847;-45.5661;-43.9841;-0.06931;-0.38802;-0.37548;3
PRES;9.107;382217.519;1014.7423;3
ACCE;9.118;382217.546;6.47531;1.03711;7.06407;2
GYRO;9.118;382217.546;-1.74622;1.39580;1.83813;2
MAGN;9.119;382217.546;-37.53967;11.99036;-12.28638;3
AHRS;9.119;382217.555;7.2045;-44.0124;-43.8994;-0.08576;-0.36863;-0.36771;3
ACCE;9.138;382217.566;7.30374;0.87985;7.27686;2
GYRO;9.138;382217.566;-1.53166;1.40854;1.82793;2
MAGN;9.139;382217.566;-37.08344;12.74872;-13.32245;3
AHRS;9.140;382217.574;4.4896;-42.4719;-43.5347;-0.10031;-0.34966;-0.35857;3
PRES;9.140;382217.552;1014.7423;3
LIGH;9.156;382217.536;371.2;3
LIGH;9.157;382217.586;401.9;3
ACCE;9.158;382217.586;8.28326;1.02231;7.20500;2
GYRO;9.158;382217.586;-1.42143;1.42619;1.50798;2
MAGN;9.158;382217.586;-35.91003;14.70490;-13.70392;3
AHRS;9.159;382217.594;2.1252;-40.9223;-43.2328;-0.11260;-0.33133;-0.35112;3
PRES;9.168;382217.586;1014.7423;3
ACCE;9.178;382217.606;8.79144;0.95737;7.30112;2
GYRO;9.178;382217.606;-1.40585;1.50946;0.88628;2
MAGN;9.179;382217.606;-33.95538;17.22870;-14.86359;3
AHRS;9.179;382217.614;0.2394;-39.2955;-43.2951;-0.12221;-0.31325;-0.34807;3
ACCE;9.201;382217.626;8.60400;0.65425;7.60249;2
AHRS;9.202;382217.634;-1.1305;-37.5394;-43.9249;-0.12900;-0.29491;-0.35115;3
GYRO;9.202;382217.626;-1.40904;1.63440;0.14439;2
MAGN;9.202;382217.626;-33.20312;17.98096;-15.46326;3
PRES;9.202;382217.620;1014.7423;3
ACCE;9.219;382217.646;7.54468;-0.00659;7.95187;2
GYRO;9.219;382217.646;-1.39095;1.75742;-0.48837;2
AHRS;9.219;382217.654;-2.0702;-35.6572;-45.1358;-0.13336;-0.27608;-0.36018;3
MAGN;9.220;382217.646;-32.67670;18.50739;-14.74152;3
PRES;9.227;382217.653;1014.7423;3
SOUN;9.232;203.55;0.00621;49.84
ACCE;9.240;382217.667;6.45300;-0.74612;8.17809;2
GYRO;9.241;382217.667;-1.29106;1.81866;-0.80586;2
MAGN;9.241;382217.667;-32.79114;18.82477;-14.94293;3
AHRS;9.241;382217.674;-2.7564;-33.6904;-46.6612;-0.13587;-0.25690;-0.37253;3
LIGH;9.261;382217.636;424.6;3
LIGH;9.262;382217.687;446.1;3
ACCE;9.262;382217.687;5.37729;-1.03600;7.99944;2
GYRO;9.262;382217.687;-1.16016;1.80762;-0.80531;2
MAGN;9.262;382217.687;-33.03375;18.82477;-15.29846;3
PRES;9.262;382217.687;1014.7423;3
AHRS;9.263;382217.694;-3.3658;-31.7242;-48.1646;-0.13727;-0.23790;-0.38501;3
ACCE;9.281;382217.707;5.26830;-0.90286;8.04993;2
GYRO;9.281;382217.707;-1.08699;1.82336;-0.60518;2
MAGN;9.281;382217.707;-31.90460;19.27490;-15.95764;3
AHRS;9.282;382217.713;-4.0485;-29.7467;-49.4477;-0.13830;-0.21873;-0.39574;3
PRES;9.290;382217.720;1014.7423;3
ACCE;9.298;382217.727;5.68097;-0.99297;7.98329;2
AHRS;9.298;382217.733;-4.7327;-27.6754;-50.4937;-0.13819;-0.19904;-0.40485;3
GYRO;9.299;382217.727;-0.97771;1.95215;-0.54628;2
MAGN;9.299;382217.727;-31.23169;19.61365;-17.52625;3
ACCE;9.317;382217.747;6.15031;-0.96091;7.63509;2
GYRO;9.318;382217.747;-0.90256;2.16754;-0.76053;2
MAGN;9.318;382217.747;-31.17828;19.66705;-18.09692;3
AHRS;9.318;382217.753;-5.2848;-25.4134;-51.6108;-0.13614;-0.17824;-0.41507;3
ACCE;9.337;382217.767;5.88071;-1.37093;6.97890;2
GYRO;9.338;382217.767;-0.97285;2.49219;-1.25406;2
MAGN;9.338;382217.767;-30.93719;18.70117;-18.09692;3
AHRS;9.339;382217.773;-5.7029;-22.8986;-53.1497;-0.13230;-0.15550;-0.42909;3
PRES;9.349;382217.754;1014.7423;3
ACCE;9.359;382217.787;4.10570;-2.01868;6.80374;2
AHRS;9.362;382217.793;-6.1620;-20.0719;-55.3456;-0.12769;-0.12953;-0.44836;3
GYRO;9.364;382217.787;-1.17490;2.82555;-1.76079;2
MAGN;9.365;382217.787;-31.08826;17.82379;-20.02258;3
LIGH;9.366;382217.737;609.6;3
LIGH;9.367;382217.787;795.1;3
ACCE;9.377;382217.808;2.58717;-2.30925;7.67616;2
GYRO;9.378;382217.808;-1.33807;2.94756;-1.89029;2
AHRS;9.381;382217.813;-6.8512;-17.0313;-57.9214;-0.12328;-0.10072;-0.47027;3
MAGN;9.382;382217.808;-31.17828;17.64221;-20.73212;3
PRES;9.383;382217.787;1014.7423;3
ACCE;9.399;382217.828;2.14368;-2.58330;8.25035;2
GYRO;9.400;382217.828;-1.17378;2.76202;-1.74255;2
MAGN;9.401;382217.828;-29.25568;18.28308;-22.10846;3
AHRS;9.402;382217.832;-7.6347;-14.0976;-60.3572;-0.11867;-0.07263;-0.49073;3
PRES;9.407;382217.821;1014.7423;3
AHRS;9.423;382217.852;-8.2261;-11.5543;-62.5249;-0.11310;-0.04879;-0.50882;3
ACCE;9.425;382217.848;2.17567;-2.77512;8.47548;2
GYRO;9.425;382217.848;-0.82939;2.37897;-1.69730;2
MAGN;9.426;382217.848;-27.99377;17.83142;-24.20197;3
ACCE;9.447;382217.868;2.06100;-2.63992;8.15741;2
AHRS;9.448;382217.872;-8.5121;-9.5902;-64.7310;-0.10709;-0.03082;-0.52673;3
GYRO;9.449;382217.868;-0.50372;1.85873;-1.88443;2
MAGN;9.450;382217.868;-27.80304;17.64221;-24.68414;3
PRES;9.451;382217.855;1014.7423;3
ACCE;9.458;382217.888;1.50319;-2.64116;7.54466;2
GYRO;9.459;382217.888;-0.37282;1.52348;-2.17493;2
AHRS;9.460;382217.892;-8.5960;-8.1413;-67.2003;-0.10144;-0.01759;-0.54601;3
MAGN;9.461;382217.888;-27.66724;17.50641;-25.34637;3
LIGH;9.462;382217.838;669.6;3
LIGH;9.463;382217.888;493.6;3
PRES;9.480;382217.888;1014.7423;3
ACCE;9.480;382217.908;1.10823;-2.90996;7.23068;2
GYRO;9.481;382217.908;-0.48042;1.42627;-2.35118;2
MAGN;9.481;382217.908;-25.83466;16.50543;-26.72119;3
AHRS;9.481;382217.912;-8.7463;-6.9072;-69.9480;-0.09680;-0.00559;-0.56673;3
ACCE;9.500;382217.928;0.89432;-3.14909;7.40958;2
GYRO;9.501;382217.928;-0.67764;1.38191;-2.39046;2
MAGN;9.501;382217.928;-25.43945;16.29333;-26.98822;3
PRES;9.501;382217.922;1014.7423;3
AHRS;9.501;382217.932;-9.1515;-5.7483;-72.8188;-0.09379;0.00707;-0.58770;3
ACCE;9.517;382217.949;1.13844;-3.41386;6.51949;2
GYRO;9.518;382217.949;-0.91922;1.37410;-2.36682;2
MAGN;9.518;382217.949;-26.30005;13.71307;-28.10516;3
AHRS;9.518;382217.952;-9.8685;-4.6371;-75.6901;-0.09259;0.02090;-0.60801;3
PRES;9.528;382217.955;1014.7344;3
AHRS;9.539;382217.971;-11.0515;-3.4351;-78.6557;-0.09336;0.03792;-0.62830;3
ACCE;9.540;382217.969;1.37042;-2.83081;6.78793;2
GYRO;9.540;382217.969;-1.36336;1.60574;-2.41109;2
MAGN;9.540;382217.969;-26.74561;13.54675;-28.58887;3
ACCE;9.556;382217.989;1.56458;-2.77296;7.67496;2
GYRO;9.556;382217.989;-1.66776;1.79054;-2.65938;2
MAGN;9.557;382217.989;-26.78986;13.59253;-28.63464;3
AHRS;9.557;382217.991;-12.6709;-2.0954;-81.7714;-0.09531;0.05848;-0.64892;3
PRES;9.558;382217.989;1014.7323;3
LIGH;9.558;382217.938;487.3;3
LIGH;9.558;382217.989;507.3;3
ACCE;9.577;382218.009;1.55305;-2.98300;7.74403;2
GYRO;9.578;382218.009;-1.75986;1.91887;-2.99823;2
MAGN;9.578;382218.009;-25.27924;12.38251;-28.92914;3
AHRS;9.578;382218.011;-14.5213;-0.7652;-85.2141;-0.09750;0.08068;-0.67090;3
ACCE;9.598;382218.029;1.15511;-3.65630;7.84079;2
GYRO;9.599;382218.029;-1.76389;2.12770;-3.25156;2
MAGN;9.600;382218.029;-24.94965;12.08801;-29.41284;3
AHRS;9.600;382218.031;-16.4736;0.5614;-89.0088;-0.09878;0.10388;-0.69423;3
ACCE;9.619;382218.049;0.87851;-4.33412;7.87291;2
GYRO;9.619;382218.049;-1.70343;2.33264;-3.37186;2
AHRS;9.620;382218.051;-18.4757;1.9497;-93.0238;-0.09828;0.12801;-0.71788;3
MAGN;9.620;382218.049;-24.93439;12.07428;-29.45862;3
PRES;9.620;382218.022;1014.7323;3
ACCE;9.638;382218.069;0.26231;-4.89447;7.77867;2
GYRO;9.639;382218.069;-1.54306;2.38615;-3.41515;2
MAGN;9.639;382218.069;-23.50922;10.96497;-31.46515;3
AHRS;9.639;382218.071;-20.4414;3.3126;-97.1324;-0.09605;0.15180;-0.74091;3
PRES;9.644;382218.056;1014.7323;3
ACCE;9.654;382218.090;0.20955;-5.24167;7.69507;2
GYRO;9.655;382218.090;-1.29614;2.43762;-3.30826;2
MAGN;9.655;382218.090;-23.41461;9.60236;-32.54242;3
AHRS;9.655;382218.090;-22.2616;4.6185;-101.2243;-0.09185;0.17417;-0.76265;3
ACCE;9.674;382218.110;-0.22023;-5.53784;7.93370;2
GYRO;9.675;382218.110;-0.99208;2.34882;-3.08781;2
MAGN;9.675;382218.110;-23.41461;9.54285;-32.58667;3
PRES;9.675;382218.090;1014.7353;3
AHRS;9.676;382218.110;-23.8478;5.8463;-105.1764;-0.08573;0.19421;-0.78254;3
ACCE;9.695;382218.130;-0.47055;-5.72957;7.53827;2
GYRO;9.695;382218.130;-0.72514;2.30911;-2.85803;2
AHRS;9.695;382218.130;-25.1631;7.0044;-108.8606;-0.07798;0.21153;-0.80013;3
MAGN;9.696;382218.130;-20.92285;8.04749;-34.36890;3
PRES;9.703;382218.123;1014.7423;3
AHRS;9.718;382218.150;-26.2786;8.2180;-112.3337;-0.06828;0.22719;-0.81591;3
ACCE;9.719;382218.150;-0.69054;-5.55893;7.32994;2
GYRO;9.719;382218.150;-0.54941;2.38426;-2.63593;2
MAGN;9.719;382218.150;-19.53735;7.34863;-33.40912;3
PRES;9.737;382218.157;1014.7367;3
AHRS;9.738;382218.170;-27.3031;9.5509;-115.5955;-0.05688;0.24213;-0.82988;3
AHRS;9.757;382218.190;-28.3735;10.9357;-118.8651;-0.04453;0.25704;-0.84285;3
ACCE;9.759;382218.170;-0.23637;-5.42288;7.01526;2
GYRO;9.760;382218.170;-0.50345;2.47058;-2.51549;2
MAGN;9.761;382218.170;-19.50989;7.33490;-33.42896;3
PRES;9.763;382218.190;1014.7323;3
LIGH;9.778;382218.039;1194.2;3
LIGH;9.781;382218.090;1983.0;3
LIGH;9.782;382218.140;2771.9;3
LIGH;9.783;382218.190;3560.8;3
AHRS;9.785;382218.210;-29.5330;12.2626;-122.4954;-0.03136;0.27186;-0.85600;3
ACCE;9.787;382218.190;0.52753;-5.61761;7.19203;2
GYRO;9.789;382218.190;-0.52098;2.62196;-2.65874;2
MAGN;9.791;382218.190;-17.44995;6.38733;-35.10437;3
SOUN;9.798;76.05;0.00232;41.29
ACCE;9.808;382218.210;0.88487;-6.04860;7.11876;2
AHRS;9.810;382218.229;-30.6948;13.4281;-126.5986;-0.01739;0.28549;-0.86950;3
GYRO;9.824;382218.210;-0.46120;2.79189;-2.99684;2
MAGN;9.824;382218.210;-15.31525;8.19244;-36.86676;3
PRES;9.825;382218.224;1014.7323;3
ACCE;9.825;382218.231;-0.21638;-6.77670;6.98073;2
GYRO;9.825;382218.231;-0.24989;2.86488;-3.27127;2
AHRS;9.825;382218.249;-31.6588;14.4134;-130.8943;-0.00267;0.29630;-0.88239;3
MAGN;9.826;382218.231;-15.17487;7.96967;-36.94458;3
PRES;9.826;382218.257;1014.7323;3
ACCE;9.837;382218.251;-1.45380;-7.12428;6.84987;2
GYRO;9.837;382218.251;0.09904;2.72923;-3.16090;2
MAGN;9.837;382218.251;-12.69226;4.49219;-38.12408;3
AHRS;9.837;382218.269;-32.2286;15.2825;-134.9952;0.01274;0.30304;-0.89381;3
ACCE;9.857;382218.271;-1.18500;-6.90573;6.38843;2
GYRO;9.857;382218.271;0.46687;2.52368;-2.76585;2
MAGN;9.858;382218.271;-9.40857;4.64935;-37.36115;3
AHRS;9.858;382218.289;-32.4136;16.1722;-138.7381;0.02905;0.30620;-0.90358;3
LIGH;9.860;382218.241;2879.4;3
LIGH;9.861;382218.291;1482.8;3
ACCE;9.876;382218.291;-1.01367;-6.56073;6.12732;2
AHRS;9.877;382218.309;-32.3385;17.3111;-142.0548;0.04718;0.30734;-0.91155;3
GYRO;9.877;382218.291;0.70094;2.50790;-2.41122;2
MAGN;9.877;382218.291;-9.33990;4.54407;-37.46185;3
PRES;9.882;382218.291;1014.7323;3
ACCE;9.895;382218.311;-0.77200;-6.26620;6.28532;2
GYRO;9.895;382218.311;0.82440;2.64568;-2.06764;2
AHRS;9.896;382218.329;-32.1230;18.8090;-145.0762;0.06788;0.30749;-0.91793;3
MAGN;9.896;382218.311;-8.29468;3.51562;-38.34991;3
ACCE;9.913;382218.331;-0.03357;-5.68794;6.42134;2
GYRO;9.914;382218.331;0.89890;2.90407;-1.95355;2
MAGN;9.914;382218.331;-5.02167;2.62451;-38.34991;3
PRES;9.914;382218.325;1014.7323;3
AHRS;9.914;382218.348;-31.8758;20.5707;-148.2065;0.09112;0.30688;-0.92336;3
ACCE;9.936;382218.351;-0.54646;-5.12447;6.49716;2
GYRO;9.936;382218.351;0.98615;3.18039;-2.10576;2
MAGN;9.937;382218.351;-4.59137;2.34528;-38.52234;3
AHRS;9.937;382218.368;-31.6537;22.4775;-151.5575;0.11605;0.30537;-0.92778;3
PRES;9.942;382218.358;1014.7323;3
ACCE;9.956;382218.372;-0.84415;-5.09288;6.02994;2
AHRS;9.956;382218.388;-31.5653;24.4007;-155.2713;0.14172;0.30323;-0.93106;3
GYRO;9.957;382218.372;1.07336;3.36217;-2.34348;2
MAGN;9.957;382218.372;-1.54724;0.43640;-39.39362;3
LIGH;9.962;382218.341;1133.0;3
LIGH;9.962;382218.392;946.9;3
ACCE;9.973;382218.392;-1.06992;-5.06517;5.97981;2
GYRO;9.973;382218.392;1.11604;3.54556;-2.67410;2
AHRS;9.973;382218.408;-31.6805;26.2899;-159.4726;0.16792;0.30053;-0.93289;3
MAGN;9.974;382218.392;1.55945;-1.25732;-38.84277;3
PRES;9.974;382218.392;1014.7323;3
ACCE;9.992;382218.412;-0.89778;-4.96066;5.69757;2
GYRO;9.993;382218.412;1.16359;3.71918;-3.09097;2
MAGN;9.993;382218.412;1.95312;-1.39008;-38.84277;3
AHRS;9.993;382218.428;-32.0749;28.0242;-164.2120;0.19368;0.29747;-0.93283;3
PRES;10.000;382218.425;1014.7323;3
ACCE;10.012;382218.432;-0.90474;-5.16628;5.21684;2
GYRO;10.012;382218.432;1.15828;3.85522;-3.57123;2
MAGN;10.013;382218.432;5.06592;-2.42767;-38.56659;3
AHRS;10.013;382218.448;-32.8541;29.6076;-169.4743;0.21897;0.29473;-0.93006;3
ACCE;10.035;382218.452;-1.33479;-5.34148;4.03246;2
AHRS;10.036;382218.467;-34.1438;31.1610;-175.1683;-0.24461;-0.29336;0.92332;3
GYRO;10.037;382218.452;1.02408;4.07130;-3.98254;2
MAGN;10.039;382218.452;10.67200;-4.29535;-37.52594;3
PRES;10.040;382218.459;1014.7323;3
ACCE;10.063;382218.472;-2.18300;-5.59941;3.16801;2
GYRO;10.064;382218.472;0.75208;4.22014;-4.33012;2
AHRS;10.065;382218.487;-36.0103;32.6013;179.0262;-0.26944;-0.29440;0.91203;3
MAGN;10.067;382218.472;11.68213;-3.77045;-37.09106;3
PRES;10.068;382218.492;1014.7323;3
LIGH;10.069;382218.442;775.5;3
LIGH;10.075;382218.492;606.4;3
ACCE;10.077;382218.492;-2.92029;-6.60638;2.84668;2
GYRO;10.077;382218.492;0.40813;4.12259;-4.52127;2
AHRS;10.079;382218.507;-38.4213;33.7246;173.2456;-0.29199;-0.29821;0.89652;3
MAGN;10.081;382218.492;15.87524;-1.88751;-35.33783;3
ACCE;10.093;382218.513;-4.00105;-7.84601;3.31934;2
GYRO;10.094;382218.513;0.06487;3.92381;-4.49045;2
MAGN;10.095;382218.513;18.77289;-1.25732;-34.23309;3
AHRS;10.096;382218.527;-41.1682;34.6748;167.7602;-0.31316;-0.30395;0.87736;3
PRES;10.097;382218.526;1014.7323;3
ACCE;10.112;382218.533;-3.53705;-7.83957;3.37563;2
GYRO;10.114;382218.533;-0.17685;3.87155;-4.27341;2
MAGN;10.115;382218.533;19.97223;-0.25024;-32.96661;3
AHRS;10.116;382218.547;-44.0547;35.4989;162.5166;-0.33361;-0.31010;0.85525;3
ACCE;10.136;382218.553;-2.98888;-7.86214;3.28894;2
AHRS;10.137;382218.567;-47.0124;35.8659;156.9661;-0.35243;-0.31546;0.83038;3
GYRO;10.138;382218.553;-0.23779;3.81203;-4.24661;2
MAGN;10.140;382218.553;23.64807;2.84271;-29.24347;3
ACCE;10.154;382218.573;-2.68196;-8.50064;3.34660;2
GYRO;10.155;382218.573;-0.14627;3.70096;-4.39420;2
MAGN;10.156;382218.573;25.18463;4.14276;-27.97699;3
PRES;10.157;382218.560;1014.7223;3
AHRS;10.157;382218.587;-49.9833;35.4068;150.7409;-0.36834;-0.31982;0.80300;3
LIGH;10.164;382218.543;503.3;3
LIGH;10.165;382218.593;410.2;3
ACCE;10.173;382218.593;-2.70456;-9.38142;3.74017;2
GYRO;10.174;382218.593;0.06075;3.49440;-4.55296;2
MAGN;10.175;382218.593;25.90179;5.85327;-26.84479;3
AHRS;10.175;382218.606;-52.7333;33.7574;143.7096;-0.37956;-0.32283;0.77458;3
PRES;10.181;382218.593;1014.7223;3
ACCE;10.192;382218.613;-2.74623;-10.20616;4.59047;2
GYRO;10.194;382218.613;0.50783;3.14165;-4.68701;2
MAGN;10.194;382218.613;27.78473;10.59418;-23.66791;3
AHRS;10.195;382218.626;-54.8913;30.4491;135.3318;-0.38456;-0.32281;0.74607;3
ACCE;10.213;382218.633;-3.76466;-11.58298;5.04086;2
GYRO;10.214;382218.633;1.15594;2.75061;-4.56171;2
MAGN;10.215;382218.633;28.55988;12.91809;-22.04895;3
PRES;10.216;382218.627;1014.7223;3
AHRS;10.216;382218.646;-55.9535;25.9357;126.2254;-0.38350;-0.31811;0.71997;3
ACCE;10.233;382218.654;-4.86247;-12.27765;4.74614;2
GYRO;10.234;382218.654;1.71840;2.41086;-3.90054;2
MAGN;10.235;382218.654;28.62244;14.37225;-20.38269;3
AHRS;10.236;382218.666;-55.7926;21.7054;118.0138;-0.37926;-0.30821;0.69870;3
PRES;10.243;382218.660;1014.7271;3
ACCE;10.253;382218.674;-5.11310;-11.86887;4.40495;2
GYRO;10.255;382218.674;2.01439;2.14352;-2.99269;2
MAGN;10.256;382218.674;28.33405;18.11371;-17.86041;3
AHRS;10.257;382218.686;-54.7392;18.6434;111.5002;-0.37422;-0.29403;0.68246;3
LIGH;10.265;382218.643;361.1;3
LIGH;10.266;382218.694;318.6;3
ACCE;10.274;382218.694;-5.24533;-11.41121;5.08261;2
GYRO;10.275;382218.694;2.28458;1.69681;-2.12254;2
MAGN;10.276;382218.694;27.71606;20.17365;-18.26172;3
PRES;10.277;382218.694;1014.7323;3
AHRS;10.278;382218.706;-52.9428;16.5740;106.7491;-0.36670;-0.27703;0.67258;3
ACCE;10.296;382218.714;-4.50250;-10.79529;6.47816;2
GYRO;10.300;382218.714;2.81871;1.05411;-1.43404;2
MAGN;10.302;382218.714;27.21863;20.81146;-18.19153;3
AHRS;10.303;382218.725;-50.2446;14.8172;103.1545;-0.35310;-0.25728;0.66939;3
PRES;10.304;382218.727;1014.7323;3
AHRS;10.315;382218.745;-46.4453;13.0702;100.2557;-0.33141;-0.23360;0.67194;3
ACCE;10.317;382218.734;-3.58081;-9.93262;8.24605;2
GYRO;10.318;382218.734;3.65385;0.47406;-0.98662;2
MAGN;10.319;382218.734;26.97449;21.83990;-17.66663;3
ACCE;10.333;382218.754;-2.46858;-8.89458;8.94397;2
GYRO;10.335;382218.754;4.51559;0.15479;-0.76477;2
MAGN;10.336;382218.754;27.54669;22.03064;-17.10968;3
PRES;10.337;382218.761;1014.7323;3
AHRS;10.338;382218.765;-41.5656;11.3680;97.6351;-0.30218;-0.20476;0.67705;3
SOUN;10.342;254.69;0.00777;51.79
ACCE;10.353;382218.774;-2.47922;-8.47664;7.21097;2
GYRO;10.362;382218.774;4.93459;0.02913;-0.79892;2
MAGN;10.363;382218.774;26.68457;21.32416;-18.40973;3
AHRS;10.364;382218.785;-36.2782;9.8168;95.2916;-0.26906;-0.17444;0.68175;3
PRES;10.372;382218.794;1014.7323;3
LIGH;10.373;382218.744;356.3;3
LIGH;10.374;382218.794;406.3;3
ACCE;10.375;382218.794;-3.14445;-7.75252;7.03589;2
GYRO;10.377;382218.794;5.01530;-0.33867;-0.94800;2
AHRS;10.379;382218.805;-30.9322;8.1304;93.1803;-0.23243;-0.14628;0.68540;3
MAGN;10.381;382218.794;25.85297;18.56689;-21.01440;3
ACCE;10.394;382218.815;-2.58810;-6.33832;7.65750;2
AHRS;10.394;382218.825;-25.2431;5.9536;91.0783;-0.18901;-0.12025;0.68759;3
GYRO;10.395;382218.815;5.26778;-0.94844;-1.14062;2
MAGN;10.395;382218.815;26.02844;16.46118;-22.21375;3
ACCE;10.412;382218.835;-1.53928;-5.00385;8.74707;2
GYRO;10.413;382218.835;5.61845;-1.54932;-1.40442;2
MAGN;10.413;382218.835;26.19934;15.25879;-23.21777;3
AHRS;10.413;382218.845;-19.1157;3.2590;88.8966;-0.13812;-0.09621;0.68689;3
PRES;10.422;382218.828;1014.7323;3
ACCE;10.429;382218.855;-1.11378;-4.14990;8.38530;2
GYRO;10.429;382218.855;5.87286;-1.85565;-1.68152;2
MAGN;10.429;382218.855;25.56763;12.77008;-25.65765;3
AHRS;10.430;382218.864;-12.6346;0.4490;86.7417;-0.08266;-0.07273;0.68223;3
ACCE;10.452;382218.875;-2.83525;-4.07161;7.89633;2
GYRO;10.452;382218.875;5.99339;-2.50941;-1.76624;2
AHRS;10.453;382218.884;-5.9183;-2.7636;84.8932;-0.02183;-0.05260;0.67473;3
MAGN;10.453;382218.875;24.84741;11.56769;-26.98822;3
PRES;10.453;382218.862;1014.7323;3
LIGH;10.469;382218.845;472.0;3
LIGH;10.469;382218.895;540.6;3
ACCE;10.469;382218.895;-4.01077;-3.14395;8.71043;2
GYRO;10.470;382218.895;6.11258;-3.08421;-1.49600;2
AHRS;10.470;382218.904;0.9860;-6.2791;83.6966;0.04294;-0.03506;0.66578;3
MAGN;10.470;382218.895;22.51129;9.04388;-29.08478;3
PRES;10.477;382218.895;1014.7323;3
AHRS;10.489;382218.924;7.8281;-9.4180;83.4228;0.10528;-0.01588;0.65740;3
ACCE;10.490;382218.915;-1.38869;-0.45584;7.06429;2
GYRO;10.490;382218.915;6.02814;-2.84061;-1.03510;2
MAGN;10.490;382218.915;19.57092;4.80042;-31.43005;3
ACCE;10.512;382218.935;2.28473;2.85490;6.81990;2
GYRO;10.512;382218.935;5.54108;-2.87064;-0.88797;2
MAGN;10.512;382218.935;18.77289;3.12958;-31.92749;3
PRES;10.513;382218.929;1014.7323;3
AHRS;10.513;382218.944;14.2677;-12.6902;83.5840;0.16510;0.00050;0.64699;3
ACCE;10.531;382218.956;3.06589;4.17905;7.86398;2
AHRS;10.532;382218.964;20.1852;-16.2187;83.4266;0.22192;0.01177;0.63010;3
GYRO;10.532;382218.956;4.96977;-3.04378;-1.33762;2
MAGN;10.532;382218.956;17.05475;-0.60730;-34.19342;3
PRES;10.537;382218.962;1014.7323;3
ACCE;10.548;382218.976;0.45131;4.69510;8.93608;2
GYRO;10.548;382218.976;4.59219;-2.65636;-1.68562;2
AHRS;10.548;382218.983;25.7534;-19.2459;83.0886;0.27252;0.02375;0.60954;3
MAGN;10.549;382218.976;14.24255;-6.64215;-35.91614;3
LIGH;10.569;382218.946;604.8;3
LIGH;10.570;382218.996;668.2;3
ACCE;10.570;382218.996;0.25735;6.40932;7.39645;2
GYRO;10.570;382218.996;4.50894;-2.07726;-1.07031;2
MAGN;10.570;382218.996;13.20343;-8.85162;-36.04431;3
AHRS;10.571;382219.003;31.0442;-21.8157;83.5400;0.31744;0.03906;0.59248;3
PRES;10.571;382218.996;1014.7323;3
AHRS;10.591;382219.023;35.8142;-24.8344;85.2703;0.35950;0.05286;0.58080;3
ACCE;10.592;382219.016;2.99583;7.80748;5.04808;2
GYRO;10.593;382219.016;4.27165;-1.79018;-0.22758;2
MAGN;10.593;382219.016;12.11700;-11.45935;-36.25641;3
PRES;10.596;382219.029;1014.7323;3
ACCE;10.621;382219.036;5.19370;8.35806;5.29897;2
AHRS;10.622;382219.043;39.9972;-27.9444;87.5135;0.39663;0.06565;0.57102;3
GYRO;10.623;382219.036;3.88445;-1.38089;-0.20808;2
MAGN;10.624;382219.036;10.95734;-16.58020;-34.74121;3
ACCE;10.635;382219.056;5.30644;7.35548;6.31139;2
GYRO;10.637;382219.056;4.13904;-0.99454;-0.64359;2
AHRS;10.638;382219.063;44.3544;-30.7402;89.8821;0.43101;0.08337;0.55991;3
MAGN;10.639;382219.056;10.67200;-18.46924;-33.90350;3
ACCE;10.649;382219.076;4.01389;6.39505;6.97025;2
GYRO;10.651;382219.076;4.84712;-0.60724;-0.95238;2
MAGN;10.653;382219.076;9.39026;-19.52057;-31.51398;3
AHRS;10.654;382219.083;49.3853;-33.6707;92.8933;0.46621;0.10847;0.54688;3
PRES;10.663;382219.063;1014.7322;3
ACCE;10.667;382219.097;3.62366;6.73965;3.21741;2
GYRO;10.667;382219.097;5.55035;-0.34587;-0.87338;2
MAGN;10.668;382219.097;9.41162;-24.39880;-28.93372;3
LIGH;10.668;382219.046;917.6;3
LIGH;10.668;382219.097;1196.9;3
AHRS;10.669;382219.102;54.9194;-37.5920;97.4824;0.50280;0.13962;0.53349;3
WIFI;10.672;382219.050;eduroam;00:13:c3:44:b0:71;-83
WIFI;10.672;382219.050;eduroam;00:13:c3:44:c7:21;-82
WIFI;10.672;382219.050;UJI;00:13:c3:44:c7:20;-82
WIFI;10.672;382219.050;eduroam;00:19:56:ac:7b:01;-68
WIFI;10.672;382219.050;UJI;00:19:56:ac:7b:00;-69
WIFI;10.672;382219.050;eduroam;00:13:c3:44:b5:61;-72
WIFI;10.672;382219.050;eduroam;00:1a:6d:9b:9a:21;-76
WIFI;10.672;382219.050;eduroam;00:1a:a1:5c:f9:61;-72
WIFI;10.672;382219.050;RobInLab Guest;06:25:bc:8a:8d:89;-82
WIFI;10.672;382219.050;Pruebas;2e:d9:9f:d9:fa:21;-81
WIFI;10.672;382219.050;RobInLab WiFiNet;00:25:bc:8a:8d:89;-80
WIFI;10.672;382219.050;eduroam;00:13:c3:44:d6:71;-79
WIFI;10.672;382215.051;eduroam;00:13:c3:44:ee:f1;-80
WIFI;10.672;382219.050;UJI;00:1a:a1:5c:f9:60;-71
WIFI;10.672;382219.050;UJI;00:13:c3:44:b5:60;-73
WIFI;10.672;382219.050;UJI;00:1a:6d:9b:9a:20;-76
WIFI;10.672;382219.050;PIROBOTNET;00:12:17:de:2b:03;-81
WIFI;10.672;382215.051;UJI;00:1a:a1:5c:f6:50;-83
WIFI;10.672;382215.051;eduroam;00:1a:a1:5c:f6:51;-80
WIFI;10.672;382215.051;eduroam;00:14:1c:dd:f3:41;-83
WIFI;10.672;382215.051;TP-LINK_1280_5G;ec:08:6b:23:7b:1c;-89
WIFI;10.672;382215.051;UJI;00:14:1c:dd:f3:40;-83
WIFI;10.672;382219.050;eduroam;00:13:c3:44:d8:e1;-79
WIFI;10.672;382219.050;eduroam;00:14:69:f2:35:51;-83
WIFI;10.672;382219.050;;c0:c1:c0:5a:a0:54;-88
WIFI;10.672;382219.050;eduroam;00:17:59:fb:19:51;-91
WIFI;10.672;382219.050;UJI;00:13:c3:44:d8:e0;-79
WIFI;10.672;382219.050;UJI;06:27:22:0b:c4:39;-87
WIFI;10.672;382219.050;UJI;00:13:c3:44:d8:20;-89
ACCE;10.686;382219.117;4.20041;7.42067;0.03938;2
GYRO;10.687;382219.117;5.53256;-0.87851;-0.90450;2
MAGN;10.687;382219.117;9.66034;-26.23291;-28.30505;3
PRES;10.687;382219.097;1014.7223;3
AHRS;10.687;382219.122;60.4309;-43.8424;103.9747;0.54169;0.16916;0.51590;3
ACCE;10.707;382219.137;3.76237;7.08720;-0.93016;2
GYRO;10.708;382219.137;4.92468;-1.53334;-1.34898;2
AHRS;10.708;382219.142;65.4027;-52.1883;111.4681;0.57907;0.19258;0.49076;3
MAGN;10.710;382219.137;9.90753;-28.96881;-24.18060;3
PRES;10.715;382219.130;1014.7249;3
ACCE;10.725;382219.157;2.75592;7.02296;-1.02423;2
GYRO;10.726;382219.157;4.31895;-1.75360;-1.98586;2
MAGN;10.726;382219.157;9.61609;-32.86133;-19.86237;3
AHRS;10.727;382219.162;69.9692;-61.9094;119.7764;0.61123;0.21392;0.45984;3
ACCE;10.745;382219.177;2.26904;8.58669;-0.36195;2
GYRO;10.746;382219.177;4.05118;-2.15318;-2.46275;2
MAGN;10.746;382219.177;9.49097;-33.82568;-18.92090;3
PRES;10.746;382219.164;1014.7323;3
AHRS;10.747;382219.182;74.2626;-74.5602;130.6067;0.63942;0.23461;0.42357;3
ACCE;10.765;382219.197;1.93329;8.71214;-1.05351;2
GYRO;10.765;382219.197;3.97754;-2.42503;-2.92542;2
MAGN;10.765;382219.197;9.49097;-34.08966;-16.09344;3
AHRS;10.766;382219.202;78.0035;-94.1492;147.9408;0.66527;0.25481;0.38143;3
LIGH;10.767;382219.147;1051.9;3
LIGH;10.767;382219.197;833.7;3
PRES;10.774;382219.197;1014.7271;3
SOUN;10.776;302.92;0.00924;53.30
ACCE;10.785;382219.217;1.05954;8.06549;-1.70724;2
GYRO;10.785;382219.217;3.74023;-2.60507;-3.22404;2
MAGN;10.786;382219.217;12.57782;-36.44562;-12.80975;3
AHRS;10.786;382219.222;80.1123;-124.5869;175.9020;0.68792;0.27479;0.33528;3
ACCE;10.805;382219.238;-0.45247;8.11067;-1.44873;2
GYRO;10.805;382219.238;3.28307;-2.31667;-3.07544;2
MAGN;10.806;382219.238;13.37280;-37.03156;-12.17041;3
PRES;10.806;382219.231;1014.7223;3
AHRS;10.806;382219.241;79.4370;-157.0400;-153.9742;0.70581;0.29365;0.29017;3
ACCE;10.825;382219.258;-1.00722;9.80542;-3.28119;2
GYRO;10.825;382219.258;2.77177;-1.39679;-2.56889;2
MAGN;10.825;382219.258;13.92822;-36.19843;-8.36792;3
AHRS;10.826;382219.261;76.9213;-177.5669;-135.0562;0.71837;0.31144;0.25305;3
PRES;10.834;382219.264;1014.7300;3
ACCE;10.844;382219.278;-0.68391;10.92636;-5.10875;2
GYRO;10.845;382219.278;2.28551;-1.09619;-2.13374;2
MAGN;10.845;382219.278;17.02423;-35.31189;-5.48553;3
AHRS;10.845;382219.281;74.0011;171.4923;-125.1244;0.72741;0.32736;0.22397;3
ACCE;10.865;382219.298;-1.31776;10.95711;-4.58427;2
GYRO;10.865;382219.298;1.89417;-1.19901;-2.04028;2
MAGN;10.865;382219.298;17.59186;-35.17609;-5.09033;3
PRES;10.865;382219.298;1014.7323;3
AHRS;10.866;382219.301;71.2289;164.3598;-118.9886;0.73413;0.34057;0.19755;3
LIGH;10.867;382219.248;603.9;3
LIGH;10.867;382219.298;372.4;3
ACCE;10.884;382219.318;-1.96591;9.78691;-5.56781;2
GYRO;10.884;382219.318;1.68427;-1.28922;-2.08266;2
MAGN;10.885;382219.318;19.20319;-35.02960;-4.08783;3
AHRS;10.885;382219.321;68.6032;158.4771;-114.2328;0.73865;0.35225;0.17106;3
ACCE;10.904;382219.338;-2.96127;9.47485;-5.90889;2
GYRO;10.905;382219.338;1.68253;-1.83813;-1.97356;2
MAGN;10.906;382219.338;21.08917;-34.26056;-3.20892;3
AHRS;10.907;382219.341;65.9008;153.4068;-110.7295;0.74302;0.36121;0.14205;3
ACCE;10.924;382219.358;-3.89999;8.46849;-7.03729;2
GYRO;10.925;382219.358;1.53467;-2.30382;-1.74724;2
MAGN;10.926;382219.358;21.30432;-34.16290;-3.11432;3
PRES;10.926;382219.332;1014.7323;3
AHRS;10.926;382219.360;63.2614;148.8534;-108.3951;0.74757;0.36561;0.11014;3
ACCE;10.944;382219.379;-4.69940;8.08725;-7.88643;2
GYRO;10.945;382219.379;1.23753;-2.67641;-1.60725;2
MAGN;10.945;382219.379;23.30780;-32.46765;-2.66113;3
AHRS;10.945;382219.380;60.8559;144.5332;-106.8498;0.75148;0.36551;0.07653;3
PRES;10.953;382219.365;1014.7323;3
ACCE;10.964;382219.399;-5.69804;8.20537;-8.48698;2
GYRO;10.964;382219.399;0.89598;-3.03238;-1.52199;2
MAGN;10.965;382219.399;25.37537;-32.30743;-3.84216;3
AHRS;10.965;382219.400;58.7443;140.0566;-105.5487;0.75352;0.36209;0.04187;3
LIGH;10.968;382219.348;278.6;3
LIGH;10.968;382219.399;205.6;3
ACCE;10.984;382219.419;-6.20833;7.28717;-5.49112;2
GYRO;10.985;382219.419;0.78381;-3.80206;-1.31474;2
MAGN;10.985;382219.419;25.52185;-32.30743;-3.93829;3
PRES;10.985;382219.399;1014.7323;3
AHRS;10.986;382219.420;56.8716;135.2522;-104.5960;0.75422;0.35388;0.00445;3
ACCE;11.005;382219.439;-6.52405;5.70711;-1.15956;2
GYRO;11.005;382219.439;1.30188;-4.19148;-0.88042;2
MAGN;11.006;382219.439;26.16730;-31.01654;-4.88281;3
AHRS;11.007;382219.440;55.0767;130.6082;-104.6279;0.75562;0.33963;-0.03638;3
PRES;11.013;382219.432;1014.7323;3
ACCE;11.025;382219.459;-6.80785;4.93039;-8.18492;2
AHRS;11.026;382219.460;54.4563;127.6759;-105.4454;0.75724;0.32286;-0.06324;3
GYRO;11.027;382219.459;0.04697;-1.97723;0.63197;2
MAGN;11.027;382219.459;26.35956;-29.15344;-6.04553;3
ACCE;11.046;382219.479;-2.47079;8.72833;-2.85124;2
GYRO;11.046;382219.479;-0.46207;-2.73026;1.61765;2
MAGN;11.047;382219.479;26.36566;-29.10156;-6.07758;3
AHRS;11.048;382219.480;55.4716;126.0396;-106.8111;0.75916;0.30070;-0.07515;3
PRES;11.049;382219.466;1014.7323;3
AHRS;11.064;382219.499;56.9115;123.8680;-107.5765;0.75838;0.27744;-0.08536;3
LIGH;11.069;382219.449;378.4;3
LIGH;11.069;382219.499;588.4;3
PRES;11.072;382219.499;1014.7323;3
ACCE;11.085;382219.499;-4.08449;8.53159;-6.76318;2
GYRO;11.085;382219.499;-0.34416;-2.33058;0.79610;2
AHRS;11.086;382219.519;58.0275;120.9653;-107.3583;0.75469;0.25821;-0.09715;3
MAGN;11.087;382219.499;26.19019;-30.61829;-7.23419;3
ACCE;11.105;382219.520;-5.13821;7.49779;-5.87625;2
GYRO;11.106;382219.520;-1.12332;-2.52138;0.68745;2
MAGN;11.107;382219.520;21.80939;-29.26941;-9.53522;3
PRES;11.108;382219.533;1014.7323;3
AHRS;11.108;382219.539;59.5823;116.8142;-105.7439;0.74648;0.23867;-0.10704;3
ACCE;11.124;382219.540;-5.59206;6.22240;-6.21448;2
GYRO;11.125;382219.540;-1.80560;-2.26315;0.95415;2
MAGN;11.126;382219.540;21.79871;-29.32281;-9.58557;3
AHRS;11.127;382219.559;61.6850;111.4566;-102.5566;0.73415;0.21858;-0.11219;3
PRES;11.133;382219.567;1014.7323;3
ACCE;11.146;382219.560;-5.29784;9.36432;-4.36111;2
AHRS;11.147;382219.579;64.4368;104.6897;-97.8167;0.71887;0.19476;-0.11209;3
GYRO;11.149;382219.560;-2.63031;-2.13789;1.31999;2
MAGN;11.151;382219.560;21.36993;-30.91888;-11.34033;3
ACCE;11.165;382219.580;-5.30768;7.28098;-0.21573;2
GYRO;11.167;382219.580;-2.71288;-2.15073;2.10243;2
MAGN;11.171;382219.580;19.27795;-30.11322;-14.63928;3
AHRS;11.173;382219.599;67.6678;97.9317;-92.6627;0.70563;0.16824;-0.10446;3
LIGH;11.175;382219.550;968.2;3
LIGH;11.175;382219.600;1373.7;3
ACCE;11.185;382219.600;-3.73651;7.78218;0.78078;2
GYRO;11.186;382219.600;-2.10896;-0.98274;2.82576;2
MAGN;11.187;382219.600;19.08264;-30.10101;-14.95514;3
AHRS;11.188;382219.618;71.1060;91.9596;-87.2241;0.69609;0.14488;-0.08724;3
PRES;11.195;382219.600;1014.7323;3
ACCE;11.205;382219.620;-4.76292;9.50317;-1.38065;2
GYRO;11.206;382219.620;-1.78548;-0.27902;2.95091;2
MAGN;11.207;382219.620;16.45660;-29.86908;-18.91937;3
AHRS;11.211;382219.638;74.4523;84.3532;-79.7495;0.68682;0.12287;-0.06659;3
ACCE;11.229;382219.640;-5.40112;9.81084;-2.25278;2
GYRO;11.230;382219.640;-2.15417;-0.27605;3.24220;2
AHRS;11.231;382219.658;77.7252;70.2577;-65.9120;0.67433;0.09679;-0.04348;3
MAGN;11.233;382219.640;13.54065;-29.10156;-20.56732;3
PRES;11.234;382219.634;1014.7305;3
ACCE;11.244;382219.661;-4.94281;8.38768;-1.43474;2
GYRO;11.245;382219.661;-2.66693;-0.51369;3.96355;2
MAGN;11.245;382219.661;13.17139;-28.93829;-20.96710;3
AHRS;11.259;382219.678;79.9833;42.5177;-38.7089;0.65716;0.06359;-0.01677;3
PRES;11.260;382219.667;1014.7223;3
ACCE;11.261;382219.681;-3.92880;7.57997;-0.59782;2
GYRO;11.261;382219.681;-3.17314;-1.02092;4.66600;2
MAGN;11.262;382219.681;10.01740;-27.72827;-24.06158;3
AHRS;11.262;382219.698;78.9066;6.0917;-3.8681;0.63557;0.01959;0.00772;3
LIGH;11.270;382219.651;1693.5;3
LIGH;11.270;382219.701;2000.4;3
ACCE;11.281;382219.701;-0.50653;6.99107;1.20476;2
GYRO;11.282;382219.701;-3.37576;-2.39784;4.78629;2
MAGN;11.282;382219.701;6.95953;-27.58179;-25.34180;3
PRES;11.282;382219.701;1014.7223;3
AHRS;11.283;382219.718;74.6134;-17.6599;17.1526;0.61041;-0.03142;0.02522;3
ACCE;11.301;382219.721;1.20056;7.89148;4.45749;2
GYRO;11.301;382219.721;-3.39873;-2.83020;4.05974;2
MAGN;11.301;382219.721;6.14624;-27.21863;-25.80566;3
AHRS;11.302;382219.738;69.5063;-28.9893;25.6560;0.58378;-0.07797;0.03750;3
PRES;11.310;382219.734;1014.7223;3
ACCE;11.321;382219.741;-0.53653;7.73306;5.02916;2
GYRO;11.321;382219.741;-2.98718;-2.34972;3.54317;2
MAGN;11.321;382219.741;0.93384;-24.93134;-28.94745;3
AHRS;11.322;382219.757;64.5091;-35.7921;30.1735;0.55800;-0.11873;0.05112;3
SOUN;11.326;330.01;0.01007;54.04
ACCE;11.341;382219.761;-0.51932;5.58267;2.65225;2
GYRO;11.341;382219.761;-2.65668;-1.84801;4.17223;2
MAGN;11.342;382219.761;-4.17786;-22.85767;-32.58667;3
PRES;11.342;382219.768;1014.7223;3
AHRS;11.342;382219.777;59.0922;-42.0921;34.4323;0.53208;-0.16220;0.07116;3
ACCE;11.361;382219.781;2.47060;4.52324;1.32654;2
GYRO;11.361;382219.781;-2.63916;-2.38190;4.99150;2
MAGN;11.362;382219.781;-5.38483;-22.00775;-32.79266;3
AHRS;11.362;382219.797;52.8785;-48.1637;37.9574;0.50322;-0.21330;0.09405;3
PRES;11.371;382219.802;1014.7223;3
LIGH;11.371;382219.751;1859.6;3
LIGH;11.372;382219.802;1650.5;3
ACCE;11.380;382219.802;8.53531;5.46521;2.40936;2
GYRO;11.381;382219.802;-3.05983;-2.92067;4.89432;2
MAGN;11.381;382219.802;-10.51941;-17.82684;-33.86841;3
AHRS;11.381;382219.817;46.5815;-52.5695;39.1242;0.47024;-0.26457;0.11076;3
ACCE;11.400;382219.822;9.80057;3.86024;1.77724;2
GYRO;11.401;382219.822;-3.56583;-3.05321;3.65318;2
MAGN;11.401;382219.822;-12.61444;-14.41956;-34.89227;3
PRES;11.401;382219.835;1014.7223;3
AHRS;11.402;382219.837;40.8398;-55.5905;38.1047;0.43439;-0.31232;0.11684;3
ACCE;11.421;382219.842;2.76659;1.94211;2.52367;2
GYRO;11.422;382219.842;-4.00102;-3.26410;3.19136;2
MAGN;11.422;382219.842;-14.07928;-12.78534;-35.05859;3
AHRS;11.422;382219.857;34.9375;-58.2152;36.2357;0.39357;-0.35945;0.12038;3
ACCE;11.443;382219.862;1.90262;3.62061;5.43199;2
GYRO;11.444;382219.862;-3.84042;-2.76320;4.55771;2
AHRS;11.444;382219.876;28.0115;-60.8759;35.3423;0.34803;-0.40501;0.13711;3
MAGN;11.445;382219.862;-19.12689;-6.87256;-35.15015;3
ACCE;11.463;382219.882;5.69760;1.43555;8.85921;2
GYRO;11.464;382219.882;-2.85336;-1.46992;6.07666;2
AHRS;11.465;382219.896;20.4003;-62.4193;35.9368;0.30140;-0.43838;0.17239;3
MAGN;11.466;382219.882;-21.22192;-3.78876;-34.06830;3
PRES;11.467;382219.869;1014.7223;3
LIGH;11.472;382219.852;1365.9;3
LIGH;11.472;382219.902;1069.9;3
ACCE;11.481;382219.902;7.59935;-0.25954;9.12202;2
GYRO;11.482;382219.902;-1.65501;0.37682;6.28641;2
MAGN;11.483;382219.902;-22.43195;-1.57318;-33.38013;3
AHRS;11.483;382219.916;13.3090;-62.1858;37.7386;0.25979;-0.45329;0.21845;3
PRES;11.492;382219.902;1014.7223;3
AHRS;11.502;382219.936;7.2900;-60.6417;40.1331;0.22441;-0.45441;0.26543;3
ACCE;11.503;382219.922;8.93262;-0.48489;7.70378;2
GYRO;11.504;382219.922;-0.64249;1.54195;5.77960;2
MAGN;11.505;382219.922;-24.47815;5.80750;-31.91681;3
ACCE;11.522;382219.943;9.92639;-0.26877;4.74156;2
GYRO;11.523;382219.943;-0.37367;1.95659;5.02484;2
MAGN;11.524;382219.943;-22.74017;10.55603;-32.25708;3
PRES;11.524;382219.936;1014.7223;3
AHRS;11.525;382219.956;2.1422;-58.7087;42.5530;0.19303;-0.45080;0.30768;3
ACCE;11.546;382219.963;10.36594;-1.43037;3.04286;2
AHRS;11.548;382219.976;-2.3957;-57.2653;44.3168;0.16370;-0.45062;0.34025;3
GYRO;11.551;382219.963;-0.74525;1.48457;4.32059;2
MAGN;11.552;382219.963;-21.52557;12.11853;-32.53937;3
PRES;11.553;382219.969;1014.7223;3
ACCE;11.564;382219.983;9.67967;-3.62564;1.87895;2
GYRO;11.565;382219.983;-1.40828;0.39084;3.45462;2
AHRS;11.566;382219.996;-6.6255;-57.2352;45.1493;0.13672;-0.46100;0.36198;3
MAGN;11.568;382219.983;-17.92755;15.77606;-33.02155;3
LIGH;11.575;382219.953;840.5;3
LIGH;11.577;382220.003;621.1;3
ACCE;11.584;382220.003;8.59120;-3.56903;5.67392;2
GYRO;11.585;382220.003;-1.95538;-0.73639;2.80368;2
MAGN;11.586;382220.003;-15.65247;16.96777;-32.91626;3
AHRS;11.588;382220.015;-10.4912;-58.2411;45.0359;0.11181;-0.47825;0.37426;3
PRES;11.591;382220.003;1014.7223;3
ACCE;11.603;382220.023;6.86720;-4.45671;6.68108;2
GYRO;11.604;382220.023;-1.70758;-0.98067;2.70235;2
MAGN;11.605;382220.023;-14.93378;18.20984;-32.72400;3
AHRS;11.606;382220.035;-14.1881;-59.3250;45.0920;0.08919;-0.49471;0.38708;3
PRES;11.610;382220.037;1014.7223;3
ACCE;11.622;382220.043;7.13586;-4.30972;6.08328;2
GYRO;11.624;382220.043;-1.23593;-0.75424;3.00163;2
MAGN;11.625;382220.043;-13.32092;21.32874;-31.42548;3
AHRS;11.626;382220.055;-17.8825;-59.9173;45.7181;0.06755;-0.50687;0.40399;3
ACCE;11.648;382220.063;8.71475;-3.76445;3.72574;2
GYRO;11.650;382220.063;-0.96428;-0.55211;2.89912;2
MAGN;11.652;382220.063;-12.61444;23.04230;-29.95148;3
PRES;11.653;382220.070;1014.7223;3
AHRS;11.655;382220.075;-21.2385;-60.3407;46.4349;0.04832;-0.51677;0.42010;3
ACCE;11.673;382220.084;8.37360;-3.88286;2.20876;2
GYRO;11.683;382220.084;-1.21960;-0.72922;2.47110;2
MAGN;11.686;382220.084;-12.90894;23.91968;-29.66614;3
AHRS;11.689;382220.095;-24.3618;-61.2490;46.6453;0.03041;-0.52914;0.43172;3
PRES;11.694;382220.104;1014.7223;3
LIGH;11.694;382220.053;555.7;3
LIGH;11.694;382220.104;513.9;3
ACCE;11.695;382220.104;7.13164;-4.44756;2.87247;2
GYRO;11.695;382220.104;-1.66563;-0.92334;2.29462;2
MAGN;11.695;382220.104;-12.23145;26.42975;-28.55530;3
AHRS;11.697;382220.115;-27.5634;-62.6055;46.1782;0.01064;-0.54400;0.43929;3
ACCE;11.698;382220.124;5.73534;-5.56218;3.55217;2
GYRO;11.698;382220.124;-1.87442;-0.83931;2.47009;2
MAGN;11.699;382220.124;-10.92834;28.10516;-27.64740;3
AHRS;11.699;382220.134;-31.0706;-63.9315;45.4665;-0.01246;-0.55825;0.44664;3
ACCE;11.718;382220.144;5.44922;-6.50330;4.21336;2
GYRO;11.718;382220.144;-1.79866;-0.52885;2.87473;2
MAGN;11.719;382220.144;-10.12115;29.07257;-27.17285;3
AHRS;11.723;382220.154;-34.9512;-64.7980;45.0066;-0.03864;-0.56921;0.45690;3
PRES;11.727;382220.137;1014.7323;3
ACCE;11.737;382220.164;5.72911;-6.94443;4.48155;2
GYRO;11.738;382220.164;-1.55028;-0.01643;3.20444;2
MAGN;11.738;382220.164;-8.49152;31.04553;-25.76447;3
AHRS;11.739;382220.174;-39.0298;-64.8299;44.9586;-0.06739;-0.57469;0.46969;3
ACCE;11.758;382220.184;6.55923;-7.11714;4.67880;2
GYRO;11.758;382220.184;-1.35094;0.58011;3.33386;2
MAGN;11.759;382220.184;-7.72095;31.98700;-24.84741;3
PRES;11.759;382220.171;1014.7323;3
AHRS;11.759;382220.194;-43.1193;-63.9737;45.2487;-0.09817;-0.57465;0.48313;3
SOUN;11.767;143.95;0.00439;46.83
LIGH;11.774;382220.154;466.3;3
LIGH;11.774;382220.204;417.6;3
ACCE;11.777;382220.204;7.52931;-7.27206;4.98117;2
GYRO;11.778;382220.204;-1.21552;1.18518;3.14365;2
MAGN;11.778;382220.204;-6.04706;33.13141;-24.24469;3
AHRS;11.778;382220.214;-46.9064;-62.2984;45.7020;-0.12961;-0.56957;0.49461;3
PRES;11.786;382220.204;1014.7323;3
ACCE;11.797;382220.225;6.97543;-7.16475;4.26598;2
GYRO;11.797;382220.225;-1.03627;1.39552;2.72742;2
MAGN;11.798;382220.225;-2.70386;34.36127;-22.10388;3
AHRS;11.798;382220.234;-50.1448;-60.2494;46.2601;-0.15849;-0.56203;0.50333;3
ACCE;11.818;382220.245;5.94513;-7.44774;2.85971;2
GYRO;11.819;382220.245;-0.92265;0.58945;2.35397;2
MAGN;11.819;382220.245;-1.13983;34.51843;-20.73212;3
AHRS;11.819;382220.254;-52.9595;-58.9783;46.8976;-0.18073;-0.55867;0.51140;3
PRES;11.820;382220.238;1014.7323;3
ACCE;11.838;382220.265;5.26097;-8.44362;3.44933;2
GYRO;11.838;382220.265;-0.93190;-0.46385;2.10249;2
MAGN;11.838;382220.265;0.10071;33.46558;-21.38367;3
AHRS;11.838;382220.273;-55.5463;-59.0417;47.4600;-0.19575;-0.56229;0.52003;3
PRES;11.849;382220.272;1014.7323;3
ACCE;11.858;382220.285;4.59569;-8.84688;4.69035;2
GYRO;11.858;382220.285;-0.83505;-0.52095;1.95245;2
MAGN;11.858;382220.285;3.50494;33.74023;-21.78802;3
AHRS;11.859;382220.293;-57.9314;-59.1302;48.1131;-0.20867;-0.56591;0.52841;3
LIGH;11.874;382220.255;394.1;3
LIGH;11.875;382220.305;374.6;3
ACCE;11.877;382220.305;3.39539;-8.69839;4.48820;2
GYRO;11.877;382220.305;-0.51547;-0.13196;1.93404;2
MAGN;11.878;382220.305;5.27191;34.51843;-21.71936;3
PRES;11.878;382220.305;1014.7323;3
AHRS;11.878;382220.313;-60.1025;-58.2016;49.3500;-0.22186;-0.56520;0.53705;3
ACCE;11.898;382220.325;2.90292;-8.75290;4.34860;2
GYRO;11.898;382220.325;-0.17018;0.14674;2.11801;2
AHRS;11.898;382220.333;-62.2246;-55.9611;51.7356;-0.23534;-0.56053;0.54801;3
MAGN;11.899;382220.325;5.27191;34.10492;-20.51392;3
PRES;11.906;382220.339;1014.7323;3
ACCE;11.918;382220.345;3.72397;-8.42281;3.41338;2
GYRO;11.919;382220.345;0.16409;0.56224;2.25423;2
MAGN;11.919;382220.345;7.48444;33.94775;-18.81714;3
AHRS;11.919;382220.353;-64.1996;-52.1028;55.3785;-0.24986;-0.55127;0.56030;3
ACCE;11.938;382220.366;3.85345;-8.38074;3.17540;2
GYRO;11.940;382220.366;0.24097;0.75388;2.11626;2
MAGN;11.942;382220.366;8.81653;34.01184;-18.26172;3
PRES;11.943;382220.372;1014.7323;3
AHRS;11.944;382220.373;-65.8587;-47.4577;59.5604;-0.26417;-0.54032;0.57150;3
ACCE;11.960;382220.386;3.23090;-8.61278;5.09254;2
AHRS;11.961;382220.393;-67.2724;-42.3506;63.9031;-0.27911;-0.52852;0.58062;3
GYRO;11.962;382220.386;0.19038;1.04593;1.96910;2
MAGN;11.963;382220.386;11.02448;33.56934;-17.61475;3
LIGH;11.975;382220.355;362.4;3
LIGH;11.976;382220.406;351.5;3
ACCE;11.977;382220.406;2.71040;-8.75182;6.47533;2
GYRO;11.977;382220.406;0.59819;1.68770;1.94308;2
MAGN;11.978;382220.406;12.52899;32.09381;-18.26477;3
AHRS;11.978;382220.412;-68.1694;-35.4531;69.2906;-0.29580;-0.51092;0.58886;3
ACCE;11.996;382220.426;3.06165;-8.53499;4.79309;2
GYRO;11.997;382220.426;1.32874;2.17542;1.90759;2
MAGN;11.997;382220.426;12.69684;31.48041;-18.75610;3
PRES;11.997;382220.406;1014.7323;3
AHRS;11.998;382220.432;-68.0884;-26.5516;76.1593;-0.31154;-0.48583;0.59859;3
ACCE;12.017;382220.446;3.34897;-7.88214;2.84355;2
GYRO;12.018;382220.446;1.52556;2.16249;1.58266;2
MAGN;12.019;382220.446;15.05280;30.77240;-18.29529;3
AHRS;12.019;382220.452;-67.2101;-18.2327;82.4636;-0.32400;-0.45943;0.60797;3
PRES;12.025;382220.439;1014.7347;3
ACCE;12.036;382220.466;2.60847;-7.37234;3.11116;2
GYRO;12.036;382220.466;1.12773;2.19084;1.08551;2
MAGN;12.036;382220.466;17.39655;28.41797;-18.91937;3
AHRS;12.037;382220.472;-66.2446;-12.0156;86.6323;-0.33525;-0.43658;0.61300;3
ACCE;12.056;382220.486;1.33417;-8.14973;5.15251;2
GYRO;12.056;382220.486;0.81514;2.61768;0.75430;2
MAGN;12.056;382220.486;17.92908;27.59857;-19.25049;3
PRES;12.057;382220.473;1014.7423;3
AHRS;12.057;382220.492;-65.4406;-6.8676;89.2303;-0.34869;-0.41483;0.61288;3
ACCE;12.076;382220.507;0.75545;-9.26357;9.39153;2
GYRO;12.076;382220.507;1.28522;3.20512;0.77090;2
MAGN;12.077;382220.507;19.30695;27.47345;-18.14880;3
LIGH;12.077;382220.456;336.1;3
LIGH;12.077;382220.507;320.1;3
AHRS;12.077;382220.512;-64.2220;-1.3743;91.4452;-0.36380;-0.38765;0.61085;3
PRES;12.084;382220.507;1014.7423;3
ACCE;12.095;382220.527;0.69647;-10.36978;10.34235;2
GYRO;12.095;382220.527;2.73798;3.79085;0.85887;2
MAGN;12.096;382220.527;21.57593;26.91803;-17.01813;3
AHRS;12.096;382220.531;-61.4663;4.5926;93.3342;-0.37546;-0.34779;0.61067;3
ACCE;12.115;382220.547;-0.02666;-10.68933;8.69624;2
GYRO;12.115;382220.547;4.33974;3.83974;0.87003;2
MAGN;12.116;382220.547;22.14813;26.75476;-16.78009;3
PRES;12.116;382220.540;1014.7423;3
AHRS;12.116;382220.551;-56.8601;9.8958;94.3056;-0.37816;-0.29617;0.61442;3
ACCE;12.135;382220.567;-2.19284;-11.31252;8.62518;2
GYRO;12.136;382220.567;5.51662;3.12529;0.87877;2
MAGN;12.136;382220.567;24.13940;24.76044;-15.09247;3
AHRS;12.136;382220.571;-50.8652;13.6488;94.2555;-0.36876;-0.23949;0.62244;3
PRES;12.144;382220.574;1014.7423;3
ACCE;12.155;382220.587;-5.29196;-12.96541;10.75749;2
GYRO;12.155;382220.587;6.57689;2.86774;1.41954;2
MAGN;12.155;382220.587;26.66779;21.88568;-16.12549;3
AHRS;12.156;382220.591;-43.6839;16.6819;93.9288;-0.34964;-0.17717;0.63445;3
ACCE;12.178;382220.607;-5.86263;-13.60486;10.16357;2
GYRO;12.179;382220.607;7.38643;3.76483;2.92969;2
MAGN;12.180;382220.607;27.00043;21.28906;-16.38641;3
PRES;12.181;382220.607;1014.7423;3
AHRS;12.182;382220.611;-35.2129;21.0101;94.5288;-0.32947;-0.10051;0.65093;3
LIGH;12.183;382220.557;326.2;3
LIGH;12.184;382220.607;335.7;3
ACCE;12.198;382220.627;-5.21613;-12.97386;10.02431;2
GYRO;12.200;382220.627;7.54106;5.40475;4.76204;2
MAGN;12.202;382220.627;28.68195;18.48297;-16.93268;3
AHRS;12.204;382220.631;-25.7253;27.6151;96.3550;-0.31755;-0.00595;0.67009;3
ACCE;12.217;382220.648;-4.04451;-11.58240;10.43495;2
GYRO;12.219;382220.648;7.28888;7.50423;6.48943;2
AHRS;12.221;382220.651;-15.4539;36.4477;98.8486;-0.31844;0.10457;0.68755;3
MAGN;12.222;382220.648;32.31354;10.04791;-15.50903;3
ACCE;12.237;382220.668;-3.08138;-10.03828;8.90916;2
GYRO;12.238;382220.668;6.65645;9.21396;7.95222;2
MAGN;12.238;382220.668;32.90710;8.63190;-15.23285;3
PRES;12.240;382220.641;1014.7423;3
AHRS;12.240;382220.670;-4.4125;47.0622;101.4182;-0.33112;0.22532;0.69932;3
ACCE;12.256;382220.688;0.60204;-5.54958;5.55750;2
GYRO;12.257;382220.688;5.54797;9.79482;8.87843;2
MAGN;12.259;382220.688;37.78992;1.67694;-10.46753;3
AHRS;12.260;382220.690;7.0204;58.3843;103.4796;-0.34916;0.34343;0.70268;3
PRES;12.264;382220.674;1014.7423;3
ACCE;12.279;382220.708;2.40984;-0.77982;1.50664;2
AHRS;12.281;382220.710;18.1978;69.5532;104.5616;-0.36603;0.44731;0.69674;3
GYRO;12.282;382220.708;4.07210;9.62752;8.76646;2
MAGN;12.284;382220.708;38.02338;-10.00671;0.05951;3
LIGH;12.285;382220.658;513.2;3
LIGH;12.286;382220.708;716.7;3
ACCE;12.299;382220.728;0.98151;0.93935;0.49510;2
GYRO;12.300;382220.728;2.81580;8.74834;8.41316;2
AHRS;12.301;382220.730;28.6631;80.2846;104.5736;-0.37838;0.53178;0.68354;3
MAGN;12.303;382220.728;37.96997;-11.27930;1.23138;3
PRES;12.304;382220.708;1014.7423;3
ACCE;12.317;382220.748;2.43755;4.74263;-2.02544;2
GYRO;12.318;382220.748;2.28398;6.66626;7.92903;2
MAGN;12.321;382220.748;34.39178;-18.90106;12.30927;3
AHRS;12.323;382220.750;38.2925;89.9855;103.0957;-0.37882;0.59699;0.66739;3
PRES;12.325;382220.742;1014.7423;3
SOUN;12.327;296.31;0.00904;53.11
ACCE;12.337;382220.768;1.34616;6.76822;0.00444;2
GYRO;12.338;382220.768;2.40236;4.40808;6.64677;2
MAGN;12.339;382220.768;23.81134;-24.45068;20.50323;3
AHRS;12.341;382220.770;46.5953;99.0032;99.1387;-0.36506;0.64846;0.64908;3
ACCE;12.366;382220.789;0.79037;8.15102;-1.16434;2
GYRO;12.368;382220.789;3.04242;3.31279;5.26915;2
MAGN;12.369;382220.789;23.12012;-24.78027;20.98999;3
PRES;12.372;382220.775;1014.7423;3
AHRS;12.378;382220.789;52.6844;108.6701;92.2777;-0.34569;0.69103;0.62653;3
ACCE;12.383;382220.809;2.49995;9.83328;-5.10999;2
GYRO;12.384;382220.809;3.38043;2.07875;3.78331;2
AHRS;12.386;382220.809;56.1214;119.3681;82.9109;-0.32637;0.72813;0.59924;3
MAGN;12.389;382220.809;13.66272;-25.10681;25.76294;3
LIGH;12.391;382220.758;1098.2;3
LIGH;12.392;382220.809;1507.3;3
PRES;12.396;382220.809;1014.7423;3
ACCE;12.397;382220.829;0.54205;9.17267;-6.25987;2
GYRO;12.398;382220.829;3.03888;1.49312;2.42729;2
AHRS;12.400;382220.829;57.1728;129.3277;73.4320;-0.31034;0.75860;0.57131;3
MAGN;12.405;382220.829;8.52814;-25.28381;29.00085;3
ACCE;12.415;382220.849;-2.59273;7.85637;-8.53096;2
GYRO;12.416;382220.849;2.43701;1.56488;2.19508;2
MAGN;12.417;382220.849;8.43811;-25.28687;29.05731;3
PRES;12.419;382220.842;1014.7423;3
AHRS;12.423;382220.849;57.0415;137.6579;65.6338;-0.29912;0.78204;0.54617;3
AHRS;12.433;382220.869;57.1362;145.1538;58.7924;-0.28656;0.80035;0.52660;3
PRES;12.442;382220.876;1014.7423;3
ACCE;12.452;382220.869;-5.29099;6.77768;-6.37430;2
GYRO;12.453;382220.869;1.39751;1.29979;2.98596;2
MAGN;12.453;382220.869;4.51965;-21.04340;31.23169;3
AHRS;12.454;382220.889;58.1838;153.0530;51.4926;0.26710;-0.81464;-0.51433;3
ACCE;12.473;382220.889;-3.00397;6.87680;-0.66444;2
GYRO;12.473;382220.889;0.60966;1.53490;4.13426;2
MAGN;12.473;382220.889;1.51978;-19.04297;33.83179;3
AHRS;12.474;382220.909;59.1570;163.7152;41.4146;0.23902;-0.83002;-0.50063;3
LIGH;12.480;382220.859;1645.2;3
LIGH;12.481;382220.909;1735.8;3
ACCE;12.492;382220.909;0.37653;6.77019;-1.30710;2
GYRO;12.492;382220.909;1.59738;2.03006;5.17662;2
MAGN;12.493;382220.909;1.42059;-19.04297;33.79211;3
AHRS;12.493;382220.928;57.9738;177.1034;28.8147;0.20571;-0.85000;-0.47472;3
PRES;12.502;382220.909;1014.7423;3
AHRS;12.515;382220.948;54.2862;-169.9671;17.0442;0.17082;-0.87076;-0.43792;3
ACCE;12.515;382220.930;2.68895;5.98537;-4.13278;2
GYRO;12.516;382220.930;2.82246;2.47253;5.73004;2
MAGN;12.516;382220.930;-1.14136;-18.86139;32.83539;3
ACCE;12.533;382220.950;5.23758;7.25345;-8.04903;2
GYRO;12.533;382220.950;3.22601;2.73558;5.89940;2
MAGN;12.533;382220.950;-6.07452;-15.83557;32.67975;3
PRES;12.534;382220.943;1014.7438;3
AHRS;12.534;382220.968;49.2702;-159.4566;7.8165;0.13512;-0.88727;-0.39816;3
ACCE;12.552;382220.970;6.84648;8.09836;-10.15137;2
AHRS;12.553;382220.988;44.2796;-151.6769;0.9579;0.09971;-0.89732;-0.36351;3
GYRO;12.553;382220.970;2.74185;2.53615;5.71652;2
MAGN;12.553;382220.970;-6.59790;-15.19623;32.53937;3
PRES;12.561;382220.977;1014.7523;3
AHRS;12.574;382221.008;40.3171;-146.2686;-3.9100;0.06928;-0.90125;-0.33890;3
ACCE;12.575;382220.990;9.16405;9.06227;-11.32338;2
GYRO;12.575;382220.990;1.81055;1.99913;4.98491;2
MAGN;12.575;382220.990;-12.64496;-8.15582;30.98450;3
LIGH;12.582;382220.960;1702.1;3
LIGH;12.583;382221.010;1649.0;3
AHRS;12.594;382221.028;37.8666;-142.6278;-6.9835;0.04919;-0.90070;-0.32525;3
ACCE;12.595;382221.010;9.39374;8.25661;-9.71384;2
GYRO;12.595;382221.010;0.80223;1.52757;3.49672;2
MAGN;12.595;382221.010;-17.04254;-5.88074;30.53894;3
PRES;12.596;382221.010;1014.7523;3
ACCE;12.614;382221.030;8.35115;7.35918;-8.19153;2
GYRO;12.614;382221.030;0.18370;1.34032;1.98659;2
MAGN;12.614;382221.030;-17.06543;-5.19104;30.64880;3
AHRS;12.615;382221.047;36.7376;-140.0978;-8.8198;0.03862;-0.89772;-0.32024;3
PRES;12.623;382221.044;1014.7523;3
ACCE;12.632;382221.050;5.02159;6.09219;-6.91148;2
GYRO;12.632;382221.050;-0.29939;1.13303;0.99562;2
MAGN;12.632;382221.050;-17.58270;-0.23041;31.43616;3
AHRS;12.633;382221.067;36.3479;-137.8602;-10.2821;0.03223;-0.89307;-0.32049;3
ACCE;12.652;382221.070;5.82187;5.54172;-5.71455;2
GYRO;12.652;382221.070;-0.65465;1.33498;1.16016;2
AHRS;12.653;382221.087;35.9388;-135.1566;-12.3114;0.02270;-0.88686;-0.32245;3
MAGN;12.653;382221.070;-19.74335;2.22015;31.85577;3
PRES;12.653;382221.077;1014.7523;3
ACCE;12.671;382221.091;7.45789;6.48582;-6.98174;2
GYRO;12.672;382221.091;-0.80133;1.28493;1.54897;2
MAGN;12.672;382221.091;-19.89288;2.07062;31.47888;3
AHRS;12.672;382221.107;35.2195;-132.4243;-14.7053;0.00941;-0.88061;-0.32375;3
PRES;12.682;382221.111;1014.7523;3
LIGH;12.686;382221.060;1476.1;3
LIGH;12.687;382221.111;1285.0;3
ACCE;12.696;382221.111;5.78232;6.81279;-5.61212;2
AHRS;12.702;382221.127;34.0358;-129.8707;-17.1206;-0.00632;-0.87497;-0.32245;3
GYRO;12.704;382221.111;-0.71161;1.05766;1.83691;2
MAGN;12.706;382221.111;-20.61920;1.15051;29.24652;3
ACCE;12.712;382221.131;6.21078;6.31941;-5.11852;2
GYRO;12.714;382221.131;-0.42653;1.03287;2.30969;2
MAGN;12.715;382221.131;-20.75500;0.19531;27.24609;3
PRES;12.716;382221.144;1014.7523;3
AHRS;12.717;382221.147;32.2113;-127.3842;-19.5107;-0.02476;-0.86962;-0.31723;3
ACCE;12.733;382221.151;7.34122;5.64000;-5.44458;2
AHRS;12.734;382221.167;30.0584;-124.9500;-21.7782;-0.04412;-0.86369;-0.31013;3
GYRO;12.735;382221.151;-0.23618;1.07507;2.56381;2
MAGN;12.736;382221.151;-21.09222;0.53101;27.42920;3
ACCE;12.752;382221.171;6.95241;4.91893;-5.16353;2
GYRO;12.753;382221.171;-0.29520;1.23994;2.55315;2
MAGN;12.753;382221.171;-22.43500;2.11029;27.99225;3
AHRS;12.754;382221.186;27.8825;-122.3991;-24.0105;-0.06337;-0.85603;-0.30376;3
SOUN;12.759;90.97;0.00278;42.85
ACCE;12.775;382221.191;6.46559;4.01028;-5.14609;2
GYRO;12.777;382221.191;-0.54137;1.49059;2.71062;2
MAGN;12.778;382221.191;-22.94922;3.40118;27.74048;3
PRES;12.779;382221.178;1014.7523;3
AHRS;12.782;382221.206;25.5564;-119.5434;-26.4784;-0.08458;-0.84573;-0.29847;3
LIGH;12.783;382221.161;1193.0;3
LIGH;12.784;382221.211;1118.0;3
ACCE;12.794;382221.211;8.57297;3.86444;-5.14198;2
GYRO;12.795;382221.211;-0.85045;1.74081;3.07106;2
MAGN;12.796;382221.211;-23.35358;3.35541;27.34680;3
AHRS;12.797;382221.226;22.9276;-116.4137;-29.3154;-0.10948;-0.83239;-0.29409;3
PRES;12.799;382221.211;1014.7540;3
AHRS;12.814;382221.246;20.1849;-113.1848;-32.3063;-0.13597;-0.81625;-0.29132;3
ACCE;12.816;382221.232;11.92731;3.89430;-4.35619;2
GYRO;12.816;382221.232;-1.10571;1.87457;3.25499;2
MAGN;12.817;382221.232;-25.03357;4.08020;26.35193;3
ACCE;12.833;382221.252;13.10928;4.08539;-3.66760;2
GYRO;12.834;382221.252;-1.28828;2.01514;2.95691;2
MAGN;12.835;382221.252;-26.49231;6.26984;26.58691;3
AHRS;12.836;382221.266;17.7795;-109.9605;-35.1086;-0.15949;-0.79818;-0.29166;3
PRES;12.837;382221.245;1014.7623;3
ACCE;12.854;382221.272;13.10976;4.02884;-2.88953;2
GYRO;12.856;382221.272;-1.34821;2.12997;2.39616;2
AHRS;12.860;382221.286;15.8329;-106.8733;-37.4951;-0.17799;-0.77971;-0.29439;3
MAGN;12.862;382221.272;-26.17950;7.10449;25.77362;3
PRES;12.863;382221.279;1014.7623;3
ACCE;12.873;382221.292;12.93810;3.59370;-1.91711;2
AHRS;12.874;382221.305;14.5421;-103.7043;-39.4905;-0.18997;-0.76064;-0.30068;3
GYRO;12.876;382221.292;-1.25369;2.24419;1.73325;2
MAGN;12.877;382221.292;-25.92010;9.18884;23.41919;3
LIGH;12.883;382221.262;1295.6;3
LIGH;12.885;382221.312;1512.1;3
AHRS;12.894;382221.325;14.2241;-100.3928;-41.2567;-0.19440;-0.74138;-0.31281;3
ACCE;12.896;382221.312;13.32825;3.94235;-2.55458;2
GYRO;12.897;382221.312;-1.40964;2.52490;0.79219;2
MAGN;12.898;382221.312;-26.83105;9.64508;22.30682;3
PRES;12.901;382221.312;1014.7623;3
ACCE;12.914;382221.332;11.59869;3.20381;-1.86537;2
AHRS;12.915;382221.345;14.5041;-97.0126;-42.9913;-0.19445;-0.72200;-0.32881;3
GYRO;12.919;382221.332;-1.54114;2.58298;0.08316;2
MAGN;12.920;382221.332;-27.60925;9.82361;21.78192;3
PRES;12.922;382221.346;1014.7623;3
ACCE;12.933;382221.352;10.40698;2.14598;-1.04866;2
GYRO;12.935;382221.352;-1.53801;2.69516;-0.03098;2
MAGN;12.936;382221.352;-28.83759;10.21271;19.66858;3
AHRS;12.937;382221.365;14.6980;-93.5059;-44.7487;-0.19395;-0.70140;-0.34482;3
ACCE;12.955;382221.373;9.73117;2.46632;-0.17642;2
GYRO;12.956;382221.373;-1.52045;2.76749;0.12875;2
MAGN;12.958;382221.373;-28.51715;10.31952;17.69714;3
PRES;12.962;382221.379;1014.7623;3
AHRS;12.963;382221.385;14.6257;-89.9164;-46.4760;-0.19375;-0.67952;-0.35957;3
ACCE;12.973;382221.393;9.78375;2.33649;0.11807;2
AHRS;12.976;382221.405;14.2801;-86.3972;-48.1442;-0.19432;-0.65711;-0.37272;3
GYRO;12.979;382221.393;-1.47542;2.74049;0.28409;2
MAGN;12.980;382221.393;-30.20172;10.52094;17.50031;3
PRES;12.981;382221.413;1014.7623;3
LIGH;12.983;382221.363;1576.5;3
LIGH;12.984;382221.413;1617.6;3
ACCE;12.992;382221.413;9.79338;1.86476;0.14574;2
AHRS;12.994;382221.424;13.6508;-82.7842;-49.8721;-0.19595;-0.63291;-0.38530;3
GYRO;12.997;382221.413;-1.56232;2.81404;0.42891;2
MAGN;12.998;382221.413;-33.36792;10.47516;16.17737;3
ACCE;13.014;382221.433;10.12692;1.41150;0.64304;2
AHRS;13.016;382221.444;12.8219;-78.8711;-51.8876;-0.19861;-0.60535;-0.39956;3
GYRO;13.018;382221.433;-1.85910;3.04688;0.47844;2
MAGN;13.019;382221.433;-34.25598;9.98230;14.73236;3
ACCE;13.032;382221.453;10.69557;1.17223;1.55127;2
GYRO;13.033;382221.453;-2.22768;3.25847;0.28424;2
MAGN;13.035;382221.453;-33.95691;9.68170;12.97607;3
AHRS;13.036;382221.464;11.9903;-74.6767;-54.3237;-0.20148;-0.57459;-0.41733;3
PRES;13.039;382221.446;1014.7623;3
ACCE;13.052;382221.473;10.62952;0.85867;2.42577;2
AHRS;13.059;382221.484;11.3931;-70.4031;-57.1363;-0.20307;-0.54256;-0.43908;3
GYRO;13.062;382221.473;-2.52280;3.29085;-0.16647;2
MAGN;13.063;382221.473;-34.51233;8.53119;9.72137;3
ACCE;13.071;382221.493;9.35489;0.54695;3.49532;2
GYRO;13.071;382221.493;-2.67781;3.18689;-0.62750;2
MAGN;13.072;382221.493;-35.60486;7.62024;8.47626;3
AHRS;13.072;382221.504;10.9891;-66.1920;-60.2744;-0.20352;-0.51034;-0.46390;3
PRES;13.072;382221.480;1014.7623;3
LIGH;13.083;382221.463;1112.6;3
LIGH;13.084;382221.514;524.2;3
ACCE;13.087;382221.514;8.22105;0.83911;4.32047;2
GYRO;13.087;382221.514;-2.60146;3.06383;-0.82990;2
MAGN;13.088;382221.514;-35.68878;7.20673;7.42798;3
AHRS;13.088;382221.524;10.6096;-62.1006;-63.4281;-0.20260;-0.47853;-0.48900;3
PRES;13.097;382221.514;1014.7623;3
ACCE;13.107;382221.534;7.44994;0.90570;4.59229;2
GYRO;13.108;382221.534;-2.39229;2.75327;-1.07573;2
MAGN;13.108;382221.534;-37.05292;6.17981;4.59137;3
AHRS;13.108;382221.544;10.3832;-58.3986;-66.4465;-0.20012;-0.44971;-0.51325;3
ACCE;13.127;382221.554;6.43741;0.69562;4.54726;2
GYRO;13.127;382221.554;-2.28961;2.23390;-1.34918;2
MAGN;13.128;382221.554;-38.30566;5.59540;2.87781;3
AHRS;13.128;382221.563;10.2838;-55.2649;-69.5188;-0.19813;-0.42477;-0.53722;3
PRES;13.129;382221.547;1014.7623;3
ACCE;13.150;382221.574;6.53230;1.03142;4.70407;2
AHRS;13.151;382221.583;10.0377;-52.6062;-72.6880;-0.19843;-0.40203;-0.56046;3
GYRO;13.151;382221.574;-2.34895;1.80276;-1.39890;2
MAGN;13.151;382221.574;-37.26044;4.79126;0.84229;3
PRES;13.157;382221.581;1014.7623;3
ACCE;13.168;382221.594;7.86934;1.39172;5.47516;2
GYRO;13.168;382221.594;-2.42410;1.69073;-1.41769;2
MAGN;13.168;382221.594;-37.17346;3.25012;-1.89056;3
AHRS;13.168;382221.603;9.6237;-50.1269;-75.8673;-0.19957;-0.37965;-0.58293;3
LIGH;13.185;382221.564;407.0;3
LIGH;13.186;382221.614;374.0;3
ACCE;13.187;382221.614;9.09468;1.45111;6.64769;2
GYRO;13.187;382221.614;-2.27707;1.98514;-1.73634;2
MAGN;13.188;382221.614;-37.55341;2.56500;-2.56042;3
PRES;13.188;382221.614;1014.7623;3
AHRS;13.188;382221.623;9.4122;-47.3605;-79.1390;-0.19706;-0.35642;-0.60681;3
ACCE;13.206;382221.634;9.36559;1.23264;7.54590;2
GYRO;13.207;382221.634;-1.76819;2.49501;-2.29625;2
MAGN;13.207;382221.634;-37.16278;1.78070;-4.46930;3
AHRS;13.208;382221.643;9.8570;-44.0279;-82.4337;-0.18615;-0.33340;-0.63284;3
PRES;13.219;382221.648;1014.7623;3
ACCE;13.229;382221.655;9.12444;0.84676;7.99850;2
AHRS;13.230;382221.663;11.0849;-40.1720;-85.6788;-0.16591;-0.31232;-0.65993;3
GYRO;13.231;382221.655;-1.05286;2.93471;-2.83032;2
MAGN;13.231;382221.655;-36.57684;-0.69427;-6.53839;3
AHRS;13.250;382221.682;13.1581;-35.9050;-89.0365;-0.13697;-0.29475;-0.68779;3
ACCE;13.250;382221.675;9.10135;0.75699;8.30031;2
GYRO;13.250;382221.675;-0.26831;3.22668;-3.42366;2
MAGN;13.251;382221.675;-36.37085;-1.99127;-7.00531;3
PRES;13.251;382221.681;1014.7623;3
AHRS;13.274;382221.702;16.1965;-31.0960;-92.8848;-0.09879;-0.28121;-0.71722;3
ACCE;13.275;382221.695;9.14137;1.50693;7.28471;2
GYRO;13.276;382221.695;0.46826;3.53754;-4.28970;2
MAGN;13.277;382221.695;-36.16180;-2.41241;-9.66949;3
LIGH;13.290;382221.665;398.5;3
LIGH;13.291;382221.715;433.4;3
AHRS;13.292;382221.722;19.9579;-25.5608;-97.7610;-0.05299;-0.27059;-0.74877;3
ACCE;13.293;382221.715;8.50540;1.72302;5.80559;2
GYRO;13.294;382221.715;0.88495;3.77016;-5.32533;2
MAGN;13.295;382221.715;-34.74274;-5.89600;-13.17596;3
ACCE;13.310;382221.735;6.64647;1.00696;5.05199;2
GYRO;13.311;382221.735;0.91570;3.84695;-6.22978;2
AHRS;13.312;382221.742;23.7425;-19.0848;-104.2225;-0.00345;-0.25973;-0.78258;3
MAGN;13.314;382221.735;-34.00879;-7.72858;-14.25018;3
PRES;13.315;382221.715;1014.7623;3
SOUN;13.316;62.65;0.00191;39.61
ACCE;13.330;382221.755;5.22769;0.30728;4.39905;2
GYRO;13.331;382221.755;0.72940;4.03574;-6.82545;2
MAGN;13.332;382221.755;-30.85327;-12.24060;-16.22925;3
AHRS;13.333;382221.762;26.8215;-11.4120;-112.1568;0.04854;-0.24547;-0.81604;3
PRES;13.336;382221.749;1014.7601;3
ACCE;13.350;382221.775;4.39368;-0.65250;4.75023;2
GYRO;13.352;382221.775;0.41939;4.16525;-7.37959;2
MAGN;13.352;382221.775;-25.70648;-18.98193;-18.67676;3
AHRS;13.353;382221.782;28.6406;-2.6477;-121.4513;0.10139;-0.22664;-0.84775;3
ACCE;13.366;382221.796;3.12939;-1.31564;5.42033;2
AHRS;13.369;382221.802;28.9015;6.8609;-131.9086;0.15442;-0.20387;-0.87666;3
GYRO;13.371;382221.796;0.26840;4.21854;-7.94560;2
MAGN;13.372;382221.796;-24.05243;-21.06018;-19.35425;3
PRES;13.372;382221.782;1014.7523;3
ACCE;13.390;382221.816;1.77861;-1.12131;4.43170;2
AHRS;13.393;382221.821;27.6186;16.6390;-142.7509;0.20858;-0.17894;-0.89953;3
GYRO;13.394;382221.816;0.34212;4.34390;-8.32329;2
MAGN;13.395;382221.816;-18.75000;-24.91760;-21.47064;3
LIGH;13.396;382221.765;497.4;3
LIGH;13.397;382221.816;565.8;3
PRES;13.399;382221.816;1014.7523;3
ACCE;13.408;382221.836;-0.02261;-1.39232;2.01794;2
GYRO;13.409;382221.836;0.21523;4.70097;-8.42357;2
AHRS;13.410;382221.841;24.7412;26.2470;-153.1717;0.26413;-0.15150;-0.91404;3
MAGN;13.411;382221.836;-9.97314;-29.41895;-22.31750;3
ACCE;13.429;382221.856;-4.01617;-2.37988;0.99677;2
GYRO;13.430;382221.856;-0.33467;5.00795;-8.17162;2
MAGN;13.431;382221.856;-7.51495;-30.50995;-22.31750;3
PRES;13.432;382221.849;1014.7523;3
AHRS;13.433;382221.861;20.0862;35.2953;-162.2780;0.32055;-0.11822;-0.91899;3
ACCE;13.448;382221.876;-7.30307;-2.71042;1.76331;2
GYRO;13.449;382221.876;-0.89854;4.98883;-7.27852;2
MAGN;13.451;382221.876;0.29144;-31.15082;-23.19031;3
AHRS;13.452;382221.881;14.1880;43.1474;-168.9899;0.37422;-0.07931;-0.91421;3
PRES;13.454;382221.883;1014.7523;3
ACCE;13.469;382221.896;-7.57893;-2.69781;3.09016;2
AHRS;13.470;382221.901;8.0888;49.6515;-173.5263;0.42176;-0.04026;-0.90221;3
GYRO;13.471;382221.896;-1.14282;4.68524;-6.19452;2
MAGN;13.473;382221.896;11.01685;-29.65393;-22.83173;3
ACCE;13.488;382221.916;-6.22687;-2.29752;3.94179;2
GYRO;13.492;382221.916;-1.08696;4.50632;-5.51147;2
MAGN;13.494;382221.916;13.40942;-29.15955;-22.64709;3
AHRS;13.496;382221.921;2.2397;55.2300;-176.7972;0.46374;-0.00436;-0.88531;3
PRES;13.501;382221.916;1014.7523;3
LIGH;13.502;382221.866;504.4;3
LIGH;13.503;382221.916;420.3;3
ACCE;13.508;382221.937;-7.58409;-2.81911;3.49767;2
AHRS;13.509;382221.940;-3.4030;60.2362;-179.4352;-0.50143;-0.02816;0.86467;3
GYRO;13.511;382221.937;-0.86523;4.34079;-5.29634;2
MAGN;13.512;382221.937;21.28448;-25.90179;-19.99664;3
PRES;13.514;382221.950;1014.7523;3
ACCE;13.527;382221.957;-8.33151;-3.42793;2.68295;2
GYRO;13.528;382221.957;-0.53784;3.93562;-5.13087;2
MAGN;13.529;382221.957;27.20947;-23.31085;-17.86804;3
AHRS;13.531;382221.960;-8.9292;64.6761;178.1703;-0.53427;-0.05725;0.84157;3
ACCE;13.548;382221.977;-8.46530;-3.65746;1.19133;2
AHRS;13.551;382221.980;-14.3812;68.4593;176.0951;-0.56129;-0.08442;0.81741;3
GYRO;13.553;382221.977;-0.49792;3.49809;-5.00781;2
MAGN;13.554;382221.977;28.09143;-22.91565;-17.54303;3
ACCE;13.567;382221.997;-8.59029;-4.52005;0.35825;2
GYRO;13.569;382221.997;-0.79703;3.17841;-5.03508;2
MAGN;13.570;382221.997;31.53076;-17.18292;-15.30304;3
AHRS;13.571;382222.000;-19.9886;71.8558;174.6900;-0.58375;-0.11362;0.79189;3
PRES;13.574;382221.984;1014.7523;3
ACCE;13.588;382222.017;-9.05696;-6.33134;1.48416;2
GYRO;13.590;382222.017;-1.09679;2.97073;-4.92676;2
MAGN;13.591;382222.017;35.78796;-11.35254;-11.63330;3
AHRS;13.592;382222.020;-25.7292;75.1361;174.0029;-0.60282;-0.14514;0.76457;3
LIGH;13.594;382221.967;358.4;3
LIGH;13.595;382222.017;299.9;3
ACCE;13.609;382222.037;-9.17926;-7.55949;2.23134;2
GYRO;13.612;382222.037;-1.01146;2.79381;-4.53162;2
MAGN;13.613;382222.037;36.36017;-10.59723;-11.12213;3
PRES;13.615;382222.017;1014.7523;3
AHRS;13.615;382222.040;-31.2212;78.3397;173.7188;-0.61884;-0.17498;0.73625;3
ACCE;13.628;382222.057;-8.87524;-7.75114;2.27721;2
AHRS;13.629;382222.060;-36.1717;81.2556;173.5041;-0.63133;-0.20016;0.70885;3
GYRO;13.631;382222.057;-0.60149;2.52165;-4.10437;2
MAGN;13.632;382222.057;37.41760;-6.82068;-9.79309;3
PRES;13.634;382222.051;1014.7523;3
ACCE;13.647;382222.078;-8.97763;-7.76897;1.39569;2
GYRO;13.649;382222.078;-0.21799;1.99808;-3.63242;2
AHRS;13.650;382222.079;-40.5332;83.5457;173.0963;-0.63936;-0.22024;0.68446;3
MAGN;13.652;382222.078;38.92365;-1.30768;-5.88989;3
ACCE;13.667;382222.098;-8.26703;-8.49863;1.30307;2
GYRO;13.669;382222.098;0.05609;1.40543;-3.06007;2
MAGN;13.671;382222.098;39.05945;-0.81024;-5.52368;3
PRES;13.672;382222.084;1014.7523;3
AHRS;13.674;382222.099;-44.2528;85.0697;172.5208;-0.64302;-0.23610;0.66454;3
ACCE;13.687;382222.118;-6.49190;-8.62057;2.66965;2
GYRO;13.689;382222.118;0.49237;0.93642;-2.72473;2
MAGN;13.690;382222.118;38.58185;3.47137;-3.20129;3
AHRS;13.693;382222.119;-47.4509;85.6659;171.5782;-0.64239;-0.24856;0.64946;3
LIGH;13.695;382222.068;255.2;3
LIGH;13.697;382222.118;212.8;3
PRES;13.698;382222.118;1014.7523;3
ACCE;13.706;382222.138;-6.73711;-8.40399;0.51460;2
GYRO;13.707;382222.138;0.82205;0.89809;-2.73363;2
MAGN;13.708;382222.138;37.42371;7.13196;-1.32141;3
AHRS;13.709;382222.139;-50.4777;85.3790;169.8497;-0.63862;-0.25793;0.63669;3
ACCE;13.727;382222.158;-6.32452;-8.50212;0.81134;2
GYRO;13.729;382222.158;0.67366;0.68222;-2.67798;2
AHRS;13.733;382222.159;-53.4511;84.8032;168.0164;-0.63366;-0.26740;0.62429;3
MAGN;13.734;382222.158;37.37183;7.29065;-1.24207;3
PRES;13.735;382222.151;1014.7523;3
ACCE;13.746;382222.178;-5.21172;-8.78915;1.61156;2
GYRO;13.749;382222.178;0.65904;0.60283;-2.74243;2
MAGN;13.750;382222.178;37.03918;11.94153;-1.89056;3
AHRS;13.753;382222.179;-56.4182;83.9742;166.1537;-0.62756;-0.27773;0.61212;3
PRES;13.755;382222.185;1014.7523;3
SOUN;13.756;95.55;0.00292;43.27
AHRS;13.764;382222.198;-59.5498;82.3187;163.6405;-0.61865;-0.28879;0.60034;3
ACCE;13.786;382222.198;-4.36032;-9.36359;2.53117;2
GYRO;13.787;382222.198;0.94582;0.30643;-3.02617;2
MAGN;13.789;382222.198;36.19080;14.54620;-0.41962;3
AHRS;13.791;382222.218;-63.0157;78.8305;159.4949;-0.60455;-0.30096;0.58909;3
ACCE;13.806;382222.219;-3.65796;-10.08788;2.77890;2
AHRS;13.808;382222.238;-66.6735;72.4552;152.7425;-0.58430;-0.31449;0.57844;3
GYRO;13.810;382222.219;1.38503;0.00090;-3.50893;2
MAGN;13.812;382222.219;36.18469;14.56909;-0.41656;3
PRES;13.813;382222.219;1014.7523;3
ACCE;13.826;382222.239;-3.55905;-10.92039;3.48280;2
GYRO;13.828;382222.239;1.87334;-0.34801;-3.96613;2
AHRS;13.829;382222.258;-69.9258;61.6759;141.8226;-0.55791;-0.32759;0.56890;3
MAGN;13.831;382222.239;35.60028;16.87317;-0.28839;3
ACCE;13.847;382222.259;-4.02814;-11.51016;3.45738;2
GYRO;13.849;382222.259;2.42041;-0.61053;-4.00987;2
MAGN;13.851;382222.259;32.81555;21.29669;-1.40686;3
PRES;13.852;382222.252;1014.7523;3
AHRS;13.853;382222.278;-71.7551;46.5688;126.8207;-0.52737;-0.33802;0.56187;3
LIGH;13.855;382222.168;201.1;3
LIGH;13.856;382222.219;194.3;3
LIGH;13.856;382222.269;187.6;3
ACCE;13.864;382222.279;-3.97823;-11.41257;2.96829;2
GYRO;13.865;382222.279;2.74544;-0.82541;-3.62804;2
MAGN;13.866;382222.279;32.72400;21.44775;-1.55487;3
AHRS;13.868;382222.298;-71.7333;30.5151;111.1509;-0.49546;-0.34570;0.55774;3
PRES;13.872;382222.286;1014.7523;3
ACCE;13.884;382222.299;-3.05678;-10.43971;2.48245;2
GYRO;13.886;382222.299;2.74387;-1.01273;-3.10909;2
MAGN;13.887;382222.299;30.95856;24.13940;-4.15497;3
AHRS;13.888;382222.317;-70.3106;16.9425;98.3294;-0.46352;-0.35213;0.55637;3
ACCE;13.907;382222.319;-1.28447;-9.80975;4.89175;2
GYRO;13.908;382222.319;2.64999;-1.24265;-2.63573;2
AHRS;13.909;382222.337;-67.8417;6.4359;88.7652;-0.43078;-0.35642;0.55710;3
MAGN;13.912;382222.319;26.91040;27.87781;-7.49969;3
PRES;13.914;382222.319;1014.7523;3
ACCE;13.925;382222.339;-0.31430;-9.54459;5.91577;2
GYRO;13.926;382222.339;2.88466;-1.30586;-2.34384;2
MAGN;13.927;382222.339;26.60065;28.11279;-7.65839;3
AHRS;13.928;382222.357;-64.5726;-1.4870;81.8497;-0.39637;-0.35816;0.55898;3
PRES;13.931;382222.353;1014.7523;3
ACCE;13.949;382222.360;0.82054;-8.68434;5.89693;2
GYRO;13.954;382222.360;3.11206;-1.32289;-2.27942;2
MAGN;13.955;382222.360;23.87543;30.03082;-9.42078;3
AHRS;13.956;382222.377;-60.7155;-7.6853;76.6527;-0.35973;-0.35808;0.56048;3
ACCE;13.976;382222.380;0.83737;-8.37543;5.80548;2
AHRS;13.977;382222.397;-56.5214;-12.4790;72.7555;-0.32218;-0.35624;0.56075;3
GYRO;13.978;382222.380;3.34979;-1.23268;-2.40158;2
MAGN;13.986;382222.380;22.69135;29.73328;-12.60376;3
PRES;13.987;382222.386;1014.7523;3
ACCE;13.988;382222.400;0.77029;-8.16577;5.29924;2
GYRO;13.989;382222.400;3.25484;-1.03345;-2.37755;2
AHRS;13.992;382222.417;-52.4620;-15.9924;69.9638;-0.28708;-0.35318;0.55965;3
MAGN;13.995;382222.400;22.09930;29.91333;-13.22937;3
PRES;13.996;382222.420;1014.7523;3
LIGH;13.997;382222.319;222.0;3
LIGH;13.999;382222.370;268.7;3
LIGH;14.006;382222.420;315.4;3
ACCE;14.006;382222.420;1.26395;-7.37129;6.03036;2
GYRO;14.008;382222.420;2.93837;-0.88335;-2.12312;2
AHRS;14.011;382222.436;-48.7054;-18.5583;68.0809;-0.25499;-0.34953;0.55839;3
MAGN;14.013;382222.420;18.35632;30.85785;-17.26990;3
ACCE;14.020;382222.440;2.69221;-5.95908;7.35799;2
GYRO;14.021;382222.440;2.79715;-0.88193;-1.85970;2
MAGN;14.021;382222.440;16.11023;30.57709;-20.01190;3
PRES;14.021;382222.454;1014.7523;3
AHRS;14.021;382222.456;-44.8859;-20.5649;66.8125;-0.22274;-0.34454;0.55759;3
ACCE;14.043;382222.460;2.63303;-5.51933;7.31819;2
GYRO;14.043;382222.460;3.10809;-0.88625;-1.72826;2
MAGN;14.044;382222.460;15.74097;30.14221;-20.76111;3
AHRS;14.044;382222.476;-40.7664;-22.0591;66.1741;-0.18853;-0.33688;0.55811;3
ACCE;14.059;382222.480;2.07333;-5.01071;7.14662;2
GYRO;14.060;382222.480;3.39903;-0.80397;-1.48050;2
MAGN;14.060;382222.480;14.00146;28.27606;-24.18365;3
AHRS;14.061;382222.496;-36.5873;-22.8738;66.3020;-0.15463;-0.32586;0.56101;3
ACCE;14.080;382222.501;2.33238;-3.91893;6.90099;2
GYRO;14.080;382222.501;3.41707;-0.61011;-1.04665;2
MAGN;14.080;382222.501;13.07220;27.87781;-25.61035;3
PRES;14.081;382222.487;1014.7523;3
AHRS;14.081;382222.516;-32.6190;-23.2645;66.9924;-0.12258;-0.31318;0.56601;3
LIGH;14.089;382222.470;384.4;3
LIGH;14.089;382222.521;460.0;3
ACCE;14.099;382222.521;2.68547;-3.03842;5.65318;2
GYRO;14.099;382222.521;3.15181;-0.77582;-0.58696;2
MAGN;14.100;382222.521;12.53815;27.26135;-26.44958;3
AHRS;14.100;382222.536;-29.2683;-23.7298;68.0219;-0.09368;-0.30320;0.57270;3
PRES;14.108;382222.521;1014.7523;3
ACCE;14.122;382222.541;2.66634;-2.83844;5.72850;2
AHRS;14.122;382222.556;-26.8270;-24.2792;69.3587;-0.07011;-0.29726;0.58120;3
GYRO;14.122;382222.541;2.52144;-0.98608;-0.07507;2
MAGN;14.123;382222.541;10.74677;24.51630;-29.62036;3
ACCE;14.142;382222.561;3.42987;-2.25362;6.37352;2
GYRO;14.143;382222.561;1.97809;-1.08591;0.33408;2
AHRS;14.143;382222.575;-24.9519;-24.9282;70.8188;-0.04982;-0.29397;0.59040;3
MAGN;14.143;382222.561;10.24170;22.00012;-30.89294;3
PRES;14.144;382222.554;1014.7523;3
ACCE;14.160;382222.581;3.60295;-2.01137;6.24905;2
GYRO;14.160;382222.581;1.77647;-1.18083;0.41667;2
MAGN;14.161;382222.581;9.99756;21.17462;-31.22406;3
AHRS;14.161;382222.595;-23.3353;-25.7365;72.1908;-0.03081;-0.29239;0.59886;3
PRES;14.169;382222.588;1014.7523;3
ACCE;14.181;382222.601;4.23390;-1.52806;7.14149;2
GYRO;14.181;382222.601;1.56721;-1.27704;0.34254;2
MAGN;14.181;382222.601;9.34601;18.67065;-32.39441;3
AHRS;14.181;382222.615;-21.8738;-26.7919;73.3578;-0.01215;-0.29268;0.60578;3
LIGH;14.191;382222.571;501.2;3
LIGH;14.191;382222.621;537.2;3
ACCE;14.200;382222.621;4.55576;-1.44383;8.79762;2
GYRO;14.200;382222.621;1.48840;-1.30145;0.25417;2
MAGN;14.200;382222.621;9.22852;17.61169;-33.19855;3
PRES;14.201;382222.621;1014.7523;3
AHRS;14.201;382222.635;-20.4085;-27.8151;74.4497;0.00617;-0.29239;0.61183;3
ACCE;14.222;382222.642;5.41173;-1.46182;9.64273;2
AHRS;14.222;382222.655;-18.5862;-28.5655;75.4970;0.02531;-0.28832;0.61699;3
GYRO;14.222;382222.642;1.71877;-1.03676;0.14920;2
MAGN;14.223;382222.642;8.61053;17.44385;-33.68988;3
PRES;14.232;382222.655;1014.7523;3
ACCE;14.242;382222.662;3.86847;-3.01248;9.24384;2
GYRO;14.243;382222.662;2.22652;-0.87024;0.01292;2
AHRS;14.243;382222.675;-16.2463;-29.1690;76.8618;0.04782;-0.28028;0.62338;3
MAGN;14.244;382222.662;6.61011;16.69464;-35.19440;3
ACCE;14.262;382222.682;2.43001;-3.04524;9.15273;2
GYRO;14.263;382222.682;2.85559;-0.87204;0.06258;2
MAGN;14.263;382222.682;5.17883;15.92407;-36.16180;3
PRES;14.264;382222.689;1014.7523;3
AHRS;14.264;382222.695;-13.4227;-29.5894;78.7294;0.07349;-0.26774;0.63210;3
ACCE;14.279;382222.702;3.35623;-1.60785;6.55589;2
GYRO;14.279;382222.702;3.01463;-0.79190;0.28712;2
MAGN;14.279;382222.702;4.86145;14.33716;-36.84235;3
AHRS;14.283;382222.714;-10.6810;-30.0256;80.8025;0.09870;-0.25467;0.64166;3
PRES;14.289;382222.722;1014.7523;3
LIGH;14.292;382222.672;563.6;3
LIGH;14.293;382222.722;588.6;3
ACCE;14.300;382222.722;3.75111;-1.15729;3.51704;2
GYRO;14.301;382222.722;2.22441;-1.23877;0.82454;2
MAGN;14.302;382222.722;4.59900;10.51636;-37.84332;3
AHRS;14.303;382222.734;-9.1591;-31.2108;83.0121;0.12011;-0.25178;0.65232;3
SOUN;14.304;393.43;0.01201;55.57
ACCE;14.322;382222.742;3.55951;-0.99657;4.20720;2
GYRO;14.323;382222.742;0.92386;-2.16528;1.80519;2
AHRS;14.324;382222.754;-9.4973;-33.4013;85.4739;0.13611;-0.26415;0.66525;3
MAGN;14.326;382222.742;5.00946;8.66852;-37.64343;3
ACCE;14.345;382222.762;3.81766;-0.76346;6.79408;2
AHRS;14.348;382222.774;-11.0952;-36.0881;88.5718;0.14946;-0.28488;0.68223;3
GYRO;14.350;382222.762;0.27446;-2.84236;2.94183;2
MAGN;14.352;382222.762;4.37164;7.32117;-37.71210;3
PRES;14.353;382222.756;1014.7523;3
ACCE;14.363;382222.783;4.63245;-0.41310;8.43391;2
GYRO;14.364;382222.783;0.71573;-3.12944;3.73204;2
MAGN;14.365;382222.783;2.68097;5.97687;-38.59711;3
AHRS;14.366;382222.794;-12.8270;-38.7126;92.6329;0.16540;-0.30370;0.70359;3
ACCE;14.379;382222.803;6.00955;-0.31708;8.08177;2
GYRO;14.380;382222.803;1.46205;-2.65752;3.90025;2
AHRS;14.384;382222.814;-14.1634;-40.4621;97.2480;0.18105;-0.31364;0.72690;3
MAGN;14.386;382222.803;1.63422;6.64368;-39.61945;3
PRES;14.387;382222.789;1014.7523;3
LIGH;14.394;382222.772;668.8;3
LIGH;14.394;382222.823;757.9;3
ACCE;14.397;382222.823;7.48589;-1.05542;5.98640;2
GYRO;14.397;382222.823;1.50682;-1.27989;3.47517;2
AHRS;14.398;382222.833;-15.3147;-40.7375;101.4125;0.18786;-0.31513;0.74842;3
MAGN;14.399;382222.823;-0.64697;5.93567;-39.54163;3
PRES;14.407;382222.823;1014.7523;3
AHRS;14.421;382222.853;-16.3894;-40.3129;104.6821;0.18826;-0.31431;0.76560;3
ACCE;14.422;382222.843;7.95456;-1.88576;5.32800;2
GYRO;14.422;382222.843;1.08894;-0.37294;2.78514;2
MAGN;14.422;382222.843;-3.91083;4.96216;-38.66119;3
ACCE;14.438;382222.863;7.89789;-1.58258;7.45113;2
GYRO;14.438;382222.863;1.11441;-0.35402;1.98195;2
MAGN;14.438;382222.863;-4.60968;4.78668;-37.80823;3
PRES;14.439;382222.856;1014.7523;3
AHRS;14.439;382222.873;-16.8334;-40.0006;107.2564;0.19086;-0.31139;0.77816;3
ACCE;14.457;382222.883;7.34731;-1.50232;9.45222;2
GYRO;14.458;382222.883;1.90688;-0.76311;1.15244;2
MAGN;14.458;382222.883;-4.78363;4.09546;-38.14392;3
AHRS;14.458;382222.893;-15.9521;-40.1397;109.6600;0.20273;-0.30229;0.78781;3
PRES;14.466;382222.890;1014.7523;3
ACCE;14.477;382222.903;7.53624;-1.81134;9.29869;2
GYRO;14.478;382222.903;3.14319;-1.15466;0.54887;2
AHRS;14.478;382222.913;-13.6097;-40.6613;112.5390;0.22522;-0.28397;0.79721;3
MAGN;14.479;382222.903;-4.85840;2.81525;-38.20648;3
LIGH;14.492;382222.873;793.3;3
LIGH;14.493;382222.924;817.7;3
ACCE;14.496;382222.924;8.26247;-1.40996;7.49127;2
GYRO;14.497;382222.924;4.09346;-0.99048;0.02722;2
MAGN;14.497;382222.924;-4.77753;2.25525;-37.97302;3
AHRS;14.498;382222.933;-10.1143;-41.1780;115.6874;0.25264;-0.25630;0.80594;3
PRES;14.498;382222.924;1014.7523;3
ACCE;14.516;382222.944;8.29112;-0.67496;5.14682;2
GYRO;14.517;382222.944;4.20599;-0.35051;-0.63980;2
MAGN;14.517;382222.944;-5.90668;-0.18921;-37.78839;3
AHRS;14.517;382222.952;-6.0430;-41.3440;118.3564;0.27747;-0.22298;0.81189;3
PRES;14.525;382222.957;1014.7523;3
ACCE;14.535;382222.964;7.82857;-0.13689;3.73006;2
GYRO;14.536;382222.964;3.37822;0.77693;-1.15286;2
MAGN;14.536;382222.964;-6.41785;-5.41534;-37.64343;3
AHRS;14.537;382222.972;-2.2398;-40.6038;119.9931;0.29125;-0.18934;0.81543;3
ACCE;14.556;382222.984;6.56537;0.34341;3.66696;2
GYRO;14.556;382222.984;2.21152;1.78726;-1.12982;2
AHRS;14.557;382222.992;0.6090;-38.7753;120.7106;0.29098;-0.15983;0.81894;3
MAGN;14.557;382222.984;-6.12793;-7.86896;-37.64343;3
PRES;14.558;382222.991;1014.7523;3
ACCE;14.575;382223.004;5.41121;1.19412;5.03529;2
GYRO;14.576;382223.004;1.28986;1.92506;-0.86641;2
AHRS;14.576;382223.012;2.4630;-36.6463;120.8348;0.28340;-0.13742;0.82203;3
MAGN;14.577;382223.004;-5.72357;-9.69696;-36.84998;3
LIGH;14.594;382222.974;844.0;3
LIGH;14.594;382223.024;870.5;3
ACCE;14.597;382223.024;4.67738;1.90152;5.82996;2
GYRO;14.597;382223.024;0.76920;1.28520;-0.57771;2
MAGN;14.597;382223.024;-3.16772;-11.73859;-36.73096;3
AHRS;14.598;382223.032;3.6537;-35.1006;120.7745;0.27704;-0.12250;0.82375;3
ACCE;14.616;382223.044;5.02312;2.02403;5.22513;2
GYRO;14.617;382223.044;0.36136;0.00685;-0.30179;2
MAGN;14.617;382223.044;-1.74103;-12.25586;-36.98425;3
PRES;14.617;382223.024;1014.7423;3
AHRS;14.617;382223.052;4.3067;-34.8764;120.6583;0.27795;-0.11709;0.82279;3
WIFI;14.632;382223.015;eduroam;00:13:c3:44:b0:71;-83
WIFI;14.632;382223.015;eduroam;00:13:c3:44:c7:21;-77
WIFI;14.632;382223.015;UJI;00:13:c3:44:c7:20;-78
WIFI;14.632;382223.015;eduroam;00:19:56:ac:7b:01;-66
WIFI;14.632;382223.015;UJI;00:19:56:ac:7b:00;-67
WIFI;14.632;382223.015;eduroam;00:13:c3:44:b5:61;-73
WIFI;14.632;382223.015;eduroam;00:1a:6d:9b:9a:21;-79
WIFI;14.632;382219.050;eduroam;00:1a:a1:5c:f9:61;-72
WIFI;14.632;382223.015;RobInLab Guest;06:25:bc:8a:8d:89;-81
WIFI;14.632;382219.050;Pruebas;2e:d9:9f:d9:fa:21;-81
WIFI;14.632;382223.015;RobInLab WiFiNet;00:25:bc:8a:8d:89;-83
WIFI;14.632;382223.015;eduroam;00:13:c3:44:d6:71;-81
WIFI;14.632;382219.050;UJI;00:1a:a1:5c:f9:60;-71
WIFI;14.632;382223.015;UJI;00:13:c3:44:b5:60;-72
WIFI;14.632;382223.015;UJI;00:1a:6d:9b:9a:20;-79
WIFI;14.632;382223.015;PIROBOTNET;00:12:17:de:2b:03;-81
WIFI;14.632;382219.050;eduroam;00:13:c3:44:d8:e1;-79
WIFI;14.632;382219.050;eduroam;00:14:69:f2:35:51;-83
WIFI;14.632;382219.050;;c0:c1:c0:5a:a0:54;-88
WIFI;14.632;382219.050;eduroam;00:17:59:fb:19:51;-91
WIFI;14.632;382219.050;UJI;00:13:c3:44:d8:e0;-79
WIFI;14.632;382219.050;UJI;06:27:22:0b:c4:39;-87
WIFI;14.632;382219.050;UJI;00:13:c3:44:d8:20;-89
WIFI;14.632;382223.015;ma_wifi;74:ea:3a:a0:52:82;-86
WIFI;14.632;382223.015;Pruebas;c8:d1:5e:64:e1:d8;-87
WIFI;14.632;382223.015;eduroam;00:13:c3:44:d8:21;-85
WIFI;14.632;382223.015;UJI;00:13:c3:44:d6:70;-81
ACCE;14.653;382223.065;6.35730;1.82869;4.29437;2
GYRO;14.654;382223.065;-0.27686;-1.21060;-0.20782;2
AHRS;14.654;382223.072;4.3287;-36.1040;120.2570;0.28640;-0.12309;0.81804;3
MAGN;14.655;382223.065;-1.74103;-13.56659;-35.91919;3
PRES;14.655;382223.058;1014.7423;3
ACCE;14.656;382223.085;6.21745;1.42543;4.29216;2
GYRO;14.656;382223.085;-1.07512;-1.99376;-0.35719;2
MAGN;14.657;382223.085;-1.62964;-15.73334;-36.10077;3
AHRS;14.657;382223.091;3.7137;-38.2742;119.2446;0.29815;-0.13929;0.80923;3
GNSS;14.660;1491986608.585;39.993184;-0.068819;0.000;0.000;22.5;0.0;19;7
GNSS;14.665;1491986608.585;39.993184;-0.068819;0.000;0.000;22.5;0.0;19;7
AHRS;14.676;382223.111;2.6263;-40.7944;117.5826;0.30914;-0.16217;0.79731;3
ACCE;14.677;382223.105;6.59096;1.17982;5.36069;2
GYRO;14.677;382223.105;-1.75993;-2.27817;-0.54320;2
MAGN;14.677;382223.105;-1.57166;-16.47491;-36.49139;3
PRES;14.678;382223.091;1014.7423;3
ACCE;14.695;382223.125;6.03477;0.57079;7.49283;2
GYRO;14.695;382223.125;-1.99677;-1.89641;-0.47743;2
MAGN;14.696;382223.125;-3.55377;-13.79547;-35.69336;3
LIGH;14.696;382223.075;872.7;3
LIGH;14.697;382223.125;871.2;3
AHRS;14.697;382223.131;1.3232;-43.0368;115.6297;0.31614;-0.18627;0.78503;3
PRES;14.704;382223.125;1014.7423;3
ACCE;14.714;382223.145;6.19450;1.09435;9.39621;2
GYRO;14.714;382223.145;-1.43610;-0.89317;0.08000;2
MAGN;14.715;382223.145;-5.15594;-10.92682;-35.80322;3
AHRS;14.715;382223.151;0.0512;-44.2541;114.3320;0.31671;-0.20388;0.77827;3
ACCE;14.734;382223.165;4.91115;0.07202;8.34561;2
GYRO;14.734;382223.165;-0.45125;0.34045;0.68013;2
MAGN;14.735;382223.165;-5.45349;-10.23102;-35.99701;3
PRES;14.735;382223.159;1014.7423;3
AHRS;14.736;382223.171;-0.8992;-44.1143;114.1945;0.31133;-0.21009;0.77972;3
SOUN;14.743;86.11;0.00263;42.37
ACCE;14.754;382223.185;6.60132;-0.10379;7.21944;2
GYRO;14.754;382223.185;0.22946;0.79004;1.13235;2
MAGN;14.755;382223.185;-6.44684;-8.49457;-37.44965;3
AHRS;14.755;382223.191;-1.6400;-43.1668;115.1632;0.30336;-0.20842;0.78771;3
PRES;14.763;382223.192;1014.7423;3
ACCE;14.773;382223.206;10.75436;2.31198;5.59407;2
GYRO;14.774;382223.206;0.50041;0.72282;0.83966;2
MAGN;14.775;382223.206;-6.29730;-7.86896;-35.74677;3
AHRS;14.775;382223.210;-2.0063;-42.2867;116.2692;0.29767;-0.20426;0.79533;3
ACCE;14.794;382223.226;9.84145;1.33359;6.97742;2
GYRO;14.794;382223.226;0.43405;0.59016;-0.23717;2
MAGN;14.795;382223.226;-6.12793;-7.86896;-35.00824;3
PRES;14.795;382223.226;1014.7423;3
AHRS;14.796;382223.230;-1.5746;-41.7268;116.4638;0.29600;-0.19840;0.79694;3
LIGH;14.796;382223.175;911.9;3
LIGH;14.797;382223.226;960.2;3
ACCE;14.813;382223.246;7.41910;0.58241;7.63760;2
GYRO;14.814;382223.246;0.45699;0.59663;-0.80829;2
MAGN;14.814;382223.246;-5.86548;-8.39539;-37.05902;3
AHRS;14.814;382223.250;-0.6393;-41.1313;116.1180;0.29533;-0.19027;0.79554;3
PRES;14.823;382223.259;1014.7423;3
ACCE;14.833;382223.266;6.21190;0.81937;6.75775;2
GYRO;14.833;382223.266;0.40521;-0.15355;-0.71941;2
MAGN;14.834;382223.266;-5.79071;-9.61609;-37.12006;3
AHRS;14.834;382223.270;0.3276;-40.9962;115.7414;0.29797;-0.18397;0.79270;3
ACCE;14.853;382223.286;6.25667;1.24556;6.35510;2
GYRO;14.853;382223.286;0.11273;-1.26035;-0.44827;2
MAGN;14.854;382223.286;-5.79071;-9.89380;-36.98425;3
AHRS;14.854;382223.290;0.9361;-42.0352;115.4312;0.30727;-0.18511;0.78757;3
ACCE;14.873;382223.306;6.59398;1.36891;6.89178;2
GYRO;14.873;382223.306;-0.04704;-1.97775;-0.10184;2
MAGN;14.874;382223.306;-4.81873;-10.03418;-35.76355;3
AHRS;14.874;382223.310;1.1279;-44.0625;115.2101;0.32161;-0.19325;0.78070;3
PRES;14.882;382223.293;1014.7423;3
ACCE;14.893;382223.326;6.68689;1.21408;6.27097;2
GYRO;14.893;382223.326;-0.02174;-1.95224;0.23146;2
MAGN;14.894;382223.326;-5.74188;-9.78088;-35.77881;3
AHRS;14.895;382223.330;1.0348;-46.3294;115.2542;0.33667;-0.20360;0.77456;3
LIGH;14.895;382223.276;968.3;3
LIGH;14.896;382223.326;969.8;3
ACCE;14.913;382223.346;7.11514;0.98976;4.94241;2
GYRO;14.913;382223.346;-0.05301;-1.79723;0.43839;2
MAGN;14.914;382223.346;-5.95856;-9.72595;-35.83221;3
PRES;14.914;382223.326;1014.7445;3
AHRS;14.915;382223.349;0.7302;-48.4358;115.4871;0.34999;-0.21401;0.76983;3
ACCE;14.933;382223.367;8.26012;1.28688;4.92949;2
GYRO;14.933;382223.367;-0.21008;-1.56448;0.38545;2
MAGN;14.933;382223.367;-7.27844;-9.87244;-34.54590;3
AHRS;14.934;382223.369;0.2909;-50.3460;115.6236;0.36120;-0.22464;0.76535;3
PRES;14.942;382223.360;1014.7523;3
ACCE;14.952;382223.387;8.91125;1.15860;5.72392;2
GYRO;14.953;382223.387;-0.29428;-1.01363;0.06676;2
MAGN;14.953;382223.387;-10.16083;-11.68213;-35.22186;3
AHRS;14.954;382223.389;-0.0374;-51.7940;115.4622;0.36914;-0.23343;0.76072;3
ACCE;14.973;382223.407;7.88037;0.72922;5.69498;2
GYRO;14.973;382223.407;-0.11269;-0.56262;-0.29675;2
MAGN;14.974;382223.407;-10.51483;-11.91864;-35.33783;3
PRES;14.974;382223.393;1014.7523;3
AHRS;14.974;382223.409;-0.0039;-52.6515;115.1533;0.37432;-0.23780;0.75657;3
ACCE;14.992;382223.427;6.85623;0.79958;4.04550;2
GYRO;14.993;382223.427;0.08685;-0.66643;-0.38528;2
MAGN;14.993;382223.427;-11.12976;-11.00006;-35.63690;3
AHRS;14.994;382223.429;0.3479;-53.3370;114.9138;0.37981;-0.23915;0.75257;3
LIGH;14.996;382223.377;1109.4;3
LIGH;14.997;382223.427;1269.9;3
PRES;15.001;382223.427;1014.7523;3
ACCE;15.012;382223.447;8.00977;1.41170;3.36404;2
GYRO;15.013;382223.447;-0.14014;-1.00108;-0.17247;2
MAGN;15.013;382223.447;-12.44202;-9.96857;-35.97260;3
AHRS;15.014;382223.449;0.5995;-54.3264;114.6816;0.38685;-0.24244;0.74774;3
ACCE;15.033;382223.467;8.75127;1.92784;5.07669;2
GYRO;15.035;382223.467;-0.34966;-1.12785;0.10648;2
MAGN;15.035;382223.467;-12.53967;-9.89380;-35.99701;3
PRES;15.035;382223.461;1014.7523;3
AHRS;15.036;382223.468;0.4843;-55.6071;114.3500;0.39399;-0.24970;0.74224;3
ACCE;15.052;382223.487;8.80382;0.71695;6.14384;2
GYRO;15.052;382223.487;-0.12299;-0.64438;0.33797;2
MAGN;15.052;382223.487;-13.18665;-10.21729;-35.04944;3
AHRS;15.053;382223.488;0.1697;-56.6224;114.1907;0.39889;-0.25654;0.73877;3
PRES;15.061;382223.494;1014.7523;3
ACCE;15.071;382223.508;9.38536;0.65430;5.24507;2
GYRO;15.072;382223.508;0.18889;-0.37831;0.22928;2
MAGN;15.072;382223.508;-14.85748;-10.23102;-34.04694;3
AHRS;15.072;382223.508;-0.0555;-57.1742;114.3966;0.40197;-0.25957;0.73820;3
ACCE;15.092;382223.528;10.17070;0.71759;3.99568;2
GYRO;15.092;382223.528;0.23544;-0.40617;-0.07793;2
MAGN;15.093;382223.528;-14.90326;-10.23102;-34.02100;3
PRES;15.093;382223.528;1014.7523;3
AHRS;15.093;382223.528;0.0288;-57.6350;114.6314;0.40582;-0.26011;0.73736;3
LIGH;15.096;382223.477;1384.3;3
LIGH;15.097;382223.528;1491.7;3
AHRS;15.112;382223.548;0.3567;-58.4637;114.6171;0.41245;-0.26147;0.73359;3
AHRS;15.134;382223.568;0.7745;-59.9042;114.3847;0.42280;-0.26559;0.72640;3
ACCE;15.135;382223.548;9.28671;0.58749;3.65988;2
GYRO;15.136;382223.548;0.08620;-0.94687;-0.35530;2
MAGN;15.137;382223.548;-14.56909;-10.56976;-34.01947;3
ACCE;15.154;382223.568;8.66470;0.61823;4.17781;2
GYRO;15.155;382223.568;-0.03751;-1.51570;-0.44687;2
MAGN;15.156;382223.568;-15.70435;-11.30219;-32.92694;3
PRES;15.157;382223.561;1014.7523;3
AHRS;15.157;382223.588;1.1413;-61.7176;114.1503;0.43517;-0.27160;0.71774;3
ACCE;15.173;382223.588;8.04161;1.04729;4.14690;2
GYRO;15.174;382223.588;-0.03326;-1.66896;-0.30205;2
MAGN;15.175;382223.588;-15.68909;-11.21063;-32.95288;3
AHRS;15.176;382223.607;1.3020;-63.7109;114.1246;0.44816;-0.27885;0.70955;3
PRES;15.181;382223.595;1014.7523;3
ACCE;15.193;382223.608;8.88881;1.75983;3.55751;2
GYRO;15.194;382223.608;0.09917;-1.84871;0.08421;2
MAGN;15.195;382223.608;-15.31067;-8.54645;-33.62274;3
AHRS;15.195;382223.627;1.2319;-65.7496;114.2857;0.46084;-0.28690;0.70230;3
LIGH;15.203;382223.578;1591.4;3
LIGH;15.205;382223.628;1689.9;3
ACCE;15.215;382223.628;9.42767;1.47650;3.23709;2
GYRO;15.216;382223.628;0.20461;-1.66463;0.30722;2
MAGN;15.217;382223.628;-17.56134;-10.79559;-31.11572;3
PRES;15.218;382223.628;1014.7523;3
AHRS;15.220;382223.647;1.0310;-67.3711;114.6193;0.47081;-0.29324;0.69757;3
ACCE;15.234;382223.649;10.07243;1.13678;2.44914;2
AHRS;15.235;382223.667;0.8270;-68.4719;114.8068;0.47719;-0.29805;0.69430;3
GYRO;15.237;382223.649;0.18515;-1.07805;0.32983;2
MAGN;15.238;382223.649;-17.63916;-10.84747;-31.16608;3
PRES;15.241;382223.662;1014.7523;3
ACCE;15.256;382223.669;10.23460;1.10446;2.05690;2
GYRO;15.258;382223.669;-0.00876;-0.74234;0.17349;2
AHRS;15.259;382223.687;0.7218;-69.3155;114.6912;0.48157;-0.30247;0.69060;3
MAGN;15.263;382223.669;-18.74542;-11.29913;-31.60553;3
ACCE;15.275;382223.689;10.18802;1.15610;2.29059;2
GYRO;15.276;382223.689;-0.21992;-0.67265;-0.03893;2
MAGN;15.278;382223.689;-20.42999;-9.61456;-29.96216;3
PRES;15.280;382223.696;1014.7523;3
AHRS;15.281;382223.707;0.7773;-70.2507;114.3055;0.48638;-0.30741;0.68500;3
ACCE;15.293;382223.709;9.77153;1.37532;2.94945;2
GYRO;15.296;382223.709;-0.28027;-0.94057;-0.23540;2
MAGN;15.297;382223.709;-20.61768;-9.67712;-29.98199;3
AHRS;15.301;382223.726;1.0167;-71.3189;113.9410;0.49266;-0.31170;0.67834;3
LIGH;15.302;382223.679;1801.0;3
LIGH;15.303;382223.729;1913.9;3
PRES;15.304;382223.729;1014.7523;3
SOUN;15.305;272.98;0.00833;52.39
ACCE;15.316;382223.729;9.33394;1.56889;3.11382;2
GYRO;15.317;382223.729;-0.01648;-0.77261;-0.28439;2
MAGN;15.318;382223.729;-22.01843;-10.00519;-30.01251;3
AHRS;15.321;382223.746;1.3896;-71.7401;113.9871;0.49670;-0.31092;0.67565;3
ACCE;15.335;382223.749;9.33159;1.77954;1.58530;2
GYRO;15.337;382223.749;0.39157;0.19093;-0.21942;2
AHRS;15.338;382223.766;1.8078;-71.5298;114.2141;0.49765;-0.30662;0.67625;3
MAGN;15.342;382223.749;-22.45483;-9.27734;-29.30450;3
PRES;15.347;382223.763;1014.7523;3
ACCE;15.353;382223.769;9.48175;1.55649;1.45760;2
GYRO;15.354;382223.769;0.28076;0.26219;-0.25633;2
MAGN;15.363;382223.769;-22.73865;-9.61761;-29.35944;3
AHRS;15.365;382223.786;2.2427;-71.3451;114.2794;0.49838;-0.30300;0.67606;3
ACCE;15.371;382223.790;10.16579;1.77423;1.70888;2
GYRO;15.373;382223.790;0.14479;0.09399;-0.40535;2
MAGN;15.374;382223.790;-23.61298;-11.27167;-29.60358;3
AHRS;15.376;382223.806;2.8600;-71.3682;114.2022;0.50063;-0.29972;0.67387;3
ACCE;15.391;382223.810;10.20695;2.00520;2.14137;2
GYRO;15.392;382223.810;0.12015;-0.12825;-0.67067;2
AHRS;15.396;382223.826;3.7263;-71.6177;113.9892;0.50476;-0.29643;0.66938;3
MAGN;15.398;382223.810;-21.27380;-11.13281;-29.46930;3
PRES;15.400;382223.796;1014.7523;3
LIGH;15.401;382223.780;1933.8;3
LIGH;15.402;382223.830;1939.3;3
ACCE;15.412;382223.830;8.65532;1.64194;3.26392;2
AHRS;15.413;382223.845;4.6225;-71.8494;113.8558;0.50908;-0.29254;0.66513;3
GYRO;15.413;382223.830;0.10745;-0.25388;-0.79771;2
MAGN;15.414;382223.830;-21.20209;-11.13281;-29.18549;3
PRES;15.421;382223.830;1014.7523;3
AHRS;15.432;382223.865;5.4296;-72.0223;113.8182;0.51295;-0.28854;0.66174;3
ACCE;15.432;382223.850;9.00764;1.66330;2.36075;2
GYRO;15.433;382223.850;0.19507;-0.16315;-0.67732;2
MAGN;15.433;382223.850;-20.97473;-11.32660;-28.33862;3
ACCE;15.453;382223.870;9.86845;1.29819;0.75647;2
GYRO;15.454;382223.870;0.11726;0.00433;-0.70383;2
MAGN;15.454;382223.870;-21.10443;-11.97662;-28.97491;3
PRES;15.454;382223.863;1014.7523;3
AHRS;15.454;382223.885;6.2979;-71.8998;113.5557;0.51474;-0.28397;0.65852;3
ACCE;15.470;382223.890;10.36163;1.52908;-0.60915;2
AHRS;15.470;382223.905;7.4554;-71.4139;112.5800;0.51378;-0.27931;0.65299;3
GYRO;15.470;382223.890;-0.30843;0.41171;-1.08989;2
MAGN;15.471;382223.890;-21.10443;-12.06512;-28.88794;3
PRES;15.480;382223.897;1014.7523;3
ACCE;15.489;382223.910;9.13408;1.83850;-0.15613;2
GYRO;15.490;382223.910;-0.95158;0.61913;-1.56149;2
AHRS;15.490;382223.925;8.8139;-70.4092;110.7284;0.50861;-0.27503;0.64513;3
MAGN;15.490;382223.910;-20.87250;-12.64038;-28.78113;3
LIGH;15.501;382223.880;1933.1;3
LIGH;15.502;382223.931;1925.1;3
ACCE;15.509;382223.931;7.39096;2.22101;0.02740;2
GYRO;15.509;382223.931;-1.65202;1.08151;-1.75555;2
MAGN;15.510;382223.931;-20.26062;-13.49640;-29.13971;3
AHRS;15.510;382223.945;10.0108;-68.7248;108.0596;0.49736;-0.27197;0.63661;3
PRES;15.510;382223.931;1014.7523;3
ACCE;15.531;382223.951;5.90190;1.98940;0.93079;2
GYRO;15.531;382223.951;-2.23949;1.09947;-1.51123;2
MAGN;15.532;382223.951;-20.10651;-13.54828;-29.28925;3
AHRS;15.532;382223.965;10.5494;-67.1142;104.9046;0.48309;-0.27470;0.62694;3
PRES;15.538;382223.964;1014.7523;3
ACCE;15.549;382223.971;5.70508;1.32224;3.80424;2
GYRO;15.549;382223.971;-2.48047;0.79091;-0.89140;2
MAGN;15.550;382223.971;-18.94531;-13.07068;-30.00183;3
AHRS;15.550;382223.984;10.2772;-65.5377;101.9362;0.46618;-0.28098;0.62002;3
ACCE;15.572;382223.991;8.08461;0.95227;7.80898;2
GYRO;15.573;382223.991;-1.72469;0.91559;-0.21805;2
AHRS;15.573;382224.004;9.6950;-64.2862;100.3776;0.45304;-0.28446;0.61930;3
MAGN;15.573;382223.991;-17.22260;-11.80878;-30.78613;3
PRES;15.574;382223.998;1014.7523;3
ACCE;15.592;382224.011;8.65567;2.09999;5.54701;2
GYRO;15.592;382224.011;-0.26309;0.11638;0.20039;2
MAGN;15.592;382224.011;-17.51709;-11.63330;-31.30188;3
AHRS;15.593;382224.024;9.3923;-64.1357;100.3853;0.45090;-0.28546;0.62098;3
PRES;15.598;382224.031;1014.7523;3
LIGH;15.601;382223.981;1867.6;3
LIGH;15.602;382224.031;1802.6;3
AHRS;15.608;382224.044;9.0995;-64.3716;100.7744;0.45186;-0.28684;0.62299;3
ACCE;15.609;382224.031;8.78372;2.47224;2.15959;2
GYRO;15.609;382224.031;0.24191;-0.11493;0.40227;2
MAGN;15.609;382224.031;-17.51709;-10.38513;-32.68433;3
ACCE;15.629;382224.051;9.02873;2.44052;1.97728;2
GYRO;15.630;382224.051;-0.25887;-0.06447;0.36436;2
MAGN;15.631;382224.051;-16.54816;-8.77075;-33.41980;3
AHRS;15.633;382224.064;8.6152;-64.4808;100.5242;0.44968;-0.29122;0.62296;3
ACCE;15.652;382224.072;8.44933;2.47249;2.12352;2
GYRO;15.654;382224.072;-0.83177;-0.06557;0.17857;2
AHRS;15.654;382224.084;8.0539;-64.5008;99.6436;0.44502;-0.29805;0.62040;3
MAGN;15.656;382224.072;-16.81366;-9.43451;-33.29010;3
PRES;15.657;382224.065;1014.7523;3
ACCE;15.673;382224.092;8.27234;2.52805;1.57524;2
GYRO;15.675;382224.092;-1.08424;-0.50070;0.05270;2
AHRS;15.676;382224.103;7.5207;-65.0715;98.4659;0.44256;-0.30856;0.61410;3
MAGN;15.678;382224.092;-16.74042;-9.70154;-32.88879;3
ACCE;15.691;382224.112;9.41814;2.78506;2.43024;2
GYRO;15.693;382224.112;-1.01027;-1.50839;-0.22931;2
MAGN;15.694;382224.112;-16.04156;-8.60138;-32.59735;3
PRES;15.696;382224.098;1014.7523;3
AHRS;15.696;382224.123;7.3619;-66.7881;97.2537;0.44760;-0.32281;0.60188;3
LIGH;15.702;382224.082;1805.3;3
LIGH;15.703;382224.132;1818.2;3
ACCE;15.709;382224.132;9.98337;2.73463;2.40468;2
GYRO;15.712;382224.132;-0.83250;-1.97456;-0.66586;2
MAGN;15.713;382224.132;-16.33911;-8.15735;-33.32062;3
AHRS;15.714;382224.143;7.7585;-68.8642;95.9855;0.45653;-0.33607;0.58587;3
PRES;15.725;382224.132;1014.7523;3
ACCE;15.728;382224.152;8.85594;1.50952;1.17226;2
AHRS;15.729;382224.163;8.0099;-70.3784;94.2788;0.46021;-0.34920;0.57021;3
GYRO;15.729;382224.152;-1.26070;-1.51968;-0.73764;2
MAGN;15.729;382224.152;-17.25464;-7.05414;-33.41980;3
SOUN;15.735;489.19;0.01493;57.46
ACCE;15.748;382224.172;7.49734;0.97359;2.95204;2
GYRO;15.748;382224.172;-2.02829;-1.16400;-0.31386;2
MAGN;15.748;382224.172;-17.89856;-6.40869;-32.43256;3
PRES;15.748;382224.166;1014.7523;3
AHRS;15.749;382224.183;7.5373;-71.4324;91.9340;0.45588;-0.36652;0.55579;3
ACCE;15.766;382224.192;7.64397;1.02213;5.52914;2
GYRO;15.766;382224.192;-2.32225;-0.48375;0.21321;2
MAGN;15.767;382224.192;-19.29016;-6.16455;-32.35168;3
AHRS;15.767;382224.203;6.4528;-71.5740;89.4583;0.44332;-0.38266;0.54660;3
PRES;15.775;382224.199;1014.7523;3
ACCE;15.786;382224.213;8.26410;0.93738;6.22394;2
GYRO;15.786;382224.213;-1.67226;-0.16467;0.59653;2
MAGN;15.787;382224.213;-20.59937;-4.55170;-31.11420;3
AHRS;15.787;382224.223;5.2161;-71.5396;87.8052;0.43152;-0.39513;0.54289;3
LIGH;15.802;382224.182;1959.2;3
LIGH;15.803;382224.233;2120.7;3
ACCE;15.806;382224.233;8.23645;0.83789;5.63799;2
GYRO;15.807;382224.233;-0.49327;-0.47539;0.98645;2
MAGN;15.807;382224.233;-20.42999;-3.20129;-29.96216;3
PRES;15.807;382224.233;1014.7523;3
AHRS;15.808;382224.242;3.9750;-71.9337;87.5507;0.42635;-0.40440;0.54489;3
ACCE;15.827;382224.253;8.28365;1.13371;2.71152;2
GYRO;15.827;382224.253;0.25194;-0.71956;1.35332;2
AHRS;15.828;382224.262;2.6233;-72.7383;88.2595;0.42601;-0.41268;0.55077;3
MAGN;15.828;382224.253;-20.52002;-2.39716;-31.26984;3
PRES;15.836;382224.266;1014.7523;3
ACCE;15.846;382224.273;9.71466;1.38493;0.90242;2
GYRO;15.846;382224.273;0.17958;-0.85080;1.54730;2
MAGN;15.847;382224.273;-20.69092;-1.22375;-31.80389;3
AHRS;15.847;382224.282;1.0480;-73.7509;88.9467;0.42560;-0.42306;0.55648;3
ACCE;15.870;382224.293;11.68456;1.18486;0.43314;2
GYRO;15.871;382224.293;-0.36642;-0.82471;1.40486;2
MAGN;15.871;382224.293;-20.76721;-0.83923;-31.28052;3
PRES;15.871;382224.300;1014.7523;3
AHRS;15.871;382224.302;-0.5666;-74.7764;88.9607;0.42264;-0.43599;0.55884;3
ACCE;15.890;382224.313;12.26945;0.62096;1.26265;2
AHRS;15.890;382224.322;-1.8464;-75.6957;88.3003;0.41819;-0.44905;0.55704;3
GYRO;15.890;382224.313;-0.82988;-0.71030;0.94363;2
MAGN;15.891;382224.313;-22.11914;0.70496;-31.84509;3
LIGH;15.907;382224.283;2230.1;3
LIGH;15.907;382224.333;2330.6;3
ACCE;15.907;382224.333;11.69217;-0.03583;2.11374;2
GYRO;15.907;382224.333;-0.96471;-0.43954;0.41579;2
AHRS;15.908;382224.342;-2.5937;-76.3054;87.2766;0.41333;-0.45925;0.55265;3
MAGN;15.908;382224.333;-22.83173;1.56250;-30.23529;3
ACCE;15.929;382224.354;10.72328;-0.28209;1.46570;2
GYRO;15.932;382224.354;-0.90443;-0.32417;0.11435;2
MAGN;15.935;382224.354;-22.62268;1.35498;-28.81012;3
PRES;15.936;382224.333;1014.7623;3
AHRS;15.936;382224.361;-2.9759;-76.7267;86.2704;0.40935;-0.46668;0.54768;3
ACCE;15.947;382224.374;10.11298;-0.25314;0.62602;2
GYRO;15.948;382224.374;-0.94319;-0.55911;0.14156;2
MAGN;15.948;382224.374;-23.66943;2.19116;-29.42200;3
AHRS;15.949;382224.381;-3.3438;-77.4124;85.2600;0.40658;-0.47530;0.54171;3
PRES;15.954;382224.367;1014.7623;3
ACCE;15.967;382224.394;10.74802;-0.35480;-0.25964;2
AHRS;15.967;382224.401;-3.9716;-78.5279;84.1384;0.40389;-0.48751;0.53473;3
GYRO;15.969;382224.394;-1.07849;-0.92545;0.38040;2
MAGN;15.970;382224.394;-23.45428;3.56140;-29.79736;3
ACCE;15.987;382224.414;11.50009;-0.44411;0.25504;2
GYRO;15.988;382224.414;-1.32028;-1.31160;0.38707;2
MAGN;15.989;382224.414;-22.96143;4.05426;-29.79736;3
AHRS;15.996;382224.421;-4.7005;-80.1372;82.7597;0.40161;-0.50334;0.52526;3
PRES;15.998;382224.401;1014.7623;3
LIGH;16.005;382224.384;2411.6;3
LIGH;16.009;382224.434;2489.6;3
ACCE;16.010;382224.434;11.20341;-0.74533;0.90884;2
GYRO;16.011;382224.434;-1.38728;-1.49142;0.11285;2
MAGN;16.012;382224.434;-23.41156;4.95300;-29.35791;3
AHRS;16.013;382224.441;-5.1412;-81.9809;81.1777;0.40063;-0.51964;0.51295;3
PRES;16.016;382224.434;1014.7623;3
ACCE;16.026;382224.454;11.48160;-0.28325;0.00110;2
AHRS;16.027;382224.461;-5.2715;-83.8565;79.6192;0.40107;-0.53466;0.49943;3
GYRO;16.031;382224.454;-1.32796;-1.52808;-0.09303;2
MAGN;16.031;382224.454;-24.78638;6.78406;-28.91388;3
ACCE;16.057;382224.474;10.98164;0.02931;-0.28244;2
AHRS;16.058;382224.480;-5.1301;-86.1123;78.0265;0.40393;-0.55052;0.48325;3
GYRO;16.061;382224.474;-1.30931;-1.94629;-0.27550;2
MAGN;16.066;382224.474;-25.32349;7.42950;-28.81012;3
PRES;16.067;382224.468;1014.7623;3
ACCE;16.068;382224.495;9.87372;-0.12683;0.33714;2
GYRO;16.069;382224.495;-1.08644;-2.42691;-0.23724;2
AHRS;16.070;382224.500;-4.8869;-88.8949;76.6342;0.40989;-0.56778;0.46564;3
MAGN;16.071;382224.495;-25.92468;6.82831;-27.28729;3
PRES;16.073;382224.501;1014.7623;3
ACCE;16.085;382224.515;10.31825;0.63054;1.45284;2
GYRO;16.086;382224.515;-0.51241;-2.90448;-0.12959;2
MAGN;16.087;382224.515;-27.14844;7.31964;-25.95215;3
AHRS;16.089;382224.520;-4.7122;-92.1053;75.8434;0.41961;-0.58501;0.44951;3
ACCE;16.107;382224.535;10.26924;1.22632;0.96089;2
GYRO;16.107;382224.535;0.36444;-3.23170;-0.25464;2
MAGN;16.108;382224.535;-27.51770;7.59735;-25.68207;3
PRES;16.109;382224.535;1014.7623;3
LIGH;16.110;382224.484;2517.3;3
LIGH;16.111;382224.535;2537.3;3
AHRS;16.111;382224.540;-4.4321;-95.6088;75.9156;0.43487;-0.59968;0.43541;3
ACCE;16.126;382224.555;10.01141;1.50706;-1.43846;2
GYRO;16.127;382224.555;0.87213;-3.29665;-0.25705;2
MAGN;16.127;382224.555;-28.91998;7.97882;-23.81439;3
AHRS;16.128;382224.560;-4.1470;-99.2265;76.7559;0.45420;-0.61128;0.42361;3
PRES;16.135;382224.568;1014.7623;3
ACCE;16.146;382224.575;10.02844;0.77136;-3.45612;2
AHRS;16.147;382224.580;-4.1857;-103.1599;77.7474;0.47372;-0.62380;0.41202;3
GYRO;16.148;382224.575;0.93245;-3.66386;0.04398;2
MAGN;16.149;382224.575;-31.45447;7.32269;-20.41931;3
ACCE;16.165;382224.595;8.85309;-0.22093;-4.65802;2
GYRO;16.166;382224.595;0.73088;-3.53064;0.66779;2
MAGN;16.167;382224.595;-32.07245;7.09229;-19.58923;3
AHRS;16.168;382224.600;-4.8712;-107.2290;78.4748;0.48923;-0.63891;0.40139;3
ACCE;16.186;382224.615;9.46367;-0.23990;-3.85965;2
GYRO;16.188;382224.615;0.47725;-3.56805;1.30081;2
MAGN;16.189;382224.615;-34.09882;7.49512;-18.13965;3
AHRS;16.190;382224.619;-6.2542;-111.2613;78.6812;0.49866;-0.65694;0.39216;3
PRES;16.194;382224.602;1014.7623;3
ACCE;16.207;382224.636;10.57748;0.84770;-3.62901;2
AHRS;16.209;382224.639;-7.9535;-115.3425;78.6159;0.50531;-0.67574;0.38330;3
GYRO;16.211;382224.636;0.64331;-3.62425;1.41264;2
MAGN;16.212;382224.636;-34.74274;8.28247;-13.62762;3
LIGH;16.213;382224.585;2221.8;3
LIGH;16.214;382224.636;1853.2;3
ACCE;16.227;382224.656;10.44812;1.25533;-4.09286;2
GYRO;16.228;382224.656;1.10544;-3.50356;1.01759;2
MAGN;16.231;382224.656;-34.77325;8.44116;-12.67395;3
PRES;16.232;382224.636;1014.7623;3
AHRS;16.233;382224.659;-9.5241;-119.2326;78.8503;0.51352;-0.69073;0.37542;3
ACCE;16.246;382224.676;9.67328;0.60687;-6.41223;2
GYRO;16.248;382224.676;1.36870;-3.27318;0.55768;2
MAGN;16.249;382224.676;-35.91614;8.72650;-9.88770;3
AHRS;16.250;382224.679;-10.8490;-122.8120;79.6044;0.52479;-0.70050;0.36877;3
PRES;16.253;382224.669;1014.7623;3
ACCE;16.265;382224.696;8.85158;-0.79900;-6.42728;2
GYRO;16.267;382224.696;1.28806;-2.99127;0.23283;2
MAGN;16.274;382224.696;-35.68726;8.63342;-5.26733;3
AHRS;16.275;382224.699;-11.9078;-126.1039;80.5804;0.53748;-0.70668;0.36200;3
ACCE;16.287;382224.716;7.97200;-1.82536;-8.09093;2
AHRS;16.288;382224.719;-12.7556;-129.1272;81.6004;0.55031;-0.71056;0.35485;3
GYRO;16.291;382224.716;1.15091;-2.82173;0.02126;2
MAGN;16.292;382224.716;-35.61707;8.61053;-4.60663;3
PRES;16.293;382224.703;1014.7623;3
SOUN;16.294;108.07;0.00330;44.34
ACCE;16.307;382224.736;7.71150;-2.06139;-8.10841;2
GYRO;16.309;382224.736;0.90773;-3.28117;-0.05312;2
AHRS;16.310;382224.738;-13.4270;-132.4373;82.5240;0.56393;-0.71425;0.34454;3
MAGN;16.313;382224.736;-36.06873;9.96246;-2.40631;3
LIGH;16.314;382224.686;1532.5;3
LIGH;16.315;382224.736;1219.2;3
PRES;16.316;382224.736;1014.7623;3
ACCE;16.326;382224.756;7.60207;-2.34622;-7.72012;2
GYRO;16.328;382224.756;0.97791;-3.54613;-0.23668;2
MAGN;16.332;382224.756;-34.59320;9.21021;0.25482;3
AHRS;16.333;382224.758;-13.9886;-136.1389;83.4235;0.57869;-0.71759;0.33098;3
ACCE;16.346;382224.777;6.20857;-2.79779;-9.33789;2
GYRO;16.348;382224.777;0.89027;-3.28616;-0.35631;2
MAGN;16.349;382224.777;-34.43604;9.11713;0.49744;3
PRES;16.351;382224.770;1014.7623;3
AHRS;16.353;382224.778;-14.4969;-139.7461;84.4410;0.59375;-0.71896;0.31712;3
ACCE;16.366;382224.797;4.97626;-3.32013;-10.19287;2
GYRO;16.367;382224.797;0.18347;-2.96906;-0.21742;2
MAGN;16.368;382224.797;-35.86121;9.90753;2.50702;3
AHRS;16.369;382224.798;-14.7246;-143.1406;85.0856;0.60633;-0.72061;0.30156;3
PRES;16.373;382224.803;1014.7623;3
ACCE;16.386;382224.817;4.45799;-3.59500;-11.18896;2
AHRS;16.388;382224.818;-14.3234;-146.2864;84.8009;0.61360;-0.72558;0.28212;3
GYRO;16.392;382224.817;-0.97081;-2.39555;0.15596;2
MAGN;16.394;382224.817;-36.27625;10.28137;6.72150;3
ACCE;16.404;382224.837;4.30515;-3.43399;-10.24435;2
GYRO;16.405;382224.837;-2.24416;-2.40077;0.41750;2
MAGN;16.406;382224.837;-36.29150;10.29816;6.91833;3
AHRS;16.411;382224.838;-12.9671;-149.3867;83.4611;0.61566;-0.73505;0.25587;3
PRES;16.413;382224.837;1014.7623;3
LIGH;16.413;382224.787;1519.6;3
LIGH;16.415;382224.837;1915.5;3
ACCE;16.423;382224.857;4.40155;-2.55403;-8.52621;2
GYRO;16.424;382224.857;-2.97682;-2.48808;0.47296;2
MAGN;16.425;382224.857;-34.13391;10.46448;10.64758;3
AHRS;16.427;382224.857;-10.6841;-152.6104;81.5068;0.61479;-0.74718;0.22240;3
ACCE;16.441;382224.877;2.71307;-1.38586;-9.61862;2
GYRO;16.441;382224.877;-3.42450;-2.27153;0.53244;2
MAGN;16.442;382224.877;-32.91626;9.62372;13.83362;3
AHRS;16.442;382224.877;-7.7408;-155.6709;79.3415;0.61167;-0.75981;0.18500;3
PRES;16.461;382224.871;1014.7623;3
AHRS;16.461;382224.897;-4.2300;-158.2887;76.9201;0.60498;-0.77283;0.14544;3
AHRS;16.483;382224.917;-0.2640;-160.2940;74.2140;0.59409;-0.78598;0.10505;3
ACCE;16.483;382224.897;3.11719;-1.28368;-9.25060;2
GYRO;16.484;382224.897;-3.99838;-1.76862;0.85139;2
MAGN;16.484;382224.897;-32.91168;9.58557;13.87939;3
PRES;16.490;382224.904;1014.7623;3
ACCE;16.501;382224.918;2.73140;-1.30281;-9.65572;2
GYRO;16.501;382224.918;-4.32549;-1.48251;1.06149;2
MAGN;16.501;382224.918;-32.53784;6.92749;17.22260;3
AHRS;16.502;382224.937;3.8505;-162.1032;71.3267;0.57985;-0.79907;0.06367;3
LIGH;16.506;382224.887;2183.0;3
LIGH;16.506;382224.938;2430.5;3
ACCE;16.523;382224.938;2.44792;-1.48706;-9.60052;2
GYRO;16.523;382224.938;-4.37604;-1.77829;1.47441;2
MAGN;16.524;382224.938;-31.06079;7.09229;20.58411;3
AHRS;16.524;382224.957;7.8143;-164.1333;68.0284;0.56055;-0.81380;0.02109;3
PRES;16.524;382224.938;1014.7623;3
ACCE;16.543;382224.958;2.25865;0.20078;-9.15086;2
GYRO;16.543;382224.958;-4.21541;-2.31538;2.06876;2
MAGN;16.543;382224.958;-30.95245;6.90460;20.69092;3
AHRS;16.544;382224.977;11.4918;-166.6676;64.2850;0.53562;-0.83059;-0.02275;3
PRES;16.552;382224.971;1014.7623;3
AHRS;16.563;382224.996;14.8695;-170.1117;60.2669;0.50559;-0.84880;-0.06859;3
ACCE;16.563;382224.978;2.03409;1.54207;-8.95844;2
GYRO;16.564;382224.978;-3.87241;-3.23274;2.48280;2
MAGN;16.564;382224.978;-29.08020;3.78418;22.61505;3
ACCE;16.583;382224.998;2.57652;2.39700;-8.76657;2
GYRO;16.584;382224.998;-3.55310;-4.47429;2.88086;2
AHRS;16.584;382225.016;18.1321;-174.6103;55.9902;0.46956;-0.86752;-0.11719;3
MAGN;16.584;382224.998;-27.51770;2.53601;25.35858;3
PRES;16.585;382225.005;1014.7623;3
ACCE;16.603;382225.018;2.96758;4.14539;-9.42880;2
GYRO;16.603;382225.018;-3.40840;-5.65269;3.14624;2
MAGN;16.603;382225.018;-27.23999;2.63977;25.56305;3
AHRS;16.604;382225.036;21.6689;179.9106;51.4903;0.42649;-0.88474;-0.16965;3
LIGH;16.608;382224.988;2360.6;3
LIGH;16.608;382225.038;2242.6;3
PRES;16.609;382225.038;1014.7623;3
AHRS;16.620;382225.056;25.7078;173.2977;46.5699;0.37279;-0.89914;-0.22653;3
ACCE;16.621;382225.038;2.44418;4.35883;-9.53848;2
GYRO;16.621;382225.038;-3.55597;-6.85410;3.48297;2
MAGN;16.621;382225.038;-24.25690;3.22723;27.88239;3
ACCE;16.643;382225.059;1.80553;3.93211;-4.30927;2
GYRO;16.644;382225.059;-3.58167;-7.75259;4.00565;2
MAGN;16.645;382225.059;-20.09125;0.84839;31.94580;3
PRES;16.646;382225.072;1014.7623;3
AHRS;16.646;382225.076;29.8655;168.0641;42.0678;-0.31991;0.90658;0.27527;3
ACCE;16.663;382225.079;6.19711;7.67349;1.96948;2
AHRS;16.664;382225.096;32.0907;165.6633;39.3199;-0.28832;0.90955;0.29860;3
GYRO;16.665;382225.079;-2.42734;-4.02643;2.92513;2
MAGN;16.666;382225.079;-18.58063;0.39368;32.87964;3
AHRS;16.685;382225.115;31.6744;163.7315;38.2689;-0.27569;0.91240;0.29985;3
ACCE;16.687;382225.099;2.26927;8.24258;-2.65491;2
GYRO;16.688;382225.099;0.31570;-2.17912;0.57286;2
MAGN;16.690;382225.099;-9.46808;-2.35748;38.04016;3
ACCE;16.706;382225.119;-1.05545;6.00171;-8.16229;2
GYRO;16.707;382225.119;1.19951;-2.09576;0.11627;2
MAGN;16.711;382225.119;-6.92902;-3.20129;37.21313;3
PRES;16.712;382225.106;1014.7623;3
AHRS;16.713;382225.135;30.4183;161.6683;37.4424;-0.26619;0.91566;0.29463;3
LIGH;16.715;382225.089;2274.3;3
LIGH;16.725;382225.139;2328.7;3
ACCE;16.726;382225.139;-0.36792;5.57832;-10.35350;2
GYRO;16.729;382225.139;1.19014;-2.25632;0.27989;2
MAGN;16.731;382225.139;-6.50177;-2.90527;37.50305;3
AHRS;16.732;382225.155;29.4201;159.6359;36.6436;-0.25665;0.91784;0.29101;3
PRES;16.734;382225.139;1014.7623;3
ACCE;16.742;382225.159;-0.02318;4.24355;-16.00531;2
AHRS;16.744;382225.175;29.5034;157.0848;37.1019;-0.25358;0.91461;0.29770;3
GYRO;16.745;382225.159;0.27252;-2.04790;-0.16205;2
MAGN;16.747;382225.159;-3.99475;-1.50757;38.45520;3
ACCE;16.761;382225.179;-1.48546;3.67859;-16.32678;2
GYRO;16.762;382225.179;-1.79308;-2.33105;-0.98325;2
MAGN;16.763;382225.179;-1.19171;-0.83923;37.54272;3
AHRS;16.767;382225.195;31.2588;153.4035;39.3381;-0.25710;0.90338;0.32145;3
PRES;16.783;382225.173;1014.7623;3
ACCE;16.783;382225.200;-4.23669;6.25455;-8.77538;2
GYRO;16.788;382225.200;-3.29799;-2.41980;-1.05602;2
MAGN;16.788;382225.200;-0.78430;-1.08490;37.94098;3
AHRS;16.788;382225.215;34.0989;149.0938;42.5585;-0.26163;0.88702;0.35578;3
PRES;16.789;382225.206;1014.7623;3
ACCE;16.798;382225.220;-4.29910;5.55995;-4.07089;2
GYRO;16.798;382225.220;-3.28366;-2.04492;-0.82266;2
MAGN;16.799;382225.220;1.18866;-2.80762;39.61334;3
AHRS;16.799;382225.234;36.6647;144.9771;45.8999;-0.26583;0.87050;0.38758;3
LIGH;16.809;382225.189;2324.3;3
LIGH;16.809;382225.240;2310.8;3
PROX;16.810;382225.240;0.0;3
ACCE;16.818;382225.240;-4.97728;6.20279;-3.29077;2
GYRO;16.818;382225.240;-2.67598;-1.68570;-0.74174;2
MAGN;16.819;382225.240;3.19519;-5.56488;40.83557;3
PRES;16.819;382225.240;1014.7623;3
AHRS;16.819;382225.254;38.5804;141.2883;48.9137;-0.26901;0.85594;0.41323;3
SOUN;16.836;276.25;0.00843;52.50
ACCE;16.838;382225.260;-5.53255;6.98793;-2.39996;2
GYRO;16.839;382225.260;-2.04512;-1.40469;-0.45053;2
MAGN;16.839;382225.260;3.62854;-6.38580;39.84833;3
AHRS;16.840;382225.274;40.0352;138.3097;51.2437;-0.26988;0.84442;0.43303;3
PRES;16.847;382225.273;1014.7623;3
ACCE;16.857;382225.280;-5.07860;6.56076;-2.83243;2
GYRO;16.858;382225.280;-1.43857;-1.00156;-0.12755;2
MAGN;16.858;382225.280;5.92957;-9.44672;37.37793;3
AHRS;16.859;382225.294;41.1648;136.2160;52.7665;-0.26858;0.83643;0.44734;3
ACCE;16.881;382225.300;-4.96599;6.54840;-2.51384;2
GYRO;16.881;382225.300;-1.00267;-0.79036;0.12700;2
MAGN;16.882;382225.300;8.76465;-11.80878;37.37793;3
PRES;16.882;382225.307;1014.7623;3
AHRS;16.882;382225.314;42.0682;134.7641;53.6529;-0.26564;0.83115;0.45766;3
ACCE;16.898;382225.320;-4.63918;7.35533;-3.57089;2
GYRO;16.898;382225.320;-0.54169;-0.58029;0.23439;2
MAGN;16.899;382225.320;8.43048;-11.80878;36.72791;3
AHRS;16.899;382225.334;42.6857;133.8969;53.9466;-0.26173;0.82845;0.46388;3
PRES;16.907;382225.341;1014.7623;3
LIGH;16.909;382225.290;2770.1;3
LIGH;16.909;382225.341;3301.8;3
ACCE;16.918;382225.341;-4.41098;7.38228;-5.06593;2
AHRS;16.918;382225.354;43.0518;133.2031;53.9830;-0.25764;0.82689;0.46773;3
GYRO;16.919;382225.341;-0.24445;-0.57057;0.20312;2
MAGN;16.919;382225.341;7.80945;-12.80060;35.57434;3
ACCE;16.938;382225.361;-5.10052;7.21596;-5.49554;2
GYRO;16.938;382225.361;-0.21443;-0.68004;0.11031;2
MAGN;16.938;382225.361;7.92084;-14.67743;35.89630;3
AHRS;16.939;382225.373;43.3227;132.3685;54.1154;-0.25403;0.82498;0.47144;3
ACCE;16.957;382225.381;-6.40320;7.19806;-4.98508;2
GYRO;16.957;382225.381;-0.26988;-0.69798;0.15996;2
MAGN;16.957;382225.381;8.11005;-14.86816;35.95886;3
AHRS;16.958;382225.393;43.6773;131.4932;54.3191;-0.25036;0.82274;0.47581;3
PRES;16.966;382225.374;1014.7623;3
ACCE;16.976;382225.401;-6.76007;7.79396;-4.31250;2
GYRO;16.976;382225.401;-0.25880;-0.65785;0.42926;2
MAGN;16.977;382225.401;9.48181;-14.26086;35.67657;3
AHRS;16.977;382225.413;44.2493;130.8367;54.2594;-0.24471;0.82117;0.48053;3
ACCE;16.996;382225.421;-6.45358;8.06516;-3.97411;2
GYRO;16.997;382225.421;-0.12953;-0.67953;0.75938;2
MAGN;16.997;382225.421;11.12671;-12.82043;35.07385;3
PRES;16.997;382225.408;1014.7623;3
AHRS;16.997;382225.433;45.0265;130.4880;53.6274;-0.23532;0.82102;0.48482;3
LIGH;17.010;382225.391;3235.0;3
LIGH;17.011;382225.441;3077.1;3
ACCE;17.016;382225.441;-6.49271;7.33008;-5.06175;2
GYRO;17.016;382225.441;0.00880;-0.83543;1.08882;2
MAGN;17.016;382225.441;11.48071;-13.74512;35.14404;3
AHRS;17.017;382225.453;45.9735;130.3306;52.4926;-0.22236;0.82186;0.48886;3
PRES;17.025;382225.441;1014.7623;3
ACCE;17.036;382225.461;-5.96275;7.07097;-6.56001;2
GYRO;17.036;382225.461;-0.03656;-1.23248;1.43816;2
MAGN;17.036;382225.461;11.89575;-14.94141;35.31189;3
AHRS;17.037;382225.473;47.2040;130.0182;51.0310;-0.20511;0.82241;0.49426;3
ACCE;17.056;382225.482;-4.73756;7.85991;-7.03926;2
GYRO;17.056;382225.482;-0.31363;-1.76463;1.62906;2
MAGN;17.057;382225.482;11.80115;-14.84528;35.40344;3
PRES;17.057;382225.475;1014.7623;3
AHRS;17.057;382225.492;48.8139;129.0944;49.5990;-0.18368;0.82091;0.50285;3
ACCE;17.076;382225.502;-3.93312;8.33762;-6.08629;2
GYRO;17.076;382225.502;-0.66290;-2.28951;1.59401;2
MAGN;17.076;382225.502;11.64246;-14.84528;35.40344;3
AHRS;17.076;382225.512;50.6798;127.2643;48.5770;-0.15982;0.81627;0.51463;3
PRES;17.085;382225.508;1014.7623;3
ACCE;17.095;382225.522;-3.98550;8.10429;-3.49136;2
GYRO;17.096;382225.522;-0.76889;-2.69116;1.48785;2
MAGN;17.096;382225.522;12.51984;-16.22772;34.53217;3
AHRS;17.096;382225.532;52.5617;124.7074;47.9173;-0.13478;0.80926;0.52737;3
LIGH;17.111;382225.492;2922.4;3
LIGH;17.112;382225.542;2768.3;3
ACCE;17.115;382225.542;-4.12195;7.90428;-1.66989;2
GYRO;17.116;382225.542;-0.49785;-2.74113;1.47800;2
MAGN;17.116;382225.542;13.65814;-17.71393;33.59222;3
PRES;17.116;382225.542;1014.7623;3
AHRS;17.117;382225.552;54.2887;122.2246;47.1091;-0.10932;0.80229;0.53797;3
ACCE;17.135;382225.562;-3.40637;8.39467;-1.73743;2
GYRO;17.136;382225.562;-0.09262;-2.46741;1.49879;2
MAGN;17.136;382225.562;14.77814;-17.80090;34.01337;3
AHRS;17.136;382225.572;55.8106;120.5611;45.7117;-0.08430;0.79734;0.54471;3
PRES;17.144;382225.576;1014.7623;3
ACCE;17.155;382225.582;-2.60600;8.70406;-2.33746;2
GYRO;17.155;382225.582;0.22577;-2.04005;1.36943;2
MAGN;17.155;382225.582;16.02936;-18.77136;33.20160;3
AHRS;17.156;382225.592;57.0718;119.7949;43.7933;-0.06113;0.79455;0.54779;3
ACCE;17.175;382225.602;-2.87161;8.57455;-2.98288;2
GYRO;17.175;382225.602;0.40750;-1.52167;1.15486;2
MAGN;17.176;382225.602;16.18958;-19.57092;32.10907;3
PRES;17.176;382225.609;1014.7623;3
AHRS;17.176;382225.611;58.0278;119.7838;41.7058;-0.04193;0.79357;0.54826;3
ACCE;17.195;382225.623;-3.16992;8.59395;-3.96237;2
GYRO;17.195;382225.623;0.42665;-0.93935;1.04575;2
MAGN;17.195;382225.623;17.96875;-19.66553;31.28662;3
AHRS;17.196;382225.631;58.8204;120.4215;39.6884;-0.02716;0.79394;0.54778;3
LIGH;17.212;382225.592;2832.8;3
LIGH;17.212;382225.643;2936.3;3
ACCE;17.214;382225.643;-2.07368;8.84914;-4.63634;2
GYRO;17.215;382225.643;0.27406;-0.39778;0.96634;2
MAGN;17.215;382225.643;19.00940;-19.16199;31.00433;3
AHRS;17.215;382225.651;59.6007;121.4985;37.8508;-0.01585;0.79495;0.54769;3
ACCE;17.235;382225.663;-1.10277;8.93636;-2.77496;2
GYRO;17.235;382225.663;0.06830;-0.22505;0.73024;2
MAGN;17.235;382225.663;18.72101;-18.72711;31.28662;3
PRES;17.236;382225.643;1014.7623;3
AHRS;17.236;382225.671;60.3195;122.3761;36.5032;-0.00732;0.79531;0.54857;3
ACCE;17.254;382225.683;-1.92531;8.76166;-2.59888;2
GYRO;17.254;382225.683;0.07335;0.09689;0.33528;2
MAGN;17.255;382225.683;19.42902;-19.43665;30.79376;3
AHRS;17.255;382225.691;60.7349;122.9705;35.8286;-0.00356;0.79562;0.54938;3
PRES;17.263;382225.676;1014.7605;3
ACCE;17.274;382225.703;-2.28078;8.58551;-3.92677;2
GYRO;17.274;382225.703;0.09009;0.52898;0.04530;2
MAGN;17.274;382225.703;18.86292;-20.32318;30.26123;3
AHRS;17.275;382225.711;60.7593;123.8534;35.4359;-0.00495;0.79752;0.54861;3
SOUN;17.276;1111.12;0.03391;64.59
ACCE;17.294;382225.723;-2.03619;8.96524;-3.76965;2
GYRO;17.295;382225.723;0.00044;0.66249;-0.18358;2
MAGN;17.295;382225.723;18.21442;-20.58258;30.13458;3
PRES;17.295;382225.710;1014.7523;3
AHRS;17.295;382225.731;60.6247;124.5984;35.4396;-0.00915;0.79949;0.54781;3
LIGH;17.312;382225.693;2824.2;3
LIGH;17.312;382225.743;2679.2;3
ACCE;17.314;382225.743;-1.48911;9.00249;-2.45872;2
GYRO;17.314;382225.743;-0.03545;0.33774;-0.40831;2
MAGN;17.314;382225.743;18.64777;-19.49615;30.13458;3
AHRS;17.314;382225.750;60.3344;124.6821;35.8604;-0.01380;0.80039;0.54704;3
PRES;17.323;382225.743;1014.7523;3
ACCE;17.334;382225.763;-1.53575;8.59474;-2.15900;2
GYRO;17.335;382225.763;0.08342;-0.14966;-0.70325;2
AHRS;17.335;382225.770;59.7699;124.0157;36.4579;-0.01737;0.80033;0.54519;3
MAGN;17.335;382225.763;18.33191;-19.67621;30.67780;3
ACCE;17.354;382225.784;-3.42189;8.25131;-3.35925;2
GYRO;17.354;382225.784;0.18880;-0.21782;-1.11847;2
MAGN;17.355;382225.784;18.04504;-20.07751;30.95703;3
PRES;17.357;382225.777;1014.7523;3
AHRS;17.357;382225.790;58.7359;122.9795;37.2896;-0.02303;0.80045;0.54132;3
ACCE;17.373;382225.804;-3.68808;8.13072;-2.74533;2
GYRO;17.373;382225.804;0.15201;-0.35632;-1.25862;2
MAGN;17.374;382225.804;18.04504;-21.00983;32.32269;3
AHRS;17.374;382225.810;57.4146;121.7116;38.3764;-0.03085;0.80037;0.53661;3
PRES;17.382;382225.810;1014.7523;3
ACCE;17.393;382225.824;-2.65283;8.76778;-2.48726;2
GYRO;17.393;382225.824;0.21718;-0.65707;-1.34941;2
MAGN;17.393;382225.824;18.04504;-19.04449;31.77185;3
AHRS;17.394;382225.830;56.0512;120.1401;39.4499;-0.03752;0.79925;0.53196;3
ACCE;17.415;382225.844;-1.78764;8.41718;-3.27151;2
GYRO;17.415;382225.844;0.29735;-1.31609;-1.66190;2
MAGN;17.415;382225.844;18.04504;-18.05267;31.28662;3
PRES;17.415;382225.844;1014.7523;3
LIGH;17.416;382225.794;2982.7;3
LIGH;17.416;382225.844;3354.5;3
AHRS;17.416;382225.850;54.4019;118.0116;40.3768;-0.04219;0.79681;0.52583;3
PROX;17.416;382225.844;5.0;3
ACCE;17.433;382225.864;-3.47701;7.34665;-4.08994;2
GYRO;17.433;382225.864;0.24486;-1.58824;-2.12633;2
MAGN;17.433;382225.864;20.15076;-17.68188;31.16608;3
AHRS;17.434;382225.869;52.3190;115.2940;41.4536;-0.04769;0.79266;0.51832;3
PRES;17.442;382225.878;1014.7523;3
ACCE;17.452;382225.884;-6.30476;6.90125;-3.95120;2
GYRO;17.453;382225.884;-0.08562;-1.66304;-2.32991;2
MAGN;17.453;382225.884;20.66040;-16.78619;30.38177;3
AHRS;17.453;382225.889;49.9399;112.2027;42.9752;-0.05654;0.78639;0.51124;3
ACCE;17.473;382225.904;-7.22310;7.12390;-3.07976;2
GYRO;17.473;382225.904;-0.35699;-1.99487;-2.09892;2
MAGN;17.473;382225.904;20.57648;-16.53290;30.13458;3
AHRS;17.474;382225.909;47.7111;108.7185;44.7894;-0.06528;0.77699;0.50692;3
ACCE;17.492;382225.925;-6.73358;7.63802;-4.05887;2
GYRO;17.493;382225.925;-0.59084;-2.04271;-1.85706;2
MAGN;17.493;382225.925;22.68219;-15.74402;29.10767;3
AHRS;17.493;382225.929;45.8097;105.1024;46.6014;-0.07192;0.76527;0.50534;3
PRES;17.502;382225.911;1014.7523;3
ACCE;17.512;382225.945;-5.38664;7.62320;-4.71892;2
GYRO;17.512;382225.945;-1.03711;-2.32812;-1.81355;2
MAGN;17.513;382225.945;25.01984;-15.11841;27.63824;3
AHRS;17.513;382225.949;44.0796;101.2382;48.5360;-0.07742;0.75100;0.50613;3
LIGH;17.513;382225.894;3236.7;3
LIGH;17.514;382225.945;3034.7;3
ACCE;17.532;382225.965;-7.86855;6.60153;-3.16478;2
GYRO;17.533;382225.965;-1.59787;-2.75523;-1.71909;2
MAGN;17.533;382225.965;25.46997;-15.01465;27.33459;3
PRES;17.533;382225.945;1014.7523;3
AHRS;17.533;382225.969;42.4582;96.6160;50.9367;-0.08188;0.73198;0.51072;3
ACCE;17.552;382225.985;-6.66977;6.34975;-0.05144;2
GYRO;17.552;382225.985;-1.80984;-2.60600;-1.69759;2
MAGN;17.552;382225.985;28.11432;-12.92725;25.57068;3
AHRS;17.553;382225.989;40.7133;91.7380;53.8029;-0.08846;0.70970;0.51803;3
PRES;17.561;382225.978;1014.7523;3
ACCE;17.572;382226.005;-4.82957;6.34758;1.09877;2
GYRO;17.572;382226.005;-1.70903;-2.11261;-2.02257;2
MAGN;17.572;382226.005;30.80292;-12.62665;22.84393;3
AHRS;17.572;382226.008;38.6265;87.4753;56.4176;-0.09783;0.68791;0.52380;3
ACCE;17.592;382226.025;-7.43735;5.41135;2.12764;2
GYRO;17.592;382226.025;-1.55771;-1.12624;-2.31650;2
MAGN;17.592;382226.025;31.20880;-12.65259;22.39532;3
PRES;17.593;382226.012;1014.7523;3
AHRS;17.593;382226.028;36.0776;84.4938;58.4781;-0.11224;0.66980;0.52548;3
ACCE;17.611;382226.045;-9.66946;4.62177;3.31181;2
GYRO;17.612;382226.045;-1.09497;-0.46301;-2.11336;2
MAGN;17.612;382226.045;32.08771;-12.65259;20.10651;3
AHRS;17.612;382226.048;33.4150;82.8788;60.0206;-0.13042;0.65670;0.52387;3
LIGH;17.615;382225.995;2802.8;3
LIGH;17.615;382226.045;2566.4;3
PRES;17.621;382226.045;1014.7523;3
ACCE;17.631;382226.066;-9.75221;4.82855;1.74960;2
GYRO;17.631;382226.066;-0.45526;-0.05321;-1.55365;2
MAGN;17.632;382226.066;34.01337;-10.55908;19.76166;3
AHRS;17.632;382226.068;31.2640;82.2543;60.8369;-0.14567;0.64898;0.52011;3
ACCE;17.651;382226.086;-9.86627;5.25519;-1.30611;2
GYRO;17.652;382226.086;-0.18338;-0.03053;-1.12959;2
MAGN;17.652;382226.086;34.24530;-10.28900;19.76166;3
PRES;17.652;382226.079;1014.7523;3
AHRS;17.652;382226.088;29.7497;82.1638;61.0326;-0.15580;0.64540;0.51525;3
ACCE;17.671;382226.106;-8.55669;5.42023;-2.26553;2
GYRO;17.671;382226.106;-0.43028;-0.44342;-0.81528;2
MAGN;17.671;382226.106;33.93555;-8.12683;19.15894;3
AHRS;17.672;382226.108;28.6455;81.8647;61.2158;-0.16236;0.64152;0.51220;3
PRES;17.680;382226.113;1014.7523;3
ACCE;17.691;382226.126;-8.30350;5.47581;-2.43372;2
GYRO;17.691;382226.126;-0.97310;-1.37015;-0.62386;2
MAGN;17.691;382226.126;34.06525;-9.02710;19.25659;3
AHRS;17.691;382226.127;27.7699;80.5241;61.8961;-0.16559;0.63225;0.51397;3
ACCE;17.711;382226.146;-8.45793;5.00914;-2.02129;2
GYRO;17.711;382226.146;-1.49698;-2.36156;-0.56812;2
MAGN;17.711;382226.146;34.07745;-9.10797;19.26727;3
PRES;17.712;382226.146;1014.7523;3
AHRS;17.712;382226.147;26.9069;77.8022;63.2415;-0.16603;0.61500;0.52124;3
LIGH;17.715;382226.096;2479.5;3
LIGH;17.715;382226.146;2415.5;3
ACCE;17.730;382226.166;-7.54434;4.46518;0.82091;2
GYRO;17.731;382226.166;-2.06168;-3.40421;-0.35434;2
MAGN;17.731;382226.166;35.37140;-8.13751;16.73889;3
AHRS;17.731;382226.167;25.9867;73.6844;65.2365;-0.16338;0.58910;0.53390;3
ACCE;17.750;382226.186;-5.13536;6.24533;7.64122;2
GYRO;17.750;382226.186;-2.43823;-3.04326;-0.06529;2
MAGN;17.751;382226.186;37.89520;-7.93152;13.90381;3
AHRS;17.751;382226.187;25.0465;68.9241;67.8331;-0.15987;0.55816;0.55094;3
ACCE;17.770;382226.207;-4.13687;5.50548;7.37416;2
GYRO;17.771;382226.207;-1.87996;-1.11026;-0.61380;2
MAGN;17.771;382226.207;37.95776;-7.92694;13.83362;3
PRES;17.771;382226.180;1014.7523;3
AHRS;17.771;382226.207;23.8626;65.4525;70.2355;-0.16202;0.53271;0.56491;3
AHRS;17.791;382226.227;22.3022;63.5847;71.4704;-0.16846;0.51558;0.56975;3
PRES;17.799;382226.213;1014.7523;3
ACCE;17.810;382226.227;-5.73004;3.94011;4.66901;2
GYRO;17.810;382226.227;-1.02603;-1.15588;-1.20285;2
MAGN;17.811;382226.227;39.30206;-8.93707;9.21326;3
AHRS;17.811;382226.246;20.6073;61.4362;71.7274;-0.16982;0.49738;0.56958;3
LIGH;17.816;382226.197;2169.7;3
LIGH;17.816;382226.247;1896.3;3
SOUN;17.827;95.54;0.00292;43.27
ACCE;17.830;382226.247;-5.75490;4.17554;1.71300;2
GYRO;17.830;382226.247;-0.68643;-2.44147;-1.34619;2
MAGN;17.831;382226.247;38.12714;-8.09631;6.75354;3
PRES;17.831;382226.247;1014.7523;3
AHRS;17.831;382226.266;18.8472;58.1271;71.9060;-0.16551;0.47196;0.57065;3
ACCE;17.850;382226.267;-7.64796;4.08151;1.55400;2
GYRO;17.850;382226.267;-1.31535;-3.34019;-1.22325;2
MAGN;17.851;382226.267;38.15002;-8.06122;6.73065;3
AHRS;17.851;382226.286;16.8602;54.1024;72.7447;-0.16166;0.43966;0.57613;3
PRES;17.859;382226.280;1014.7523;3
ACCE;17.869;382226.287;-7.00861;3.45590;5.47159;2
GYRO;17.870;382226.287;-2.00528;-3.38269;-0.98074;2
MAGN;17.871;382226.287;38.73291;-7.04956;5.96313;3
AHRS;17.871;382226.306;14.3692;50.5825;73.8616;-0.16429;0.40676;0.58170;3
ACCE;17.890;382226.307;-6.46436;1.52502;7.60223;2
GYRO;17.890;382226.307;-2.17323;-2.20520;-1.52934;2
MAGN;17.890;382226.307;37.45117;-6.40869;3.46069;3
PRES;17.891;382226.314;1014.7523;3
AHRS;17.891;382226.326;11.3299;48.4359;74.4763;-0.17535;0.37946;0.58141;3
ACCE;17.909;382226.327;-8.15712;0.08543;8.42146;2
GYRO;17.910;382226.327;-1.87718;-1.25330;-2.03043;2
MAGN;17.910;382226.327;37.51831;-6.23474;3.13263;3
AHRS;17.911;382226.346;8.2898;47.2748;74.4905;-0.18932;0.35841;0.57607;3
LIGH;17.916;382226.297;1680.0;3
LIGH;17.917;382226.348;1472.4;3
PRES;17.918;382226.348;1014.7595;3
ACCE;17.929;382226.348;-7.91193;0.99857;7.71822;2
GYRO;17.929;382226.348;-1.36732;-0.89578;-2.02718;2
MAGN;17.930;382226.348;38.27820;-3.88336;-0.82397;3
AHRS;17.931;382226.366;5.7304;45.9558;74.0465;-0.19802;0.33899;0.56925;3
ACCE;17.949;382226.368;-10.38779;0.76241;7.66782;2
GYRO;17.950;382226.368;-1.02676;-1.74408;-1.73891;2
MAGN;17.950;382226.368;38.12714;-0.67139;-2.46582;3
PRES;17.950;382226.381;1014.7623;3
AHRS;17.951;382226.385;3.7775;43.6591;73.6831;-0.19835;0.31577;0.56611;3
ACCE;17.969;382226.388;-7.85190;0.62503;7.93318;2
GYRO;17.969;382226.388;-0.94991;-2.65372;-0.98280;2
MAGN;17.969;382226.388;38.14697;-0.52490;-2.48566;3
AHRS;17.970;382226.405;2.3349;40.5119;73.7882;-0.19252;0.28830;0.56873;3
PRES;17.978;382226.415;1014.7623;3
ACCE;17.988;382226.408;-6.83600;0.95740;7.74704;2
GYRO;17.989;382226.408;-1.02554;-2.98843;-0.59846;2
MAGN;17.989;382226.408;38.06000;0.69733;-3.17688;3
AHRS;17.990;382226.425;0.9950;37.1033;74.0523;-0.18501;0.25895;0.57307;3
ACCE;18.008;382226.428;-5.83046;0.96648;7.69475;2
GYRO;18.009;382226.428;-1.15410;-3.06531;-0.61882;2
MAGN;18.009;382226.428;36.60736;1.86005;-6.58264;3
AHRS;18.010;382226.445;-0.5427;33.6556;74.3051;-0.17845;0.22800;0.57698;3
LIGH;18.017;382226.398;1303.1;3
LIGH;18.018;382226.448;1139.6;3
ACCE;18.028;382226.448;-5.32289;0.82469;7.41879;2
GYRO;18.029;382226.448;-1.44133;-3.05501;-0.64105;2
MAGN;18.029;382226.448;36.46393;2.28729;-7.16705;3
AHRS;18.030;382226.465;-2.3437;30.2097;74.6957;-0.17375;0.19514;0.58133;3
PRES;18.037;382226.448;1014.7611;3
ACCE;18.048;382226.468;-4.51848;0.03412;8.42844;2
GYRO;18.048;382226.468;-1.71887;-3.21039;-0.49394;2
MAGN;18.049;382226.468;35.60791;4.60815;-10.55603;3
AHRS;18.049;382226.485;-4.2678;26.4287;75.2173;-0.16812;0.15884;0.58695;3
ACCE;18.068;382226.489;-4.18602;-0.11226;8.95897;2
GYRO;18.069;382226.489;-1.66670;-3.83452;-0.27368;2
MAGN;18.069;382226.489;34.92126;5.57251;-12.83875;3
PRES;18.069;382226.482;1014.7523;3
AHRS;18.070;382226.504;-5.9077;21.7934;75.8203;-0.15592;0.11786;0.59486;3
ACCE;18.088;382226.509;-4.64369;-0.58081;11.76820;2
GYRO;18.088;382226.509;-1.22791;-4.67056;0.20937;2
MAGN;18.089;382226.509;34.45129;5.96924;-13.36670;3
AHRS;18.089;382226.524;-6.7714;16.5878;76.6251;-0.13513;0.07676;0.60571;3
PRES;18.097;382226.515;1014.7523;3
ACCE;18.107;382226.529;-4.28090;-1.20567;15.06480;2
GYRO;18.108;382226.529;-0.31111;-4.38686;0.77377;2
MAGN;18.108;382226.529;32.22351;7.31201;-16.47797;3
AHRS;18.109;382226.544;-6.4346;12.2151;77.5464;-0.11003;0.04787;0.61705;3
LIGH;18.118;382226.499;871.6;3
LIGH;18.118;382226.549;587.7;3
ACCE;18.128;382226.549;-2.63614;-1.37573;14.97826;2
AHRS;18.129;382226.564;-4.8420;9.4766;78.3526;-0.08477;0.03738;0.62628;3
GYRO;18.130;382226.549;0.93948;-2.87074;1.00464;2
MAGN;18.130;382226.549;30.53284;6.92291;-20.41321;3
PRES;18.131;382226.549;1014.7523;3
ACCE;18.147;382226.569;-0.34599;-1.20790;13.17638;2
GYRO;18.148;382226.569;1.88368;-1.54451;0.64694;2
MAGN;18.148;382226.569;30.13916;6.70471;-21.30585;3
AHRS;18.149;382226.584;-2.5649;7.9539;78.5915;-0.06119;0.03952;0.63044;3
PRES;18.156;382226.583;1014.7523;3
ACCE;18.167;382226.589;-0.46811;-0.66675;11.13907;2
GYRO;18.168;382226.589;2.18427;-0.95810;-0.04922;2
MAGN;18.169;382226.589;28.92151;5.61676;-24.41101;3
AHRS;18.169;382226.604;-0.1308;6.7111;78.2016;-0.03780;0.04470;0.62955;3
ACCE;18.187;382226.609;-1.77992;0.21257;11.70920;2
GYRO;18.188;382226.609;2.29694;-1.27716;-0.32321;2
MAGN;18.188;382226.609;28.67737;4.39148;-25.84686;3
PRES;18.189;382226.616;1014.7523;3
AHRS;18.189;382226.624;2.4471;5.2537;77.6074;-0.01209;0.04907;0.62662;3
ACCE;18.207;382226.630;-1.78906;0.39282;10.64885;2
GYRO;18.207;382226.630;2.41864;-1.43904;-0.29250;2
MAGN;18.208;382226.630;28.01208;3.62396;-26.29547;3
AHRS;18.208;382226.643;5.1505;3.6246;77.0843;0.01544;0.05269;0.62326;3
PRES;18.216;382226.650;1014.7523;3
LIGH;18.219;382226.599;530.0;3
LIGH;18.219;382226.650;507.0;3
ACCE;18.226;382226.650;-0.84302;0.54813;9.01859;2
GYRO;18.227;382226.650;2.33467;-1.63402;-0.23659;2
MAGN;18.228;382226.650;26.26801;1.75171;-27.64282;3
AHRS;18.228;382226.663;7.6737;1.8374;76.7621;0.04252;0.05408;0.62026;3
ACCE;18.246;382226.670;0.84543;1.66959;9.50652;2
GYRO;18.247;382226.670;1.99174;-1.77542;-0.27515;2
MAGN;18.247;382226.670;25.80872;1.52283;-28.31573;3
AHRS;18.248;382226.683;9.8715;-0.2014;76.3794;0.06871;0.05182;0.61585;3
ACCE;18.266;382226.690;1.82692;1.34679;10.62051;2
GYRO;18.267;382226.690;1.78831;-2.04875;-0.60077;2
MAGN;18.267;382226.690;24.98322;0.69885;-28.88947;3
AHRS;18.268;382226.703;11.8904;-2.4550;75.6761;0.09485;0.04670;0.60824;3
SOUN;18.268;351.28;0.01072;54.58
PRES;18.276;382226.683;1014.7523;3
ACCE;18.286;382226.710;0.30174;1.04633;11.66701;2
GYRO;18.286;382226.710;1.94971;-2.14432;-0.97957;2
MAGN;18.287;382226.710;22.58606;-0.83923;-30.43976;3
AHRS;18.287;382226.723;14.1662;-4.7171;74.7270;0.12271;0.04231;0.59770;3
ACCE;18.306;382226.730;-0.63191;1.54155;11.67584;2
GYRO;18.307;382226.730;2.43379;-2.23543;-0.87529;2
MAGN;18.307;382226.730;21.08307;-0.83923;-31.28052;3
PRES;18.308;382226.717;1014.7523;3
AHRS;18.308;382226.743;17.0059;-6.9860;74.0548;0.15411;0.04077;0.58728;3
LIGH;18.319;382226.700;632.0;3
LIGH;18.319;382226.750;779.4;3
ACCE;18.326;382226.750;1.48322;3.14177;10.92273;2
GYRO;18.326;382226.750;2.87787;-2.23615;-0.70464;2
MAGN;18.327;382226.750;21.28143;-1.70135;-32.24792;3
AHRS;18.327;382226.762;20.3385;-9.3892;73.6611;0.18913;0.04100;0.57649;3
PRES;18.335;382226.750;1014.7523;3
ACCE;18.345;382226.771;2.38779;3.33585;11.46005;2
GYRO;18.346;382226.771;3.07475;-2.33887;-1.02873;2
MAGN;18.346;382226.771;19.93866;-4.13513;-33.74939;3
AHRS;18.347;382226.782;23.9772;-11.8482;73.0675;0.22611;0.04187;0.56198;3
ACCE;18.366;382226.791;1.39682;2.16299;13.99832;2
GYRO;18.366;382226.791;3.49962;-2.44695;-1.33946;2
MAGN;18.367;382226.791;17.53998;-5.73273;-33.74939;3
PRES;18.367;382226.784;1014.7523;3
AHRS;18.368;382226.802;28.1296;-14.3187;72.4978;0.26594;0.04508;0.54467;3
ACCE;18.385;382226.811;1.04314;2.31967;12.94334;2
GYRO;18.386;382226.811;4.35820;-2.86911;-1.47984;2
MAGN;18.387;382226.811;16.35742;-6.91528;-33.89282;3
AHRS;18.387;382226.822;33.2310;-17.3381;72.2048;0.31350;0.04987;0.52335;3
PRES;18.395;382226.818;1014.7523;3
ACCE;18.405;382226.831;1.16769;3.33865;9.08299;2
GYRO;18.405;382226.831;4.85295;-3.39278;-1.55493;2
MAGN;18.406;382226.831;13.92212;-10.26611;-33.63190;3
AHRS;18.407;382226.842;38.8946;-21.1671;72.3030;0.36643;0.05322;0.49743;3
LIGH;18.422;382226.801;457.6;3
LIGH;18.422;382226.851;63.9;3
ACCE;18.425;382226.851;1.47292;4.72081;5.78996;2
GYRO;18.426;382226.851;4.77504;-3.61465;-1.52893;2
MAGN;18.426;382226.851;12.81433;-12.48322;-33.09174;3
PRES;18.427;382226.851;1014.7523;3
AHRS;18.427;382226.862;44.5269;-25.6059;72.8747;0.41903;0.05444;0.46846;3
ACCE;18.445;382226.871;2.36295;5.68378;3.50557;2
GYRO;18.445;382226.871;4.39000;-3.35228;-1.53293;2
MAGN;18.446;382226.871;12.00104;-14.59656;-33.56628;3
AHRS;18.446;382226.882;49.7604;-30.1095;73.8117;0.46637;0.05555;0.43869;3
PRES;18.454;382226.885;1014.7523;3
ACCE;18.464;382226.891;3.07913;6.01442;1.71129;2
GYRO;18.465;382226.891;3.88582;-2.83083;-1.67966;2
MAGN;18.465;382226.891;9.86633;-18.80341;-33.17719;3
AHRS;18.466;382226.901;54.5406;-34.2210;74.8945;0.50667;0.05864;0.40951;3
ACCE;18.485;382226.912;3.58727;5.95569;1.09581;2
GYRO;18.485;382226.912;3.35712;-2.41277;-1.95244;2
MAGN;18.486;382226.912;8.59528;-20.75195;-32.26776;3
PRES;18.486;382226.918;1014.7523;3
AHRS;18.487;382226.921;58.9728;-37.6757;75.6850;0.54032;0.06384;0.37992;3
ACCE;18.504;382226.932;3.95261;5.97638;1.67284;2
GYRO;18.505;382226.932;3.00308;-2.15613;-2.30034;2
MAGN;18.505;382226.932;7.97272;-22.97516;-30.96466;3
AHRS;18.506;382226.941;63.2633;-40.4273;75.9886;0.56895;0.07112;0.34904;3
LIGH;18.521;382226.901;440.4;3
LIGH;18.521;382226.952;966.2;3
ACCE;18.525;382226.952;3.80083;6.10574;1.75569;2
GYRO;18.525;382226.952;2.91551;-1.81009;-2.66130;2
MAGN;18.525;382226.952;6.95648;-25.61188;-28.63770;3
AHRS;18.526;382226.961;67.6869;-42.3749;75.9014;0.59408;0.08264;0.31753;3
ACCE;18.544;382226.972;3.71501;6.43178;0.84892;2
GYRO;18.545;382226.972;2.92926;-1.24362;-3.00821;2
MAGN;18.546;382226.972;6.57043;-26.15204;-27.65808;3
PRES;18.546;382226.952;1014.7523;3
AHRS;18.546;382226.981;72.3872;-43.2785;75.3679;0.61632;0.10003;0.28624;3
ACCE;18.564;382226.992;3.87489;6.52931;0.08942;2
GYRO;18.565;382226.992;2.84290;-0.48462;-3.42578;2
MAGN;18.565;382226.992;7.63245;-27.79388;-26.62048;3
AHRS;18.566;382227.001;77.3412;-41.7956;73.2217;0.63466;0.12458;0.25608;3
WIFI;18.567;382223.015;eduroam;00:13:c3:44:b0:71;-83
WIFI;18.567;382226.983;eduroam;00:13:c3:44:c7:21;-76
WIFI;18.567;382226.983;UJI;00:13:c3:44:c7:20;-79
WIFI;18.567;382226.983;eduroam;00:19:56:ac:7b:01;-72
WIFI;18.567;382226.983;UJI;00:19:56:ac:7b:00;-72
WIFI;18.567;382226.983;eduroam;00:13:c3:44:b5:61;-78
WIFI;18.567;382226.983;eduroam;00:1a:6d:9b:9a:21;-77
WIFI;18.567;382226.983;eduroam;00:1a:a1:5c:f9:61;-70
WIFI;18.567;382223.015;RobInLab Guest;06:25:bc:8a:8d:89;-81
WIFI;18.567;382226.983;Pruebas;2e:d9:9f:d9:fa:21;-82
WIFI;18.567;382223.015;RobInLab WiFiNet;00:25:bc:8a:8d:89;-83
WIFI;18.567;382226.983;eduroam;00:13:c3:44:d6:71;-82
WIFI;18.567;382226.983;UJI;00:1a:a1:5c:f9:60;-70
WIFI;18.567;382223.015;UJI;00:13:c3:44:b5:60;-72
WIFI;18.567;382226.983;UJI;00:1a:6d:9b:9a:20;-77
WIFI;18.567;382226.983;PIROBOTNET;00:12:17:de:2b:03;-83
WIFI;18.567;382226.984;eduroam;00:13:c3:44:d8:e1;-76
WIFI;18.567;382226.983;eduroam;00:14:69:f2:35:51;-81
WIFI;18.567;382226.983;UJI;00:13:c3:44:d8:e0;-82
WIFI;18.567;382226.983;UJI;06:27:22:0b:c4:39;-83
WIFI;18.567;382226.983;UJI;00:13:c3:44:d8:20;-82
WIFI;18.567;382223.015;ma_wifi;74:ea:3a:a0:52:82;-86
WIFI;18.567;382223.015;Pruebas;c8:d1:5e:64:e1:d8;-87
WIFI;18.567;382226.983;eduroam;00:13:c3:44:d8:21;-83
WIFI;18.567;382226.983;UJI;00:13:c3:44:d6:70;-82
WIFI;18.567;382226.983;eduroam;00:13:c3:44:d9:b1;-84
WIFI;18.567;382226.983;eduroam;00:27:22:0b:c4:39;-84
WIFI;18.567;382226.983;RNCS_24g;90:f6:52:ff:cd:71;-84
WIFI;18.567;382226.983;UJI;00:14:69:f2:35:50;-79
WIFI;18.567;382226.984;UJI;00:13:c3:44:ee:f0;-85
WIFI;18.567;382226.984;UJI;00:13:c3:44:b0:70;-86
PRES;18.579;382226.985;1014.7523;3
ACCE;18.584;382227.012;3.82217;6.09886;0.08453;2
GYRO;18.584;382227.012;2.71262;0.17912;-4.03355;2
MAGN;18.585;382227.012;10.01282;-29.61731;-23.71674;3
AHRS;18.585;382227.020;82.5101;-32.6405;64.1797;0.64838;0.15722;0.22630;3
ACCE;18.604;382227.032;3.05157;5.54506;0.03970;2
GYRO;18.605;382227.032;2.65129;0.59772;-4.79166;2
MAGN;18.605;382227.032;11.12671;-30.03387;-22.22443;3
PRES;18.606;382227.019;1014.7523;3
AHRS;18.606;382227.040;86.5146;20.5344;11.6245;0.65769;0.19743;0.19409;3
LIGH;18.622;382227.002;925.4;3
LIGH;18.622;382227.053;797.9;3
ACCE;18.624;382227.053;1.34285;5.31563;-0.52049;2
GYRO;18.624;382227.053;2.67682;0.78906;-5.47720;2
MAGN;18.625;382227.053;12.78381;-31.27747;-21.81854;3
AHRS;18.625;382227.060;82.7065;89.0290;-56.0982;0.66326;0.24292;0.15711;3
PRES;18.633;382227.053;1014.7523;3
ACCE;18.643;382227.073;-0.97368;5.39255;-2.95822;2
GYRO;18.644;382227.073;2.88069;1.22104;-5.82069;2
MAGN;18.645;382227.073;17.12036;-30.46570;-18.55774;3
AHRS;18.645;382227.080;75.8516;103.7410;-69.7121;0.66604;0.29227;0.11839;3
ACCE;18.664;382227.093;-4.92607;5.74449;-7.61784;2
GYRO;18.664;382227.093;2.72711;1.97385;-5.76244;2
MAGN;18.665;382227.093;19.05823;-29.52728;-16.79077;3
PRES;18.666;382227.086;1014.7523;3
AHRS;18.666;382227.100;68.6403;109.9169;-74.0093;0.66551;0.34515;0.08322;3
ACCE;18.683;382227.113;-5.74161;5.95724;-10.61035;2
GYRO;18.684;382227.113;1.92247;2.03099;-5.29549;2
MAGN;18.684;382227.113;21.85059;-28.96881;-15.15503;3
AHRS;18.685;382227.120;61.8881;112.8387;-74.8280;0.66002;0.39473;0.05203;3
PRES;18.692;382227.120;1014.7523;3
ACCE;18.703;382227.133;-5.85103;5.29657;-9.00221;2
GYRO;18.703;382227.133;0.82977;1.65808;-4.89090;2
MAGN;18.704;382227.133;26.70288;-26.62811;-11.64551;3
AHRS;18.704;382227.140;56.1099;113.4784;-73.3461;0.64761;0.43780;0.02635;3
ACCE;18.723;382227.153;-6.18182;4.45227;-5.46964;2
GYRO;18.724;382227.153;0.16666;1.55150;-4.62523;2
MAGN;18.724;382227.153;28.33862;-25.64545;-10.36987;3
PRES;18.725;382227.153;1014.7523;3
AHRS;18.725;382227.159;50.9775;113.0818;-70.6314;0.62894;0.47734;0.00525;3
ACCE;18.743;382227.173;-6.91640;4.03053;-3.62843;2
GYRO;18.744;382227.173;0.17380;1.68552;-4.34738;2
MAGN;18.744;382227.173;30.60455;-22.66541;-8.85620;3
AHRS;18.744;382227.179;46.1993;113.0359;-68.0759;0.60878;0.51459;-0.01288;3
PRES;18.752;382227.187;1014.7523;3
ACCE;18.762;382227.194;-7.81461;3.76543;-3.32082;2
GYRO;18.763;382227.194;0.46547;2.14662;-3.92737;2
MAGN;18.763;382227.194;33.73566;-18.01910;-7.04041;3
AHRS;18.764;382227.199;41.7230;114.0337;-66.2118;0.59052;0.55071;-0.02762;3
LIGH;18.778;382227.103;580.5;3
LIGH;18.779;382227.153;349.2;3
LIGH;18.779;382227.204;118.0;3
ACCE;18.782;382227.214;-6.61372;3.52194;-3.50784;2
GYRO;18.783;382227.214;0.73160;2.40659;-3.53322;2
MAGN;18.783;382227.214;34.58252;-16.70227;-6.58264;3
AHRS;18.784;382227.219;37.5771;115.8990;-64.9112;0.57483;0.58536;-0.03926;3
ACCE;18.802;382227.234;-4.17577;3.17091;-4.34906;2
GYRO;18.803;382227.234;0.83627;1.97136;-3.64661;2
MAGN;18.803;382227.234;37.24365;-13.53455;-4.47998;3
AHRS;18.803;382227.239;33.4697;117.6492;-63.7603;0.55931;0.61703;-0.05262;3
PRES;18.811;382227.220;1014.7523;3
SOUN;18.818;1290.49;0.03938;65.89
ACCE;18.822;382227.254;-4.33475;2.92357;-4.77698;2
GYRO;18.822;382227.254;0.85909;1.38217;-4.17044;2
MAGN;18.823;382227.254;38.38501;-9.89838;-1.26038;3
AHRS;18.823;382227.259;28.9739;118.6900;-62.2873;0.53993;0.64689;-0.07113;3
PROX;18.824;382227.254;0.0;3
ACCE;18.842;382227.274;-4.61150;2.98155;-6.53894;2
GYRO;18.843;382227.274;0.84348;1.43703;-4.59396;2
MAGN;18.843;382227.274;38.46436;-9.10797;-0.49133;3
PRES;18.844;382227.254;1014.7540;3
AHRS;18.844;382227.278;24.0218;119.4855;-60.4607;0.51597;0.67717;-0.09284;3
ACCE;18.862;382227.294;-4.71745;3.27583;-9.04726;2
GYRO;18.862;382227.294;0.65987;2.22954;-4.87071;2
MAGN;18.863;382227.294;38.59863;-5.21545;0.42725;3
AHRS;18.863;382227.298;18.8595;121.0266;-58.3960;0.48930;0.71026;-0.11238;3
PRES;18.871;382227.288;1014.7623;3
ACCE;18.881;382227.314;-5.68405;2.07019;-9.28879;2
GYRO;18.882;382227.314;0.36723;4.28236;-4.89191;2
MAGN;18.883;382227.314;39.45312;-0.65918;0.93079;3
AHRS;18.883;382227.318;13.8284;124.5164;-55.9077;0.46136;0.74984;-0.12250;3
ACCE;18.902;382227.335;-5.91566;-1.35303;-7.11859;2
GYRO;18.902;382227.335;0.43649;6.02728;-4.93790;2
MAGN;18.903;382227.335;39.64539;0.17242;0.99182;3
PRES;18.904;382227.321;1014.7579;3
AHRS;18.904;382227.338;8.9559;130.3047;-53.0119;0.43310;0.79493;-0.12356;3
ACCE;18.923;382227.355;-8.33556;-4.26611;-3.74644;2
GYRO;18.923;382227.355;1.11302;5.93488;-4.98322;2
MAGN;18.924;382227.355;38.22632;5.55878;4.58832;3
AHRS;18.924;382227.358;3.9349;136.8502;-50.0857;0.40484;0.83668;-0.12664;3
LIGH;18.928;382227.254;78.1;3
LIGH;18.928;382227.304;102.3;3
LIGH;18.929;382227.355;126.5;3
PRES;18.930;382227.355;1014.7523;3
ACCE;18.941;382227.375;-9.95927;-4.28673;-5.80705;2
GYRO;18.942;382227.375;2.33298;5.44971;-4.30434;2
MAGN;18.942;382227.375;36.63025;12.92725;11.17401;3
AHRS;18.942;382227.377;-1.2123;142.8052;-47.6368;0.37964;0.86837;-0.13796;3
ACCE;18.961;382227.395;-9.03297;-2.54385;-13.88312;2
GYRO;18.962;382227.395;2.80887;5.58412;-2.97791;2
MAGN;18.962;382227.395;36.43951;13.84125;12.02240;3
PRES;18.962;382227.388;1014.7523;3
AHRS;18.963;382227.398;-6.2338;149.0034;-46.0276;0.36281;0.89131;-0.15254;3
ACCE;18.981;382227.415;-7.53304;-2.33580;-16.66673;2
GYRO;18.981;382227.415;1.71536;5.04622;-1.81856;2
MAGN;18.982;382227.415;30.60760;19.07501;16.25366;3
AHRS;18.982;382227.417;-9.6830;155.0361;-44.9785;0.35528;0.90587;-0.15852;3
PRES;18.990;382227.422;1014.7523;3
ACCE;19.000;382227.435;-8.68259;-2.72453;-11.59985;2
GYRO;19.001;382227.435;0.41629;3.04567;-1.00682;2
MAGN;19.001;382227.435;26.96686;22.02911;18.43109;3
AHRS;19.002;382227.437;-11.2306;159.5968;-43.8629;0.34975;0.91506;-0.15517;3
ACCE;19.022;382227.455;-7.08792;-2.65970;-8.79800;2
GYRO;19.022;382227.455;0.14861;1.74382;-0.07826;2
MAGN;19.023;382227.455;26.65253;22.27936;18.60809;3
PRES;19.023;382227.455;1014.7617;3
AHRS;19.024;382227.457;-11.6437;162.0757;-43.2260;0.34727;0.91943;-0.15024;3
LIGH;19.025;382227.405;893.1;3
LIGH;19.025;382227.455;1876.6;3
ACCE;19.040;382227.476;-1.52151;-1.53986;-9.25290;2
GYRO;19.042;382227.476;0.45465;1.67491;0.37433;2
MAGN;19.042;382227.476;23.19641;24.79095;20.14160;3
AHRS;19.043;382227.477;-11.9196;163.7664;-43.4618;0.35094;0.92008;-0.14748;3
ACCE;19.060;382227.496;0.34233;-2.01047;-10.28471;2
GYRO;19.061;382227.496;0.78311;2.67723;0.05502;2
MAGN;19.061;382227.496;21.34552;24.02191;20.25452;3
AHRS;19.062;382227.497;-12.5311;166.2181;-43.8770;0.35655;0.92028;-0.14506;3
ACCE;19.080;382227.516;-1.47104;-3.46649;-10.77870;2
GYRO;19.081;382227.516;0.92400;3.08339;-0.34366;2
MAGN;19.081;382227.516;21.25244;23.96698;20.25452;3
PRES;19.082;382227.489;1014.7623;3
AHRS;19.082;382227.517;-13.5188;169.5888;-43.9193;0.35992;0.92120;-0.14240;3
ACCE;19.100;382227.536;-1.92166;-3.68602;-11.92526;2
GYRO;19.100;382227.536;0.88017;2.18942;-0.25941;2
MAGN;19.101;382227.536;20.75806;24.13025;22.66541;3
AHRS;19.101;382227.536;-14.6123;172.6125;-43.7101;0.36087;0.92173;-0.14157;3
PRES;19.109;382227.523;1014.7623;3
ACCE;19.119;382227.556;-0.39572;-3.28207;-13.18248;2
AHRS;19.121;382227.556;-15.4209;174.3961;-43.5655;-0.36120;-0.92154;0.14241;3
GYRO;19.122;382227.556;0.49901;0.98653;-0.07170;2
MAGN;19.122;382227.556;18.73932;26.80969;23.05298;3
LIGH;19.125;382227.506;2174.4;3
LIGH;19.125;382227.556;2368.4;3
PRES;19.140;382227.556;1014.7623;3
AHRS;19.141;382227.576;-15.7240;175.2629;-43.4077;-0.36077;-0.92168;0.14212;3
ACCE;19.160;382227.576;2.08829;-2.74893;-11.11722;2
GYRO;19.160;382227.576;0.04088;0.46988;-0.14540;2
MAGN;19.161;382227.576;18.71490;26.82953;23.06061;3
AHRS;19.162;382227.596;-15.8416;176.5855;-43.0389;-0.35934;-0.92251;0.13897;3
PRES;19.169;382227.590;1014.7623;3
ACCE;19.179;382227.596;1.83195;-3.07903;-8.85393;2
GYRO;19.180;382227.596;0.14102;1.55685;-0.52383;2
MAGN;19.181;382227.596;17.51556;25.66376;24.21722;3
AHRS;19.181;382227.616;-16.3214;179.3080;-42.3793;-0.35699;-0.92324;0.13451;3
ACCE;19.199;382227.617;1.13214;-3.46309;-9.66708;2
GYRO;19.200;382227.617;0.63065;2.83527;-0.67911;2
MAGN;19.200;382227.617;16.35742;26.16119;24.70093;3
PRES;19.201;382227.623;1014.7623;3
AHRS;19.201;382227.636;-17.2116;-177.0859;-41.5026;-0.35377;-0.92295;0.13097;3
ACCE;19.219;382227.637;1.67375;-3.42094;-10.39598;2
GYRO;19.219;382227.637;0.90797;3.07436;-0.74944;2
MAGN;19.220;382227.637;16.30554;26.16119;24.71771;3
AHRS;19.220;382227.656;-18.1877;-173.2599;-40.4625;-0.34959;-0.92170;0.12797;3
LIGH;19.226;382227.606;2403.1;3
LIGH;19.227;382227.657;2413.6;3
PROX;19.227;382227.657;5.0;3
PRES;19.228;382227.657;1014.7623;3
ACCE;19.239;382227.657;2.23463;-3.07088;-11.51810;2
GYRO;19.239;382227.657;0.86891;3.12880;-0.81010;2
MAGN;19.240;382227.657;15.11536;26.34583;25.02136;3
AHRS;19.240;382227.675;-18.8599;-169.2595;-39.3421;-0.34505;-0.91968;0.12252;3
SOUN;19.258;1179.20;0.03599;65.10
ACCE;19.261;382227.677;1.70932;-3.20314;-12.55637;2
GYRO;19.261;382227.677;0.50002;3.33453;-0.76532;2
MAGN;19.262;382227.677;11.80115;29.02985;24.86572;3
PRES;19.262;382227.690;1014.7623;3
AHRS;19.263;382227.695;-19.0129;-165.2902;-38.2939;-0.34080;-0.91711;0.11333;3
ACCE;19.279;382227.697;1.59291;-3.16147;-12.47246;2
GYRO;19.279;382227.697;0.01857;3.21664;-0.59479;2
MAGN;19.279;382227.697;11.63940;29.09393;24.77264;3
AHRS;19.280;382227.715;-18.6639;-161.5490;-37.6293;-0.33873;-0.91357;0.10048;3
PRES;19.288;382227.724;1014.7623;3
ACCE;19.298;382227.717;1.59462;-2.88690;-10.96321;2
GYRO;19.298;382227.717;-0.40523;3.14326;-0.35936;2
MAGN;19.299;382227.717;9.68475;29.60968;23.96851;3
AHRS;19.299;382227.735;-18.0107;-158.2307;-37.3406;-0.33849;-0.90940;0.08592;3
ACCE;19.318;382227.737;2.90623;-2.66151;-9.60461;2
GYRO;19.319;382227.737;-0.59721;2.66859;-0.22520;2
MAGN;19.319;382227.737;6.23322;28.86047;24.70093;3
AHRS;19.320;382227.755;-17.2763;-155.3638;-37.2724;-0.33902;-0.90501;0.07164;3
LIGH;19.326;382227.707;2134.0;3
LIGH;19.326;382227.758;1810.0;3
ACCE;19.338;382227.758;3.73080;-2.47409;-8.72517;2
GYRO;19.338;382227.758;-0.60121;2.54044;-0.18312;2
MAGN;19.339;382227.758;5.80292;29.05121;24.79401;3
AHRS;19.339;382227.775;-16.5767;-152.2398;-37.3286;-0.34020;-0.89907;0.05662;3
PRES;19.347;382227.758;1014.7623;3
ACCE;19.358;382227.778;4.36218;-2.54849;-9.07240;2
GYRO;19.358;382227.778;-0.60535;3.26945;-0.12946;2
MAGN;19.359;382227.778;2.85339;29.97437;25.64087;3
AHRS;19.359;382227.794;-15.8418;-148.3259;-37.4718;-0.34168;-0.89029;0.03873;3
ACCE;19.378;382227.798;5.03348;-2.77827;-9.41614;2
GYRO;19.378;382227.798;-0.84898;4.02742;-0.20726;2
MAGN;19.379;382227.798;1.00250;28.69110;27.16980;3
PRES;19.379;382227.791;1014.7623;3
AHRS;19.380;382227.814;-14.5708;-143.6052;-37.5819;-0.34103;-0.87933;0.01427;3
ACCE;19.397;382227.818;6.62726;-1.27707;-8.69333;2
GYRO;19.398;382227.818;-1.47162;4.83730;-0.74879;2
MAGN;19.398;382227.818;0.53101;28.59650;27.26288;3
AHRS;19.399;382227.834;-12.5682;-137.7543;-37.9905;-0.33909;-0.86388;-0.02005;3
PRES;19.407;382227.825;1014.7623;3
ACCE;19.417;382227.838;4.64171;-1.49207;-8.34673;2
GYRO;19.418;382227.838;-1.99887;5.86751;-0.33847;2
MAGN;19.419;382227.838;-2.58484;27.87933;27.63214;3
AHRS;19.419;382227.854;-10.7883;-131.6162;-39.4628;-0.34286;-0.84181;-0.05702;3
LIGH;19.427;382227.808;1890.2;3
LIGH;19.428;382227.858;2032.2;3
ACCE;19.437;382227.858;5.69630;-1.60419;-5.53180;2
GYRO;19.438;382227.858;-2.12753;5.37680;0.66597;2
MAGN;19.438;382227.858;-6.76117;26.66626;27.49939;3
PRES;19.439;382227.858;1014.7623;3
AHRS;19.439;382227.874;-9.9954;-126.3965;-41.6487;-0.35282;-0.81713;-0.08701;3
ACCE;19.457;382227.878;7.99545;-1.89272;-2.42311;2
GYRO;19.457;382227.878;-1.37917;4.23509;1.06921;2
MAGN;19.458;382227.878;-7.96967;26.39313;27.23389;3
AHRS;19.458;382227.894;-10.2703;-122.0518;-43.4236;-0.36262;-0.79347;-0.10574;3
PRES;19.466;382227.892;1014.7623;3
ACCE;19.477;382227.899;9.34995;-1.64888;-4.14888;2
GYRO;19.477;382227.899;-0.45206;3.69887;1.05861;2
MAGN;19.477;382227.899;-12.36572;25.27618;26.22681;3
AHRS;19.478;382227.913;-11.0051;-117.9886;-44.3814;-0.36797;-0.77132;-0.11756;3
ACCE;19.497;382227.919;9.50758;-1.56505;-6.71432;2
GYRO;19.497;382227.919;-0.43649;3.60526;0.88780;2
MAGN;19.498;382227.919;-13.51013;24.64142;25.85297;3
PRES;19.498;382227.925;1014.7623;3
AHRS;19.499;382227.933;-11.5187;-114.2806;-45.2871;-0.37202;-0.75038;-0.13004;3
ACCE;19.517;382227.939;9.80705;-1.73686;-6.19064;2
GYRO;19.517;382227.939;-1.12556;3.18300;0.73407;2
MAGN;19.517;382227.939;-14.48669;24.50104;25.62714;3
AHRS;19.518;382227.953;-11.6185;-111.2042;-46.8661;-0.37892;-0.73045;-0.14688;3
PRES;19.526;382227.959;1014.7623;3
LIGH;19.527;382227.909;1781.1;3
LIGH;19.528;382227.959;1470.1;3
ACCE;19.536;382227.959;9.56480;-1.85933;-4.09933;2
GYRO;19.537;382227.959;-1.90834;2.87563;0.58150;2
MAGN;19.537;382227.959;-17.34924;24.42932;24.93591;3
AHRS;19.538;382227.973;-11.3149;-108.4843;-49.2276;-0.38871;-0.71017;-0.16947;3
ACCE;19.556;382227.979;9.44987;-1.33951;-3.64931;2
GYRO;19.557;382227.979;-2.45523;2.62100;0.25052;2
MAGN;19.557;382227.979;-18.06641;25.14801;24.70093;3
PRES;19.558;382227.992;1014.7623;3
AHRS;19.558;382227.993;-10.5755;-106.2046;-51.9736;-0.39865;-0.69155;-0.19570;3
ACCE;19.576;382227.999;9.96153;-0.88977;-4.03876;2
GYRO;19.576;382227.999;-2.64497;2.08737;-0.15602;2
MAGN;19.577;382227.999;-18.33801;24.55139;24.64905;3
AHRS;19.577;382228.013;-9.4487;-104.4243;-54.7633;-0.40704;-0.67615;-0.22305;3
ACCE;19.596;382228.019;9.83392;-0.89780;-4.67307;2
GYRO;19.596;382228.019;-2.72256;1.80394;-0.50500;2
MAGN;19.597;382228.019;-19.53430;22.55402;24.70245;3
AHRS;19.597;382228.033;-8.0442;-102.9013;-57.5837;-0.41405;-0.66265;-0.25133;3
ACCE;19.616;382228.039;9.21446;-0.72618;-1.73877;2
GYRO;19.616;382228.039;-2.58156;1.77457;-0.70284;2
MAGN;19.617;382228.039;-20.76721;21.09833;25.03052;3
PRES;19.617;382228.026;1014.7623;3
AHRS;19.618;382228.052;-6.5995;-101.2255;-60.1187;-0.41810;-0.64952;-0.27882;3
LIGH;19.629;382228.009;1273.7;3
LIGH;19.629;382228.060;1094.8;3
ACCE;19.635;382228.060;8.42746;-1.21861;0.20638;2
GYRO;19.636;382228.060;-1.70142;1.89471;-0.62083;2
MAGN;19.637;382228.060;-21.13800;20.60242;24.78943;3
AHRS;19.637;382228.072;-5.6215;-99.1213;-61.7721;-0.41752;-0.63605;-0.30054;3
PRES;19.645;382228.060;1014.7623;3
ACCE;19.655;382228.080;7.85654;-1.04726;-1.79697;2
GYRO;19.656;382228.080;-1.02699;2.24989;-0.23996;2
MAGN;19.656;382228.080;-23.32458;19.10400;23.74420;3
AHRS;19.657;382228.092;-5.2385;-96.6109;-62.8536;-0.41487;-0.62065;-0.31734;3
ACCE;19.676;382228.100;8.29620;-0.45612;-4.07848;2
GYRO;19.677;382228.100;-1.40582;2.67293;0.19948;2
MAGN;19.678;382228.100;-25.83008;18.06030;22.72491;3
PRES;19.678;382228.093;1014.7623;3
AHRS;19.678;382228.112;-5.3160;-93.7671;-64.4847;-0.41583;-0.59983;-0.33562;3
ACCE;19.695;382228.120;9.78261;-0.03119;-4.58978;2
GYRO;19.696;382228.120;-2.53969;3.17874;0.50829;2
MAGN;19.696;382228.120;-26.59302;17.57507;22.11761;3
AHRS;19.697;382228.132;-5.6687;-90.5492;-67.3632;-0.42249;-0.57120;-0.36055;3
PRES;19.704;382228.127;1014.7623;3
ACCE;19.715;382228.140;10.21645;-0.10788;-0.32164;2
GYRO;19.715;382228.140;-3.48819;3.58064;0.60606;2
MAGN;19.716;382228.140;-28.11737;15.58380;20.68329;3
AHRS;19.716;382228.152;-6.2818;-87.0517;-71.2538;-0.43285;-0.53580;-0.39105;3
LIGH;19.729;382228.110;996.9;3
LIGH;19.730;382228.160;911.4;3
ACCE;19.735;382228.160;10.37506;-0.14319;4.49142;2
GYRO;19.735;382228.160;-3.15569;3.50537;0.77238;2
MAGN;19.736;382228.160;-28.69873;13.84125;19.92645;3
PRES;19.736;382228.160;1014.7623;3
AHRS;19.737;382228.171;-7.3052;-83.4179;-74.6741;-0.44053;-0.49909;-0.41815;3
ACCE;19.755;382228.180;10.48251;-0.14864;2.04254;2
GYRO;19.755;382228.180;-1.82700;3.22301;0.86057;2
MAGN;19.755;382228.180;-30.16357;13.60931;18.94836;3
AHRS;19.756;382228.191;-8.4557;-79.9920;-76.5023;-0.44119;-0.46840;-0.43579;3
PRES;19.764;382228.194;1014.7623;3
ACCE;19.774;382228.201;10.24510;-0.37624;0.73384;2
GYRO;19.775;382228.201;-1.26205;3.20642;0.69795;2
MAGN;19.775;382228.201;-31.82526;12.93640;16.77551;3
AHRS;19.776;382228.211;-9.4324;-76.6161;-77.6579;-0.43761;-0.44082;-0.45063;3
ACCE;19.795;382228.221;10.34981;-0.75478;0.71794;2
GYRO;19.795;382228.221;-1.36589;2.87488;0.39917;2
MAGN;19.795;382228.221;-31.73523;12.49237;15.64484;3
PRES;19.796;382228.227;1014.7623;3
AHRS;19.796;382228.231;-10.1929;-73.6643;-78.9771;-0.43458;-0.41560;-0.46588;3
SOUN;19.809;343.15;0.01047;54.38
ACCE;19.814;382228.241;10.08405;-1.31824;1.14474;2
GYRO;19.815;382228.241;-1.68570;2.30493;-0.12973;2
MAGN;19.815;382228.241;-32.32880;13.42163;14.90326;3
AHRS;19.815;382228.251;-10.5563;-71.4681;-80.7958;-0.43376;-0.39449;-0.48293;3
LIGH;19.831;382228.211;853.4;3
LIGH;19.831;382228.261;799.6;3
ACCE;19.834;382228.261;9.53362;-2.33815;2.71698;2
GYRO;19.834;382228.261;-1.98553;1.79626;-0.70370;2
MAGN;19.835;382228.261;-33.70056;13.21564;12.72125;3
AHRS;19.835;382228.271;-10.5120;-69.8956;-83.1685;-0.43476;-0.37683;-0.50250;3
ACCE;19.854;382228.281;8.94368;-2.83725;3.89072;2
GYRO;19.855;382228.281;-1.95784;1.51323;-1.01799;2
MAGN;19.855;382228.281;-34.43604;12.15363;11.36475;3
PRES;19.855;382228.261;1014.7623;3
AHRS;19.856;382228.290;-10.2206;-68.6059;-85.7174;-0.43575;-0.36142;-0.52286;3
ACCE;19.874;382228.301;8.07173;-2.91623;4.61862;2
GYRO;19.874;382228.301;-1.65179;1.39720;-1.12666;2
MAGN;19.875;382228.301;-34.80682;11.22894;11.00464;3
AHRS;19.875;382228.310;-9.7502;-67.3718;-88.0010;-0.43476;-0.34840;-0.54203;3
PRES;19.883;382228.295;1014.7623;3
ACCE;19.893;382228.321;6.27928;-3.14928;3.12842;2
GYRO;19.894;382228.321;-1.43449;1.54889;-1.08000;2
MAGN;19.895;382228.321;-34.82666;10.18219;9.13086;3
AHRS;19.895;382228.330;-9.2771;-65.9039;-90.0527;-0.43150;-0.33518;-0.56059;3
ACCE;19.914;382228.342;6.11763;-2.93665;2.15050;2
GYRO;19.914;382228.342;-1.77480;1.89557;-0.65775;2
MAGN;19.915;382228.342;-34.60388;9.96094;7.90710;3
PRES;19.915;382228.328;1014.7623;3
AHRS;19.915;382228.350;-9.4053;-64.1388;-92.2647;-0.42964;-0.31662;-0.57871;3
LIGH;19.930;382228.311;734.6;3
LIGH;19.931;382228.362;667.8;3
ACCE;19.933;382228.362;7.91853;-2.16774;3.60345;2
GYRO;19.934;382228.362;-2.22151;2.17986;-0.29184;2
MAGN;19.935;382228.362;-35.80475;8.76007;7.32117;3
AHRS;19.935;382228.370;-10.2125;-62.1161;-94.7095;-0.42963;-0.29204;-0.59651;3
PRES;19.942;382228.362;1014.7623;3
ACCE;19.953;382228.382;8.31143;-1.57533;5.08194;2
GYRO;19.954;382228.382;-1.80298;1.87587;-0.39537;2
MAGN;19.954;382228.382;-36.73248;6.80695;6.01807;3
AHRS;19.955;382228.390;-10.8461;-60.3038;-96.8087;-0.42821;-0.27085;-0.61225;3
ACCE;19.973;382228.402;8.61821;-1.98933;3.16875;2
GYRO;19.974;382228.402;-0.94566;0.86800;-0.90613;2
MAGN;19.974;382228.402;-36.79810;6.07910;5.43671;3
PRES;19.974;382228.395;1014.7623;3
AHRS;19.975;382228.410;-10.6036;-59.4020;-98.2897;-0.42566;-0.26202;-0.62424;3
ACCE;19.993;382228.422;7.24789;-3.55344;4.01329;2
GYRO;19.993;382228.422;-0.88457;0.29398;-1.31682;2
MAGN;19.994;382228.422;-36.58295;6.50940;3.75671;3
AHRS;19.994;382228.429;-9.8524;-59.3982;-99.9130;-0.42588;-0.26047;-0.63516;3
PRES;20.002;382228.429;1014.7623;3
ACCE;20.012;382228.442;6.01003;-4.43977;3.67007;2
GYRO;20.013;382228.442;-1.57359;1.17651;-0.90704;2
MAGN;20.014;382228.442;-37.12158;4.99115;2.37274;3
AHRS;20.014;382228.449;-9.7621;-58.6035;-102.0148;-0.42569;-0.24916;-0.64912;3
LIGH;20.055;382228.412;594.3;3
LIGH;20.057;382228.462;519.8;3
AHRS;20.058;382228.469;-10.7869;-57.0151;-104.2478;-0.42578;-0.22653;-0.66302;3
ACCE;20.061;382228.462;6.69827;-3.61885;3.60001;2
GYRO;20.064;382228.462;-2.00769;1.76215;-0.10548;2
MAGN;20.065;382228.462;-37.47253;4.05426;2.14386;3
PRES;20.066;382228.462;1014.7623;3
ACCE;20.067;382228.483;8.99812;-1.52515;5.68074;2
GYRO;20.068;382228.483;-1.94809;1.73732;0.24651;2
MAGN;20.070;382228.483;-37.24365;3.59344;1.24512;3
AHRS;20.076;382228.489;-12.2614;-55.4059;-106.0731;-0.42619;-0.20239;-0.67353;3
PRES;20.077;382228.496;1014.7623;3
ACCE;20.078;382228.503;8.42345;-1.61324;6.36270;2
AHRS;20.081;382228.509;-13.1720;-53.9929;-107.3819;-0.42390;-0.18467;-0.68246;3
GYRO;20.083;382228.503;-1.32573;1.46548;-0.09444;2
MAGN;20.084;382228.503;-38.07983;3.14178;0.13733;3
ACCE;20.092;382228.523;7.36661;-2.92189;5.00380;2
GYRO;20.092;382228.523;-0.66830;1.08478;-0.36942;2
MAGN;20.093;382228.523;-38.48572;3.04108;-0.16174;3
AHRS;20.093;382228.529;-13.3787;-52.8765;-108.3106;-0.41953;-0.17440;-0.69052;3
ACCE;20.112;382228.543;6.89153;-3.28128;4.86119;2
GYRO;20.112;382228.543;-0.51973;0.83815;-0.31209;2
MAGN;20.113;382228.543;-38.11798;3.40881;-2.19727;3
AHRS;20.113;382228.548;-13.4554;-52.0680;-109.0726;-0.41609;-0.16716;-0.69697;3
PRES;20.121;382228.530;1014.7523;3
ACCE;20.132;382228.563;7.25986;-2.77647;4.57303;2
GYRO;20.134;382228.563;-0.50449;0.77802;-0.18906;2
AHRS;20.134;382228.568;-13.6529;-51.3358;-109.7248;-0.41337;-0.15992;-0.70222;3
MAGN;20.134;382228.563;-38.85803;2.66876;-2.83661;3
LIGH;20.135;382228.513;457.9;3
LIGH;20.135;382228.563;398.0;3
ACCE;20.152;382228.583;7.51453;-2.23688;4.29341;2
GYRO;20.153;382228.583;-0.58498;0.74480;-0.14674;2
MAGN;20.153;382228.583;-39.01672;2.56042;-3.05328;3
PRES;20.154;382228.563;1014.7523;3
AHRS;20.154;382228.588;-13.9264;-50.6621;-110.3666;-0.41123;-0.15252;-0.70696;3
ACCE;20.172;382228.603;7.48401;-2.46463;4.22423;2
GYRO;20.172;382228.603;-0.78563;0.63292;-0.25314;2
MAGN;20.172;382228.603;-38.88855;2.42920;-3.94287;3
AHRS;20.173;382228.608;-14.2577;-50.1466;-111.1833;-0.41045;-0.14488;-0.71179;3
PRES;20.181;382228.597;1014.7523;3
ACCE;20.191;382228.624;7.25291;-2.79153;4.77486;2
GYRO;20.192;382228.624;-1.03923;0.42020;-0.42538;2
MAGN;20.193;382228.624;-37.78534;2.12402;-5.76172;3
AHRS;20.193;382228.628;-14.6417;-49.9248;-112.3591;-0.41205;-0.13701;-0.71711;3
ACCE;20.212;382228.644;7.29471;-2.74323;4.89677;2
GYRO;20.212;382228.644;-1.21997;0.09221;-0.63974;2
MAGN;20.213;382228.644;-37.49847;2.05383;-6.18134;3
PRES;20.213;382228.630;1014.7523;3
AHRS;20.213;382228.648;-15.0114;-50.0994;-113.8773;-0.41637;-0.12983;-0.72258;3
ACCE;20.232;382228.664;7.84041;-3.17169;3.90546;2
GYRO;20.232;382228.664;-1.43245;-0.31483;-0.96500;2
MAGN;20.232;382228.664;-38.18817;1.91650;-4.69971;3
AHRS;20.233;382228.668;-15.2605;-50.8114;-115.7752;-0.42393;-0.12445;-0.72804;3
LIGH;20.233;382228.614;370.5;3
LIGH;20.233;382228.664;348.0;3
PRES;20.241;382228.664;1014.7523;3
SOUN;20.249;180.46;0.00551;48.80
ACCE;20.252;382228.684;7.93523;-3.57861;3.08894;2
GYRO;20.252;382228.684;-1.94511;-0.65817;-1.23875;2
MAGN;20.252;382228.684;-38.06305;1.60522;-6.01349;3
AHRS;20.253;382228.687;-15.5176;-52.1297;-118.2990;-0.43595;-0.11914;-0.73372;3
ACCE;20.271;382228.704;7.85013;-3.84590;4.06042;2
GYRO;20.272;382228.704;-2.49385;-0.72839;-1.25224;2
MAGN;20.272;382228.704;-38.00507;1.54877;-6.34613;3
PRES;20.272;382228.697;1014.7455;3
AHRS;20.273;382228.707;-16.0101;-53.8208;-121.4699;-0.45169;-0.11076;-0.73951;3
ACCE;20.293;382228.724;8.10681;-3.17821;5.16051;2
GYRO;20.294;382228.724;-2.61316;-0.54510;-1.14932;2
MAGN;20.294;382228.724;-37.86011;1.11084;-5.35126;3
AHRS;20.295;382228.727;-16.6707;-55.4567;-124.8378;-0.46746;-0.09941;-0.74505;3
PRES;20.300;382228.731;1014.7423;3
ACCE;20.312;382228.744;8.33176;-3.04341;5.21611;2
AHRS;20.313;382228.747;-17.1817;-56.7433;-127.9869;-0.47991;-0.08789;-0.75079;3
GYRO;20.314;382228.744;-2.35268;-0.21437;-1.12631;2
MAGN;20.315;382228.744;-37.83569;-1.03455;-4.32587;3
ACCE;20.376;382228.765;8.65222;-2.71732;5.48863;2
GYRO;20.378;382228.765;-1.93736;0.32968;-1.09285;2
AHRS;20.383;382228.767;-17.4208;-57.4363;-130.8041;-0.48714;-0.07694;-0.75792;3
MAGN;20.384;382228.765;-37.83569;-1.32141;-4.20685;3
PRES;20.384;382228.765;1014.7423;3
ACCE;20.385;382228.785;9.75082;-2.25493;4.78831;2
AHRS;20.385;382228.787;-17.2673;-57.2833;-133.2004;-0.48725;-0.06729;-0.76775;3
GYRO;20.385;382228.785;-1.45937;1.04559;-1.26540;2
MAGN;20.386;382228.785;-37.68463;-2.08740;-4.65393;3
ACCE;20.386;382228.805;9.19876;-3.35178;4.12823;2
AHRS;20.386;382228.806;-16.6243;-56.4960;-135.4265;-0.48163;-0.05977;-0.78059;3
GYRO;20.387;382228.805;-1.13593;1.41936;-1.57959;2
MAGN;20.387;382228.805;-37.82349;-2.00958;-4.24347;3
LIGH;20.388;382228.714;534.3;3
LIGH;20.388;382228.765;752.7;3
LIGH;20.389;382228.815;971.1;3
ACCE;20.390;382228.825;8.67719;-3.48741;3.55237;2
GYRO;20.391;382228.825;-1.10608;1.64523;-1.50639;2
MAGN;20.391;382228.825;-37.83569;-1.99585;-4.20685;3
PRES;20.391;382228.798;1014.7423;3
AHRS;20.391;382228.826;-15.8578;-55.3584;-137.6255;-0.47313;-0.05238;-0.79465;3
ACCE;20.411;382228.845;8.33171;-2.55688;3.42783;2
GYRO;20.411;382228.845;-1.31450;1.85573;-1.25768;2
MAGN;20.411;382228.845;-37.35352;-4.73328;-6.24695;3
AHRS;20.411;382228.846;-15.3768;-53.9681;-139.8302;-0.46326;-0.04245;-0.80857;3
PRES;20.420;382228.832;1014.7423;3
AHRS;20.431;382228.866;-15.1500;-52.3847;-142.1690;-0.45225;-0.02994;-0.82259;3
ACCE;20.431;382228.865;8.19879;-2.17726;3.50650;2
GYRO;20.431;382228.865;-1.48506;2.03401;-1.28116;2
MAGN;20.432;382228.865;-36.34949;-5.51910;-7.94067;3
ACCE;20.451;382228.885;7.80600;-2.68694;3.52788;2
AHRS;20.451;382228.886;-15.0265;-50.6974;-144.7720;-0.44031;-0.01581;-0.83702;3
GYRO;20.452;382228.885;-1.72362;2.15190;-1.43161;2
MAGN;20.452;382228.885;-36.31744;-5.53894;-7.99255;3
PRES;20.452;382228.865;1014.7423;3
ACCE;20.471;382228.906;7.79755;-2.87836;4.83975;2
GYRO;20.471;382228.906;-1.90030;2.20494;-1.47989;2
AHRS;20.471;382228.906;-15.0493;-48.9760;-147.6288;-0.42786;-0.00010;-0.85132;3
MAGN;20.472;382228.906;-35.47363;-7.39594;-9.80377;3
PRES;20.480;382228.899;1014.7423;3
AHRS;20.490;382228.925;-15.1460;-47.0497;-150.5638;-0.41338;0.01635;-0.86570;3
ACCE;20.510;382228.926;7.82224;-2.59122;5.43091;2
PRES;20.511;382228.932;1014.7423;3
GYRO;20.511;382228.926;-1.83176;2.51633;-1.53557;2
AHRS;20.511;382228.945;-15.1739;-44.7867;-153.4851;-0.39556;0.03222;-0.88054;3
MAGN;20.512;382228.926;-34.96704;-8.57697;-14.57825;3
ACCE;20.532;382228.946;7.86298;-2.31685;5.46120;2
GYRO;20.532;382228.946;-1.66649;2.79433;-1.62904;2
MAGN;20.532;382228.946;-34.95789;-8.57697;-14.63470;3
AHRS;20.533;382228.965;-15.1001;-42.2091;-156.4639;-0.37445;0.04720;-0.89575;3
PRES;20.541;382228.966;1014.7423;3
LIGH;20.541;382228.865;872.7;3
LIGH;20.542;382228.916;682.9;3
LIGH;20.542;382228.966;493.2;3
AHRS;20.552;382228.985;-15.0501;-39.5433;-159.7030;-0.35183;0.06222;-0.91054;3
ACCE;20.552;382228.966;7.08446;-2.41997;4.51511;2
GYRO;20.552;382228.966;-1.67522;3.10606;-1.87376;2
MAGN;20.553;382228.966;-34.52911;-8.60748;-16.65344;3
ACCE;20.571;382228.986;6.51715;-2.75179;4.52441;2
AHRS;20.571;382229.005;-15.1617;-36.9334;-163.1476;-0.32893;0.07777;-0.92395;3
GYRO;20.572;382228.986;-1.80458;3.07381;-2.05933;2
MAGN;20.572;382228.986;-32.26776;-9.25140;-18.85986;3
PRES;20.572;382229.000;1014.7423;3
ACCE;20.593;382229.006;6.39525;-2.64304;4.95607;2
AHRS;20.594;382229.025;-15.4196;-34.2969;-166.6529;-0.30510;0.09337;-0.93589;3
GYRO;20.595;382229.006;-1.88261;3.07423;-2.09398;2
MAGN;20.596;382229.006;-32.04346;-9.40094;-19.12689;3
PRES;20.598;382229.033;1014.7423;3
ACCE;20.611;382229.026;6.65265;-2.81215;4.59587;2
AHRS;20.613;382229.044;-15.8050;-31.6301;-170.4188;-0.28005;0.10928;-0.94655;3
GYRO;20.614;382229.026;-1.94835;3.19980;-2.22664;2
MAGN;20.615;382229.026;-29.08020;-11.21674;-22.74628;3
ACCE;20.634;382229.047;6.23225;-3.29021;5.62419;2
GYRO;20.637;382229.047;-2.00192;3.27922;-2.35960;2
MAGN;20.638;382229.047;-27.54211;-10.60181;-25.44556;3
AHRS;20.639;382229.064;-16.2920;-28.8868;-174.2176;-0.25351;0.12459;-0.95562;3
LIGH;20.641;382229.016;552.8;3
LIGH;20.643;382229.067;688.0;3
AHRS;20.653;382229.084;-16.7825;-25.9728;-177.8192;-0.22498;0.13794;-0.96319;3
ACCE;20.655;382229.067;5.99771;-3.35333;6.41391;2
GYRO;20.656;382229.067;-1.87651;3.38348;-2.36206;2
MAGN;20.659;382229.067;-26.94244;-10.72235;-25.95215;3
PRES;20.660;382229.067;1014.7423;3
ACCE;20.673;382229.087;6.30246;-3.05177;6.35161;2
GYRO;20.674;382229.087;-1.67934;3.60661;-2.36159;2
AHRS;20.675;382229.104;-17.2635;-22.8056;178.4771;-0.19349;0.14971;-0.96947;3
MAGN;20.678;382229.087;-22.16339;-11.70654;-29.90265;3
ACCE;20.694;382229.107;6.05789;-3.08340;5.79976;2
GYRO;20.696;382229.107;-1.67577;3.93132;-2.56117;2
MAGN;20.698;382229.107;-20.11719;-12.28943;-31.04401;3
PRES;20.699;382229.100;1014.7402;3
AHRS;20.700;382229.124;-17.8848;-19.4492;174.4749;0.15928;-0.16107;0.97378;3
ACCE;20.712;382229.127;4.85933;-3.72261;5.89981;2
GYRO;20.714;382229.127;-1.82709;4.12529;-2.83803;2
MAGN;20.718;382229.127;-19.25659;-12.15057;-31.71997;3
AHRS;20.719;382229.144;-18.7854;-16.0439;170.2854;0.12350;-0.17268;0.97536;3
PRES;20.721;382229.134;1014.7323;3
ACCE;20.737;382229.147;3.36343;-4.22113;6.40327;2
AHRS;20.738;382229.164;-19.9330;-12.6761;166.0877;0.08710;-0.18392;0.97400;3
GYRO;20.740;382229.147;-1.91071;4.16290;-2.95486;2
MAGN;20.741;382229.147;-13.82446;-11.35559;-35.48431;3
LIGH;20.743;382229.117;769.7;3
LIGH;20.744;382229.167;843.1;3
ACCE;20.753;382229.167;2.05440;-4.40741;6.32838;2
GYRO;20.754;382229.167;-1.85704;4.08014;-2.88582;2
AHRS;20.756;382229.183;-21.2806;-9.4437;162.0460;0.05120;-0.19439;0.96984;3
MAGN;20.757;382229.167;-8.97980;-10.93903;-36.97052;3
PRES;20.758;382229.167;1014.7323;3
AHRS;20.773;382229.203;-22.9127;-6.5325;158.4813;0.01784;-0.20524;0.96340;3
ACCE;20.775;382229.188;0.25548;-5.08313;5.84862;2
GYRO;20.777;382229.188;-1.85071;3.83455;-2.72517;2
MAGN;20.778;382229.188;-7.92236;-10.51636;-37.03918;3
PRES;20.781;382229.201;1014.7323;3
ACCE;20.791;382229.208;-2.16843;-6.19046;6.61716;2
GYRO;20.793;382229.208;-1.82784;3.31090;-2.24927;2
AHRS;20.794;382229.223;-24.6963;-3.9567;155.8645;-0.01170;-0.21605;0.95625;3
MAGN;20.796;382229.208;-2.67334;-8.50067;-37.70447;3
SOUN;20.801;70.09;0.00214;40.58
ACCE;20.812;382229.228;-2.20204;-6.31068;7.65669;2
AHRS;20.814;382229.243;-26.2609;-1.6150;154.2665;-0.03720;-0.22450;0.95002;3
GYRO;20.815;382229.228;-1.52361;2.73373;-1.45921;2
MAGN;20.817;382229.228;1.65100;-7.05872;-39.11133;3
PRES;20.818;382229.235;1014.7323;3
ACCE;20.836;382229.248;-0.09381;-5.52110;7.91400;2
GYRO;20.839;382229.248;-1.15399;2.37135;-0.94920;2
AHRS;20.840;382229.263;-27.5346;0.5211;153.0485;-0.05975;-0.23040;0.94427;3
MAGN;20.842;382229.248;2.68250;-6.45752;-38.69019;3
PRES;20.843;382229.268;1014.7323;3
LIGH;20.844;382229.218;829.6;3
LIGH;20.845;382229.268;802.6;3
ACCE;20.850;382229.268;0.67612;-4.84293;7.14584;2
GYRO;20.851;382229.268;-1.08492;2.36543;-1.09534;2
AHRS;20.852;382229.283;-28.8373;2.4835;151.4467;-0.08173;-0.23608;0.93704;3
MAGN;20.854;382229.268;6.29272;-4.19617;-37.77466;3
ACCE;20.871;382229.288;0.28954;-4.85725;6.59842;2
GYRO;20.873;382229.288;-1.28860;2.44418;-1.53555;2
AHRS;20.874;382229.302;-30.4586;4.2462;149.3098;-0.10394;-0.24368;0.92727;3
MAGN;20.877;382229.288;7.89490;-2.83966;-38.61694;3
PRES;20.878;382229.302;1014.7420;3
ACCE;20.890;382229.308;-0.74326;-5.57956;6.35672;2
GYRO;20.891;382229.308;-1.57649;2.41855;-1.86751;2
MAGN;20.892;382229.308;8.34961;-2.68860;-38.17291;3
AHRS;20.894;382229.322;-32.4752;5.7320;146.9376;-0.12548;-0.25407;0.91529;3
ACCE;20.909;382229.329;-1.74307;-6.47800;6.84534;2
GYRO;20.912;382229.329;-1.77347;2.23373;-1.92796;2
AHRS;20.913;382229.342;-34.7129;6.9869;144.6703;-0.14577;-0.26607;0.90226;3
MAGN;20.915;382229.329;10.85815;-1.63879;-37.08191;3
ACCE;20.934;382229.349;-1.36378;-6.52045;7.19708;2
GYRO;20.936;382229.349;-1.70395;2.02670;-1.76381;2
MAGN;20.939;382229.349;13.97095;-0.13885;-36.97052;3
PRES;20.941;382229.335;1014.7412;3
AHRS;20.943;382229.362;-36.8486;8.0584;142.5347;-0.16438;-0.27716;0.88913;3
LIGH;20.952;382229.318;700.3;3
LIGH;20.954;382229.369;586.3;3
AHRS;20.957;382229.382;-38.8449;8.9782;140.4662;-0.18158;-0.28701;0.87600;3
ACCE;20.959;382229.369;-0.75462;-6.48198;7.07149;2
GYRO;20.961;382229.369;-1.55440;1.91913;-1.65454;2
MAGN;20.962;382229.369;14.32190;0.91400;-35.82611;3
PRES;20.964;382229.369;1014.7323;3
ACCE;20.971;382229.389;-0.63448;-6.66136;6.79126;2
GYRO;20.974;382229.389;-1.47392;1.86896;-1.66730;2
MAGN;20.977;382229.389;15.95917;4.24042;-33.91571;3
AHRS;20.978;382229.402;-40.7811;9.7307;138.3104;-0.19783;-0.29615;0.86232;3
ACCE;20.986;382229.409;-0.61420;-6.96666;6.87105;2
GYRO;20.986;382229.409;-1.38100;1.79912;-1.70003;2
MAGN;20.987;382229.409;17.68341;6.61011;-34.33685;3
PRES;20.987;382229.402;1014.7323;3
AHRS;20.987;382229.422;-42.6323;10.2819;136.0177;-0.21298;-0.30445;0.84814;3
ACCE;21.006;382229.429;-0.85420;-7.07101;6.85104;2
GYRO;21.006;382229.429;-1.18771;1.74165;-1.65407;2
MAGN;21.006;382229.429;17.94586;7.13806;-34.07745;3
AHRS;21.007;382229.441;-44.2455;10.7165;133.7577;-0.22679;-0.31086;0.83444;3
PRES;21.014;382229.436;1014.7323;3
ACCE;21.025;382229.449;-1.23547;-6.86426;6.19383;2
GYRO;21.025;382229.449;-0.98946;1.69617;-1.50328;2
MAGN;21.026;382229.449;18.76984;8.78448;-33.27484;3
AHRS;21.026;382229.461;-45.6375;11.1801;131.6959;-0.23985;-0.31545;0.82159;3
LIGH;21.039;382229.419;600.8;3
LIGH;21.039;382229.470;635.3;3
ACCE;21.049;382229.470;-1.34152;-6.72861;5.62881;2
GYRO;21.050;382229.470;-0.96222;1.58174;-1.29991;2
MAGN;21.050;382229.470;19.36951;9.98535;-32.69043;3
PRES;21.050;382229.470;1014.7323;3
AHRS;21.050;382229.481;-47.0020;11.6957;129.9351;-0.25251;-0.31989;0.80940;3
ACCE;21.064;382229.490;-1.01511;-6.75601;5.67061;2
GYRO;21.065;382229.490;-1.04149;1.49706;-1.13898;2
MAGN;21.065;382229.490;19.95850;10.57434;-31.68335;3
AHRS;21.065;382229.501;-48.4168;12.2792;128.4630;-0.26509;-0.32475;0.79759;3
PRES;21.073;382229.503;1014.7323;3
ACCE;21.084;382229.510;-0.46030;-6.76697;5.59126;2
GYRO;21.085;382229.510;-1.09938;1.54320;-1.12344;2
MAGN;21.085;382229.510;21.10138;12.17651;-29.26331;3
AHRS;21.085;382229.521;-49.9026;12.8599;126.9032;-0.27819;-0.32961;0.78485;3
ACCE;21.104;382229.530;-0.60051;-6.95541;5.09509;2
GYRO;21.105;382229.530;-1.16675;1.66374;-1.25851;2
MAGN;21.105;382229.530;21.56372;13.19122;-27.91595;3
PRES;21.105;382229.537;1014.7323;3
AHRS;21.106;382229.541;-51.5080;13.3561;125.0596;-0.29200;-0.33459;0.77039;3
ACCE;21.124;382229.550;-1.00476;-7.21349;4.63091;2
GYRO;21.125;382229.550;-1.27914;1.69063;-1.37880;2
MAGN;21.126;382229.550;21.72546;14.00604;-27.11945;3
AHRS;21.126;382229.560;-53.2845;13.7071;123.0815;-0.30593;-0.34059;0.75470;3
PRES;21.136;382229.570;1014.7323;3
LIGH;21.145;382229.520;555.4;3
LIGH;21.145;382229.570;457.6;3
ACCE;21.145;382229.570;-1.06740;-7.27980;4.33505;2
GYRO;21.146;382229.570;-1.40868;1.65221;-1.42696;2
MAGN;21.146;382229.570;23.03314;16.20178;-26.24512;3
AHRS;21.146;382229.580;-55.2187;13.9082;120.9941;-0.31993;-0.34754;0.73792;3
ACCE;21.165;382229.590;-0.84486;-7.25598;4.18988;2
GYRO;21.165;382229.590;-1.52672;1.67531;-1.47871;2
AHRS;21.166;382229.600;-57.2970;13.9680;118.7446;-0.33426;-0.35513;0.71985;3
MAGN;21.166;382229.590;24.22180;17.55981;-26.24512;3
ACCE;21.187;382229.611;-1.04713;-7.13503;4.13077;2
GYRO;21.187;382229.611;-1.55119;1.79648;-1.60011;2
MAGN;21.187;382229.611;24.22180;18.62793;-25.54932;3
AHRS;21.187;382229.620;-59.4205;13.7812;116.1123;-0.34875;-0.36239;0.70023;3
PRES;21.197;382229.604;1014.7323;3
ACCE;21.204;382229.631;-1.10269;-7.25822;3.25287;2
GYRO;21.205;382229.631;-1.52414;1.78378;-1.65047;2
MAGN;21.205;382229.631;24.31183;20.77789;-23.22540;3
AHRS;21.205;382229.640;-61.5057;13.2963;113.1806;-0.36271;-0.36919;0.67995;3
ACCE;21.224;382229.651;-1.07838;-8.11432;3.05600;2
GYRO;21.225;382229.651;-1.61610;1.45888;-1.51146;2
AHRS;21.226;382229.660;-63.6777;12.5012;110.3665;-0.37534;-0.37771;0.66051;3
MAGN;21.226;382229.651;24.38965;21.77887;-21.79871;3
PRES;21.226;382229.637;1014.7323;3
LIGH;21.243;382229.621;405.7;3
LIGH;21.244;382229.671;361.9;3
ACCE;21.244;382229.671;-1.27472;-8.81223;3.61713;2
GYRO;21.244;382229.671;-1.68744;1.22725;-1.13567;2
MAGN;21.244;382229.671;23.61450;21.97113;-20.47424;3
AHRS;21.245;382229.679;-65.8354;12.0038;108.2710;-0.38777;-0.38656;0.64328;3
SOUN;21.245;93.70;0.00286;43.11
PRES;21.253;382229.671;1014.7323;3
ACCE;21.263;382229.691;-1.60681;-8.59669;3.93112;2
GYRO;21.264;382229.691;-1.55786;1.32042;-0.57730;2
MAGN;21.264;382229.691;23.63586;24.10431;-19.10553;3
AHRS;21.264;382229.699;-67.7266;12.7361;107.4561;-0.40188;-0.39198;0.62876;3
ACCE;21.283;382229.711;-2.16850;-8.21074;3.77376;2
GYRO;21.284;382229.711;-1.30023;1.44086;-0.00638;2
MAGN;21.284;382229.711;24.05243;25.49133;-18.83545;3
PRES;21.284;382229.705;1014.7323;3
AHRS;21.284;382229.719;-69.1812;15.1165;108.2313;-0.41760;-0.39249;0.61742;3
ACCE;21.303;382229.731;-1.43069;-8.36403;2.74690;2
GYRO;21.303;382229.731;-0.99928;1.42261;0.36601;2
MAGN;21.304;382229.731;23.94714;25.80414;-17.09900;3
AHRS;21.304;382229.739;-70.1721;18.7082;110.3374;-0.43311;-0.38958;0.60939;3
PRES;21.315;382229.738;1014.7323;3
ACCE;21.323;382229.752;-0.45709;-8.86597;2.57677;2
GYRO;21.323;382229.752;-0.81725;1.22641;0.34697;2
MAGN;21.324;382229.752;24.74060;26.42517;-13.94348;3
AHRS;21.324;382229.759;-70.9351;22.1623;112.5404;-0.44637;-0.38665;0.60279;3
LIGH;21.341;382229.721;322.6;3
LIGH;21.341;382229.772;284.1;3
ACCE;21.343;382229.772;0.15807;-9.03021;3.49066;2
GYRO;21.343;382229.772;-0.65701;1.05054;-0.00764;2
MAGN;21.343;382229.772;25.23346;26.67236;-12.74414;3
PRES;21.343;382229.772;1014.7399;3
AHRS;21.344;382229.779;-71.6398;24.3599;113.5898;-0.45643;-0.38497;0.59557;3
ACCE;21.363;382229.792;0.14377;-9.20638;3.66451;2
GYRO;21.363;382229.792;-0.36151;0.95328;-0.51074;2
MAGN;21.363;382229.792;26.01776;27.00806;-11.54022;3
AHRS;21.364;382229.798;-72.2565;24.5081;112.5832;-0.46236;-0.38415;0.58715;3
PRES;21.374;382229.805;1014.7423;3
AHRS;21.383;382229.818;-72.7680;22.6919;109.5836;-0.46473;-0.38389;0.57765;3
ACCE;21.383;382229.812;-0.15814;-9.22281;3.18359;2
GYRO;21.383;382229.812;-0.08455;0.90718;-0.93831;2
MAGN;21.384;382229.812;25.83923;27.29187;-10.82001;3
ACCE;21.403;382229.832;-0.40109;-9.03688;2.52428;2
GYRO;21.403;382229.832;0.15892;0.72362;-1.22079;2
AHRS;21.404;382229.838;-73.1152;19.2627;105.1021;-0.46376;-0.38449;0.56812;3
MAGN;21.404;382229.832;25.57068;27.34680;-10.76813;3
ACCE;21.424;382229.852;-0.74762;-9.11034;2.74332;2
GYRO;21.424;382229.852;0.40593;0.35460;-1.41171;2
MAGN;21.425;382229.852;26.28784;27.58484;-9.36737;3
AHRS;21.425;382229.858;-73.1856;14.4052;99.5714;-0.45872;-0.38663;0.56002;3
PRES;21.435;382229.839;1014.7323;3
ACCE;21.443;382229.872;0.26169;-9.45044;3.81032;2
GYRO;21.444;382229.872;0.74846;0.06693;-1.48312;2
MAGN;21.444;382229.872;25.97046;29.27399;-9.86633;3
LIGH;21.444;382229.822;263.9;3
LIGH;21.444;382229.872;246.4;3
AHRS;21.445;382229.878;-72.7753;8.7228;93.5201;-0.44983;-0.38898;0.55385;3
ACCE;21.462;382229.893;1.74481;-9.82381;6.13681;2
GYRO;21.462;382229.893;1.43004;-0.62120;-1.52010;2
MAGN;21.462;382229.893;25.74005;29.87823;-10.27374;3
PRES;21.463;382229.872;1014.7338;3
AHRS;21.463;382229.898;-71.5156;2.3790;87.4102;-0.43399;-0.39150;0.55181;3
ACCE;21.484;382229.913;1.76550;-10.89735;9.66750;2
GYRO;21.484;382229.913;2.70203;-1.53468;-1.53813;2
AHRS;21.485;382229.918;-68.7584;-4.1203;82.0988;-0.40608;-0.39296;0.55695;3
MAGN;21.485;382229.913;23.70300;29.87823;-9.77631;3
PRES;21.494;382229.906;1014.7423;3
ACCE;21.501;382229.933;0.36040;-13.18819;10.38901;2
GYRO;21.501;382229.933;4.12344;-0.84430;-1.28978;2
MAGN;21.501;382229.933;21.47827;30.39703;-12.15057;3
AHRS;21.502;382229.937;-64.2321;-8.1655;79.0802;-0.37056;-0.38409;0.56702;3
ACCE;21.524;382229.953;-0.66997;-12.59116;6.06789;2
GYRO;21.524;382229.953;4.75476;0.66661;-0.38705;2
MAGN;21.524;382229.953;21.01440;30.55267;-12.90741;3
PRES;21.525;382229.940;1014.7423;3
AHRS;21.525;382229.957;-58.8507;-7.9112;79.1614;-0.33946;-0.35860;0.57977;3
ACCE;21.543;382229.973;0.53172;-9.06664;2.38467;2
AHRS;21.543;382229.977;-54.0700;-5.7556;80.9314;-0.31635;-0.32864;0.59471;3
GYRO;21.544;382229.973;4.04538;0.58273;0.37157;2
MAGN;21.544;382229.973;19.93408;28.93219;-15.80505;3
LIGH;21.544;382229.923;270.3;3
LIGH;21.545;382229.973;300.9;3
PRES;21.550;382229.973;1014.7423;3
ACCE;21.561;382229.993;2.85321;-6.57310;4.63512;2
GYRO;21.561;382229.993;3.18967;-0.56645;0.02306;2
MAGN;21.561;382229.993;19.94019;26.87531;-17.87109;3
AHRS;21.562;382229.997;-50.3105;-5.1900;82.1709;-0.29313;-0.30995;0.60875;3
ACCE;21.581;382230.013;3.34650;-5.66937;6.36502;2
GYRO;21.581;382230.013;3.32652;-1.95644;-0.98753;2
MAGN;21.582;382230.013;20.00275;26.50299;-18.17627;3
PRES;21.582;382230.007;1014.7489;3
AHRS;21.582;382230.017;-46.6120;-7.4410;81.6541;-0.25978;-0.30321;0.61859;3
ACCE;21.604;382230.034;0.49843;-8.17981;6.04443;2
GYRO;21.604;382230.034;3.92534;-3.66458;-1.66315;2
MAGN;21.604;382230.034;20.57037;24.79401;-22.34192;3
AHRS;21.604;382230.037;-42.1771;-12.1150;80.1547;-0.21039;-0.30570;0.62640;3
PRES;21.613;382230.040;1014.7523;3
AHRS;21.624;382230.056;-37.7842;-17.1093;79.4075;-0.15643;-0.31282;0.63474;3
ACCE;21.624;382230.054;-0.96678;-8.31303;8.94658;2
GYRO;21.624;382230.054;3.49020;-3.72383;-1.39348;2
MAGN;21.625;382230.054;18.49976;23.75183;-26.37024;3
ACCE;21.644;382230.074;0.86134;-6.63696;9.07216;2
GYRO;21.644;382230.074;2.60748;-2.07478;-0.38518;2
AHRS;21.645;382230.076;-34.3728;-20.0381;79.8373;-0.11651;-0.31419;0.64312;3
MAGN;21.645;382230.074;18.14575;23.63434;-26.90277;3
PRES;21.645;382230.074;1014.7523;3
LIGH;21.645;382230.023;360.4;3
LIGH;21.646;382230.074;424.4;3
ACCE;21.664;382230.094;1.05801;-5.75064;9.52269;2
GYRO;21.664;382230.094;3.11971;-1.97018;0.47998;2
AHRS;21.664;382230.096;-31.4092;-21.3189;81.4643;-0.08538;-0.30851;0.65526;3
MAGN;21.665;382230.094;14.70032;21.68579;-30.26428;3
ACCE;21.684;382230.114;0.64359;-5.22612;9.38353;2
GYRO;21.685;382230.114;3.89455;-1.63126;0.87384;2
MAGN;21.686;382230.114;11.81793;18.07709;-33.07648;3
AHRS;21.687;382230.116;-27.9255;-21.9672;84.1615;-0.05189;-0.29598;0.67258;3
ACCE;21.705;382230.134;3.71837;-4.13106;8.17097;2
AHRS;21.706;382230.136;-24.3078;-21.3996;87.3009;-0.02441;-0.27413;0.69134;3
GYRO;21.707;382230.134;3.69855;-0.03564;1.03888;2
MAGN;21.708;382230.134;11.56464;17.72766;-33.32520;3
PRES;21.709;382230.107;1014.7523;3
ACCE;21.722;382230.154;5.50533;-2.73100;7.19563;2
GYRO;21.722;382230.154;3.11191;0.70706;0.87637;2
MAGN;21.723;382230.154;9.82513;13.77563;-35.32867;3
AHRS;21.724;382230.156;-21.1329;-19.9177;89.9884;-0.00752;-0.24793;0.70700;3
PRES;21.729;382230.141;1014.7505;3
ACCE;21.741;382230.175;4.78474;-2.38655;8.48785;2
AHRS;21.743;382230.175;-17.8021;-19.4698;91.8567;0.01395;-0.22576;0.71780;3
GYRO;21.745;382230.175;3.42584;-0.80519;0.02547;2
MAGN;21.747;382230.175;10.67200;11.25793;-36.09161;3
LIGH;21.748;382230.124;491.4;3
LIGH;21.748;382230.175;559.0;3
ACCE;21.771;382230.195;4.25209;-2.41736;9.00562;2
GYRO;21.772;382230.195;3.79073;-1.95052;-0.88522;2
MAGN;21.773;382230.195;10.72083;11.14655;-36.12366;3
PRES;21.774;382230.175;1014.7423;3
AHRS;21.775;382230.195;-13.7286;-20.9236;92.8419;0.04958;-0.20942;0.72224;3
ACCE;21.783;382230.215;1.86273;-2.45166;9.53841;2
GYRO;21.784;382230.215;3.20796;-0.93176;-1.22101;2
MAGN;21.785;382230.215;12.70752;6.50940;-37.09259;3
AHRS;21.787;382230.215;-9.6061;-22.5673;93.2230;0.08529;-0.19361;0.72142;3
PRES;21.793;382230.208;1014.7466;3
SOUN;21.794;54.71;0.00167;38.43
ACCE;21.822;382230.235;4.53043;-0.85286;9.98715;2
AHRS;21.823;382230.235;-5.7606;-22.9209;93.4044;0.11065;-0.17193;0.71923;3
GYRO;21.824;382230.235;3.13712;0.25522;-1.37048;2
MAGN;21.825;382230.235;8.37097;2.72064;-37.11090;3
PRES;21.826;382230.242;1014.7523;3
AHRS;21.826;382230.255;-1.5336;-22.4047;93.5244;0.13253;-0.14264;0.71635;3
ACCE;21.841;382230.255;1.22603;-1.26332;10.90956;2
GYRO;21.842;382230.255;3.73849;0.78471;-1.53271;2
AHRS;21.843;382230.275;2.7937;-20.7917;94.0920;0.14837;-0.10537;0.71668;3
MAGN;21.845;382230.255;8.37097;2.66724;-37.12158;3
LIGH;21.846;382230.225;581.9;3
LIGH;21.848;382230.275;597.9;3
PRES;21.849;382230.275;1014.7523;3
ACCE;21.860;382230.275;3.20424;0.94302;9.14339;2
GYRO;21.861;382230.275;3.65939;2.02927;-0.70468;2
AHRS;21.862;382230.294;6.6967;-18.3211;95.0400;0.15615;-0.06480;0.72058;3
MAGN;21.863;382230.275;9.44061;-0.81024;-38.10272;3
ACCE;21.880;382230.295;3.56116;1.33311;8.03281;2
GYRO;21.881;382230.295;3.28009;2.46918;-0.34492;2
MAGN;21.882;382230.295;11.90186;-5.89752;-38.26447;3
PRES;21.883;382230.309;1014.7523;3
AHRS;21.883;382230.314;10.2671;-16.0380;95.8794;0.16251;-0.02730;0.72387;3
ACCE;21.900;382230.315;3.34111;1.89650;9.37729;2
GYRO;21.902;382230.315;3.06482;1.74319;-0.51454;2
MAGN;21.902;382230.315;11.94000;-6.11572;-38.14850;3
AHRS;21.903;382230.334;13.7840;-14.5663;96.2457;0.17317;0.00461;0.72308;3
PRES;21.909;382230.342;1014.7523;3
ACCE;21.920;382230.336;2.15236;2.36575;8.61937;2
AHRS;21.922;382230.354;17.2737;-13.8297;96.3266;0.18812;0.03168;0.71918;3
GYRO;21.923;382230.336;3.01485;0.93393;-0.79631;2
MAGN;21.924;382230.336;12.80823;-9.81750;-36.08551;3
ACCE;21.941;382230.356;2.59360;3.91586;9.68518;2
GYRO;21.942;382230.356;2.93211;0.36240;-0.81273;2
MAGN;21.942;382230.356;15.78369;-12.47864;-33.48846;3
AHRS;21.943;382230.374;20.7394;-13.3537;96.3947;0.20442;0.05703;0.71435;3
LIGH;21.952;382230.326;585.2;3
LIGH;21.952;382230.376;568.2;3
ACCE;21.961;382230.376;1.07278;3.25072;10.28342;2
GYRO;21.963;382230.376;2.99631;0.62801;-0.65953;2
MAGN;21.963;382230.376;15.74860;-12.65259;-33.45337;3
AHRS;21.964;382230.394;24.2754;-12.3292;96.7816;0.21731;0.08659;0.71176;3
PRES;21.968;382230.376;1014.7523;3
ACCE;21.981;382230.396;1.81534;3.91896;9.50940;2
GYRO;21.982;382230.396;3.25322;1.42329;-0.32173;2
MAGN;21.983;382230.396;15.78064;-14.54163;-32.83234;3
AHRS;21.984;382230.414;27.9461;-10.8919;97.5409;0.22769;0.12008;0.71142;3
ACCE;22.002;382230.416;2.81728;4.32704;7.56334;2
GYRO;22.004;382230.416;3.29727;1.58873;-0.12978;2
AHRS;22.005;382230.433;31.5241;-9.4918;98.2038;0.23743;0.15249;0.71024;3
MAGN;22.007;382230.416;18.31512;-17.37213;-30.36041;3
PRES;22.008;382230.409;1014.7523;3
ACCE;22.019;382230.436;1.86542;4.72849;7.22092;2
GYRO;22.022;382230.436;2.93076;1.37645;-0.38501;2
MAGN;22.022;382230.436;18.33954;-17.94586;-30.18951;3
AHRS;22.023;382230.453;34.6585;-8.0565;98.3686;0.24496;0.18104;0.70700;3
PRES;22.029;382230.443;1014.7523;3
ACCE;22.039;382230.456;-0.65161;5.83618;6.62833;2
GYRO;22.040;382230.456;2.42561;1.16777;-0.38283;2
MAGN;22.041;382230.456;18.75916;-21.63849;-28.34778;3
AHRS;22.043;382230.473;37.3331;-7.0663;98.6316;0.25252;0.20418;0.70420;3
LIGH;22.051;382230.426;529.1;3
LIGH;22.059;382230.477;486.7;3
ACCE;22.060;382230.477;0.31383;6.90266;6.83955;2
GYRO;22.061;382230.477;2.19936;0.56807;0.17300;2
MAGN;22.062;382230.477;20.17059;-23.61603;-23.93951;3
PRES;22.063;382230.477;1014.7477;3
AHRS;22.063;382230.493;39.7929;-6.9107;99.4612;0.26282;0.22257;0.70291;3
ACCE;22.079;382230.497;1.04964;6.35564;6.84241;2
AHRS;22.080;382230.513;42.1516;-6.9293;100.4281;0.27303;0.23974;0.70182;3
GYRO;22.081;382230.497;2.14989;0.46783;0.34157;2
MAGN;22.082;382230.497;19.97375;-23.87848;-23.93951;3
PRES;22.086;382230.510;1014.7423;3
ACCE;22.099;382230.517;1.21458;6.31508;7.82379;2
GYRO;22.101;382230.517;2.09068;0.63113;0.26079;2
AHRS;22.102;382230.533;44.4666;-6.5825;101.3437;0.28051;0.25852;0.70107;3
MAGN;22.103;382230.517;19.29779;-25.31586;-23.46039;3
ACCE;22.118;382230.537;-0.49007;5.30969;8.75494;2
GYRO;22.119;382230.537;2.25005;1.19203;0.32201;2
MAGN;22.120;382230.537;19.83337;-26.65253;-21.63391;3
PRES;22.121;382230.544;1014.7423;3
AHRS;22.122;382230.552;47.0384;-5.9024;102.7767;0.28558;0.28195;0.70271;3
ACCE;22.138;382230.557;-0.52661;5.50192;8.36089;2
GYRO;22.139;382230.557;2.89027;1.63770;0.87791;2
MAGN;22.139;382230.557;20.07446;-26.81427;-21.16241;3
AHRS;22.143;382230.572;50.3042;-5.6207;105.3562;0.29267;0.31068;0.70634;3
PRES;22.147;382230.577;1014.7423;3
LIGH;22.151;382230.527;441.6;3
LIGH;22.152;382230.577;396.0;3
ACCE;22.159;382230.577;0.45047;5.87294;6.40672;2
GYRO;22.160;382230.577;3.60580;2.01675;1.46141;2
MAGN;22.161;382230.577;21.18835;-27.75726;-19.07196;3
AHRS;22.161;382230.592;54.1938;-6.1205;109.3307;0.30183;0.34357;0.71115;3
ACCE;22.179;382230.597;2.41734;6.43208;3.97743;2
GYRO;22.180;382230.597;3.92725;2.25165;1.90518;2
MAGN;22.181;382230.597;22.19696;-29.01611;-17.35382;3
PRES;22.182;382230.611;1014.7423;3
AHRS;22.183;382230.612;58.2948;-7.7980;114.5919;0.31252;0.37681;0.71532;3
ACCE;22.198;382230.618;4.42104;7.59010;2.70201;2
GYRO;22.199;382230.618;3.92586;2.10234;1.87198;2
MAGN;22.203;382230.618;22.19696;-30.26276;-15.57465;3
AHRS;22.204;382230.632;62.3135;-10.4443;120.3699;0.32375;0.40831;0.71599;3
ACCE;22.219;382230.638;6.10619;8.33185;1.63922;2
GYRO;22.221;382230.638;3.74498;1.96915;1.33556;2
MAGN;22.222;382230.638;21.69189;-33.70667;-9.52148;3
AHRS;22.223;382230.652;66.1113;-13.1860;125.8665;0.33225;0.43871;0.71291;3
SOUN;22.234;296.29;0.00904;53.10
ACCE;22.245;382230.658;7.78041;8.91133;1.06339;2
GYRO;22.246;382230.658;3.47549;1.99937;0.64369;2
AHRS;22.248;382230.671;69.7395;-15.3842;130.5948;0.33654;0.46883;0.70669;3
MAGN;22.253;382230.658;20.50934;-34.41620;-5.82886;3
PRES;22.254;382230.644;1014.7423;3
LIGH;22.259;382230.628;394.8;3
LIGH;22.259;382230.678;400.3;3
ACCE;22.260;382230.678;7.57646;8.66289;1.86794;2
AHRS;22.263;382230.691;73.3989;-16.1794;134.2236;0.33407;0.50120;0.69859;3
GYRO;22.265;382230.678;3.32722;2.36098;-0.02863;2
MAGN;22.267;382230.678;20.11871;-35.13947;-4.36401;3
PRES;22.268;382230.678;1014.7423;3
ACCE;22.280;382230.698;5.49890;7.34793;2.68367;2
GYRO;22.282;382230.698;3.49567;3.05496;-0.56052;2
MAGN;22.283;382230.698;19.15283;-36.55243;0.25330;3
AHRS;22.284;382230.711;77.3935;-15.4805;137.1104;0.32433;0.53818;0.68903;3
ACCE;22.301;382230.718;1.31728;5.45819;3.50351;2
GYRO;22.303;382230.718;3.95193;3.88913;-0.62283;2
MAGN;22.304;382230.718;18.82172;-36.44104;3.39203;3
PRES;22.306;382230.712;1014.7423;3
AHRS;22.307;382230.731;81.8555;-15.5893;141.9863;0.30827;0.58029;0.67881;3
ACCE;22.320;382230.738;-1.74341;4.26767;3.10983;2
AHRS;22.322;382230.751;86.3404;-37.1102;169.5339;0.29027;0.62473;0.66867;3
GYRO;22.325;382230.738;4.54323;4.85022;0.14006;2
MAGN;22.326;382230.738;19.13757;-36.12518;4.93622;3
PRES;22.327;382230.745;1014.7375;3
ACCE;22.339;382230.759;-1.14383;4.06380;0.82784;2
GYRO;22.340;382230.759;5.23717;5.26949;1.38950;2
AHRS;22.342;382230.771;85.0988;-122.1191;-98.9946;0.27769;0.66754;0.65542;3
MAGN;22.343;382230.759;19.40155;-34.93958;10.20508;3
LIGH;22.353;382230.728;544.7;3
LIGH;22.365;382230.779;710.5;3
ACCE;22.365;382230.779;1.80577;5.08934;-2.51273;2
AHRS;22.367;382230.791;78.6245;-138.3073;-76.9246;0.27321;0.70640;0.63486;3
GYRO;22.368;382230.779;5.75905;4.82243;2.22070;2
MAGN;22.371;382230.779;18.98956;-33.90961;14.42413;3
PRES;22.372;382230.779;1014.7323;3
ACCE;22.376;382230.799;3.72224;6.16171;-5.20819;2
GYRO;22.379;382230.799;5.72284;4.27347;2.42978;2
MAGN;22.380;382230.799;16.99677;-32.20367;17.61780;3
AHRS;22.381;382230.810;71.7217;-140.3008;-69.7733;0.27283;0.73907;0.60938;3
PRES;22.384;382230.812;1014.7323;3
ACCE;22.395;382230.819;3.63246;6.07825;-6.29134;2
GYRO;22.397;382230.819;5.22893;3.95053;2.49474;2
MAGN;22.398;382230.819;11.97815;-28.45917;24.65973;3
AHRS;22.402;382230.830;65.1974;-139.3233;-65.9148;0.27262;0.76469;0.58316;3
ACCE;22.418;382230.839;3.04161;5.18288;-5.86983;2
GYRO;22.418;382230.839;4.79758;3.54605;2.64075;2
AHRS;22.418;382230.850;58.9832;-137.4585;-63.2825;-0.27347;-0.78425;-0.55622;3
MAGN;22.419;382230.839;9.03320;-26.65253;28.08990;3
PRES;22.420;382230.846;1014.7323;3
ACCE;22.437;382230.859;3.56624;4.22382;-5.20374;2
GYRO;22.438;382230.859;4.61252;3.26282;2.97992;2
MAGN;22.438;382230.859;6.36749;-25.24261;30.07965;3
AHRS;22.438;382230.870;52.7560;-135.1123;-61.4873;-0.27750;-0.79836;-0.52777;3
PRES;22.443;382230.879;1014.7323;3
LIGH;22.450;382230.829;1674.5;3
LIGH;22.450;382230.879;2763.9;3
ACCE;22.453;382230.879;5.66043;2.78255;-4.71713;2
GYRO;22.453;382230.879;4.68143;3.40782;3.50652;2
MAGN;22.454;382230.879;1.02386;-20.21027;33.32062;3
AHRS;22.454;382230.890;46.1016;-132.1134;-60.0971;-0.28356;-0.80752;-0.49675;3
ACCE;22.477;382230.900;8.05164;1.31834;-4.68536;2
GYRO;22.478;382230.900;4.94638;3.90074;4.02321;2
MAGN;22.478;382230.900;-1.42822;-16.52832;34.34601;3
AHRS;22.478;382230.910;38.7988;-128.3717;-58.7119;-0.29020;-0.81098;-0.46197;3
ACCE;22.496;382230.920;8.59007;0.18550;-5.87360;2
GYRO;22.496;382230.920;5.18047;4.29277;4.48232;2
AHRS;22.497;382230.929;31.0216;-124.1942;-57.1362;-0.29731;-0.80772;-0.42319;3
MAGN;22.497;382230.920;-4.61273;-13.17291;34.93500;3
PRES;22.503;382230.913;1014.7323;3
ACCE;22.514;382230.940;8.70972;-0.25345;-8.32722;2
GYRO;22.514;382230.940;5.07291;4.18990;4.95285;2
MAGN;22.514;382230.940;-9.53827;-7.37305;35.58502;3
AHRS;22.515;382230.949;22.9967;-120.0039;-55.3130;-0.30565;-0.79796;-0.38033;3
ACCE;22.533;382230.960;10.72116;0.00381;-9.67020;2
GYRO;22.533;382230.960;4.38953;3.54587;5.12839;2
AHRS;22.534;382230.969;15.3125;-116.3176;-53.6309;-0.31709;-0.78311;-0.33688;3
MAGN;22.534;382230.960;-11.21674;-5.05371;35.66284;3
PRES;22.535;382230.947;1014.7323;3
LIGH;22.549;382230.930;2792.4;3
LIGH;22.549;382230.980;2628.7;3
WIFI;22.551;382230.980;eduroam;00:13:c3:44:c7:21;-75
WIFI;22.551;382230.980;UJI;00:13:c3:44:c7:20;-75
WIFI;22.551;382226.983;eduroam;00:19:56:ac:7b:01;-72
WIFI;22.551;382230.980;UJI;00:19:56:ac:7b:00;-83
WIFI;22.551;382230.980;eduroam;00:13:c3:44:b5:61;-85
WIFI;22.551;382226.983;eduroam;00:1a:6d:9b:9a:21;-77
WIFI;22.551;382226.983;eduroam;00:1a:a1:5c:f9:61;-70
WIFI;22.551;382230.980;RobInLab Guest;06:25:bc:8a:8d:89;-82
WIFI;22.551;382230.980;Pruebas;2e:d9:9f:d9:fa:21;-87
WIFI;22.551;382226.983;eduroam;00:13:c3:44:d6:71;-82
WIFI;22.551;382226.983;UJI;00:1a:a1:5c:f9:60;-70
WIFI;22.551;382226.983;UJI;00:1a:6d:9b:9a:20;-77
WIFI;22.551;382226.983;PIROBOTNET;00:12:17:de:2b:03;-83
WIFI;22.551;382230.980;eduroam;00:13:c3:44:d8:e1;-83
WIFI;22.551;382226.983;eduroam;00:14:69:f2:35:51;-81
WIFI;22.551;382226.983;UJI;00:13:c3:44:d8:e0;-82
WIFI;22.551;382226.983;UJI;06:27:22:0b:c4:39;-83
WIFI;22.551;382230.980;UJI;00:13:c3:44:d8:20;-79
WIFI;22.551;382230.980;eduroam;00:13:c3:44:d8:21;-80
WIFI;22.551;382230.980;UJI;00:13:c3:44:d6:70;-86
WIFI;22.551;382230.980;eduroam;00:13:c3:44:d9:b1;-85
WIFI;22.551;382226.983;eduroam;00:27:22:0b:c4:39;-84
WIFI;22.551;382226.983;RNCS_24g;90:f6:52:ff:cd:71;-84
WIFI;22.551;382226.983;UJI;00:14:69:f2:35:50;-79
WIFI;22.551;382226.984;UJI;00:13:c3:44:ee:f0;-85
WIFI;22.551;382226.984;UJI;00:13:c3:44:b0:70;-86
WIFI;22.551;382230.980;RobInLab WiFiNet 5 GHz;00:25:bc:8a:8d:8a;-91
WIFI;22.551;382230.980;TP-LINK_1280;ec:08:6b:23:7b:1d;-88
WIFI;22.551;382230.980;;98:fc:11:6d:a7:5b;-80
ACCE;22.562;382230.980;12.18613;-0.35208;-8.14961;2
GYRO;22.562;382230.980;3.35583;2.96170;4.76253;2
MAGN;22.562;382230.980;-14.77814;0.19379;34.38416;3
AHRS;22.563;382230.989;8.6476;-113.0946;-52.4773;-0.33054;-0.76462;-0.29944;3
PRES;22.563;382230.980;1014.7360;3
ACCE;22.572;382231.000;12.15407;-0.96402;-6.84393;2
GYRO;22.573;382231.000;2.58446;2.71712;4.22144;2
MAGN;22.573;382231.000;-17.91840;8.53729;31.94885;3
AHRS;22.574;382231.009;2.9856;-110.0268;-51.5209;-0.34250;-0.74411;-0.26834;3
ACCE;22.592;382231.020;11.57332;-1.28000;-6.64479;2
GYRO;22.593;382231.020;1.98732;2.38812;3.66614;2
MAGN;22.593;382231.020;-18.13507;11.65314;30.88837;3
PRES;22.594;382231.014;1014.7423;3
AHRS;22.594;382231.029;-1.8037;-107.2721;-50.6233;-0.35268;-0.72388;-0.24201;3
ACCE;22.612;382231.041;11.43521;-1.51917;-6.04474;2
GYRO;22.612;382231.041;1.38757;1.79414;3.15767;2
MAGN;22.613;382231.041;-19.65485;14.38599;29.60510;3
AHRS;22.613;382231.049;-5.7690;-105.1749;-50.0247;-0.36311;-0.70595;-0.22033;3
PRES;22.621;382231.047;1014.7423;3
ACCE;22.632;382231.061;11.81615;-1.88904;-4.94341;2
GYRO;22.632;382231.061;0.91353;1.37206;2.73795;2
MAGN;22.633;382231.061;-20.77026;19.42749;26.21613;3
AHRS;22.633;382231.068;-9.0954;-103.6087;-49.6683;-0.37353;-0.69039;-0.20233;3
LIGH;22.650;382231.031;2114.7;3
LIGH;22.650;382231.081;1547.0;3
ACCE;22.652;382231.081;11.65799;-2.50432;-3.41324;2
GYRO;22.653;382231.081;0.68828;1.38841;2.39595;2
MAGN;22.653;382231.081;-20.83435;21.44012;24.63226;3
PRES;22.653;382231.081;1014.7423;3
AHRS;22.653;382231.088;-11.9596;-102.0691;-49.3793;-0.38253;-0.67524;-0.18765;3
ACCE;22.674;382231.101;10.75726;-2.97247;-2.44409;2
GYRO;22.674;382231.101;0.72633;1.68471;2.22670;2
AHRS;22.675;382231.108;-14.6079;-100.1569;-49.0286;-0.38986;-0.65828;-0.17540;3
MAGN;22.676;382231.101;-20.61768;21.44012;24.84436;3
PRES;22.682;382231.114;1014.7423;3
ACCE;22.694;382231.121;9.81210;-3.36595;-1.55779;2
GYRO;22.695;382231.121;0.86092;1.90492;2.21982;2
MAGN;22.695;382231.121;-19.94171;23.77930;23.11401;3
AHRS;22.696;382231.128;-17.2464;-97.8797;-48.4567;-0.39574;-0.63942;-0.16341;3
ACCE;22.713;382231.141;9.31664;-3.81224;-0.75714;2
GYRO;22.714;382231.141;1.04050;1.92978;2.28915;2
MAGN;22.715;382231.141;-19.65332;24.98474;22.16187;3
AHRS;22.715;382231.148;-19.9624;-95.3990;-47.5372;-0.40035;-0.61963;-0.14983;3
ACCE;22.733;382231.161;9.29266;-4.27426;-0.50851;2
GYRO;22.734;382231.161;1.25606;1.86638;2.36777;2
AHRS;22.734;382231.168;-22.7573;-92.7848;-46.2563;-0.40396;-0.59935;-0.13421;3
MAGN;22.735;382231.161;-20.93506;25.33264;20.68634;3
PRES;22.745;382231.148;1014.7423;3
ACCE;22.757;382231.182;9.85980;-4.26849;-0.97195;2
GYRO;22.758;382231.182;1.30325;1.78188;2.30141;2
MAGN;22.760;382231.182;-20.44067;27.74963;18.74542;3
AHRS;22.761;382231.187;-25.4632;-90.1062;-44.6788;-0.40641;-0.57937;-0.11764;3
LIGH;22.763;382231.131;1203.2;3
LIGH;22.765;382231.182;893.4;3
ACCE;22.775;382231.202;10.53960;-4.22202;-1.37669;2
GYRO;22.778;382231.202;1.08864;1.76323;1.95364;2
MAGN;22.780;382231.202;-19.99054;28.69720;18.20984;3
PRES;22.781;382231.182;1014.7437;3
AHRS;22.782;382231.207;-27.7609;-87.4675;-43.0577;-0.40753;-0.56069;-0.10314;3
SOUN;22.785;296.45;0.00905;53.11
ACCE;22.801;382231.222;10.27631;-4.46385;-1.37946;2
GYRO;22.802;382231.222;0.73854;1.84276;1.41849;2
MAGN;22.804;382231.222;-18.62946;29.81110;16.88080;3
AHRS;22.805;382231.227;-29.4301;-84.9109;-41.7668;-0.40783;-0.54318;-0.09418;3
PRES;22.807;382231.215;1014.7523;3
ACCE;22.814;382231.242;9.18005;-4.54045;-0.59781;2
GYRO;22.816;382231.242;0.42433;1.82492;0.97583;2
MAGN;22.817;382231.242;-18.00842;31.60858;15.04211;3
AHRS;22.819;382231.247;-30.5586;-82.5197;-40.8721;-0.40775;-0.52696;-0.09035;3
ACCE;22.835;382231.262;7.89270;-5.03641;0.42863;2
GYRO;22.837;382231.262;0.25430;1.72803;0.75188;2
MAGN;22.838;382231.262;-17.96570;32.07245;14.58893;3
AHRS;22.841;382231.267;-31.3935;-80.3146;-40.2557;-0.40778;-0.51177;-0.08938;3
PRES;22.843;382231.249;1014.7523;3
ACCE;22.855;382231.282;7.12123;-5.41437;1.58789;2
GYRO;22.856;382231.282;0.23500;1.69209;0.78461;2
MAGN;22.858;382231.282;-17.83600;32.46613;13.17749;3
AHRS;22.859;382231.287;-32.2093;-78.1653;-39.7485;-0.40841;-0.49642;-0.08907;3
LIGH;22.862;382231.232;673.0;3
LIGH;22.863;382231.282;468.4;3
PRES;22.864;382231.282;1014.7523;3
ACCE;22.874;382231.302;6.89165;-5.89993;2.22629;2
GYRO;22.876;382231.302;0.38673;1.80882;0.99512;2
MAGN;22.877;382231.302;-18.60352;34.45740;13.04016;3
AHRS;22.878;382231.306;-33.1772;-75.7770;-39.0284;-0.40898;-0.47949;-0.08739;3
ACCE;22.895;382231.323;7.10960;-5.84862;2.11174;2
AHRS;22.897;382231.326;-34.3563;-72.9000;-37.8774;-0.40893;-0.45979;-0.08345;3
GYRO;22.899;382231.323;0.62126;2.03764;1.27753;2
MAGN;22.902;382231.323;-18.80951;34.94110;13.10577;3
PRES;22.903;382231.316;1014.7523;3
ACCE;22.916;382231.343;7.35684;-5.88350;1.52682;2
GYRO;22.917;382231.343;0.66832;2.19856;1.50307;2
AHRS;22.918;382231.346;-35.6974;-69.6052;-36.3561;-0.40860;-0.43765;-0.07763;3
MAGN;22.922;382231.343;-17.14325;34.94110;10.39581;3
PRES;22.923;382231.349;1014.7523;3
ACCE;22.935;382231.363;7.39365;-6.17648;1.05078;2
GYRO;22.936;382231.363;0.36760;2.14429;1.65700;2
MAGN;22.937;382231.363;-17.21039;35.92987;9.95178;3
AHRS;22.938;382231.366;-37.2173;-66.3214;-34.8099;-0.40997;-0.41475;-0.07076;3
ACCE;22.956;382231.383;8.36642;-6.01245;1.35921;2
GYRO;22.957;382231.383;-0.07616;1.99777;1.62944;2
MAGN;22.958;382231.383;-17.29126;36.12213;9.97772;3
PRES;22.961;382231.383;1014.7523;3
LIGH;22.962;382231.333;385.6;3
LIGH;22.963;382231.383;321.6;3
AHRS;22.964;382231.386;-38.9045;-63.4150;-33.6563;-0.41466;-0.39234;-0.06470;3
ACCE;22.974;382231.403;9.42484;-5.92351;1.50462;2
GYRO;22.976;382231.403;-0.43279;2.06442;1.01924;2
MAGN;22.977;382231.403;-16.11786;36.12213;8.26111;3
AHRS;22.978;382231.406;-40.3352;-60.9501;-33.1485;-0.42059;-0.37153;-0.06319;3
ACCE;22.994;382231.423;10.29082;-6.34595;2.29707;2
GYRO;22.995;382231.423;-0.70647;2.49231;0.38364;2
AHRS;22.996;382231.426;-41.2416;-58.7020;-33.4034;-0.42586;-0.35118;-0.06911;3
MAGN;22.998;382231.423;-14.59656;37.16736;6.98242;3
ACCE;23.019;382231.443;8.54230;-6.63487;1.36902;2
GYRO;23.022;382231.443;-1.24660;2.60143;-0.41818;2
MAGN;23.026;382231.443;-14.42261;37.30316;6.84967;3
PRES;23.027;382231.417;1014.7523;3
AHRS;23.034;382231.445;-41.6899;-56.8442;-34.7028;-0.43136;-0.33124;-0.08346;3
ACCE;23.041;382231.464;8.24434;-5.45549;3.79601;2
AHRS;23.044;382231.465;-41.6625;-56.0491;-37.2880;-0.43783;-0.31574;-0.10544;3
GYRO;23.046;382231.464;-1.55217;2.11853;-1.29692;2
MAGN;23.048;382231.464;-13.96027;36.22284;6.39801;3
PRES;23.056;382231.450;1014.7523;3
ACCE;23.057;382231.484;3.54849;-7.27968;2.00023;2
AHRS;23.059;382231.485;-40.9371;-55.9792;-40.5156;-0.44193;-0.30557;-0.13248;3
GYRO;23.064;382231.484;-1.43268;1.90872;-1.92384;2
MAGN;23.065;382231.484;-15.48462;37.06207;6.05164;3
LIGH;23.065;382231.433;367.1;3
LIGH;23.065;382231.484;429.5;3
ACCE;23.070;382231.504;5.32088;-7.79826;2.26347;2
GYRO;23.070;382231.504;-1.96259;2.77303;-1.60265;2
MAGN;23.070;382231.504;-15.60364;37.13379;6.02722;3
PRES;23.071;382231.484;1014.7523;3
AHRS;23.071;382231.505;-40.3948;-55.6104;-44.2198;-0.44771;-0.29065;-0.16325;3
ACCE;23.088;382231.524;5.49136;-7.62608;3.21434;2
GYRO;23.089;382231.524;-2.31680;3.14182;-1.46669;2
MAGN;23.089;382231.524;-18.03131;36.64856;6.50024;3
AHRS;23.090;382231.525;-40.3561;-54.7747;-48.2304;-0.45596;-0.26895;-0.19569;3
PRES;23.097;382231.517;1014.7523;3
ACCE;23.108;382231.544;4.48729;-6.88980;4.48070;2
GYRO;23.109;382231.544;-2.23195;2.88199;-1.16943;2
MAGN;23.109;382231.544;-20.27283;34.49097;6.35986;3
AHRS;23.109;382231.545;-40.6169;-53.8821;-52.2110;-0.46481;-0.24542;-0.22668;3
ACCE;23.128;382231.564;3.72559;-6.73839;5.06465;2
GYRO;23.128;382231.564;-1.75276;2.41185;-0.57516;2
MAGN;23.129;382231.564;-20.32928;34.43451;6.35529;3
AHRS;23.130;382231.564;-41.1425;-52.9146;-55.4559;-0.47252;-0.22286;-0.25141;3
PRES;23.130;382231.551;1014.7523;3
AHRS;23.148;382231.584;-41.9758;-51.5804;-57.4074;-0.47796;-0.20141;-0.26707;3
LIGH;23.153;382231.534;648.5;3
LIGH;23.153;382231.584;892.0;3
PRES;23.157;382231.584;1014.7523;3
ACCE;23.167;382231.584;4.66096;-7.18152;5.00255;2
GYRO;23.168;382231.584;-1.15080;2.08377;0.18686;2
MAGN;23.168;382231.584;-21.66748;31.86798;7.42798;3
AHRS;23.169;382231.604;-42.9875;-49.6876;-58.0279;-0.48037;-0.18060;-0.27491;3
ACCE;23.192;382231.605;5.69580;-6.99217;5.28557;2
GYRO;23.193;382231.605;-0.55003;1.93085;0.69411;2
AHRS;23.193;382231.624;-43.8779;-47.2281;-57.5535;-0.47893;-0.16088;-0.27797;3
MAGN;23.193;382231.605;-23.51685;30.69153;6.93359;3
PRES;23.194;382231.618;1014.7523;3
ACCE;23.208;382231.625;6.44714;-6.62505;4.42047;2
GYRO;23.209;382231.625;-0.01556;1.83585;0.88062;2
MAGN;23.209;382231.625;-23.53363;30.74799;6.97021;3
AHRS;23.209;382231.644;-44.3999;-44.5187;-56.4394;-0.47396;-0.14368;-0.27906;3
PRES;23.217;382231.652;1014.7523;3
ACCE;23.230;382231.645;5.69925;-6.23659;4.06584;2
GYRO;23.231;382231.645;0.37509;1.71359;0.74016;2
MAGN;23.231;382231.645;-24.04785;32.55463;7.98492;3
AHRS;23.231;382231.664;-44.6095;-41.8072;-55.1678;-0.46710;-0.12840;-0.28018;3
ACCE;23.252;382231.665;1.80034;-7.43417;4.61224;2
AHRS;23.252;382231.684;-44.9398;-38.9846;-53.9672;-0.46098;-0.11130;-0.28161;3
GYRO;23.252;382231.665;0.41261;1.64917;0.65578;2
MAGN;23.253;382231.665;-24.53003;32.71637;5.94635;3
LIGH;23.256;382231.635;905.8;3
LIGH;23.256;382231.685;884.8;3
ACCE;23.271;382231.685;3.55353;-6.97742;3.66071;2
GYRO;23.272;382231.685;0.22568;1.63695;0.85286;2
AHRS;23.272;382231.703;-45.5331;-36.2693;-52.7020;-0.45693;-0.09394;-0.28102;3
MAGN;23.272;382231.685;-24.55597;32.79266;5.69458;3
PRES;23.280;382231.685;1014.7523;3
ACCE;23.291;382231.705;3.48627;-6.65601;3.98196;2
GYRO;23.291;382231.705;-0.02013;1.55280;1.04941;2
MAGN;23.292;382231.705;-24.66888;33.71277;2.63977;3
AHRS;23.292;382231.723;-46.4047;-33.5308;-51.3353;-0.45485;-0.07556;-0.27876;3
ACCE;23.311;382231.725;2.97964;-6.88251;4.16217;2
GYRO;23.312;382231.725;-0.23346;1.58165;1.25082;2
MAGN;23.312;382231.725;-22.67303;33.56018;2.48871;3
PRES;23.312;382231.719;1014.7523;3
AHRS;23.312;382231.743;-47.5444;-30.5362;-49.6807;-0.45414;-0.05533;-0.27455;3
ACCE;23.328;382231.746;2.13763;-7.03914;4.34073;2
AHRS;23.328;382231.763;-48.9050;-27.1086;-47.5231;-0.45426;-0.03312;-0.26779;3
GYRO;23.328;382231.746;-0.35510;1.60371;1.54782;2
MAGN;23.329;382231.746;-22.51129;33.72192;2.41089;3
PRES;23.336;382231.752;1014.7523;3
SOUN;23.336;88.32;0.00270;42.59
ACCE;23.352;382231.766;2.02971;-7.38147;4.27380;2
GYRO;23.352;382231.766;-0.46225;1.60378;1.88139;2
AHRS;23.353;382231.783;-50.4438;-23.3044;-44.8885;-0.45549;-0.00954;-0.25872;3
MAGN;23.353;382231.766;-21.23260;34.95636;1.69525;3
LIGH;23.359;382231.735;809.3;3
LIGH;23.362;382231.786;725.5;3
ACCE;23.367;382231.786;2.78539;-7.03487;4.14630;2
GYRO;23.368;382231.786;-0.67194;1.57596;1.93373;2
MAGN;23.371;382231.786;-20.64819;35.24780;0.84229;3
AHRS;23.372;382231.803;-52.0581;-19.6712;-42.3385;-0.45863;0.01300;-0.24982;3
PRES;23.373;382231.786;1014.7523;3
ACCE;23.389;382231.806;2.90430;-7.23972;4.17288;2
GYRO;23.390;382231.806;-0.95450;1.42097;1.58417;2
MAGN;23.391;382231.806;-20.25299;35.47363;0.95367;3
AHRS;23.392;382231.823;-53.7036;-16.7042;-40.4395;-0.46414;0.03285;-0.24352;3
PRES;23.398;382231.819;1014.7523;3
AHRS;23.409;382231.842;-55.3641;-14.5179;-39.3070;-0.47163;0.04962;-0.24017;3
ACCE;23.412;382231.826;2.33308;-7.84763;4.23055;2
GYRO;23.413;382231.826;-1.17667;1.23785;1.09915;2
MAGN;23.414;382231.826;-18.04199;36.84235;1.32141;3
ACCE;23.430;382231.846;1.57001;-8.22638;4.41710;2
GYRO;23.431;382231.846;-1.30872;1.07262;0.69067;2
AHRS;23.432;382231.862;-57.0007;-12.9433;-38.7520;-0.48013;0.06386;-0.23897;3
MAGN;23.433;382231.846;-16.93573;37.94708;0.51270;3
PRES;23.434;382231.853;1014.7523;3
ACCE;23.448;382231.866;1.12436;-8.66743;4.51385;2
GYRO;23.450;382231.866;-1.31154;0.90919;0.45206;2
MAGN;23.450;382231.866;-16.86554;38.01880;0.65308;3
AHRS;23.451;382231.882;-58.5495;-11.7784;-38.5363;-0.48870;0.07603;-0.23896;3
PRES;23.457;382231.887;1014.7523;3
LIGH;23.458;382231.836;725.7;3
LIGH;23.458;382231.887;739.2;3
AHRS;23.474;382231.902;-59.9555;-10.8835;-38.4425;-0.49673;0.08619;-0.23914;3
ACCE;23.476;382231.887;0.93330;-8.63368;4.50455;2
GYRO;23.477;382231.887;-1.22438;0.76109;0.31107;2
MAGN;23.478;382231.887;-16.48407;38.24615;1.50909;3
ACCE;23.491;382231.907;1.28502;-8.24782;4.21915;2
AHRS;23.492;382231.922;-61.2202;-10.4017;-38.5399;-0.50443;0.09371;-0.23929;3
GYRO;23.494;382231.907;-1.11308;0.56622;0.22124;2
MAGN;23.496;382231.907;-16.09192;38.11646;2.65350;3
PRES;23.497;382231.920;1014.7523;3
ACCE;23.509;382231.927;1.38023;-8.17555;2.98061;2
AHRS;23.511;382231.942;-62.6144;-10.6437;-39.2344;-0.51396;0.09906;-0.24021;3
GYRO;23.513;382231.927;-1.16818;0.38277;0.01749;2
MAGN;23.514;382231.927;-15.52582;37.80975;3.12195;3
ACCE;23.531;382231.947;1.18703;-8.61243;2.07135;2
GYRO;23.532;382231.947;-1.52129;0.24815;-0.18358;2
MAGN;23.534;382231.947;-13.99231;37.30469;4.46472;3
AHRS;23.535;382231.961;-64.4355;-11.5853;-40.5981;-0.52710;0.10393;-0.24154;3
ACCE;23.548;382231.967;1.45337;-8.89273;1.52310;2
GYRO;23.551;382231.967;-2.02052;0.29747;-0.26436;2
MAGN;23.552;382231.967;-14.23645;38.28583;4.46472;3
PRES;23.554;382231.954;1014.7523;3
AHRS;23.554;382231.981;-66.7742;-13.0916;-42.6580;-0.54388;0.11018;-0.24328;3
LIGH;23.558;382231.937;763.1;3
LIGH;23.559;382231.987;788.6;3
ACCE;23.570;382231.987;1.60300;-8.96133;1.42549;2
GYRO;23.571;382231.987;-2.45570;0.47176;-0.30231;2
MAGN;23.572;382231.987;-14.59656;38.64441;4.71497;3
AHRS;23.574;382232.001;-69.5122;-15.2313;-45.5817;-0.56312;0.11850;-0.24580;3
PRES;23.576;382231.987;1014.7523;3
ACCE;23.591;382232.007;0.74097;-9.26384;1.88652;2
AHRS;23.592;382232.021;-72.4088;-17.7705;-49.1576;-0.58254;0.12940;-0.24864;3
GYRO;23.594;382232.007;-2.70410;0.70457;-0.26520;2
MAGN;23.596;382232.007;-15.47241;38.76648;6.49567;3
ACCE;23.621;382232.028;-0.48146;-9.77354;2.22293;2
GYRO;23.622;382232.028;-2.66794;0.79767;0.01799;2
MAGN;23.623;382232.028;-15.58533;37.27264;9.07440;3
AHRS;23.628;382232.041;-75.2886;-19.8258;-52.2526;-0.60019;0.14255;-0.24907;3
PRES;23.635;382232.021;1014.7523;3
ACCE;23.636;382232.048;-0.54338;-9.68373;2.11661;2
GYRO;23.637;382232.048;-2.40172;0.62245;0.46802;2
MAGN;23.639;382232.048;-15.82184;36.91864;9.53522;3
AHRS;23.645;382232.061;-78.0099;-20.5651;-53.7224;-0.61514;0.15606;-0.24525;3
PRES;23.645;382232.054;1014.7523;3
ACCE;23.646;382232.068;0.28874;-9.42914;1.73714;2
GYRO;23.646;382232.068;-2.08232;0.36752;0.72279;2
MAGN;23.646;382232.068;-15.76843;35.64301;11.59515;3
AHRS;23.646;382232.080;-80.4634;-20.3493;-53.8732;-0.62785;0.16776;-0.23869;3
LIGH;23.657;382232.038;760.8;3
LIGH;23.658;382232.088;724.8;3
ACCE;23.664;382232.088;0.30225;-9.41840;1.43677;2
GYRO;23.665;382232.088;-1.77739;0.15843;0.73840;2
MAGN;23.665;382232.088;-14.91089;34.57336;13.68408;3
PRES;23.665;382232.088;1014.7523;3
AHRS;23.665;382232.100;-82.5979;-19.4835;-53.0822;-0.63872;0.17693;-0.23095;3
ACCE;23.683;382232.108;-0.40077;-9.41191;1.06068;2
GYRO;23.684;382232.108;-1.41267;0.00003;0.85126;2
MAGN;23.684;382232.108;-14.77814;34.84039;14.20746;3
AHRS;23.685;382232.120;-84.3735;-14.9820;-48.5061;-0.64673;0.18542;-0.22194;3
PRES;23.693;382232.122;1014.7451;3
ACCE;23.703;382232.128;-0.50487;-9.14166;-0.08661;2
GYRO;23.704;382232.128;-1.11673;-0.14140;1.09076;2
MAGN;23.704;382232.128;-14.78271;34.48486;15.74554;3
AHRS;23.705;382232.140;-85.8271;-2.7232;-36.0083;-0.65275;0.19384;-0.21092;3
ACCE;23.724;382232.148;-0.63127;-8.98820;-1.11166;2
GYRO;23.724;382232.148;-1.14861;-0.24213;1.26405;2
MAGN;23.724;382232.148;-15.08026;33.39081;16.81213;3
PRES;23.725;382232.155;1014.7423;3
AHRS;23.725;382232.160;-86.9235;23.8935;-9.0680;-0.65899;0.20298;-0.19808;3
ACCE;23.744;382232.169;-0.87006;-9.02144;-1.47144;2
GYRO;23.744;382232.169;-1.41879;-0.26108;1.39410;2
MAGN;23.744;382232.169;-14.55994;33.61359;17.17682;3
AHRS;23.744;382232.180;-86.9417;68.0056;35.3804;-0.66670;0.21335;-0.18373;3
PRES;23.753;382232.189;1014.7423;3
LIGH;23.761;382232.138;717.4;3
LIGH;23.761;382232.189;714.5;3
AHRS;23.764;382232.199;-85.3926;100.5658;68.2393;-0.67584;0.22497;-0.16839;3
ACCE;23.765;382232.189;-0.94016;-9.26024;-1.61137;2
GYRO;23.765;382232.189;-1.72507;-0.20757;1.47464;2
MAGN;23.765;382232.189;-13.28278;33.89740;18.38989;3
SOUN;23.777;27.17;0.00083;32.35
ACCE;23.783;382232.209;-0.55518;-9.25873;-1.85118;2
GYRO;23.783;382232.209;-1.97701;-0.10426;1.41856;2
MAGN;23.784;382232.209;-12.54883;33.89740;19.28253;3
AHRS;23.784;382232.219;-83.1143;116.9521;84.8619;-0.68637;0.23678;-0.15339;3
ACCE;23.802;382232.229;-0.39467;-9.09575;-1.95644;2
GYRO;23.803;382232.229;-2.17378;0.02011;1.14279;2
MAGN;23.804;382232.229;-11.89270;33.23975;20.40405;3
AHRS;23.804;382232.239;-80.7010;127.1570;95.1765;-0.69821;0.24760;-0.14070;3
PRES;23.812;382232.222;1014.7423;3
ACCE;23.822;382232.249;-0.70015;-9.03764;-2.27962;2
GYRO;23.823;382232.249;-2.29993;0.07724;0.75349;2
MAGN;23.824;382232.249;-9.76105;31.78406;22.00165;3
AHRS;23.824;382232.259;-78.3402;135.0314;103.1403;-0.71130;0.25602;-0.13049;3
ACCE;23.843;382232.269;-1.19534;-8.82422;-2.60489;2
GYRO;23.843;382232.269;-2.37982;0.08008;0.47092;2
MAGN;23.843;382232.269;-8.32977;31.02875;22.41058;3
PRES;23.844;382232.256;1014.7423;3
AHRS;23.844;382232.279;-75.9503;141.3811;109.5989;-0.72519;0.26257;-0.12175;3
LIGH;23.860;382232.239;777.5;3
LIGH;23.861;382232.289;853.1;3
ACCE;23.864;382232.289;-1.29852;-8.32788;-2.97781;2
GYRO;23.865;382232.289;-2.38826;0.07736;0.36734;2
MAGN;23.866;382232.289;-8.24127;30.04303;23.89679;3
AHRS;23.867;382232.299;-73.4997;146.1498;114.4596;-0.73883;0.26845;-0.11369;3
PRES;23.873;382232.289;1014.7423;3
ACCE;23.884;382232.310;-1.31917;-7.96962;-3.83524;2
GYRO;23.885;382232.310;-2.39079;0.06267;0.32822;2
MAGN;23.886;382232.310;-7.51648;28.71094;25.47913;3
AHRS;23.886;382232.319;-70.9802;149.7820;118.2124;-0.75224;0.27375;-0.10567;3
ACCE;23.905;382232.330;-1.56848;-7.84169;-4.57312;2
AHRS;23.906;382232.338;-68.2595;152.8101;121.3494;-0.76606;0.27907;-0.09746;3
GYRO;23.907;382232.330;-2.53270;0.07983;0.30908;2
MAGN;23.907;382232.330;-6.97937;28.32947;25.70343;3
PRES;23.908;382232.323;1014.7423;3
ACCE;23.924;382232.350;-1.77139;-7.71750;-5.00044;2
GYRO;23.925;382232.350;-2.74062;0.08261;0.32169;2
AHRS;23.925;382232.358;-65.2794;155.3301;123.9668;-0.78036;0.28470;-0.08869;3
MAGN;23.926;382232.350;-7.27234;26.67542;26.93787;3
PRES;23.945;382232.357;1014.7423;3
ACCE;23.946;382232.370;-1.80409;-7.65656;-5.83878;2
GYRO;23.946;382232.370;-2.92964;0.06958;0.32532;2
MAGN;23.947;382232.370;-7.58667;24.75891;28.91846;3
AHRS;23.948;382232.378;-62.0606;157.4204;126.2011;-0.79505;0.29018;-0.07910;3
LIGH;23.960;382232.340;950.7;3
LIGH;23.966;382232.390;1051.6;3
ACCE;23.967;382232.390;-1.63190;-7.73906;-6.56065;2
GYRO;23.968;382232.390;-3.14322;0.06480;0.28397;2
MAGN;23.969;382232.390;-7.65533;24.27826;29.65546;3
PRES;23.972;382232.390;1014.7349;3
AHRS;23.972;382232.398;-58.5974;159.2811;128.2401;-0.81024;0.29527;-0.06903;3
ACCE;23.984;382232.410;-1.14372;-7.55681;-6.80121;2
GYRO;23.985;382232.410;-3.32182;0.11887;0.14694;2
MAGN;23.986;382232.410;-8.49609;21.96503;31.09283;3
AHRS;23.987;382232.418;-54.9655;161.1117;130.2584;-0.82581;0.29935;-0.05939;3
PRES;23.991;382232.424;1014.7323;3
ACCE;24.004;382232.430;-1.19035;-7.37822;-6.93600;2
AHRS;24.005;382232.438;-51.2869;163.1057;132.4952;-0.84180;0.30099;-0.05121;3
GYRO;24.006;382232.430;-3.42856;0.16876;-0.15132;2
MAGN;24.007;382232.430;-8.78906;18.62640;32.80182;3
ACCE;24.031;382232.451;-0.66148;-6.89204;-7.34233;2
GYRO;24.032;382232.451;-3.49220;0.18953;-0.54474;2
MAGN;24.033;382232.451;-8.66699;17.52930;33.27789;3
AHRS;24.034;382232.457;-47.6204;165.2471;135.0102;-0.85811;0.29925;-0.04466;3
PRES;24.035;382232.457;1014.7323;3
ACCE;24.043;382232.471;0.64972;-6.00610;-7.35101;2
GYRO;24.045;382232.471;-3.59787;0.12576;-1.28029;2
MAGN;24.045;382232.471;-7.87811;14.47906;34.04999;3
AHRS;24.046;382232.477;-43.9601;167.7759;138.2234;-0.87565;0.29152;-0.04045;3
ACCE;24.071;382232.491;0.61794;-6.88898;-7.90411;2
AHRS;24.073;382232.497;-40.1516;171.0010;142.8173;-0.89607;0.27300;-0.03926;3
GYRO;24.076;382232.491;-3.89362;0.03995;-2.47728;2
MAGN;24.076;382232.491;-7.25555;10.89172;35.55756;3
LIGH;24.077;382232.440;1290.7;3
LIGH;24.079;382232.491;1551.0;3
ACCE;24.088;382232.511;0.39244;-7.81812;-8.19325;2
AHRS;24.088;382232.517;-36.0341;174.4836;148.4942;-0.91823;0.24355;-0.03983;3
GYRO;24.089;382232.511;-4.14516;-0.17429;-3.53300;2
MAGN;24.089;382232.511;-7.14874;9.93500;36.07635;3
PRES;24.089;382232.491;1014.7323;3
ACCE;24.100;382232.531;1.14384;-7.17744;-8.60759;2
GYRO;24.100;382232.531;-4.06104;-0.24760;-4.25125;2
AHRS;24.104;382232.537;-31.7585;177.7554;154.5912;-0.93929;0.20626;-0.04178;3
MAGN;24.104;382232.531;-7.14874;5.58929;36.78436;3
PRES;24.109;382232.524;1014.7323;3
ACCE;24.120;382232.551;1.48717;-6.74876;-9.48677;2
AHRS;24.121;382232.557;-27.4499;-179.0359;161.0217;-0.95779;0.16212;-0.04718;3
GYRO;24.121;382232.551;-3.84058;-0.07332;-4.91806;2
MAGN;24.122;382232.551;-7.64160;0.16022;38.26904;3
ACCE;24.140;382232.571;-0.22696;-5.75609;-8.96393;2
GYRO;24.141;382232.571;-3.57091;0.02626;-5.21722;2
MAGN;24.141;382232.571;-7.82318;-1.20239;38.71155;3
PRES;24.141;382232.558;1014.7323;3
AHRS;24.142;382232.576;-23.1297;-176.0808;167.4671;-0.97253;0.11369;-0.05517;3
ACCE;24.161;382232.591;-0.77419;-4.60699;-8.14326;2
GYRO;24.161;382232.591;-2.90100;-0.13736;-4.62625;2
MAGN;24.161;382232.591;-7.69653;-5.69153;38.58643;3
LIGH;24.161;382232.541;1568.2;3
LIGH;24.162;382232.591;1539.9;3
AHRS;24.162;382232.596;-19.2020;-174.0515;172.9676;-0.98228;0.06903;-0.06128;3
PRES;24.169;382232.591;1014.7323;3
ACCE;24.180;382232.612;1.27405;-3.23595;-8.38799;2
GYRO;24.180;382232.612;-1.99983;-0.60709;-4.02762;2
MAGN;24.181;382232.612;-5.03845;-10.24933;36.50360;3
AHRS;24.181;382232.616;-16.1656;-173.1180;177.5537;-0.98788;0.02953;-0.06241;3
ACCE;24.200;382232.632;2.44867;-2.56396;-9.90602;2
GYRO;24.201;382232.632;-1.61105;-1.02182;-4.30388;2
MAGN;24.201;382232.632;-4.28009;-11.15875;35.91156;3
PRES;24.201;382232.625;1014.7323;3
AHRS;24.201;382232.636;-13.6796;-172.8705;-177.7331;-0.99091;-0.01220;-0.05937;3
ACCE;24.219;382232.652;1.31413;-1.55740;-11.19142;2
GYRO;24.220;382232.652;-1.82930;-1.02245;-4.81252;2
MAGN;24.220;382232.652;-4.55170;-14.14795;36.17706;3
AHRS;24.220;382232.656;-11.0296;-172.8434;-172.4973;-0.99169;-0.05901;-0.05572;3
PRES;24.228;382232.659;1014.7323;3
ACCE;24.240;382232.672;0.24620;-0.41264;-11.97165;2
AHRS;24.240;382232.676;-8.0476;-173.0816;-167.4208;-0.99019;-0.10488;-0.05215;3
GYRO;24.241;382232.672;-2.08833;-1.04485;-4.53581;2
MAGN;24.241;382232.672;-1.15814;-16.94794;35.29663;3
ACCE;24.259;382232.692;0.37025;-0.16232;-11.38937;2
GYRO;24.260;382232.692;-2.42323;-0.88461;-3.82097;2
MAGN;24.260;382232.692;-0.39825;-17.40265;35.08911;3
PRES;24.260;382232.692;1014.7323;3
AHRS;24.261;382232.695;-4.8369;-173.6138;-163.0836;-0.98705;-0.14440;-0.04885;3
LIGH;24.261;382232.642;1508.3;3
LIGH;24.262;382232.692;1476.2;3
ACCE;24.279;382232.712;-0.44537;-0.30849;-11.11372;2
GYRO;24.279;382232.712;-2.79884;-0.92986;-3.34230;2
MAGN;24.279;382232.712;3.90015;-20.26978;34.24988;3
AHRS;24.282;382232.715;-1.3695;-174.3542;-159.4755;-0.98284;-0.17735;-0.04633;3
ACCE;24.300;382232.732;-0.08177;1.00163;-12.25868;2
GYRO;24.301;382232.732;-3.13779;-1.40747;-3.07372;2
MAGN;24.302;382232.732;6.85120;-21.21582;32.25098;3
AHRS;24.302;382232.735;2.3764;-175.6958;-156.2386;0.97752;0.20645;0.04101;3
ACCE;24.321;382232.753;-2.85336;1.27176;-12.20749;2
GYRO;24.322;382232.753;-3.95255;-2.13795;-2.37889;2
AHRS;24.323;382232.755;6.7034;-177.9272;-153.4559;0.97122;0.23017;0.03099;3
MAGN;24.324;382232.753;7.19452;-21.28296;31.96106;3
PRES;24.325;382232.726;1014.7423;3
SOUN;24.328;273.59;0.00835;52.41
ACCE;24.341;382232.773;-2.27928;1.47377;-10.48149;2
GYRO;24.343;382232.773;-4.79221;-2.46082;-1.25818;2
MAGN;24.344;382232.773;10.36224;-23.54584;30.93109;3
AHRS;24.345;382232.775;11.8094;179.0966;-151.7284;0.96474;0.24213;0.01752;3
PRES;24.349;382232.759;1014.7423;3
ACCE;24.367;382232.793;0.40471;3.64590;-6.58374;2
GYRO;24.369;382232.793;-4.99484;-2.55829;-1.09807;2
MAGN;24.371;382232.793;12.11853;-27.34528;28.26385;3
AHRS;24.372;382232.795;17.3532;175.8855;-150.3348;0.95639;0.24767;0.00429;3
LIGH;24.374;382232.743;1282.9;3
LIGH;24.375;382232.793;1064.9;3
ACCE;24.382;382232.813;-0.85963;4.47232;-5.99460;2
GYRO;24.383;382232.813;-4.67061;-2.05370;-2.01472;2
MAGN;24.385;382232.813;12.25739;-27.69623;28.00903;3
PRES;24.389;382232.793;1014.7423;3
AHRS;24.390;382232.815;22.7153;172.6047;-147.8903;0.94373;0.25837;-0.00641;3
ACCE;24.402;382232.833;-1.79140;4.50208;-6.77544;2
GYRO;24.403;382232.833;-4.35106;-1.21581;-2.91307;2
MAGN;24.405;382232.833;15.42969;-30.23376;23.36731;3
AHRS;24.406;382232.834;27.3940;169.2650;-143.9070;0.92658;0.27860;-0.01338;3
PRES;24.409;382232.826;1014.7382;3
ACCE;24.419;382232.853;-2.97549;4.59402;-8.35922;2
GYRO;24.420;382232.853;-4.27322;-0.66086;-3.50035;2
AHRS;24.424;382232.854;31.4189;165.7887;-138.5547;0.90530;0.30669;-0.01630;3
MAGN;24.425;382232.853;18.21289;-33.62122;18.03741;3
ACCE;24.438;382232.873;-5.76666;4.27950;-8.04260;2
GYRO;24.438;382232.873;-4.30882;-0.81464;-3.39363;2
MAGN;24.438;382232.873;18.33344;-33.77075;17.80090;3
PRES;24.439;382232.860;1014.7323;3
AHRS;24.439;382232.874;35.0025;161.7701;-132.4405;0.88093;0.33611;-0.01853;3
ACCE;24.460;382232.894;-4.14258;5.20650;-6.53796;2
GYRO;24.460;382232.894;-4.18042;-1.29817;-2.54175;2
MAGN;24.460;382232.894;21.82617;-30.27802;12.44354;3
AHRS;24.460;382232.894;38.3130;157.0333;-126.5050;0.85607;0.35829;-0.02321;3
LIGH;24.463;382232.843;777.6;3
LIGH;24.464;382232.894;479.5;3
PROX;24.464;382232.894;0.0;3
PRES;24.466;382232.894;1014.7323;3
AHRS;24.479;382232.914;41.3768;151.9414;-120.6712;0.83104;0.37478;-0.02743;3
ACCE;24.497;382232.914;-2.94693;6.01447;-7.20062;2
PRES;24.498;382232.927;1014.7323;3
GYRO;24.498;382232.914;-4.05940;-1.25084;-2.32008;2
MAGN;24.499;382232.914;24.40796;-30.73425;9.23920;3
AHRS;24.499;382232.934;44.0293;146.4084;-114.0087;0.80338;0.39249;-0.02926;3
ACCE;24.517;382232.934;-4.22021;5.84108;-7.46237;2
GYRO;24.517;382232.934;-4.35109;-0.83116;-2.75783;2
MAGN;24.518;382232.934;24.43390;-30.70831;9.16901;3
AHRS;24.518;382232.953;46.0747;139.9911;-106.0890;0.77149;0.41289;-0.03049;3
PRES;24.529;382232.961;1014.7323;3
ACCE;24.537;382232.954;-7.94341;4.82295;-4.72746;2
GYRO;24.537;382232.954;-4.49506;-0.89769;-3.02780;2
MAGN;24.538;382232.954;26.22986;-28.99628;4.52728;3
AHRS;24.538;382232.973;47.4559;132.8019;-98.4443;0.74047;0.42593;-0.03669;3
ACCE;24.560;382232.974;-6.62645;6.11826;-4.07973;2
GYRO;24.560;382232.974;-3.60587;-2.00325;-1.92476;2
MAGN;24.561;382232.974;30.48248;-27.35901;1.33514;3
AHRS;24.561;382232.993;48.2725;125.9283;-92.7559;0.71666;0.42623;-0.04901;3
ACCE;24.580;382232.994;-4.50407;7.60056;-1.27141;2
AHRS;24.581;382233.013;48.4741;119.8774;-88.4722;0.69789;0.42198;-0.06409;3
GYRO;24.581;382232.994;-2.37083;-2.73404;-1.25055;2
MAGN;24.581;382232.994;30.47180;-27.29034;0.96130;3
PRES;24.586;382232.994;1014.7323;3
ACCE;24.597;382233.014;-5.36751;7.97429;-3.87708;2
GYRO;24.598;382233.014;-1.79787;-2.36266;-1.29152;2
AHRS;24.598;382233.033;48.2304;114.2334;-84.1852;0.67841;0.42008;-0.07757;3
MAGN;24.599;382233.014;30.27649;-26.01624;-5.36499;3
ACCE;24.620;382233.035;-7.14528;7.26884;-6.17056;2
GYRO;24.620;382233.035;-2.60574;-2.02953;-1.54355;2
MAGN;24.621;382233.035;29.80804;-23.98376;-8.87299;3
PRES;24.621;382233.028;1014.7323;3
AHRS;24.621;382233.053;47.8321;107.6093;-78.3790;0.65171;0.42050;-0.08755;3
LIGH;24.621;382232.944;337.4;3
LIGH;24.622;382232.994;220.5;3
LIGH;24.622;382233.045;103.6;3
ACCE;24.637;382233.055;-7.65236;7.39743;-1.65694;2
GYRO;24.637;382233.055;-3.89273;-2.12032;-1.70212;2
MAGN;24.638;382233.055;29.85992;-23.82812;-9.16138;3
AHRS;24.638;382233.073;47.1172;100.0782;-71.2163;0.61778;0.42176;-0.09371;3
PRES;24.646;382233.061;1014.7323;3
ACCE;24.656;382233.075;-7.13217;7.99518;-0.32588;2
GYRO;24.657;382233.075;-4.12735;-1.92998;-1.66510;2
MAGN;24.657;382233.075;30.39398;-21.89941;-12.14447;3
AHRS;24.657;382233.092;45.9739;92.7058;-64.0192;0.58166;0.42199;-0.09719;3
ACCE;24.679;382233.095;-7.41991;7.04083;-2.67249;2
GYRO;24.682;382233.095;-4.26691;-1.98486;-1.40616;2
AHRS;24.683;382233.112;44.5379;85.5329;-56.8919;0.54392;0.41999;-0.09736;3
MAGN;24.684;382233.095;30.98907;-17.73987;-15.62347;3
PRES;24.685;382233.095;1014.7323;3
ACCE;24.699;382233.115;-7.09747;6.69044;-1.54916;2
GYRO;24.700;382233.115;-4.81480;-1.82242;-1.01355;2
MAGN;24.701;382233.115;30.88989;-17.20123;-16.24451;3
AHRS;24.702;382233.132;42.9086;78.5870;-49.5174;0.50389;0.41669;-0.09131;3
PRES;24.707;382233.129;1014.7323;3
LIGH;24.718;382233.095;62.8;3
LIGH;24.719;382233.145;44.4;3
ACCE;24.719;382233.135;-7.55301;6.34331;-0.22928;2
GYRO;24.720;382233.135;-5.05634;-1.56252;-0.50743;2
MAGN;24.722;382233.135;29.98047;-13.30566;-20.44525;3
AHRS;24.723;382233.152;41.2694;71.9922;-42.3713;0.46462;0.40981;-0.08051;3
ACCE;24.739;382233.155;-7.23314;6.25403;0.00026;2
GYRO;24.741;382233.155;-4.75549;-1.72791;0.24162;2
MAGN;24.742;382233.155;28.28827;-9.64050;-23.19641;3
PRES;24.742;382233.162;1014.7323;3
AHRS;24.743;382233.172;39.9727;65.6024;-35.6943;0.42950;0.39655;-0.06585;3
ACCE;24.758;382233.176;-6.34721;6.07167;1.09241;2
AHRS;24.759;382233.192;38.9089;59.4068;-29.0220;0.39714;0.37983;-0.04545;3
GYRO;24.760;382233.176;-4.57176;-1.80096;1.02347;2
MAGN;24.761;382233.176;28.32031;-8.75092;-23.93494;3
PRES;24.765;382233.196;1014.7323;3
SOUN;24.768;69.25;0.00211;40.48
ACCE;24.778;382233.196;-6.11868;6.06679;1.94170;2
GYRO;24.780;382233.196;-4.53725;-1.35645;1.61595;2
AHRS;24.780;382233.211;37.8305;53.7613;-22.2746;0.36632;0.36381;-0.01918;3
MAGN;24.782;382233.196;28.17230;-4.58679;-27.33002;3
ACCE;24.801;382233.216;-5.61555;5.82266;3.53668;2
GYRO;24.802;382233.216;-4.35849;-0.88026;2.00523;2
MAGN;24.802;382233.216;27.10724;-2.72064;-28.63007;3
PRES;24.803;382233.229;1014.7229;3
AHRS;24.804;382233.231;36.7170;48.8661;-15.7912;0.33796;0.34947;0.01034;3
ACCE;24.820;382233.236;-4.65056;5.26527;5.33771;2
GYRO;24.821;382233.236;-3.70697;-0.56097;2.20311;2
MAGN;24.822;382233.236;26.74255;-2.27661;-28.82690;3
LIGH;24.822;382233.196;80.1;3
LIGH;24.823;382233.246;124.1;3
AHRS;24.824;382233.251;35.9625;44.7669;-10.0531;0.31608;0.33580;0.04005;3
ACCE;24.839;382233.256;-5.42538;4.94843;6.86545;2
AHRS;24.841;382233.271;36.1108;41.2186;-5.1953;0.30497;0.32117;0.06865;3
GYRO;24.842;382233.256;-2.55194;-0.53406;2.48630;2
MAGN;24.843;382233.256;25.24261;0.08392;-29.20074;3
ACCE;24.858;382233.276;-5.93857;5.76263;7.10989;2
GYRO;24.862;382233.276;-1.36310;-0.55011;2.82069;2
MAGN;24.863;382233.276;24.23859;2.84729;-28.46527;3
AHRS;24.865;382233.291;37.0942;38.1596;-1.1195;0.30362;0.30696;0.09522;3
PRES;24.868;382233.263;1014.7223;3
ACCE;24.877;382233.296;-6.12663;6.71733;7.46176;2
GYRO;24.879;382233.296;-0.64162;-0.47910;2.47363;2
MAGN;24.880;382233.296;24.52850;2.26746;-28.84064;3
AHRS;24.881;382233.311;38.1402;35.6970;2.0067;0.30588;0.29508;0.11588;3
PRES;24.884;382233.296;1014.7223;3
ACCE;24.898;382233.317;-6.57124;7.03226;6.94048;2
GYRO;24.900;382233.317;-0.55049;-0.53714;1.74402;2
MAGN;24.902;382233.317;25.14954;0.51727;-30.07965;3
AHRS;24.904;382233.330;38.5835;33.5667;4.4005;0.30561;0.28448;0.13002;3
ACCE;24.921;382233.337;-5.82812;7.49121;5.95065;2
GYRO;24.923;382233.337;-1.19502;-0.59590;1.15852;2
AHRS;24.924;382233.350;37.9257;31.5202;6.6389;0.29734;0.27455;0.14081;3
MAGN;24.926;382233.337;24.91455;-0.18921;-30.77087;3
PRES;24.927;382233.330;1014.7223;3
ACCE;24.939;382233.357;-4.78339;7.06297;5.22359;2
GYRO;24.940;382233.357;-2.30893;-0.46519;0.60271;2
MAGN;24.941;382233.357;24.18671;-0.46997;-30.93414;3
AHRS;24.944;382233.370;35.8271;29.5648;9.0258;0.27738;0.26543;0.15063;3
PRES;24.946;382233.364;1014.7223;3
ACCE;24.958;382233.377;-4.08885;5.46765;5.85645;2
GYRO;24.960;382233.377;-3.40750;-0.42416;0.33241;2
MAGN;24.961;382233.377;22.60284;-0.21820;-31.03638;3
AHRS;24.963;382233.390;32.5503;27.5747;11.6541;0.24754;0.25522;0.16109;3
ACCE;24.978;382233.397;-3.53598;3.98625;7.00221;2
GYRO;24.981;382233.397;-3.92686;-0.36421;0.39153;2
MAGN;24.982;382233.397;22.38312;1.32904;-30.60608;3
PRES;24.983;382233.397;1014.7223;3
AHRS;24.985;382233.410;28.7677;25.7504;14.4720;0.21306;0.24463;0.17385;3
ACCE;24.999;382233.417;-2.95195;3.29216;6.31708;2
GYRO;25.001;382233.417;-3.98184;-0.11804;0.54770;2
AHRS;25.003;382233.430;24.9333;24.3484;17.2820;0.17768;0.23528;0.18841;3
MAGN;25.005;382233.417;22.12830;2.34528;-30.72968;3
PRES;25.006;382233.431;1014.7293;3
ACCE;25.017;382233.437;-2.85532;3.16039;6.39748;2
GYRO;25.018;382233.437;-3.68588;-0.17685;0.69255;2
MAGN;25.021;382233.437;21.57440;5.61676;-30.41840;3
AHRS;25.022;382233.449;21.5397;23.0507;19.8566;0.14651;0.22491;0.20274;3
LIGH;25.031;382233.296;103.1;3
LIGH;25.040;382233.347;72.1;3
LIGH;25.040;382233.397;41.1;3
LIGH;25.041;382233.448;10.1;3
ACCE;25.042;382233.458;-3.84732;2.34935;8.70528;2
GYRO;25.043;382233.458;-2.72571;-0.26523;0.97403;2
MAGN;25.044;382233.458;21.36993;8.07953;-29.61884;3
PRES;25.046;382233.464;1014.7323;3
AHRS;25.046;382233.469;19.2347;21.9418;22.2162;0.12479;0.21572;0.21768;3
ACCE;25.058;382233.478;-4.33559;2.04875;7.78362;2
GYRO;25.068;382233.478;-1.47032;-0.15181;1.60699;2
MAGN;25.083;382233.478;22.29614;9.00574;-30.24445;3
AHRS;25.083;382233.489;18.4326;20.9429;24.6816;0.11551;0.20891;0.23589;3
PRES;25.083;382233.498;1014.7227;3
PROX;25.084;382233.498;5.0;3
ACCE;25.084;382233.498;-4.82043;2.13385;5.40356;2
AHRS;25.084;382233.509;18.5385;19.2009;27.6680;0.11485;0.19780;0.25877;3
GYRO;25.085;382233.498;-0.79514;-0.67232;2.37775;2
MAGN;25.085;382233.498;23.78540;10.78796;-30.30701;3
ACCE;25.092;382233.518;-4.77112;2.59789;5.22530;2
GYRO;25.093;382233.518;-0.97971;-1.36786;2.98201;2
MAGN;25.093;382233.518;24.07074;11.45325;-29.28925;3
AHRS;25.094;382233.529;18.5593;16.4996;31.3235;0.11543;0.17943;0.28595;3
ACCE;25.112;382233.538;-3.56639;3.36829;8.10269;2
GYRO;25.112;382233.538;-1.46172;-1.66029;3.10550;2
MAGN;25.113;382233.538;23.91052;10.97870;-28.97949;3
AHRS;25.113;382233.549;17.9216;13.3692;35.2807;0.11258;0.15646;0.31459;3
LIGH;25.117;382233.498;10224.3;3
LIGH;25.117;382233.548;25355.1;3
PRES;25.121;382233.531;1014.7223;3
ACCE;25.132;382233.558;-2.37473;4.05524;9.45860;2
AHRS;25.133;382233.569;16.5308;10.5099;38.8261;0.10489;0.13306;0.33996;3
GYRO;25.134;382233.558;-1.87582;-1.56381;2.67117;2
MAGN;25.134;382233.558;23.97614;9.70764;-29.66309;3
ACCE;25.153;382233.578;-1.86325;3.60724;7.95541;2
GYRO;25.153;382233.578;-2.55873;-1.43307;1.80923;2
AHRS;25.154;382233.588;14.0779;8.1513;41.4075;0.08940;0.10920;0.35813;3
MAGN;25.154;382233.578;23.98529;8.92334;-30.73730;3
PRES;25.155;382233.565;1014.7223;3
ACCE;25.173;382233.599;-2.00491;2.24921;7.80528;2
GYRO;25.173;382233.599;-3.51831;-1.33574;0.78261;2
MAGN;25.173;382233.599;22.86072;8.83636;-30.98907;3
AHRS;25.174;382233.608;10.3070;6.3198;42.8175;0.06346;0.08385;0.36760;3
PRES;25.182;382233.599;1014.7257;3
ACCE;25.193;382233.619;-2.19525;0.96252;10.37862;2
GYRO;25.193;382233.619;-3.88599;-1.35944;0.19391;2
MAGN;25.193;382233.619;21.61255;10.53467;-31.05774;3
AHRS;25.193;382233.628;5.9539;4.7146;43.4514;0.03300;0.05737;0.37134;3
ACCE;25.212;382233.639;-1.82205;0.42754;11.73546;2
GYRO;25.212;382233.639;-3.26471;-1.57744;0.18773;2
MAGN;25.212;382233.639;21.45386;12.12921;-30.90210;3
PRES;25.213;382233.632;1014.7323;3
AHRS;25.213;382233.648;2.2242;2.9377;43.8713;0.00842;0.03102;0.37383;3
ACCE;25.235;382233.659;-1.06989;-0.12666;9.68852;2
GYRO;25.235;382233.659;-2.65048;-1.69641;0.39000;2
AHRS;25.235;382233.668;-0.7651;1.0312;44.3954;-0.00958;0.00581;0.37772;3
MAGN;25.236;382233.659;20.98236;13.91907;-30.44128;3
PRES;25.242;382233.666;1014.7323;3
ACCE;25.254;382233.679;-0.28868;-0.58322;9.37782;2
GYRO;25.254;382233.679;-2.62215;-1.44078;0.32506;2
MAGN;25.255;382233.679;19.25354;18.04657;-30.07812;3
AHRS;25.255;382233.688;-3.7233;-0.6137;44.8051;-0.02799;-0.01733;0.38107;3
ACCE;25.274;382233.699;-0.11526;-0.81923;11.21622;2
GYRO;25.275;382233.699;-2.34120;-1.05832;-0.10426;2
MAGN;25.275;382233.699;18.24799;20.06073;-30.07812;3
PRES;25.275;382233.699;1014.7323;3
LIGH;25.275;382233.599;19962.2;3
LIGH;25.276;382233.649;11194.1;3
LIGH;25.276;382233.699;2425.6;3
AHRS;25.276;382233.707;-6.4321;-1.8477;44.6263;-0.04578;-0.03619;0.37986;3
ACCE;25.292;382233.719;-0.56114;-1.04640;11.57404;2
GYRO;25.292;382233.719;-1.60730;-0.88510;-0.56917;2
MAGN;25.292;382233.719;17.53540;20.36438;-29.78058;3
AHRS;25.293;382233.727;-8.3096;-2.9132;43.8789;-0.05771;-0.05058;0.37423;3
PRES;25.300;382233.733;1014.7323;3
ACCE;25.312;382233.740;1.66721;-0.13631;12.08061;2
AHRS;25.312;382233.747;-9.1734;-3.9038;42.9263;-0.06196;-0.06084;0.36705;3
GYRO;25.312;382233.740;-0.70523;-0.79007;-0.70918;2
MAGN;25.313;382233.740;16.54358;21.71326;-29.07562;3
SOUN;25.319;76.89;0.00235;41.39
ACCE;25.334;382233.760;1.60574;-0.24481;7.79990;2
GYRO;25.335;382233.760;-0.44301;-0.72955;-1.01379;2
MAGN;25.336;382233.760;16.22314;22.42279;-28.76129;3
AHRS;25.337;382233.767;-9.5012;-4.9790;41.7576;-0.06188;-0.06993;0.35819;3
PRES;25.339;382233.766;1014.7323;3
ACCE;25.353;382233.780;1.49051;-0.73616;4.82719;2
GYRO;25.361;382233.780;-1.49680;-0.32495;-1.39793;2
MAGN;25.362;382233.780;15.45563;22.53265;-28.22723;3
AHRS;25.364;382233.787;-10.7895;-5.7342;40.0581;-0.07116;-0.07895;0.34497;3
LIGH;25.369;382233.750;516.4;3
LIGH;25.374;382233.800;576.2;3
AHRS;25.374;382233.807;-13.1603;-6.4379;37.8529;-0.09013;-0.08988;0.32780;3
ACCE;25.377;382233.800;0.87230;-0.83505;8.61877;2
GYRO;25.378;382233.800;-2.36037;-0.25201;-1.72096;2
MAGN;25.378;382233.800;13.69629;24.16077;-27.93884;3
ACCE;25.391;382233.820;-0.09824;-1.45370;10.65283;2
GYRO;25.392;382233.820;-1.99904;-0.58258;-1.84584;2
AHRS;25.395;382233.827;-15.2733;-7.5467;35.2750;-0.10661;-0.10234;0.30799;3
MAGN;25.397;382233.820;13.01727;24.95422;-27.93884;3
PRES;25.398;382233.800;1014.7323;3
ACCE;25.412;382233.840;0.17628;-1.93324;10.21306;2
GYRO;25.414;382233.840;-1.28537;-0.95468;-1.69884;2
MAGN;25.415;382233.840;12.07886;26.59302;-26.79443;3
AHRS;25.417;382233.846;-16.5570;-9.0856;32.8911;-0.11547;-0.11581;0.29021;3
PRES;25.422;382233.834;1014.7323;3
AHRS;25.432;382233.866;-17.3706;-10.4577;30.6750;-0.12119;-0.12666;0.27366;3
ACCE;25.434;382233.860;1.97073;-1.64777;7.99211;2
GYRO;25.435;382233.860;-1.00185;-0.57597;-1.64186;2
MAGN;25.435;382233.860;11.06720;29.35333;-25.23804;3
ACCE;25.453;382233.881;0.00426;-3.31960;6.75249;2
AHRS;25.454;382233.886;-17.9969;-11.7414;28.4077;-0.12604;-0.13611;0.25659;3
GYRO;25.456;382233.881;-0.88712;-0.58192;-1.75803;2
MAGN;25.457;382233.881;10.82306;30.18494;-24.80927;3
PRES;25.457;382233.867;1014.7323;3
ACCE;25.474;382233.901;-1.05121;-5.14052;7.39731;2
GYRO;25.475;382233.901;-0.72844;-1.29681;-1.47942;2
AHRS;25.476;382233.906;-18.5316;-13.5280;26.3115;-0.12924;-0.14958;0.24153;3
MAGN;25.477;382233.901;8.69904;30.80902;-24.92981;3
LIGH;25.481;382233.850;561.0;3
LIGH;25.482;382233.901;534.6;3
PRES;25.483;382233.901;1014.7323;3
ACCE;25.493;382233.921;-0.04921;-5.31429;7.89171;2
GYRO;25.495;382233.921;-0.64499;-1.74738;-1.00601;2
AHRS;25.496;382233.926;-19.0404;-15.8024;24.7383;-0.13098;-0.16752;0.23146;3
MAGN;25.498;382233.921;7.06177;32.68585;-23.85406;3
ACCE;25.513;382233.941;1.70277;-4.24033;8.24297;2
GYRO;25.514;382233.941;-0.85803;-1.35071;-0.63235;2
MAGN;25.516;382233.941;6.77338;33.22296;-23.49243;3
PRES;25.517;382233.934;1014.7323;3
AHRS;25.518;382233.946;-19.7355;-17.8129;23.5762;-0.13458;-0.18390;0.22482;3
AHRS;25.536;382233.965;-20.7610;-18.8321;22.6567;-0.14268;-0.19271;0.21952;3
ACCE;25.544;382233.961;1.13332;-3.77209;7.39134;2
GYRO;25.545;382233.961;-1.15268;-0.32585;-0.35779;2
MAGN;25.547;382233.961;5.04761;32.02820;-23.10333;3
PRES;25.554;382233.968;1014.7323;3
ACCE;25.555;382233.981;-1.30389;-4.83620;7.07195;2
AHRS;25.557;382233.985;-22.0342;-19.2235;22.2161;-0.15331;-0.19712;0.21776;3
GYRO;25.560;382233.981;-1.10756;-0.35992;0.24660;2
MAGN;25.562;382233.981;2.14386;33.05511;-22.73407;3
ACCE;25.575;382234.001;0.54732;-5.20061;5.50607;2
GYRO;25.577;382234.001;-1.25906;-0.87646;1.15512;2
MAGN;25.578;382234.001;1.54114;33.39081;-22.66998;3
PRES;25.586;382234.001;1014.7323;3
LIGH;25.587;382233.951;504.6;3
LIGH;25.593;382234.001;474.1;3
AHRS;25.594;382234.005;-23.6985;-19.6985;22.6392;-0.16552;-0.20386;0.22371;3
ACCE;25.597;382234.022;3.28023;-6.37787;5.33281;2
GYRO;25.598;382234.022;-1.98688;-0.99207;1.55453;2
MAGN;25.600;382234.022;2.52380;34.37347;-22.80426;3
AHRS;25.602;382234.025;-26.1644;-20.3959;23.6584;-0.18269;-0.21446;0.23574;3
ACCE;25.615;382234.042;3.55563;-6.62123;6.61081;2
GYRO;25.619;382234.042;-2.55399;-0.50092;1.30820;2
MAGN;25.621;382234.042;3.15094;34.42841;-22.41516;3
AHRS;25.622;382234.045;-29.3377;-20.9787;24.3897;-0.20618;-0.22474;0.24600;3
AHRS;25.638;382234.065;-32.5160;-21.5029;24.6230;-0.23054;-0.23362;0.25213;3
ACCE;25.642;382234.062;1.52480;-7.16628;8.44681;2
GYRO;25.643;382234.062;-2.43669;-0.55922;1.02821;2
MAGN;25.645;382234.062;3.22876;34.40399;-22.34039;3
PRES;25.646;382234.035;1014.7323;3
ACCE;25.653;382234.082;1.53789;-6.91115;9.37762;2
GYRO;25.655;382234.082;-1.84915;-0.79547;1.03108;2
MAGN;25.656;382234.082;5.30090;36.47461;-20.31708;3
AHRS;25.660;382234.084;-35.1772;-22.1101;24.8575;-0.25028;-0.24233;0.25794;3
PRES;25.664;382234.069;1014.7323;3
ACCE;25.676;382234.102;2.65952;-6.73991;7.23325;2
GYRO;25.679;382234.102;-1.21161;-0.61848;1.17860;2
MAGN;25.684;382234.102;6.04248;36.01227;-15.18555;3
AHRS;25.685;382234.104;-37.1818;-22.4449;25.5352;-0.26421;-0.24901;0.26597;3
LIGH;25.685;382234.052;427.6;3
LIGH;25.686;382234.102;378.7;3
ACCE;25.691;382234.122;3.52385;-6.35342;6.55469;2
GYRO;25.691;382234.122;-1.02676;-0.31140;1.40613;2
MAGN;25.691;382234.122;6.09741;35.92224;-14.60114;3
PRES;25.691;382234.102;1014.7323;3
AHRS;25.692;382234.124;-38.8950;-22.2373;26.7142;-0.27585;-0.25239;0.27622;3
ACCE;25.708;382234.142;2.42743;-6.90887;6.73727;2
AHRS;25.709;382234.144;-40.5576;-21.5984;28.1603;-0.28747;-0.25330;0.28715;3
GYRO;25.709;382234.142;-0.98921;-0.11313;1.44528;2
MAGN;25.710;382234.142;6.40869;36.85608;-15.20844;3
PRES;25.717;382234.136;1014.7323;3
ACCE;25.731;382234.163;2.26282;-7.33807;7.47527;2
GYRO;25.731;382234.163;-0.83771;-0.16615;1.34651;2
AHRS;25.731;382234.164;-42.1016;-20.7847;29.6602;-0.29844;-0.25317;0.29759;3
MAGN;25.732;382234.163;7.85980;36.77521;-13.56049;3
ACCE;25.748;382234.183;3.20377;-6.80530;7.76047;2
GYRO;25.749;382234.183;-0.44543;-0.23668;1.04291;2
MAGN;25.749;382234.183;7.95441;36.76605;-13.44910;3
PRES;25.749;382234.169;1014.7323;3
AHRS;25.750;382234.184;-43.2388;-20.0712;31.0594;-0.30618;-0.25322;0.30695;3
SOUN;25.760;129.65;0.00396;45.93
ACCE;25.767;382234.203;3.68639;-6.33514;7.16887;2
GYRO;25.768;382234.203;-0.07178;-0.09735;0.61359;2
MAGN;25.768;382234.203;9.26056;38.39874;-13.12866;3
AHRS;25.768;382234.203;-43.7831;-19.5430;32.1302;-0.30951;-0.25301;0.31386;3
LIGH;25.773;382234.152;338.9;3
LIGH;25.773;382234.203;300.5;3
PRES;25.776;382234.203;1014.7323;3
ACCE;25.790;382234.223;3.20717;-5.98341;7.68694;2
GYRO;25.791;382234.223;0.06081;0.06387;0.27423;2
MAGN;25.791;382234.223;10.96344;36.13129;-12.14752;3
AHRS;25.791;382234.223;-43.9156;-19.1576;32.7728;-0.31019;-0.25208;0.31770;3
ACCE;25.807;382234.243;0.06380;-7.81717;5.92081;2
GYRO;25.807;382234.243;0.22285;0.07404;0.35501;2
MAGN;25.808;382234.243;10.99243;36.09161;-12.13226;3
PRES;25.808;382234.236;1014.7323;3
AHRS;25.808;382234.243;-43.8337;-18.7270;33.3093;-0.30958;-0.25016;0.32053;3
AHRS;25.827;382234.263;-43.8439;-17.8838;34.4780;-0.30950;-0.24702;0.32701;3
PRES;25.836;382234.270;1014.7323;3
ACCE;25.846;382234.263;-0.81296;-7.93083;6.90518;2
GYRO;25.847;382234.263;0.29208;-0.08014;0.96889;2
MAGN;25.847;382234.263;10.66284;35.78033;-12.48779;3
AHRS;25.848;382234.283;-43.9123;-16.5036;36.5750;-0.30957;-0.24250;0.33897;3
ACCE;25.867;382234.283;0.88951;-7.05890;7.79567;2
GYRO;25.868;382234.283;0.43808;-0.20049;1.53934;2
MAGN;25.868;382234.283;11.49750;37.94708;-14.60114;3
AHRS;25.868;382234.303;-43.7201;-14.8837;39.3140;-0.30725;-0.23740;0.35499;3
LIGH;25.876;382234.253;295.0;3
ACCE;25.888;382234.304;2.23567;-6.28369;7.65576;2
GYRO;25.888;382234.304;0.82178;-0.33594;1.66362;2
MAGN;25.888;382234.304;11.59058;37.89520;-14.60724;3
AHRS;25.889;382234.323;-43.0021;-13.2372;42.1579;-0.30114;-0.23100;0.37181;3
PRES;25.899;382234.304;1014.7323;3
ACCE;25.907;382234.324;2.31763;-6.17220;8.44261;2
AHRS;25.907;382234.342;-41.6416;-11.4957;44.8690;-0.29117;-0.22149;0.38782;3
GYRO;25.908;382234.324;1.26904;-0.15326;1.51482;2
MAGN;25.908;382234.324;13.70850;36.65619;-14.74762;3
ACCE;25.929;382234.344;1.39989;-5.54831;8.29137;2
GYRO;25.929;382234.344;1.84526;0.04460;1.39684;2
MAGN;25.932;382234.344;14.02893;34.74121;-14.43634;3
PRES;25.933;382234.337;1014.7323;3
AHRS;25.933;382234.362;-39.5250;-9.7727;47.5333;-0.27602;-0.20914;0.40426;3
ACCE;25.948;382234.364;0.45915;-5.64655;8.74983;2
GYRO;25.951;382234.364;2.52335;-0.13551;1.38998;2
MAGN;25.952;382234.364;14.17847;34.68018;-14.75830;3
AHRS;25.953;382234.382;-36.5711;-8.4228;50.1997;-0.25378;-0.19588;0.42255;3
PRES;25.955;382234.371;1014.7323;3
ACCE;25.968;382234.384;1.30217;-5.11696;9.10422;2
GYRO;25.969;382234.384;3.26167;-0.54996;1.38991;2
MAGN;25.970;382234.384;15.78522;33.92792;-18.02521;3
AHRS;25.971;382234.402;-32.7985;-7.7171;52.6435;-0.22386;-0.18277;0.44144;3
LIGH;25.974;382234.354;325.8;3
LIGH;25.975;382234.404;361.3;3
ACCE;25.994;382234.404;2.94507;-4.09120;8.53922;2
AHRS;25.996;382234.422;-28.3883;-7.7547;54.3883;-0.18765;-0.17012;0.45679;3
GYRO;25.997;382234.404;3.86967;-0.72537;1.03407;2
MAGN;25.999;382234.404;16.39252;32.71637;-17.72919;3
PRES;26.000;382234.404;1014.7323;3
ACCE;26.010;382234.424;3.02457;-3.80739;7.71800;2
GYRO;26.012;382234.424;4.10754;-0.85176;0.35716;2
AHRS;26.013;382234.442;-23.8620;-8.5089;55.2651;-0.14898;-0.15992;0.46612;3
MAGN;26.016;382234.424;16.43677;32.26776;-18.16559;3
PRES;26.017;382234.438;1014.7323;3
ACCE;26.031;382234.445;1.13559;-3.30188;8.03055;2
GYRO;26.033;382234.445;3.94745;-1.05933;-0.20796;2
MAGN;26.034;382234.445;16.72974;28.78571;-21.66138;3
AHRS;26.035;382234.461;-19.4459;-9.6312;55.7295;-0.11010;-0.15180;0.47158;3
ACCE;26.051;382234.465;-1.19690;-3.52399;9.44443;2
GYRO;26.058;382234.465;3.86668;-1.20836;-0.14688;2
MAGN;26.059;382234.465;16.72974;25.62866;-25.30365;3
PRES;26.060;382234.471;1014.7323;3
AHRS;26.061;382234.481;-15.1115;-10.7176;56.6935;-0.07126;-0.14364;0.47943;3
ACCE;26.079;382234.485;-0.90497;-3.38820;10.80045;2
AHRS;26.080;382234.501;-10.8452;-11.4932;58.5832;-0.03323;-0.13294;0.49287;3
GYRO;26.082;382234.485;3.99963;-1.30223;0.63950;2
MAGN;26.083;382234.485;16.66870;25.14191;-25.89569;3
PRES;26.089;382234.505;1014.7323;3
LIGH;26.091;382234.455;456.6;3
LIGH;26.092;382234.505;560.9;3
ACCE;26.093;382234.505;1.19521;-2.09058;10.90509;2
AHRS;26.094;382234.521;-6.5843;-11.7571;60.9829;0.00266;-0.11710;0.50898;3
GYRO;26.094;382234.505;4.07327;-0.83939;1.23753;2
MAGN;26.094;382234.505;15.89661;22.30225;-29.07867;3
ACCE;26.104;382234.525;2.83830;-1.06493;11.22025;2
GYRO;26.105;382234.525;4.21945;-0.17358;1.15742;2
MAGN;26.105;382234.525;13.86108;19.72198;-31.06689;3
PRES;26.106;382234.539;1014.7323;3
AHRS;26.106;382234.541;-2.0270;-11.5842;63.2240;0.03790;-0.09516;0.52293;3
ACCE;26.124;382234.545;2.35718;-0.42293;10.41202;2
GYRO;26.124;382234.545;4.60390;0.26834;0.69719;2
MAGN;26.125;382234.545;14.01215;18.34717;-31.73676;3
AHRS;26.125;382234.561;3.0592;-11.2530;65.0084;0.07507;-0.06838;0.53237;3
ACCE;26.144;382234.565;1.23703;0.93375;9.22545;2
GYRO;26.144;382234.565;4.97147;0.19505;0.27699;2
MAGN;26.144;382234.565;14.69727;12.34283;-34.42688;3
AHRS;26.145;382234.580;8.5760;-11.3140;66.4803;0.11611;-0.04143;0.53779;3
ACCE;26.165;382234.586;1.43289;2.22525;7.58278;2
GYRO;26.166;382234.586;4.99829;-0.38806;0.07199;2
MAGN;26.166;382234.586;15.20996;8.24738;-35.67657;3
AHRS;26.166;382234.600;14.0241;-12.1044;67.7276;0.15912;-0.01925;0.53928;3
PRES;26.166;382234.572;1014.7323;3
LIGH;26.175;382234.555;758.0;3
LIGH;26.175;382234.606;970.8;3
ACCE;26.185;382234.606;1.66908;2.76927;6.24634;2
GYRO;26.185;382234.606;4.45387;-0.74579;-0.14532;2
MAGN;26.185;382234.606;15.43884;7.09839;-35.81085;3
AHRS;26.186;382234.620;18.8221;-13.1952;68.6064;0.19806;-0.00209;0.53679;3
PRES;26.193;382234.606;1014.7323;3
ACCE;26.204;382234.626;2.07483;3.65692;5.39731;2
GYRO;26.205;382234.626;3.60217;-0.64722;-0.34193;2
MAGN;26.205;382234.626;15.85846;1.98822;-36.17096;3
AHRS;26.205;382234.640;22.7120;-14.0803;69.1622;0.22910;0.01198;0.53240;3
ACCE;26.225;382234.646;1.60725;4.55241;6.02768;2
AHRS;26.225;382234.660;25.8131;-14.3889;69.5074;0.25166;0.02603;0.52829;3
GYRO;26.226;382234.646;2.77576;-0.25307;-0.42241;2
MAGN;26.226;382234.646;15.37933;-3.05786;-36.17096;3
PRES;26.226;382234.639;1014.7323;3
ACCE;26.243;382234.666;1.27499;4.95825;5.95280;2
GYRO;26.244;382234.666;2.23523;0.29401;-0.38547;2
MAGN;26.244;382234.666;15.11230;-3.54004;-36.32660;3
AHRS;26.245;382234.680;28.3154;-14.0520;69.7382;0.26698;0.04147;0.52563;3
PRES;26.256;382234.673;1014.7323;3
ACCE;26.263;382234.686;1.98787;5.32973;5.53033;2
GYRO;26.264;382234.686;1.63501;0.83653;-0.26511;2
MAGN;26.264;382234.686;14.59045;-5.19257;-36.28082;3
AHRS;26.264;382234.699;30.0920;-13.0805;69.8624;0.27442;0.05750;0.52512;3
ACCE;26.284;382234.706;2.16023;5.46906;6.18001;2
GYRO;26.284;382234.706;0.93781;1.20569;-0.30505;2
MAGN;26.285;382234.706;14.70490;-6.43311;-35.51178;3
PRES;26.285;382234.706;1014.7323;3
AHRS;26.285;382234.719;31.1786;-11.6856;69.7201;0.27541;0.07235;0.52524;3
ACCE;26.303;382234.727;1.38954;5.67599;7.65587;2
GYRO;26.304;382234.727;0.63591;1.05202;-0.40636;2
MAGN;26.304;382234.727;14.88647;-7.10449;-34.61914;3
AHRS;26.304;382234.739;32.0124;-10.3577;69.3316;0.27522;0.08484;0.52403;3
SOUN;26.311;427.04;0.01303;56.28
PRES;26.312;382234.740;1014.7323;3
ACCE;26.324;382234.747;0.95871;5.87483;8.66054;2
GYRO;26.324;382234.747;0.77325;0.85576;-0.45341;2
AHRS;26.325;382234.759;33.0171;-9.1562;68.9227;0.27685;0.09718;0.52209;3
MAGN;26.325;382234.747;15.71808;-8.79974;-33.66241;3
LIGH;26.333;382234.656;6926.5;3
LIGH;26.334;382234.706;13760.8;3
LIGH;26.334;382234.757;20595.4;3
ACCE;26.343;382234.767;0.54218;5.95767;8.13670;2
GYRO;26.343;382234.767;1.05139;0.78253;-0.50156;2
MAGN;26.344;382234.767;16.56036;-9.64050;-34.68933;3
PRES;26.344;382234.774;1014.7323;3
AHRS;26.344;382234.779;34.3142;-8.0263;68.4809;0.28089;0.11029;0.51924;3
ACCE;26.365;382234.787;0.63458;5.96402;7.17082;2
GYRO;26.366;382234.787;1.14680;0.56506;-0.52847;2
MAGN;26.366;382234.787;17.45453;-10.53467;-33.81653;3
AHRS;26.367;382234.799;35.6962;-7.1029;67.9449;0.28664;0.12204;0.51513;3
PRES;26.372;382234.807;1014.7323;3
ACCE;26.382;382234.807;0.88495;6.13783;6.97906;2
AHRS;26.386;382234.819;36.9789;-6.3108;67.2766;0.29254;0.13195;0.51002;3
GYRO;26.387;382234.807;1.05254;0.34978;-0.62473;2
MAGN;26.388;382234.807;18.96820;-12.04834;-32.61719;3
ACCE;26.404;382234.827;0.06223;6.41788;7.04636;2
GYRO;26.405;382234.827;0.93549;0.22629;-0.75249;2
AHRS;26.408;382234.838;38.1362;-5.4960;66.3640;0.29791;0.14067;0.50357;3
MAGN;26.409;382234.827;19.26117;-12.33978;-32.71332;3
ACCE;26.423;382234.847;-0.64790;6.66733;7.16628;2
GYRO;26.424;382234.847;0.86436;0.00894;-0.69942;2
MAGN;26.425;382234.847;19.26117;-12.18719;-31.96564;3
AHRS;26.428;382234.858;39.2054;-4.9067;65.4339;0.30381;0.14724;0.49661;3
LIGH;26.429;382234.807;22239.1;3
LIGH;26.430;382234.857;22355.8;3
PRES;26.431;382234.841;1014.7323;3
ACCE;26.444;382234.867;-0.18942;6.89659;7.16203;2
GYRO;26.445;382234.867;0.88817;-0.25029;-0.53326;2
MAGN;26.446;382234.867;19.97223;-11.92322;-31.29730;3
AHRS;26.447;382234.878;40.2790;-4.7257;64.7221;0.31130;0.15144;0.49011;3
ACCE;26.465;382234.888;0.20280;6.96367;6.72408;2
AHRS;26.466;382234.898;41.3756;-4.5251;64.1427;0.31874;0.15614;0.48453;3
GYRO;26.467;382234.888;0.91621;-0.16328;-0.45375;2
MAGN;26.468;382234.888;20.77942;-11.83319;-31.55975;3
PRES;26.473;382234.874;1014.7323;3
ACCE;26.485;382234.908;-0.14479;7.11642;6.22816;2
GYRO;26.487;382234.908;0.82687;0.21704;-0.42836;2
MAGN;26.488;382234.908;20.86334;-12.25433;-31.80542;3
AHRS;26.489;382234.918;42.3770;-3.8975;63.5665;0.32376;0.16331;0.48037;3
PRES;26.492;382234.908;1014.7323;3
ACCE;26.504;382234.928;-0.39268;7.28946;6.04863;2
GYRO;26.506;382234.928;0.59863;0.60205;-0.34969;2
MAGN;26.507;382234.928;20.94879;-13.19885;-31.20728;3
AHRS;26.508;382234.938;43.1198;-2.8657;63.0382;0.32532;0.17222;0.47822;3
ACCE;26.525;382234.948;-0.05783;7.26530;6.08134;2
GYRO;26.526;382234.948;0.40752;0.73914;-0.25497;2
MAGN;26.528;382234.948;20.94879;-13.69019;-30.40771;3
PRES;26.531;382234.941;1014.7323;3
AHRS;26.532;382234.957;43.6349;-1.7479;62.6523;0.32480;0.18111;0.47777;3
LIGH;26.534;382234.908;18213.0;3
LIGH;26.535;382234.958;13330.9;3
ACCE;26.546;382234.968;0.37459;7.12970;5.90450;2
GYRO;26.547;382234.968;0.29253;0.69553;-0.29988;2
MAGN;26.548;382234.968;20.94879;-13.69019;-29.86908;3
AHRS;26.553;382234.977;44.0107;-0.6500;62.2131;0.32353;0.18907;0.47717;3
PRES;26.557;382234.975;1014.7323;3
ACCE;26.586;382234.988;-0.20479;7.16814;6.14972;2
GYRO;26.587;382234.988;0.14709;0.69368;-0.46492;2
MAGN;26.588;382234.988;21.51489;-13.87939;-28.49731;3
AHRS;26.596;382234.997;44.2249;0.6094;61.5230;0.32094;0.19676;0.47556;3
ACCE;26.598;382235.008;-0.72455;7.77286;6.45805;2
GYRO;26.609;382235.008;0.08064;0.51369;-0.49190;2
MAGN;26.611;382235.008;21.96045;-14.02740;-27.77405;3
AHRS;26.613;382235.017;44.3262;1.8014;60.7275;0.31810;0.20323;0.47320;3
PRES;26.623;382235.008;1014.7251;3
ACCE;26.624;382235.029;-0.96088;7.59796;6.18533;2
GYRO;26.626;382235.029;0.17494;0.06700;-0.29816;2
MAGN;26.627;382235.029;21.96045;-14.42566;-29.32434;3
AHRS;26.639;382235.037;44.5355;2.3109;60.1834;0.31844;0.20610;0.47051;3
PRES;26.642;382235.042;1014.7223;3
ACCE;26.642;382235.049;-0.88397;7.33009;6.08009;2
GYRO;26.643;382235.049;0.22237;-0.26762;-0.12480;2
MAGN;26.643;382235.049;22.26562;-14.19220;-29.71039;3
AHRS;26.643;382235.057;44.8100;2.2329;59.8879;0.32122;0.20583;0.46782;3
LIGH;26.643;382235.008;10937.1;3
LIGH;26.644;382235.059;8928.1;3
ACCE;26.644;382235.069;-0.95604;7.38394;6.08893;2
GYRO;26.644;382235.069;0.18105;-0.38097;-0.05655;2
MAGN;26.644;382235.069;22.46704;-13.85803;-29.25568;3
PRES;26.645;382235.076;1014.7223;3
AHRS;26.645;382235.076;45.0464;1.9063;59.7347;0.32448;0.20406;0.46547;3
WIFI;26.649;382235.012;eduroam;00:13:c3:44:c7:21;-75
WIFI;26.649;382235.012;UJI;00:13:c3:44:c7:20;-76
WIFI;26.649;382235.012;eduroam;00:19:56:ac:7b:01;-66
WIFI;26.649;382235.012;UJI;00:19:56:ac:7b:00;-66
WIFI;26.649;382230.980;eduroam;00:13:c3:44:b5:61;-85
WIFI;26.649;382235.012;eduroam;00:1a:6d:9b:9a:21;-80
WIFI;26.649;382235.012;eduroam;00:1a:a1:5c:f9:61;-72
WIFI;26.649;382230.980;RobInLab Guest;06:25:bc:8a:8d:89;-82
WIFI;26.649;382235.012;Pruebas;2e:d9:9f:d9:fa:21;-79
WIFI;26.649;382235.012;UJI;00:1a:a1:5c:f9:60;-73
WIFI;26.649;382235.012;UJI;00:1a:6d:9b:9a:20;-78
WIFI;26.649;382235.012;PIROBOTNET;00:12:17:de:2b:03;-86
WIFI;26.649;382230.980;eduroam;00:13:c3:44:d8:e1;-83
WIFI;26.649;382235.012;eduroam;00:14:69:f2:35:51;-86
WIFI;26.649;382230.980;UJI;00:13:c3:44:d8:20;-79
WIFI;26.649;382230.980;eduroam;00:13:c3:44:d8:21;-80
WIFI;26.649;382230.980;UJI;00:13:c3:44:d6:70;-86
WIFI;26.649;382230.980;eduroam;00:13:c3:44:d9:b1;-85
WIFI;26.649;382230.980;RobInLab WiFiNet 5 GHz;00:25:bc:8a:8d:8a;-91
WIFI;26.649;382230.980;TP-LINK_1280;ec:08:6b:23:7b:1d;-88
WIFI;26.649;382230.980;;98:fc:11:6d:a7:5b;-80
WIFI;26.649;382235.012;IoT;d0:ae:ec:dd:ec:30;-70
WIFI;26.649;382235.012;TP-LINK_1280_5G;ec:08:6b:23:7b:1c;-90
WIFI;26.649;382235.012;Pruebas;c8:d1:5e:64:e1:d8;-87
WIFI;26.649;382235.012;eduroam;00:13:c3:44:b0:71;-85
ACCE;26.660;382235.089;-0.87689;7.43330;5.92175;2
GYRO;26.661;382235.089;0.12859;-0.49356;0.03963;2
MAGN;26.661;382235.089;23.43140;-13.75275;-29.56848;3
AHRS;26.661;382235.096;45.2273;1.3883;59.6962;0.32792;0.20106;0.46344;3
ACCE;26.680;382235.109;-0.47525;7.28096;5.73811;2
GYRO;26.681;382235.109;0.06888;-0.81206;0.06999;2
MAGN;26.681;382235.109;23.32611;-14.56909;-28.89099;3
AHRS;26.681;382235.116;45.3511;0.4826;59.7549;0.33234;0.19541;0.46104;3
ACCE;26.700;382235.129;-0.27760;7.26736;6.22229;2
GYRO;26.700;382235.129;0.00140;-1.09663;-0.03166;2
MAGN;26.701;382235.129;22.97363;-15.03906;-28.43170;3
PRES;26.701;382235.109;1014.7223;3
AHRS;26.701;382235.136;45.3954;-0.6984;59.7172;0.33744;0.18723;0.45726;3
ACCE;26.719;382235.149;-0.14853;7.49329;6.59285;2
GYRO;26.720;382235.149;-0.06798;-0.99895;-0.14171;2
MAGN;26.720;382235.149;21.25092;-13.31940;-28.54309;3
AHRS;26.721;382235.156;45.3495;-1.7210;59.5026;0.34152;0.17925;0.45280;3
PRES;26.729;382235.143;1014.7223;3
ACCE;26.739;382235.170;-0.32068;7.51570;6.83464;2
GYRO;26.740;382235.170;-0.09282;-0.72990;-0.18407;2
MAGN;26.740;382235.170;20.67566;-12.97913;-29.28314;3
AHRS;26.740;382235.176;45.2695;-2.3845;59.1581;0.34411;0.17323;0.44854;3
SOUN;26.752;19.57;0.00060;29.50
ACCE;26.760;382235.190;-0.61139;7.43579;6.96919;2
GYRO;26.760;382235.190;-0.03348;-0.50670;-0.13577;2
MAGN;26.761;382235.190;20.77942;-13.18359;-29.58527;3
PRES;26.761;382235.176;1014.7223;3
AHRS;26.761;382235.196;45.2295;-2.7998;58.8629;0.34589;0.16925;0.44528;3
ACCE;26.782;382235.210;-0.40971;7.46783;6.75638;2
AHRS;26.782;382235.215;45.3078;-3.1539;58.7231;0.34801;0.16665;0.44308;3
GYRO;26.783;382235.210;0.08885;-0.39206;-0.03636;2
MAGN;26.783;382235.210;21.38977;-13.55133;-30.89600;3
LIGH;26.784;382235.109;6618.1;3
LIGH;26.784;382235.160;4261.4;3
LIGH;26.784;382235.210;1904.8;3
PRES;26.789;382235.210;1014.7223;3
ACCE;26.799;382235.230;0.13045;7.46701;6.35083;2
GYRO;26.800;382235.230;0.22392;-0.25726;-0.00301;2
AHRS;26.800;382235.235;45.5413;-3.4650;58.7023;0.35087;0.16533;0.44155;3
MAGN;26.801;382235.230;20.37354;-12.94098;-30.90820;3
ACCE;26.822;382235.250;0.20192;7.54935;6.00783;2
GYRO;26.822;382235.250;0.27689;-0.02663;-0.09747;2
MAGN;26.823;382235.250;19.93561;-12.67700;-30.73730;3
AHRS;26.823;382235.255;45.8746;-3.5075;58.6053;0.35349;0.16607;0.44011;3
PRES;26.823;382235.243;1014.7223;3
AHRS;26.843;382235.275;46.1879;-3.1158;58.3815;0.35450;0.16940;0.43916;3
ACCE;26.846;382235.270;-0.40485;7.61156;6.33884;2
GYRO;26.848;382235.270;0.22047;0.30673;-0.14268;2
MAGN;26.849;382235.270;19.54498;-13.84735;-31.87561;3
PRES;26.850;382235.277;1014.7223;3
ACCE;26.860;382235.290;-0.62941;7.75592;6.00696;2
GYRO;26.861;382235.290;0.23526;0.37466;-0.03374;2
MAGN;26.861;382235.290;18.63403;-14.46228;-31.18439;3
AHRS;26.862;382235.295;46.4633;-2.5722;58.2308;0.35456;0.17386;0.43927;3
ACCE;26.882;382235.311;-0.43950;7.71095;5.90903;2
GYRO;26.883;382235.311;0.27351;0.19325;0.05542;2
AHRS;26.884;382235.315;46.7919;-2.2930;58.2469;0.35575;0.17718;0.43965;3
MAGN;26.885;382235.311;18.41736;-14.53400;-30.90210;3
PRES;26.885;382235.311;1014.7223;3
LIGH;26.886;382235.260;1352.5;3
LIGH;26.887;382235.311;1366.2;3
ACCE;26.903;382235.331;-0.11684;7.79141;6.15829;2
AHRS;26.905;382235.334;47.1290;-2.0916;58.3276;0.35720;0.18018;0.44023;3
GYRO;26.906;382235.331;0.27208;0.28990;0.06212;2
MAGN;26.908;382235.331;20.34302;-13.43384;-30.09491;3
PRES;26.909;382235.344;1014.7223;3
ACCE;26.922;382235.351;-0.24316;7.73714;6.48019;2
GYRO;26.923;382235.351;0.30560;0.46382;0.03284;2
MAGN;26.923;382235.351;20.35828;-14.16626;-30.87158;3
AHRS;26.924;382235.354;47.4793;-1.6851;58.4113;0.35793;0.18467;0.44144;3
ACCE;26.940;382235.371;-0.42444;7.73552;6.10960;2
GYRO;26.941;382235.371;0.39146;0.59488;0.02994;2
MAGN;26.942;382235.371;20.27283;-14.36462;-31.06689;3
AHRS;26.943;382235.374;47.8965;-1.0876;58.4679;0.35843;0.19066;0.44295;3
ACCE;26.963;382235.391;-0.74576;7.65811;6.26201;2
GYRO;26.964;382235.391;0.45636;0.58215;0.04884;2
AHRS;26.967;382235.394;48.4089;-0.4513;58.5248;0.35943;0.19727;0.44443;3
MAGN;26.971;382235.391;20.85419;-14.65607;-30.21393;3
PRES;26.973;382235.378;1014.7223;3
ACCE;26.982;382235.411;-0.60327;7.86652;5.26567;2
GYRO;26.983;382235.411;0.48792;0.46848;0.10706;2
MAGN;26.984;382235.411;21.09528;-15.44189;-29.06647;3
AHRS;26.985;382235.414;48.9592;0.0575;58.6558;0.36104;0.20336;0.44596;3
LIGH;26.987;382235.361;1453.5;3
LIGH;26.989;382235.411;1551.9;3
ACCE;27.002;382235.431;-0.49390;8.00150;4.72194;2
GYRO;27.003;382235.431;0.35132;0.11540;0.12718;2
MAGN;27.005;382235.431;21.11664;-15.54565;-28.92609;3
PRES;27.006;382235.411;1014.7223;3
AHRS;27.006;382235.434;49.4661;0.2231;58.8390;0.36357;0.20705;0.44685;3
ACCE;27.020;382235.452;-0.20122;8.09833;5.11746;2
GYRO;27.021;382235.452;0.07384;-0.09242;0.08321;2
MAGN;27.023;382235.452;21.42181;-16.46423;-28.92609;3
AHRS;27.024;382235.453;49.7314;0.0876;58.9678;0.36569;0.20756;0.44683;3
PRES;27.027;382235.445;1014.7223;3
ACCE;27.041;382235.472;-0.16098;7.88330;6.33047;2
AHRS;27.042;382235.473;49.7417;0.0047;58.9994;0.36603;0.20713;0.44677;3
GYRO;27.044;382235.472;-0.08601;0.01828;-0.00418;2
MAGN;27.047;382235.472;22.38617;-16.55884;-27.40784;3
ACCE;27.062;382235.492;-0.29608;7.87540;6.81567;2
GYRO;27.068;382235.492;0.03477;0.26436;-0.02623;2
MAGN;27.083;382235.492;22.46704;-16.55884;-27.27966;3
AHRS;27.084;382235.493;49.7166;0.2126;58.9963;0.36505;0.20846;0.44745;3
PRES;27.088;382235.478;1014.7223;3
ACCE;27.088;382235.512;-0.53192;7.92149;6.00066;2
GYRO;27.090;382235.512;0.26947;0.37376;-0.02318;2
MAGN;27.091;382235.512;20.85876;-17.84515;-29.16107;3
AHRS;27.093;382235.513;49.8960;0.6322;58.9914;0.36466;0.21203;0.44844;3
LIGH;27.094;382235.462;1589.9;3
LIGH;27.095;382235.512;1618.7;3
PRES;27.099;382235.512;1014.7223;3
ACCE;27.101;382235.532;-0.87115;7.96503;5.14456;2
GYRO;27.103;382235.532;0.31371;0.30232;0.00172;2
MAGN;27.103;382235.532;22.24121;-17.09747;-27.82745;3
AHRS;27.104;382235.533;50.2503;1.0579;58.9578;0.36550;0.21621;0.44893;3
ACCE;27.116;382235.552;-0.65706;7.99464;4.68829;2
GYRO;27.117;382235.552;0.14514;0.14322;0.04564;2
MAGN;27.117;382235.552;22.29767;-17.06543;-27.77405;3
PRES;27.118;382235.546;1014.7223;3
AHRS;27.118;382235.553;50.5426;1.3153;58.9631;0.36649;0.21912;0.44928;3
ACCE;27.136;382235.572;-0.72397;7.95958;5.85017;2
GYRO;27.136;382235.572;-0.08807;0.00078;0.06882;2
MAGN;27.137;382235.572;24.14856;-17.23328;-25.96741;3
AHRS;27.137;382235.572;50.6175;1.3420;59.0262;0.36678;0.21979;0.44967;3
PRES;27.145;382235.579;1014.7223;3
AHRS;27.157;382235.592;50.4796;1.2828;59.1876;0.36576;0.21937;0.45082;3
ACCE;27.177;382235.593;-0.50920;8.01152;5.87131;2
GYRO;27.177;382235.593;-0.18449;0.04498;0.09030;2
MAGN;27.177;382235.593;22.50824;-16.47491;-27.79694;3
AHRS;27.178;382235.612;50.3565;1.1147;59.3366;0.36529;0.21822;0.45152;3
LIGH;27.182;382235.562;1638.0;3
LIGH;27.182;382235.613;1655.7;3
ACCE;27.196;382235.613;-0.82042;7.79939;6.30954;2
GYRO;27.196;382235.613;-0.06221;-0.14302;0.09514;2
MAGN;27.197;382235.613;22.48993;-16.49323;-27.79694;3
AHRS;27.197;382235.632;50.3542;0.8799;59.5023;0.36588;0.21713;0.45191;3
PRES;27.206;382235.613;1014.7223;3
ACCE;27.216;382235.633;-0.41168;7.94907;5.81206;2
GYRO;27.216;382235.633;0.05424;-0.06816;0.11736;2
MAGN;27.217;382235.633;21.85364;-17.12952;-27.76184;3
AHRS;27.217;382235.652;50.4604;0.7207;59.6814;0.36690;0.21703;0.45244;3
ACCE;27.239;382235.653;-0.35014;7.81754;5.66356;2
GYRO;27.239;382235.653;0.10092;0.03299;0.10085;2
AHRS;27.239;382235.672;50.5900;0.6987;59.8444;0.36757;0.21791;0.45325;3
MAGN;27.240;382235.653;22.33887;-16.64276;-26.97296;3
PRES;27.240;382235.646;1014.7223;3
ACCE;27.258;382235.673;-0.49474;7.79082;5.49483;2
GYRO;27.258;382235.673;0.09213;0.13232;0.08095;2
MAGN;27.259;382235.673;22.27783;-16.63208;-27.07672;3
AHRS;27.259;382235.692;50.7037;0.7691;59.9697;0.36783;0.21924;0.45412;3
PRES;27.267;382235.680;1014.7223;3
AHRS;27.278;382235.711;50.7940;0.8422;60.0310;0.36804;0.22029;0.45461;3
ACCE;27.278;382235.693;-0.39328;7.76653;5.32227;2
GYRO;27.279;382235.693;0.06737;0.13594;0.06789;2
MAGN;27.279;382235.693;21.55304;-16.53442;-28.39661;3
LIGH;27.283;382235.663;1638.5;3
LIGH;27.284;382235.713;1616.0;3
ACCE;27.296;382235.713;-0.48143;7.80180;5.47758;2
GYRO;27.296;382235.713;0.04860;0.09093;0.03395;2
MAGN;27.297;382235.713;22.17102;-17.14935;-27.79694;3
PRES;27.297;382235.713;1014.7223;3
AHRS;27.297;382235.731;50.8789;0.9244;60.0683;0.36822;0.22130;0.45497;3
SOUN;27.303;71.95;0.00220;40.81
ACCE;27.318;382235.734;-0.82516;7.91084;6.03397;2
AHRS;27.318;382235.751;51.0480;1.0199;60.1283;0.36888;0.22280;0.45538;3
GYRO;27.319;382235.734;0.08170;0.10168;0.03229;2
MAGN;27.319;382235.734;22.24731;-17.03339;-27.75879;3
PRES;27.327;382235.747;1014.7223;3
AHRS;27.337;382235.771;51.4148;1.0925;60.2784;0.37080;0.22522;0.45596;3
ACCE;27.338;382235.754;-0.82053;7.98079;6.11505;2
GYRO;27.338;382235.754;0.24347;0.13216;0.07898;2
MAGN;27.338;382235.754;22.91107;-16.24908;-27.65961;3
ACCE;27.361;382235.774;-0.46233;8.02399;6.28981;2
GYRO;27.363;382235.774;0.43877;0.22549;0.13269;2
MAGN;27.364;382235.774;23.35205;-16.98151;-28.94897;3
PRES;27.365;382235.781;1014.7288;3
AHRS;27.366;382235.791;51.9856;1.3179;60.5096;0.37333;0.22973;0.45721;3
ACCE;27.375;382235.794;-0.35017;8.10010;6.87535;2
GYRO;27.376;382235.794;0.63206;0.57237;0.14835;2
MAGN;27.377;382235.794;23.29712;-17.03644;-28.63159;3
AHRS;27.379;382235.811;52.8135;1.9025;60.8397;0.37594;0.23798;0.45981;3
LIGH;27.383;382235.764;1626.9;3
LIGH;27.384;382235.814;1642.9;3
PRES;27.385;382235.814;1014.7323;3
ACCE;27.395;382235.814;-0.77188;8.19205;7.30876;2
GYRO;27.396;382235.814;0.95695;1.01779;0.23439;2
MAGN;27.397;382235.814;23.01483;-17.20123;-26.79901;3
AHRS;27.399;382235.830;54.0042;2.8942;61.3884;0.37881;0.25103;0.46453;3
ACCE;27.415;382235.834;-0.73239;8.50401;7.46729;2
GYRO;27.416;382235.834;1.30617;1.68082;0.40816;2
AHRS;27.419;382235.850;55.5882;4.5524;62.2865;0.38061;0.27104;0.47300;3
MAGN;27.421;382235.834;23.01483;-16.64276;-25.98572;3
PRES;27.422;382235.848;1014.7231;3
ACCE;27.436;382235.854;-0.92451;8.43468;9.49989;2
GYRO;27.438;382235.854;1.65536;3.07246;0.66998;2
MAGN;27.439;382235.854;23.36121;-17.33856;-26.12000;3
AHRS;27.440;382235.870;57.5918;7.6637;63.8393;0.37698;0.30382;0.48963;3
ACCE;27.456;382235.875;-1.68335;7.95502;8.71608;2
GYRO;27.457;382235.875;2.16130;5.17807;1.04739;2
MAGN;27.458;382235.875;24.96338;-20.20569;-25.80414;3
AHRS;27.459;382235.890;60.2069;12.3418;66.0457;0.36742;0.34973;0.51394;3
ACCE;27.477;382235.895;-4.08098;7.58099;6.73059;2
GYRO;27.478;382235.895;2.62125;6.37253;1.48120;2
AHRS;27.483;382235.910;63.5335;17.5168;68.8384;0.35605;0.40090;0.54109;3
MAGN;27.486;382235.895;25.88348;-20.86182;-22.85767;3
PRES;27.487;382235.881;1014.7223;3
LIGH;27.488;382235.864;1828.3;3
LIGH;27.489;382235.915;2039.1;3
ACCE;27.497;382235.915;-5.34367;7.96893;7.65649;2
GYRO;27.499;382235.915;2.99397;7.18956;2.42413;2
AHRS;27.500;382235.930;67.5355;21.6602;74.3435;0.34063;0.45432;0.57655;3
MAGN;27.504;382235.915;26.90277;-21.37299;-21.03119;3
PRES;27.506;382235.915;1014.7223;3
ACCE;27.517;382235.935;0.29979;6.37723;2.43550;2
GYRO;27.518;382235.935;2.96683;8.30608;3.76062;2
MAGN;27.520;382235.935;30.33752;-23.83270;-13.37433;3
AHRS;27.521;382235.950;71.8069;22.2597;83.7510;0.32406;0.50051;0.61481;3
ACCE;27.537;382235.955;5.84955;6.62679;-1.02478;2
GYRO;27.538;382235.955;2.41634;6.26312;3.51215;2
MAGN;27.541;382235.955;31.45142;-26.43127;-7.21588;3
PRES;27.543;382235.948;1014.7223;3
AHRS;27.543;382235.969;75.6861;18.9647;93.7102;0.31889;0.53048;0.63743;3
ACCE;27.557;382235.975;4.04593;8.61522;0.12617;2
AHRS;27.559;382235.989;79.3862;15.1490;100.0014;0.32924;0.55019;0.63843;3
GYRO;27.561;382235.975;2.60728;2.69334;2.12720;2
MAGN;27.563;382235.975;30.45044;-27.73285;-4.67682;3
PRES;27.565;382235.982;1014.7265;3
ACCE;27.577;382235.995;0.05894;8.82231;1.84746;2
GYRO;27.578;382235.995;3.02153;0.92529;1.34041;2
AHRS;27.580;382236.009;83.0506;11.5705;104.9740;0.34178;0.56914;0.63152;3
MAGN;27.582;382235.995;27.44598;-31.02875;3.08685;3
LIGH;27.587;382235.965;1512.6;3
LIGH;27.588;382236.016;873.8;3
ACCE;27.598;382236.016;-0.20578;8.28566;1.32915;2
GYRO;27.599;382236.016;2.99666;1.79680;1.43259;2
MAGN;27.602;382236.016;26.05133;-31.49261;6.94427;3
AHRS;27.603;382236.029;86.5469;-2.3340;121.4179;0.34823;0.59046;0.62804;3
PRES;27.605;382236.016;1014.7323;3
ACCE;27.616;382236.036;1.31174;7.97971;0.66840;2
GYRO;27.617;382236.036;3.04340;2.68829;1.79227;2
MAGN;27.619;382236.036;25.93536;-31.83746;7.72858;3
AHRS;27.620;382236.049;87.7434;-87.6949;-149.9016;0.35249;0.61234;0.62672;3
PRES;27.623;382236.049;1014.7323;3
ACCE;27.636;382236.056;1.97786;7.87613;0.73027;2
GYRO;27.638;382236.056;3.29474;3.17297;2.04469;2
MAGN;27.639;382236.056;24.15466;-32.86591;10.42023;3
AHRS;27.640;382236.069;84.0961;-124.5211;-109.0948;0.35457;0.63516;0.62538;3
ACCE;27.657;382236.076;1.99380;7.71721;-0.18149;2
GYRO;27.659;382236.076;3.49738;4.06569;2.20154;2
AHRS;27.664;382236.088;79.5818;-129.5239;-98.9956;0.35127;0.65890;0.62510;3
MAGN;27.667;382236.076;21.32721;-33.51898;12.54272;3
PRES;27.668;382236.083;1014.7323;3
ACCE;27.677;382236.096;2.78474;7.57558;-1.63397;2
GYRO;27.680;382236.096;3.54832;4.64491;2.50592;2
MAGN;27.683;382236.096;19.96155;-32.67517;14.88953;3
AHRS;27.684;382236.108;74.7280;-128.8919;-94.1127;0.34655;0.68014;0.62398;3
PRES;27.688;382236.116;1014.7323;3
LIGH;27.691;382236.066;689.7;3
LIGH;27.696;382236.116;575.2;3
ACCE;27.698;382236.116;3.88718;7.10457;-1.76219;2
GYRO;27.701;382236.116;3.71683;4.43231;2.77290;2
MAGN;27.703;382236.116;16.76636;-31.25763;21.07697;3
AHRS;27.704;382236.128;69.4921;-127.3252;-90.3102;0.34380;0.69858;0.61867;3
ACCE;27.716;382236.136;4.00999;6.46609;-2.19023;2
GYRO;27.718;382236.136;4.02933;4.39073;3.10320;2
MAGN;27.722;382236.136;15.25116;-31.15540;24.72687;3
AHRS;27.724;382236.148;63.7983;-125.2086;-86.8840;0.34176;0.71448;0.60926;3
ACCE;27.736;382236.157;4.68739;5.76840;-2.91498;2
GYRO;27.738;382236.157;4.25606;4.73141;3.62703;2
MAGN;27.744;382236.157;11.90643;-29.99268;26.14594;3
AHRS;27.745;382236.168;57.5397;-122.2116;-83.9131;-0.34014;-0.72619;-0.59653;3
PRES;27.748;382236.150;1014.7317;3
SOUN;27.749;12.45;0.00038;25.57
ACCE;27.778;382236.177;6.09740;4.53590;-3.75604;2
GYRO;27.782;382236.177;4.35886;5.26477;4.20151;2
MAGN;27.783;382236.177;4.32587;-26.34888;29.78363;3
AHRS;27.786;382236.188;50.7592;-118.0617;-81.2904;-0.33727;-0.73147;-0.58168;3
ACCE;27.825;382236.197;8.17834;3.97134;-5.26115;2
GYRO;27.825;382236.197;4.11465;5.65764;4.69719;2
MAGN;27.825;382236.197;0.40131;-23.73047;31.97021;3
PRES;27.825;382236.183;1014.7223;3
AHRS;27.826;382236.208;43.7305;-113.1188;-78.9402;-0.33385;-0.72829;-0.56501;3
LIGH;27.826;382236.167;902.3;3
LIGH;27.826;382236.217;1297.0;3
ACCE;27.826;382236.217;10.31618;3.99130;-6.04379;2
GYRO;27.827;382236.217;3.62094;5.22305;4.77708;2
MAGN;27.827;382236.217;-3.12347;-22.12982;32.12738;3
AHRS;27.827;382236.227;37.0073;-108.4305;-76.8474;-0.33270;-0.71801;-0.54631;3
PRES;27.827;382236.217;1014.7223;3
AHRS;27.828;382236.247;31.0939;-104.4818;-74.8565;-0.33258;-0.70460;-0.52682;3
ACCE;27.828;382236.237;11.16754;3.61421;-6.02692;2
GYRO;27.828;382236.237;2.99083;4.41008;4.40248;2
MAGN;27.828;382236.237;-10.73914;-16.47644;32.38068;3
ACCE;27.835;382236.257;11.01378;2.87015;-4.46873;2
GYRO;27.836;382236.257;2.31485;3.82469;3.86839;2
MAGN;27.836;382236.257;-14.61639;-12.42523;32.46460;3
AHRS;27.836;382236.267;26.0948;-100.9167;-73.1118;-0.33200;-0.68907;-0.50924;3
PRES;27.836;382236.251;1014.7223;3
ACCE;27.850;382236.277;10.33282;2.25343;-3.68005;2
GYRO;27.850;382236.277;1.83955;3.50629;3.48827;2
MAGN;27.851;382236.277;-18.03894;-9.70459;31.69556;3
AHRS;27.851;382236.287;21.7408;-97.4910;-71.6886;-0.33153;-0.67129;-0.49414;3
PRES;27.860;382236.284;1014.7223;3
ACCE;27.870;382236.298;10.07671;1.76627;-3.17780;2
GYRO;27.870;382236.298;1.51346;2.88503;3.28333;2
MAGN;27.871;382236.298;-23.18573;-4.84467;29.75006;3
AHRS;27.871;382236.307;17.7681;-94.6530;-70.2931;-0.33258;-0.65423;-0.47836;3
LIGH;27.887;382236.267;1192.9;3
LIGH;27.887;382236.318;997.7;3
ACCE;27.890;382236.318;10.49753;1.03207;-2.16312;2
GYRO;27.891;382236.318;1.17909;2.28812;3.07512;2
MAGN;27.891;382236.318;-24.90997;-2.80609;28.67737;3
PRES;27.891;382236.318;1014.7223;3
AHRS;27.891;382236.327;14.1232;-92.3593;-69.0814;-0.33587;-0.63808;-0.46267;3
ACCE;27.911;382236.338;10.66551;0.40182;-1.10172;2
GYRO;27.912;382236.338;0.98485;2.03690;2.82219;2
AHRS;27.912;382236.346;10.8086;-90.2711;-68.0572;-0.33981;-0.62197;-0.44833;3
MAGN;27.913;382236.338;-26.05438;-0.71106;27.56348;3
PRES;27.920;382236.351;1014.7223;3
ACCE;27.930;382236.358;9.99825;-0.17749;-0.29251;2
GYRO;27.931;382236.358;0.99706;1.96480;2.63933;2
MAGN;27.931;382236.358;-28.89404;2.27509;25.74768;3
AHRS;27.931;382236.366;7.7559;-88.2179;-66.9125;-0.34233;-0.60614;-0.43421;3
ACCE;27.950;382236.378;9.64186;-0.78075;-0.00394;2
GYRO;27.951;382236.378;1.08054;2.07645;2.69717;2
MAGN;27.951;382236.378;-30.31006;3.26843;25.05493;3
PRES;27.951;382236.385;1014.7318;3
AHRS;27.952;382236.386;4.7054;-86.0076;-65.5601;-0.34372;-0.58920;-0.41915;3
ACCE;27.971;382236.398;9.82793;-1.10913;-0.39125;2
AHRS;27.971;382236.406;1.5649;-83.7180;-64.0664;-0.34529;-0.57104;-0.40273;3
GYRO;27.971;382236.398;1.12256;2.06744;2.82439;2
MAGN;27.972;382236.398;-30.10559;6.14624;24.05243;3
LIGH;27.987;382236.368;792.2;3
LIGH;27.988;382236.418;585.1;3
ACCE;27.990;382236.418;10.01628;-1.40210;0.12195;2
GYRO;27.992;382236.418;1.05669;1.82013;2.80983;2
MAGN;27.992;382236.418;-31.02722;9.68018;22.17560;3
AHRS;27.992;382236.426;-1.5149;-81.6354;-62.4370;-0.34732;-0.55377;-0.38482;3
ACCE;28.011;382236.439;9.76201;-1.91829;0.97490;2
GYRO;28.011;382236.439;1.06236;1.54555;2.73335;2
MAGN;28.011;382236.439;-31.66046;10.69489;21.43402;3
PRES;28.012;382236.418;1014.7323;3
AHRS;28.012;382236.446;-4.4513;-79.7553;-60.7247;-0.34955;-0.53773;-0.36613;3
ACCE;28.031;382236.459;9.46619;-2.58704;1.76477;2
GYRO;28.031;382236.459;1.18712;1.46005;2.66942;2
MAGN;28.032;382236.459;-32.10144;13.34229;18.85071;3
AHRS;28.033;382236.466;-7.2352;-77.8985;-58.8546;-0.35098;-0.52233;-0.34679;3
PRES;28.040;382236.452;1014.7323;3
ACCE;28.052;382236.479;8.77267;-2.80211;1.30116;2
AHRS;28.059;382236.485;-9.9006;-75.8096;-56.6643;-0.35040;-0.50643;-0.32640;3
GYRO;28.061;382236.479;1.36755;1.55231;2.66374;2
MAGN;28.062;382236.479;-31.88477;17.22870;15.93933;3
ACCE;28.071;382236.499;7.60416;-2.54785;0.26030;2
GYRO;28.072;382236.499;1.24861;1.49788;2.73506;2
MAGN;28.073;382236.499;-31.66046;18.45703;15.17639;3
AHRS;28.073;382236.505;-12.5559;-73.6438;-54.3195;-0.34982;-0.49009;-0.30490;3
PRES;28.074;382236.486;1014.7323;3
ACCE;28.092;382236.519;6.72672;-3.59776;1.59621;2
GYRO;28.092;382236.519;0.82840;1.41014;2.95206;2
MAGN;28.093;382236.519;-31.30798;20.93048;14.83307;3
LIGH;28.094;382236.469;461.6;3
LIGH;28.094;382236.519;350.7;3
AHRS;28.095;382236.525;-15.4291;-71.5843;-52.2274;-0.35286;-0.47247;-0.28330;3
PRES;28.099;382236.519;1014.7323;3
ACCE;28.110;382236.539;6.44281;-4.65514;2.79913;2
GYRO;28.111;382236.539;0.63771;1.43633;3.31883;2
MAGN;28.112;382236.539;-29.70886;23.68622;11.15723;3
AHRS;28.112;382236.545;-18.7221;-69.3707;-50.2351;-0.35944;-0.45162;-0.26059;3
ACCE;28.134;382236.559;6.58894;-5.40129;3.34225;2
GYRO;28.136;382236.559;0.65749;1.50150;3.68776;2
MAGN;28.137;382236.559;-29.12903;24.36218;9.74274;3
AHRS;28.138;382236.565;-22.3465;-66.8362;-47.8700;-0.36703;-0.42822;-0.23467;3
PRES;28.139;382236.553;1014.7323;3
ACCE;28.153;382236.580;6.87219;-6.76765;4.15274;2
GYRO;28.154;382236.580;0.76997;1.73396;3.98639;2
AHRS;28.155;382236.585;-26.1445;-63.7488;-45.0252;-0.37438;-0.40163;-0.20639;3
MAGN;28.156;382236.580;-28.12958;25.61340;8.52203;3
PRES;28.158;382236.586;1014.7323;3
ACCE;28.171;382236.600;7.73091;-7.23268;3.38655;2
GYRO;28.173;382236.600;0.95801;2.05077;4.21999;2
MAGN;28.174;382236.600;-26.75781;28.86353;8.34656;3
AHRS;28.175;382236.604;-29.9490;-59.8297;-41.5244;-0.38020;-0.37110;-0.17633;3
ACCE;28.193;382236.620;8.88387;-6.75453;2.44658;2
GYRO;28.194;382236.620;0.93201;2.22954;4.09695;2
MAGN;28.195;382236.620;-26.42975;29.76227;8.42590;3
PRES;28.196;382236.620;1014.7323;3
AHRS;28.197;382236.624;-33.4765;-55.2678;-37.4607;-0.38426;-0.33871;-0.14593;3
LIGH;28.199;382236.569;336.6;3
LIGH;28.201;382236.620;339.6;3
ACCE;28.212;382236.640;7.36084;-7.97153;2.51544;2
GYRO;28.216;382236.640;0.58179;2.16855;3.50702;2
AHRS;28.218;382236.644;-36.4315;-50.7116;-33.5876;-0.38796;-0.30781;-0.11985;3
MAGN;28.220;382236.640;-22.44263;32.15485;6.35223;3
PRES;28.221;382236.653;1014.7323;3
ACCE;28.233;382236.660;6.32626;-8.61612;3.01520;2
AHRS;28.234;382236.664;-39.1746;-46.2897;-30.2964;-0.39432;-0.27689;-0.09919;3
GYRO;28.236;382236.660;0.01384;2.29416;3.18518;2
MAGN;28.237;382236.660;-19.20013;36.32202;3.94135;3
ACCE;28.251;382236.680;6.48257;-8.54208;3.20673;2
GYRO;28.253;382236.680;-0.63531;2.23758;2.88087;2
AHRS;28.255;382236.684;-41.9996;-42.0750;-27.5456;-0.40465;-0.24587;-0.08250;3
MAGN;28.256;382236.680;-18.66760;37.18719;3.48663;3
ACCE;28.271;382236.700;7.86732;-7.37708;4.06194;2
GYRO;28.272;382236.700;-1.06892;1.78641;2.20464;2
MAGN;28.274;382236.700;-16.41998;38.02948;2.93884;3
AHRS;28.275;382236.704;-44.6892;-38.7046;-25.6205;-0.41772;-0.21933;-0.07064;3
PRES;28.278;382236.687;1014.7323;3
ACCE;28.292;382236.720;7.21910;-8.16774;3.70172;2
AHRS;28.293;382236.724;-46.6877;-36.6158;-24.3263;-0.42851;-0.20267;-0.06198;3
GYRO;28.295;382236.720;-0.79460;0.90294;1.44000;2
MAGN;28.296;382236.720;-13.96484;37.62817;2.54974;3
LIGH;28.298;382236.670;377.6;3
LIGH;28.298;382236.720;421.1;3
SOUN;28.299;1212.88;0.03702;65.35
ACCE;28.315;382236.741;7.20824;-8.11771;1.96053;2
AHRS;28.318;382236.743;-48.0549;-35.7626;-24.0854;-0.43749;-0.19342;-0.05909;3
GYRO;28.321;382236.741;-0.97618;0.74326;0.44958;2
MAGN;28.322;382236.741;-13.60474;37.52594;2.49939;3
PRES;28.324;382236.720;1014.7323;3
ACCE;28.330;382236.761;6.75140;-7.78111;1.94299;2
GYRO;28.331;382236.761;-1.50276;1.01581;-0.54692;2
MAGN;28.333;382236.761;-13.01270;40.18707;3.65448;3
AHRS;28.335;382236.763;-49.1452;-36.1359;-25.6879;-0.44815;-0.18712;-0.06645;3
PRES;28.337;382236.754;1014.7358;3
ACCE;28.350;382236.781;5.27101;-8.67084;2.86775;2
GYRO;28.351;382236.781;-1.73169;1.20731;-1.23882;2
MAGN;28.352;382236.781;-11.12061;41.16516;3.52173;3
AHRS;28.354;382236.783;-49.9854;-37.4005;-28.8854;-0.46003;-0.18160;-0.08294;3
ACCE;28.368;382236.801;2.74753;-9.27222;1.68777;2
AHRS;28.373;382236.803;-50.7397;-38.8246;-32.8316;-0.47250;-0.17387;-0.10424;3
GYRO;28.377;382236.801;-1.94179;1.61430;-1.29521;2
MAGN;28.378;382236.801;-10.90393;41.23840;3.48663;3
PRES;28.379;382236.788;1014.7423;3
ACCE;28.393;382236.821;-0.39639;-10.33276;-0.05994;2
GYRO;28.394;382236.821;-2.87811;2.61310;-0.68176;2
AHRS;28.397;382236.823;-52.2600;-39.6935;-37.1841;-0.48981;-0.15683;-0.12752;3
MAGN;28.399;382236.821;-11.68365;38.27667;4.24805;3
LIGH;28.401;382236.771;593.9;3
LIGH;28.402;382236.821;786.8;3
PRES;28.402;382236.821;1014.7423;3
ACCE;28.407;382236.841;2.44620;-9.24156;0.91603;2
AHRS;28.412;382236.843;-55.2948;-40.2902;-42.4502;-0.51654;-0.12666;-0.15211;3
GYRO;28.414;382236.841;-4.20457;3.35262;-0.03023;2
MAGN;28.415;382236.841;-13.64594;36.44867;5.85480;3
ACCE;28.426;382236.861;4.58263;-9.51390;2.97191;2
GYRO;28.427;382236.861;-5.01894;3.28709;0.04880;2
MAGN;28.427;382236.861;-13.77258;36.34338;5.95703;3
PRES;28.427;382236.855;1014.7423;3
AHRS;28.428;382236.862;-59.2773;-42.1793;-49.2569;-0.54976;-0.09202;-0.17619;3
ACCE;28.446;382236.882;4.14946;-8.29916;4.59833;2
GYRO;28.446;382236.882;-4.85707;3.21751;-0.33894;2
MAGN;28.446;382236.882;-14.42719;36.34338;8.50677;3
AHRS;28.447;382236.882;-63.0596;-46.1291;-57.9391;-0.58268;-0.05911;-0.20060;3
PRES;28.456;382236.888;1014.7423;3
ACCE;28.469;382236.902;6.07167;-6.96396;4.05730;2
AHRS;28.470;382236.902;-65.6318;-51.2478;-67.8126;-0.60829;-0.02906;-0.22819;3
GYRO;28.470;382236.902;-3.96738;3.44322;-0.88222;2
MAGN;28.470;382236.902;-16.27350;34.18732;12.96082;3
ACCE;28.489;382236.922;5.19719;-7.11754;5.26160;2
GYRO;28.489;382236.922;-2.89316;3.18159;-1.64748;2
MAGN;28.490;382236.922;-16.30402;34.15070;13.03558;3
AHRS;28.490;382236.922;-66.5111;-56.5455;-77.6745;-0.62459;-0.00567;-0.25952;3
PRES;28.490;382236.922;1014.7423;3
LIGH;28.491;382236.872;1009.5;3
LIGH;28.491;382236.922;1236.9;3
AHRS;28.507;382236.942;-65.6130;-60.0240;-84.7246;-0.62994;0.00549;-0.29017;3
ACCE;28.528;382236.942;4.79837;-8.73296;6.89091;2
GYRO;28.529;382236.942;-0.86206;2.06813;-2.15649;2
MAGN;28.529;382236.942;-19.52667;31.60858;14.85748;3
AHRS;28.529;382236.962;-63.1302;-60.4304;-87.4179;-0.62328;0.00262;-0.31835;3
ACCE;28.546;382236.962;3.88057;-9.37823;2.95174;2
GYRO;28.547;382236.962;0.94992;1.45839;-2.62939;2
MAGN;28.547;382236.962;-20.69244;30.77545;15.67078;3
PRES;28.547;382236.955;1014.7423;3
AHRS;28.547;382236.982;-59.8540;-59.5818;-88.3437;-0.61058;-0.00715;-0.34631;3
ACCE;28.568;382236.982;5.03973;-8.30716;0.92831;2
AHRS;28.569;382237.001;-56.3204;-58.8109;-89.4990;-0.59673;-0.01798;-0.37615;3
GYRO;28.569;382236.982;1.22339;1.40018;-2.80028;2
MAGN;28.570;382236.982;-20.80536;30.66254;15.61737;3
PRES;28.577;382236.989;1014.7423;3
AHRS;28.588;382237.021;-52.3454;-58.2631;-91.4207;-0.58178;-0.02929;-0.41122;3
ACCE;28.588;382237.002;7.78590;-7.52852;0.92534;2
GYRO;28.589;382237.002;1.05260;1.75661;-3.14055;2
MAGN;28.589;382237.002;-23.61603;28.01819;14.19067;3
LIGH;28.593;382236.972;1031.8;3
LIGH;28.593;382237.023;760.8;3
AHRS;28.608;382237.041;-47.7901;-57.6596;-94.1674;-0.56451;-0.04033;-0.45359;3
ACCE;28.609;382237.023;9.19775;-7.75006;1.04016;2
GYRO;28.609;382237.023;0.86967;2.16943;-3.85843;2
MAGN;28.609;382237.023;-27.44141;27.06299;11.38916;3
PRES;28.609;382237.023;1014.7423;3
ACCE;28.627;382237.043;9.61897;-8.20049;0.72411;2
GYRO;28.627;382237.043;0.69041;2.79543;-4.55392;2
MAGN;28.627;382237.043;-27.45667;26.81885;11.26404;3
AHRS;28.628;382237.061;-42.7384;-56.7631;-97.7211;-0.54428;-0.04979;-0.50309;3
PRES;28.634;382237.056;1014.7423;3
ACCE;28.645;382237.063;10.38667;-7.80978;1.51723;2
GYRO;28.645;382237.063;0.35374;3.40538;-5.34645;2
MAGN;28.646;382237.063;-28.20282;23.73810;9.52911;3
AHRS;28.646;382237.081;-37.0890;-55.5709;-102.0631;-0.52057;-0.05918;-0.55889;3
ACCE;28.667;382237.083;10.26683;-8.14090;2.25101;2
GYRO;28.668;382237.083;0.18494;3.70206;-6.20004;2
AHRS;28.669;382237.101;-30.9153;-54.1372;-107.0073;-0.49374;-0.07008;-0.61781;3
MAGN;28.672;382237.083;-33.51746;19.63806;6.12183;3
PRES;28.673;382237.090;1014.7423;3
ACCE;28.688;382237.103;8.25798;-8.88614;2.91922;2
GYRO;28.690;382237.103;0.18294;3.63235;-6.69554;2
MAGN;28.690;382237.103;-33.89282;18.95599;5.58624;3
AHRS;28.691;382237.120;-24.6954;-52.2881;-112.0912;-0.46426;-0.08118;-0.67476;3
LIGH;28.694;382237.073;610.9;3
LIGH;28.695;382237.123;479.4;3
PRES;28.696;382237.123;1014.7423;3
ACCE;28.706;382237.123;8.49550;-8.36937;3.06677;2
GYRO;28.708;382237.123;0.09399;3.70970;-6.67294;2
MAGN;28.708;382237.123;-36.65314;13.41553;1.55792;3
AHRS;28.711;382237.140;-18.7119;-49.8738;-117.3191;-0.43198;-0.09047;-0.72851;3
ACCE;28.726;382237.143;9.13333;-6.54187;3.78888;2
GYRO;28.728;382237.143;0.09784;3.88824;-6.78838;2
MAGN;28.728;382237.143;-38.24158;7.48749;-1.12305;3
PRES;28.730;382237.157;1014.7423;3
AHRS;28.730;382237.160;-12.6747;-46.9540;-122.7005;-0.39601;-0.10099;-0.77892;3
SOUN;28.737;31.50;0.00096;33.64
ACCE;28.747;382237.164;6.79950;-5.59291;3.50748;2
AHRS;28.748;382237.180;-6.8951;-43.8058;-127.9357;-0.35907;-0.11329;-0.82233;3
GYRO;28.750;382237.164;0.33089;3.74840;-6.90608;2
MAGN;28.751;382237.164;-38.30109;6.12488;-2.33459;3
ACCE;28.773;382237.184;4.66336;-4.99046;3.38773;2
GYRO;28.775;382237.184;0.39352;3.37384;-6.24709;2
MAGN;28.776;382237.184;-38.12866;-2.07825;-8.35114;3
AHRS;28.777;382237.200;-2.1150;-40.4018;-132.7559;-0.32327;-0.12248;-0.85715;3
ACCE;28.787;382237.204;4.84552;-2.65216;3.42987;2
GYRO;28.791;382237.204;0.30144;3.34059;-5.02492;2
MAGN;28.813;382237.204;-36.21674;-9.72443;-9.68475;3
PRES;28.814;382237.190;1014.7423;3
AHRS;28.814;382237.220;1.4835;-36.6708;-136.9430;-0.28810;-0.12686;-0.88443;3
LIGH;28.814;382237.174;444.7;3
LIGH;28.815;382237.224;424.7;3
ACCE;28.815;382237.224;7.18382;-0.33752;3.53328;2
GYRO;28.815;382237.224;0.05386;3.37717;-4.21686;2
MAGN;28.815;382237.224;-35.28900;-11.24725;-10.29968;3
AHRS;28.816;382237.240;4.2588;-32.7033;-141.0331;-0.25334;-0.12745;-0.90747;3
PRES;28.816;382237.224;1014.7423;3
ACCE;28.824;382237.244;8.06302;0.57634;3.41367;2
AHRS;28.824;382237.259;6.4883;-28.4215;-146.1029;-0.21846;-0.12392;-0.92986;3
GYRO;28.826;382237.244;-0.43045;3.48856;-4.42436;2
MAGN;28.826;382237.244;-31.12488;-17.67578;-13.02643;3
ACCE;28.843;382237.264;7.66771;-0.24930;4.28093;2
GYRO;28.843;382237.264;-1.08444;3.50461;-5.12132;2
MAGN;28.844;382237.264;-28.28522;-21.03119;-14.78882;3
PRES;28.844;382237.258;1014.7423;3
AHRS;28.844;382237.279;8.0552;-23.7625;-152.4436;-0.18310;-0.11567;-0.95151;3
ACCE;28.862;382237.284;6.19122;-1.56299;6.38817;2
GYRO;28.863;382237.284;-1.53082;3.56270;-5.68436;2
MAGN;28.863;382237.284;-27.12097;-21.83838;-15.48767;3
AHRS;28.863;382237.299;8.9420;-18.7164;-159.4785;-0.14582;-0.10456;-0.97021;3
PRES;28.872;382237.291;1014.7423;3
ACCE;28.882;382237.305;5.57979;-1.73645;7.25679;2
GYRO;28.883;382237.305;-1.53172;3.53781;-5.94917;2
MAGN;28.883;382237.305;-21.86737;-25.15564;-18.48297;3
AHRS;28.883;382237.319;9.3463;-13.6120;-166.8371;-0.10806;-0.09390;-0.98424;3
LIGH;28.894;382237.274;1299.9;3
LIGH;28.894;382237.325;2313.7;3
ACCE;28.903;382237.325;5.49573;-1.64764;6.93756;2
GYRO;28.903;382237.325;-1.41766;3.33231;-6.28326;2
MAGN;28.904;382237.325;-16.64124;-27.94952;-21.21124;3
PRES;28.904;382237.325;1014.7423;3
AHRS;28.904;382237.339;9.3340;-8.6929;-174.7312;-0.07173;-0.08452;-0.99305;3
ACCE;28.923;382237.345;5.10014;-2.14307;7.39854;2
GYRO;28.924;382237.345;-1.34065;2.98218;-6.97041;2
MAGN;28.924;382237.345;-14.28223;-27.47803;-22.07947;3
AHRS;28.924;382237.359;8.8971;-4.1156;176.6802;0.03803;0.07644;0.99585;3
PRES;28.934;382237.358;1014.7423;3
ACCE;28.943;382237.365;3.29338;-3.13316;7.13525;2
GYRO;28.943;382237.365;-1.17776;2.47755;-7.66238;2
MAGN;28.943;382237.365;-6.68182;-27.25830;-24.60022;3
AHRS;28.944;382237.378;7.9945;-0.1216;167.5014;0.00864;0.06918;0.99163;3
ACCE;28.963;382237.385;0.21751;-3.84276;7.29373;2
GYRO;28.964;382237.385;-1.05170;2.01277;-7.74759;2
MAGN;28.964;382237.385;-1.79138;-28.96271;-25.82092;3
PRES;28.964;382237.392;1014.7423;3
AHRS;28.964;382237.398;6.6060;3.3068;158.5619;-0.01759;0.06194;0.98082;3
ACCE;28.983;382237.405;-1.01022;-3.82666;8.41672;2
AHRS;28.983;382237.418;4.9998;6.2172;150.6394;-0.04137;0.05586;0.96561;3
GYRO;28.984;382237.405;-0.87314;1.79901;-7.15894;2
MAGN;28.984;382237.405;1.32599;-28.60413;-26.17035;3
PRES;28.992;382237.425;1014.7332;3
LIGH;28.994;382237.375;1619.8;3
LIGH;28.995;382237.425;667.3;3
ACCE;29.001;382237.425;-0.50604;-3.41100;9.72174;2
GYRO;29.002;382237.425;-0.47676;1.46233;-6.50114;2
MAGN;29.002;382237.425;10.11047;-27.32391;-26.44196;3
AHRS;29.002;382237.438;3.5850;8.3468;143.3578;-0.05925;0.05248;0.94704;3
ACCE;29.021;382237.446;-0.70709;-2.62500;10.08902;2
GYRO;29.022;382237.446;0.11819;0.96558;-6.22684;2
MAGN;29.022;382237.446;15.42053;-26.26190;-25.82092;3
AHRS;29.023;382237.458;2.6400;9.7440;136.2500;-0.07024;0.05294;0.92513;3
ACCE;29.050;382237.466;-1.03506;-1.62724;10.37126;2
GYRO;29.051;382237.466;0.77937;0.54979;-6.09116;2
MAGN;29.054;382237.466;16.90521;-24.50867;-25.82092;3
AHRS;29.055;382237.478;2.3366;10.5288;129.2825;-0.07420;0.05763;0.90045;3
PRES;29.057;382237.459;1014.7323;3
ACCE;29.063;382237.486;-1.20998;-1.05650;10.90532;2
AHRS;29.064;382237.497;2.9705;10.6619;122.4873;-0.06901;0.06731;0.87375;3
GYRO;29.066;382237.486;1.61206;0.00105;-5.79123;2
MAGN;29.066;382237.486;20.60394;-20.82367;-25.75226;3
ACCE;29.083;382237.506;-1.24840;-1.17807;8.91412;2
GYRO;29.084;382237.506;2.47060;-0.65897;-5.56639;2
MAGN;29.085;382237.506;22.67761;-19.34357;-25.65613;3
AHRS;29.086;382237.517;4.5388;10.1126;115.7246;-0.05359;0.08025;0.84467;3
PRES;29.088;382237.493;1014.7323;3
LIGH;29.098;382237.476;522.8;3
LIGH;29.099;382237.526;500.7;3
ACCE;29.103;382237.526;-3.45143;-1.65886;6.41718;2
GYRO;29.104;382237.526;2.52811;-1.07031;-5.49236;2
MAGN;29.105;382237.526;23.95477;-17.31415;-24.99542;3
AHRS;29.106;382237.537;6.1370;9.3878;109.1650;-0.03568;0.09083;0.81359;3
PRES;29.110;382237.526;1014.7323;3
ACCE;29.124;382237.546;-4.98210;-1.04863;6.57094;2
AHRS;29.126;382237.557;6.8153;8.5941;103.2966;-0.02188;0.09289;0.78339;3
GYRO;29.127;382237.546;1.58185;-1.31499;-5.05505;2
MAGN;29.128;382237.546;27.25372;-14.47754;-24.02191;3
ACCE;29.144;382237.566;-4.09338;0.01509;8.95647;2
AHRS;29.145;382237.577;6.7242;7.3301;98.2434;-0.00995;0.08601;0.75571;3
GYRO;29.146;382237.566;0.64665;-1.69984;-4.38795;2
MAGN;29.147;382237.566;28.95966;-14.23950;-24.16534;3
PRES;29.148;382237.560;1014.7323;3
ACCE;29.164;382237.587;-3.76430;0.12927;10.81020;2
GYRO;29.165;382237.587;0.50900;-1.87865;-3.78017;2
AHRS;29.166;382237.597;6.7042;5.7565;93.9268;0.00322;0.07689;0.73075;3
MAGN;29.167;382237.587;28.46375;-12.25891;-24.32556;3
PRES;29.170;382237.593;1014.7323;3
ACCE;29.185;382237.607;-5.14873;-0.35616;10.45261;2
GYRO;29.186;382237.607;0.74020;-1.72795;-3.03952;2
MAGN;29.188;382237.607;27.60468;-8.31299;-25.82550;3
AHRS;29.189;382237.617;7.1386;4.2954;90.4135;0.01729;0.07050;0.70942;3
LIGH;29.198;382237.577;504.6;3
LIGH;29.199;382237.627;513.7;3
ACCE;29.204;382237.627;-5.81642;-0.30061;10.25244;2
AHRS;29.207;382237.636;7.6087;3.3150;88.0885;0.02761;0.06685;0.69477;3
GYRO;29.210;382237.627;0.61852;-1.25514;-1.98618;2
MAGN;29.211;382237.627;27.27203;-6.47583;-27.12860;3
PRES;29.212;382237.627;1014.7323;3
ACCE;29.224;382237.647;-3.68762;1.25919;10.70544;2
GYRO;29.225;382237.647;0.44775;-1.01408;-0.98302;2
MAGN;29.226;382237.647;26.63879;-5.30243;-27.56958;3
AHRS;29.227;382237.656;8.0063;2.4732;86.9410;0.03584;0.06364;0.68724;3
PRES;29.232;382237.660;1014.7323;3
ACCE;29.246;382237.667;-1.17322;2.60307;10.03062;2
AHRS;29.248;382237.676;8.6052;1.2255;86.1447;0.04752;0.05902;0.68154;3
GYRO;29.250;382237.667;0.54881;-1.26442;-0.64578;2
MAGN;29.252;382237.667;25.81177;-4.37622;-28.76740;3
ACCE;29.266;382237.687;-0.38483;2.89279;10.40753;2
GYRO;29.268;382237.687;0.74858;-1.74545;-0.72821;2
MAGN;29.269;382237.687;25.58441;-4.45099;-29.43420;3
AHRS;29.270;382237.696;9.4623;-0.5811;85.2585;0.06411;0.05214;0.67463;3
PRES;29.272;382237.694;1014.7323;3
ACCE;29.283;382237.707;-0.49994;2.84442;10.94891;2
GYRO;29.285;382237.707;1.09601;-2.10825;-0.78458;2
MAGN;29.286;382237.707;24.60327;-4.45099;-30.19867;3
AHRS;29.287;382237.716;10.6969;-2.7768;84.3487;0.08526;0.04469;0.66660;3
SOUN;29.289;28.29;0.00086;32.70
LIGH;29.302;382237.677;524.0;3
LIGH;29.303;382237.728;534.6;3
ACCE;29.304;382237.728;-0.96454;2.90642;10.62024;2
AHRS;29.305;382237.736;12.4262;-5.0502;83.5795;0.10980;0.03940;0.65829;3
GYRO;29.307;382237.728;1.51540;-2.15688;-0.71147;2
MAGN;29.309;382237.728;23.39172;-4.95605;-31.04553;3
ACCE;29.326;382237.748;-0.91318;3.40004;10.54515;2
GYRO;29.327;382237.748;1.84885;-2.01035;-0.35533;2
AHRS;29.329;382237.755;14.5365;-7.2236;83.2862;0.13588;0.03720;0.65188;3
MAGN;29.330;382237.748;23.05298;-5.29480;-31.24542;3
PRES;29.331;382237.728;1014.7323;3
ACCE;29.344;382237.768;-0.08957;3.70908;9.97812;2
GYRO;29.346;382237.768;2.14351;-1.72534;-0.02419;2
MAGN;29.347;382237.768;21.99554;-5.50690;-31.86340;3
AHRS;29.349;382237.775;16.9342;-9.2275;83.5355;0.16246;0.03842;0.64788;3
PRES;29.354;382237.761;1014.7323;3
ACCE;29.367;382237.788;0.97792;3.89778;9.16071;2
GYRO;29.368;382237.788;2.25801;-1.24619;0.13133;2
MAGN;29.369;382237.788;19.62891;-6.50024;-33.50220;3
AHRS;29.371;382237.795;19.4511;-10.8571;84.1206;0.18732;0.04343;0.64546;3
ACCE;29.380;382237.808;1.65761;4.54068;8.23032;2
AHRS;29.384;382237.815;21.9219;-12.1252;84.8354;0.20953;0.05099;0.64370;3
GYRO;29.386;382237.808;2.21964;-0.87793;0.13420;2
MAGN;29.387;382237.808;18.66455;-6.98242;-34.20868;3
PRES;29.388;382237.795;1014.7323;3
LIGH;29.398;382237.778;549.8;3
LIGH;29.404;382237.828;565.8;3
AHRS;29.404;382237.835;24.3521;-13.2369;85.3621;0.23040;0.05921;0.64038;3
ACCE;29.404;382237.828;1.98373;5.28619;7.76353;2
GYRO;29.405;382237.828;2.13989;-0.79367;-0.06615;2
MAGN;29.405;382237.828;17.86957;-8.91113;-34.31854;3
PRES;29.408;382237.828;1014.7323;3
AHRS;29.422;382237.855;26.7373;-14.2136;85.6065;0.25012;0.06759;0.63500;3
ACCE;29.423;382237.848;1.75206;5.33983;7.80215;2
GYRO;29.423;382237.848;2.03221;-0.73991;-0.32843;2
MAGN;29.423;382237.848;17.59949;-11.82404;-34.03320;3
ACCE;29.442;382237.869;1.70883;5.49144;7.78531;2
GYRO;29.443;382237.869;1.96768;-0.64600;-0.46072;2
MAGN;29.443;382237.869;17.65289;-12.71973;-33.87909;3
PRES;29.443;382237.862;1014.7323;3
AHRS;29.443;382237.874;29.0635;-14.9975;85.7038;0.26830;0.07658;0.62871;3
ACCE;29.461;382237.889;1.43350;5.72021;7.08194;2
GYRO;29.461;382237.889;1.88963;-0.56104;-0.54698;2
MAGN;29.461;382237.889;16.68243;-14.41650;-33.64258;3
AHRS;29.462;382237.894;31.3310;-15.6404;85.6923;0.28522;0.08586;0.62175;3
PRES;29.470;382237.895;1014.7393;3
AHRS;29.481;382237.914;33.4019;-16.0133;85.5607;0.29948;0.09536;0.61482;3
ACCE;29.481;382237.909;1.47809;6.19289;6.57616;2
GYRO;29.481;382237.909;1.62701;-0.33604;-0.58139;2
MAGN;29.482;382237.909;16.67328;-15.20691;-31.97937;3
ACCE;29.500;382237.929;1.53955;6.49895;6.56783;2
[truncated: 4,749,884 more chars]
