# Supplementary material for: Off-Line Evaluation of Mobile-Centric Indoor Positioning Systems: The Experiences from the 2017 IPIN Competition
Source: Sensors (Basel). 2018 Feb 6;18(2):487. doi: 10.3390/s18020487 (PMC5855053; doi:10.3390/s18020487)
Supplement: Supplementary file 2 [file sensors-18-00487-s002.zip › 02-Validation/UJITI/logfile_UJITI_R06-2017_N5b.txt]

% LogFile created by the 'GetSensorData' App for Android.
% Date of creation: Wed Apr 12 11:17:09 GMT+02:00 2017
% Developed by LOPSI research group at CAR-CSIC, Spain (http://www.car.upm-csic.es/lopsi)
% Version 1.0 (development from 2013 to 2016)
% The 'GetSensorData' program stores information from Smartphone/Tablet internal sensors (Accelerometers, Gyroscopes, Magnetometers, Pressure, Ambient Light, Orientation, Sound level, GPS/GNSS positio, WiFi RSS, Cellular/GSM/3G signal strength,...) and also from external devices (e.g. RFCode RFID reader, XSens IMU or LPMS-B IMU)
%
% LogFile Data format:
% Accelerometer data: 	'ACCE;AppTimestamp(s);SensorTimestamp(s);Acc_X(m/s^2);Acc_Y(m/s^2);Acc_Z(m/s^2);Accuracy(integer)'
% Gyroscope data:     	'GYRO;AppTimestamp(s);SensorTimestamp(s);Gyr_X(rad/s);Gyr_Y(rad/s);Gyr_Z(rad/s);Accuracy(integer)'
% Magnetometer data:  	'MAGN;AppTimestamp(s);SensorTimestamp(s);Mag_X(uT);;Mag_Y(uT);Mag_Z(uT);Accuracy(integer)'
% Pressure data:      	'PRES;AppTimestamp(s);SensorTimestamp(s);Pres(mbar);Accuracy(integer)'
% Light data:         	'LIGH;AppTimestamp(s);SensorTimestamp(s);Light(lux);Accuracy(integer)'
% Proximity data:     	'PROX;AppTimestamp(s);SensorTimestamp(s);prox(?);Accuracy(integer)'
% Humidity data:      	'HUMI;AppTimestamp(s);SensorTimestamp(s);humi(Percentage);Accuracy(integer)'
% Temperature data:   	'TEMP;AppTimestamp(s);SensorTimestamp(s);temp(Celsius);Accuracy(integer)'
% Orientation data:   	'AHRS;AppTimestamp(s);SensorTimestamp(s);PitchX(deg);RollY(deg);YawZ(deg);RotVecX();RotVecY();RotVecZ();Accuracy(int)'
% GNSS/GPS data:      	'GNSS;AppTimestamp(s);SensorTimeStamp(s);Latit(deg);Long(deg);Altitude(m);Bearing(deg);Accuracy(m);Speed(m/s);SatInView;SatInUse'
% WIFI data:          	'WIFI;AppTimestamp(s);SensorTimeStamp(s);Name_SSID;MAC_BSSID;RSS(dBm);'
% Bluetooth data:     	'BLUE;AppTimestamp(s);Name;MAC_Address;RSS(dBm);'
% Sound data:         	'SOUN;AppTimestamp(s);RMS;Pressure(Pa);SPL(dB);'
% RFID Reader data:   	'RFID;AppTimestamp(s);ReaderNumber(int);TagID(int);RSS_A(dBm);RSS_B(dBm);'
% IMU XSens data:     	'IMUX;AppTimestamp(s);SensorTimestamp(s);Counter;Acc_X(m/s^2);Acc_Y(m/s^2);Acc_Z(m/s^2);Gyr_X(rad/s);Gyr_Y(rad/s);Gyr_Z(rad/s);Mag_X(uT);;Mag_Y(uT);Mag_Z(uT);Roll(deg);Pitch(deg);Yaw(deg);Quat(1);Quat(2);Quat(3);Quat(4);Pressure(mbar);Temp(Celsius)'
% IMU LPMS-B data:    	'IMUL;AppTimestamp(s);SensorTimestamp(s);Counter;Acc_X(m/s^2);Acc_Y(m/s^2);Acc_Z(m/s^2);Gyr_X(rad/s);Gyr_Y(rad/s);Gyr_Z(rad/s);Mag_X(uT);;Mag_Y(uT);Mag_Z(uT);Roll(deg);Pitch(deg);Yaw(deg);Quat(1);Quat(2);Quat(3);Quat(4);Pressure(mbar);Temp(Celsius)'
% POSI Reference:    		'POSI;Timestamp(s);Counter;Latitude(degrees); Longitude(degrees);floor ID(0,1,2..4);Building ID(0,1,2..3);'
% 
% Note that there are two timestamps: 
%  -'AppTimestamp' is set by the Android App as data is read. It is not representative of when data is actually captured by the sensor (but has a common time reference for all sensors)
%  -'SensorTimestamp' is set by the sensor itself (the delta_time=SensorTimestamp(k)-SensorTimestamp(k-1) between two consecutive samples is an accurate estimate of the sampling interval). This timestamp is better for integrating inertial data. 

ACCE;0.017;846673.200;-1.55177;6.91412;5.17720;2
GYRO;0.017;846673.200;0.24503;-0.37073;0.37738;2
MAGN;0.018;846673.200;1.06964;-41.03699;-11.20453;3
ACCE;0.028;846673.220;-0.87502;7.16312;5.43628;2
GYRO;0.029;846673.220;-0.56805;0.19769;0.17116;2
MAGN;0.029;846673.220;1.10626;-41.29791;-11.16791;3
PRES;0.030;846673.207;1014.7023;3
SOUN;0.030;463.65;0.01415;56.99
LIGH;0.039;846673.190;205.8;3
LIGH;0.039;846673.241;204.3;3
ACCE;0.066;846673.241;-2.04916;5.87352;7.37538;2
GYRO;0.067;846673.241;-1.30276;0.40857;-0.10530;2
MAGN;0.067;846673.241;1.03455;-42.08984;-11.15875;3
AHRS;0.068;846673.247;34.3703;6.0411;-172.6873;0.06905;-0.29124;-0.95109;3
PRES;0.069;846673.241;1014.7023;3
ACCE;0.069;846673.261;-2.82405;4.53635;7.75406;2
GYRO;0.069;846673.261;-1.51668;0.46150;0.04431;2
MAGN;0.070;846673.261;0.39673;-41.70837;-11.53259;3
ACCE;0.104;846673.281;-2.45219;4.93767;8.07916;2
GYRO;0.105;846673.281;-1.19398;-0.09111;0.31378;2
MAGN;0.105;846673.281;0.48828;-41.52374;-11.89423;3
PRES;0.106;846673.274;1014.7023;3
ACCE;0.106;846673.301;-1.56235;5.38480;6.80295;2
GYRO;0.106;846673.301;-0.70461;-0.89215;0.41521;2
MAGN;0.107;846673.301;0.88043;-40.69214;-13.66730;3
PRES;0.113;846673.308;1014.7023;3
ACCE;0.123;846673.321;-1.19412;4.45926;5.06892;2
GYRO;0.124;846673.321;-0.74380;-1.48814;0.44307;2
MAGN;0.124;846673.321;1.23749;-39.86511;-15.63416;3
LIGH;0.140;846673.291;217.0;3
LIGH;0.141;846673.341;233.3;3
ACCE;0.143;846673.341;-0.01651;4.26645;5.41304;2
GYRO;0.144;846673.341;-1.46040;-1.87704;0.61371;2
MAGN;0.144;846673.341;0.78888;-40.42358;-15.52429;3
PRES;0.145;846673.341;1014.7023;3
ACCE;0.163;846673.361;0.66544;4.75986;8.21024;2
GYRO;0.164;846673.361;-2.11900;-2.00598;0.55643;2
MAGN;0.164;846673.361;-1.05286;-40.48309;-15.76691;3
PRES;0.172;846673.375;1014.7023;3
ACCE;0.183;846673.382;-0.26709;4.39355;11.47298;2
GYRO;0.183;846673.382;-2.22845;-1.43369;0.39017;2
MAGN;0.184;846673.382;-2.79846;-38.52386;-16.61987;3
ACCE;0.203;846673.402;0.48936;3.41722;8.93669;2
GYRO;0.204;846673.402;-1.93933;-0.60768;0.43700;2
MAGN;0.204;846673.402;-3.71399;-37.61292;-17.51099;3
PRES;0.204;846673.408;1014.7023;3
ACCE;0.223;846673.422;1.22708;4.03143;10.52814;2
GYRO;0.223;846673.422;-1.71082;-0.39267;0.50861;2
MAGN;0.223;846673.422;-5.49469;-35.97412;-19.51599;3
PRES;0.232;846673.442;1014.7023;3
LIGH;0.240;846673.392;287.8;3
LIGH;0.240;846673.442;353.7;3
ACCE;0.242;846673.442;2.22404;4.40742;11.23965;2
GYRO;0.243;846673.442;-1.12395;0.10788;0.32193;2
MAGN;0.243;846673.442;-5.99365;-35.67505;-20.39337;3
AHRS;0.243;846673.444;24.7111;1.2907;-168.8286;0.03178;-0.21188;-0.97190;3
ACCE;0.262;846673.462;1.15173;4.01202;10.22667;2
GYRO;0.264;846673.462;-0.42339;0.47256;-0.10039;2
MAGN;0.265;846673.462;-5.84412;-34.78241;-21.26770;3
ACCE;0.282;846673.482;-0.00771;3.83919;7.33426;2
GYRO;0.282;846673.482;-0.06264;0.63950;-0.36433;2
MAGN;0.283;846673.482;-5.88989;-33.58765;-23.04230;3
PRES;0.291;846673.476;1014.7023;3
ACCE;0.303;846673.502;-0.90286;3.48749;5.99271;2
GYRO;0.303;846673.502;-0.17133;0.24399;-0.45461;2
MAGN;0.303;846673.502;-6.16150;-33.49609;-23.83728;3
ACCE;0.322;846673.523;-0.97293;3.25412;6.79178;2
GYRO;0.323;846673.523;-0.45189;-0.33168;-0.35773;2
MAGN;0.323;846673.523;-5.32227;-33.32977;-23.34595;3
PRES;0.324;846673.509;1014.7001;3
ACCE;0.342;846673.543;-0.32549;2.90013;8.57452;2
GYRO;0.342;846673.543;-0.71016;-0.43376;-0.21303;2
MAGN;0.343;846673.543;-4.30756;-33.33588;-23.02246;3
LIGH;0.343;846673.492;388.3;3
LIGH;0.344;846673.543;415.1;3
PRES;0.350;846673.543;1014.6923;3
ACCE;0.361;846673.563;-0.27013;2.41617;10.06396;2
GYRO;0.362;846673.563;-0.78180;-0.19162;-0.06010;2
MAGN;0.362;846673.563;-4.14429;-33.49609;-23.18115;3
ACCE;0.382;846673.583;-0.26993;2.42062;10.09946;2
GYRO;0.383;846673.583;-0.61118;0.01775;0.06544;2
MAGN;0.383;846673.583;-4.79736;-33.40454;-23.63586;3
PRES;0.384;846673.576;1014.6923;3
ACCE;0.400;846673.603;0.25945;2.78601;9.42619;2
GYRO;0.401;846673.603;-0.36075;-0.04504;0.09824;2
MAGN;0.402;846673.603;-4.55170;-32.75299;-24.00208;3
PRES;0.410;846673.610;1014.6923;3
ACCE;0.421;846673.623;0.76538;3.33995;9.47864;2
GYRO;0.421;846673.623;-0.15942;-0.35551;0.08580;2
MAGN;0.422;846673.623;-3.97491;-32.32269;-24.00208;3
ACCE;0.440;846673.643;1.32623;3.22266;10.62489;2
GYRO;0.441;846673.643;0.09535;-0.69627;0.05032;2
MAGN;0.442;846673.643;-4.38538;-32.11975;-24.40186;3
PRES;0.442;846673.643;1014.6997;3
LIGH;0.443;846673.593;441.4;3
LIGH;0.443;846673.643;467.6;3
AHRS;0.443;846673.642;15.3691;-4.9302;-164.5292;-0.02425;-0.13812;-0.98187;3
ACCE;0.460;846673.664;1.06120;2.92752;10.62863;2
GYRO;0.461;846673.664;0.55290;-0.85139;0.02583;2
MAGN;0.461;846673.664;-6.55060;-31.35834;-24.86420;3
PRES;0.469;846673.677;1014.7023;3
ACCE;0.479;846673.684;0.62572;2.75916;9.57294;2
GYRO;0.480;846673.684;1.01172;-1.12737;0.29297;2
MAGN;0.480;846673.684;-7.67517;-30.98297;-24.98627;3
ACCE;0.501;846673.704;0.82555;2.91232;8.92389;2
GYRO;0.501;846673.704;1.36995;-1.81987;0.75362;2
MAGN;0.502;846673.704;-6.55823;-31.42853;-24.33167;3
ACCE;0.519;846673.724;1.41272;2.87836;9.49374;2
GYRO;0.520;846673.724;2.03838;-2.95581;1.19945;2
MAGN;0.521;846673.724;-7.02972;-32.68585;-23.44055;3
PRES;0.528;846673.711;1014.7023;3
ACCE;0.539;846673.744;2.94563;3.80563;8.67508;2
GYRO;0.540;846673.744;3.25194;-4.29741;1.53951;2
MAGN;0.540;846673.744;-7.50732;-33.16193;-23.18115;3
LIGH;0.542;846673.694;451.2;3
LIGH;0.542;846673.744;423.6;3
ACCE;0.559;846673.764;3.69000;4.34859;6.52612;2
GYRO;0.560;846673.764;4.37897;-5.81564;1.42685;2
MAGN;0.561;846673.764;-10.05249;-34.24988;-21.88110;3
PRES;0.561;846673.744;1014.7009;3
SOUN;0.565;12.18;0.00037;25.38
ACCE;0.579;846673.784;3.05556;3.83977;4.44360;2
GYRO;0.579;846673.784;5.09465;-7.36685;1.28217;2
MAGN;0.580;846673.784;-14.76746;-36.15723;-17.98096;3
PRES;0.588;846673.778;1014.6923;3
ACCE;0.598;846673.805;2.34850;3.34779;2.51155;2
GYRO;0.599;846673.805;5.39005;-8.24608;1.44707;2
MAGN;0.599;846673.805;-16.08276;-36.68060;-16.78314;3
ACCE;0.620;846673.825;2.52536;3.21811;0.81241;2
GYRO;0.620;846673.825;5.25708;-8.20792;1.83818;2
MAGN;0.621;846673.825;-18.43414;-37.20093;-10.41412;3
PRES;0.621;846673.811;1014.6923;3
ACCE;0.638;846673.845;3.55499;2.89963;-0.07578;2
GYRO;0.639;846673.845;4.98329;-7.90860;2.26205;2
MAGN;0.639;846673.845;-21.91772;-37.75177;-0.36469;3
AHRS;0.640;846673.840;31.8978;-35.0435;-152.8499;-0.21989;-0.32266;-0.91070;3
PRES;0.647;846673.845;1014.6923;3
ACCE;0.658;846673.865;4.35051;2.63995;-1.02563;2
GYRO;0.658;846673.865;5.03444;-7.90822;2.68741;2
MAGN;0.659;846673.865;-22.64099;-37.85400;1.75629;3
ACCE;0.678;846673.885;5.46762;2.03233;-2.19043;2
GYRO;0.679;846673.885;5.41563;-8.31172;3.05257;2
MAGN;0.679;846673.885;-24.32098;-36.73859;11.30981;3
PRES;0.680;846673.878;1014.6923;3
ACCE;0.697;846673.905;5.68199;1.04951;-2.68779;2
GYRO;0.698;846673.905;6.09254;-8.37589;3.03613;2
MAGN;0.698;846673.905;-22.37244;-32.52411;22.44720;3
LIGH;0.700;846673.794;403.1;3
LIGH;0.700;846673.845;384.5;3
LIGH;0.700;846673.895;365.8;3
PRES;0.706;846673.912;1014.7002;3
ACCE;0.717;846673.925;3.67429;-0.03815;-7.64610;2
GYRO;0.717;846673.925;6.76698;-7.66527;2.56737;2
MAGN;0.718;846673.925;-21.96960;-31.82068;24.06769;3
ACCE;0.737;846673.946;3.71506;-1.01149;-10.28564;2
GYRO;0.737;846673.946;6.29922;-7.44841;2.42560;2
MAGN;0.739;846673.946;-19.28406;-26.76544;32.22046;3
PRES;0.739;846673.946;1014.7023;3
ACCE;0.756;846673.966;2.63104;-1.77266;-8.76506;2
GYRO;0.757;846673.966;5.51683;-6.73589;2.32150;2
MAGN;0.757;846673.966;-14.83002;-17.47131;38.75580;3
ACCE;0.776;846673.986;4.76260;-1.47992;-9.23767;2
GYRO;0.777;846673.986;5.20882;-5.70160;2.39755;2
MAGN;0.777;846673.986;-14.40125;-16.57104;39.32648;3
ACCE;0.796;846674.006;6.27733;-1.02554;-10.62433;2
GYRO;0.796;846674.006;4.76805;-4.70503;2.01724;2
MAGN;0.797;846674.006;-6.93970;-10.71777;41.96167;3
PRES;0.797;846673.979;1014.7023;3
ACCE;0.815;846674.026;5.75291;-2.24287;-8.91956;2
GYRO;0.816;846674.026;4.08391;-3.73555;1.39375;2
MAGN;0.816;846674.026;-0.83008;-4.72412;43.22205;3
PRES;0.825;846674.013;1014.7023;3
ACCE;0.836;846674.046;6.98430;-1.15991;-10.44662;2
GYRO;0.836;846674.046;3.40648;-2.64571;0.82866;2
MAGN;0.836;846674.046;-0.61188;-4.50592;43.26324;3
AHRS;0.836;846674.038;48.3808;-134.8754;-86.8810;0.46506;0.71974;0.51542;3
ACCE;0.855;846674.066;6.75128;-2.63351;-11.98119;2
GYRO;0.856;846674.066;2.51114;-1.26073;0.09003;2
MAGN;0.856;846674.066;4.59137;1.68457;42.77344;3
PRES;0.856;846674.046;1014.7023;3
PRES;0.884;846674.080;1014.7023;3
ACCE;0.895;846674.087;5.80046;-3.90298;-10.32326;2
GYRO;0.895;846674.087;1.43240;0.05739;-0.39586;2
MAGN;0.895;846674.087;6.28204;5.04608;40.80200;3
LIGH;0.904;846673.946;303.3;3
LIGH;0.904;846673.996;220.7;3
LIGH;0.904;846674.046;138.2;3
LIGH;0.904;846674.097;55.7;3
ACCE;0.915;846674.107;4.92986;-3.94194;-9.85150;2
GYRO;0.915;846674.107;0.95583;1.06458;-0.57350;2
MAGN;0.915;846674.107;6.36444;5.16357;40.83710;3
PRES;0.916;846674.113;1014.7023;3
ACCE;0.934;846674.127;4.81070;-3.72159;-10.15578;2
GYRO;0.935;846674.127;0.89648;1.39583;-0.60994;2
MAGN;0.935;846674.127;8.49915;8.42438;41.63818;3
PRES;0.943;846674.147;1014.7023;3
ACCE;0.954;846674.147;5.07326;-3.56136;-11.71884;2
GYRO;0.954;846674.147;0.75526;1.61861;-0.65656;2
MAGN;0.955;846674.147;6.11420;8.90045;38.99841;3
ACCE;0.974;846674.167;5.83762;-3.00351;-11.96262;2
GYRO;0.974;846674.167;0.18382;2.10667;-0.72311;2
MAGN;0.975;846674.167;6.00433;8.97675;39.16626;3
PRES;0.975;846674.181;1014.7108;3
ACCE;0.994;846674.187;6.29492;-2.51495;-12.40086;2
GYRO;0.994;846674.187;-0.58514;2.97705;-0.87857;2
MAGN;0.995;846674.187;4.41437;9.77478;40.69366;3
LIGH;0.995;846674.147;21.0;3
LIGH;0.996;846674.197;17.7;3
PRES;1.003;846674.214;1014.7123;3
ACCE;1.014;846674.207;6.60841;-2.21680;-12.74625;2
GYRO;1.014;846674.207;-1.44244;3.98367;-1.03180;2
MAGN;1.015;846674.207;0.22888;10.07385;39.81781;3
ACCE;1.036;846674.228;7.24757;-1.88737;-13.02122;2
GYRO;1.037;846674.228;-2.37865;4.97192;-1.19305;2
MAGN;1.039;846674.228;0.05341;10.09827;39.84222;3
AHRS;1.039;846674.235;18.6090;-164.2287;-75.7623;-0.58271;-0.78516;-0.20954;3
ACCE;1.053;846674.248;8.12003;-1.31676;-12.39133;2
GYRO;1.054;846674.248;-3.35632;5.72290;-1.46230;2
MAGN;1.054;846674.248;-2.11792;9.57642;40.09247;3
PRES;1.062;846674.248;1014.7123;3
ACCE;1.073;846674.268;9.08348;-0.86757;-11.39503;2
GYRO;1.074;846674.268;-4.16144;6.29529;-1.78690;2
MAGN;1.074;846674.268;-8.01086;6.21948;40.63873;3
ACCE;1.093;846674.288;10.05180;-0.05537;-10.17506;2
GYRO;1.094;846674.288;-4.74977;6.71739;-2.12958;2
MAGN;1.094;846674.288;-9.27887;5.56946;40.27252;3
PRES;1.095;846674.281;1014.7123;3
LIGH;1.096;846674.248;13.4;3
LIGH;1.096;846674.298;8.9;3
ACCE;1.112;846674.308;10.45236;0.48563;-9.14957;2
GYRO;1.113;846674.308;-5.13531;7.03412;-2.49403;2
MAGN;1.113;846674.308;-15.84167;1.28479;38.21411;3
SOUN;1.116;12.18;0.00037;25.38
PRES;1.122;846674.315;1014.7123;3
ACCE;1.132;846674.328;11.52234;1.38818;-7.40421;2
GYRO;1.133;846674.328;-5.41069;7.29141;-2.69759;2
MAGN;1.133;846674.328;-21.46454;-4.84009;36.04431;3
ACCE;1.152;846674.348;13.62108;3.15535;-6.75182;2
GYRO;1.153;846674.348;-5.62958;7.67166;-3.08446;2
MAGN;1.153;846674.348;-23.29712;-6.31866;34.42841;3
PRES;1.154;846674.348;1014.7123;3
ACCE;1.172;846674.368;13.47586;2.94113;-6.48512;2
GYRO;1.172;846674.368;-5.93706;8.00099;-3.74876;2
MAGN;1.173;846674.368;-29.32281;-12.26044;27.57874;3
PRES;1.181;846674.382;1014.7123;3
ACCE;1.192;846674.389;10.98126;1.62521;-5.51244;2
GYRO;1.192;846674.389;-6.25720;8.07556;-4.25642;2
MAGN;1.192;846674.389;-31.38580;-16.73889;21.77124;3
ACCE;1.211;846674.409;9.08128;0.81339;-3.86736;2
GYRO;1.212;846674.409;-6.52325;7.87053;-4.41281;2
MAGN;1.213;846674.409;-32.39288;-18.79730;18.20831;3
PRES;1.213;846674.415;1014.7123;3
ACCE;1.231;846674.429;7.46184;0.06590;-2.41919;2
GYRO;1.232;846674.429;-6.71803;7.61813;-4.50719;2
MAGN;1.233;846674.429;-33.96606;-25.23041;7.00684;3
AHRS;1.233;846674.433;51.6786;-118.2341;-53.6838;-0.14916;-0.79020;-0.54234;3
PRES;1.240;846674.449;1014.7123;3
ACCE;1.251;846674.449;4.43282;-1.46648;-1.37154;2
GYRO;1.252;846674.449;-6.92081;7.36049;-4.55838;2
MAGN;1.252;846674.449;-32.73163;-29.13971;0.11444;3
LIGH;1.253;846674.348;140.3;3
LIGH;1.253;846674.399;306.4;3
LIGH;1.254;846674.449;472.5;3
ACCE;1.271;846674.469;1.15758;-2.16891;0.75383;2
GYRO;1.272;846674.469;-7.04384;7.14824;-4.27711;2
MAGN;1.272;846674.469;-30.30396;-29.32587;-3.95508;3
ACCE;1.290;846674.489;-1.03027;-2.37241;2.97302;2
GYRO;1.291;846674.489;-6.72284;6.80489;-3.72183;2
MAGN;1.292;846674.489;-23.03467;-29.25110;-14.95972;3
PRES;1.299;846674.483;1014.7123;3
ACCE;1.310;846674.509;-1.75200;-2.13960;4.53299;2
GYRO;1.311;846674.509;-5.82942;5.83865;-3.07677;2
MAGN;1.311;846674.509;-18.10150;-28.63617;-21.37756;3
ACCE;1.330;846674.530;-1.97377;-2.04121;6.45140;2
GYRO;1.331;846674.530;-4.72911;4.30426;-2.47960;2
MAGN;1.331;846674.530;-15.01160;-27.27661;-24.25232;3
PRES;1.332;846674.516;1014.7123;3
LIGH;1.347;846674.499;549.3;3
LIGH;1.348;846674.550;588.1;3
ACCE;1.350;846674.550;-1.26343;-1.76924;8.72476;2
GYRO;1.350;846674.550;-3.66579;2.57573;-2.00702;2
MAGN;1.351;846674.550;-8.39996;-23.28949;-29.63715;3
PRES;1.359;846674.550;1014.7123;3
ACCE;1.370;846674.570;-0.27213;-2.08174;10.86841;2
GYRO;1.370;846674.570;-2.72482;1.29074;-1.71942;2
MAGN;1.371;846674.570;-5.32074;-20.59326;-31.54907;3
ACCE;1.390;846674.590;-0.20131;-3.16550;12.53880;2
GYRO;1.390;846674.590;-1.94218;0.63409;-1.44611;2
MAGN;1.391;846674.590;-3.70789;-17.69867;-32.33490;3
PRES;1.391;846674.583;1014.7123;3
ACCE;1.409;846674.610;0.02635;-3.57487;14.03632;2
GYRO;1.410;846674.610;-1.14050;0.22821;-1.13089;2
MAGN;1.410;846674.610;0.31281;-13.63831;-34.09119;3
PRES;1.418;846674.617;1014.7123;3
ACCE;1.429;846674.630;-0.02661;-3.68935;14.91219;2
GYRO;1.429;846674.630;-0.18466;-0.25500;-0.93077;2
MAGN;1.430;846674.630;2.58331;-12.71667;-34.99451;3
AHRS;1.431;846674.631;56.1688;53.5773;-168.3849;0.43812;-0.37785;-0.76206;3
ACCE;1.450;846674.650;-0.16040;-3.70935;14.68390;2
GYRO;1.451;846674.650;0.72348;-0.67906;-0.69209;2
MAGN;1.451;846674.650;2.22015;-11.63483;-34.99451;3
PRES;1.452;846674.650;1014.7123;3
LIGH;1.452;846674.600;568.3;3
LIGH;1.452;846674.650;533.6;3
ACCE;1.468;846674.671;0.34978;-3.02313;14.24797;2
GYRO;1.469;846674.671;1.35963;-0.82059;-0.44206;2
MAGN;1.469;846674.671;2.00348;-11.17249;-34.90143;3
PRES;1.477;846674.684;1014.7040;3
ACCE;1.488;846674.691;1.10117;-2.38232;13.18567;2
GYRO;1.489;846674.691;1.84724;-0.89314;-0.34941;2
MAGN;1.489;846674.691;2.07825;-11.54327;-34.82971;3
ACCE;1.508;846674.711;1.52510;-1.78842;12.22398;2
GYRO;1.509;846674.711;2.15781;-0.94894;-0.35460;2
MAGN;1.509;846674.711;2.17743;-13.23242;-35.70404;3
PRES;1.510;846674.718;1014.7023;3
ACCE;1.528;846674.731;1.41037;-1.32997;11.67842;2
GYRO;1.528;846674.731;2.23920;-0.80925;-0.38466;2
MAGN;1.529;846674.731;0.90790;-15.31677;-35.60333;3
ACCE;1.547;846674.751;1.06496;-1.02670;11.40016;2
GYRO;1.548;846674.751;2.25449;-0.57713;-0.37889;2
MAGN;1.549;846674.751;0.06104;-15.90118;-35.15778;3
LIGH;1.550;846674.701;552.0;3
LIGH;1.551;846674.751;585.2;3
SOUN;1.556;38.17;0.00116;35.31
ACCE;1.568;846674.771;0.77397;-0.61217;10.93111;2
GYRO;1.568;846674.771;2.37994;-0.51332;-0.34258;2
MAGN;1.569;846674.771;-0.26855;-16.66260;-35.26459;3
PRES;1.569;846674.751;1014.7023;3
ACCE;1.587;846674.791;0.59106;-0.40929;10.36823;2
GYRO;1.587;846674.791;2.58058;-0.76320;-0.36870;2
MAGN;1.588;846674.791;0.00458;-19.98596;-33.56781;3
PRES;1.596;846674.785;1014.7023;3
ACCE;1.607;846674.812;0.40230;-0.35858;10.70325;2
GYRO;1.607;846674.812;2.73958;-1.07115;-0.37680;2
MAGN;1.608;846674.812;0.22888;-21.43097;-32.69806;3
ACCE;1.627;846674.832;0.36336;-0.25021;10.79396;2
GYRO;1.627;846674.832;2.94077;-1.22418;-0.29536;2
MAGN;1.628;846674.832;0.10986;-23.44055;-32.11823;3
PRES;1.628;846674.818;1014.7023;3
AHRS;1.629;846674.829;37.0348;64.6563;-168.9050;0.53065;-0.21809;-0.78108;3
ACCE;1.647;846674.852;0.29291;0.01028;10.48387;2
GYRO;1.647;846674.852;3.11806;-1.26071;-0.18858;2
MAGN;1.647;846674.852;-1.76697;-26.34277;-30.33295;3
LIGH;1.650;846674.802;593.2;3
LIGH;1.650;846674.852;594.7;3
PRES;1.655;846674.852;1014.7023;3
ACCE;1.666;846674.872;0.18073;0.30295;10.60278;2
GYRO;1.667;846674.872;3.33943;-1.38763;-0.05690;2
MAGN;1.667;846674.872;-2.46277;-27.12860;-29.74396;3
ACCE;1.686;846674.892;0.12715;0.52203;10.00214;2
GYRO;1.687;846674.892;3.66331;-1.56792;0.09021;2
MAGN;1.687;846674.892;-2.20642;-30.18951;-27.74658;3
PRES;1.688;846674.885;1014.7023;3
ACCE;1.705;846674.912;-0.03665;0.91319;9.57455;2
GYRO;1.706;846674.912;4.01944;-1.98900;0.24425;2
MAGN;1.707;846674.912;-4.61578;-31.80389;-24.68872;3
PRES;1.715;846674.919;1014.7023;3
ACCE;1.725;846674.932;-0.20042;1.01469;9.08252;2
GYRO;1.726;846674.932;4.45917;-2.50165;0.41005;2
MAGN;1.726;846674.932;-5.32074;-31.98853;-24.00208;3
ACCE;1.745;846674.953;-0.34927;1.08562;8.10855;2
GYRO;1.746;846674.953;4.96338;-3.00815;0.64145;2
MAGN;1.746;846674.953;-4.77142;-35.82001;-22.12677;3
PRES;1.747;846674.953;1014.7023;3
LIGH;1.750;846674.902;501.8;3
LIGH;1.750;846674.953;384.6;3
ACCE;1.765;846674.973;0.94562;1.59023;7.49071;2
GYRO;1.765;846674.973;5.51184;-3.63669;0.79922;2
MAGN;1.766;846674.973;-6.89545;-38.91907;-16.22620;3
ACCE;1.784;846674.993;1.95456;1.46754;7.16728;2
GYRO;1.785;846674.993;6.18443;-4.26718;0.74232;2
MAGN;1.786;846674.993;-7.33948;-39.36157;-15.14282;3
ACCE;1.805;846675.013;2.26978;1.39456;5.94725;2
GYRO;1.806;846675.013;7.16177;-4.94766;0.54338;2
MAGN;1.807;846675.013;-9.97772;-39.94598;-10.27832;3
PRES;1.807;846674.986;1014.7023;3
ACCE;1.824;846675.033;0.81354;0.13885;3.69690;2
GYRO;1.825;846675.033;8.33589;-6.00735;0.11670;2
MAGN;1.826;846675.033;-10.21729;-42.27142;-0.65308;3
AHRS;1.826;846675.026;41.8425;73.3452;139.7871;-0.42541;0.46072;0.77684;3
PRES;1.833;846675.020;1014.7023;3
ACCE;1.844;846675.053;-0.61288;-1.67711;2.18445;2
GYRO;1.845;846675.053;9.82291;-7.11987;-0.12790;2
MAGN;1.845;846675.053;-10.19745;-42.54608;0.44250;3
ACCE;1.864;846675.073;-2.62831;-4.72661;0.13237;2
GYRO;1.865;846675.073;10.99559;-7.85864;-0.53017;2
MAGN;1.866;846675.073;-11.13586;-43.16864;9.89380;3
PRES;1.867;846675.053;1014.7023;3
ACCE;1.884;846675.094;-5.06227;-6.97708;-3.31700;2
GYRO;1.884;846675.094;11.87958;-7.78517;-0.66368;2
MAGN;1.885;846675.094;-8.02002;-38.13629;24.60785;3
WIFI;1.892;846675.084;eduroam;00:13:c3:44:d8:e1;-57
WIFI;1.892;846675.084;UJI;00:13:c3:44:d8:e0;-57
WIFI;1.892;846675.084;Pruebas;2e:d9:9f:d9:fa:21;-78
WIFI;1.892;846675.084;RNCS_24g;90:f6:52:ff:cd:71;-72
WIFI;1.892;846675.084;eduroam;00:17:59:fb:19:51;-72
WIFI;1.892;846675.084;UJI;00:17:59:fb:19:50;-73
WIFI;1.892;846675.084;Pruebas;c8:d1:5e:64:e1:d8;-63
WIFI;1.892;846675.084;TP-LINK_1280;ec:08:6b:23:7b:1d;-77
WIFI;1.892;846675.084;FTE-1DDE;f8:3d:ff:7d:1d:e5;-77
WIFI;1.892;846675.085;RNCS_5g;90:f6:52:ff:cd:72;-83
WIFI;1.892;846675.084;eduroam;00:13:c3:44:d6:e1;-84
WIFI;1.892;846675.084;UJI;00:13:c3:44:d6:e0;-75
WIFI;1.892;846675.084;eduroam;00:14:1c:dd:fc:41;-79
WIFI;1.892;846675.085;TP-LINK_1280_5G;ec:08:6b:23:7b:1c;-84
WIFI;1.892;846671.073;IRSLab2-2.4GHz;c8:d7:19:09:37:8d;-86
WIFI;1.892;846675.084;temporal-ap;ec:08:6b:6f:a7:6c;-88
WIFI;1.892;846671.073;;98:fc:11:6d:a7:5b;-80
WIFI;1.892;846675.084;UJI;00:1a:a1:5c:f9:60;-81
WIFI;1.892;846675.084;UJI;00:14:69:f2:31:40;-86
WIFI;1.892;846675.084;eduroam;00:13:c3:44:af:f1;-87
WIFI;1.892;846675.084;eduroam;00:14:69:f2:31:41;-89
WIFI;1.892;846675.084;UJI;00:14:1c:dd:fc:40;-77
PRES;1.903;846675.087;1014.7023;3
ACCE;1.904;846675.114;-6.48370;-7.40913;-8.68997;2
GYRO;1.905;846675.114;11.94064;-6.84869;-0.47960;2
MAGN;1.905;846675.114;-7.84302;-37.85400;25.38147;3
ACCE;1.923;846675.134;-2.64818;-5.33455;-18.20464;2
GYRO;1.924;846675.134;10.40587;-4.65704;-0.08592;2
MAGN;1.924;846675.134;-2.04926;-30.09949;35.88104;3
PRES;1.925;846675.120;1014.7023;3
PRES;1.952;846675.154;1014.6956;3
ACCE;1.963;846675.154;0.28398;-2.25775;-19.92146;2
GYRO;1.963;846675.154;6.85733;-1.86737;0.14584;2
MAGN;1.964;846675.154;5.77850;-16.90674;42.27905;3
ACCE;1.986;846675.174;4.27357;-0.08656;-19.83835;2
GYRO;1.987;846675.174;2.75011;-0.10126;0.23952;2
MAGN;1.987;846675.174;5.82886;-16.66870;42.26532;3
PRES;1.987;846675.188;1014.6923;3
ACCE;2.002;846675.194;2.43965;-0.42604;-15.78554;2
GYRO;2.002;846675.194;-0.27008;0.77400;-0.23367;2
MAGN;2.003;846675.194;8.20923;-5.68542;41.65802;3
PRES;2.011;846675.221;1014.7017;3
LIGH;2.018;846675.003;310.6;3
LIGH;2.019;846675.053;247.3;3
LIGH;2.019;846675.104;184.1;3
LIGH;2.019;846675.154;120.9;3
LIGH;2.019;846675.204;57.7;3
ACCE;2.022;846675.214;1.71719;-0.60376;-9.14371;2
GYRO;2.023;846675.214;-0.84586;1.42560;0.00003;2
MAGN;2.023;846675.214;9.98230;-1.99127;42.44385;3
AHRS;2.023;846675.224;28.3547;88.5486;51.8919;-0.13844;0.68534;0.45747;3
ACCE;2.042;846675.235;2.58556;0.68161;-11.43047;2
GYRO;2.042;846675.235;-0.38020;1.59207;0.20528;2
MAGN;2.043;846675.235;9.75647;-2.08435;42.45758;3
ACCE;2.062;846675.255;3.18045;1.63776;-13.64536;2
GYRO;2.062;846675.255;-0.07509;1.14343;0.31058;2
MAGN;2.063;846675.255;7.05719;-3.16467;42.54456;3
PRES;2.070;846675.255;1014.7023;3
ACCE;2.081;846675.275;4.51070;2.83655;-16.01508;2
GYRO;2.082;846675.275;-0.14481;0.68906;0.35316;2
MAGN;2.083;846675.275;6.45142;-3.16467;41.95099;3
ACCE;2.101;846675.295;4.29518;2.78528;-16.61240;2
GYRO;2.102;846675.295;-0.90588;0.61053;0.26265;2
MAGN;2.102;846675.295;6.26831;-3.25623;42.12952;3
PRES;2.102;846675.288;1014.7023;3
LIGH;2.103;846675.255;25.8;3
LIGH;2.104;846675.305;23.5;3
SOUN;2.107;27.71;0.00085;32.52
ACCE;2.122;846675.315;3.84496;2.62291;-15.73564;2
GYRO;2.122;846675.315;-2.05055;0.95447;0.29878;2
MAGN;2.122;846675.315;5.13000;-4.01611;43.28918;3
PRES;2.130;846675.322;1014.7023;3
ACCE;2.141;846675.335;3.84880;2.83910;-13.66579;2
GYRO;2.141;846675.335;-3.01373;1.18687;0.36665;2
MAGN;2.142;846675.335;5.27344;-5.00793;43.42804;3
ACCE;2.162;846675.355;4.31279;2.76337;-12.06943;2
GYRO;2.162;846675.355;-3.73001;1.35031;0.39455;2
MAGN;2.162;846675.355;5.01709;-5.26428;43.17932;3
PRES;2.163;846675.355;1014.7023;3
ACCE;2.180;846675.376;4.46941;2.94655;-10.81082;2
GYRO;2.180;846675.376;-4.40645;1.67705;0.37776;2
MAGN;2.181;846675.376;3.46832;-7.51038;42.08221;3
PRES;2.189;846675.389;1014.7023;3
ACCE;2.200;846675.396;4.77086;3.32759;-9.55241;2
GYRO;2.201;846675.396;-5.05907;2.08685;0.35219;2
MAGN;2.201;846675.396;1.74255;-11.87897;41.95099;3
LIGH;2.203;846675.355;23.4;3
LIGH;2.204;846675.406;23.9;3
ACCE;2.220;846675.416;5.05856;3.69170;-9.17142;2
GYRO;2.221;846675.416;-5.65698;2.65430;0.29344;2
MAGN;2.221;846675.416;0.82855;-13.45215;41.62750;3
PRES;2.221;846675.423;1014.7023;3
AHRS;2.222;846675.422;27.8846;96.2629;18.3432;0.04356;0.73913;0.28038;3
ACCE;2.240;846675.436;5.19949;3.42322;-8.81876;2
GYRO;2.240;846675.436;-6.43831;3.42412;0.18851;2
MAGN;2.240;846675.436;-2.80609;-19.98138;39.72473;3
PRES;2.249;846675.456;1014.7023;3
ACCE;2.259;846675.456;3.96185;2.78101;-7.61047;2
GYRO;2.260;846675.456;-7.37755;4.23007;0.06758;2
MAGN;2.260;846675.456;-5.15289;-24.78180;37.19330;3
ACCE;2.279;846675.476;2.40193;1.96700;-5.62151;2
GYRO;2.280;846675.476;-8.22754;4.93967;0.09966;2
MAGN;2.280;846675.476;-6.01807;-26.04980;35.85358;3
PRES;2.281;846675.490;1014.7023;3
ACCE;2.299;846675.496;1.09828;0.81741;-3.48421;2
GYRO;2.299;846675.496;-8.91486;5.71275;0.26492;2
MAGN;2.300;846675.496;-8.82263;-31.93512;29.86298;3
ACCE;2.319;846675.517;-0.92137;-1.30676;-2.43861;2
GYRO;2.320;846675.517;-9.62181;6.65462;0.44473;2
MAGN;2.321;846675.517;-10.53467;-38.18817;23.73962;3
ACCE;2.339;846675.537;-2.36104;-3.00246;0.37109;2
GYRO;2.339;846675.537;-10.26431;7.24928;0.66127;2
MAGN;2.340;846675.537;-12.29706;-39.46075;19.88983;3
PRES;2.340;846675.523;1014.7023;3
ACCE;2.358;846675.557;-1.87958;-3.25023;4.05902;2
GYRO;2.359;846675.557;-10.33775;7.15988;0.82812;2
MAGN;2.359;846675.557;-15.79437;-41.96320;7.72095;3
LIGH;2.360;846675.456;160.0;3
LIGH;2.360;846675.506;330.8;3
LIGH;2.360;846675.557;501.6;3
PRES;2.367;846675.557;1014.7023;3
ACCE;2.378;846675.577;-0.81279;-2.94304;7.00510;2
GYRO;2.378;846675.577;-9.66368;6.64368;0.72874;2
MAGN;2.379;846675.577;-16.41998;-42.37823;-1.03302;3
ACCE;2.398;846675.597;-1.04930;-2.88344;7.82755;2
GYRO;2.398;846675.597;-8.53905;5.85300;0.46172;2
MAGN;2.399;846675.597;-15.72113;-39.73236;-6.76270;3
PRES;2.399;846675.590;1014.7023;3
ACCE;2.417;846675.617;-1.51151;-3.12457;8.23387;2
GYRO;2.418;846675.617;-7.25038;4.47362;0.29977;2
MAGN;2.418;846675.617;-12.91046;-33.31299;-19.59839;3
AHRS;2.419;846675.619;18.8259;107.8740;91.7827;-0.50560;0.62420;0.50901;3
PRES;2.426;846675.624;1014.7023;3
ACCE;2.437;846675.637;-0.95570;-3.58237;8.63315;2
GYRO;2.439;846675.637;-6.08075;3.08597;0.35548;2
MAGN;2.439;846675.637;-10.53467;-29.80957;-25.80719;3
LIGH;2.456;846675.607;560.4;3
LIGH;2.456;846675.658;570.9;3
ACCE;2.458;846675.658;0.21442;-4.04466;8.34253;2
GYRO;2.459;846675.658;-5.40059;2.22742;0.48801;2
MAGN;2.459;846675.658;-8.71124;-26.25427;-29.13208;3
PRES;2.460;846675.658;1014.6958;3
ACCE;2.477;846675.678;0.75757;-5.06613;9.24248;2
GYRO;2.477;846675.678;-5.16132;1.67133;0.51842;2
MAGN;2.478;846675.678;-5.51453;-19.14978;-33.34351;3
PRES;2.486;846675.691;1014.6923;3
ACCE;2.496;846675.698;0.87279;-6.16544;12.12073;2
GYRO;2.497;846675.698;-4.82179;1.14163;0.50046;2
MAGN;2.497;846675.698;-4.31213;-15.90118;-33.84552;3
ACCE;2.517;846675.718;1.21136;-6.62897;15.15303;2
GYRO;2.518;846675.718;-4.01286;0.59018;0.50015;2
MAGN;2.518;846675.718;-3.86963;-12.09869;-34.79767;3
PRES;2.518;846675.725;1014.6923;3
ACCE;2.536;846675.738;2.15094;-6.31165;16.71638;2
GYRO;2.537;846675.738;-2.78307;-0.00630;0.43797;2
MAGN;2.537;846675.738;-2.00195;-6.31561;-35.29205;3
SOUN;2.547;18.69;0.00057;29.10
ACCE;2.556;846675.758;3.22189;-5.84283;16.60858;2
GYRO;2.557;846675.758;-1.37276;-0.59837;0.21970;2
MAGN;2.557;846675.758;-0.77972;-4.33807;-34.99451;3
LIGH;2.558;846675.708;490.8;3
LIGH;2.559;846675.758;388.0;3
ACCE;2.577;846675.778;3.40311;-5.52023;15.62305;2
GYRO;2.579;846675.778;-0.09395;-1.19505;-0.05162;2
MAGN;2.579;846675.778;-1.56250;-2.00043;-35.94818;3
PRES;2.580;846675.758;1014.6923;3
ACCE;2.595;846675.799;3.05635;-5.18118;14.35637;2
GYRO;2.596;846675.799;0.78239;-1.60228;-0.20123;2
MAGN;2.596;846675.799;-2.42920;0.18616;-36.33881;3
PRES;2.604;846675.792;1014.6940;3
ACCE;2.615;846675.819;3.14886;-4.54359;13.55923;2
GYRO;2.616;846675.819;1.18443;-1.71252;-0.20222;2
AHRS;2.616;846675.817;24.2822;106.6228;153.5737;0.73448;-0.30152;-0.60719;3
MAGN;2.617;846675.819;-2.63062;0.52185;-36.14197;3
ACCE;2.635;846675.839;3.86252;-3.85619;13.37553;2
GYRO;2.636;846675.839;1.35709;-1.62486;-0.20952;2
MAGN;2.636;846675.839;-3.70789;-0.55084;-36.56158;3
PRES;2.637;846675.825;1014.7023;3
ACCE;2.655;846675.859;4.82324;-3.30392;13.63246;2
GYRO;2.655;846675.859;1.52080;-1.46602;-0.28703;2
MAGN;2.656;846675.859;-6.30798;-1.81732;-35.93292;3
LIGH;2.657;846675.809;372.6;3
LIGH;2.658;846675.859;379.6;3
PRES;2.664;846675.859;1014.7023;3
ACCE;2.674;846675.879;5.20042;-2.83990;13.82532;2
GYRO;2.675;846675.879;1.77626;-1.25688;-0.46852;2
MAGN;2.675;846675.879;-7.33948;-2.15912;-35.48584;3
ACCE;2.694;846675.899;4.74391;-2.71408;13.63197;2
GYRO;2.695;846675.899;2.21268;-1.18236;-0.71756;2
MAGN;2.696;846675.899;-6.63757;-3.09296;-36.39984;3
PRES;2.696;846675.893;1014.7023;3
ACCE;2.714;846675.919;4.62151;-2.59328;12.23027;2
GYRO;2.714;846675.919;2.67909;-1.20766;-0.95424;2
MAGN;2.715;846675.919;-8.01239;-6.37512;-36.32965;3
PRES;2.723;846675.926;1014.7023;3
ACCE;2.734;846675.940;5.12903;-2.28650;11.71530;2
GYRO;2.734;846675.940;3.00529;-1.52025;-1.19617;2
MAGN;2.734;846675.940;-8.68378;-7.52258;-36.14197;3
ACCE;2.753;846675.960;5.69722;-1.83832;12.95592;2
GYRO;2.754;846675.960;3.36502;-2.02426;-1.52168;2
MAGN;2.755;846675.960;-10.58350;-8.65784;-35.52399;3
PRES;2.755;846675.960;1014.7023;3
LIGH;2.757;846675.909;427.3;3
LIGH;2.757;846675.960;485.3;3
ACCE;2.773;846675.980;5.90984;-1.73277;13.58641;2
GYRO;2.774;846675.980;3.93495;-2.48285;-1.88539;2
MAGN;2.774;846675.980;-11.85455;-12.25891;-33.42590;3
PRES;2.782;846675.993;1014.7023;3
ACCE;2.793;846676.000;6.67400;-1.80550;12.99422;2
GYRO;2.793;846676.000;4.50206;-2.92964;-2.26393;2
MAGN;2.794;846676.000;-12.04681;-13.22021;-32.86133;3
AHRS;2.815;846676.015;15.6835;88.4835;143.4667;-0.62570;0.30946;0.70378;3
ACCE;2.817;846676.020;8.16724;-1.52972;14.35110;2
GYRO;2.818;846676.020;4.95541;-3.73889;-2.78525;2
MAGN;2.819;846676.020;-13.54370;-18.23273;-31.93207;3
GNSS;2.819;1491988633.000;39.993652;-0.068264;118.000;0.000;49.0;0.0;16;7
GNSS;2.822;1491988633.000;39.993652;-0.068264;118.000;0.000;49.0;0.0;16;7
ACCE;2.833;846676.040;8.63770;-1.57018;14.87421;2
GYRO;2.835;846676.040;5.69142;-4.53589;-3.56329;2
MAGN;2.835;846676.040;-15.15045;-23.44055;-29.67682;3
PRES;2.842;846676.027;1014.7023;3
ACCE;2.852;846676.060;8.31757;-1.45836;13.47830;2
GYRO;2.853;846676.060;6.50677;-5.06441;-4.39587;2
MAGN;2.854;846676.060;-15.41138;-24.27979;-29.25262;3
LIGH;2.859;846676.010;413.2;3
LIGH;2.859;846676.060;308.3;3
ACCE;2.872;846676.081;8.68285;-1.10872;11.64790;2
GYRO;2.873;846676.081;7.21855;-5.74431;-5.28183;2
MAGN;2.873;846676.081;-15.55786;-29.63867;-24.28894;3
PRES;2.873;846676.060;1014.7023;3
ACCE;2.892;846676.101;7.97298;-1.40433;10.37167;2
GYRO;2.892;846676.101;7.97942;-6.83351;-6.43549;2
MAGN;2.892;846676.101;-14.24408;-37.43286;-13.80615;3
PRES;2.901;846676.094;1014.7023;3
ACCE;2.911;846676.121;5.72441;-3.02287;9.49261;2
GYRO;2.912;846676.121;8.48987;-7.90700;-7.46623;2
MAGN;2.912;846676.121;-14.06555;-38.35602;-12.51831;3
ACCE;2.931;846676.141;3.57942;-4.27843;9.00780;2
GYRO;2.932;846676.141;8.58232;-8.05937;-8.00002;2
MAGN;2.932;846676.141;-9.41925;-44.53125;-3.14636;3
PRES;2.933;846676.128;1014.6974;3
GNSS;2.933;1491988631.069;39.993345;-0.068345;0.000;0.000;16.9;0.0;16;7
ACCE;2.951;846676.161;1.89478;-4.67760;7.38718;2
GYRO;2.951;846676.161;8.54211;-7.43417;-8.16179;2
MAGN;2.951;846676.161;-1.43585;-44.43054;9.06525;3
LIGH;2.958;846676.111;242.7;3
LIGH;2.959;846676.161;187.2;3
PRES;2.960;846676.161;1014.6923;3
ACCE;2.971;846676.181;-1.72252;-5.55951;6.00357;2
GYRO;2.971;846676.181;8.49118;-5.77965;-8.16669;2
MAGN;2.971;846676.181;-0.94910;-44.38934;9.79462;3
ACCE;2.991;846676.201;-6.90738;-6.94565;5.12004;2
GYRO;2.991;846676.201;8.55690;-3.90962;-7.32352;2
MAGN;2.991;846676.201;10.38513;-42.91534;17.96875;3
PRES;2.992;846676.195;1014.6923;3
ACCE;3.010;846676.222;-10.87212;-8.31155;0.76691;2
GYRO;3.011;846676.222;8.37778;-1.24838;-5.46001;2
MAGN;3.011;846676.222;20.52917;-32.04041;24.53156;3
AHRS;3.012;846676.213;-11.4804;14.7410;84.9933;-0.15936;0.02710;0.65715;3
PRES;3.021;846676.228;1014.6923;3
ACCE;3.050;846676.242;-10.42036;-7.94540;-2.78036;2
GYRO;3.050;846676.242;7.43719;2.09402;-2.68761;2
MAGN;3.051;846676.242;20.67108;-31.83289;24.60022;3
LIGH;3.060;846676.211;137.7;3
LIGH;3.060;846676.262;89.7;3
ACCE;3.070;846676.262;-4.62343;-8.18622;-5.78699;2
GYRO;3.070;846676.262;6.36156;5.34355;-0.00520;2
MAGN;3.070;846676.262;27.39563;-20.52307;27.51007;3
PRES;3.079;846676.262;1014.6923;3
ACCE;3.089;846676.282;0.47862;-7.44226;-5.94229;2
GYRO;3.090;846676.282;5.48514;7.64529;1.88225;2
MAGN;3.090;846676.282;25.11749;-13.38654;32.27081;3
SOUN;3.098;114.20;0.00349;44.82
ACCE;3.110;846676.302;3.22054;-7.56325;-3.49518;2
GYRO;3.111;846676.302;5.15279;8.21510;2.67862;2
MAGN;3.111;846676.302;24.75433;-13.07373;32.67059;3
PRES;3.112;846676.295;1014.6908;3
ACCE;3.129;846676.322;2.15543;-12.94876;0.07983;2
GYRO;3.129;846676.322;5.67198;7.77919;3.32579;2
MAGN;3.130;846676.322;19.07501;-8.33282;38.24615;3
PRES;3.138;846676.329;1014.6823;3
ACCE;3.149;846676.342;5.11229;-16.25525;-1.49245;2
GYRO;3.149;846676.342;6.43332;7.26686;4.54453;2
MAGN;3.149;846676.342;10.48584;-2.82898;40.63873;3
ACCE;3.169;846676.363;8.94887;-16.70114;-3.89442;2
GYRO;3.169;846676.363;6.87410;6.63783;5.27139;2
MAGN;3.170;846676.363;9.45587;-1.97144;40.78369;3
PRES;3.170;846676.363;1014.6823;3
ACCE;3.188;846676.383;12.42041;-16.22560;-4.13821;2
GYRO;3.189;846676.383;7.27065;5.89952;5.39159;2
MAGN;3.189;846676.383;0.99030;5.19409;41.55273;3
PRES;3.197;846676.396;1014.6823;3
ACCE;3.208;846676.403;14.87749;-15.78871;-5.32726;2
GYRO;3.208;846676.403;7.44325;5.57132;5.02647;2
MAGN;3.209;846676.403;-6.49872;12.08496;40.14587;3
AHRS;3.209;846676.410;60.7665;25.2932;50.3599;0.36626;0.38089;0.45834;3
LIGH;3.215;846676.312;64.0;3
LIGH;3.216;846676.363;44.0;3
LIGH;3.216;846676.413;23.9;3
ACCE;3.228;846676.423;17.73732;-13.47980;-6.59338;2
GYRO;3.229;846676.423;7.35567;5.31152;4.27068;2
MAGN;3.229;846676.423;-7.04651;13.59711;39.25781;3
PRES;3.229;846676.430;1014.6823;3
ACCE;3.247;846676.443;19.65430;-9.44559;-7.77135;2
GYRO;3.248;846676.443;7.04648;4.81786;2.80104;2
MAGN;3.248;846676.443;-9.65881;22.13135;33.52814;3
PRES;3.257;846676.463;1014.6823;3
ACCE;3.267;846676.463;19.65430;-7.37988;-8.71449;2
GYRO;3.267;846676.463;6.43863;4.46680;0.64626;2
MAGN;3.268;846676.463;-10.19745;28.84216;26.69373;3
ACCE;3.287;846676.483;19.65430;-8.04449;-6.69714;2
GYRO;3.287;846676.483;5.24205;4.47688;-1.69431;2
MAGN;3.288;846676.483;-10.35767;29.55322;25.30060;3
PRES;3.288;846676.497;1014.6823;3
ACCE;3.307;846676.504;19.26350;-11.17557;-0.42493;2
GYRO;3.307;846676.504;4.04755;4.94608;-3.34560;2
MAGN;3.307;846676.504;-11.59973;32.84149;18.56995;3
ACCE;3.326;846676.524;17.81918;-13.25439;4.52316;2
GYRO;3.327;846676.524;3.59694;5.68144;-4.20160;2
MAGN;3.327;846676.524;-13.72833;35.71320;12.09106;3
ACCE;3.346;846676.544;17.18312;-12.39949;3.81189;2
GYRO;3.347;846676.544;3.77475;5.92574;-4.56943;2
MAGN;3.348;846676.544;-16.04614;35.46753;10.79254;3
PRES;3.348;846676.530;1014.6823;3
ACCE;3.366;846676.564;17.39577;-9.34879;0.19836;2
GYRO;3.367;846676.564;3.97697;5.28891;-4.97462;2
MAGN;3.367;846676.564;-22.68219;34.03931;5.31006;3
LIGH;3.367;846676.463;33.9;3
LIGH;3.368;846676.514;56.6;3
LIGH;3.368;846676.564;79.2;3
PRES;3.375;846676.564;1014.6844;3
ACCE;3.386;846676.584;15.81920;-6.86292;-3.03877;2
GYRO;3.386;846676.584;3.68961;4.25554;-5.61174;2
MAGN;3.387;846676.584;-24.99542;32.19452;0.11444;3
ACCE;3.406;846676.604;12.87224;-6.13562;-4.93434;2
GYRO;3.407;846676.604;2.77798;3.31549;-6.20676;2
MAGN;3.407;846676.604;-26.63879;30.90820;-2.74506;3
PRES;3.407;846676.597;1014.6923;3
AHRS;3.408;846676.608;43.0319;-135.1707;-99.2702;0.56471;0.66356;0.48987;3
ACCE;3.426;846676.624;10.56166;-6.86993;-2.55276;2
GYRO;3.426;846676.624;1.56926;2.48718;-6.53442;2
MAGN;3.426;846676.624;-31.00281;26.10626;-10.19745;3
PRES;3.435;846676.631;1014.6923;3
ACCE;3.446;846676.644;8.15240;-5.79341;0.35675;2
GYRO;3.446;846676.644;0.73859;1.94415;-6.53595;2
MAGN;3.446;846676.644;-33.23669;21.97266;-13.83057;3
ACCE;3.465;846676.665;7.78204;-4.06758;4.16576;2
GYRO;3.466;846676.665;0.32281;1.27486;-6.45685;2
MAGN;3.466;846676.665;-33.44116;19.32831;-14.69269;3
PRES;3.467;846676.665;1014.6923;3
ACCE;3.485;846676.685;8.19087;-2.03607;6.08003;2
GYRO;3.485;846676.685;0.34143;0.87900;-6.52977;2
MAGN;3.486;846676.685;-34.80682;12.95624;-17.14172;3
PRES;3.494;846676.698;1014.6923;3
ACCE;3.504;846676.705;8.70445;-0.63417;6.48523;2
GYRO;3.505;846676.705;0.36459;0.88132;-6.76666;2
MAGN;3.505;846676.705;-36.26251;9.57184;-18.75153;3
ACCE;3.524;846676.725;8.56009;-0.12756;6.60051;2
GYRO;3.525;846676.725;0.21335;1.17542;-7.22823;2
MAGN;3.525;846676.725;-36.72791;6.02570;-19.35425;3
PRES;3.526;846676.732;1014.6923;3
SOUN;3.538;73.38;0.00224;40.98
ACCE;3.544;846676.745;7.54568;-0.36858;6.20070;2
GYRO;3.544;846676.745;-0.08882;1.17412;-7.67508;2
MAGN;3.545;846676.745;-36.46851;-1.34430;-20.06531;3
PRES;3.553;846676.765;1014.6923;3
ACCE;3.564;846676.765;5.93349;-0.66808;6.70708;2
GYRO;3.564;846676.765;-0.65884;0.81210;-7.84764;2
MAGN;3.564;846676.765;-35.58960;-4.84009;-20.06531;3
LIGH;3.572;846676.614;77.1;3
LIGH;3.573;846676.665;64.4;3
LIGH;3.573;846676.715;51.7;3
LIGH;3.573;846676.765;38.9;3
ACCE;3.583;846676.785;5.84563;0.07466;7.46194;2
GYRO;3.584;846676.785;-1.23465;0.83092;-7.85443;2
MAGN;3.584;846676.785;-33.42285;-9.59167;-20.48645;3
ACCE;3.603;846676.806;6.84698;0.76474;7.92139;2
GYRO;3.604;846676.806;-1.54161;0.78664;-8.03026;2
MAGN;3.604;846676.806;-30.57861;-17.36908;-21.32263;3
AHRS;3.605;846676.806;25.7662;-159.3865;-30.0884;-0.21042;-0.93658;-0.25712;3
PRES;3.613;846676.799;1014.6923;3
ACCE;3.623;846676.826;7.25249;0.38759;7.76746;2
GYRO;3.624;846676.826;-1.50418;0.26851;-8.41701;2
MAGN;3.624;846676.826;-29.87213;-20.25757;-21.70563;3
ACCE;3.643;846676.846;6.89359;-0.54674;6.74232;2
GYRO;3.643;846676.846;-1.51645;-0.31924;-8.76262;2
MAGN;3.644;846676.846;-26.50909;-22.65320;-21.61102;3
PRES;3.644;846676.832;1014.6897;3
ACCE;3.662;846676.866;5.59676;-1.94987;6.35863;2
GYRO;3.663;846676.866;-1.69313;-0.97737;-8.72226;2
MAGN;3.663;846676.866;-20.01648;-26.62506;-22.89581;3
LIGH;3.664;846676.816;128.4;3
LIGH;3.664;846676.866;282.7;3
PRES;3.672;846676.866;1014.6823;3
ACCE;3.682;846676.886;3.96645;-2.66287;6.48407;2
GYRO;3.683;846676.886;-1.93523;-1.64127;-8.21527;2
MAGN;3.683;846676.886;-17.26074;-28.13416;-23.83728;3
ACCE;3.703;846676.906;3.09140;-1.90721;6.72049;2
GYRO;3.704;846676.906;-2.23560;-2.13094;-7.48959;2
MAGN;3.704;846676.906;-13.35297;-29.50287;-23.73352;3
PRES;3.705;846676.900;1014.6876;3
ACCE;3.722;846676.926;2.91458;-1.23184;7.48940;2
GYRO;3.723;846676.926;-2.46266;-2.65456;-6.82208;2
MAGN;3.723;846676.926;-8.10394;-30.42145;-25.05188;3
PRES;3.731;846676.933;1014.6923;3
ACCE;3.742;846676.947;1.27193;-1.49394;8.64928;2
GYRO;3.742;846676.947;-2.40668;-3.27069;-6.26790;2
MAGN;3.743;846676.947;-6.49872;-30.47943;-25.80719;3
ACCE;3.762;846676.967;0.18655;-2.59573;10.35780;2
GYRO;3.762;846676.967;-2.16586;-3.80855;-5.58871;2
MAGN;3.763;846676.967;-4.42963;-29.79279;-27.37579;3
PRES;3.763;846676.967;1014.6844;3
LIGH;3.764;846676.916;395.8;3
LIGH;3.765;846676.967;498.4;3
ACCE;3.782;846676.987;0.78220;-1.57927;16.50829;2
GYRO;3.782;846676.987;-1.64160;-3.01958;-4.75252;2
MAGN;3.783;846676.987;-2.06146;-26.19476;-29.24957;3
PRES;3.791;846677.000;1014.6823;3
ACCE;3.801;846677.007;2.73769;0.31740;17.60077;2
GYRO;3.802;846677.007;0.31847;-2.08080;-4.05150;2
MAGN;3.802;846677.007;-1.45264;-24.78180;-29.74396;3
AHRS;3.802;846677.004;36.0443;150.7126;55.5069;-0.35922;0.85063;0.37685;3
GNSS;3.816;1491988634.000;39.993664;-0.068261;118.000;0.000;46.0;0.0;16;7
GNSS;3.821;1491988634.000;39.993664;-0.068261;118.000;0.000;46.0;0.0;16;7
ACCE;3.823;846677.027;3.35918;0.02919;13.92964;2
GYRO;3.824;846677.027;2.09944;-1.67618;-3.81677;2
MAGN;3.824;846677.027;-1.57776;-24.41101;-31.32019;3
ACCE;3.841;846677.047;1.85652;-0.06435;13.11041;2
GYRO;3.842;846677.047;3.14859;-1.88522;-3.79314;2
MAGN;3.842;846677.047;-1.62048;-24.53461;-30.88226;3
PRES;3.850;846677.034;1014.6823;3
ACCE;3.860;846677.067;1.60382;0.49706;13.87814;2
GYRO;3.861;846677.067;4.14374;-2.25615;-3.80092;2
MAGN;3.862;846677.067;-1.62048;-24.61548;-30.56488;3
LIGH;3.866;846677.017;550.5;3
LIGH;3.866;846677.067;590.0;3
ACCE;3.880;846677.088;2.94008;1.05435;13.27559;2
GYRO;3.881;846677.088;5.27512;-2.35779;-4.08429;2
MAGN;3.881;846677.088;0.38300;-28.47748;-28.60870;3
PRES;3.882;846677.067;1014.6823;3
ACCE;3.900;846677.108;2.97803;1.61580;12.84146;2
GYRO;3.901;846677.108;6.26825;-2.25880;-4.38618;2
MAGN;3.901;846677.108;2.13165;-32.60956;-26.36871;3
PRES;3.909;846677.101;1014.6823;3
ACCE;3.920;846677.128;2.16887;1.37376;12.20689;2
GYRO;3.921;846677.128;7.17465;-2.18245;-4.42729;2
MAGN;3.921;846677.128;2.41547;-33.32825;-25.97046;3
ACCE;3.940;846677.148;1.91751;1.24094;10.81810;2
GYRO;3.941;846677.148;8.04564;-2.17821;-4.42859;2
MAGN;3.941;846677.148;4.13055;-35.32410;-20.66803;3
PRES;3.941;846677.135;1014.6823;3
ACCE;3.959;846677.168;1.54811;0.72734;8.08981;2
GYRO;3.960;846677.168;8.68611;-1.90465;-4.53595;2
MAGN;3.960;846677.168;7.64618;-39.75220;-12.89368;3
LIGH;3.966;846677.118;470.6;3
LIGH;3.966;846677.168;311.0;3
PRES;3.969;846677.168;1014.6823;3
ACCE;3.979;846677.188;2.03575;0.81622;5.08620;2
GYRO;3.980;846677.188;8.92566;-1.50395;-4.67242;2
MAGN;3.980;846677.188;8.13293;-40.36713;-11.86218;3
ACCE;3.999;846677.208;2.72757;1.04630;3.07962;2
GYRO;4.000;846677.208;8.97623;-0.94362;-5.00894;2
MAGN;4.000;846677.208;10.87341;-41.88538;-4.43115;3
PRES;4.001;846677.202;1014.6823;3
AHRS;4.001;846677.201;-25.4219;97.8818;86.7885;-0.61035;0.43519;0.31964;3
ACCE;4.019;846677.229;2.12123;0.67636;1.07721;2
GYRO;4.019;846677.229;9.01884;-0.15652;-5.40172;2
MAGN;4.020;846677.229;17.37671;-42.66357;6.35223;3
PRES;4.028;846677.235;1014.6907;3
ACCE;4.038;846677.249;2.17406;0.62637;-0.97340;2
GYRO;4.042;846677.249;9.05833;0.34259;-5.52579;2
MAGN;4.043;846677.249;17.88635;-42.71393;7.17010;3
ACCE;4.058;846677.269;1.78238;-0.48465;-3.15965;2
GYRO;4.059;846677.269;9.01842;0.96172;-5.83958;2
MAGN;4.059;846677.269;21.60339;-34.81903;16.16058;3
PRES;4.060;846677.269;1014.6923;3
LIGH;4.067;846677.219;250.2;3
LIGH;4.067;846677.269;214.2;3
ACCE;4.078;846677.289;-1.77451;-2.42328;-4.67967;2
GYRO;4.078;846677.289;8.78960;1.35602;-6.10838;2
MAGN;4.079;846677.289;27.35596;-28.59192;23.27423;3
SOUN;4.089;260.05;0.00794;51.97
ACCE;4.098;846677.309;-2.39839;-4.50124;-7.08339;2
GYRO;4.098;846677.309;8.39996;1.94162;-5.88008;2
MAGN;4.099;846677.309;27.47192;-28.46985;23.41156;3
PRES;4.118;846677.302;1014.6823;3
ACCE;4.137;846677.329;-3.85980;-4.64102;-6.81015;2
GYRO;4.138;846677.329;7.90384;2.52382;-5.27406;2
MAGN;4.139;846677.329;29.96216;-15.02838;28.90625;3
PRES;4.147;846677.336;1014.6823;3
ACCE;4.157;846677.349;-2.47055;-4.67026;-8.73668;2
GYRO;4.158;846677.349;7.51855;2.67180;-4.39052;2
MAGN;4.158;846677.349;28.14331;-3.33252;33.58459;3
ACCE;4.177;846677.370;0.03127;-4.03442;-9.87793;2
GYRO;4.178;846677.370;6.97447;2.94650;-3.97798;2
MAGN;4.178;846677.370;27.87933;-2.65503;33.59375;3
PRES;4.179;846677.370;1014.6860;3
ACCE;4.197;846677.390;0.79704;-4.62398;-9.47055;2
GYRO;4.197;846677.390;6.38005;2.79478;-3.99561;2
MAGN;4.198;846677.390;22.90039;9.91669;33.55865;3
AHRS;4.198;846677.399;-13.8125;8.4386;-8.5427;-0.11415;0.08177;-0.08256;3
PRES;4.206;846677.403;1014.6923;3
ACCE;4.216;846677.410;1.45651;-4.99368;-9.41141;2
GYRO;4.217;846677.410;5.94037;2.78508;-4.08588;2
MAGN;4.217;846677.410;18.22205;18.62030;31.12335;3
LIGH;4.222;846677.319;164.9;3
LIGH;4.223;846677.370;112.2;3
LIGH;4.223;846677.420;59.6;3
ACCE;4.236;846677.430;1.09833;-5.63925;-10.22197;2
GYRO;4.237;846677.430;5.65703;2.81770;-3.99144;2
MAGN;4.238;846677.430;17.96722;19.41681;30.76935;3
PRES;4.238;846677.437;1014.6923;3
ACCE;4.256;846677.450;0.82423;-6.18413;-12.69066;2
GYRO;4.257;846677.450;5.03380;2.65942;-3.62556;2
MAGN;4.257;846677.450;14.98413;26.87225;27.40021;3
PRES;4.265;846677.470;1014.6923;3
ACCE;4.276;846677.470;0.11581;-6.34541;-14.11855;2
GYRO;4.276;846677.470;3.73438;2.62515;-3.06281;2
MAGN;4.276;846677.470;8.97369;32.86438;24.39575;3
ACCE;4.296;846677.490;0.16678;-5.63464;-14.90388;2
GYRO;4.296;846677.490;1.88293;2.53807;-2.36624;2
MAGN;4.296;846677.490;7.86285;33.25043;23.69232;3
PRES;4.297;846677.504;1014.6923;3
ACCE;4.315;846677.511;0.52940;-5.07433;-15.67509;2
GYRO;4.316;846677.511;-0.22530;2.54762;-1.71634;2
MAGN;4.316;846677.511;1.72119;35.61096;19.55872;3
LIGH;4.318;846677.470;45.5;3
LIGH;4.318;846677.521;47.6;3
ACCE;4.335;846677.531;1.25543;-4.48384;-16.40216;2
GYRO;4.335;846677.531;-2.44359;2.85371;-1.03377;2
MAGN;4.336;846677.531;-0.61188;37.38861;17.01355;3
ACCE;4.355;846677.551;1.40120;-5.10706;-16.55463;2
GYRO;4.356;846677.551;-4.59404;3.42149;-0.35487;2
MAGN;4.356;846677.551;-1.16882;37.12921;17.48505;3
PRES;4.356;846677.537;1014.6923;3
ACCE;4.375;846677.571;0.88380;-5.53267;-16.29195;2
GYRO;4.375;846677.571;-6.61441;4.01947;0.29213;2
MAGN;4.375;846677.571;-3.53699;35.57434;19.85321;3
PRES;4.384;846677.571;1014.6923;3
ACCE;4.395;846677.591;0.88477;-5.17578;-14.12047;2
GYRO;4.396;846677.591;-8.15279;4.46040;0.59309;2
MAGN;4.396;846677.591;-4.81567;33.53424;22.09930;3
AHRS;4.397;846677.597;20.6526;31.4381;-50.0312;0.26907;0.16856;-0.35645;3
ACCE;4.415;846677.611;0.47189;-4.16968;-11.94911;2
GYRO;4.415;846677.611;-8.69124;4.67558;0.61571;2
MAGN;4.416;846677.611;-5.88379;32.19299;24.04633;3
PRES;4.416;846677.605;1014.6952;3
LIGH;4.419;846677.571;42.8;3
LIGH;4.419;846677.621;36.3;3
ACCE;4.434;846677.631;0.66125;-2.77417;-9.89560;2
GYRO;4.435;846677.631;-8.30978;4.54900;0.73753;2
MAGN;4.435;846677.631;-9.62067;26.56097;30.45349;3
PRES;4.443;846677.638;1014.7023;3
ACCE;4.454;846677.652;2.10956;-0.77956;-9.67023;2
GYRO;4.455;846677.652;-7.61499;4.22496;0.89117;2
MAGN;4.455;846677.652;-11.87897;21.46912;33.58459;3
ACCE;4.474;846677.672;4.54706;1.38605;-9.92970;2
GYRO;4.475;846677.672;-7.13933;3.60306;0.66849;2
MAGN;4.475;846677.672;-13.10120;18.47992;34.45282;3
PRES;4.475;846677.672;1014.7023;3
ACCE;4.494;846677.692;6.23584;3.15443;-10.05229;2
GYRO;4.494;846677.692;-6.96333;2.77138;0.03923;2
MAGN;4.495;846677.692;-16.98761;10.08148;37.23907;3
PRES;4.503;846677.705;1014.6954;3
ACCE;4.513;846677.712;6.30135;3.91617;-9.32230;2
GYRO;4.514;846677.712;-7.03513;2.04582;-0.57021;2
MAGN;4.514;846677.712;-19.61517;5.71747;39.16168;3
LIGH;4.520;846677.672;22.6;3
LIGH;4.520;846677.722;7.1;3
SOUN;4.529;11.91;0.00036;25.19
ACCE;4.534;846677.732;5.99701;3.46030;-7.92995;2
GYRO;4.534;846677.732;-7.23544;1.63792;-0.79868;2
MAGN;4.535;846677.732;-20.78400;3.13110;38.52997;3
PRES;4.535;846677.739;1014.6923;3
ACCE;4.553;846677.752;5.59930;3.47440;-6.55978;2
GYRO;4.553;846677.752;-7.42268;1.31839;-0.61482;2
MAGN;4.554;846677.752;-22.77832;-5.45807;36.59363;3
PRES;4.562;846677.772;1014.6923;3
ACCE;4.573;846677.772;6.33125;4.52264;-6.14217;2
GYRO;4.573;846677.772;-7.62941;1.03352;-0.20474;2
MAGN;4.573;846677.772;-22.97821;-12.04681;35.22491;3
ACCE;4.593;846677.793;8.15871;6.56393;-6.38753;2
GYRO;4.594;846677.793;-7.94308;0.84840;-0.14044;2
MAGN;4.594;846677.793;-23.05298;-14.63623;33.85010;3
AHRS;4.595;846677.795;-31.0745;83.4699;-38.6431;0.02358;0.67137;-0.40615;3
ACCE;4.612;846677.813;8.84239;7.17882;-5.30580;2
GYRO;4.613;846677.813;-8.24031;0.75908;-0.63757;2
MAGN;4.613;846677.813;-23.99750;-20.61005;29.46777;3
PRES;4.621;846677.806;1014.6931;3
ACCE;4.632;846677.833;7.60234;5.65529;-3.50430;2
GYRO;4.632;846677.833;-8.47862;0.60419;-1.10072;2
MAGN;4.633;846677.833;-24.99542;-23.77625;26.36566;3
ACCE;4.665;846677.853;6.64879;4.60518;-1.01602;2
GYRO;4.666;846677.853;-8.62212;0.31778;-0.99054;2
MAGN;4.666;846677.853;-25.08087;-26.86768;23.83118;3
PRES;4.667;846677.840;1014.7023;3
ACCE;4.672;846677.873;7.53336;5.57262;0.96352;2
GYRO;4.672;846677.873;-8.39384;-0.02089;-0.63062;2
MAGN;4.672;846677.873;-24.12415;-32.74536;16.53748;3
WIFI;4.675;846677.873;eduroam;00:13:c3:44:d8:e1;-70
WIFI;4.675;846677.873;UJI;00:13:c3:44:d8:e0;-70
WIFI;4.675;846677.873;Pruebas;2e:d9:9f:d9:fa:21;-76
WIFI;4.675;846677.873;RNCS_24g;90:f6:52:ff:cd:71;-73
WIFI;4.675;846677.873;eduroam;00:17:59:fb:19:51;-70
WIFI;4.675;846677.873;UJI;00:17:59:fb:19:50;-71
WIFI;4.675;846677.873;Pruebas;c8:d1:5e:64:e1:d8;-51
WIFI;4.675;846677.873;TP-LINK_1280;ec:08:6b:23:7b:1d;-83
WIFI;4.675;846675.084;FTE-1DDE;f8:3d:ff:7d:1d:e5;-77
WIFI;4.675;846677.873;RNCS_5g;90:f6:52:ff:cd:72;-83
WIFI;4.675;846677.873;eduroam;00:13:c3:44:d6:e1;-79
WIFI;4.675;846675.084;UJI;00:13:c3:44:d6:e0;-75
WIFI;4.675;846677.873;eduroam;00:14:1c:dd:fc:41;-75
WIFI;4.675;846677.873;TP-LINK_1280_5G;ec:08:6b:23:7b:1c;-87
WIFI;4.675;846675.084;temporal-ap;ec:08:6b:6f:a7:6c;-88
WIFI;4.675;846677.873;UJI;00:1a:a1:5c:f9:60;-80
WIFI;4.675;846675.084;UJI;00:14:69:f2:31:40;-86
WIFI;4.675;846675.084;eduroam;00:13:c3:44:af:f1;-87
WIFI;4.675;846675.084;eduroam;00:14:69:f2:31:41;-89
WIFI;4.675;846677.873;UJI;00:14:1c:dd:fc:40;-71
WIFI;4.675;846677.873;eduroam;00:1a:6d:9b:9a:21;-78
WIFI;4.675;846677.873;eduroam;00:1a:a1:5c:f9:61;-80
WIFI;4.675;846677.873;UJI;00:1a:6d:9b:9a:20;-77
WIFI;4.675;846677.873;UJI;00:14:1c:dd:f1:e0;-87
PRES;4.683;846677.873;1014.6989;3
ACCE;4.691;846677.893;8.76648;6.66452;0.41525;2
GYRO;4.691;846677.893;-8.04483;-0.34822;-0.65019;2
MAGN;4.692;846677.893;-23.14606;-35.33936;12.09106;3
ACCE;4.711;846677.913;9.74707;6.51224;-0.86122;2
GYRO;4.712;846677.913;-8.14087;-0.40231;-1.15671;2
MAGN;4.712;846677.913;-23.79761;-35.98785;8.55713;3
PRES;4.712;846677.907;1014.6923;3
ACCE;4.735;846677.934;9.52124;4.53484;-0.74411;2
GYRO;4.736;846677.934;-8.62874;-0.32022;-1.85399;2
MAGN;4.736;846677.934;-24.22791;-35.65216;1.10474;3
LIGH;4.736;846677.772;153.8;3
LIGH;4.736;846677.823;341.8;3
LIGH;4.737;846677.873;529.7;3
LIGH;4.737;846677.923;717.7;3
PRES;4.740;846677.940;1014.6923;3
ACCE;4.751;846677.954;6.66696;1.19330;-0.10374;2
GYRO;4.751;846677.954;-9.05455;-0.43199;-2.03639;2
MAGN;4.751;846677.954;-24.15466;-35.00519;-2.34528;3
ACCE;4.771;846677.974;4.59535;-0.34103;2.13477;2
GYRO;4.771;846677.974;-9.16855;-0.71765;-1.34004;2
MAGN;4.771;846677.974;-22.92938;-34.59778;-7.33185;3
PRES;4.772;846677.974;1014.6923;3
ACCE;4.790;846677.994;4.59148;-0.56351;4.85959;2
GYRO;4.790;846677.994;-8.75705;-0.94966;-0.48689;2
MAGN;4.791;846677.994;-21.61102;-31.91986;-15.99579;3
AHRS;4.791;846677.992;0.3166;149.8212;42.3561;-0.34814;0.90057;0.09653;3
PRES;4.799;846678.007;1014.6923;3
ACCE;4.810;846678.014;5.77031;-1.10916;5.42610;2
GYRO;4.811;846678.014;-7.88327;-1.04953;-0.06975;2
MAGN;4.811;846678.014;-21.29669;-30.47943;-19.24438;3
GNSS;4.817;1491988635.000;39.993673;-0.068258;118.000;0.000;41.0;0.0;16;7
GNSS;4.820;1491988635.000;39.993673;-0.068258;118.000;0.000;41.0;0.0;16;7
LIGH;4.822;846677.974;580.8;3
LIGH;4.822;846678.024;226.7;3
ACCE;4.830;846678.034;7.67262;-1.56639;5.69894;2
GYRO;4.830;846678.034;-6.97789;-1.05287;-0.19102;2
MAGN;4.830;846678.034;-21.29669;-26.02539;-23.60535;3
ACCE;4.849;846678.054;8.38693;-1.56438;7.32788;2
GYRO;4.850;846678.054;-6.10300;-0.94057;-0.59982;2
MAGN;4.850;846678.054;-22.67609;-18.73627;-28.49731;3
PRES;4.859;846678.041;1014.6923;3
ACCE;4.869;846678.075;8.78825;-1.59657;8.17191;2
GYRO;4.869;846678.075;-5.00446;-0.68675;-0.93784;2
MAGN;4.870;846678.075;-23.31390;-16.40320;-29.74396;3
ACCE;4.889;846678.095;10.41089;-1.76169;7.83516;2
GYRO;4.889;846678.095;-3.86768;-0.40253;-1.24101;2
MAGN;4.890;846678.095;-23.67859;-12.41913;-30.80750;3
PRES;4.890;846678.075;1014.6909;3
ACCE;4.909;846678.115;11.63589;-3.02983;8.56216;2
GYRO;4.909;846678.115;-2.78397;-0.20772;-1.69348;2
MAGN;4.909;846678.115;-22.70050;-7.03430;-30.61371;3
PRES;4.918;846678.108;1014.6823;3
LIGH;4.922;846678.075;169.8;3
LIGH;4.923;846678.125;188.3;3
ACCE;4.929;846678.135;13.16910;-3.46124;10.63060;2
GYRO;4.929;846678.135;-1.50008;0.00403;-2.29404;2
MAGN;4.930;846678.135;-22.30530;-5.67780;-30.40009;3
ACCE;4.948;846678.155;16.02396;-2.19974;13.34212;2
GYRO;4.949;846678.155;0.56393;0.38222;-3.26259;2
MAGN;4.949;846678.155;-22.95990;-3.98560;-30.78308;3
PRES;4.949;846678.142;1014.6823;3
ACCE;4.968;846678.175;15.27223;-4.07127;10.70323;2
GYRO;4.969;846678.175;2.35445;0.98100;-4.34560;2
MAGN;4.969;846678.175;-23.81592;-4.43573;-31.28357;3
PRES;4.981;846678.175;1014.6823;3
ACCE;4.988;846678.195;15.67085;-3.89998;10.34827;2
GYRO;4.988;846678.195;3.24457;1.34906;-5.08244;2
MAGN;4.989;846678.195;-23.98682;-4.67377;-31.38428;3
AHRS;4.989;846678.190;51.7251;142.6943;98.0855;0.55241;-0.66422;-0.48826;3
ACCE;5.008;846678.216;14.61165;-3.96432;10.87097;2
GYRO;5.009;846678.216;3.71724;1.83562;-5.75494;2
MAGN;5.009;846678.216;-20.76569;-7.60498;-32.61414;3
PRES;5.010;846678.209;1014.6823;3
LIGH;5.024;846678.175;198.0;3
LIGH;5.024;846678.226;205.4;3
ACCE;5.027;846678.236;13.05750;-3.31010;10.47520;2
GYRO;5.028;846678.236;4.23473;2.20885;-6.23160;2
MAGN;5.029;846678.236;-17.68494;-14.04572;-31.04401;3
PRES;5.039;846678.242;1014.6823;3
ACCE;5.047;846678.256;12.34142;-1.95950;10.22830;2
GYRO;5.047;846678.256;4.85287;2.12389;-6.79350;2
MAGN;5.048;846678.256;-17.26074;-15.06348;-30.72815;3
ACCE;5.067;846678.276;10.68169;-1.38507;9.89078;2
GYRO;5.067;846678.276;5.62546;1.78101;-7.58170;2
MAGN;5.068;846678.276;-12.92725;-21.46912;-29.99878;3
PRES;5.068;846678.276;1014.6823;3
SOUN;5.080;12.86;0.00039;25.85
ACCE;5.087;846678.296;8.90224;-0.96031;8.22520;2
GYRO;5.087;846678.296;6.16653;1.99265;-8.21564;2
MAGN;5.088;846678.296;-6.73828;-29.71954;-26.48468;3
ACCE;5.106;846678.316;6.29881;-1.02995;6.18579;2
GYRO;5.107;846678.316;6.37413;2.10243;-8.27321;2
MAGN;5.108;846678.316;-6.16150;-30.47943;-26.13525;3
ACCE;5.127;846678.336;3.89577;-0.21353;5.69418;2
GYRO;5.127;846678.336;6.40417;2.05469;-7.98486;2
MAGN;5.128;846678.336;2.09656;-33.96301;-20.86639;3
PRES;5.129;846678.310;1014.6823;3
ACCE;5.146;846678.357;1.57687;0.69685;5.19043;2
GYRO;5.147;846678.357;6.62119;2.01959;-7.67476;2
MAGN;5.147;846678.357;12.62207;-37.39471;-14.23645;3
PRES;5.155;846678.343;1014.6823;3
ACCE;5.166;846678.377;-0.20142;0.93124;3.92233;2
GYRO;5.166;846678.377;7.24161;1.60048;-7.34639;2
MAGN;5.166;846678.377;13.00964;-37.51831;-13.99384;3
LIGH;5.179;846678.276;183.1;3
LIGH;5.180;846678.326;153.0;3
LIGH;5.180;846678.377;122.9;3
PRES;5.185;846678.377;1014.6823;3
AHRS;5.186;846678.388;-6.7181;133.7838;121.5426;-0.81251;0.42828;0.31559;3
ACCE;5.205;846678.397;-0.51649;0.08495;2.42638;2
GYRO;5.206;846678.397;7.77588;1.10176;-7.13396;2
MAGN;5.207;846678.397;22.60284;-36.00616;-6.92596;3
PRES;5.214;846678.410;1014.6777;3
ACCE;5.225;846678.417;-0.60028;-1.48581;1.84251;2
GYRO;5.226;846678.417;7.97606;0.99786;-7.30690;2
MAGN;5.226;846678.417;29.32129;-32.32269;1.59149;3
ACCE;5.245;846678.437;-0.96678;-3.13251;1.21255;2
GYRO;5.246;846678.437;8.12340;0.93442;-7.52631;2
MAGN;5.246;846678.437;29.49524;-32.04498;1.86462;3
PRES;5.247;846678.444;1014.6723;3
ACCE;5.265;846678.457;-0.65283;-3.95053;-1.12662;2
GYRO;5.265;846678.457;8.30051;1.21693;-7.55579;2
MAGN;5.265;846678.457;34.05151;-24.48730;8.90808;3
PRES;5.274;846678.477;1014.6723;3
LIGH;5.275;846678.427;103.7;3
LIGH;5.276;846678.477;89.0;3
ACCE;5.284;846678.477;-0.14772;-4.17700;-3.36046;2
GYRO;5.285;846678.477;8.27150;1.42223;-7.34230;2
MAGN;5.285;846678.477;37.22534;-14.05792;13.24005;3
ACCE;5.304;846678.498;-0.14656;-5.61345;-5.19562;2
GYRO;5.305;846678.498;7.75587;1.65179;-7.28873;2
MAGN;5.306;846678.498;37.25586;-13.04932;13.39569;3
PRES;5.306;846678.511;1014.6723;3
ACCE;5.324;846678.518;-1.26532;-8.26193;-4.98619;2
GYRO;5.324;846678.518;7.07874;1.95526;-7.30090;2
MAGN;5.325;846678.518;37.27570;-1.95465;14.93683;3
PRES;5.333;846678.545;1014.6723;3
ACCE;5.343;846678.538;-3.92410;-9.62985;-4.38701;2
GYRO;5.344;846678.538;6.36810;2.86636;-6.60664;2
MAGN;5.344;846678.538;35.03876;8.90045;15.37323;3
ACCE;5.364;846678.558;-3.92357;-10.33229;-6.78384;2
GYRO;5.364;846678.558;5.44191;4.45172;-4.90732;2
MAGN;5.365;846678.558;34.32770;10.62012;15.12604;3
ACCE;5.383;846678.578;0.29802;-7.77933;-12.31860;2
GYRO;5.384;846678.578;4.03241;5.75276;-3.06062;2
MAGN;5.384;846678.578;29.42200;21.19904;13.56812;3
AHRS;5.385;846678.586;-57.7557;14.6098;7.7197;-0.48543;0.07884;-0.00280;3
PRES;5.392;846678.578;1014.6723;3
ACCE;5.403;846678.598;3.45120;-4.66130;-12.73004;2
GYRO;5.403;846678.598;2.43013;5.73495;-2.43129;2
MAGN;5.404;846678.598;24.94812;25.65918;12.74719;3
ACCE;5.423;846678.618;3.50870;-5.01401;-10.73198;2
GYRO;5.424;846678.618;1.39557;5.55820;-2.51926;2
MAGN;5.424;846678.618;24.04327;26.35193;12.88452;3
PRES;5.425;846678.612;1014.6723;3
LIGH;5.431;846678.528;76.7;3
LIGH;5.431;846678.578;65.1;3
LIGH;5.431;846678.628;53.5;3
ACCE;5.442;846678.639;2.57864;-5.44064;-10.96628;2
GYRO;5.443;846678.639;0.78593;6.02786;-2.28912;2
MAGN;5.443;846678.639;19.43970;29.68903;14.29291;3
PRES;5.452;846678.645;1014.6723;3
ACCE;5.462;846678.659;2.41109;-5.08949;-13.58585;2
GYRO;5.463;846678.659;-0.09216;6.41441;-1.72878;2
MAGN;5.464;846678.659;15.53192;32.02667;17.34161;3
ACCE;5.482;846678.679;2.62701;-3.80408;-15.84462;2
GYRO;5.483;846678.679;-1.31474;6.14357;-1.45250;2
MAGN;5.483;846678.679;14.20746;32.46613;17.42859;3
PRES;5.484;846678.679;1014.6723;3
ACCE;5.502;846678.699;0.49178;-3.73032;-16.28528;2
GYRO;5.502;846678.699;-2.33804;6.00224;-1.39917;2
MAGN;5.503;846678.699;9.11560;33.56018;18.45398;3
PRES;5.511;846678.712;1014.6723;3
ACCE;5.521;846678.719;0.59019;-3.63902;-16.47809;2
GYRO;5.522;846678.719;-3.26460;6.00804;-0.97887;2
MAGN;5.522;846678.719;5.60913;33.20007;20.45898;3
LIGH;5.527;846678.679;45.6;3
LIGH;5.527;846678.729;39.3;3
ACCE;5.541;846678.739;2.65288;-3.24954;-15.85448;2
GYRO;5.542;846678.739;-4.25110;6.04861;-0.65556;2
MAGN;5.543;846678.739;4.21906;32.56073;21.60645;3
PRES;5.543;846678.746;1014.6801;3
ACCE;5.561;846678.759;4.73653;-3.14668;-14.60092;2
GYRO;5.562;846678.759;-5.15103;5.88310;-0.83264;2
MAGN;5.562;846678.759;-0.74615;30.79224;25.67139;3
PRES;5.570;846678.780;1014.6823;3
ACCE;5.581;846678.780;4.99733;-3.02620;-13.45705;2
GYRO;5.581;846678.780;-5.72610;5.42871;-1.18231;2
MAGN;5.582;846678.780;-4.64783;30.01556;28.82538;3
AHRS;5.582;846678.783;-47.5060;22.9061;-37.0726;-0.31652;0.29782;-0.36101;3
ACCE;5.601;846678.800;5.60054;-3.44965;-12.38652;2
GYRO;5.601;846678.800;-5.99567;5.01518;-1.32295;2
MAGN;5.602;846678.800;-6.53534;27.63367;29.68597;3
ACCE;5.620;846678.820;6.56322;-2.91379;-11.20094;2
GYRO;5.621;846678.820;-6.04642;4.77466;-1.32632;2
MAGN;5.621;846678.820;-12.27417;21.99860;31.96259;3
LIGH;5.627;846678.780;30.0;3
LIGH;5.628;846678.830;20.0;3
PRES;5.630;846678.813;1014.6823;3
SOUN;5.630;134.30;0.00410;46.23
ACCE;5.640;846678.840;7.90147;-0.28110;-10.30585;2
GYRO;5.641;846678.840;-6.07745;4.45325;-1.31789;2
MAGN;5.641;846678.840;-16.25214;19.45801;33.25500;3
ACCE;5.660;846678.860;9.34917;1.56636;-9.87759;2
GYRO;5.661;846678.860;-6.17664;3.99355;-1.53081;2
MAGN;5.661;846678.860;-17.62390;15.93475;33.60748;3
PRES;5.662;846678.847;1014.6823;3
ACCE;5.680;846678.880;9.01617;2.60150;-9.02029;2
GYRO;5.680;846678.880;-6.23666;3.57957;-1.81512;2
MAGN;5.681;846678.880;-21.17920;7.87201;34.15070;3
PRES;5.689;846678.880;1014.6823;3
ACCE;5.700;846678.900;8.49014;2.92255;-8.30003;2
GYRO;5.700;846678.900;-6.25880;3.36491;-1.93446;2
MAGN;5.701;846678.900;-23.31390;3.70636;34.24072;3
ACCE;5.720;846678.920;8.54492;2.94934;-8.19716;2
GYRO;5.724;846678.920;-6.21291;3.33461;-2.03876;2
MAGN;5.725;846678.920;-25.75989;0.29449;32.65076;3
PRES;5.726;846678.914;1014.6823;3
LIGH;5.728;846678.880;12.0;3
LIGH;5.729;846678.931;4.5;3
ACCE;5.739;846678.941;8.25618;3.08972;-8.21494;2
GYRO;5.740;846678.941;-6.09401;3.11586;-2.33904;2
MAGN;5.740;846678.941;-29.71344;-6.87408;29.96979;3
PRES;5.748;846678.947;1014.6823;3
ACCE;5.759;846678.961;6.69403;2.45787;-6.68297;2
GYRO;5.759;846678.961;-5.91444;2.31499;-2.33655;2
MAGN;5.760;846678.961;-31.05011;-10.37140;28.99017;3
ACCE;5.779;846678.981;5.34430;2.32953;-3.58044;2
GYRO;5.779;846678.981;-5.63257;1.66647;-1.73878;2
MAGN;5.780;846678.981;-31.59790;-13.82141;26.32446;3
PRES;5.780;846678.981;1014.6823;3
AHRS;5.781;846678.981;-55.7511;-156.7111;61.6606;-0.36267;0.79179;-0.48466;3
ACCE;5.799;846679.001;6.33298;2.41306;-2.60226;2
GYRO;5.799;846679.001;-5.65312;1.53951;-0.96844;2
MAGN;5.800;846679.001;-31.96564;-19.64874;21.77124;3
PRES;5.808;846679.014;1014.6823;3
ACCE;5.818;846679.021;9.48340;3.18263;-1.83176;2
GYRO;5.819;846679.021;-5.87990;1.30109;-0.56532;2
MAGN;5.819;846679.021;-31.89087;-21.93298;19.96613;3
GNSS;5.820;1491988636.000;39.993673;-0.068259;118.000;0.000;36.0;0.0;16;7
GNSS;5.823;1491988636.000;39.993673;-0.068259;118.000;0.000;36.0;0.0;16;7
ACCE;5.839;846679.041;11.62334;4.03374;-0.05595;2
GYRO;5.839;846679.041;-5.95288;1.22536;-0.90111;2
MAGN;5.840;846679.041;-32.39441;-24.23553;17.32178;3
PRES;5.840;846679.048;1014.6823;3
ACCE;5.858;846679.061;11.89001;4.10995;1.32558;2
GYRO;5.858;846679.061;-6.00058;1.52420;-1.68832;2
MAGN;5.859;846679.061;-32.93915;-26.82037;12.30469;3
ACCE;5.877;846679.082;10.80769;3.62019;3.54164;2
GYRO;5.878;846679.082;-5.87772;1.49878;-2.24762;2
MAGN;5.878;846679.082;-33.06732;-27.46429;10.28748;3
LIGH;5.884;846678.981;2.2;3
LIGH;5.884;846679.031;1.3;3
LIGH;5.884;846679.082;0.3;3
ACCE;5.898;846679.102;9.37057;3.99535;5.25015;2
GYRO;5.898;846679.102;-5.42038;1.20212;-2.39072;2
MAGN;5.898;846679.102;-31.86035;-29.76379;5.67932;3
PRES;5.899;846679.082;1014.6823;3
ACCE;5.917;846679.122;8.28418;4.27144;5.34480;2
GYRO;5.917;846679.122;-4.98280;1.00107;-2.38403;2
MAGN;5.918;846679.122;-30.31464;-31.20880;-0.51727;3
PRES;5.926;846679.115;1014.6823;3
ACCE;5.937;846679.142;8.23827;4.27324;4.64142;2
GYRO;5.938;846679.142;-4.82274;0.88879;-2.39616;2
MAGN;5.938;846679.142;-29.87213;-31.31866;-2.34528;3
ACCE;5.957;846679.162;8.45088;3.09909;4.82126;2
GYRO;5.957;846679.162;-5.05762;0.90950;-2.56558;2
MAGN;5.958;846679.162;-27.60468;-32.38983;-6.42090;3
PRES;5.958;846679.149;1014.6823;3
ACCE;5.976;846679.182;7.83208;1.86040;4.89575;2
GYRO;5.977;846679.182;-5.46875;1.37964;-2.77318;2
MAGN;5.978;846679.182;-24.96338;-32.33948;-10.71625;3
AHRS;5.979;846679.179;12.0197;-122.8379;24.2442;0.23236;-0.84332;0.01002;3
LIGH;5.980;846679.132;138.0;3
LIGH;5.980;846679.182;334.2;3
PRES;5.986;846679.182;1014.6823;3
ACCE;5.996;846679.202;6.15475;0.77316;6.04532;2
GYRO;5.997;846679.202;-5.92851;2.22809;-2.71811;2
MAGN;5.997;846679.202;-24.32404;-32.15637;-11.69739;3
ACCE;6.016;846679.223;2.39186;-1.36250;7.07700;2
GYRO;6.017;846679.223;-6.21106;3.17827;-1.90271;2
MAGN;6.017;846679.223;-23.29254;-30.87158;-15.72418;3
PRES;6.018;846679.216;1014.6823;3
ACCE;6.036;846679.243;-0.66222;-3.14604;6.93663;2
GYRO;6.037;846679.243;-6.40483;4.27855;-0.12549;2
MAGN;6.037;846679.243;-19.81354;-29.69208;-22.34955;3
PRES;6.045;846679.249;1014.6823;3
ACCE;6.056;846679.263;-1.87665;-5.19499;6.24643;2
GYRO;6.056;846679.263;-6.71207;5.53993;1.95590;2
MAGN;6.057;846679.263;-18.94226;-29.47388;-23.83728;3
SOUN;6.071;469.80;0.01434;57.11
ACCE;6.076;846679.283;-0.44719;-5.48248;8.44183;2
GYRO;6.076;846679.283;-6.88292;6.60587;3.54771;2
MAGN;6.077;846679.283;-16.17737;-23.68622;-30.04456;3
PRES;6.077;846679.283;1014.6823;3
LIGH;6.081;846679.233;386.4;3
LIGH;6.081;846679.283;401.9;3
ACCE;6.095;846679.303;0.70224;-6.12686;9.59373;2
GYRO;6.095;846679.303;-6.54723;7.18910;4.10924;2
MAGN;6.096;846679.303;-10.20508;-15.67078;-33.86841;3
ACCE;6.115;846679.323;-0.28085;-5.74248;10.96201;2
GYRO;6.115;846679.323;-5.53751;7.18338;4.11832;2
MAGN;6.117;846679.323;-9.18884;-14.39209;-34.33838;3
ACCE;6.136;846679.343;-0.63570;-5.77176;10.51346;2
GYRO;6.137;846679.343;-3.70102;6.43082;3.91809;2
MAGN;6.138;846679.343;-2.98767;-7.62329;-36.35406;3
PRES;6.139;846679.317;1014.6823;3
ACCE;6.154;846679.364;2.46530;-5.27522;9.16586;2
GYRO;6.155;846679.364;-1.77904;5.15125;3.09941;2
MAGN;6.158;846679.364;4.50745;-2.17743;-36.04584;3
PRES;6.180;846679.350;1014.6823;3
AHRS;6.185;846679.376;30.4872;-57.8350;-56.2159;-0.01680;-0.51994;-0.51002;3
ACCE;6.188;846679.384;1.49471;-6.03955;8.30203;2
GYRO;6.190;846679.384;-0.36153;3.97745;1.36986;2
MAGN;6.193;846679.384;5.27344;-1.65710;-35.97870;3
LIGH;6.200;846679.333;314.1;3
LIGH;6.201;846679.384;200.2;3
ACCE;6.202;846679.404;-2.91360;-6.92682;6.85286;2
GYRO;6.204;846679.404;0.70331;3.18425;0.33211;2
MAGN;6.208;846679.404;11.69128;-0.56610;-33.07648;3
PRES;6.210;846679.384;1014.6796;3
ACCE;6.214;846679.424;-4.59644;-6.75792;5.33603;2
GYRO;6.214;846679.424;1.22321;2.72504;0.38943;2
MAGN;6.214;846679.424;16.81824;-0.00458;-31.45294;3
PRES;6.226;846679.417;1014.6723;3
ACCE;6.236;846679.444;-3.74513;-6.21362;5.92529;2
GYRO;6.237;846679.444;1.31273;2.45348;0.58266;2
MAGN;6.237;846679.444;17.04559;0.01984;-31.38428;3
ACCE;6.254;846679.464;-3.42747;-5.63945;7.53976;2
GYRO;6.254;846679.464;1.53500;2.18277;0.48174;2
MAGN;6.255;846679.464;20.71533;-0.64697;-30.08118;3
PRES;6.255;846679.451;1014.6777;3
PRES;6.284;846679.484;1014.6823;3
LIGH;6.285;846679.434;160.0;3
LIGH;6.285;846679.484;138.6;3
ACCE;6.296;846679.484;-3.41980;-5.09596;8.41733;2
GYRO;6.296;846679.484;2.14499;1.63475;0.14421;2
MAGN;6.296;846679.484;21.08154;-2.32697;-26.79138;3
ACCE;6.313;846679.505;-4.48463;-4.54030;7.85738;2
GYRO;6.314;846679.505;2.89267;0.60866;-0.49068;2
MAGN;6.314;846679.505;21.21887;-2.43530;-26.77155;3
PRES;6.314;846679.518;1014.6823;3
ACCE;6.332;846679.525;-5.55804;-4.16957;7.78723;2
GYRO;6.333;846679.525;3.42241;-0.49440;-1.35966;2
MAGN;6.333;846679.525;25.72327;-6.12640;-26.08795;3
PRES;6.341;846679.552;1014.6823;3
ACCE;6.352;846679.545;-6.40646;-4.53281;7.71440;2
GYRO;6.352;846679.545;3.78166;-1.53067;-2.05649;2
MAGN;6.353;846679.545;24.44458;-8.36029;-25.15106;3
ACCE;6.372;846679.565;-6.22708;-4.75006;9.05774;2
GYRO;6.372;846679.565;3.95271;-2.56725;-2.58127;2
AHRS;6.373;846679.574;8.6219;-17.7241;-78.2577;-0.03933;-0.16604;-0.63075;3
MAGN;6.374;846679.565;24.37134;-8.37555;-25.02289;3
LIGH;6.383;846679.535;138.3;3
LIGH;6.383;846679.585;143.9;3
ACCE;6.391;846679.585;-4.75943;-4.65663;11.52296;2
GYRO;6.392;846679.585;4.27898;-3.38693;-3.15590;2
MAGN;6.392;846679.585;23.37341;-8.75549;-23.96545;3
PRES;6.401;846679.585;1014.6823;3
ACCE;6.411;846679.605;-3.77702;-4.68846;12.24361;2
GYRO;6.412;846679.605;4.57288;-3.84918;-3.92918;2
MAGN;6.412;846679.605;21.41724;-10.70557;-26.46332;3
ACCE;6.431;846679.625;-3.63609;-4.87025;13.96742;2
GYRO;6.432;846679.625;4.67972;-4.13051;-4.71754;2
MAGN;6.433;846679.625;21.00677;-10.72998;-26.67389;3
PRES;6.433;846679.619;1014.6823;3
ACCE;6.451;846679.646;-4.57693;-5.43080;16.17924;2
GYRO;6.452;846679.646;5.11516;-4.19341;-5.17747;2
MAGN;6.452;846679.646;18.31360;-11.33270;-28.12347;3
PRES;6.460;846679.652;1014.6823;3
ACCE;6.471;846679.666;-5.31465;-5.38605;15.65427;2
GYRO;6.471;846679.666;5.94928;-4.09814;-5.07063;2
MAGN;6.472;846679.666;17.04559;-13.72223;-29.08783;3
LIGH;6.484;846679.636;243.5;3
LIGH;6.484;846679.686;367.0;3
ACCE;6.490;846679.686;-4.71013;-4.56097;13.77960;2
GYRO;6.491;846679.686;6.47585;-4.09792;-4.64812;2
MAGN;6.491;846679.686;16.47491;-14.42413;-29.44641;3
PRES;6.492;846679.686;1014.6823;3
ACCE;6.510;846679.706;-2.82242;-2.63734;11.91769;2
GYRO;6.510;846679.706;6.42125;-4.03397;-4.34573;2
MAGN;6.511;846679.706;14.25781;-17.67883;-30.46417;3
PRES;6.519;846679.719;1014.6763;3
ACCE;6.530;846679.726;-1.73474;-0.98387;11.24858;2
GYRO;6.530;846679.726;5.95235;-3.88995;-4.39972;2
MAGN;6.530;846679.726;14.52179;-19.25201;-28.92456;3
ACCE;6.549;846679.746;-1.01588;0.02472;13.30576;2
GYRO;6.550;846679.746;5.69777;-3.83501;-4.64748;2
MAGN;6.550;846679.746;14.39209;-20.23468;-28.38135;3
PRES;6.550;846679.753;1014.6723;3
ACCE;6.569;846679.766;-0.94339;-0.10118;14.25749;2
GYRO;6.569;846679.766;6.05664;-3.77391;-5.01132;2
MAGN;6.570;846679.766;13.46588;-24.48120;-26.52130;3
AHRS;6.570;846679.772;51.9552;-21.4571;-113.9384;0.09429;-0.45203;-0.78495;3
PRES;6.579;846679.787;1014.6723;3
LIGH;6.585;846679.736;369.5;3
LIGH;6.586;846679.787;341.4;3
ACCE;6.589;846679.787;-1.75417;-0.17085;13.68344;2
GYRO;6.589;846679.787;6.62668;-3.53218;-5.08522;2
MAGN;6.590;846679.787;11.99951;-28.13416;-25.80719;3
ACCE;6.609;846679.807;-2.63069;-0.27277;12.83745;2
GYRO;6.610;846679.807;7.25061;-3.42799;-4.88263;2
MAGN;6.610;846679.807;12.31232;-28.86200;-24.78790;3
PRES;6.611;846679.820;1014.6723;3
SOUN;6.621;332.26;0.01014;54.10
ACCE;6.629;846679.827;-2.31927;-0.38440;11.24908;2
GYRO;6.629;846679.827;8.10228;-3.40257;-4.73117;2
MAGN;6.630;846679.827;14.22424;-31.69250;-21.12274;3
ACCE;6.649;846679.847;-0.96916;-0.52724;8.38248;2
GYRO;6.649;846679.847;9.08145;-3.43172;-5.01622;2
MAGN;6.650;846679.847;16.70837;-34.16748;-18.26019;3
ACCE;6.669;846679.867;-0.57985;-0.65105;5.48224;2
GYRO;6.669;846679.867;9.76247;-3.51093;-5.84457;2
MAGN;6.670;846679.867;17.20123;-34.53674;-15.12604;3
PRES;6.670;846679.854;1014.6723;3
LIGH;6.685;846679.837;248.5;3
LIGH;6.686;846679.887;136.5;3
ACCE;6.688;846679.887;-1.90086;-1.62106;3.64919;2
GYRO;6.688;846679.887;9.97401;-3.54280;-6.86365;2
MAGN;6.689;846679.887;20.12939;-36.07788;-7.82928;3
PRES;6.697;846679.887;1014.6723;3
ACCE;6.708;846679.907;-3.40511;-2.98999;2.61014;2
GYRO;6.708;846679.907;9.83556;-3.07278;-7.58344;2
MAGN;6.709;846679.907;23.43597;-37.51831;-4.80652;3
ACCE;6.728;846679.928;-4.33817;-3.77177;1.63847;2
GYRO;6.728;846679.928;9.60445;-2.05797;-7.72223;2
MAGN;6.729;846679.928;25.64240;-35.31952;-1.81885;3
PRES;6.729;846679.921;1014.6723;3
ACCE;6.747;846679.948;-4.78149;-4.16060;0.22235;2
GYRO;6.748;846679.948;9.48613;-0.90825;-7.35728;2
MAGN;6.749;846679.948;31.39954;-28.84064;3.91693;3
PRES;6.757;846679.954;1014.6723;3
ACCE;6.768;846679.968;-4.77702;-4.35884;-2.20653;2
GYRO;6.769;846679.968;9.41052;0.15536;-6.82829;2
MAGN;6.769;846679.968;34.87091;-24.44763;6.02112;3
AHRS;6.770;846679.970;34.6087;74.5287;36.8743;0.04174;0.62328;0.41116;3
LIGH;6.786;846679.938;106.0;3
LIGH;6.787;846679.988;96.0;3
ACCE;6.790;846679.988;-5.04942;-4.56146;-5.27507;2
GYRO;6.791;846679.988;9.18146;0.50414;-6.44456;2
MAGN;6.794;846679.988;35.27374;-19.86389;8.77686;3
PRES;6.794;846679.988;1014.6723;3
ACCE;6.807;846680.008;-6.01677;-5.08559;-6.91724;2
GYRO;6.807;846680.008;8.68187;0.08752;-6.14133;2
MAGN;6.808;846680.008;36.21368;-9.88464;12.09106;3
PRES;6.816;846680.022;1014.6723;3
GNSS;6.817;1491988637.000;39.993669;-0.068260;118.000;0.000;31.0;0.0;16;7
GNSS;6.821;1491988637.000;39.993669;-0.068260;118.000;0.000;31.0;0.0;16;7
ACCE;6.827;846680.028;-5.75250;-6.20146;-6.98517;2
GYRO;6.828;846680.028;7.76752;-0.22112;-5.76140;2
MAGN;6.828;846680.028;36.72028;-4.84009;12.41913;3
ACCE;6.847;846680.048;-4.04582;-6.96609;-6.49348;2
GYRO;6.847;846680.048;6.56599;-0.20868;-5.32385;2
MAGN;6.847;846680.048;37.25891;-0.17395;11.36627;3
PRES;6.848;846680.055;1014.6723;3
ACCE;6.866;846680.069;-2.53062;-7.05487;-6.83124;2
GYRO;6.867;846680.069;5.27995;0.12828;-4.95702;2
MAGN;6.867;846680.069;35.67963;8.14362;9.54285;3
ACCE;6.886;846680.089;-1.32861;-7.59854;-7.17694;2
GYRO;6.886;846680.089;4.03665;0.59653;-4.78455;2
MAGN;6.887;846680.089;34.03015;11.58142;8.81042;3
LIGH;6.888;846680.038;80.5;3
LIGH;6.888;846680.089;63.5;3
ACCE;6.906;846680.109;-0.29887;-8.64314;-6.68547;2
GYRO;6.907;846680.109;2.89351;0.93533;-4.77933;2
MAGN;6.907;846680.109;32.73773;15.84015;6.38733;3
PRES;6.908;846680.089;1014.6723;3
ACCE;6.926;846680.129;0.37686;-10.03061;-5.29132;2
GYRO;6.926;846680.129;1.84161;1.36186;-4.76941;2
MAGN;6.926;846680.129;30.20325;22.66846;3.90930;3
PRES;6.935;846680.122;1014.6723;3
ACCE;6.945;846680.149;1.18210;-10.74693;-2.87263;2
GYRO;6.946;846680.149;1.01186;2.20323;-4.47632;2
MAGN;6.946;846680.149;29.15344;25.15564;3.39661;3
ACCE;6.965;846680.169;2.99895;-10.68604;-1.71609;2
GYRO;6.966;846680.169;0.52789;3.59103;-3.87212;2
MAGN;6.966;846680.169;26.76086;27.32239;1.69983;3
PRES;6.967;846680.156;1014.6723;3
AHRS;6.967;846680.167;1.1800;55.5352;-43.1860;0.17991;0.42982;-0.32115;3
ACCE;6.985;846680.189;5.51067;-10.30298;-4.27606;2
GYRO;6.985;846680.189;0.12427;5.13139;-3.22107;2
MAGN;6.986;846680.189;21.53778;31.29272;1.31836;3
LIGH;6.987;846680.139;66.8;3
LIGH;6.987;846680.189;75.3;3
PRES;6.994;846680.189;1014.6723;3
ACCE;7.004;846680.210;8.12434;-9.62135;-8.53529;2
GYRO;7.005;846680.210;-0.67485;6.09625;-3.10100;2
MAGN;7.006;846680.210;19.56787;32.69653;1.59149;3
ACCE;7.025;846680.230;8.69945;-8.03242;-11.21568;2
GYRO;7.026;846680.230;-1.62326;6.43739;-3.56499;2
MAGN;7.026;846680.230;17.67273;34.11102;5.28717;3
PRES;7.026;846680.223;1014.6723;3
ACCE;7.044;846680.250;6.38858;-7.63513;-13.03311;2
GYRO;7.046;846680.250;-2.24226;6.40186;-3.92709;2
MAGN;7.050;846680.250;13.47504;35.43243;8.73871;3
PRES;7.053;846680.257;1014.6723;3
SOUN;7.062;364.80;0.01113;54.91
ACCE;7.064;846680.270;4.84747;-7.34332;-14.89178;2
GYRO;7.065;846680.270;-2.82202;6.46584;-3.90514;2
MAGN;7.065;846680.270;12.16888;35.71320;9.46655;3
ACCE;7.084;846680.290;3.69530;-7.64095;-16.10692;2
GYRO;7.084;846680.290;-3.63184;6.39313;-3.81273;2
MAGN;7.085;846680.290;6.67725;35.33173;12.83112;3
PRES;7.085;846680.290;1014.6723;3
ACCE;7.103;846680.310;2.96399;-7.26962;-15.68605;2
GYRO;7.104;846680.310;-4.37993;5.80923;-3.68404;2
MAGN;7.104;846680.310;0.09766;34.55811;16.83197;3
PRES;7.113;846680.324;1014.6820;3
ACCE;7.123;846680.330;3.39378;-6.70946;-14.05086;2
GYRO;7.124;846680.330;-4.78999;4.98511;-3.55815;2
MAGN;7.124;846680.330;-1.28479;34.37195;17.66968;3
ACCE;7.144;846680.351;5.81245;-6.54755;-11.75349;2
GYRO;7.144;846680.351;-4.81914;4.26643;-3.40335;2
MAGN;7.145;846680.351;-7.87506;32.73010;20.61768;3
LIGH;7.145;846680.240;70.3;3
LIGH;7.146;846680.290;62.0;3
LIGH;7.146;846680.340;53.6;3
ACCE;7.163;846680.371;8.01202;-5.78764;-9.74147;2
GYRO;7.163;846680.371;-4.55605;3.77991;-3.11711;2
MAGN;7.164;846680.371;-13.70850;29.70276;24.15619;3
AHRS;7.164;846680.365;-42.7717;88.2260;-48.0712;0.02489;0.69858;-0.50411;3
PRES;7.172;846680.357;1014.6823;3
ACCE;7.182;846680.391;9.05673;-4.73589;-8.55385;2
GYRO;7.183;846680.391;-4.07082;3.45381;-2.71719;2
MAGN;7.183;846680.391;-14.56909;29.17786;24.72382;3
ACCE;7.202;846680.411;9.82849;-2.82060;-8.71890;2
GYRO;7.203;846680.411;-3.61987;3.52467;-2.28563;2
MAGN;7.203;846680.411;-20.14160;23.33221;26.15662;3
PRES;7.204;846680.391;1014.6823;3
ACCE;7.222;846680.431;11.74673;-0.86852;-10.22562;2
GYRO;7.223;846680.431;-3.55794;3.42357;-2.24435;2
MAGN;7.223;846680.431;-25.00305;17.84821;26.51215;3
PRES;7.231;846680.424;1014.6823;3
ACCE;7.242;846680.451;11.79796;-0.93057;-9.38411;2
GYRO;7.242;846680.451;-3.89595;2.98770;-2.75278;2
MAGN;7.243;846680.451;-25.50049;17.27905;26.52893;3
ACCE;7.262;846680.471;10.72092;-0.28873;-7.46043;2
GYRO;7.263;846680.471;-4.04579;2.32733;-3.17207;2
MAGN;7.263;846680.471;-28.30963;15.41443;26.22528;3
PRES;7.264;846680.458;1014.6823;3
ACCE;7.281;846680.492;10.48717;0.42337;-6.42627;2
GYRO;7.282;846680.492;-4.06902;2.29616;-3.21706;2
MAGN;7.282;846680.492;-32.34711;9.56116;24.96033;3
PRES;7.290;846680.492;1014.6823;3
LIGH;7.294;846680.391;49.8;3
LIGH;7.294;846680.441;48.2;3
LIGH;7.295;846680.492;46.5;3
ACCE;7.301;846680.512;11.68387;0.15799;-5.99654;2
GYRO;7.302;846680.512;-4.18829;2.19516;-3.35602;2
MAGN;7.302;846680.512;-32.56378;9.23615;24.88861;3
ACCE;7.321;846680.532;10.60742;0.49080;-4.13170;2
GYRO;7.322;846680.532;-4.35855;1.81340;-3.71179;2
MAGN;7.322;846680.532;-34.87854;3.30505;23.59924;3
PRES;7.322;846680.525;1014.6823;3
PRES;7.350;846680.559;1014.6823;3
ACCE;7.360;846680.552;8.71992;1.18311;-2.78304;2
GYRO;7.361;846680.552;-4.26717;1.75461;-3.76665;2
MAGN;7.361;846680.552;-35.25391;-3.83453;22.59216;3
AHRS;7.362;846680.563;-43.2687;-150.1685;-18.9653;-0.24158;-0.87033;0.31197;3
ACCE;7.380;846680.572;7.46869;1.73502;-2.55489;2
GYRO;7.381;846680.572;-4.09883;1.79433;-3.54344;2
MAGN;7.381;846680.572;-35.25085;-3.96576;22.55707;3
ACCE;7.400;846680.592;6.90535;2.84991;-2.18188;2
GYRO;7.401;846680.592;-4.05737;1.69608;-3.31050;2
MAGN;7.401;846680.592;-35.12573;-10.59113;20.68634;3
PRES;7.409;846680.592;1014.6823;3
ACCE;7.420;846680.612;5.77710;4.00812;-1.58781;2
GYRO;7.420;846680.612;-4.15213;1.51791;-3.06602;2
MAGN;7.420;846680.612;-36.09467;-16.06903;18.16254;3
ACCE;7.440;846680.633;6.06808;4.90846;-2.36852;2
GYRO;7.440;846680.633;-4.77988;1.54396;-2.72150;2
MAGN;7.441;846680.633;-36.08246;-16.44440;17.92297;3
PRES;7.441;846680.626;1014.6823;3
LIGH;7.445;846680.542;36.1;3
LIGH;7.445;846680.592;22.2;3
LIGH;7.446;846680.643;8.2;3
ACCE;7.460;846680.653;7.63342;4.58139;-2.74892;2
GYRO;7.460;846680.653;-5.70956;1.49257;-2.95763;2
MAGN;7.460;846680.653;-35.73761;-21.33789;14.48975;3
PRES;7.469;846680.659;1014.6823;3
ACCE;7.479;846680.673;7.82056;3.38539;-0.93883;2
GYRO;7.480;846680.673;-6.89279;1.06999;-3.67834;2
MAGN;7.480;846680.673;-33.90808;-25.28534;9.13849;3
ACCE;7.499;846680.693;7.45985;2.10995;1.94684;2
GYRO;7.500;846680.693;-7.65855;0.44380;-4.24748;2
MAGN;7.500;846680.693;-33.59985;-25.94604;8.49304;3
PRES;7.500;846680.693;1014.6865;3
ACCE;7.519;846680.713;5.59389;1.05612;4.32216;2
GYRO;7.519;846680.713;-7.91008;-0.06354;-4.25020;2
MAGN;7.520;846680.713;-31.12793;-30.69000;3.50342;3
PRES;7.528;846680.727;1014.6923;3
ACCE;7.538;846680.733;4.50539;1.16408;8.06746;2
GYRO;7.539;846680.733;-7.61464;-0.13055;-3.65073;2
MAGN;7.539;846680.733;-28.69568;-32.82623;-0.54169;3
ACCE;7.558;846680.753;4.15709;1.39552;8.43681;2
GYRO;7.559;846680.753;-6.93295;0.58215;-3.10571;2
MAGN;7.559;846680.753;-28.22113;-32.98492;-2.17743;3
PRES;7.560;846680.760;1014.6923;3
AHRS;7.560;846680.760;19.0393;-112.4981;-50.0933;-0.26391;-0.78180;-0.35655;3
ACCE;7.578;846680.774;4.60925;0.81342;7.05911;2
GYRO;7.578;846680.774;-6.53505;1.26227;-2.82127;2
MAGN;7.579;846680.774;-25.30518;-33.14514;-10.62622;3
PRES;7.587;846680.794;1014.6923;3
LIGH;7.596;846680.693;26.0;3
LIGH;7.596;846680.743;57.4;3
LIGH;7.597;846680.794;88.7;3
ACCE;7.597;846680.794;4.99101;-0.04739;5.83607;2
GYRO;7.598;846680.794;-6.47861;1.39847;-2.72949;2
MAGN;7.598;846680.794;-21.96960;-31.15082;-15.96375;3
SOUN;7.612;11.98;0.00037;25.24
ACCE;7.618;846680.814;5.29327;-1.16237;6.18921;2
GYRO;7.618;846680.814;-6.78133;1.24950;-2.78970;2
MAGN;7.618;846680.814;-21.55914;-30.98755;-17.64526;3
PRES;7.619;846680.827;1014.6923;3
ACCE;7.637;846680.834;5.41064;-1.80568;9.14284;2
GYRO;7.638;846680.834;-6.84258;1.01419;-2.84052;2
MAGN;7.638;846680.834;-19.09027;-29.46320;-24.19434;3
ACCE;7.657;846680.854;5.62582;-1.58209;9.62395;2
GYRO;7.657;846680.854;-6.20721;0.72916;-2.65190;2
MAGN;7.658;846680.854;-15.74707;-26.62506;-27.93884;3
ACCE;7.677;846680.874;6.13303;-1.59735;6.16209;2
GYRO;7.677;846680.874;-5.83513;0.45795;-2.49213;2
MAGN;7.678;846680.874;-14.83612;-24.50867;-29.61731;3
PRES;7.678;846680.861;1014.6923;3
LIGH;7.693;846680.844;229.0;3
LIGH;7.693;846680.894;415.4;3
ACCE;7.697;846680.894;6.46088;-2.17757;3.82037;2
GYRO;7.697;846680.894;-6.13803;0.18866;-2.43373;2
MAGN;7.698;846680.894;-12.18262;-17.55371;-34.14612;3
PRES;7.706;846680.894;1014.6923;3
ACCE;7.716;846680.915;7.27562;-2.41313;4.59244;2
GYRO;7.717;846680.915;-6.62712;-0.10275;-2.48929;2
MAGN;7.717;846680.915;-11.03821;-13.22021;-35.48584;3
ACCE;7.737;846680.935;7.96332;-2.36064;6.25455;2
GYRO;7.737;846680.935;-6.57590;-0.13429;-2.80228;2
MAGN;7.737;846680.935;-11.27930;-10.95123;-35.83679;3
PRES;7.738;846680.928;1014.6923;3
WIFI;7.740;846680.932;eduroam;00:13:c3:44:d8:e1;-65
WIFI;7.740;846680.932;UJI;00:13:c3:44:d8:e0;-65
WIFI;7.740;846680.931;Pruebas;2e:d9:9f:d9:fa:21;-83
WIFI;7.740;846680.931;RNCS_24g;90:f6:52:ff:cd:71;-71
WIFI;7.740;846680.932;eduroam;00:17:59:fb:19:51;-74
WIFI;7.740;846680.931;UJI;00:17:59:fb:19:50;-74
WIFI;7.740;846680.932;Pruebas;c8:d1:5e:64:e1:d8;-48
WIFI;7.740;846680.931;TP-LINK_1280;ec:08:6b:23:7b:1d;-86
WIFI;7.740;846680.932;FTE-1DDE;f8:3d:ff:7d:1d:e5;-77
WIFI;7.740;846680.932;RNCS_5g;90:f6:52:ff:cd:72;-80
WIFI;7.740;846680.931;eduroam;00:13:c3:44:d6:e1;-81
WIFI;7.740;846680.931;UJI;00:13:c3:44:d6:e0;-82
WIFI;7.740;846680.932;eduroam;00:14:1c:dd:fc:41;-82
WIFI;7.740;846680.932;TP-LINK_1280_5G;ec:08:6b:23:7b:1c;-83
WIFI;7.740;846680.931;temporal-ap;ec:08:6b:6f:a7:6c;-88
WIFI;7.740;846680.931;UJI;00:1a:a1:5c:f9:60;-81
WIFI;7.740;846680.931;UJI;00:14:69:f2:31:40;-87
WIFI;7.740;846680.931;eduroam;00:13:c3:44:af:f1;-87
WIFI;7.740;846680.931;eduroam;00:14:69:f2:31:41;-87
WIFI;7.740;846680.932;UJI;00:14:1c:dd:fc:40;-82
WIFI;7.740;846680.931;eduroam;00:1a:6d:9b:9a:21;-77
WIFI;7.740;846680.931;eduroam;00:1a:a1:5c:f9:61;-83
WIFI;7.740;846680.931;UJI;00:1a:6d:9b:9a:20;-79
WIFI;7.740;846677.873;UJI;00:14:1c:dd:f1:e0;-87
WIFI;7.740;846680.931;IoT;d0:ae:ec:dd:ec:30;-80
WIFI;7.740;846680.932;IRSLab2-2.4GHz;c8:d7:19:09:37:8d;-86
WIFI;7.740;846680.932;guifi.net-CSUJIHumanas-AP1-076;00:15:6d:9a:8f:d5;-87
WIFI;7.740;846680.931;;98:fc:11:6d:a7:5b;-87
ACCE;7.758;846680.955;8.81171;-2.69028;5.36017;2
GYRO;7.758;846680.955;-5.96025;-0.03336;-3.34589;2
MAGN;7.759;846680.955;-11.64856;-3.39508;-36.16333;3
AHRS;7.759;846680.958;33.6863;-35.1558;-124.6366;-0.12764;-0.37889;-0.84863;3
PRES;7.765;846680.962;1014.6876;3
ACCE;7.776;846680.975;10.67282;-3.11433;4.15234;2
GYRO;7.776;846680.975;-5.35269;-0.09311;-3.89294;2
MAGN;7.777;846680.975;-11.54327;2.36511;-35.65063;3
LIGH;7.793;846680.945;365.7;3
LIGH;7.793;846680.995;250.4;3
ACCE;7.795;846680.995;11.14110;-4.14803;5.10439;2
GYRO;7.796;846680.995;-4.87727;0.15271;-4.38408;2
MAGN;7.796;846680.995;-11.75079;4.36707;-35.71777;3
PRES;7.796;846680.995;1014.6823;3
ACCE;7.817;846681.015;10.07298;-5.28789;6.35014;2
GYRO;7.818;846681.015;-4.09795;0.35515;-4.56415;2
MAGN;7.818;846681.015;-12.69989;9.17206;-34.47113;3
PRES;7.824;846681.029;1014.6823;3
ACCE;7.841;846681.035;10.60648;-5.99139;8.70776;2
GYRO;7.841;846681.035;-2.81212;0.33865;-4.58017;2
MAGN;7.842;846681.035;-13.56049;11.74927;-32.69806;3
ACCE;7.855;846681.056;11.06088;-5.97911;10.40096;2
GYRO;7.856;846681.056;-0.95480;0.33774;-4.73091;2
MAGN;7.856;846681.056;-14.58740;12.77008;-32.00378;3
PRES;7.857;846681.062;1014.6823;3
GNSS;7.872;1491988638.000;39.993667;-0.068261;118.000;0.000;30.0;0.0;16;7
ACCE;7.875;846681.076;12.74303;-4.58543;10.91689;2
GYRO;7.876;846681.076;1.26469;0.31781;-5.11475;2
MAGN;7.876;846681.076;-16.48560;14.99023;-31.30035;3
GNSS;7.876;1491988638.000;39.993667;-0.068261;118.000;0.000;30.0;0.0;16;7
ACCE;7.895;846681.096;14.08536;-3.33406;8.93884;2
GYRO;7.896;846681.096;3.26350;0.22226;-5.74118;2
MAGN;7.896;846681.096;-17.26074;16.10718;-31.38428;3
LIGH;7.896;846681.045;184.1;3
LIGH;7.896;846681.096;130.2;3
ACCE;7.915;846681.116;13.97314;-3.56125;4.97624;2
GYRO;7.915;846681.116;4.05772;0.21768;-6.18762;2
MAGN;7.915;846681.116;-17.96570;13.64746;-31.90002;3
PRES;7.916;846681.096;1014.6823;3
ACCE;7.934;846681.136;13.05586;-4.23898;1.93660;2
GYRO;7.934;846681.136;3.40347;0.27332;-6.15387;2
MAGN;7.934;846681.136;-18.60504;6.86188;-32.37000;3
PRES;7.943;846681.129;1014.6823;3
ACCE;7.953;846681.156;14.47075;-3.12309;4.76265;2
GYRO;7.954;846681.156;2.04260;0.28700;-6.06319;2
MAGN;7.954;846681.156;-18.60504;3.03497;-32.37000;3
AHRS;7.955;846681.156;7.8934;0.5484;-170.6251;0.01038;-0.06821;-0.99425;3
ACCE;7.974;846681.176;16.32774;-2.14659;10.41824;2
GYRO;7.974;846681.176;1.60101;0.40898;-6.76418;2
MAGN;7.975;846681.176;-18.99567;-0.66071;-32.94067;3
PRES;7.975;846681.163;1014.6823;3
ACCE;7.993;846681.196;15.85603;-2.71803;12.86285;2
GYRO;7.994;846681.196;2.67616;0.57347;-8.01181;2
MAGN;7.995;846681.196;-18.07098;-5.94177;-32.96051;3
LIGH;7.995;846681.146;127.0;3
LIGH;7.995;846681.196;138.6;3
PRES;8.002;846681.196;1014.6823;3
ACCE;8.013;846681.217;14.45366;-2.90282;12.48611;2
GYRO;8.013;846681.217;4.28735;0.72551;-9.13525;2
MAGN;8.014;846681.217;-17.26074;-7.68890;-32.69806;3
ACCE;8.033;846681.237;12.17451;-2.30043;10.01579;2
GYRO;8.033;846681.237;5.51266;1.09174;-9.92479;2
MAGN;8.034;846681.237;-15.65857;-10.99243;-32.80182;3
PRES;8.034;846681.230;1014.6876;3
ACCE;8.052;846681.257;7.13666;-2.44681;7.22557;2
GYRO;8.053;846681.257;5.89967;1.55156;-10.03279;2
MAGN;8.053;846681.257;-11.65771;-19.46411;-30.28412;3
SOUN;8.053;12.09;0.00037;25.32
PRES;8.062;846681.264;1014.6923;3
ACCE;8.072;846681.277;3.17870;-1.42146;5.87741;2
GYRO;8.072;846681.277;5.77008;1.97169;-9.17365;2
MAGN;8.073;846681.277;-10.02960;-22.93854;-28.92456;3
ACCE;8.092;846681.297;1.68192;0.11734;7.01341;2
GYRO;8.093;846681.297;5.84726;2.31541;-8.08965;2
MAGN;8.093;846681.297;-3.17078;-26.76392;-26.31531;3
PRES;8.093;846681.297;1014.6843;3
LIGH;8.095;846681.247;143.0;3
LIGH;8.096;846681.297;145.5;3
ACCE;8.112;846681.317;0.29749;0.19112;5.96227;2
GYRO;8.112;846681.317;6.58185;2.70303;-7.31525;2
MAGN;8.112;846681.317;7.53174;-32.51495;-20.95795;3
PRES;8.121;846681.331;1014.6823;3
GNSS;8.123;1491988636.926;39.993345;-0.068345;0.000;0.000;16.5;0.0;16;7
ACCE;8.134;846681.337;-1.71979;0.31729;2.05316;2
GYRO;8.134;846681.337;7.28577;2.99408;-6.58545;2
MAGN;8.135;846681.337;10.65521;-34.16748;-19.24438;3
ACCE;8.151;846681.358;-2.25296;1.47763;-2.63211;2
GYRO;8.152;846681.358;7.41356;3.04085;-5.86212;2
MAGN;8.152;846681.358;15.18555;-35.17151;-14.33105;3
AHRS;8.152;846681.354;27.2395;6.0855;129.0559;0.05455;0.23447;0.88155;3
ACCE;8.171;846681.378;-1.94164;3.60724;-7.53258;2
GYRO;8.171;846681.378;6.92274;2.68050;-5.59956;2
MAGN;8.172;846681.378;22.38312;-34.48029;-4.62799;3
PRES;8.185;846681.364;1014.6823;3
ACCE;8.191;846681.398;-0.80844;4.70865;-9.26547;2
GYRO;8.191;846681.398;5.97145;1.73120;-5.87186;2
MAGN;8.192;846681.398;24.10736;-34.16748;-2.18201;3
ACCE;8.211;846681.418;-0.40486;3.45186;-6.87251;2
GYRO;8.211;846681.418;4.91850;1.02821;-6.59663;2
MAGN;8.212;846681.418;30.05524;-30.39398;4.41437;3
PRES;8.212;846681.398;1014.6804;3
ACCE;8.230;846681.438;-1.58975;1.75890;-4.02550;2
GYRO;8.231;846681.438;4.31859;0.98502;-7.18900;2
MAGN;8.231;846681.438;33.44574;-23.40088;8.18329;3
PRES;8.239;846681.431;1014.6723;3
ACCE;8.250;846681.458;-1.61072;-0.51530;-3.99913;2
GYRO;8.250;846681.458;4.15091;1.48283;-7.34875;2
MAGN;8.251;846681.458;33.86078;-22.10083;8.64563;3
LIGH;8.251;846681.348;116.9;3
LIGH;8.252;846681.398;80.4;3
LIGH;8.252;846681.448;43.9;3
ACCE;8.270;846681.478;-1.71370;-2.53220;-5.09973;2
GYRO;8.270;846681.478;4.03151;2.01076;-7.27014;2
MAGN;8.271;846681.478;37.19025;-17.05017;11.61346;3
PRES;8.271;846681.465;1014.6723;3
ACCE;8.292;846681.499;-2.83678;-4.57117;-5.64272;2
GYRO;8.293;846681.499;3.83905;2.45345;-7.07600;2
MAGN;8.294;846681.499;36.39679;-5.47638;13.96790;3
PRES;8.299;846681.499;1014.6723;3
ACCE;8.309;846681.519;-4.21864;-6.80855;-6.43643;2
GYRO;8.310;846681.519;3.73059;3.08282;-6.61879;2
MAGN;8.310;846681.519;36.21521;-4.00238;14.22424;3
ACCE;8.329;846681.539;-4.02664;-6.74892;-6.94604;2
GYRO;8.330;846681.539;3.63681;3.99242;-5.70811;2
MAGN;8.330;846681.539;34.98230;6.13403;16.63055;3
PRES;8.331;846681.532;1014.6723;3
LIGH;8.347;846681.499;37.4;3
LIGH;8.347;846681.549;43.7;3
ACCE;8.349;846681.559;-2.29353;-6.77412;-7.93304;2
GYRO;8.349;846681.559;3.09676;4.91121;-4.40416;2
MAGN;8.350;846681.559;31.25305;15.04822;17.61780;3
AHRS;8.350;846681.551;46.8346;64.6906;9.2917;0.29489;0.51654;0.27472;3
PRES;8.358;846681.566;1014.6723;3
ACCE;8.369;846681.579;1.29327;-5.89232;-8.67981;2
GYRO;8.369;846681.579;1.90266;5.26396;-2.89005;2
MAGN;8.370;846681.579;31.00281;15.60364;17.66968;3
ACCE;8.390;846681.599;5.31259;-4.72229;-7.48866;2
GYRO;8.390;846681.599;0.77274;5.53682;-2.12904;2
MAGN;8.391;846681.599;24.62616;21.63239;19.42596;3
PRES;8.391;846681.599;1014.6723;3
ACCE;8.409;846681.619;7.39421;-4.14296;-6.68721;2
GYRO;8.409;846681.619;0.36743;6.27756;-1.96112;2
MAGN;8.410;846681.619;20.27893;24.95728;22.56470;3
ACCE;8.450;846681.640;8.86116;-3.15514;-9.87329;2
GYRO;8.450;846681.640;0.05626;6.64406;-1.82877;2
MAGN;8.451;846681.640;20.16907;25.02136;22.61658;3
PRES;8.451;846681.633;1014.6723;3
LIGH;8.451;846681.599;42.6;3
LIGH;8.452;846681.650;39.7;3
ACCE;8.468;846681.660;8.96454;-2.56125;-13.12711;2
GYRO;8.468;846681.660;-0.66743;6.99619;-2.07077;2
MAGN;8.469;846681.660;13.53302;28.11279;24.80164;3
PRES;8.477;846681.666;1014.6723;3
ACCE;8.488;846681.680;8.50278;-3.41985;-16.20947;2
GYRO;8.488;846681.680;-1.84224;6.63605;-2.37090;2
MAGN;8.489;846681.680;8.63647;26.16119;27.34985;3
ACCE;8.507;846681.700;7.05986;-3.80489;-17.24551;2
GYRO;8.508;846681.700;-3.04269;6.21069;-2.76022;2
MAGN;8.509;846681.700;8.23364;26.09406;27.50244;3
PRES;8.509;846681.700;1014.6723;3
ACCE;8.527;846681.720;4.79459;-4.36372;-16.85558;2
GYRO;8.528;846681.720;-3.99515;5.80862;-2.85750;2
MAGN;8.528;846681.720;1.84021;25.09766;29.75769;3
PRES;8.536;846681.734;1014.6723;3
ACCE;8.547;846681.740;5.15088;-4.98679;-15.94516;2
GYRO;8.548;846681.740;-4.68941;5.31018;-2.67989;2
MAGN;8.549;846681.740;-6.16150;24.48578;30.95856;3
AHRS;8.550;846681.749;0.7002;125.6316;-26.3117;0.20517;0.86554;-0.09869;3
LIGH;8.551;846681.700;36.6;3
LIGH;8.551;846681.750;33.6;3
ACCE;8.567;846681.760;6.55542;-5.40929;-14.88518;2
GYRO;8.568;846681.760;-5.13820;4.78259;-2.44820;2
MAGN;8.569;846681.760;-6.88019;23.89221;31.14014;3
PRES;8.569;846681.767;1014.6723;3
ACCE;8.586;846681.781;7.47728;-4.29781;-13.96736;2
GYRO;8.587;846681.781;-5.38356;4.44402;-2.11159;2
MAGN;8.588;846681.781;-13.06305;18.80188;32.50580;3
PRES;8.596;846681.801;1014.6723;3
SOUN;8.603;455.21;0.01389;56.83
ACCE;8.607;846681.801;7.32260;-1.91740;-13.36877;2
GYRO;8.607;846681.801;-5.51903;4.33745;-1.71770;2
MAGN;8.607;846681.801;-19.27795;13.76038;32.92694;3
ACCE;8.627;846681.821;6.88727;-0.04669;-12.47331;2
GYRO;8.627;846681.821;-5.60275;4.18614;-1.34155;2
MAGN;8.627;846681.821;-20.08057;12.66632;32.95746;3
PRES;8.628;846681.834;1014.6723;3
ACCE;8.646;846681.841;8.90050;1.95372;-11.24936;2
GYRO;8.646;846681.841;-5.79291;3.73555;-1.16879;2
MAGN;8.647;846681.841;-24.58344;6.33545;32.80029;3
LIGH;8.649;846681.801;30.2;3
LIGH;8.649;846681.851;26.7;3
ACCE;8.665;846681.861;11.40718;3.27940;-10.08459;2
GYRO;8.666;846681.861;-6.28062;3.12471;-1.64447;2
MAGN;8.666;846681.861;-27.68707;1.35956;31.61469;3
ACCE;8.685;846681.881;12.24770;3.04434;-6.83597;2
GYRO;8.686;846681.881;-6.88831;2.42535;-2.75307;2
MAGN;8.686;846681.881;-28.51562;-0.09613;31.03790;3
PRES;8.687;846681.868;1014.6723;3
ACCE;8.705;846681.901;9.85068;2.01038;-4.25243;2
GYRO;8.706;846681.901;-7.24036;2.06444;-3.73665;2
MAGN;8.706;846681.901;-31.38885;-6.87714;28.15857;3
PRES;8.714;846681.901;1014.6723;3
ACCE;8.725;846681.922;7.91048;1.39149;-2.17033;2
GYRO;8.725;846681.922;-7.41833;1.86752;-3.96568;2
MAGN;8.726;846681.922;-31.89087;-12.88452;25.21667;3
ACCE;8.745;846681.942;6.95633;2.08229;0.23883;2
GYRO;8.745;846681.942;-7.15912;1.63625;-3.76738;2
MAGN;8.746;846681.942;-31.84357;-15.17029;24.31335;3
PRES;8.746;846681.935;1014.6753;3
AHRS;8.746;846681.947;4.5616;-171.7803;-27.4594;-0.23377;-0.96884;-0.05556;3
LIGH;8.749;846681.901;17.6;3
LIGH;8.750;846681.952;7.1;3
ACCE;8.764;846681.962;6.63284;2.67628;1.23080;2
GYRO;8.765;846681.962;-6.58467;1.16943;-3.63702;2
MAGN;8.765;846681.962;-31.25610;-23.50311;19.61975;3
PRES;8.773;846681.969;1014.6823;3
ACCE;8.784;846681.982;6.01357;2.76492;0.71178;2
GYRO;8.784;846681.982;-6.03978;0.79883;-3.66661;2
MAGN;8.785;846681.982;-30.20935;-29.64172;14.06097;3
ACCE;8.804;846682.002;5.49472;2.92674;0.76762;2
GYRO;8.805;846682.002;-5.85281;0.60747;-3.66086;2
MAGN;8.805;846682.002;-28.75061;-31.44684;11.95374;3
PRES;8.806;846682.002;1014.6766;3
GNSS;8.815;1491988639.000;39.993659;-0.068265;118.000;0.000;29.0;0.0;16;7
GNSS;8.820;1491988639.000;39.993659;-0.068265;118.000;0.000;29.0;0.0;16;7
ACCE;8.824;846682.022;5.10730;3.21407;2.01849;2
GYRO;8.824;846682.022;-5.78014;0.33174;-3.41954;2
MAGN;8.825;846682.022;-25.14496;-35.45074;6.55060;3
PRES;8.833;846682.036;1014.6723;3
ACCE;8.843;846682.042;5.19458;3.57790;2.81859;2
GYRO;8.844;846682.042;-5.74123;0.04471;-2.99260;2
MAGN;8.844;846682.042;-23.65112;-36.51276;4.05273;3
ACCE;8.863;846682.063;5.12421;3.56630;3.47974;2
GYRO;8.864;846682.063;-5.78975;-0.07269;-2.53143;2
MAGN;8.864;846682.063;-22.77069;-36.71570;1.34430;3
PRES;8.865;846682.069;1014.6806;3
ACCE;8.883;846682.083;5.67224;3.70401;3.64923;2
GYRO;8.883;846682.083;-5.85216;-0.05251;-2.03119;2
MAGN;8.884;846682.083;-20.04700;-37.30011;-5.71899;3
PRES;8.892;846682.103;1014.6823;3
ACCE;8.902;846682.103;6.96288;3.58981;3.61835;2
GYRO;8.903;846682.103;-6.01620;0.06439;-1.68822;2
MAGN;8.903;846682.103;-18.10150;-37.68616;-9.89227;3
LIGH;8.905;846682.002;37.7;3
LIGH;8.906;846682.053;78.8;3
LIGH;8.906;846682.103;119.8;3
ACCE;8.922;846682.123;7.72217;2.70357;3.46266;2
GYRO;8.923;846682.123;-6.24951;0.14157;-1.56369;2
MAGN;8.923;846682.123;-17.17377;-36.91711;-12.00409;3
ACCE;8.942;846682.143;6.71581;1.58395;2.98732;2
GYRO;8.943;846682.143;-6.49390;0.08165;-1.48445;2
MAGN;8.943;846682.143;-15.84167;-34.16443;-17.55066;3
AHRS;8.944;846682.144;71.7777;-129.5599;-52.3658;-0.09924;-0.76794;-0.62824;3
PRES;8.951;846682.136;1014.6814;3
ACCE;8.962;846682.163;5.29918;0.57947;2.95117;2
GYRO;8.962;846682.163;-6.65559;-0.18190;-1.28244;2
MAGN;8.963;846682.163;-15.57922;-32.15637;-20.88470;3
ACCE;8.982;846682.183;5.17744;-0.48814;3.27884;2
GYRO;8.982;846682.183;-6.58585;-0.47699;-0.97572;2
MAGN;8.983;846682.183;-14.79797;-30.16510;-22.83478;3
PRES;8.983;846682.170;1014.6723;3
ACCE;9.002;846682.204;6.47531;-1.37787;3.54593;2
GYRO;9.002;846682.204;-6.38954;-0.58417;-0.75401;2
MAGN;9.003;846682.204;-13.88550;-25.07172;-28.34778;3
LIGH;9.003;846682.153;196.9;3
LIGH;9.003;846682.204;289.3;3
PRES;9.011;846682.204;1014.6723;3
ACCE;9.022;846682.224;8.19540;-1.23445;4.63828;2
GYRO;9.022;846682.224;-6.06409;-0.65129;-0.73712;2
MAGN;9.023;846682.224;-13.72833;-22.26868;-31.54907;3
ACCE;9.041;846682.244;9.27843;-1.16528;6.58939;2
GYRO;9.042;846682.244;-5.13754;-0.87715;-0.95529;2
MAGN;9.042;846682.244;-14.30817;-17.65594;-32.30133;3
PRES;9.043;846682.237;1014.6723;3
SOUN;9.044;231.06;0.00705;50.95
ACCE;9.061;846682.264;10.23390;-2.77838;7.12999;2
GYRO;9.062;846682.264;-3.85034;-1.16734;-1.37604;2
MAGN;9.062;846682.264;-14.43939;-9.95483;-34.31854;3
PRES;9.070;846682.271;1014.6723;3
ACCE;9.080;846682.284;11.27544;-3.36754;7.32829;2
GYRO;9.081;846682.284;-2.68021;-1.55833;-1.87624;2
MAGN;9.081;846682.284;-14.23340;-7.01904;-35.32257;3
ACCE;9.100;846682.304;11.24152;-2.96715;8.32352;2
GYRO;9.101;846682.304;-1.57352;-1.98299;-2.58502;2
MAGN;9.101;846682.304;-15.71655;-5.96466;-36.14807;3
PRES;9.102;846682.304;1014.6723;3
LIGH;9.102;846682.254;282.5;3
LIGH;9.103;846682.304;248.8;3
ACCE;9.120;846682.324;10.65623;-2.68343;8.57762;2
GYRO;9.121;846682.324;-0.50250;-2.16928;-3.36736;2
MAGN;9.121;846682.324;-18.11676;-3.60413;-35.35614;3
PRES;9.129;846682.338;1014.6723;3
ACCE;9.140;846682.345;11.04561;-2.38940;8.31271;2
GYRO;9.140;846682.345;0.03607;-2.11935;-3.90826;2
MAGN;9.141;846682.345;-18.94226;-2.66266;-34.66644;3
AHRS;9.141;846682.342;45.3257;2.4347;-174.7571;0.03720;-0.38392;-0.92124;3
ACCE;9.160;846682.365;12.13245;-1.56979;9.45435;2
GYRO;9.160;846682.365;0.57504;-2.07219;-4.27969;2
MAGN;9.161;846682.365;-19.75098;-3.00751;-33.87604;3
ACCE;9.179;846682.385;13.65041;-0.39651;10.21901;2
GYRO;9.180;846682.385;1.48482;-2.09807;-4.68900;2
MAGN;9.180;846682.385;-19.76471;-4.93774;-32.70721;3
PRES;9.189;846682.371;1014.6723;3
ACCE;9.199;846682.405;14.93697;0.26651;9.84219;2
GYRO;9.200;846682.405;2.50818;-2.16431;-5.37944;2
MAGN;9.200;846682.405;-19.61517;-5.67780;-32.37000;3
LIGH;9.202;846682.355;215.7;3
LIGH;9.203;846682.405;182.7;3
ACCE;9.219;846682.425;14.99631;-0.09470;11.09406;2
GYRO;9.220;846682.425;3.44231;-2.44035;-6.31236;2
MAGN;9.220;846682.425;-21.49048;-8.79364;-31.02722;3
PRES;9.220;846682.405;1014.6723;3
ACCE;9.239;846682.445;15.16667;1.61615;11.10240;2
GYRO;9.239;846682.445;4.83797;-2.59456;-7.00877;2
MAGN;9.240;846682.445;-22.13745;-15.48920;-28.56293;3
PRES;9.248;846682.439;1014.6723;3
ACCE;9.258;846682.465;14.27991;1.51894;6.42166;2
GYRO;9.259;846682.465;5.29507;-2.29234;-7.88094;2
MAGN;9.259;846682.465;-22.13745;-17.24091;-27.93884;3
ACCE;9.278;846682.486;12.62910;2.75841;5.18846;2
GYRO;9.279;846682.486;4.88475;-2.02332;-8.51080;2
MAGN;9.279;846682.486;-21.33179;-23.13690;-24.52850;3
PRES;9.280;846682.472;1014.6723;3
ACCE;9.298;846682.506;10.06345;3.79700;5.77623;2
GYRO;9.298;846682.506;4.81020;-1.76187;-8.86803;2
MAGN;9.299;846682.506;-17.14172;-32.70264;-18.97736;3
LIGH;9.304;846682.455;153.7;3
LIGH;9.304;846682.506;125.8;3
PRES;9.307;846682.506;1014.6723;3
ACCE;9.318;846682.526;7.99394;4.12376;5.87706;2
GYRO;9.319;846682.526;5.37451;-1.55974;-8.96143;2
MAGN;9.319;846682.526;-16.25214;-34.50165;-17.93213;3
ACCE;9.338;846682.546;4.78969;3.34837;4.30794;2
GYRO;9.338;846682.546;6.24164;-1.64883;-9.00714;2
MAGN;9.339;846682.546;-9.77020;-37.80365;-14.13727;3
PRES;9.339;846682.539;1014.6723;3
AHRS;9.339;846682.540;23.8872;10.0267;145.6944;-0.02089;0.22220;0.93659;3
ACCE;9.357;846682.566;1.73991;2.65872;1.74438;2
GYRO;9.358;846682.566;6.95113;-1.94261;-8.92760;2
MAGN;9.358;846682.566;1.32141;-42.75665;-5.46265;3
PRES;9.366;846682.573;1014.6723;3
ACCE;9.377;846682.586;-0.15559;2.57744;-0.30293;2
GYRO;9.378;846682.586;7.27100;-2.27663;-8.70630;2
MAGN;9.378;846682.586;2.75116;-43.38379;-4.31519;3
ACCE;9.397;846682.606;0.24397;3.65616;-1.65186;2
GYRO;9.398;846682.606;7.29335;-2.54849;-8.49922;2
MAGN;9.398;846682.606;12.10632;-42.62085;0.62408;3
PRES;9.399;846682.606;1014.6723;3
ACCE;9.416;846682.627;-0.84065;2.60620;-2.47322;2
GYRO;9.417;846682.627;7.07712;-2.54150;-8.53632;2
MAGN;9.418;846682.627;18.79730;-40.83099;7.05414;3
ACCE;9.436;846682.647;-1.52313;0.08322;-2.56703;2
GYRO;9.437;846682.647;6.71582;-2.14333;-8.28658;2
MAGN;9.437;846682.647;19.23065;-40.70282;7.49817;3
ACCE;9.457;846682.667;-1.90541;-1.84807;-1.64728;2
GYRO;9.457;846682.667;6.45526;-1.60124;-8.02144;2
MAGN;9.457;846682.667;28.53394;-30.78003;12.43591;3
PRES;9.458;846682.640;1014.6723;3
LIGH;9.459;846682.556;97.4;3
LIGH;9.460;846682.606;68.9;3
LIGH;9.460;846682.657;40.5;3
ACCE;9.476;846682.687;-3.30315;-4.48645;-1.26907;2
GYRO;9.477;846682.687;6.43631;-0.84805;-7.71527;2
MAGN;9.477;846682.687;32.13654;-20.88165;13.88092;3
PRES;9.485;846682.674;1014.6723;3
ACCE;9.515;846682.707;-5.18037;-5.08940;-4.32936;2
PRES;9.516;846682.707;1014.6723;3
GYRO;9.517;846682.707;6.41631;0.57652;-6.57242;2
MAGN;9.517;846682.707;32.20062;-20.67566;13.90076;3
ACCE;9.535;846682.727;-3.65373;-3.41524;-8.89093;2
GYRO;9.536;846682.727;5.59544;2.27962;-4.67488;2
MAGN;9.536;846682.727;35.04639;-9.28650;14.39819;3
AHRS;9.536;846682.738;46.4603;11.9738;33.2260;0.34850;0.20400;0.30072;3
PRES;9.544;846682.741;1014.6723;3
ACCE;9.555;846682.747;0.11554;-0.97867;-13.54523;2
GYRO;9.556;846682.747;3.52782;3.74751;-3.04865;2
MAGN;9.556;846682.747;35.37445;-0.14801;14.71710;3
LIGH;9.557;846682.707;37.2;3
LIGH;9.557;846682.757;44.5;3
ACCE;9.575;846682.768;-0.63303;-1.00194;-13.45607;2
GYRO;9.576;846682.768;0.78683;5.05910;-2.14516;2
MAGN;9.576;846682.768;35.25696;0.41351;14.87427;3
PRES;9.577;846682.774;1014.6723;3
ACCE;9.595;846682.788;-2.35654;-1.37720;-15.96724;2
GYRO;9.595;846682.788;-1.88278;6.69873;-1.38380;2
MAGN;9.596;846682.788;33.35876;8.84094;17.60864;3
SOUN;9.596;12.21;0.00037;25.41
PRES;9.604;846682.808;1014.6723;3
ACCE;9.615;846682.808;-3.07710;-0.08800;-17.33105;2
GYRO;9.615;846682.808;-4.31128;7.56189;-0.65451;2
MAGN;9.615;846682.808;31.50635;10.07385;22.42737;3
ACCE;9.635;846682.828;-2.56580;1.10222;-16.48524;2
GYRO;9.635;846682.828;-5.91959;7.52669;-0.02399;2
MAGN;9.635;846682.828;30.82581;9.91364;23.20862;3
PRES;9.636;846682.841;1014.6723;3
ACCE;9.654;846682.848;-0.36993;1.85391;-14.87076;2
GYRO;9.654;846682.848;-6.63200;7.22556;0.14525;2
MAGN;9.655;846682.848;25.04883;8.04138;29.89197;3
LIGH;9.656;846682.808;45.2;3
LIGH;9.656;846682.858;44.2;3
PRES;9.663;846682.875;1014.6723;3
ACCE;9.674;846682.868;2.20174;1.31541;-16.12459;2
GYRO;9.674;846682.868;-6.80649;7.49174;-0.12854;2
MAGN;9.675;846682.868;20.40863;3.70636;35.55298;3
ACCE;9.694;846682.888;4.48163;1.86574;-17.75189;2
GYRO;9.694;846682.888;-7.32541;7.89777;-0.62830;2
MAGN;9.694;846682.888;18.92853;2.58484;36.36169;3
ACCE;9.713;846682.909;4.23372;1.96423;-16.70161;2
GYRO;9.714;846682.909;-8.15744;8.09196;-1.02669;2
MAGN;9.714;846682.909;10.33173;-4.32587;40.37018;3
PRES;9.722;846682.909;1014.6723;3
ACCE;9.733;846682.929;3.69211;2.41902;-14.76335;2
GYRO;9.733;846682.929;-8.78705;8.43365;-1.06996;2
MAGN;9.734;846682.929;3.42407;-11.20911;41.29486;3
AHRS;9.734;846682.935;24.9888;88.7109;-2.5148;0.16963;0.67899;0.13589;3
ACCE;9.753;846682.949;3.59526;2.26189;-12.71390;2
GYRO;9.753;846682.949;-9.11234;8.23892;-0.83923;2
MAGN;9.754;846682.949;1.20392;-13.65356;40.42206;3
PRES;9.754;846682.942;1014.6723;3
LIGH;9.756;846682.909;30.0;3
LIGH;9.757;846682.959;12.5;3
ACCE;9.772;846682.969;2.77687;2.07791;-7.99580;2
GYRO;9.773;846682.969;-9.34337;7.78058;-0.47105;2
MAGN;9.773;846682.969;-8.05359;-23.90442;35.83984;3
PRES;9.782;846682.976;1014.6723;3
ACCE;9.792;846682.989;3.89322;3.61661;0.79703;2
GYRO;9.793;846682.989;-8.60588;7.89449;-0.04631;2
MAGN;9.793;846682.989;-13.72833;-30.31311;30.79529;3
ACCE;9.814;846683.009;6.10632;4.83215;2.58084;2
GYRO;9.818;846683.009;-6.66261;8.38603;0.05156;2
MAGN;9.825;846683.009;-14.98566;-31.95038;27.68555;3
PRES;9.826;846683.009;1014.6723;3
ACCE;9.837;846683.029;7.67654;5.93529;2.24855;2
GYRO;9.856;846683.029;-5.05154;7.93654;-0.17247;2
MAGN;9.865;846683.029;-19.07349;-36.87744;16.32690;3
PRES;9.868;846683.043;1014.6723;3
ACCE;9.869;846683.050;7.43790;6.14148;1.87830;2
GYRO;9.870;846683.050;-4.08829;7.05768;-0.76392;2
MAGN;9.911;846683.050;-21.29669;-38.85956;7.98950;3
ACCE;9.911;846683.070;6.47073;5.86494;2.95741;2
GYRO;9.912;846683.070;-3.55859;5.89398;-1.39026;2
MAGN;9.913;846683.070;-20.95032;-39.32190;4.03290;3
PRES;9.913;846683.076;1014.6723;3
ACCE;9.913;846683.090;5.68610;5.31003;4.28313;2
GYRO;9.913;846683.090;-3.05548;4.45345;-1.97443;2
MAGN;9.914;846683.090;-19.18640;-40.07874;-5.88379;3
PRES;9.914;846683.110;1014.6723;3
ACCE;9.914;846683.110;3.99844;4.34702;5.80304;2
GYRO;9.914;846683.110;-2.51251;3.29129;-2.34296;2
MAGN;9.915;846683.110;-17.26074;-39.86511;-10.05707;3
LIGH;9.915;846683.009;6.7;3
LIGH;9.915;846683.060;3.8;3
LIGH;9.915;846683.110;0.9;3
GNSS;9.916;1491988640.000;39.993658;-0.068266;118.000;0.000;27.0;0.0;16;7
GNSS;9.920;1491988640.000;39.993658;-0.068266;118.000;0.000;27.0;0.0;16;7
ACCE;9.931;846683.130;2.28629;3.45892;7.78061;2
GYRO;9.932;846683.130;-1.94228;2.61971;-2.18900;2
MAGN;9.932;846683.130;-15.64026;-39.73083;-10.58350;3
AHRS;9.932;846683.133;6.9925;158.1650;64.4429;-0.51280;0.83529;0.15145;3
ACCE;9.950;846683.150;1.56688;3.36734;8.01767;2
GYRO;9.951;846683.150;-1.41563;2.43614;-1.70760;2
MAGN;9.951;846683.150;-12.02087;-39.17694;-12.95776;3
PRES;9.959;846683.144;1014.6723;3
ACCE;9.970;846683.170;0.94550;3.63892;7.41809;2
GYRO;9.971;846683.170;-1.26416;2.38606;-1.22617;2
MAGN;9.971;846683.170;-10.36530;-38.69171;-15.14282;3
ACCE;9.991;846683.191;0.25717;3.60284;7.50865;2
GYRO;9.992;846683.191;-1.40424;2.41629;-0.77206;2
MAGN;9.992;846683.191;-8.50983;-37.76703;-15.74554;3
PRES;9.992;846683.177;1014.6723;3
LIGH;10.011;846683.160;84.9;3
LIGH;10.012;846683.211;205.6;3
ACCE;10.012;846683.211;0.15520;3.38553;7.95193;2
GYRO;10.013;846683.211;-1.41669;2.27406;-0.40157;2
MAGN;10.013;846683.211;-5.44586;-37.08191;-17.78870;3
PRES;10.019;846683.211;1014.6723;3
ACCE;10.030;846683.231;0.18329;3.17943;8.16023;2
GYRO;10.030;846683.231;-1.14255;1.75134;-0.28864;2
MAGN;10.030;846683.231;-4.47998;-37.51831;-19.24438;3
SOUN;10.035;182.77;0.00558;48.91
ACCE;10.050;846683.251;-0.08357;3.18803;7.67567;2
GYRO;10.050;846683.251;-0.74834;1.10385;-0.37730;2
MAGN;10.050;846683.251;-3.17688;-36.39221;-20.00732;3
PRES;10.051;846683.244;1014.6723;3
ACCE;10.069;846683.271;-0.88776;3.22285;7.22589;2
GYRO;10.069;846683.271;-0.54570;0.62688;-0.46635;2
MAGN;10.069;846683.271;-1.05743;-35.51941;-20.89691;3
PRES;10.078;846683.278;1014.6723;3
ACCE;10.089;846683.291;-1.61603;3.16946;6.92709;2
GYRO;10.089;846683.291;-0.50400;0.36800;-0.38225;2
MAGN;10.090;846683.291;-0.27618;-35.67505;-21.04950;3
ACCE;10.110;846683.311;-1.50270;3.15994;6.57549;2
GYRO;10.110;846683.311;-0.55847;0.14189;-0.19241;2
MAGN;10.110;846683.311;-0.27618;-35.29053;-22.17865;3
PRES;10.111;846683.311;1014.6652;3
LIGH;10.111;846683.261;262.7;3
LIGH;10.112;846683.311;303.7;3
ACCE;10.130;846683.332;-0.75212;3.04471;6.75504;2
GYRO;10.130;846683.332;-0.70616;-0.14394;-0.08908;2
MAGN;10.130;846683.332;-0.27618;-35.40344;-23.21167;3
AHRS;10.131;846683.331;38.2505;-161.9197;114.2220;0.81147;-0.46344;-0.05104;3
PRES;10.138;846683.345;1014.6624;3
ACCE;10.152;846683.352;-0.37924;2.69171;7.81837;2
GYRO;10.153;846683.352;-0.86696;-0.38632;-0.10039;2
MAGN;10.153;846683.352;-0.27618;-35.67505;-23.34595;3
ACCE;10.173;846683.372;-0.22398;2.29341;8.95784;2
GYRO;10.174;846683.372;-0.83772;-0.54329;-0.10878;2
MAGN;10.174;846683.372;0.46387;-34.72748;-23.44818;3
PRES;10.175;846683.378;1014.6624;3
ACCE;10.192;846683.392;-0.13341;2.00311;9.35165;2
GYRO;10.193;846683.392;-0.64011;-0.61519;-0.08298;2
MAGN;10.194;846683.392;0.35706;-32.75757;-24.25232;3
ACCE;10.212;846683.412;-0.12520;1.99411;9.11569;2
GYRO;10.213;846683.412;-0.47476;-0.59384;-0.05135;2
MAGN;10.213;846683.412;0.06104;-31.98853;-24.65820;3
LIGH;10.213;846683.362;337.5;3
LIGH;10.214;846683.412;369.5;3
ACCE;10.232;846683.432;-0.02406;2.33492;8.84895;2
GYRO;10.233;846683.432;-0.44499;-0.49919;-0.07143;2
MAGN;10.233;846683.432;0.17548;-31.87408;-24.32098;3
PRES;10.234;846683.412;1014.6624;3
ACCE;10.248;846683.452;0.08208;2.57901;7.98613;2
GYRO;10.249;846683.452;-0.58977;-0.33803;-0.08067;2
MAGN;10.249;846683.452;0.34637;-31.23016;-25.43945;3
PRES;10.258;846683.446;1014.6624;3
ACCE;10.268;846683.472;0.92735;2.84859;7.27580;2
GYRO;10.269;846683.472;-1.07753;-0.13759;-0.10823;2
MAGN;10.269;846683.472;0.39673;-30.98297;-25.97046;3
ACCE;10.292;846683.493;1.20790;2.79105;6.66476;2
GYRO;10.294;846683.493;-1.87419;0.06996;-0.22012;2
MAGN;10.295;846683.493;-0.10376;-32.22809;-25.72632;3
PRES;10.296;846683.479;1014.6624;3
ACCE;10.311;846683.513;3.03485;2.37141;4.32771;2
GYRO;10.313;846683.513;-2.81572;0.18350;-0.34781;2
MAGN;10.314;846683.513;-0.66071;-30.99823;-26.76697;3
LIGH;10.318;846683.462;401.1;3
LIGH;10.320;846683.513;432.6;3
PRES;10.320;846683.513;1014.6624;3
ACCE;10.330;846683.533;5.62863;1.77927;3.41010;2
GYRO;10.332;846683.533;-4.30591;-0.21761;-0.93730;2
MAGN;10.333;846683.533;-0.77972;-30.47943;-27.11945;3
AHRS;10.334;846683.528;0.0000;-0.0000;-0.0000;0.00000;0.00000;0.00000;3
ACCE;10.350;846683.553;6.28302;0.52545;4.85364;2
GYRO;10.356;846683.553;-6.04678;-0.21835;-2.05420;2
MAGN;10.359;846683.553;-0.77972;-28.06549;-28.95813;3
PRES;10.361;846683.546;1014.6624;3
ACCE;10.367;846683.573;4.61461;-3.04773;4.39020;2
GYRO;10.370;846683.573;-7.67415;0.72960;-3.34242;2
MAGN;10.372;846683.573;0.04578;-21.97266;-31.29730;3
PRES;10.376;846683.580;1014.6624;3
ACCE;10.391;846683.593;2.50597;-5.17204;6.50078;2
GYRO;10.392;846683.593;-8.37891;0.37183;-3.85245;2
MAGN;10.393;846683.593;0.22888;-20.76111;-31.71234;3
ACCE;10.408;846683.613;0.02075;-6.50807;9.92642;2
GYRO;10.412;846683.613;-8.28107;0.44690;-3.56401;2
MAGN;10.413;846683.613;-0.34943;-15.29694;-35.37292;3
PRES;10.414;846683.613;1014.6624;3
LIGH;10.417;846683.563;505.0;3
LIGH;10.418;846683.613;588.0;3
ACCE;10.427;846683.634;-1.33226;-6.11853;10.84056;2
GYRO;10.431;846683.634;-6.95093;1.24316;-2.97108;2
MAGN;10.432;846683.634;1.77002;-3.65448;-36.69891;3
ACCE;10.449;846683.654;-0.35258;-6.16141;8.75838;2
GYRO;10.452;846683.654;-5.12283;1.33057;-2.43105;2
MAGN;10.453;846683.654;2.07825;-2.15912;-36.79962;3
ACCE;10.470;846683.674;1.62144;-7.65016;5.21570;2
GYRO;10.472;846683.674;-3.94368;1.39972;-2.59534;2
MAGN;10.476;846683.674;0.53864;5.81512;-36.79962;3
PRES;10.478;846683.647;1014.6624;3
ACCE;10.487;846683.694;0.92229;-9.65219;3.57004;2
GYRO;10.493;846683.694;-3.46539;0.98586;-2.87224;2
MAGN;10.496;846683.694;2.91138;14.07471;-34.34296;3
PRES;10.498;846683.681;1014.6624;3
ACCE;10.507;846683.714;-0.24597;-10.56717;5.07518;2
GYRO;10.511;846683.714;-3.12889;0.61847;-2.62421;2
MAGN;10.518;846683.714;3.08685;14.59808;-34.17358;3
LIGH;10.519;846683.664;412.5;3
LIGH;10.519;846683.714;170.6;3
ACCE;10.528;846683.734;1.17439;-9.92493;5.32172;2
GYRO;10.529;846683.734;-2.47729;0.51585;-2.07649;2
MAGN;10.529;846683.734;1.61438;18.67065;-32.73773;3
AHRS;10.529;846683.726;72.5335;-0.9630;25.2584;0.57869;0.12272;0.17143;3
PRES;10.532;846683.714;1014.6624;3
ACCE;10.547;846683.754;2.50653;-10.66722;3.61676;2
GYRO;10.548;846683.754;-2.06862;0.55043;-1.69719;2
MAGN;10.548;846683.754;0.90790;22.10693;-31.06995;3
PRES;10.553;846683.748;1014.6624;3
ACCE;10.584;846683.775;2.87137;-11.51379;4.48665;2
PRES;10.585;846683.781;1014.6624;3
GYRO;10.585;846683.775;-1.96471;0.67545;-1.31638;2
MAGN;10.585;846683.775;0.89874;22.15424;-31.04706;3
SOUN;10.586;68.57;0.00209;40.39
ACCE;10.607;846683.795;3.15106;-12.31500;5.18806;2
GYRO;10.608;846683.795;-1.56380;0.74034;-0.89490;2
MAGN;10.608;846683.795;0.71106;23.75031;-30.11475;3
PRES;10.616;846683.815;1014.6624;3
LIGH;10.617;846683.765;130.1;3
LIGH;10.617;846683.815;141.7;3
ACCE;10.627;846683.815;3.70686;-12.52863;5.69002;2
GYRO;10.627;846683.815;-0.76176;0.53558;-0.98526;2
MAGN;10.627;846683.815;0.06104;26.99890;-26.29852;3
ACCE;10.646;846683.835;3.18495;-13.48506;7.11479;2
GYRO;10.647;846683.835;0.45685;0.10295;-1.41673;2
MAGN;10.647;846683.835;0.02747;27.03094;-26.22223;3
PRES;10.648;846683.848;1014.6624;3
ACCE;10.662;846683.855;1.81136;-14.19737;8.91295;2
GYRO;10.662;846683.855;2.24052;-0.61720;-1.60989;2
MAGN;10.663;846683.855;-0.53253;27.38495;-25.23499;3
PRES;10.671;846683.882;1014.6624;3
ACCE;10.681;846683.875;2.89467;-13.59064;11.09215;2
GYRO;10.682;846683.875;4.82167;-1.60657;-1.68701;2
MAGN;10.683;846683.875;-1.45264;26.16119;-26.13525;3
ACCE;10.702;846683.895;3.38713;-15.88675;10.23279;2
GYRO;10.702;846683.895;6.92389;-2.38895;-2.07216;2
MAGN;10.703;846683.895;-1.62201;25.86670;-26.50299;3
LIGH;10.714;846683.865;138.8;3
LIGH;10.714;846683.916;132.3;3
ACCE;10.722;846683.916;5.18059;-16.07370;11.36235;2
GYRO;10.722;846683.916;8.58940;-3.13631;-2.70393;2
MAGN;10.723;846683.916;-3.37830;22.75696;-29.55780;3
AHRS;10.724;846683.924;0.0000;-0.0000;-0.0000;0.00000;0.00000;0.00000;3
PRES;10.731;846683.916;1014.6624;3
ACCE;10.741;846683.936;5.94630;-16.41193;10.48553;2
GYRO;10.742;846683.936;10.11436;-3.83148;-3.98003;2
MAGN;10.743;846683.936;-6.83441;16.44135;-32.37000;3
ACCE;10.761;846683.956;4.56444;-15.43683;8.89452;2
GYRO;10.765;846683.956;11.49951;-4.87253;-5.41451;2
MAGN;10.766;846683.956;-7.26318;14.43024;-33.14514;3
PRES;10.767;846683.949;1014.6646;3
ACCE;10.780;846683.976;3.04341;-12.89670;6.62746;2
GYRO;10.781;846683.976;12.64468;-5.52196;-6.43629;2
MAGN;10.781;846683.976;-10.36224;2.47498;-36.07788;3
PRES;10.790;846683.983;1014.6723;3
ACCE;10.800;846683.996;2.57426;-9.85065;2.69713;2
GYRO;10.801;846683.996;13.12822;-5.28719;-6.90819;2
MAGN;10.801;846683.996;-15.07416;-9.19800;-33.84552;3
LIGH;10.814;846683.966;142.6;3
LIGH;10.814;846684.016;157.1;3
GNSS;10.818;1491988641.000;39.993656;-0.068266;118.000;0.000;28.0;0.0;16;7
ACCE;10.820;846684.016;1.61865;-7.09737;0.01118;2
GYRO;10.821;846684.016;12.80180;-4.68890;-6.91573;2
MAGN;10.821;846684.016;-15.51361;-13.13477;-31.93817;3
PRES;10.821;846684.016;1014.6723;3
GNSS;10.824;1491988641.000;39.993656;-0.068266;118.000;0.000;28.0;0.0;16;7
ACCE;10.840;846684.036;0.97697;-4.20206;-2.53191;2
GYRO;10.840;846684.036;12.45328;-4.50699;-6.61555;2
MAGN;10.840;846684.036;-16.19568;-28.90778;-22.16644;3
PRES;10.849;846684.050;1014.6723;3
ACCE;10.859;846684.057;-0.19693;-3.10953;-2.62114;2
GYRO;10.860;846684.057;12.02933;-4.55550;-6.47414;2
MAGN;10.860;846684.057;-14.06555;-38.02032;-11.53259;3
ACCE;10.879;846684.077;-1.51370;-3.85432;-1.34654;2
GYRO;10.880;846684.077;12.05527;-4.34271;-6.20465;2
MAGN;10.880;846684.077;-11.59668;-39.99023;-7.00378;3
PRES;10.881;846684.083;1014.6723;3
ACCE;10.899;846684.097;-2.32515;-5.14722;-2.61870;2
GYRO;10.899;846684.097;12.61302;-3.39050;-5.67065;2
MAGN;10.900;846684.097;-3.97186;-43.98956;8.41217;3
PRES;10.908;846684.117;1014.6635;3
LIGH;10.915;846684.067;121.5;3
LIGH;10.916;846684.117;73.2;3
ACCE;10.919;846684.117;-2.88374;-7.19109;-5.40822;2
GYRO;10.919;846684.117;13.14500;-2.38121;-5.11279;2
MAGN;10.920;846684.117;-0.27618;-42.37823;18.32581;3
AHRS;10.920;846684.121;30.2566;56.6292;162.5921;-0.41783;0.29640;0.85879;3
ACCE;10.939;846684.137;-2.77460;-10.19383;-8.81589;2
GYRO;10.939;846684.137;13.54616;-1.82426;-4.72972;2
MAGN;10.939;846684.137;2.78625;-38.97400;22.11914;3
ACCE;10.958;846684.157;-3.37126;-12.29936;-11.09325;2
GYRO;10.959;846684.157;13.63809;-1.82051;-4.45248;2
MAGN;10.959;846684.157;9.95636;-27.59094;31.93817;3
PRES;10.968;846684.151;1014.6624;3
ACCE;10.978;846684.177;-4.16975;-12.97232;-12.18050;2
GYRO;10.978;846684.177;13.26318;-2.03357;-3.96536;2
MAGN;10.979;846684.177;12.50458;-18.91785;36.70044;3
ACCE;10.998;846684.198;-3.80421;-12.45920;-13.29214;2
GYRO;10.998;846684.198;12.41089;-1.55293;-3.04001;2
MAGN;10.999;846684.198;13.18817;-11.69281;38.16986;3
PRES;10.999;846684.184;1014.6624;3
ACCE;11.018;846684.218;-1.40807;-10.30817;-14.58954;2
GYRO;11.018;846684.218;10.89561;-0.35837;-2.01932;2
MAGN;11.019;846684.218;14.68353;5.43823;38.02032;3
PRES;11.027;846684.218;1014.6624;3
SOUN;11.028;118.52;0.00362;45.15
ACCE;11.037;846684.238;1.60849;-7.59843;-17.59009;2
GYRO;11.038;846684.238;8.48320;0.87897;-1.38947;2
MAGN;11.038;846684.238;15.36407;14.43024;34.89685;3
ACCE;11.057;846684.258;3.81767;-4.86208;-19.92146;2
GYRO;11.058;846684.258;4.73029;1.15768;-1.22565;2
MAGN;11.058;846684.258;14.50653;19.16199;31.32782;3
PRES;11.059;846684.251;1014.6624;3
LIGH;11.070;846684.167;54.8;3
LIGH;11.071;846684.218;44.4;3
LIGH;11.071;846684.268;34.1;3
ACCE;11.077;846684.278;5.46584;-3.57924;-17.71437;2
GYRO;11.077;846684.278;1.06047;0.89716;-1.61684;2
MAGN;11.078;846684.278;12.70294;26.26648;24.65820;3
PRES;11.086;846684.285;1014.6624;3
ACCE;11.097;846684.298;4.93349;-4.59724;-14.51028;2
GYRO;11.097;846684.298;-0.99310;1.07896;-2.23959;2
MAGN;11.097;846684.298;11.83167;28.00446;21.93604;3
ACCE;11.117;846684.318;3.23845;-5.78928;-13.43501;2
GYRO;11.118;846684.318;-2.29677;1.61798;-2.34949;2
MAGN;11.119;846684.318;10.95886;28.52478;22.10693;3
PRES;11.119;846684.318;1014.6624;3
AHRS;11.119;846684.319;23.1586;70.5357;50.6688;-0.09392;0.58137;0.44701;3
ACCE;11.136;846684.339;1.71558;-6.12030;-13.25194;2
GYRO;11.137;846684.339;-3.35892;2.17157;-2.00919;2
MAGN;11.137;846684.339;8.61511;29.99878;23.05756;3
PRES;11.146;846684.352;1014.6624;3
ACCE;11.156;846684.359;0.88048;-5.67601;-13.53775;2
GYRO;11.156;846684.359;-4.21700;2.66092;-1.57245;2
MAGN;11.157;846684.359;7.29218;30.85327;23.73962;3
LIGH;11.166;846684.318;28.8;3
LIGH;11.167;846684.369;25.6;3
ACCE;11.176;846684.379;1.53333;-4.96948;-13.95642;2
GYRO;11.176;846684.379;-4.89349;2.96906;-1.13466;2
MAGN;11.177;846684.379;4.87061;29.59900;24.96796;3
PRES;11.177;846684.386;1014.6718;3
ACCE;11.196;846684.399;3.27045;-4.54338;-14.56516;2
GYRO;11.196;846684.399;-5.49393;3.20567;-0.96169;2
MAGN;11.196;846684.399;1.18713;26.38397;28.31116;3
ACCE;11.215;846684.419;4.86987;-4.88133;-14.83206;2
GYRO;11.216;846684.419;-6.08971;3.12453;-1.15189;2
MAGN;11.216;846684.419;-0.10834;24.82147;29.97437;3
ACCE;11.235;846684.439;4.99820;-5.53287;-13.56352;2
GYRO;11.236;846684.439;-6.78117;2.76273;-1.43570;2
MAGN;11.236;846684.439;-1.06354;22.17560;32.77130;3
PRES;11.236;846684.419;1014.6723;3
ACCE;11.255;846684.459;3.42186;-5.49236;-11.75148;2
GYRO;11.255;846684.459;-7.50092;2.76567;-1.38687;2
MAGN;11.256;846684.459;-4.35791;16.37878;36.64703;3
PRES;11.264;846684.453;1014.6723;3
LIGH;11.267;846684.419;21.0;3
LIGH;11.267;846684.470;16.0;3
ACCE;11.274;846684.480;1.69830;-4.52921;-10.51260;2
GYRO;11.275;846684.480;-7.98843;3.07007;-0.79277;2
MAGN;11.275;846684.480;-5.82581;14.09607;37.84943;3
ACCE;11.295;846684.500;1.94441;-2.90465;-9.14183;2
GYRO;11.295;846684.500;-8.08443;3.31020;0.06694;2
MAGN;11.295;846684.500;-8.83484;8.09784;38.75275;3
PRES;11.296;846684.486;1014.6723;3
ACCE;11.314;846684.520;4.65276;-1.14963;-7.84663;2
GYRO;11.314;846684.520;-7.87306;3.71422;0.61653;2
MAGN;11.315;846684.520;-11.86218;-1.72577;39.85748;3
AHRS;11.315;846684.517;-3.0666;110.3039;35.6183;-0.26547;0.77639;0.15379;3
PROX;11.317;846684.419;0.0;3
PRES;11.323;846684.520;1014.6723;3
ACCE;11.334;846684.540;8.20587;-0.25523;-6.55130;2
GYRO;11.334;846684.540;-7.57159;3.99944;0.50774;2
MAGN;11.334;846684.540;-12.55188;-4.67377;40.14587;3
ACCE;11.354;846684.560;9.79149;0.09990;-4.41380;2
GYRO;11.354;846684.560;-7.27753;3.77426;0.01883;2
MAGN;11.355;846684.560;-16.30554;-10.90698;38.43842;3
PRES;11.355;846684.553;1014.6783;3
LIGH;11.368;846684.520;10.2;3
LIGH;11.368;846684.570;4.2;3
ACCE;11.373;846684.580;9.69035;1.61510;-2.68071;2
GYRO;11.374;846684.580;-6.81389;3.41277;-0.43719;2
MAGN;11.374;846684.580;-19.77692;-19.31305;32.72247;3
PRES;11.383;846684.587;1014.6823;3
ACCE;11.393;846684.600;9.40875;4.33841;-1.72981;2
GYRO;11.393;846684.600;-6.10982;3.05769;-0.75479;2
MAGN;11.394;846684.600;-20.45593;-21.26312;31.12335;3
ACCE;11.413;846684.621;9.90456;6.02803;-1.56226;2
GYRO;11.414;846684.621;-5.30595;2.85776;-1.07927;2
MAGN;11.414;846684.621;-23.41919;-25.29144;26.39313;3
PRES;11.415;846684.621;1014.6736;3
ACCE;11.433;846684.641;10.15565;5.52008;-1.67148;2
GYRO;11.433;846684.641;-4.72461;2.80592;-1.49487;2
MAGN;11.434;846684.641;-24.01733;-29.72412;21.58813;3
PRES;11.442;846684.654;1014.6723;3
ACCE;11.453;846684.661;9.51680;5.50591;-3.21545;2
GYRO;11.454;846684.661;-4.51172;2.70374;-1.65526;2
MAGN;11.454;846684.661;-23.98682;-30.47943;20.78705;3
ACCE;11.473;846684.681;9.89882;5.62991;-2.48845;2
GYRO;11.473;846684.681;-5.18027;2.73892;-1.52750;2
MAGN;11.474;846684.681;-24.70856;-33.78601;15.01770;3
ACCE;11.492;846684.701;10.03560;5.63922;-2.13768;2
GYRO;11.493;846684.701;-5.76494;2.50259;-1.67967;2
MAGN;11.493;846684.701;-24.09210;-35.36377;8.74023;3
PRES;11.501;846684.688;1014.6723;3
ACCE;11.512;846684.721;9.67650;5.25697;-1.09798;2
GYRO;11.513;846684.721;-6.32253;1.98334;-1.95781;2
MAGN;11.513;846684.721;-23.98682;-35.50720;7.98950;3
AHRS;11.513;846684.714;9.4624;156.8551;119.5815;-0.83542;0.50555;0.21343;3
LIGH;11.524;846684.621;2.2;3
LIGH;11.525;846684.671;1.3;3
LIGH;11.525;846684.721;0.3;3
ACCE;11.532;846684.741;8.16998;4.12711;-1.09431;2
GYRO;11.533;846684.741;-6.91586;1.56155;-2.17487;2
MAGN;11.533;846684.741;-23.68164;-36.42731;0.79651;3
PRES;11.533;846684.721;1014.6723;3
ACCE;11.552;846684.762;7.02045;1.82230;0.08807;2
GYRO;11.552;846684.762;-7.59373;1.13516;-1.97223;2
MAGN;11.552;846684.762;-21.29669;-37.60834;-7.38831;3
PRES;11.561;846684.755;1014.6763;3
ACCE;11.571;846684.782;6.02374;1.02863;1.28815;2
GYRO;11.572;846684.782;-8.00146;0.83572;-1.40329;2
MAGN;11.572;846684.782;-21.12885;-37.68616;-7.92389;3
SOUN;11.576;12.45;0.00038;25.58
ACCE;11.591;846684.802;6.45094;-0.15866;2.08818;2
GYRO;11.592;846684.802;-8.44894;0.67589;-0.76482;2
MAGN;11.592;846684.802;-20.80231;-33.78296;-14.93073;3
PRES;11.593;846684.788;1014.6823;3
ACCE;11.611;846684.822;6.48643;-0.98238;5.76509;2
GYRO;11.611;846684.822;-8.53903;0.73804;-0.29414;2
MAGN;11.612;846684.822;-17.29889;-29.85229;-23.09418;3
LIGH;11.619;846684.772;43.3;3
LIGH;11.620;846684.822;105.5;3
PRES;11.620;846684.822;1014.6823;3
ACCE;11.651;846684.842;6.38469;-0.25624;8.95911;2
PRES;11.652;846684.856;1014.6823;3
GYRO;11.652;846684.842;-7.86874;0.98071;0.09422;2
MAGN;11.652;846684.842;-17.24854;-29.72717;-23.24066;3
ACCE;11.670;846684.862;7.72598;0.41435;8.40967;2
GYRO;11.671;846684.862;-6.53450;1.26822;0.19554;2
MAGN;11.671;846684.862;-15.91034;-20.51544;-29.89349;3
PRES;11.679;846684.889;1014.6823;3
ACCE;11.690;846684.882;8.56529;-0.02182;6.51263;2
GYRO;11.690;846684.882;-5.20430;1.25551;-0.21648;2
MAGN;11.691;846684.882;-15.74707;-11.87897;-35.15778;3
ACCE;11.710;846684.903;7.50986;-1.15268;4.76984;2
GYRO;11.711;846684.903;-4.33733;1.21599;-0.90414;2
MAGN;11.711;846684.903;-15.70435;-11.57532;-35.26306;3
AHRS;11.711;846684.912;68.7030;165.6746;143.9603;0.75720;-0.32031;-0.27108;3
LIGH;11.721;846684.872;197.1;3
LIGH;11.721;846684.923;296.1;3
PROX;11.721;846684.822;5.0;3
ACCE;11.730;846684.923;6.29950;-2.11067;4.19676;2
GYRO;11.730;846684.923;-3.81979;1.00749;-1.35080;2
MAGN;11.731;846684.923;-14.86053;-6.66199;-36.84082;3
PRES;11.740;846684.923;1014.6823;3
ACCE;11.749;846684.943;6.61711;-3.33397;4.30850;2
GYRO;11.750;846684.943;-3.42099;0.76195;-1.59430;2
MAGN;11.750;846684.943;-12.55188;-0.98572;-37.29095;3
ACCE;11.769;846684.963;6.63344;-4.33557;4.92790;2
GYRO;11.770;846684.963;-2.88141;0.55232;-1.84792;2
MAGN;11.770;846684.963;-12.49084;-0.55695;-37.39014;3
PRES;11.771;846684.956;1014.6823;3
ACCE;11.789;846684.983;6.83205;-4.62852;6.37546;2
GYRO;11.789;846684.983;-2.14246;0.41666;-2.06627;2
MAGN;11.790;846684.983;-11.90643;2.90985;-37.97302;3
PRES;11.798;846684.990;1014.6823;3
ACCE;11.809;846685.003;7.47813;-4.06334;7.72093;2
GYRO;11.809;846685.003;-1.11884;0.40115;-2.13390;2
MAGN;11.810;846685.003;-11.03821;5.21393;-37.12769;3
GNSS;11.818;1491988642.000;39.993653;-0.068267;118.000;0.000;26.0;0.0;16;7
LIGH;11.822;846684.973;262.5;3
LIGH;11.823;846685.023;195.6;3
GNSS;11.823;1491988642.000;39.993653;-0.068267;118.000;0.000;26.0;0.0;16;7
ACCE;11.829;846685.023;9.49042;-3.64934;8.32559;2
GYRO;11.830;846685.023;0.22267;0.28517;-2.33522;2
MAGN;11.830;846685.023;-10.94818;5.60303;-36.97968;3
PRES;11.830;846685.023;1014.6823;3
ACCE;11.848;846685.044;10.59740;-3.20171;8.37373;2
GYRO;11.849;846685.044;1.68297;-0.00081;-3.04703;2
MAGN;11.849;846685.044;-10.70251;7.35931;-36.33881;3
PRES;11.857;846685.057;1014.6823;3
ACCE;11.869;846685.064;10.73570;-4.67813;6.98335;2
GYRO;11.869;846685.064;2.69131;-0.16998;-4.05844;2
MAGN;11.870;846685.064;-11.37543;7.22504;-36.47156;3
WIFI;11.879;846685.069;eduroam;00:13:c3:44:d8:e1;-63
WIFI;11.879;846685.069;UJI;00:13:c3:44:d8:e0;-62
WIFI;11.879;846685.069;Pruebas;2e:d9:9f:d9:fa:21;-82
WIFI;11.879;846685.069;RNCS_24g;90:f6:52:ff:cd:71;-82
WIFI;11.879;846685.069;eduroam;00:17:59:fb:19:51;-76
WIFI;11.879;846685.069;UJI;00:17:59:fb:19:50;-77
WIFI;11.879;846685.069;Pruebas;c8:d1:5e:64:e1:d8;-47
WIFI;11.879;846685.069;TP-LINK_1280;ec:08:6b:23:7b:1d;-81
WIFI;11.879;846685.069;FTE-1DDE;f8:3d:ff:7d:1d:e5;-77
WIFI;11.879;846685.069;RNCS_5g;90:f6:52:ff:cd:72;-78
WIFI;11.879;846685.069;eduroam;00:13:c3:44:d6:e1;-84
WIFI;11.879;846685.069;UJI;00:13:c3:44:d6:e0;-83
WIFI;11.879;846680.932;eduroam;00:14:1c:dd:fc:41;-82
WIFI;11.879;846685.069;TP-LINK_1280_5G;ec:08:6b:23:7b:1c;-86
WIFI;11.879;846685.069;temporal-ap;ec:08:6b:6f:a7:6c;-88
WIFI;11.879;846685.069;UJI;00:1a:a1:5c:f9:60;-83
WIFI;11.879;846685.069;UJI;00:14:69:f2:31:40;-88
WIFI;11.879;846685.069;eduroam;00:13:c3:44:af:f1;-88
WIFI;11.879;846685.069;eduroam;00:14:69:f2:31:41;-87
WIFI;11.879;846680.932;UJI;00:14:1c:dd:fc:40;-82
WIFI;11.879;846685.069;eduroam;00:1a:6d:9b:9a:21;-81
WIFI;11.879;846685.069;eduroam;00:1a:a1:5c:f9:61;-80
WIFI;11.879;846685.069;UJI;00:1a:6d:9b:9a:20;-81
WIFI;11.879;846680.931;IoT;d0:ae:ec:dd:ec:30;-80
WIFI;11.879;846685.069;IRSLab2-2.4GHz;c8:d7:19:09:37:8d;-86
WIFI;11.879;846680.932;guifi.net-CSUJIHumanas-AP1-076;00:15:6d:9a:8f:d5;-87
WIFI;11.879;846680.931;;98:fc:11:6d:a7:5b;-87
WIFI;11.879;846685.069;eduroam;00:13:c3:44:d8:21;-87
WIFI;11.879;846685.069;UJI;00:13:c3:44:af:f0;-86
ACCE;11.903;846685.084;11.03206;-4.08752;6.94711;2
GYRO;11.903;846685.084;3.12700;-0.20538;-4.95557;2
MAGN;11.904;846685.084;-11.33575;6.15540;-36.27625;3
PRES;11.904;846685.091;1014.6823;3
ACCE;11.908;846685.104;10.97630;-4.05965;7.66475;2
GYRO;11.909;846685.104;3.32880;-0.08842;-5.65456;2
MAGN;11.909;846685.104;-11.29303;1.76086;-35.48279;3
AHRS;11.910;846685.110;63.4912;49.8778;-110.7424;0.56616;-0.18881;-0.50843;3
PRES;11.917;846685.124;1014.6823;3
LIGH;11.922;846685.074;201.5;3
LIGH;11.923;846685.124;226.0;3
ACCE;11.927;846685.124;10.46323;-3.27739;9.00984;2
GYRO;11.928;846685.124;3.57486;0.15535;-6.19490;2
MAGN;11.928;846685.124;-11.54327;-0.98572;-34.99451;3
ACCE;11.947;846685.144;10.26512;-1.80795;10.02225;2
GYRO;11.948;846685.144;4.03931;0.49257;-6.61148;2
MAGN;11.949;846685.144;-11.24878;-2.55280;-35.28137;3
PRES;11.949;846685.158;1014.6823;3
ACCE;11.967;846685.164;9.24872;-0.83075;10.81789;2
GYRO;11.967;846685.164;4.71127;0.70049;-6.88605;2
MAGN;11.967;846685.164;-9.95789;-8.38776;-35.10895;3
ACCE;11.986;846685.185;7.90199;0.26453;10.77745;2
GYRO;11.987;846685.185;5.53392;0.86777;-7.00319;2
MAGN;11.987;846685.185;-8.68378;-12.88452;-33.18939;3
ACCE;12.006;846685.205;5.93649;1.42807;9.26004;2
GYRO;12.007;846685.205;6.24417;1.01479;-7.01189;2
MAGN;12.007;846685.205;-7.33337;-15.40222;-32.44324;3
PRES;12.007;846685.191;1014.6823;3
LIGH;12.022;846685.174;230.6;3
LIGH;12.022;846685.225;230.1;3
ACCE;12.026;846685.225;3.06432;2.77715;6.81938;2
GYRO;12.026;846685.225;6.48642;1.29868;-6.76105;2
MAGN;12.026;846685.225;-2.52228;-22.74780;-29.54254;3
PRES;12.035;846685.225;1014.6823;3
ACCE;12.046;846685.245;0.61703;4.14481;4.66226;2
GYRO;12.046;846685.245;6.16006;1.54457;-6.16142;2
MAGN;12.047;846685.245;1.40533;-27.29645;-26.95465;3
ACCE;12.066;846685.265;-0.80238;5.87541;3.27014;2
GYRO;12.066;846685.265;5.56479;1.59247;-5.49957;2
MAGN;12.067;846685.265;3.99780;-28.52173;-24.29047;3
PRES;12.067;846685.258;1014.6823;3
ACCE;12.085;846685.285;-1.64571;6.85269;3.09801;2
GYRO;12.086;846685.285;5.09308;1.43472;-5.02777;2
MAGN;12.086;846685.285;10.50720;-32.16248;-18.02521;3
PRES;12.094;846685.292;1014.6823;3
ACCE;12.105;846685.305;-1.98988;6.99463;3.78850;2
GYRO;12.105;846685.305;4.95712;1.23409;-4.81215;2
MAGN;12.106;846685.305;14.18610;-34.66949;-14.81476;3
AHRS;12.106;846685.307;22.7870;73.1652;-171.8922;0.59399;-0.11693;-0.77688;3
LIGH;12.126;846685.275;185.7;3
LIGH;12.126;846685.326;130.2;3
ACCE;12.127;846685.326;-2.08746;6.31354;4.02078;2
GYRO;12.127;846685.326;5.18524;1.23943;-4.85945;2
MAGN;12.127;846685.326;15.97595;-34.74731;-12.61139;3
SOUN;12.127;177.36;0.00541;48.65
PRES;12.134;846685.326;1014.6823;3
ACCE;12.144;846685.346;-2.52753;5.75031;2.54973;2
GYRO;12.145;846685.346;5.56122;1.43015;-5.00031;2
MAGN;12.145;846685.346;20.40100;-35.07996;-7.92389;3
PRES;12.154;846685.359;1014.6746;3
ACCE;12.164;846685.366;-3.05180;4.95273;1.02113;2
GYRO;12.165;846685.366;5.77026;1.53886;-5.02734;2
MAGN;12.165;846685.366;22.93091;-35.33936;-5.62744;3
ACCE;12.184;846685.386;-3.50206;3.60442;-0.04822;2
GYRO;12.185;846685.386;5.85191;1.70422;-4.88734;2
MAGN;12.185;846685.386;25.99030;-32.28912;-2.12860;3
PRES;12.186;846685.393;1014.6723;3
ACCE;12.204;846685.406;-2.28726;2.75821;-1.93677;2
GYRO;12.204;846685.406;5.78566;2.01422;-4.80389;2
MAGN;12.204;846685.406;30.80902;-27.67029;3.39813;3
ACCE;12.224;846685.426;-1.43619;1.85443;-3.83072;2
GYRO;12.224;846685.426;5.44821;2.37938;-5.10686;2
MAGN;12.225;846685.426;32.51648;-26.12305;5.36499;3
LIGH;12.225;846685.376;92.3;3
LIGH;12.225;846685.426;58.9;3
ACCE;12.243;846685.446;-2.86696;0.13681;-4.39038;2
GYRO;12.244;846685.446;5.05159;2.62996;-5.53540;2
MAGN;12.244;846685.446;33.57849;-22.36633;9.60999;3
PRES;12.244;846685.426;1014.6723;3
ACCE;12.263;846685.467;-4.79860;-2.72583;-4.11458;2
GYRO;12.263;846685.467;4.91783;2.76471;-5.69385;2
MAGN;12.264;846685.467;35.36530;-14.80103;15.09094;3
PRES;12.272;846685.460;1014.6723;3
ACCE;12.283;846685.487;-5.25087;-4.70045;-4.99619;2
GYRO;12.283;846685.487;5.09447;2.87480;-5.39377;2
MAGN;12.283;846685.487;36.04736;-11.54327;16.68549;3
ACCE;12.303;846685.507;-4.32335;-3.93445;-7.61237;2
GYRO;12.303;846685.507;5.31174;2.91202;-4.90727;2
MAGN;12.303;846685.507;34.44672;-5.91125;18.24799;3
PRES;12.304;846685.493;1014.6723;3
AHRS;12.304;846685.505;5.5850;59.2355;124.6620;-0.41751;0.26673;0.78019;3
ACCE;12.323;846685.527;-3.59579;-2.17874;-11.48665;2
GYRO;12.323;846685.527;5.03217;2.78120;-4.61725;2
MAGN;12.323;846685.527;33.30536;2.36816;21.07544;3
PRES;12.332;846685.527;1014.6723;3
ACCE;12.342;846685.547;-3.32364;-1.40538;-13.90959;2
GYRO;12.343;846685.547;3.96629;2.44626;-4.58000;2
MAGN;12.343;846685.547;33.18939;5.04608;22.09930;3
ACCE;12.362;846685.567;-3.65948;-1.94894;-13.32458;2
GYRO;12.362;846685.567;2.48106;2.04742;-4.58157;2
MAGN;12.363;846685.567;31.09741;10.37140;22.55402;3
PRES;12.363;846685.561;1014.6723;3
LIGH;12.379;846685.477;50.7;3
LIGH;12.380;846685.527;49.1;3
LIGH;12.380;846685.577;47.5;3
ACCE;12.381;846685.587;-3.00494;-3.66884;-11.07742;2
GYRO;12.382;846685.587;1.13187;1.70996;-4.45758;2
MAGN;12.382;846685.587;24.54987;16.91742;22.64099;3
PRES;12.391;846685.594;1014.6723;3
ACCE;12.401;846685.608;-1.85095;-4.69315;-8.00880;2
GYRO;12.402;846685.608;0.27353;1.56033;-4.11639;2
MAGN;12.402;846685.608;22.25800;18.62030;22.59216;3
ACCE;12.421;846685.628;-0.00208;-4.83360;-6.15508;2
GYRO;12.422;846685.628;0.14154;1.64700;-3.69937;2
MAGN;12.422;846685.628;21.00067;22.62421;22.59216;3
PRES;12.422;846685.628;1014.6723;3
ACCE;12.441;846685.648;1.77682;-3.90749;-6.94000;2
GYRO;12.441;846685.648;0.52701;1.93994;-3.45767;2
MAGN;12.441;846685.648;18.13049;25.90637;23.72284;3
PRES;12.450;846685.661;1014.6723;3
ACCE;12.461;846685.668;2.31667;-3.19620;-9.45215;2
GYRO;12.462;846685.668;0.83156;1.98734;-3.51538;2
MAGN;12.462;846685.668;17.38129;26.49689;24.06769;3
LIGH;12.477;846685.628;46.6;3
LIGH;12.477;846685.678;46.1;3
ACCE;12.481;846685.688;1.89597;-3.10536;-11.85445;2
GYRO;12.481;846685.688;0.72008;1.88351;-3.69554;2
MAGN;12.481;846685.688;13.32397;28.11279;23.27728;3
ACCE;12.500;846685.708;0.95486;-3.35860;-13.43877;2
GYRO;12.501;846685.708;0.13275;1.73640;-3.61157;2
MAGN;12.501;846685.708;8.04749;31.12488;22.94922;3
AHRS;12.501;846685.703;-11.2538;77.2849;114.3395;-0.56371;0.27257;0.61995;3
PRES;12.510;846685.695;1014.6723;3
ACCE;12.520;846685.728;1.25064;-4.27669;-14.08188;2
GYRO;12.520;846685.728;-0.96274;1.64500;-3.04462;2
MAGN;12.521;846685.728;7.12280;31.69098;22.92023;3
ACCE;12.540;846685.748;1.59198;-4.68158;-13.78441;2
GYRO;12.540;846685.748;-2.43097;1.74203;-2.32819;2
MAGN;12.541;846685.748;2.49786;31.69098;24.61243;3
PRES;12.541;846685.728;1014.6723;3
ACCE;12.560;846685.769;1.08881;-4.53471;-13.41583;2
GYRO;12.560;846685.769;-3.79514;1.92990;-1.56184;2
MAGN;12.560;846685.769;-0.18158;30.65948;24.45526;3
SOUN;12.567;2590.94;0.07907;71.94
PRES;12.569;846685.762;1014.6723;3
LIGH;12.576;846685.728;42.9;3
LIGH;12.576;846685.779;38.8;3
ACCE;12.579;846685.789;0.56950;-4.79138;-14.28654;2
GYRO;12.580;846685.789;-4.88394;2.06833;-0.75009;2
MAGN;12.580;846685.789;-0.44403;30.51910;24.39575;3
ACCE;12.599;846685.809;0.24155;-4.70538;-15.44122;2
GYRO;12.600;846685.809;-5.89653;2.05687;-0.06630;2
MAGN;12.600;846685.809;-2.45209;29.44031;27.25830;3
PRES;12.600;846685.795;1014.6723;3
ACCE;12.619;846685.829;0.20340;-4.14410;-15.22510;2
GYRO;12.619;846685.829;-6.87595;1.84357;0.38965;2
MAGN;12.619;846685.829;-4.67834;25.41962;31.04858;3
PRES;12.628;846685.829;1014.6723;3
ACCE;12.638;846685.849;0.53270;-3.72203;-14.11559;2
GYRO;12.639;846685.849;-7.57327;1.59019;0.75812;2
MAGN;12.639;846685.849;-4.81567;25.15564;31.28662;3
ACCE;12.659;846685.869;1.23947;-3.44460;-12.08372;2
GYRO;12.659;846685.869;-7.86563;1.36685;1.13504;2
MAGN;12.659;846685.869;-6.78558;17.31110;35.12878;3
PRES;12.659;846685.863;1014.6723;3
LIGH;12.677;846685.829;27.6;3
LIGH;12.677;846685.879;14.6;3
ACCE;12.678;846685.889;2.30025;-2.24571;-10.73712;2
GYRO;12.679;846685.889;-7.71838;1.29991;1.33421;2
MAGN;12.679;846685.889;-6.66809;9.28345;38.97552;3
PRES;12.687;846685.896;1014.6723;3
AHRS;12.699;846685.900;-37.1621;134.3701;-148.2697;-0.80665;-0.35770;0.43384;3
ACCE;12.718;846685.910;2.50375;-0.31856;-9.74588;2
GYRO;12.719;846685.910;-7.49268;1.11659;1.38635;2
MAGN;12.719;846685.910;-6.70471;9.13239;39.02283;3
ACCE;12.738;846685.930;3.05475;1.53174;-8.54953;2
GYRO;12.738;846685.930;-7.27939;0.83337;1.44737;2
MAGN;12.739;846685.930;-9.69849;0.59357;40.94238;3
PRES;12.747;846685.930;1014.6723;3
ACCE;12.757;846685.950;3.86044;2.92299;-7.03288;2
GYRO;12.758;846685.950;-7.07040;0.72043;1.47934;2
MAGN;12.758;846685.950;-9.86176;-7.68890;40.14587;3
ACCE;12.777;846685.970;4.71646;4.14334;-5.97133;2
GYRO;12.778;846685.970;-7.00171;0.76653;1.56473;2
MAGN;12.778;846685.970;-10.04944;-8.29468;40.16876;3
PRES;12.779;846685.963;1014.6723;3
LIGH;12.779;846685.930;8.4;3
LIGH;12.779;846685.980;3.9;3
ACCE;12.797;846685.990;6.03612;5.01932;-4.32776;2
GYRO;12.797;846685.990;-7.13080;0.90431;1.66528;2
MAGN;12.798;846685.990;-12.69989;-16.96472;40.04211;3
PRES;12.806;846685.997;1014.6723;3
ACCE;12.817;846686.010;7.05374;5.21318;-2.54491;2
GYRO;12.818;846686.010;-7.30312;1.16835;1.54449;2
MAGN;12.818;846686.010;-14.23340;-22.77069;35.55298;3
GNSS;12.819;1491988643.000;39.993657;-0.068265;118.000;0.000;26.0;0.0;16;7
GNSS;12.822;1491988643.000;39.993657;-0.068265;118.000;0.000;26.0;0.0;16;7
ACCE;12.837;846686.030;7.10582;5.43796;-0.65369;2
GYRO;12.837;846686.030;-7.35901;1.36876;1.36592;2
MAGN;12.838;846686.030;-14.31885;-23.40698;34.93042;3
PRES;12.838;846686.030;1014.6723;3
ACCE;12.856;846686.051;6.69849;5.71823;1.07365;2
GYRO;12.856;846686.051;-7.18724;1.57384;1.25476;2
MAGN;12.857;846686.051;-15.19928;-28.38287;29.82178;3
PRES;12.866;846686.064;1014.6723;3
ACCE;12.876;846686.071;6.33302;5.88235;1.90015;2
GYRO;12.876;846686.071;-6.77664;1.62637;1.22575;2
MAGN;12.877;846686.071;-16.92352;-31.82068;25.05188;3
ACCE;12.896;846686.091;5.90198;6.18771;2.41443;2
GYRO;12.896;846686.091;-6.33517;1.70453;1.21315;2
MAGN;12.897;846686.091;-17.57355;-32.52869;23.81744;3
PRES;12.898;846686.098;1014.6723;3
AHRS;12.898;846686.098;14.2596;163.0397;-120.2052;0.85993;0.47332;-0.06566;3
ACCE;12.916;846686.111;5.89191;6.30612;2.14911;2
GYRO;12.916;846686.111;-6.07219;1.84178;1.15340;2
MAGN;12.917;846686.111;-20.79620;-35.94666;16.40320;3
PRES;12.925;846686.131;1014.6723;3
ACCE;12.935;846686.131;6.00623;5.36275;1.80789;2
GYRO;12.936;846686.131;-6.17516;1.81326;1.05956;2
MAGN;12.937;846686.131;-22.13745;-37.01630;8.81042;3
ACCE;12.955;846686.151;6.66290;5.50443;3.06703;2
GYRO;12.956;846686.151;-6.44888;1.47260;0.91420;2
MAGN;12.956;846686.151;-22.46246;-36.93695;7.07397;3
PRES;12.957;846686.165;1014.6723;3
ACCE;12.975;846686.171;6.82927;6.15276;4.88034;2
GYRO;12.975;846686.171;-6.47826;0.93123;0.46461;2
MAGN;12.976;846686.171;-23.57178;-36.33423;0.14648;3
LIGH;12.989;846686.030;136.1;3
LIGH;12.989;846686.081;304.5;3
LIGH;12.989;846686.131;472.9;3
LIGH;12.990;846686.182;641.3;3
ACCE;12.994;846686.192;6.80199;6.91408;5.31567;2
GYRO;12.995;846686.192;-6.23669;0.32190;-0.26167;2
MAGN;12.995;846686.192;-23.81897;-35.33936;-3.98712;3
ACCE;13.015;846686.212;7.41383;7.05870;2.90517;2
GYRO;13.015;846686.212;-6.07617;-0.48965;-1.13356;2
MAGN;13.016;846686.212;-24.11957;-34.54132;-6.13556;3
PRES;13.016;846686.198;1014.6723;3
ACCE;13.035;846686.232;8.89868;5.72141;2.20731;2
GYRO;13.036;846686.232;-6.46936;-1.35289;-1.98015;2
MAGN;13.036;846686.232;-24.45679;-32.18231;-12.81281;3
PRES;13.043;846686.232;1014.6723;3
ACCE;13.054;846686.252;9.24588;3.20747;2.89172;2
GYRO;13.054;846686.252;-6.90269;-1.47513;-2.42377;2
MAGN;13.055;846686.252;-23.65112;-31.15082;-16.29181;3
ACCE;13.074;846686.272;7.67432;0.45636;2.04326;2
GYRO;13.074;846686.272;-7.31984;-0.98265;-1.88046;2
MAGN;13.075;846686.272;-23.65112;-29.48608;-17.92145;3
PRES;13.075;846686.265;1014.6723;3
LIGH;13.080;846686.232;515.6;3
LIGH;13.080;846686.282;201.6;3
ACCE;13.093;846686.292;5.12532;-1.08856;3.25700;2
GYRO;13.094;846686.292;-7.78528;-0.99504;-0.33165;2
MAGN;13.094;846686.292;-23.02399;-24.95728;-22.59979;3
AHRS;13.095;846686.296;83.8877;62.5470;37.4988;0.41685;0.54926;0.53291;3
PRES;13.103;846686.299;1014.6723;3
ACCE;13.113;846686.312;5.10657;-2.07555;3.86868;2
GYRO;13.114;846686.312;-7.71385;-1.25957;1.34358;2
MAGN;13.114;846686.312;-21.96960;-22.43652;-25.47913;3
SOUN;13.118;1159.99;0.03540;64.96
ACCE;13.133;846686.333;8.19493;-1.69246;3.74075;2
GYRO;13.134;846686.333;-7.25606;-1.38319;2.05936;2
MAGN;13.134;846686.333;-22.73102;-19.61212;-27.43378;3
PRES;13.135;846686.333;1014.6723;3
ACCE;13.153;846686.353;12.46754;-1.49985;3.66260;2
GYRO;13.153;846686.353;-6.63770;-1.12871;1.35405;2
MAGN;13.153;846686.353;-24.47205;-11.45325;-30.58929;3
PRES;13.162;846686.366;1014.6723;3
ACCE;13.172;846686.373;13.76335;-2.58258;2.86691;2
GYRO;13.173;846686.373;-5.92436;-0.61365;-0.22693;2
MAGN;13.173;846686.373;-25.33264;-6.01349;-31.05621;3
LIGH;13.180;846686.333;146.4;3
LIGH;13.181;846686.383;156.9;3
ACCE;13.192;846686.393;12.63406;-3.91373;3.66504;2
GYRO;13.193;846686.393;-5.19849;-0.07254;-1.54539;2
MAGN;13.194;846686.393;-26.28021;-2.55585;-30.59387;3
PRES;13.194;846686.400;1014.6723;3
ACCE;13.212;846686.413;12.42555;-4.77185;4.15479;2
GYRO;13.212;846686.413;-4.20285;0.48451;-2.17442;2
MAGN;13.213;846686.413;-27.67944;3.15857;-29.42963;3
ACCE;13.232;846686.433;12.71039;-4.98668;3.98581;2
GYRO;13.232;846686.433;-3.07220;1.05608;-2.52780;2
MAGN;13.233;846686.433;-28.02277;5.04608;-28.75977;3
ACCE;13.252;846686.453;13.01546;-4.72861;3.95958;2
GYRO;13.252;846686.453;-1.89687;1.54218;-2.89677;2
MAGN;13.253;846686.453;-27.49329;6.81000;-28.41339;3
PRES;13.253;846686.433;1014.6723;3
ACCE;13.271;846686.474;13.91486;-3.47110;5.98793;2
GYRO;13.272;846686.474;-0.28813;1.67995;-3.41071;2
MAGN;13.272;846686.474;-26.73950;8.85468;-28.55072;3
PRES;13.280;846686.467;1014.6723;3
ACCE;13.291;846686.494;14.44666;-3.15637;5.93449;2
GYRO;13.291;846686.494;1.59319;1.65065;-4.09659;2
MAGN;13.292;846686.494;-26.50909;9.23615;-28.92456;3
AHRS;13.292;846686.493;28.8600;6.9136;161.6741;-0.01804;0.25487;0.95675;3
ACCE;13.311;846686.514;14.40259;-3.06836;3.38826;2
GYRO;13.312;846686.514;2.79471;1.75932;-4.86945;2
MAGN;13.312;846686.514;-25.03662;7.57141;-29.78516;3
PRES;13.312;846686.500;1014.6723;3
ACCE;13.330;846686.534;14.31145;-2.17749;2.30460;2
GYRO;13.331;846686.534;3.07727;1.90965;-5.69199;2
MAGN;13.331;846686.534;-24.69788;3.85895;-31.09283;3
LIGH;13.336;846686.433;154.1;3
LIGH;13.337;846686.484;148.0;3
LIGH;13.337;846686.534;141.8;3
PRES;13.340;846686.534;1014.6723;3
ACCE;13.350;846686.554;14.31184;-1.40300;2.36108;2
GYRO;13.351;846686.554;2.77332;2.12981;-6.55212;2
MAGN;13.351;846686.554;-25.16479;2.19727;-31.54907;3
ACCE;13.370;846686.574;13.23926;-1.30177;4.00883;2
GYRO;13.371;846686.574;2.32092;2.49876;-7.25348;2
MAGN;13.371;846686.574;-23.54889;-1.98822;-32.07397;3
PRES;13.372;846686.568;1014.6723;3
ACCE;13.390;846686.594;10.55919;-1.51804;5.95813;2
GYRO;13.390;846686.594;2.27194;2.72609;-7.44684;2
MAGN;13.391;846686.594;-19.20166;-9.75800;-32.04346;3
PRES;13.399;846686.601;1014.6723;3
ACCE;13.410;846686.615;9.06096;-0.51036;7.19005;2
GYRO;13.410;846686.615;2.76552;2.76822;-7.15230;2
MAGN;13.411;846686.615;-17.42859;-12.54883;-31.87714;3
ACCE;13.430;846686.635;7.91599;0.39998;7.04341;2
GYRO;13.430;846686.635;3.48366;2.76106;-6.87392;2
MAGN;13.431;846686.635;-14.73389;-16.87164;-32.44781;3
PRES;13.431;846686.635;1014.6723;3
LIGH;13.432;846686.584;168.4;3
LIGH;13.432;846686.635;208.8;3
ACCE;13.449;846686.655;6.02464;0.62306;6.38222;2
GYRO;13.450;846686.655;4.06738;2.65952;-6.53859;2
MAGN;13.451;846686.655;-7.65533;-21.51337;-31.63910;3
PRES;13.459;846686.668;1014.6723;3
ACCE;13.469;846686.675;4.89703;0.79988;5.69122;2
GYRO;13.469;846686.675;4.35353;2.62708;-6.14265;2
MAGN;13.470;846686.675;-5.32074;-22.60437;-31.22101;3
ACCE;13.489;846686.695;3.16661;0.54839;4.87625;2
GYRO;13.489;846686.695;4.36908;2.56956;-5.84125;2
MAGN;13.490;846686.695;0.14648;-25.77209;-29.60663;3
AHRS;13.491;846686.691;10.4288;21.3225;-173.1583;0.18924;-0.07816;-0.97592;3
ACCE;13.508;846686.715;0.08005;0.01210;4.14085;2
GYRO;13.509;846686.715;4.32120;2.42369;-5.38249;2
MAGN;13.509;846686.715;7.38220;-29.91028;-24.76501;3
PRES;13.518;846686.702;1014.6717;3
ACCE;13.528;846686.735;-2.69124;0.80025;3.89941;2
GYRO;13.529;846686.735;4.31656;2.30795;-4.42084;2
MAGN;13.529;846686.735;8.97369;-30.81512;-23.50922;3
LIGH;13.533;846686.685;180.7;3
LIGH;13.534;846686.735;135.2;3
ACCE;13.548;846686.756;-3.28691;3.09685;3.91368;2
GYRO;13.549;846686.756;4.31810;2.51599;-3.14282;2
MAGN;13.549;846686.756;14.57977;-32.31506;-20.43915;3
PRES;13.549;846686.735;1014.6624;3
SOUN;13.558;2278.20;0.06953;70.82
ACCE;13.568;846686.776;-2.58112;4.50435;2.55002;2
GYRO;13.568;846686.776;4.36429;2.80922;-1.96237;2
MAGN;13.569;846686.776;19.50378;-32.93762;-14.27765;3
PRES;13.577;846686.769;1014.6624;3
ACCE;13.587;846686.796;-1.50998;5.68106;1.88190;2
GYRO;13.588;846686.796;4.39635;2.91512;-1.19066;2
MAGN;13.588;846686.796;20.24078;-32.99408;-13.17444;3
ACCE;13.607;846686.816;-0.04221;7.93248;0.36526;2
GYRO;13.608;846686.816;4.57414;3.07112;-1.04076;2
MAGN;13.608;846686.816;24.18976;-32.55615;-8.74786;3
PRES;13.609;846686.803;1014.6624;3
ACCE;13.627;846686.836;0.66243;8.69739;-1.36150;2
GYRO;13.627;846686.836;4.84409;2.71121;-1.47423;2
MAGN;13.628;846686.836;26.87225;-33.08868;-2.54669;3
LIGH;13.634;846686.786;104.9;3
LIGH;13.634;846686.836;78.4;3
PRES;13.636;846686.836;1014.6624;3
ACCE;13.647;846686.856;0.47130;8.77153;-3.07957;2
GYRO;13.647;846686.856;5.09459;2.59663;-2.03036;2
MAGN;13.648;846686.856;27.13470;-33.16193;-1.85394;3
ACCE;13.667;846686.876;0.96184;8.36270;-3.73453;2
GYRO;13.667;846686.876;4.58217;2.95035;-2.57181;2
MAGN;13.668;846686.876;27.13470;-32.53937;3.92914;3
PRES;13.668;846686.870;1014.6624;3
ACCE;13.686;846686.897;0.35828;6.37149;-3.02827;2
GYRO;13.687;846686.897;4.38466;3.07054;-3.14676;2
MAGN;13.687;846686.897;29.67834;-31.22406;10.90088;3
AHRS;13.688;846686.889;0.0000;-0.0000;-0.0000;0.00000;0.00000;0.00000;3
PRES;13.696;846686.903;1014.6624;3
ACCE;13.706;846686.917;-1.89857;3.87883;-2.37961;2
GYRO;13.707;846686.917;4.74870;3.27875;-3.36798;2
MAGN;13.707;846686.917;29.82483;-31.15082;11.27167;3
ACCE;13.727;846686.937;-4.21481;1.94160;-5.14339;2
GYRO;13.727;846686.937;5.16687;3.42104;-3.09167;2
MAGN;13.728;846686.937;30.65338;-26.02844;17.25769;3
PRES;13.728;846686.937;1014.6624;3
ACCE;13.765;846686.957;-6.35989;-0.31967;-7.92967;2
GYRO;13.766;846686.957;5.15050;3.36781;-2.47418;2
MAGN;13.766;846686.957;30.16205;-21.09528;22.75543;3
ACCE;13.785;846686.977;-5.37163;-1.04002;-9.44406;2
GYRO;13.786;846686.977;4.89914;3.50407;-1.28502;2
MAGN;13.786;846686.977;30.14526;-20.94116;22.86987;3
PRES;13.787;846686.970;1014.6624;3
LIGH;13.789;846686.886;63.2;3
LIGH;13.790;846686.937;50.9;3
LIGH;13.790;846686.987;38.6;3
ACCE;13.805;846686.997;-0.10899;0.41302;-9.32455;2
GYRO;13.806;846686.997;4.23804;3.62334;-0.16402;2
MAGN;13.808;846686.997;29.38995;-14.15558;27.82898;3
PRES;13.821;846687.004;1014.6624;3
GNSS;13.823;1491988644.000;39.993657;-0.068265;117.000;0.000;24.0;0.0;16;7
ACCE;13.838;846687.017;4.83585;0.51421;-8.44336;2
GYRO;13.838;846687.017;3.52074;4.36087;-0.01596;2
MAGN;13.839;846687.017;27.13470;-8.69446;31.28662;3
GNSS;13.840;1491988644.000;39.993657;-0.068265;117.000;0.000;24.0;0.0;16;7
ACCE;13.846;846687.038;6.62401;-0.41626;-7.64154;2
GYRO;13.847;846687.038;3.05162;4.94164;-0.50653;2
MAGN;13.847;846687.038;26.90430;-8.46710;31.59027;3
PRES;13.848;846687.038;1014.6624;3
ACCE;13.865;846687.058;5.88463;-1.51375;-9.02257;2
GYRO;13.865;846687.058;3.13492;5.48027;-0.97937;2
MAGN;13.866;846687.058;23.77777;-5.44891;35.35309;3
PRES;13.874;846687.071;1014.6624;3
ACCE;13.884;846687.078;3.89114;-2.31525;-11.75031;2
GYRO;13.885;846687.078;3.29309;5.58734;-1.32454;2
MAGN;13.885;846687.078;19.23065;-1.82343;38.01422;3
AHRS;13.886;846687.086;44.6729;116.0174;-85.2411;0.67937;0.44093;-0.09464;3
LIGH;13.887;846687.038;37.6;3
LIGH;13.888;846687.088;41.3;3
ACCE;13.904;846687.098;1.56532;-3.30740;-14.16812;2
GYRO;13.904;846687.098;3.14435;5.39192;-1.16357;2
MAGN;13.905;846687.098;18.12134;-1.17950;38.15002;3
PRES;13.906;846687.105;1014.6624;3
ACCE;13.924;846687.118;1.45821;-2.91904;-14.42490;2
GYRO;13.924;846687.118;2.56407;5.12294;-0.36346;2
MAGN;13.925;846687.118;10.26611;3.28674;39.10217;3
PRES;13.933;846687.138;1014.6624;3
ACCE;13.943;846687.138;3.39880;-1.62334;-13.72926;2
GYRO;13.944;846687.138;1.73920;4.87828;0.38664;2
MAGN;13.944;846687.138;5.44128;5.54962;39.65454;3
ACCE;13.964;846687.158;4.94878;0.16672;-13.12415;2
GYRO;13.965;846687.158;1.12784;4.38065;0.67854;2
MAGN;13.965;846687.158;4.26178;6.07147;39.65454;3
PRES;13.966;846687.172;1014.6624;3
ACCE;13.983;846687.179;5.50319;1.94621;-14.18320;2
GYRO;13.984;846687.179;0.68867;3.69971;0.52232;2
MAGN;13.984;846687.179;-1.51367;9.12781;39.19830;3
LIGH;13.986;846687.138;31.2;3
LIGH;13.987;846687.189;17.7;3
ACCE;14.003;846687.199;4.89571;3.86156;-15.71921;2
GYRO;14.003;846687.199;0.05484;2.76495;0.17339;2
MAGN;14.004;846687.199;-4.81567;12.42065;37.52136;3
ACCE;14.023;846687.219;3.55574;3.40337;-15.65726;2
GYRO;14.024;846687.219;-0.87631;1.90961;0.15092;2
MAGN;14.024;846687.219;-5.83801;12.33521;37.43896;3
PRES;14.025;846687.205;1014.6624;3
ACCE;14.043;846687.239;3.91212;1.59621;-14.58727;2
GYRO;14.043;846687.239;-1.68375;2.05487;0.54807;2
MAGN;14.044;846687.239;-9.17206;11.85608;36.61499;3
PRES;14.055;846687.239;1014.6624;3
ACCE;14.062;846687.259;5.48790;-0.29756;-13.95990;2
GYRO;14.063;846687.259;-2.39906;2.69789;0.91653;2
MAGN;14.063;846687.259;-10.02960;11.24725;35.06012;3
AHRS;14.090;846687.284;21.4194;176.1761;-99.4598;0.75331;0.63005;0.09504;3
ACCE;14.091;846687.279;7.03131;-1.67599;-12.42162;2
GYRO;14.092;846687.279;-3.16084;3.45377;0.92236;2
MAGN;14.093;846687.279;-10.34241;10.72845;35.56824;3
PRES;14.094;846687.273;1014.6624;3
LIGH;14.094;846687.239;11.0;3
LIGH;14.095;846687.289;6.0;3
ACCE;14.103;846687.299;7.81111;-2.07945;-9.96812;2
GYRO;14.104;846687.299;-3.86426;4.17072;0.60817;2
MAGN;14.104;846687.299;-12.42065;8.52509;36.75537;3
SOUN;14.109;770.44;0.02351;61.41
PRES;14.114;846687.306;1014.6624;3
ACCE;14.122;846687.320;8.68597;-0.94226;-7.63751;2
GYRO;14.123;846687.320;-4.27994;4.40868;0.23924;2
MAGN;14.124;846687.320;-15.24200;6.38733;36.86523;3
PROX;14.144;846687.239;0.0;3
ACCE;14.145;846687.340;9.04836;-0.25548;-5.06020;2
GYRO;14.146;846687.340;-4.16293;4.17035;-0.13214;2
MAGN;14.147;846687.340;-16.71906;5.40619;36.26556;3
PRES;14.148;846687.340;1014.6624;3
ACCE;14.164;846687.360;9.25534;0.74646;-2.77969;2
GYRO;14.165;846687.360;-3.50626;3.90674;-0.33348;2
MAGN;14.169;846687.360;-20.70007;1.51672;34.09119;3
PRES;14.171;846687.373;1014.6624;3
ACCE;14.183;846687.380;9.16197;1.36871;-1.99724;2
GYRO;14.184;846687.380;-2.67900;3.87259;-0.31082;2
MAGN;14.185;846687.380;-22.97821;-1.99127;32.27081;3
LIGH;14.191;846687.340;3.8;3
LIGH;14.193;846687.390;2.3;3
ACCE;14.204;846687.400;9.58528;2.12599;-2.25038;2
GYRO;14.206;846687.400;-2.12157;3.94231;-0.17780;2
MAGN;14.207;846687.400;-25.11139;-3.26691;31.99463;3
PRES;14.210;846687.407;1014.6624;3
ACCE;14.222;846687.420;10.15262;2.94366;-2.76210;2
GYRO;14.224;846687.420;-2.05162;4.08006;-0.04686;2
MAGN;14.228;846687.420;-29.51050;-5.89752;29.87518;3
PRES;14.230;846687.440;1014.6624;3
ACCE;14.242;846687.440;10.43965;3.72356;-3.57100;2
GYRO;14.246;846687.440;-2.49681;4.37256;-0.02797;2
MAGN;14.247;846687.440;-31.38580;-7.01904;27.67792;3
ACCE;14.263;846687.461;10.74542;4.10460;-3.63918;2
GYRO;14.264;846687.461;-3.25401;4.68529;-0.28664;2
MAGN;14.266;846687.461;-32.68280;-7.82623;25.93994;3
ACCE;14.283;846687.481;9.87584;3.16263;-1.83499;2
GYRO;14.284;846687.481;-3.85809;4.79601;-0.68091;2
MAGN;14.294;846687.481;-34.91974;-8.69446;20.61920;3
AHRS;14.297;846687.482;33.5083;-143.2126;-85.3132;-0.54880;-0.72987;-0.40591;3
PRES;14.304;846687.474;1014.6624;3
LIGH;14.306;846687.440;6.3;3
LIGH;14.307;846687.491;11.8;3
ACCE;14.309;846687.501;8.53119;2.26393;0.23700;2
GYRO;14.310;846687.501;-4.09396;5.01923;-0.68158;2
MAGN;14.312;846687.501;-35.75897;-8.69446;17.17834;3
ACCE;14.326;846687.521;8.08276;1.96684;1.19815;2
GYRO;14.329;846687.521;-4.18848;5.52464;-0.44151;2
MAGN;14.331;846687.521;-37.38861;-11.04279;14.52789;3
PRES;14.332;846687.508;1014.6624;3
ACCE;14.347;846687.541;7.51233;1.52950;2.60298;2
GYRO;14.351;846687.541;-4.20039;5.84012;-0.25557;2
MAGN;14.353;846687.541;-39.34784;-14.17389;8.23517;3
PRES;14.355;846687.541;1014.6624;3
ACCE;14.363;846687.561;7.26740;1.28522;3.77534;2
GYRO;14.366;846687.561;-4.09756;5.87799;-0.14133;2
MAGN;14.367;846687.561;-39.79492;-15.06348;5.03693;3
ACCE;14.383;846687.581;7.50742;0.81053;4.02342;2
GYRO;14.389;846687.581;-3.98718;5.62526;-0.25035;2
MAGN;14.391;846687.581;-40.39764;-14.26392;-0.64545;3
PRES;14.392;846687.575;1014.6624;3
ACCE;14.403;846687.602;7.77802;-0.26378;4.13989;2
GYRO;14.405;846687.602;-3.90613;4.90631;-0.61694;2
MAGN;14.412;846687.602;-39.66522;-14.03198;-8.41675;3
PRES;14.414;846687.608;1014.6624;3
ACCE;14.422;846687.622;7.40372;-0.93312;5.01047;2
GYRO;14.424;846687.622;-3.88881;3.75887;-1.11990;2
MAGN;14.426;846687.622;-38.95416;-14.22424;-10.87646;3
ACCE;14.441;846687.642;7.24013;-1.74873;5.99590;2
GYRO;14.443;846687.642;-3.90863;2.81923;-1.60628;2
MAGN;14.448;846687.642;-37.08344;-12.14294;-14.63318;3
PRES;14.450;846687.642;1014.6624;3
LIGH;14.451;846687.541;9.7;3
LIGH;14.453;846687.591;5.5;3
LIGH;14.455;846687.642;1.3;3
ACCE;14.461;846687.662;7.56149;-2.32693;6.17691;2
GYRO;14.463;846687.662;-3.90233;2.36765;-2.02736;2
MAGN;14.465;846687.662;-34.16901;-11.15570;-19.60449;3
PRES;14.468;846687.675;1014.6624;3
ACCE;14.485;846687.682;7.94348;-2.64993;6.42799;2
AHRS;14.489;846687.679;58.2793;-66.7943;-120.8115;-0.21728;-0.59093;-0.76645;3
GYRO;14.492;846687.682;-3.96306;2.05170;-2.59555;2
MAGN;14.494;846687.682;-33.23669;-11.20911;-21.04950;3
ACCE;14.500;846687.702;8.91353;-3.64558;6.54941;2
GYRO;14.502;846687.702;-4.03096;1.81349;-3.33945;2
MAGN;14.503;846687.702;-31.67877;-10.37445;-22.56775;3
ACCE;14.522;846687.722;9.32248;-4.82527;6.57315;2
GYRO;14.524;846687.722;-3.89084;1.44493;-4.13354;2
MAGN;14.528;846687.722;-29.69818;-9.42383;-25.70038;3
PRES;14.529;846687.709;1014.6723;3
ACCE;14.547;846687.743;8.38176;-5.13284;7.93510;2
GYRO;14.548;846687.743;-3.40292;0.90929;-4.64784;2
MAGN;14.550;846687.743;-29.20074;-9.19800;-26.62659;3
PROX;14.553;846687.642;5.0;3
LIGH;14.561;846687.692;91.8;3
LIGH;14.562;846687.743;223.0;3
ACCE;14.563;846687.763;8.65637;-4.78877;8.67256;2
GYRO;14.565;846687.763;-2.54543;0.62416;-4.89088;2
MAGN;14.568;846687.763;-27.77557;-8.55408;-28.01514;3
PRES;14.570;846687.743;1014.6723;3
SOUN;14.571;146.23;0.00446;46.97
ACCE;14.584;846687.783;8.55548;-5.01245;7.38287;2
GYRO;14.587;846687.783;-1.57191;0.38243;-4.98820;2
MAGN;14.589;846687.783;-24.96033;-9.15527;-28.94897;3
PRES;14.591;846687.776;1014.6723;3
ACCE;14.602;846687.803;7.94548;-4.77177;5.09840;2
GYRO;14.604;846687.803;-1.57118;0.25700;-4.95349;2
MAGN;14.606;846687.803;-24.32404;-9.36584;-29.08783;3
ACCE;14.624;846687.823;7.95755;-3.29842;8.23474;2
GYRO;14.628;846687.823;-1.48505;-0.04816;-4.83232;2
MAGN;14.630;846687.823;-24.04633;-8.53424;-30.98755;3
PRES;14.631;846687.810;1014.6723;3
ACCE;14.646;846687.843;8.06067;-3.85133;8.80391;2
GYRO;14.648;846687.843;-0.53186;-0.32922;-4.88974;2
MAGN;14.650;846687.843;-22.00012;-10.90698;-31.38428;3
LIGH;14.651;846687.793;258.7;3
LIGH;14.652;846687.843;269.8;3
PRES;14.653;846687.843;1014.6723;3
ACCE;14.660;846687.863;7.89696;-3.69128;7.37225;2
GYRO;14.662;846687.863;0.24686;-0.55786;-4.81659;2
MAGN;14.663;846687.863;-21.63239;-11.37543;-31.38428;3
ACCE;14.684;846687.884;7.45218;-2.56317;6.51607;2
GYRO;14.688;846687.884;0.40666;-0.67097;-4.50314;2
MAGN;14.689;846687.884;-20.14313;-13.45520;-30.80292;3
PRES;14.691;846687.877;1014.6723;3
AHRS;14.692;846687.877;42.1176;16.0030;-137.8123;0.24926;-0.28523;-0.84420;3
ACCE;14.700;846687.904;7.53612;-1.95471;7.12010;2
GYRO;14.702;846687.904;0.36787;-0.68666;-4.20174;2
MAGN;14.705;846687.904;-19.79980;-15.39001;-29.68903;3
PRES;14.707;846687.910;1014.6723;3
ACCE;14.722;846687.924;6.93813;-1.48859;6.93274;2
GYRO;14.724;846687.924;0.40240;-0.55765;-3.98015;2
MAGN;14.726;846687.924;-19.78302;-15.56549;-29.58069;3
ACCE;14.745;846687.944;7.17851;-0.27223;7.60995;2
GYRO;14.750;846687.944;0.43279;-0.51904;-3.61510;2
MAGN;14.757;846687.944;-17.40570;-17.93671;-30.35278;3
PRES;14.759;846687.944;1014.6723;3
LIGH;14.761;846687.894;259.3;3
LIGH;14.763;846687.944;243.3;3
ACCE;14.764;846687.964;8.80504;1.13326;8.73859;2
GYRO;14.766;846687.964;0.62367;-0.47105;-3.39134;2
MAGN;14.768;846687.964;-15.80353;-20.50018;-29.60968;3
ACCE;14.781;846687.984;9.73514;1.81644;9.42860;2
GYRO;14.783;846687.984;1.12653;-0.50708;-3.63972;2
MAGN;14.785;846687.984;-15.74707;-20.59326;-29.58069;3
PRES;14.799;846687.977;1014.6723;3
ACCE;14.830;846688.004;9.53658;1.94406;9.97473;2
GYRO;14.832;846688.004;1.69574;-0.56848;-4.05910;2
MAGN;14.840;846688.004;-15.40833;-23.27881;-30.23224;3
PRES;14.845;846688.011;1014.6723;3
ACCE;14.848;846688.024;8.40274;1.98416;11.08018;2
GYRO;14.850;846688.024;2.32101;-0.48087;-4.39606;2
MAGN;14.851;846688.024;-13.22479;-25.45319;-28.10364;3
LIGH;14.859;846687.994;225.3;3
LIGH;14.860;846688.045;206.8;3
ACCE;14.861;846688.045;8.06415;2.19823;11.11739;2
GYRO;14.863;846688.045;3.04019;-0.30672;-4.50525;2
MAGN;14.864;846688.045;-13.05695;-25.55542;-28.04413;3
PRES;14.866;846688.045;1014.6723;3
GNSS;14.869;1491988645.000;39.993652;-0.068267;117.000;0.000;25.0;0.0;16;7
ACCE;14.885;846688.065;8.38728;2.10913;11.70309;2
GYRO;14.887;846688.065;3.74118;-0.05457;-4.70383;2
MAGN;14.889;846688.065;-8.89282;-28.19366;-26.46179;3
AHRS;14.890;846688.074;12.7604;29.9215;-95.8642;0.26239;0.09220;-0.69352;3
PRES;14.900;846688.078;1014.6723;3
ACCE;14.900;846688.085;7.31155;1.76140;12.06491;2
GYRO;14.900;846688.085;4.56456;0.24057;-4.95840;2
MAGN;14.901;846688.085;-6.83441;-31.82068;-23.83728;3
GNSS;14.904;1491988645.000;39.993652;-0.068267;117.000;0.000;25.0;0.0;16;7
ACCE;14.915;846688.105;5.53517;1.57106;10.41507;2
GYRO;14.915;846688.105;5.49316;0.43655;-5.12584;2
MAGN;14.916;846688.105;-6.42548;-32.39288;-23.50159;3
PRES;14.916;846688.112;1014.6723;3
ACCE;14.936;846688.125;4.12502;1.82417;8.57892;2
GYRO;14.936;846688.125;6.33942;0.43353;-5.26698;2
MAGN;14.937;846688.125;-1.88293;-37.84332;-19.81659;3
PRES;14.941;846688.145;1014.6723;3
LIGH;14.944;846688.095;179.9;3
LIGH;14.944;846688.145;150.9;3
ACCE;14.953;846688.145;3.64351;2.01094;6.15546;2
GYRO;14.953;846688.145;7.11336;0.31279;-5.55667;2
MAGN;14.953;846688.145;3.75977;-39.02588;-15.47089;3
ACCE;14.971;846688.165;2.70276;1.91403;3.88745;2
GYRO;14.971;846688.165;7.65862;0.16306;-6.02466;2
MAGN;14.972;846688.165;4.82483;-39.36310;-14.02435;3
PRES;14.972;846688.179;1014.6723;3
ACCE;14.993;846688.186;1.24387;1.40184;1.12119;2
GYRO;14.993;846688.186;7.87566;-0.01102;-6.46825;2
MAGN;14.994;846688.186;12.00256;-40.91339;-4.57306;3
ACCE;15.011;846688.206;-1.73994;0.65492;0.46135;2
GYRO;15.012;846688.206;7.75520;0.13031;-6.63757;2
MAGN;15.012;846688.206;18.38989;-39.52942;2.74048;3
ACCE;15.030;846688.226;-3.75185;0.22501;-1.54903;2
GYRO;15.031;846688.226;7.54901;0.57831;-6.25558;2
MAGN;15.031;846688.226;19.60602;-38.95874;4.69818;3
PRES;15.032;846688.212;1014.6723;3
LIGH;15.044;846688.196;153.0;3
LIGH;15.044;846688.246;163.0;3
ACCE;15.050;846688.246;-4.60956;-0.06615;-3.62735;2
GYRO;15.050;846688.246;7.06911;1.11603;-5.57133;2
MAGN;15.051;846688.246;25.35248;-34.90906;13.29651;3
PRES;15.059;846688.246;1014.6723;3
ACCE;15.070;846688.266;-4.61061;0.09804;-4.20685;2
GYRO;15.070;846688.266;6.45647;1.61623;-4.82523;2
MAGN;15.070;846688.266;29.48914;-28.46985;17.83447;3
AHRS;15.071;846688.272;26.7278;19.3153;-111.4323;0.26321;-0.09633;-0.77065;3
ACCE;15.090;846688.286;-3.26653;0.58775;-4.23134;2
GYRO;15.090;846688.286;6.02654;2.00351;-4.20308;2
MAGN;15.090;846688.286;29.98505;-26.44196;19.02618;3
PRES;15.091;846688.280;1014.6694;3
SOUN;15.102;11.88;0.00036;25.16
ACCE;15.110;846688.306;-1.29163;0.35492;-5.02968;2
GYRO;15.111;846688.306;5.77039;2.47798;-3.95923;2
MAGN;15.111;846688.306;31.33850;-18.41431;23.11707;3
PRES;15.122;846688.313;1014.6624;3
ACCE;15.132;846688.327;-0.94620;0.22382;-5.95584;2
GYRO;15.133;846688.327;5.47314;2.99043;-3.88983;2
MAGN;15.133;846688.327;31.33850;-12.21466;25.21667;3
LIGH;15.149;846688.296;121.6;3
LIGH;15.150;846688.347;67.1;3
ACCE;15.152;846688.347;-1.82861;-0.52086;-7.18547;2
GYRO;15.152;846688.347;5.12364;3.46100;-3.67932;2
MAGN;15.153;846688.347;30.95551;-9.87701;26.76239;3
PRES;15.153;846688.347;1014.6624;3
ACCE;15.170;846688.367;-1.87466;-1.69998;-8.52423;2
GYRO;15.171;846688.367;4.65082;3.69885;-3.15215;2
MAGN;15.175;846688.367;28.24860;-2.06299;30.25818;3
PRES;15.180;846688.380;1014.6624;3
ACCE;15.192;846688.387;-1.55672;-2.25554;-8.59941;2
GYRO;15.194;846688.387;4.04597;3.83179;-2.59505;2
MAGN;15.195;846688.387;24.61243;3.53851;30.79529;3
ACCE;15.212;846688.407;-1.32275;-2.27766;-8.95071;2
GYRO;15.214;846688.407;3.50108;3.96951;-2.05759;2
MAGN;15.215;846688.407;23.96545;6.75659;30.92194;3
PRES;15.217;846688.414;1014.6624;3
ACCE;15.231;846688.427;-0.87820;-1.59132;-10.29701;2
GYRO;15.232;846688.427;2.91823;4.03140;-1.43529;2
MAGN;15.233;846688.427;20.89539;13.13324;31.25610;3
PRES;15.239;846688.447;1014.6624;3
ACCE;15.251;846688.447;-0.48634;-0.88788;-11.73537;2
GYRO;15.252;846688.447;2.12538;3.87442;-0.98994;2
MAGN;15.253;846688.447;17.88635;14.93378;31.45142;3
ACCE;15.271;846688.468;-0.64511;-0.68861;-12.21184;2
GYRO;15.273;846688.468;1.25287;3.43869;-0.88110;2
MAGN;15.275;846688.468;15.73029;17.67273;31.52466;3
AHRS;15.279;846688.470;50.8159;85.8419;167.1379;0.57606;-0.38112;-0.69003;3
ACCE;15.289;846688.488;-0.85281;-0.62589;-12.52557;2
GYRO;15.290;846688.488;0.51799;2.87596;-0.91792;2
MAGN;15.290;846688.488;11.06873;21.05560;32.14569;3
PRES;15.301;846688.481;1014.6624;3
LIGH;15.301;846688.397;52.0;3
LIGH;15.301;846688.447;48.1;3
LIGH;15.302;846688.498;44.2;3
ACCE;15.308;846688.508;-0.20003;-0.66364;-13.41853;2
GYRO;15.308;846688.508;-0.20634;2.43619;-0.82823;2
MAGN;15.309;846688.508;8.80432;20.96710;32.76367;3
ACCE;15.331;846688.528;-0.05852;-0.92491;-13.96732;2
GYRO;15.332;846688.528;-1.05585;2.18098;-0.53604;2
MAGN;15.332;846688.528;7.54700;22.05200;33.17413;3
PRES;15.332;846688.515;1014.6624;3
ACCE;15.351;846688.548;-0.70807;-1.31966;-14.06949;2
GYRO;15.351;846688.548;-1.90051;2.06877;-0.03758;2
MAGN;15.352;846688.548;4.11072;22.19238;33.16193;3
PRES;15.360;846688.548;1014.6624;3
ACCE;15.370;846688.568;-0.97955;-1.32938;-14.17921;2
GYRO;15.371;846688.568;-2.67744;1.99258;0.56868;2
MAGN;15.371;846688.568;2.07825;21.30127;32.76367;3
ACCE;15.390;846688.588;-0.59097;-0.82199;-13.96214;2
GYRO;15.391;846688.588;-3.39926;1.83205;1.17078;2
MAGN;15.391;846688.588;1.51672;20.37048;33.31146;3
PRES;15.391;846688.582;1014.6624;3
LIGH;15.400;846688.548;37.9;3
LIGH;15.400;846688.599;30.5;3
ACCE;15.410;846688.609;0.31194;-0.22935;-13.42407;2
GYRO;15.410;846688.609;-3.97328;1.63506;1.64783;2
MAGN;15.411;846688.609;0.29755;17.12799;35.44159;3
PRES;15.416;846688.615;1014.6624;3
ACCE;15.426;846688.629;1.11511;0.18271;-12.96747;2
GYRO;15.427;846688.629;-4.36467;1.52254;1.95157;2
MAGN;15.427;846688.629;-0.27618;15.26947;36.70044;3
ACCE;15.450;846688.649;1.42345;0.49944;-12.99588;2
GYRO;15.450;846688.649;-4.69527;1.54459;2.07533;2
MAGN;15.450;846688.649;-0.99640;13.93585;37.00256;3
PRES;15.451;846688.649;1014.6624;3
ACCE;15.469;846688.669;0.98840;0.21223;-13.12019;2
AHRS;15.469;846688.667;35.9659;132.1401;163.5897;0.84262;-0.24802;-0.42213;3
GYRO;15.470;846688.669;-5.16595;1.57874;2.09886;2
MAGN;15.471;846688.669;-2.19574;9.60236;38.95264;3
PRES;15.475;846688.682;1014.6624;3
ACCE;15.488;846688.689;0.58847;-0.07805;-11.72354;2
GYRO;15.489;846688.689;-5.69771;1.52312;2.25969;2
MAGN;15.490;846688.689;-2.63062;7.56073;39.98260;3
LIGH;15.500;846688.649;21.5;3
LIGH;15.500;846688.699;12.0;3
ACCE;15.509;846688.709;1.42137;0.79684;-9.65343;2
GYRO;15.510;846688.709;-5.90283;1.42383;2.64879;2
MAGN;15.511;846688.709;-1.95465;2.84576;39.98260;3
ACCE;15.530;846688.729;3.07092;2.06715;-7.57738;2
GYRO;15.532;846688.729;-5.71632;1.35202;3.07262;2
MAGN;15.536;846688.729;-3.36151;-3.06091;41.00037;3
PRES;15.537;846688.716;1014.6624;3
SOUN;15.544;1354.92;0.04135;66.31
ACCE;15.554;846688.750;5.38908;4.18187;-6.60039;2
PROX;15.555;846688.649;0.0;3
GYRO;15.557;846688.750;-5.27068;1.50148;3.24379;2
MAGN;15.558;846688.750;-4.14429;-4.67377;41.45813;3
ACCE;15.569;846688.770;6.92851;6.25154;-6.80499;2
GYRO;15.571;846688.770;-4.79446;1.57130;3.02138;2
MAGN;15.572;846688.770;-5.73730;-11.14349;41.10107;3
PRES;15.573;846688.750;1014.6624;3
ACCE;15.589;846688.790;7.50375;7.47183;-7.57063;2
GYRO;15.590;846688.790;-4.45497;1.38123;2.50195;2
MAGN;15.591;846688.790;-8.84247;-16.30859;38.51776;3
PRES;15.594;846688.783;1014.6624;3
LIGH;15.600;846688.750;7.6;3
LIGH;15.602;846688.800;4.6;3
ACCE;15.606;846688.810;6.73280;7.08995;-9.90550;2
GYRO;15.607;846688.810;-4.78539;1.27731;1.82346;2
MAGN;15.609;846688.810;-9.69238;-17.24091;37.68616;3
ACCE;15.628;846688.830;6.53171;6.91676;-7.48038;2
GYRO;15.630;846688.830;-5.59962;1.11600;1.51434;2
MAGN;15.631;846688.830;-11.80725;-20.92743;37.17041;3
PRES;15.632;846688.817;1014.6624;3
ACCE;15.646;846688.850;6.94855;6.91179;-4.75685;2
GYRO;15.647;846688.850;-5.76781;1.34230;1.56613;2
MAGN;15.651;846688.850;-14.00604;-23.82050;33.07343;3
PRES;15.654;846688.850;1014.6624;3
ACCE;15.670;846688.870;7.70885;6.81142;-2.94621;2
AHRS;15.671;846688.865;63.6994;113.6038;-171.5380;0.73017;-0.23570;-0.43125;3
GYRO;15.676;846688.870;-5.45218;1.51915;1.57007;2
MAGN;15.682;846688.870;-14.40125;-24.27979;32.10754;3
ACCE;15.686;846688.891;7.45490;6.29628;-2.19720;2
GYRO;15.688;846688.891;-4.79533;1.44209;1.55440;2
MAGN;15.690;846688.891;-15.82031;-28.23944;28.50800;3
PRES;15.692;846688.884;1014.6624;3
LIGH;15.701;846688.850;23.9;3
LIGH;15.704;846688.901;48.9;3
ACCE;15.705;846688.911;7.48232;6.15764;-2.76509;2
GYRO;15.708;846688.911;-4.32954;1.31470;1.67845;2
MAGN;15.709;846688.911;-18.69507;-31.86340;23.59619;3
PRES;15.713;846688.917;1014.6624;3
ACCE;15.729;846688.931;7.95419;6.25937;-2.66740;2
GYRO;15.731;846688.931;-4.28407;1.15410;1.72023;2
MAGN;15.732;846688.931;-19.11011;-32.32269;22.92023;3
ACCE;15.747;846688.951;8.96307;5.88347;-3.07605;2
GYRO;15.749;846688.951;-4.40109;0.99353;1.57584;2
MAGN;15.750;846688.951;-20.62683;-33.83484;19.66705;3
PRES;15.751;846688.951;1014.6624;3
ACCE;15.764;846688.971;9.31439;5.00873;-1.22781;2
GYRO;15.768;846688.971;-4.52771;0.75208;1.32785;2
MAGN;15.770;846688.971;-23.26813;-34.30786;12.06818;3
ACCE;15.786;846688.991;10.12335;4.39705;-0.10275;2
GYRO;15.792;846688.991;-4.43427;0.85681;1.06673;2
MAGN;15.795;846688.991;-23.48328;-34.33380;11.43494;3
ACCE;15.806;846689.011;10.29248;3.65987;0.30327;2
GYRO;15.808;846689.011;-4.34166;1.22920;0.83530;2
MAGN;15.810;846689.011;-24.61090;-34.49554;9.70764;3
PRES;15.813;846688.985;1014.6624;3
ACCE;15.832;846689.032;10.60506;2.58366;0.55113;2
GYRO;15.834;846689.032;-4.39330;1.55540;0.86456;2
MAGN;15.835;846689.032;-25.64697;-34.50165;3.85284;3
PRES;15.837;846689.018;1014.6624;3
ACCE;15.843;846689.052;10.86537;1.98950;1.36661;2
GYRO;15.845;846689.052;-4.71454;1.93864;1.20883;2
MAGN;15.846;846689.052;-25.66833;-34.50165;3.72467;3
GNSS;15.850;1491988646.000;39.993650;-0.068267;117.000;0.000;25.0;0.0;16;7
LIGH;15.889;846688.951;74.8;3
LIGH;15.890;846689.001;101.0;3
LIGH;15.890;846689.052;127.2;3
PRES;15.890;846689.052;1014.6624;3
AHRS;15.890;846689.063;54.6654;11.5185;-58.0385;0.44273;-0.14366;-0.38848;3
ACCE;15.891;846689.072;10.24301;2.02211;1.23358;2
GYRO;15.891;846689.072;-5.37791;2.59511;1.72374;2
MAGN;15.892;846689.072;-27.69623;-34.14307;-1.96228;3
PRES;15.892;846689.085;1014.6624;3
WIFI;15.894;846689.095;eduroam;00:13:c3:44:d8:e1;-61
WIFI;15.894;846689.095;UJI;00:13:c3:44:d8:e0;-60
WIFI;15.894;846689.095;Pruebas;2e:d9:9f:d9:fa:21;-78
WIFI;15.894;846689.095;RNCS_24g;90:f6:52:ff:cd:71;-78
WIFI;15.894;846689.095;eduroam;00:17:59:fb:19:51;-74
WIFI;15.894;846689.095;UJI;00:17:59:fb:19:50;-74
WIFI;15.894;846689.095;Pruebas;c8:d1:5e:64:e1:d8;-52
WIFI;15.894;846689.095;TP-LINK_1280;ec:08:6b:23:7b:1d;-83
WIFI;15.894;846689.095;FTE-1DDE;f8:3d:ff:7d:1d:e5;-75
WIFI;15.894;846689.095;RNCS_5g;90:f6:52:ff:cd:72;-79
WIFI;15.894;846689.095;eduroam;00:13:c3:44:d6:e1;-85
WIFI;15.894;846685.069;UJI;00:13:c3:44:d6:e0;-83
WIFI;15.894;846689.095;eduroam;00:14:1c:dd:fc:41;-82
WIFI;15.894;846685.069;TP-LINK_1280_5G;ec:08:6b:23:7b:1c;-86
WIFI;15.894;846689.095;temporal-ap;ec:08:6b:6f:a7:6c;-82
WIFI;15.894;846689.095;UJI;00:1a:a1:5c:f9:60;-87
WIFI;15.894;846689.095;UJI;00:14:69:f2:31:40;-90
WIFI;15.894;846685.069;eduroam;00:13:c3:44:af:f1;-88
WIFI;15.894;846685.069;eduroam;00:14:69:f2:31:41;-87
WIFI;15.894;846689.095;UJI;00:14:1c:dd:fc:40;-82
WIFI;15.894;846689.095;eduroam;00:1a:6d:9b:9a:21;-81
WIFI;15.894;846689.095;eduroam;00:1a:a1:5c:f9:61;-82
WIFI;15.894;846689.095;UJI;00:1a:6d:9b:9a:20;-82
WIFI;15.894;846685.069;IRSLab2-2.4GHz;c8:d7:19:09:37:8d;-86
WIFI;15.894;846685.069;eduroam;00:13:c3:44:d8:21;-87
WIFI;15.894;846685.069;UJI;00:13:c3:44:af:f0;-86
WIFI;15.894;846689.095;guifi.net/CS-UJInuvolguifi5;00:15:6d:e4:7d:15;-86
ACCE;15.907;846689.092;9.35503;0.98447;1.56697;2
GYRO;15.907;846689.092;-6.44179;3.22031;2.46930;2
MAGN;15.907;846689.092;-28.19061;-32.65839;-8.25195;3
ACCE;15.923;846689.112;7.48076;-0.33411;1.15889;2
GYRO;15.923;846689.112;-7.37036;3.47646;3.30489;2
MAGN;15.926;846689.112;-28.24707;-32.34253;-8.56171;3
PRES;15.926;846689.119;1014.6624;3
GNSS;15.932;1491988646.000;39.993650;-0.068267;117.000;0.000;25.0;0.0;16;7
ACCE;15.944;846689.132;6.21208;-1.69159;1.13826;2
GYRO;15.945;846689.132;-8.23497;3.44281;4.03047;2
MAGN;15.945;846689.132;-29.21448;-26.39160;-14.43787;3
PRES;15.948;846689.152;1014.6624;3
LIGH;15.950;846689.102;121.7;3
LIGH;15.951;846689.152;102.8;3
PROX;15.951;846689.052;5.0;3
ACCE;15.964;846689.152;7.14914;-3.00305;3.43187;2
GYRO;15.964;846689.152;-8.78384;3.42184;4.24014;2
MAGN;15.965;846689.152;-29.36859;-19.41986;-21.86890;3
ACCE;15.979;846689.173;6.79692;-3.53683;5.02232;2
GYRO;15.979;846689.173;-8.33646;3.09174;3.75401;2
MAGN;15.980;846689.173;-29.21753;-18.17322;-22.49756;3
PRES;15.980;846689.186;1014.6624;3
ACCE;16.002;846689.193;7.28424;-3.99789;5.77013;2
GYRO;16.002;846689.193;-7.07565;2.62766;2.88513;2
MAGN;16.003;846689.193;-27.79999;-6.89392;-27.79541;3
PRES;16.008;846689.220;1014.6624;3
ACCE;16.018;846689.213;7.55962;-4.68643;5.11397;2
GYRO;16.019;846689.213;-5.43857;2.24062;1.65083;2
MAGN;16.019;846689.213;-26.34125;2.70081;-30.07202;3
ACCE;16.038;846689.233;6.02861;-5.35152;2.60306;2
GYRO;16.039;846689.233;-4.03772;1.91898;0.39505;2
MAGN;16.039;846689.233;-25.62866;4.09393;-30.09949;3
LIGH;16.051;846689.203;127.0;3
LIGH;16.051;846689.253;162.0;3
ACCE;16.058;846689.253;2.86302;-7.16879;0.80792;2
GYRO;16.058;846689.253;-3.36896;1.56743;-0.20869;2
AHRS;16.061;846689.260;-3.6149;1.5600;-47.9315;-0.02329;0.02524;-0.40634;3
MAGN;16.061;846689.253;-21.98029;11.63788;-30.08118;3
PRES;16.067;846689.253;1014.6624;3
ACCE;16.077;846689.273;0.47763;-8.39038;0.86464;2
GYRO;16.078;846689.273;-2.94144;1.04576;0.10181;2
MAGN;16.078;846689.273;-21.29669;14.76593;-29.41589;3
SOUN;16.094;2094.68;0.06393;70.09
ACCE;16.097;846689.293;0.50958;-8.27744;0.80865;2
GYRO;16.098;846689.293;-2.51891;0.53210;0.83472;2
MAGN;16.098;846689.293;-21.06934;15.29694;-29.26636;3
PRES;16.098;846689.287;1014.6624;3
ACCE;16.117;846689.314;2.27336;-8.55060;0.57935;2
GYRO;16.117;846689.314;-2.18129;0.15561;1.28780;2
MAGN;16.118;846689.314;-19.99969;17.89246;-28.47748;3
PRES;16.126;846689.320;1014.6584;3
ACCE;16.137;846689.334;3.19621;-8.93411;0.99046;2
GYRO;16.139;846689.334;-1.82608;-0.08968;1.15897;2
MAGN;16.139;846689.334;-19.11011;20.29572;-27.61078;3
LIGH;16.156;846689.303;151.7;3
LIGH;16.156;846689.354;130.1;3
ACCE;16.156;846689.354;3.55728;-9.05695;1.51634;2
GYRO;16.157;846689.354;-1.38266;-0.14583;0.77534;2
MAGN;16.157;846689.354;-18.82477;20.96100;-26.95770;3
PRES;16.157;846689.354;1014.6523;3
ACCE;16.176;846689.374;3.50757;-9.21478;1.23026;2
GYRO;16.177;846689.374;-0.94031;-0.16222;0.41566;2
MAGN;16.177;846689.374;-17.74597;23.19946;-25.46234;3
PRES;16.186;846689.387;1014.6523;3
ACCE;16.196;846689.394;3.64130;-9.10414;0.51138;2
GYRO;16.196;846689.394;-0.66588;-0.25269;0.21448;2
MAGN;16.197;846689.394;-16.92352;24.48578;-25.80719;3
ACCE;16.216;846689.414;3.73044;-8.83453;0.40494;2
GYRO;16.216;846689.414;-0.62862;-0.31400;0.12515;2
MAGN;16.217;846689.414;-16.58020;25.17090;-26.02997;3
PRES;16.217;846689.421;1014.6523;3
ACCE;16.236;846689.434;3.03082;-8.67786;0.78410;2
GYRO;16.236;846689.434;-0.62958;-0.38651;0.07974;2
MAGN;16.236;846689.434;-16.45966;26.55640;-25.45929;3
PRES;16.245;846689.455;1014.6523;3
LIGH;16.252;846689.404;116.4;3
LIGH;16.252;846689.455;105.3;3
ACCE;16.255;846689.455;2.06564;-8.96019;0.89996;2
GYRO;16.256;846689.455;-0.54265;-0.57185;0.24469;2
MAGN;16.256;846689.455;-17.42859;26.66473;-23.67401;3
AHRS;16.257;846689.458;-49.0351;9.2107;-42.9488;-0.35817;0.21941;-0.36301;3
ACCE;16.276;846689.475;2.41658;-8.99153;0.97839;2
GYRO;16.277;846689.475;-0.41061;-0.90350;0.49303;2
MAGN;16.277;846689.475;-17.16156;26.79596;-24.58496;3
ACCE;16.295;846689.495;3.93086;-8.47842;0.88811;2
GYRO;16.296;846689.495;-0.30057;-1.22160;0.45183;2
MAGN;16.296;846689.495;-16.47491;26.57928;-24.87488;3
PRES;16.304;846689.488;1014.6624;3
ACCE;16.315;846689.515;5.68129;-8.15622;0.75848;2
GYRO;16.315;846689.515;-0.29463;-1.20815;0.19113;2
MAGN;16.318;846689.515;-16.08276;25.99335;-23.34595;3
ACCE;16.335;846689.535;6.90274;-8.33327;0.61511;2
GYRO;16.336;846689.535;-0.41406;-0.95763;-0.07954;2
MAGN;16.336;846689.535;-16.38947;26.60370;-22.44873;3
PRES;16.336;846689.522;1014.6624;3
LIGH;16.354;846689.505;97.4;3
LIGH;16.354;846689.555;90.4;3
ACCE;16.355;846689.555;7.62314;-8.02441;1.12183;2
GYRO;16.355;846689.555;-0.50456;-0.84048;-0.49161;2
MAGN;16.356;846689.555;-17.15546;27.25372;-21.14258;3
PRES;16.364;846689.555;1014.6624;3
ACCE;16.374;846689.575;8.21346;-7.43280;1.67780;2
GYRO;16.375;846689.575;-0.39735;-0.99828;-1.32248;2
MAGN;16.375;846689.575;-17.59644;27.16675;-20.88470;3
ACCE;16.394;846689.596;9.20619;-7.41501;2.38550;2
GYRO;16.395;846689.596;-0.12450;-1.40961;-2.60690;2
MAGN;16.395;846689.596;-18.88885;27.42462;-20.63293;3
PRES;16.395;846689.589;1014.6624;3
ACCE;16.414;846689.616;10.39790;-7.74487;4.11934;2
GYRO;16.414;846689.616;0.41501;-1.78877;-4.08327;2
MAGN;16.415;846689.616;-21.19293;26.24359;-20.21790;3
PRES;16.423;846689.622;1014.6624;3
ACCE;16.434;846689.636;11.62306;-7.75117;5.19160;2
GYRO;16.434;846689.636;1.30832;-1.74712;-5.26920;2
MAGN;16.435;846689.636;-22.13745;24.98779;-20.06531;3
ACCE;16.454;846689.656;12.38162;-7.47333;4.80421;2
GYRO;16.455;846689.656;2.27501;-1.45288;-5.89458;2
MAGN;16.456;846689.656;-23.96088;24.70093;-19.97070;3
PRES;16.456;846689.656;1014.6624;3
LIGH;16.457;846689.606;82.2;3
LIGH;16.457;846689.656;73.7;3
AHRS;16.458;846689.655;-58.5924;-16.3853;-54.8920;-0.48710;0.11295;-0.33598;3
ACCE;16.473;846689.676;12.97961;-7.25026;2.57568;2
GYRO;16.474;846689.676;2.83334;-1.20651;-6.14381;2
MAGN;16.475;846689.676;-27.90985;20.92896;-19.90051;3
PRES;16.482;846689.690;1014.6624;3
ACCE;16.493;846689.696;13.34193;-7.94484;1.58748;2
GYRO;16.494;846689.696;2.52831;-1.24658;-6.36522;2
MAGN;16.494;846689.696;-29.70428;18.45245;-19.90051;3
ACCE;16.513;846689.716;14.75792;-7.21490;3.44348;2
GYRO;16.514;846689.716;2.09230;-1.46236;-6.54454;2
MAGN;16.515;846689.716;-31.07758;13.92975;-18.76678;3
PRES;16.516;846689.723;1014.6624;3
ACCE;16.533;846689.737;17.83437;-5.60347;5.55421;2
GYRO;16.534;846689.737;2.01324;-1.44965;-6.93932;2
MAGN;16.537;846689.737;-33.19397;6.48651;-18.30597;3
SOUN;16.538;2096.30;0.06398;70.10
ACCE;16.552;846689.757;19.46208;-4.99911;5.91766;2
GYRO;16.554;846689.757;2.22290;-1.10252;-7.89359;2
MAGN;16.555;846689.757;-33.90808;3.87421;-18.42346;3
LIGH;16.557;846689.706;74.4;3
LIGH;16.558;846689.757;77.4;3
ACCE;16.572;846689.777;18.92241;-4.33554;5.17072;2
GYRO;16.573;846689.777;2.51816;-0.86259;-8.92056;2
MAGN;16.575;846689.777;-34.94415;-1.51062;-17.41333;3
PRES;16.576;846689.757;1014.6624;3
ACCE;16.592;846689.797;17.59593;-2.58443;4.85204;2
GYRO;16.593;846689.797;2.72728;-0.74644;-9.63007;2
MAGN;16.594;846689.797;-33.88824;-10.71014;-15.91034;3
PRES;16.601;846689.790;1014.6624;3
ACCE;16.611;846689.817;15.86943;-0.91174;4.97774;2
GYRO;16.612;846689.817;3.03459;-0.70955;-10.17896;2
MAGN;16.614;846689.817;-33.23669;-13.55438;-15.47089;3
ACCE;16.631;846689.837;14.02011;-0.21155;4.95557;2
GYRO;16.632;846689.837;3.57187;-0.73515;-10.74478;2
MAGN;16.634;846689.837;-29.62494;-22.36938;-12.91809;3
PRES;16.635;846689.824;1014.6624;3
ACCE;16.651;846689.857;10.53648;0.13972;3.33319;2
GYRO;16.652;846689.857;4.16563;-0.86244;-11.22812;2
MAGN;16.652;846689.857;-22.86987;-32.96051;-10.40497;3
AHRS;16.653;846689.853;-12.0229;-69.7775;-104.6624;-0.50276;-0.27962;-0.60911;3
PRES;16.660;846689.857;1014.6624;3
ACCE;16.670;846689.878;6.18756;0.71071;1.12202;2
GYRO;16.671;846689.878;4.48637;-1.12901;-11.29056;2
MAGN;16.671;846689.878;-21.12885;-35.33936;-9.89227;3
ACCE;16.690;846689.898;1.61842;1.61151;-0.85123;2
GYRO;16.691;846689.898;4.47008;-1.44713;-10.79233;2
MAGN;16.691;846689.898;-12.42523;-40.27863;-5.05829;3
PRES;16.692;846689.891;1014.6624;3
ACCE;16.711;846689.918;-1.93628;2.49254;-1.85979;2
GYRO;16.711;846689.918;4.26904;-1.76936;-9.74643;2
MAGN;16.711;846689.918;1.03760;-44.54498;0.45624;3
LIGH;16.712;846689.807;67.2;3
LIGH;16.712;846689.857;53.7;3
LIGH;16.713;846689.908;40.1;3
PRES;16.719;846689.925;1014.6700;3
ACCE;16.730;846689.938;-3.33557;3.67174;-2.30856;2
GYRO;16.731;846689.938;3.98215;-1.81366;-8.34418;2
MAGN;16.731;846689.938;3.59192;-45.22705;1.42822;3
ACCE;16.750;846689.958;-2.90715;5.40007;-3.22238;2
GYRO;16.751;846689.958;3.65100;-1.69780;-7.13248;2
MAGN;16.751;846689.958;14.35547;-43.08319;5.76935;3
PRES;16.751;846689.958;1014.6723;3
ACCE;16.770;846689.978;-0.93423;5.66631;-3.10329;2
GYRO;16.770;846689.978;3.28302;-1.75847;-6.67157;2
MAGN;16.770;846689.978;21.48132;-37.45422;9.66187;3
ACCE;16.789;846689.998;-1.15170;4.47176;-1.11765;2
GYRO;16.790;846689.998;3.21513;-1.78262;-7.01331;2
MAGN;16.790;846689.998;22.25800;-36.68060;10.12268;3
LIGH;16.806;846689.958;35.3;3
LIGH;16.806;846690.008;34.2;3
ACCE;16.809;846690.019;-1.93967;2.94618;0.08949;2
GYRO;16.810;846690.019;3.57922;-1.55948;-7.37801;2
MAGN;16.810;846690.019;27.15759;-31.49414;12.21466;3
PRES;16.811;846689.992;1014.6723;3
GNSS;16.816;1491988647.000;39.993650;-0.068268;117.000;0.000;28.0;0.0;16;7
GNSS;16.820;1491988647.000;39.993650;-0.068268;117.000;0.000;28.0;0.0;16;7
ACCE;16.829;846690.039;-3.59680;1.81757;-0.45634;2
GYRO;16.829;846690.039;4.02707;-1.11171;-7.30804;2
MAGN;16.830;846690.039;34.35669;-23.04382;10.74371;3
PRES;16.838;846690.025;1014.6723;3
ACCE;16.849;846690.059;-3.89644;0.22592;-2.23120;2
GYRO;16.849;846690.059;4.16396;-0.48012;-6.70836;2
MAGN;16.850;846690.059;34.87091;-22.43652;10.61554;3
AHRS;16.850;846690.051;68.6568;-140.7389;-54.6434;-0.18869;-0.77801;-0.59924;3
ACCE;16.869;846690.079;-2.76823;-0.66859;-3.61147;2
GYRO;16.869;846690.079;3.84303;0.26727;-6.08641;2
MAGN;16.869;846690.079;37.14752;-13.03253;10.93445;3
PRES;16.870;846690.059;1014.6723;3
ACCE;16.888;846690.099;-1.17853;-1.02965;-5.15683;2
GYRO;16.889;846690.099;3.15379;0.89040;-5.74490;2
MAGN;16.889;846690.099;37.22534;-5.43518;10.94360;3
PRES;16.897;846690.092;1014.6723;3
LIGH;16.907;846690.059;40.0;3
LIGH;16.907;846690.109;47.5;3
ACCE;16.928;846690.119;0.85153;-1.85117;-5.70102;2
GYRO;16.928;846690.119;2.27847;1.69565;-5.61314;2
MAGN;16.929;846690.119;37.22839;-5.28717;10.94666;3
PRES;16.929;846690.126;1014.6723;3
ACCE;16.947;846690.139;1.89018;-2.03944;-6.73999;2
GYRO;16.948;846690.139;1.30235;2.72586;-5.50787;2
MAGN;16.948;846690.139;37.64801;4.07562;11.43494;3
PRES;16.957;846690.160;1014.6723;3
ACCE;16.967;846690.160;2.52409;-3.91133;-6.86644;2
GYRO;16.967;846690.160;0.38037;3.57951;-5.23128;2
MAGN;16.968;846690.160;34.70154;11.58142;11.43494;3
ACCE;16.987;846690.180;0.84238;-5.33784;-7.37871;2
GYRO;16.987;846690.180;-0.35477;4.62918;-4.43465;2
MAGN;16.988;846690.180;34.38110;11.96289;11.68518;3
PRES;16.988;846690.193;1014.6723;3
ACCE;17.007;846690.200;-0.98137;-6.14233;-8.09988;2
GYRO;17.007;846690.200;-0.94800;5.87608;-3.00223;2
MAGN;17.008;846690.200;29.22974;17.87415;15.60211;3
LIGH;17.008;846690.160;50.2;3
LIGH;17.009;846690.210;51.7;3
PRES;17.016;846690.227;1014.6723;3
ACCE;17.028;846690.220;-0.87531;-4.52589;-9.81377;2
GYRO;17.028;846690.220;-1.46489;6.90199;-1.34503;2
MAGN;17.029;846690.220;24.44458;20.79926;18.16254;3
ACCE;17.047;846690.240;2.55751;-1.55658;-11.43867;2
GYRO;17.047;846690.240;-1.93611;7.30092;-0.24521;2
MAGN;17.048;846690.240;23.81744;21.06018;18.81256;3
AHRS;17.048;846690.249;24.0416;137.5277;35.7686;-0.20817;0.89077;0.29354;3
ACCE;17.066;846690.260;6.27400;-0.19185;-13.44244;2
GYRO;17.067;846690.260;-2.42184;7.18974;-0.34558;2
MAGN;17.067;846690.260;18.58826;22.70203;24.29199;3
PRES;17.075;846690.260;1014.6723;3
ACCE;17.086;846690.280;7.04834;-1.00977;-13.44968;2
GYRO;17.086;846690.280;-2.87234;7.11018;-1.32893;2
MAGN;17.087;846690.280;14.52179;20.96710;28.82538;3
SOUN;17.087;3499.40;0.10680;74.55
ACCE;17.105;846690.300;5.96320;-2.52531;-13.37749;2
GYRO;17.106;846690.300;-3.32266;6.93990;-2.09666;2
MAGN;17.107;846690.300;13.23547;20.40100;29.73022;3
PRES;17.107;846690.294;1014.6723;3
LIGH;17.108;846690.260;42.8;3
LIGH;17.108;846690.311;31.3;3
ACCE;17.125;846690.321;4.77928;-3.43625;-14.83910;2
GYRO;17.126;846690.321;-3.73843;7.05296;-2.16754;2
MAGN;17.126;846690.321;5.69763;17.58270;34.49707;3
PRES;17.134;846690.327;1014.6723;3
ACCE;17.145;846690.341;2.81778;-2.53613;-15.62589;2
GYRO;17.145;846690.341;-4.05299;6.98012;-1.73621;2
MAGN;17.146;846690.341;-0.77972;16.77704;36.86523;3
ACCE;17.165;846690.361;2.08255;-1.42050;-16.25162;2
GYRO;17.166;846690.361;-4.15067;6.46123;-0.85817;2
MAGN;17.166;846690.361;-2.56500;15.86761;36.90491;3
PRES;17.167;846690.361;1014.6723;3
ACCE;17.184;846690.381;4.48926;-0.26682;-15.30817;2
GYRO;17.185;846690.381;-4.30725;5.74428;0.01579;2
MAGN;17.185;846690.381;-10.22491;11.90186;36.94611;3
PRES;17.194;846690.394;1014.6723;3
ACCE;17.204;846690.401;8.17407;0.97250;-12.27379;2
GYRO;17.205;846690.401;-4.58374;5.03596;0.04710;2
MAGN;17.205;846690.401;-15.74707;8.90045;36.70044;3
LIGH;17.209;846690.361;20.2;3
LIGH;17.209;846690.411;9.2;3
ACCE;17.224;846690.421;10.09848;1.77081;-8.59952;2
GYRO;17.225;846690.421;-4.60870;4.32603;-0.53600;2
MAGN;17.225;846690.421;-17.51556;7.62787;35.93445;3
PRES;17.226;846690.428;1014.6723;3
ACCE;17.244;846690.441;9.28772;1.31793;-7.48819;2
GYRO;17.244;846690.441;-4.54059;3.90921;-0.90559;2
MAGN;17.245;846690.441;-23.26813;2.87170;33.66699;3
AHRS;17.245;846690.446;13.0675;-172.8954;82.9769;0.66218;-0.73812;-0.04429;3
PRES;17.254;846690.462;1014.6723;3
ACCE;17.263;846690.462;8.44118;1.69714;-7.25026;2
GYRO;17.264;846690.462;-4.98784;3.94060;-0.60733;2
MAGN;17.265;846690.462;-26.50909;-0.81940;32.76367;3
ACCE;17.283;846690.482;8.51309;3.33630;-5.97197;2
GYRO;17.284;846690.482;-5.56665;4.02998;-0.09471;2
MAGN;17.284;846690.482;-27.68402;-2.34222;31.84814;3
ACCE;17.303;846690.502;9.94743;4.62361;-3.77553;2
GYRO;17.304;846690.502;-5.88493;3.92599;0.18590;2
MAGN;17.304;846690.502;-30.61676;-6.90765;28.56598;3
LIGH;17.309;846690.462;5.8;3
LIGH;17.310;846690.512;4.3;3
PRES;17.312;846690.495;1014.6723;3
ACCE;17.323;846690.522;11.62247;5.19598;-1.89943;2
GYRO;17.324;846690.522;-5.92604;3.58759;-0.11140;2
MAGN;17.324;846690.522;-31.89087;-9.86786;25.87280;3
ACCE;17.343;846690.542;11.51764;4.24434;-0.22961;2
GYRO;17.343;846690.542;-5.83110;3.32855;-0.71602;2
MAGN;17.344;846690.542;-33.05664;-11.43951;24.20197;3
PRES;17.344;846690.529;1014.6723;3
ACCE;17.362;846690.562;10.84579;3.40874;0.89931;2
GYRO;17.363;846690.562;-5.67723;3.18903;-1.17767;2
MAGN;17.363;846690.562;-35.82458;-14.65149;18.06946;3
PRES;17.372;846690.562;1014.6723;3
ACCE;17.382;846690.582;10.39647;3.34288;1.64735;2
GYRO;17.382;846690.582;-5.41600;3.03073;-1.56921;2
MAGN;17.383;846690.582;-37.27264;-15.90118;13.07678;3
ACCE;17.402;846690.603;9.95573;3.91350;1.65121;2
GYRO;17.403;846690.603;-5.07690;2.81534;-2.02362;2
MAGN;17.403;846690.603;-36.64856;-17.76886;11.55243;3
PRES;17.403;846690.596;1014.6723;3
ACCE;17.422;846690.623;8.13120;3.71921;4.88782;2
GYRO;17.422;846690.623;-4.35449;2.23541;-2.29373;2
MAGN;17.423;846690.623;-36.25336;-21.21887;6.94275;3
PRES;17.431;846690.629;1014.6723;3
ACCE;17.441;846690.643;7.85986;4.07541;5.69850;2
GYRO;17.442;846690.643;-2.66284;1.34340;-2.00269;2
MAGN;17.442;846690.643;-36.59973;-22.60437;3.88794;3
AHRS;17.443;846690.644;57.4153;-127.4478;97.8912;0.73271;-0.35617;0.00992;3
ACCE;17.462;846690.663;11.11743;4.99049;-1.11882;2
GYRO;17.462;846690.663;-1.85303;0.97633;-2.09166;2
MAGN;17.463;846690.663;-35.72388;-23.65417;1.15051;3
PRES;17.463;846690.663;1014.6723;3
LIGH;17.465;846690.562;3.0;3
LIGH;17.466;846690.613;1.7;3
LIGH;17.466;846690.663;0.4;3
ACCE;17.481;846690.683;12.90132;3.82588;-5.25528;2
GYRO;17.481;846690.683;-3.50320;1.01070;-3.18927;2
MAGN;17.482;846690.683;-33.91876;-25.24872;-2.15759;3
PRES;17.490;846690.697;1014.6723;3
ACCE;17.501;846690.703;11.35063;1.70399;-0.89777;2
GYRO;17.501;846690.703;-5.83424;0.68660;-4.23203;2
MAGN;17.502;846690.703;-33.06732;-25.78735;-2.83813;3
ACCE;17.521;846690.723;7.55231;0.13646;7.46974;2
GYRO;17.521;846690.723;-6.38548;0.21791;-4.14174;2
MAGN;17.522;846690.723;-32.48444;-27.53448;-5.30548;3
PRES;17.522;846690.730;1014.6723;3
SOUN;17.526;24.23;0.00074;31.36
ACCE;17.540;846690.744;5.97467;-0.43222;10.92613;2
GYRO;17.541;846690.744;-5.05986;0.41867;-3.00630;2
MAGN;17.541;846690.744;-29.44489;-29.20532;-10.24323;3
ACCE;17.560;846690.764;7.17104;-0.87035;9.31133;2
GYRO;17.560;846690.764;-3.37495;0.96669;-1.67828;2
MAGN;17.561;846690.764;-27.68707;-29.47388;-12.35352;3
LIGH;17.562;846690.713;87.5;3
LIGH;17.562;846690.764;211.8;3
ACCE;17.580;846690.784;10.61949;0.59691;7.80685;2
GYRO;17.581;846690.784;-2.31279;1.20198;-1.06052;2
MAGN;17.581;846690.784;-25.65613;-28.94135;-14.95972;3
PRES;17.581;846690.764;1014.6723;3
ACCE;17.599;846690.804;11.61594;1.48537;8.12617;2
GYRO;17.600;846690.804;-1.87665;1.65050;-1.64175;2
MAGN;17.601;846690.804;-23.61145;-28.19824;-18.81714;3
PRES;17.609;846690.797;1014.6723;3
ACCE;17.619;846690.824;9.11670;1.02789;8.35599;2
GYRO;17.620;846690.824;-1.57097;2.14339;-2.38190;2
MAGN;17.620;846690.824;-23.14606;-27.96631;-20.06531;3
ACCE;17.639;846690.844;6.02226;0.37900;8.44310;2
GYRO;17.640;846690.844;-1.21593;2.35612;-2.38641;2
MAGN;17.640;846690.844;-22.09778;-27.85034;-21.54083;3
PRES;17.641;846690.831;1014.6723;3
AHRS;17.641;846690.841;62.7716;-6.1332;-29.8804;0.49070;-0.17820;-0.24669;3
ACCE;17.659;846690.864;4.33221;-0.13313;8.01796;2
GYRO;17.659;846690.864;-0.85017;2.36789;-1.71889;2
MAGN;17.660;846690.864;-19.00177;-27.56195;-24.29810;3
LIGH;17.662;846690.814;254.1;3
LIGH;17.662;846690.864;275.6;3
PRES;17.668;846690.864;1014.6723;3
ACCE;17.679;846690.885;4.59818;0.08435;7.67738;2
GYRO;17.679;846690.885;-0.68445;2.33148;-0.90886;2
MAGN;17.679;846690.885;-17.93365;-27.46429;-25.15106;3
ACCE;17.699;846690.905;5.18640;0.33250;8.28951;2
GYRO;17.699;846690.905;-0.59416;2.30649;-0.61819;2
MAGN;17.700;846690.905;-15.78979;-28.59497;-25.76447;3
PRES;17.700;846690.898;1014.6723;3
ACCE;17.718;846690.925;4.56622;0.16808;8.80417;2
GYRO;17.719;846690.925;-0.24750;2.25299;-0.82132;2
MAGN;17.719;846690.925;-12.61902;-28.07159;-26.85242;3
PRES;17.727;846690.932;1014.6723;3
ACCE;17.738;846690.945;2.85217;-0.01935;8.17560;2
GYRO;17.738;846690.945;0.24503;2.12221;-1.05389;2
MAGN;17.739;846690.945;-11.87897;-27.79846;-27.11945;3
ACCE;17.759;846690.965;1.61238;0.45599;7.04742;2
GYRO;17.760;846690.965;0.53473;1.96254;-1.04518;2
MAGN;17.760;846690.965;-8.07953;-27.79846;-27.64893;3
PRES;17.761;846690.965;1014.6723;3
LIGH;17.763;846690.915;366.5;3
LIGH;17.764;846690.965;475.0;3
ACCE;17.777;846690.985;2.00221;1.30792;7.08362;2
GYRO;17.778;846690.985;0.46910;1.90623;-1.03349;2
MAGN;17.778;846690.985;-6.47583;-28.21503;-27.36664;3
ACCE;17.797;846691.005;1.20790;1.51715;7.80231;2
GYRO;17.798;846691.005;0.34320;1.91171;-1.15834;2
MAGN;17.798;846691.005;-6.32935;-28.30200;-27.28271;3
ACCE;17.818;846691.026;-0.03960;1.16745;7.47302;2
GYRO;17.818;846691.026;0.29857;1.76508;-1.01031;2
MAGN;17.819;846691.026;-3.56903;-29.89502;-27.70844;3
PRES;17.819;846690.999;1014.6723;3
GNSS;17.820;1491988648.000;39.993650;-0.068267;117.000;0.000;32.0;0.0;16;7
GNSS;17.824;1491988648.000;39.993650;-0.068267;117.000;0.000;32.0;0.0;16;7
ACCE;17.837;846691.046;-0.74805;0.95094;7.15601;2
GYRO;17.837;846691.046;0.22084;1.49149;-0.69075;2
AHRS;17.838;846691.039;39.6337;27.4890;-48.7950;0.39223;0.06754;-0.30412;3
MAGN;17.839;846691.046;-0.01373;-28.51715;-28.50037;3
PRES;17.846;846691.032;1014.6723;3
ACCE;17.857;846691.066;-1.29359;1.14272;7.80923;2
GYRO;17.857;846691.066;0.13791;1.28896;-0.36116;2
MAGN;17.858;846691.066;0.39673;-28.30200;-28.59650;3
LIGH;17.863;846691.016;504.6;3
LIGH;17.864;846691.066;514.1;3
ACCE;17.877;846691.086;-1.27896;1.49019;7.56728;2
GYRO;17.877;846691.086;0.14084;1.08765;-0.03261;2
MAGN;17.878;846691.086;1.01624;-30.46417;-27.98920;3
PRES;17.878;846691.066;1014.6723;3
ACCE;17.896;846691.106;-0.58101;2.01532;7.71506;2
GYRO;17.897;846691.106;0.03017;0.94534;0.01590;2
MAGN;17.897;846691.106;3.44238;-30.17578;-25.62256;3
PRES;17.905;846691.099;1014.6723;3
ACCE;17.916;846691.126;-0.68175;2.37994;8.14180;2
GYRO;17.916;846691.126;-0.02704;0.79697;-0.15593;2
MAGN;17.917;846691.126;3.59192;-30.14526;-25.47913;3
ACCE;17.936;846691.146;-1.24524;2.33325;8.10321;2
GYRO;17.937;846691.146;0.08076;0.57025;-0.34006;2
MAGN;17.937;846691.146;3.91998;-29.81720;-26.76392;3
PRES;17.938;846691.133;1014.6723;3
ACCE;17.956;846691.167;-1.84846;1.97789;7.88103;2
GYRO;17.956;846691.167;0.13634;0.31297;-0.40660;2
MAGN;17.956;846691.167;4.93469;-29.80957;-25.80872;3
LIGH;17.965;846691.116;501.7;3
LIGH;17.965;846691.167;483.6;3
PRES;17.966;846691.167;1014.6656;3
ACCE;17.995;846691.187;-2.27628;1.67827;8.09644;2
PRES;17.996;846691.200;1014.6624;3
GYRO;17.996;846691.187;0.17499;0.07063;-0.30679;2
MAGN;17.996;846691.187;4.94232;-29.82788;-25.80109;3
ACCE;18.015;846691.207;-1.32333;1.88635;8.46475;2
GYRO;18.015;846691.207;0.24406;-0.08318;-0.14992;2
MAGN;18.016;846691.207;5.29785;-30.79071;-25.50201;3
PRES;18.024;846691.234;1014.6624;3
ACCE;18.035;846691.227;-0.40820;2.43979;8.60631;2
GYRO;18.036;846691.227;0.26187;-0.03674;-0.14412;2
MAGN;18.036;846691.227;5.94635;-30.14526;-26.13525;3
AHRS;18.037;846691.237;35.3179;40.8230;-27.7108;0.35561;0.25457;-0.11114;3
ACCE;18.055;846691.247;-0.67709;2.59967;8.52568;2
GYRO;18.055;846691.247;0.19342;0.05161;-0.24063;2
MAGN;18.056;846691.247;5.95856;-30.18341;-26.00098;3
LIGH;18.065;846691.217;479.6;3
LIGH;18.065;846691.267;479.1;3
ACCE;18.074;846691.267;-1.20956;2.44540;8.59904;2
GYRO;18.074;846691.267;0.14972;0.02370;-0.27138;2
MAGN;18.075;846691.267;6.22253;-30.66406;-24.49646;3
SOUN;18.076;810.35;0.02473;61.84
PRES;18.083;846691.267;1014.6624;3
ACCE;18.094;846691.287;-1.02252;2.57161;8.49190;2
GYRO;18.094;846691.287;0.20465;-0.09006;-0.24605;2
MAGN;18.095;846691.287;7.29218;-30.81512;-26.13525;3
ACCE;18.114;846691.308;-0.87421;2.76645;8.81071;2
GYRO;18.114;846691.308;0.29398;-0.23491;-0.27808;2
MAGN;18.115;846691.308;7.07092;-30.81512;-25.74768;3
PRES;18.115;846691.301;1014.6624;3
ACCE;18.133;846691.328;-0.11139;3.21111;8.97017;2
GYRO;18.134;846691.328;0.48103;-0.46416;-0.37236;2
MAGN;18.134;846691.328;5.91125;-30.66559;-23.67096;3
PRES;18.142;846691.334;1014.6624;3
ACCE;18.153;846691.348;0.31081;3.89122;8.97452;2
GYRO;18.153;846691.348;0.72977;-0.81276;-0.56883;2
MAGN;18.154;846691.348;7.62787;-29.80957;-26.46332;3
LIGH;18.166;846691.318;472.2;3
LIGH;18.167;846691.368;463.7;3
ACCE;18.173;846691.368;0.48346;4.51691;9.04202;2
GYRO;18.174;846691.368;1.09465;-1.36035;-0.86198;2
MAGN;18.174;846691.368;7.53174;-30.15747;-25.93689;3
PRES;18.174;846691.368;1014.6624;3
ACCE;18.192;846691.388;1.09445;5.60545;9.92876;2
GYRO;18.193;846691.388;1.91599;-2.43158;-1.27657;2
MAGN;18.193;846691.388;7.15637;-31.82678;-23.70758;3
PRES;18.202;846691.402;1014.6624;3
ACCE;18.212;846691.408;0.59555;5.60173;9.27927;2
GYRO;18.213;846691.408;3.45999;-3.89810;-1.86333;2
MAGN;18.213;846691.408;7.29218;-32.49054;-23.83728;3
ACCE;18.232;846691.428;0.59975;4.15747;8.43732;2
GYRO;18.233;846691.428;4.78896;-5.41229;-2.36880;2
MAGN;18.233;846691.428;7.04346;-32.65533;-23.83728;3
PRES;18.234;846691.435;1014.6624;3
AHRS;18.234;846691.434;36.0370;36.9517;-32.6713;0.36630;0.20668;-0.15961;3
ACCE;18.252;846691.449;2.05763;4.49712;9.30399;2
GYRO;18.252;846691.449;6.33202;-6.64706;-2.91974;2
MAGN;18.253;846691.449;5.70679;-34.08813;-22.67151;3
PRES;18.261;846691.469;1014.6624;3
LIGH;18.268;846691.418;413.2;3
LIGH;18.268;846691.469;352.1;3
ACCE;18.271;846691.469;3.99838;4.35213;9.18733;2
GYRO;18.272;846691.469;8.12262;-7.38835;-3.82718;2
MAGN;18.272;846691.469;4.09698;-36.68060;-19.40765;3
ACCE;18.291;846691.489;5.12651;2.76590;7.40625;2
GYRO;18.292;846691.489;9.64369;-7.24405;-5.09718;2
MAGN;18.292;846691.489;3.89252;-37.59308;-17.52167;3
PRES;18.293;846691.502;1014.6624;3
ACCE;18.311;846691.509;4.66234;1.02599;5.53987;2
GYRO;18.312;846691.509;10.66092;-6.11324;-6.17809;2
MAGN;18.312;846691.509;4.34113;-41.04309;-10.06622;3
ACCE;18.331;846691.529;2.49533;-1.46295;4.10474;2
GYRO;18.331;846691.529;11.44850;-4.58295;-6.58846;2
MAGN;18.332;846691.529;6.28204;-43.88580;-3.49426;3
ACCE;18.351;846691.549;-0.45001;-6.00200;2.32932;2
GYRO;18.352;846691.549;12.17239;-2.62755;-6.10661;2
MAGN;18.352;846691.549;8.64563;-43.82629;0.58746;3
PRES;18.353;846691.536;1014.6624;3
LIGH;18.367;846691.519;257.7;3
LIGH;18.368;846691.569;153.1;3
ACCE;18.370;846691.569;-2.58136;-9.84117;-2.34283;2
GYRO;18.371;846691.569;12.73404;-0.35252;-4.50345;2
MAGN;18.372;846691.569;15.44647;-40.61432;12.47864;3
PRES;18.380;846691.569;1014.6624;3
ACCE;18.390;846691.590;-1.63223;-9.48021;-8.97639;2
GYRO;18.390;846691.590;12.25769;1.79410;-2.15376;2
MAGN;18.391;846691.590;19.73572;-35.50720;20.13092;3
ACCE;18.410;846691.610;0.81902;-7.18042;-14.30959;2
GYRO;18.411;846691.610;10.44104;3.61293;-0.13564;2
MAGN;18.411;846691.610;21.48895;-31.10199;22.66541;3
PRES;18.411;846691.603;1014.6624;3
ACCE;18.430;846691.630;2.56464;-4.27209;-14.37773;2
GYRO;18.430;846691.630;7.92221;4.94812;1.47791;2
MAGN;18.431;846691.630;22.76459;-20.85266;30.21393;3
AHRS;18.431;846691.632;47.6613;64.9321;-130.4203;0.58872;-0.10359;-0.60972;3
PRES;18.439;846691.637;1014.6624;3
ACCE;18.450;846691.650;5.09995;-1.90308;-10.76691;2
GYRO;18.450;846691.650;5.71330;5.78578;3.08647;2
MAGN;18.451;846691.650;21.24939;-15.56549;35.38818;3
ACCE;18.469;846691.670;8.82152;-0.90848;-7.16133;2
GYRO;18.470;846691.670;4.55304;6.25526;4.33028;2
MAGN;18.470;846691.670;18.46008;-11.35864;36.86523;3
PRES;18.471;846691.670;1014.6624;3
ACCE;18.489;846691.690;12.49135;-0.54613;-6.45189;2
GYRO;18.490;846691.690;4.37209;6.44688;4.89108;2
MAGN;18.490;846691.690;10.72693;-5.20020;40.12146;3
PRES;18.498;846691.704;1014.6624;3
ACCE;18.509;846691.710;16.38498;2.25349;-10.84160;2
GYRO;18.509;846691.710;4.45900;6.02237;4.38672;2
MAGN;18.510;846691.710;5.94635;-3.66821;41.78772;3
LIGH;18.523;846691.620;102.3;3
LIGH;18.523;846691.670;65.2;3
LIGH;18.524;846691.720;28.0;3
ACCE;18.529;846691.731;16.23770;6.46231;-15.52272;2
GYRO;18.529;846691.731;4.55373;5.09190;2.37837;2
MAGN;18.530;846691.731;2.64282;-1.08948;41.52679;3
PRES;18.530;846691.737;1014.6624;3
ACCE;18.548;846691.751;11.47656;8.46210;-17.72136;2
GYRO;18.549;846691.751;4.16736;4.19594;0.81955;2
MAGN;18.549;846691.751;-3.23334;3.58582;40.39459;3
ACCE;18.568;846691.771;10.13461;6.74292;-19.39410;2
GYRO;18.569;846691.771;2.63361;3.93567;0.71054;2
MAGN;18.569;846691.771;-5.65643;5.54962;39.65454;3
ACCE;18.588;846691.791;11.57889;4.02249;-19.27101;2
GYRO;18.589;846691.791;0.06755;3.96461;0.66740;2
MAGN;18.589;846691.791;-8.03070;8.30688;38.11188;3
PRES;18.589;846691.771;1014.6624;3
ACCE;18.607;846691.811;12.05655;0.83482;-16.22131;2
GYRO;18.608;846691.811;-2.18831;4.07530;0.17923;2
MAGN;18.609;846691.811;-12.24823;12.17499;35.13641;3
PRES;18.617;846691.804;1014.6641;3
LIGH;18.619;846691.771;15.5;3
LIGH;18.619;846691.821;13.4;3
SOUN;18.627;47.39;0.00145;37.18
ACCE;18.629;846691.831;11.95033;-0.54608;-13.36510;2
GYRO;18.630;846691.831;-3.10399;3.99289;-0.33032;2
MAGN;18.630;846691.831;-13.89771;13.42468;33.91266;3
AHRS;18.631;846691.830;25.2942;149.9881;148.3843;0.89138;-0.31128;-0.30069;3
ACCE;18.647;846691.851;11.98192;0.23393;-12.95059;2
GYRO;18.648;846691.851;-3.05855;3.60553;-0.84039;2
MAGN;18.648;846691.851;-16.61072;11.80267;34.44214;3
PRES;18.649;846691.838;1014.6723;3
ACCE;18.667;846691.872;11.21120;0.82312;-12.90852;2
GYRO;18.667;846691.872;-3.03636;3.16321;-1.39677;2
MAGN;18.668;846691.872;-20.67261;8.57239;33.75092;3
PRES;18.676;846691.872;1014.6723;3
ACCE;18.686;846691.892;10.33823;1.11359;-11.56223;2
GYRO;18.687;846691.892;-3.34596;2.83517;-1.65067;2
MAGN;18.687;846691.892;-21.96960;7.39288;33.25500;3
ACCE;18.707;846691.912;11.43407;2.37355;-9.88969;2
GYRO;18.707;846691.912;-3.72180;2.66515;-1.59671;2
MAGN;18.707;846691.912;-23.50769;4.91791;31.98700;3
PRES;18.708;846691.905;1014.6723;3
LIGH;18.719;846691.872;9.0;3
LIGH;18.720;846691.922;4.0;3
ACCE;18.726;846691.932;13.06944;3.81589;-9.28775;2
GYRO;18.727;846691.932;-3.93843;2.50591;-1.74001;2
MAGN;18.727;846691.932;-26.70593;1.08948;30.38483;3
PRES;18.736;846691.939;1014.6723;3
ACCE;18.746;846691.952;14.15665;3.62352;-9.56972;2
GYRO;18.746;846691.952;-4.20859;2.45685;-2.24020;2
MAGN;18.747;846691.952;-27.68707;0.01984;29.97437;3
ACCE;18.766;846691.972;16.05739;2.83717;-9.76433;2
GYRO;18.766;846691.972;-4.56075;2.47011;-3.08823;2
MAGN;18.767;846691.972;-29.60663;-3.93372;28.35236;3
PRES;18.767;846691.972;1014.6723;3
PROX;18.770;846691.872;0.0;3
ACCE;18.786;846691.992;15.96039;2.26328;-10.86288;2
GYRO;18.786;846691.992;-5.09027;2.40869;-4.18088;2
MAGN;18.787;846691.992;-30.60303;-8.70209;26.94702;3
PRES;18.795;846692.006;1014.6723;3
ACCE;18.805;846692.013;15.46104;1.86246;-12.79523;2
GYRO;18.806;846692.013;-6.13939;2.44554;-5.09389;2
MAGN;18.806;846692.013;-30.71289;-9.70001;26.69373;3
GNSS;18.815;1491988649.000;39.993656;-0.068266;117.000;0.000;29.0;0.0;16;7
GNSS;18.818;1491988649.000;39.993656;-0.068266;117.000;0.000;29.0;0.0;16;7
LIGH;18.821;846691.972;11.3;3
LIGH;18.822;846692.023;21.7;3
ACCE;18.825;846692.033;14.26224;1.17407;-12.57581;2
GYRO;18.826;846692.033;-7.49330;2.25420;-5.67886;2
MAGN;18.826;846692.033;-31.12640;-15.59448;24.41254;3
AHRS;18.827;846692.027;29.6065;-165.6385;173.6421;0.95952;-0.02131;0.10661;3
ACCE;18.845;846692.053;12.24542;1.06894;-10.51251;2
GYRO;18.845;846692.053;-8.47028;1.55542;-5.67000;2
MAGN;18.846;846692.053;-30.23529;-24.33472;18.00385;3
PRES;18.854;846692.039;1014.6823;3
ACCE;18.864;846692.073;12.02805;0.67162;-10.83340;2
GYRO;18.865;846692.073;-9.17497;0.93748;-5.35834;2
MAGN;18.866;846692.073;-30.04150;-25.78735;16.84875;3
ACCE;18.885;846692.093;11.90588;-1.38940;-12.45215;2
GYRO;18.885;846692.093;-10.23671;1.52342;-5.31870;2
MAGN;18.886;846692.093;-25.62714;-31.36139;12.25586;3
PRES;18.886;846692.073;1014.6823;3
ACCE;18.904;846692.113;9.15019;-6.26471;-10.87306;2
GYRO;18.905;846692.113;-11.51906;2.23637;-5.31047;2
MAGN;18.905;846692.113;-22.13745;-37.40540;1.46942;3
PRES;18.913;846692.107;1014.6823;3
ACCE;18.924;846692.133;7.41544;-4.17253;-3.62091;2
GYRO;18.924;846692.133;-11.95398;1.86880;-4.76387;2
MAGN;18.925;846692.133;-21.80023;-38.02032;0.27924;3
ACCE;18.944;846692.154;6.92395;-3.34584;-0.56595;2
GYRO;18.944;846692.154;-11.11990;1.19798;-4.22069;2
MAGN;18.945;846692.154;-17.09137;-38.02032;-10.13489;3
PRES;18.945;846692.140;1014.6823;3
ACCE;18.963;846692.174;5.29608;-5.09749;1.69608;2
GYRO;18.964;846692.174;-10.00894;0.69859;-3.30598;2
MAGN;18.964;846692.174;-11.47308;-31.48041;-22.90344;3
PRES;18.972;846692.174;1014.6823;3
LIGH;18.976;846692.073;17.9;3
LIGH;18.976;846692.123;10.1;3
LIGH;18.977;846692.174;2.3;3
ACCE;18.983;846692.194;6.24376;-3.92371;2.84790;2
GYRO;18.984;846692.194;-9.00961;0.81985;-2.22084;2
MAGN;18.984;846692.194;-11.20605;-31.15082;-23.50922;3
ACCE;19.003;846692.214;5.32678;-5.84761;3.38420;2
GYRO;19.004;846692.214;-8.15561;1.25914;-1.94388;2
MAGN;19.004;846692.214;-6.87561;-22.84851;-32.28760;3
PRES;19.005;846692.207;1014.6746;3
AHRS;19.023;846692.225;77.9214;32.9440;28.1128;0.53138;0.36033;0.35406;3
PRES;19.032;846692.241;1014.6723;3
ACCE;19.043;846692.234;3.41745;-6.70888;3.73708;2
GYRO;19.043;846692.234;-7.41129;1.10771;-1.77109;2
MAGN;19.044;846692.234;-5.65643;-12.21466;-36.47156;3
ACCE;19.062;846692.254;1.77028;-8.79295;5.59746;2
GYRO;19.063;846692.254;-6.62616;1.14769;-1.33745;2
MAGN;19.063;846692.254;-5.61981;-11.90796;-36.55243;3
SOUN;19.067;371.53;0.01134;55.07
LIGH;19.072;846692.224;94.9;3
LIGH;19.072;846692.274;229.7;3
ACCE;19.082;846692.274;1.26566;-9.42339;5.99706;2
GYRO;19.083;846692.274;-5.61780;0.83250;-0.61909;2
MAGN;19.083;846692.274;-4.26483;-0.67291;-39.25018;3
PRES;19.091;846692.274;1014.6723;3
ACCE;19.102;846692.295;3.47527;-9.40312;7.60078;2
GYRO;19.102;846692.295;-4.55791;0.61047;-0.14772;2
MAGN;19.102;846692.295;-3.30353;8.90045;-35.81390;3
ACCE;19.122;846692.315;4.20007;-10.17093;7.02696;2
GYRO;19.122;846692.315;-3.55638;0.54936;-0.14238;2
MAGN;19.123;846692.315;-3.28979;9.25598;-35.77118;3
PRES;19.123;846692.308;1014.6723;3
ACCE;19.142;846692.335;4.78946;-10.53546;6.76350;2
GYRO;19.142;846692.335;-2.74124;0.56592;-0.16119;2
MAGN;19.143;846692.335;-3.02887;13.51166;-35.15015;3
PRES;19.150;846692.342;1014.6723;3
ACCE;19.161;846692.355;4.30495;-10.78459;6.08818;2
GYRO;19.161;846692.355;-2.06424;0.64684;-0.14807;2
MAGN;19.162;846692.355;-2.12555;17.11273;-33.68225;3
LIGH;19.173;846692.325;204.8;3
LIGH;19.174;846692.375;139.3;3
PROX;19.174;846692.274;5.0;3
ACCE;19.181;846692.375;2.89154;-11.56836;5.23668;2
GYRO;19.182;846692.375;-1.51392;0.67723;0.06586;2
MAGN;19.182;846692.375;-1.83716;17.64069;-33.39996;3
PRES;19.182;846692.375;1014.6723;3
ACCE;19.201;846692.395;1.85686;-12.41718;4.29791;2
GYRO;19.201;846692.395;-1.03421;0.55115;0.38416;2
MAGN;19.201;846692.395;-0.13580;20.87860;-31.68488;3
PRES;19.210;846692.409;1014.6723;3
ACCE;19.220;846692.415;0.65097;-13.10202;3.79561;2
GYRO;19.221;846692.415;-0.58557;0.30183;0.67842;2
MAGN;19.221;846692.415;-0.27618;21.30127;-31.54907;3
AHRS;19.222;846692.423;1.0981;36.1049;43.9618;-0.10754;0.29076;0.35861;3
ACCE;19.241;846692.436;-0.13713;-13.20680;3.61978;2
GYRO;19.241;846692.436;-0.18536;0.09555;1.18221;2
MAGN;19.241;846692.436;-0.17700;21.46759;-31.44989;3
PRES;19.242;846692.442;1014.6723;3
ACCE;19.260;846692.456;-1.08772;-13.55896;3.66672;2
GYRO;19.260;846692.456;0.16304;0.02455;1.95128;2
MAGN;19.261;846692.456;0.41046;22.24731;-30.66254;3
PRES;19.269;846692.476;1014.6723;3
LIGH;19.273;846692.425;131.6;3
LIGH;19.274;846692.476;138.6;3
ACCE;19.279;846692.476;-2.57422;-14.12685;3.85710;2
GYRO;19.280;846692.476;0.70908;-0.28203;2.97281;2
MAGN;19.280;846692.476;1.06964;22.64252;-29.25262;3
ACCE;19.300;846692.496;-4.40346;-14.63179;4.14281;2
GYRO;19.300;846692.496;1.44017;-0.64305;4.32632;2
MAGN;19.301;846692.496;1.49994;22.21222;-29.58832;3
PRES;19.301;846692.509;1014.6723;3
ACCE;19.319;846692.516;-4.87048;-15.48268;3.25725;2
GYRO;19.320;846692.516;2.12569;-1.04178;5.97165;2
MAGN;19.320;846692.516;3.02734;20.50629;-31.01501;3
ACCE;19.339;846692.536;-2.72389;-14.58813;2.07797;2
GYRO;19.340;846692.536;2.65686;-1.63860;7.24072;2
MAGN;19.340;846692.536;3.75977;19.29016;-32.20520;3
ACCE;19.359;846692.556;-0.54004;-12.95978;0.39386;2
GYRO;19.359;846692.556;2.97408;-2.31897;7.44344;2
MAGN;19.360;846692.556;4.44336;18.08167;-32.35931;3
PRES;19.360;846692.543;1014.6723;3
LIGH;19.375;846692.526;128.9;3
LIGH;19.376;846692.576;115.0;3
ACCE;19.378;846692.576;-1.12041;-12.72728;0.19943;2
GYRO;19.379;846692.576;3.18794;-2.97821;7.10271;2
MAGN;19.379;846692.576;6.95190;13.31940;-33.78754;3
PRES;19.388;846692.576;1014.6723;3
ACCE;19.398;846692.597;-2.47897;-12.49802;1.62434;2
GYRO;19.399;846692.597;3.81331;-3.88678;7.04819;2
MAGN;19.399;846692.597;8.97369;9.06830;-35.97870;3
ACCE;19.418;846692.617;-2.85832;-12.88084;0.29802;2
GYRO;19.419;846692.617;4.75000;-4.78589;7.37910;2
MAGN;19.419;846692.617;7.78961;6.27441;-36.64703;3
PRES;19.420;846692.610;1014.6723;3
AHRS;19.420;846692.620;6.9837;19.8859;54.3199;-0.02530;0.18073;0.45814;3
ACCE;19.438;846692.637;-0.26645;-12.52284;-2.87305;2
GYRO;19.438;846692.637;5.32295;-5.17711;7.82259;2
MAGN;19.439;846692.637;3.48816;-0.62408;-38.10120;3
PRES;19.447;846692.644;1014.6723;3
ACCE;19.458;846692.657;3.55475;-9.92499;-2.54189;2
GYRO;19.458;846692.657;5.73409;-5.59740;8.04340;2
MAGN;19.459;846692.657;-0.10834;-4.00238;-38.60321;3
LIGH;19.475;846692.627;334.7;3
LIGH;19.475;846692.677;617.6;3
ACCE;19.477;846692.677;6.10999;-8.22501;-4.38019;2
GYRO;19.478;846692.677;6.26715;-5.68764;7.97946;2
MAGN;19.478;846692.677;-3.11584;-7.42798;-38.18359;3
PRES;19.479;846692.677;1014.6661;3
ACCE;19.497;846692.697;8.09267;-7.45824;-4.28543;2
GYRO;19.498;846692.697;5.98375;-5.46687;7.87791;2
MAGN;19.498;846692.697;-12.27875;-13.84430;-36.15265;3
PRES;19.506;846692.711;1014.6624;3
ACCE;19.517;846692.717;10.48058;-8.51421;-1.84618;2
GYRO;19.517;846692.717;5.19102;-5.39777;8.03511;2
MAGN;19.518;846692.717;-18.60504;-16.06903;-34.33838;3
ACCE;19.537;846692.738;13.39767;-9.33430;-0.48923;2
GYRO;19.537;846692.738;4.46832;-4.58722;7.91174;2
MAGN;19.538;846692.738;-21.86584;-16.71906;-30.36346;3
PRES;19.538;846692.744;1014.6624;3
ACCE;19.556;846692.758;14.91055;-7.62251;-0.85304;2
GYRO;19.557;846692.758;3.63771;-4.01808;7.15253;2
MAGN;19.557;846692.758;-29.05579;-16.39709;-24.48273;3
ACCE;19.577;846692.778;14.44283;-5.12685;-2.25734;2
GYRO;19.578;846692.778;2.80313;-4.30484;5.95663;2
MAGN;19.578;846692.778;-32.73163;-15.39764;-22.85309;3
LIGH;19.579;846692.728;541.0;3
LIGH;19.579;846692.778;372.9;3
ACCE;19.599;846692.798;12.54080;-4.19766;-3.82452;2
GYRO;19.599;846692.798;2.06950;-4.93042;4.62994;2
MAGN;19.599;846692.798;-35.18524;-12.41150;-19.75098;3
PRES;19.607;846692.778;1014.6624;3
ACCE;19.623;846692.818;10.59825;-4.37894;-3.01257;2
AHRS;19.632;846692.818;52.7054;-41.5083;88.9196;0.51867;0.06410;0.47462;3
GYRO;19.652;846692.818;1.46126;-5.79073;3.79977;2
MAGN;19.657;846692.818;-39.06097;-6.96259;-13.16376;3
PRES;19.658;846692.811;1014.6624;3
ACCE;19.658;846692.838;10.09883;-4.67621;-3.12485;2
GYRO;19.666;846692.838;1.17378;-6.06212;3.79265;2
MAGN;19.666;846692.838;-40.46783;-4.67377;-10.05707;3
ACCE;19.666;846692.858;11.17186;-4.69977;-4.79547;2
GYRO;19.667;846692.858;0.73094;-5.93033;3.94836;2
MAGN;19.667;846692.858;-41.97540;-2.37274;-7.21436;3
PRES;19.667;846692.845;1014.6624;3
SOUN;19.667;1065.08;0.03250;64.22
ACCE;19.680;846692.879;11.54503;-4.61705;-5.69490;2
GYRO;19.681;846692.879;0.12787;-6.09889;3.72354;2
MAGN;19.681;846692.879;-42.57660;3.93372;-0.23956;3
LIGH;19.681;846692.828;349.4;3
LIGH;19.682;846692.879;366.5;3
WIFI;19.682;846692.867;eduroam;00:13:c3:44:d8:e1;-63
WIFI;19.682;846692.867;UJI;00:13:c3:44:d8:e0;-62
WIFI;19.682;846692.866;Pruebas;2e:d9:9f:d9:fa:21;-73
WIFI;19.682;846692.866;RNCS_24g;90:f6:52:ff:cd:71;-73
WIFI;19.682;846692.866;eduroam;00:17:59:fb:19:51;-72
WIFI;19.682;846692.866;UJI;00:17:59:fb:19:50;-71
WIFI;19.682;846692.866;Pruebas;c8:d1:5e:64:e1:d8;-47
WIFI;19.682;846692.866;TP-LINK_1280;ec:08:6b:23:7b:1d;-81
WIFI;19.682;846692.867;FTE-1DDE;f8:3d:ff:7d:1d:e5;-76
WIFI;19.682;846692.867;RNCS_5g;90:f6:52:ff:cd:72;-84
WIFI;19.682;846692.866;eduroam;00:13:c3:44:d6:e1;-80
WIFI;19.682;846692.866;eduroam;00:14:1c:dd:fc:41;-78
WIFI;19.682;846692.866;temporal-ap;ec:08:6b:6f:a7:6c;-88
WIFI;19.682;846692.866;UJI;00:1a:a1:5c:f9:60;-83
WIFI;19.682;846689.095;UJI;00:14:69:f2:31:40;-90
WIFI;19.682;846692.866;UJI;00:14:1c:dd:fc:40;-73
WIFI;19.682;846692.866;eduroam;00:1a:6d:9b:9a:21;-80
WIFI;19.682;846692.866;eduroam;00:1a:a1:5c:f9:61;-83
WIFI;19.682;846692.866;UJI;00:1a:6d:9b:9a:20;-80
WIFI;19.682;846692.867;IRSLab2-2.4GHz;c8:d7:19:09:37:8d;-87
WIFI;19.682;846689.095;guifi.net/CS-UJInuvolguifi5;00:15:6d:e4:7d:15;-86
WIFI;19.682;846692.866;IoT;d0:ae:ec:dd:ec:30;-80
WIFI;19.682;846692.867;CS-004E;00:15:6d:de:da:15;-86
WIFI;19.682;846692.866;eduroam;00:14:1c:dd:f1:e1;-89
WIFI;19.682;846692.866;;98:fc:11:6d:a7:5b;-85
WIFI;19.682;846692.866;UJI;00:14:1c:dd:f1:e0;-87
PRES;19.693;846692.879;1014.6624;3
ACCE;19.694;846692.899;10.34651;-5.62384;-5.73389;2
GYRO;19.695;846692.899;-0.26871;-6.95825;3.39236;2
MAGN;19.696;846692.899;-42.31720;6.88934;2.90375;3
ACCE;19.719;846692.919;9.25436;-7.23267;-6.60123;2
GYRO;19.719;846692.919;-0.39331;-7.60184;3.33098;2
MAGN;19.720;846692.919;-41.32538;8.09784;7.31659;3
PRES;19.720;846692.912;1014.6624;3
ACCE;19.735;846692.939;9.29012;-8.74541;-7.53574;2
GYRO;19.735;846692.939;-0.53008;-7.90938;3.69629;2
MAGN;19.735;846692.939;-37.40234;12.12311;16.04919;3
PRES;19.743;846692.946;1014.6624;3
ACCE;19.754;846692.959;10.69952;-8.77902;-8.36806;2
GYRO;19.754;846692.959;-0.38785;-7.86224;4.19527;2
MAGN;19.754;846692.959;-35.75897;13.76038;19.14673;3
ACCE;19.774;846692.979;12.33359;-7.97787;-10.83105;2
GYRO;19.775;846692.979;0.08527;-7.41756;4.43378;2
MAGN;19.775;846692.979;-31.08673;15.78979;23.23914;3
PRES;19.775;846692.979;1014.6624;3
ACCE;19.793;846692.999;14.04587;-7.00438;-12.93684;2
GYRO;19.794;846692.999;0.24706;-6.95778;4.23514;2
MAGN;19.794;846692.999;-23.66486;17.71240;30.28870;3
PRES;19.803;846693.013;1014.6624;3
ACCE;19.813;846693.020;14.79239;-7.29778;-14.32462;2
GYRO;19.813;846693.020;-0.11404;-6.23068;3.46548;2
MAGN;19.814;846693.020;-21.63239;18.11829;32.27081;3
AHRS;19.814;846693.016;5.7814;-128.7148;112.2675;0.75977;-0.48361;0.33354;3
GNSS;19.818;1491988650.000;39.993661;-0.068264;117.000;0.000;27.0;0.0;16;7
GNSS;19.823;1491988650.000;39.993661;-0.068264;117.000;0.000;27.0;0.0;16;7
LIGH;19.832;846692.929;277.6;3
LIGH;19.832;846692.979;161.5;3
LIGH;19.832;846693.030;45.3;3
ACCE;19.834;846693.040;14.14008;-8.44321;-14.52786;2
GYRO;19.834;846693.040;-1.07420;-5.44281;2.34215;2
MAGN;19.834;846693.040;-15.55939;19.27643;32.90253;3
ACCE;19.853;846693.060;13.57433;-7.29283;-13.51726;2
GYRO;19.853;846693.060;-2.75565;-3.87469;1.19174;2
MAGN;19.853;846693.060;-6.70319;19.75708;34.77325;3
PRES;19.862;846693.046;1014.6630;3
ACCE;19.873;846693.080;11.68819;-6.09930;-12.81276;2
GYRO;19.873;846693.080;-4.36363;-2.57472;0.11722;2
MAGN;19.873;846693.080;-4.81567;19.79370;35.22491;3
ACCE;19.893;846693.100;9.27441;-4.33229;-12.90170;2
GYRO;19.893;846693.100;-5.07332;-2.36049;-0.83704;2
MAGN;19.893;846693.100;-2.17896;17.99469;36.17249;3
PRES;19.894;846693.080;1014.6723;3
ACCE;19.912;846693.120;7.06281;-4.41170;-14.03790;2
GYRO;19.912;846693.120;-5.30028;-3.07787;-1.61572;2
MAGN;19.913;846693.120;2.06909;13.93738;38.03558;3
PRES;19.921;846693.114;1014.6723;3
LIGH;19.928;846693.080;13.2;3
LIGH;19.928;846693.130;16.3;3
ACCE;19.932;846693.140;5.73645;-6.68832;-14.58562;2
GYRO;19.932;846693.140;-5.46527;-3.30511;-2.05402;2
MAGN;19.932;846693.140;2.75116;13.25836;38.34229;3
ACCE;19.952;846693.161;6.39920;-5.40004;-12.91495;2
GYRO;19.952;846693.161;-5.83134;-3.54070;-1.98338;2
MAGN;19.952;846693.161;4.08630;7.19299;40.51361;3
PRES;19.953;846693.147;1014.6723;3
ACCE;19.971;846693.181;6.83632;-0.84940;-10.57907;2
GYRO;19.972;846693.181;-6.02435;-3.95699;-2.07503;2
MAGN;19.972;846693.181;8.65936;1.10016;40.95154;3
PRES;19.981;846693.181;1014.6723;3
ACCE;19.991;846693.201;3.91672;2.04254;-8.77408;2
GYRO;19.992;846693.201;-5.82927;-3.80586;-2.66351;2
MAGN;19.992;846693.201;9.14154;0.52185;40.96680;3
ACCE;20.011;846693.221;2.36812;1.88214;-13.12163;2
GYRO;20.012;846693.221;-5.63118;-2.83745;-3.37126;2
MAGN;20.012;846693.221;12.30164;-6.40717;40.35034;3
PRES;20.013;846693.214;1014.6723;3
AHRS;20.014;846693.213;3.5829;-175.3656;83.7450;0.66754;-0.74282;0.00371;3
LIGH;20.029;846693.181;30.1;3
LIGH;20.029;846693.231;46.7;3
ACCE;20.030;846693.241;0.85274;0.40292;-14.67085;2
GYRO;20.031;846693.241;-5.80493;-2.84499;-3.83209;2
MAGN;20.031;846693.241;18.14423;-10.54535;39.21051;3
PRES;20.040;846693.248;1014.6723;3
ACCE;20.050;846693.261;-1.03021;0.77678;-12.47023;2
GYRO;20.051;846693.261;-5.85472;-3.81622;-3.37140;2
MAGN;20.052;846693.261;18.38989;-10.70557;39.16168;3
SOUN;20.058;1942.92;0.05930;69.44
ACCE;20.071;846693.281;-3.69386;2.47411;-13.33366;2
GYRO;20.071;846693.281;-5.86633;-4.77158;-1.99493;2
MAGN;20.072;846693.281;21.56982;-15.20996;34.75342;3
PRES;20.072;846693.281;1014.6723;3
ACCE;20.110;846693.302;-5.43594;2.62975;-12.25421;2
GYRO;20.111;846693.302;-6.34727;-5.38089;-0.24881;2
MAGN;20.111;846693.302;26.46179;-17.40875;32.27081;3
ACCE;20.130;846693.322;-1.61334;2.06273;-11.88075;2
GYRO;20.131;846693.322;-6.85252;-3.41307;0.74884;2
MAGN;20.132;846693.322;26.55182;-17.51251;31.98242;3
PRES;20.132;846693.315;1014.6736;3
LIGH;20.133;846693.281;41.7;3
LIGH;20.133;846693.332;31.2;3
ACCE;20.150;846693.342;2.27539;2.99171;-6.67677;2
GYRO;20.150;846693.342;-7.20390;-2.89577;0.31102;2
MAGN;20.150;846693.342;29.27551;-20.68939;23.34442;3
PRES;20.159;846693.349;1014.6823;3
ACCE;20.169;846693.362;3.43376;5.20374;-4.47951;2
GYRO;20.170;846693.362;-6.79236;-2.87062;-1.01471;2
MAGN;20.171;846693.362;31.50635;-25.45319;16.19263;3
ACCE;20.190;846693.382;-1.62399;4.72523;-1.68149;2
GYRO;20.190;846693.382;-6.34938;-3.12259;-2.14688;2
MAGN;20.191;846693.382;31.47430;-25.42267;15.53650;3
PRES;20.191;846693.382;1014.6783;3
ACCE;20.209;846693.402;-8.14267;3.70343;-0.28918;2
AHRS;20.210;846693.411;58.9808;165.2695;85.8098;0.54147;-0.67528;-0.43358;3
GYRO;20.211;846693.402;-5.83078;-3.20905;-1.48270;2
MAGN;20.211;846693.402;31.39191;-24.89777;8.11157;3
PRES;20.218;846693.416;1014.6723;3
ACCE;20.229;846693.422;-10.54753;2.32660;-0.34540;2
GYRO;20.229;846693.422;-5.83714;-2.85280;0.74434;2
MAGN;20.230;846693.422;33.18939;-23.10638;1.10016;3
ACCE;20.248;846693.443;-10.78284;0.93085;-0.07672;2
GYRO;20.249;846693.443;-6.47185;-2.12193;3.62029;2
MAGN;20.250;846693.443;33.16345;-22.88361;0.34790;3
PRES;20.250;846693.449;1014.6723;3
ACCE;20.268;846693.463;-8.06686;-1.83604;1.80759;2
GYRO;20.269;846693.463;-7.14215;-1.56218;6.30385;2
MAGN;20.269;846693.463;32.51495;-21.65527;-5.19104;3
PRES;20.277;846693.483;1014.6723;3
LIGH;20.285;846693.382;46.8;3
LIGH;20.286;846693.433;69.5;3
LIGH;20.286;846693.483;92.3;3
ACCE;20.288;846693.483;-4.71234;-3.33984;4.75870;2
GYRO;20.288;846693.483;-7.40178;-1.00914;8.03880;2
MAGN;20.289;846693.483;29.99420;-21.93298;-11.20453;3
ACCE;20.308;846693.503;-2.33904;-3.83356;5.99901;2
GYRO;20.309;846693.503;-7.27959;-0.41927;8.75777;2
MAGN;20.309;846693.503;28.74908;-22.83020;-12.55341;3
PRES;20.309;846693.516;1014.6723;3
ACCE;20.327;846693.523;-2.03804;-4.43109;6.90721;2
GYRO;20.327;846693.523;-7.20078;0.05283;9.21623;2
MAGN;20.329;846693.523;22.91565;-26.40533;-18.61725;3
ACCE;20.347;846693.543;-1.72276;-6.70631;8.07486;2
GYRO;20.347;846693.543;-7.07295;0.39722;10.16026;2
MAGN;20.348;846693.543;19.40002;-26.79291;-21.54083;3
ACCE;20.367;846693.563;0.04599;-10.01578;9.34270;2
GYRO;20.367;846693.563;-6.90895;0.73318;11.54437;2
MAGN;20.369;846693.563;17.54608;-26.35345;-22.83173;3
PRES;20.369;846693.550;1014.6723;3
LIGH;20.383;846693.533;191.0;3
LIGH;20.383;846693.584;321.9;3
ACCE;20.387;846693.584;2.53168;-11.80615;10.87564;2
GYRO;20.387;846693.584;-6.45717;0.88985;12.71463;2
MAGN;20.388;846693.584;10.06927;-24.08295;-27.93732;3
PRES;20.396;846693.584;1014.6723;3
ACCE;20.407;846693.604;4.04393;-12.25954;11.81615;2
GYRO;20.407;846693.604;-5.55330;1.04881;13.15924;2
MAGN;20.407;846693.604;4.26483;-21.43097;-31.71234;3
AHRS;20.408;846693.609;47.0031;-68.2609;-109.2848;-0.22862;-0.56696;-0.74856;3
ACCE;20.426;846693.624;5.84932;-11.18616;11.24817;2
GYRO;20.427;846693.624;-4.38708;1.23282;12.85280;2
MAGN;20.428;846693.624;2.97241;-20.25299;-32.34253;3
PRES;20.429;846693.617;1014.6723;3
ACCE;20.446;846693.644;7.44565;-9.73421;9.87971;2
GYRO;20.447;846693.644;-3.36510;1.40747;11.98317;2
MAGN;20.447;846693.644;-1.14136;-16.15295;-34.90601;3
PRES;20.455;846693.651;1014.6723;3
ACCE;20.466;846693.664;6.76328;-9.50529;9.88637;2
GYRO;20.466;846693.664;-2.50371;1.29362;10.96141;2
MAGN;20.467;846693.664;-3.80707;-13.05237;-37.29095;3
LIGH;20.482;846693.634;434.0;3
LIGH;20.482;846693.684;540.5;3
ACCE;20.485;846693.684;5.41312;-9.22517;10.56444;2
GYRO;20.486;846693.684;-1.40820;0.94664;10.13872;2
MAGN;20.486;846693.684;-3.93524;-11.02905;-37.66174;3
PRES;20.487;846693.684;1014.6723;3
ACCE;20.505;846693.704;4.03714;-9.26909;10.38147;2
GYRO;20.505;846693.704;-0.20087;0.95486;9.39265;2
MAGN;20.506;846693.704;-4.54407;-6.76270;-38.53302;3
PRES;20.514;846693.718;1014.6723;3
ACCE;20.525;846693.725;3.01173;-9.39148;9.87502;2
GYRO;20.525;846693.725;0.75684;0.96338;8.53920;2
MAGN;20.526;846693.725;-5.15289;-5.34363;-38.93127;3
ACCE;20.545;846693.745;2.01048;-8.60612;10.44405;2
GYRO;20.545;846693.745;1.58292;0.47383;7.47635;2
MAGN;20.546;846693.745;-5.08118;-4.98047;-38.71765;3
PRES;20.546;846693.751;1014.6723;3
ACCE;20.564;846693.765;0.57439;-8.35716;10.15170;2
GYRO;20.565;846693.765;2.71204;0.05379;6.24260;2
MAGN;20.565;846693.765;-4.52881;-5.72052;-38.14240;3
PRES;20.574;846693.785;1014.6625;3
LIGH;20.583;846693.735;559.6;3
LIGH;20.584;846693.785;556.6;3
ACCE;20.585;846693.785;-0.01320;-7.37146;8.23392;2
GYRO;20.585;846693.785;3.48184;-0.59346;5.04500;2
MAGN;20.585;846693.785;-3.97491;-7.18689;-37.78381;3
ACCE;20.604;846693.805;0.00589;-5.36705;6.91283;2
GYRO;20.604;846693.805;3.46964;-2.59026;4.17014;2
MAGN;20.605;846693.805;-4.96826;-7.51648;-36.97662;3
AHRS;20.605;846693.806;-53.8247;-95.9712;-137.3758;-0.72731;0.04144;-0.43379;3
SOUN;20.609;3522.83;0.10751;74.61
ACCE;20.624;846693.825;0.17572;-4.35370;5.76204;2
GYRO;20.624;846693.825;3.26660;-4.80388;3.50334;2
MAGN;20.624;846693.825;-7.28302;-10.68268;-36.22589;3
PRES;20.633;846693.819;1014.6624;3
ACCE;20.643;846693.845;0.35440;-3.78854;4.55293;2
GYRO;20.644;846693.845;3.01791;-5.91023;3.20499;2
MAGN;20.644;846693.845;-8.51593;-13.38654;-36.30676;3
ACCE;20.663;846693.866;2.87582;-3.02382;3.57329;2
GYRO;20.664;846693.866;2.88568;-6.60806;3.25897;2
MAGN;20.664;846693.866;-11.55548;-13.84583;-34.41925;3
PRES;20.665;846693.852;1014.6624;3
ACCE;20.683;846693.886;5.68005;-1.86600;1.74951;2
GYRO;20.684;846693.886;2.96204;-7.43742;3.00569;2
MAGN;20.685;846693.886;-18.82935;-14.79492;-31.18744;3
LIGH;20.686;846693.835;529.2;3
LIGH;20.686;846693.886;495.8;3
PRES;20.692;846693.886;1014.6624;3
ACCE;20.703;846693.906;6.55095;-0.78305;-0.19580;2
GYRO;20.703;846693.906;2.97760;-8.85735;2.58716;2
MAGN;20.704;846693.906;-22.47314;-15.22980;-29.90875;3
ACCE;20.723;846693.926;6.89542;0.17398;-1.39413;2
GYRO;20.723;846693.926;2.93753;-10.01515;2.52501;2
MAGN;20.724;846693.926;-26.75781;-16.85791;-26.32599;3
PRES;20.724;846693.919;1014.6624;3
ACCE;20.743;846693.946;8.23773;0.87730;-3.87360;2
GYRO;20.743;846693.946;2.90617;-9.97884;2.87642;2
MAGN;20.743;846693.946;-33.74023;-16.86554;-16.41388;3
PRES;20.752;846693.953;1014.6624;3
ACCE;20.768;846693.966;8.96289;0.56192;-6.43546;2
GYRO;20.768;846693.966;2.60097;-9.40239;3.32330;2
MAGN;20.768;846693.966;-36.26251;-16.23535;-11.86218;3
ACCE;20.783;846693.986;8.46623;-1.19359;-8.84464;2
GYRO;20.784;846693.986;1.94066;-8.46146;3.72110;2
MAGN;20.784;846693.986;-38.04932;-14.45770;-4.67529;3
PRES;20.785;846693.986;1014.6624;3
LIGH;20.785;846693.936;432.7;3
LIGH;20.785;846693.986;362.3;3
ACCE;20.802;846694.007;8.93509;-3.75554;-11.02518;2
GYRO;20.802;846694.007;1.09628;-7.76552;4.23613;2
MAGN;20.802;846694.007;-40.33356;-10.57892;7.48596;3
AHRS;20.803;846694.004;-57.0828;15.1877;-5.4984;-0.46749;0.13867;-0.10483;3
PRES;20.812;846694.020;1014.6624;3
GNSS;20.817;1491988651.000;39.993661;-0.068263;117.000;0.000;26.0;0.0;16;7
ACCE;20.821;846694.027;10.27634;-5.48779;-11.59315;2
GYRO;20.822;846694.027;0.37973;-7.80243;4.64418;2
MAGN;20.822;846694.027;-40.97137;-9.19800;11.43494;3
GNSS;20.825;1491988651.000;39.993661;-0.068263;117.000;0.000;26.0;0.0;16;7
ACCE;20.841;846694.047;11.67706;-6.28996;-11.56033;2
GYRO;20.842;846694.047;0.17529;-8.16974;4.70044;2
MAGN;20.842;846694.047;-38.90839;-4.71954;17.95349;3
ACCE;20.861;846694.067;12.51924;-6.85243;-11.87949;2
GYRO;20.861;846694.067;0.51343;-8.39513;4.59480;2
MAGN;20.861;846694.067;-34.37653;-0.26703;26.29242;3
PRES;20.870;846694.054;1014.6723;3
ACCE;20.881;846694.087;14.02225;-6.11401;-13.07004;2
GYRO;20.881;846694.087;0.97449;-8.02754;4.56081;2
MAGN;20.881;846694.087;-33.06732;0.68970;28.33405;3
ACCE;20.900;846694.107;15.51091;-3.78017;-15.03809;2
GYRO;20.901;846694.107;1.08171;-7.00592;4.23373;2
MAGN;20.901;846694.107;-26.38550;3.95355;32.29828;3
PRES;20.901;846694.087;1014.6723;3
ACCE;20.920;846694.127;15.07610;-1.95935;-16.57234;2
GYRO;20.922;846694.127;0.29002;-5.73123;3.61894;2
MAGN;20.922;846694.127;-16.97845;8.35419;35.51483;3
PRES;20.929;846694.121;1014.6723;3
ACCE;20.940;846694.148;13.92749;-1.45128;-15.93092;2
GYRO;20.941;846694.148;-1.24292;-4.33966;2.76373;2
MAGN;20.941;846694.148;-15.07416;9.23615;36.04431;3
LIGH;20.942;846694.037;260.3;3
LIGH;20.942;846694.087;150.3;3
LIGH;20.942;846694.137;40.4;3
ACCE;20.960;846694.168;12.27007;-2.35298;-12.88518;2
GYRO;20.960;846694.168;-2.68495;-3.12296;1.76515;2
MAGN;20.961;846694.168;-9.87244;9.65576;38.65204;3
PRES;20.962;846694.154;1014.6723;3
ACCE;20.979;846694.188;9.93230;-2.97780;-11.50650;2
GYRO;20.980;846694.188;-3.47220;-2.33180;0.77676;2
MAGN;20.980;846694.188;-3.10211;8.01849;40.28473;3
PRES;20.989;846694.188;1014.6723;3
ACCE;20.999;846694.208;8.40675;-3.65118;-10.76198;2
GYRO;21.000;846694.208;-3.79730;-2.29857;0.01271;2
MAGN;21.000;846694.208;-2.12555;7.72705;40.47394;3
AHRS;21.000;846694.201;-31.7615;-44.1420;24.0540;-0.17271;-0.40632;0.28630;3
ACCE;21.019;846694.228;6.23309;-2.73212;-11.23145;2
GYRO;21.019;846694.228;-4.05574;-2.71506;-0.27715;2
MAGN;21.020;846694.228;-0.77362;3.98407;41.50085;3
PRES;21.020;846694.221;1014.6723;3
LIGH;21.038;846694.188;14.0;3
LIGH;21.038;846694.238;24.0;3
ACCE;21.039;846694.248;6.22189;-0.32816;-11.25238;2
GYRO;21.039;846694.248;-4.22778;-3.60916;-0.10905;2
MAGN;21.039;846694.248;2.76031;-1.65863;42.22260;3
PRES;21.048;846694.255;1014.6723;3
SOUN;21.049;985.99;0.03009;63.55
ACCE;21.058;846694.268;6.00427;1.08124;-11.97565;2
GYRO;21.059;846694.268;-4.14722;-3.84003;-0.18411;2
MAGN;21.059;846694.268;3.08685;-2.15912;42.27905;3
ACCE;21.078;846694.289;5.81256;1.38071;-13.08321;2
GYRO;21.079;846694.289;-4.27129;-2.65788;-0.60216;2
MAGN;21.079;846694.289;6.12335;-4.55017;42.43622;3
PRES;21.079;846694.289;1014.6723;3
ACCE;21.099;846694.309;5.49899;1.59247;-13.14261;2
GYRO;21.099;846694.309;-5.00374;-1.92305;-1.16180;2
MAGN;21.099;846694.309;10.68268;-11.65771;41.33148;3
ACCE;21.118;846694.329;4.54657;2.07375;-11.83798;2
GYRO;21.118;846694.329;-5.73470;-2.28244;-1.49542;2
MAGN;21.118;846694.329;10.82306;-11.87897;41.29486;3
LIGH;21.136;846694.289;35.2;3
LIGH;21.137;846694.339;46.7;3
PRES;21.138;846694.322;1014.6723;3
ACCE;21.157;846694.349;2.77347;2.35493;-10.99808;2
GYRO;21.157;846694.349;-6.04292;-3.04379;-1.43315;2
MAGN;21.158;846694.349;13.69781;-17.10815;39.13422;3
PRES;21.166;846694.356;1014.6723;3
ACCE;21.177;846694.369;0.30342;0.98322;-10.99954;2
GYRO;21.177;846694.369;-6.08557;-2.91568;-1.00238;2
MAGN;21.177;846694.369;16.03546;-21.43097;35.55298;3
ACCE;21.197;846694.389;-1.18922;-0.25865;-10.77698;2
GYRO;21.198;846694.389;-6.27571;-1.54225;-0.32594;2
MAGN;21.198;846694.389;16.20636;-21.64917;35.32562;3
PRES;21.198;846694.389;1014.6723;3
AHRS;21.199;846694.399;0.0000;-0.0000;-0.0000;0.00000;0.00000;0.00000;3
ACCE;21.216;846694.409;-1.69313;-0.93045;-8.49216;2
GYRO;21.217;846694.409;-6.78302;-0.64937;0.35191;2
MAGN;21.217;846694.409;19.90967;-26.42822;30.27039;3
PRES;21.226;846694.423;1014.6723;3
ACCE;21.236;846694.430;-0.54491;1.24420;-5.69415;2
GYRO;21.236;846694.430;-7.01251;-0.28636;1.04468;2
MAGN;21.237;846694.430;22.42584;-30.81512;25.05188;3
LIGH;21.237;846694.389;43.0;3
LIGH;21.238;846694.440;35.5;3
ACCE;21.256;846694.450;1.34380;4.64709;-3.92940;2
GYRO;21.257;846694.450;-6.58353;-0.27185;0.91853;2
MAGN;21.257;846694.450;22.30377;-31.00586;24.28894;3
PRES;21.257;846694.456;1014.6723;3
ACCE;21.276;846694.470;2.18338;5.17789;-3.71976;2
GYRO;21.276;846694.470;-6.16299;-0.41505;0.14479;2
MAGN;21.277;846694.470;21.12579;-33.10852;17.14935;3
PRES;21.285;846694.490;1014.6723;3
ACCE;21.295;846694.490;3.01605;5.81622;-0.96194;2
GYRO;21.296;846694.490;-5.68295;-0.69363;-0.74579;2
MAGN;21.296;846694.490;20.24078;-36.34491;13.40485;3
ACCE;21.316;846694.510;3.14137;7.68831;-0.02809;2
GYRO;21.316;846694.510;-5.03244;-0.65747;-1.78038;2
MAGN;21.317;846694.510;20.29419;-36.93848;12.24518;3
PRES;21.317;846694.524;1014.6723;3
ACCE;21.335;846694.530;1.37381;7.19658;0.66888;2
GYRO;21.335;846694.530;-4.46361;-0.67041;-2.88196;2
MAGN;21.336;846694.530;20.57648;-39.36615;5.17883;3
LIGH;21.338;846694.490;42.0;3
LIGH;21.338;846694.540;52.0;3
ACCE;21.355;846694.550;-1.75639;6.51437;2.95494;2
GYRO;21.355;846694.550;-3.67589;-0.45964;-3.43323;2
MAGN;21.355;846694.550;20.57648;-36.34491;0.60730;3
ACCE;21.375;846694.571;-4.59169;6.81683;3.79051;2
GYRO;21.376;846694.571;-2.68875;-0.06685;-3.08626;2
MAGN;21.376;846694.571;21.45996;-35.68420;-0.18311;3
PRES;21.377;846694.557;1014.6723;3
ACCE;21.394;846694.591;-5.35387;8.01357;0.95091;2
GYRO;21.395;846694.591;-1.97575;0.53139;-2.30853;2
MAGN;21.395;846694.591;25.17090;-32.45239;-3.78113;3
AHRS;21.395;846694.597;-2.8210;-157.7865;88.2507;0.67958;-0.70746;0.15142;3
PRES;21.404;846694.591;1014.6723;3
ACCE;21.414;846694.611;-5.70691;7.80330;0.17194;2
GYRO;21.414;846694.611;-1.79042;0.82033;-1.71915;2
MAGN;21.415;846694.611;26.96686;-29.64172;-6.28357;3
ACCE;21.434;846694.631;-6.17842;8.21867;-0.63026;2
GYRO;21.435;846694.631;-1.75249;0.85829;-1.29213;2
MAGN;21.435;846694.631;27.75726;-29.13208;-5.96466;3
PRES;21.435;846694.624;1014.6723;3
ACCE;21.455;846694.651;-6.83353;6.81601;-2.18484;2
GYRO;21.456;846694.651;-2.08530;0.87105;-0.97446;2
MAGN;21.456;846694.651;29.52576;-27.60010;-5.32837;3
PRES;21.464;846694.658;1014.6723;3
ACCE;21.473;846694.671;-8.30963;6.29572;-2.38980;2
GYRO;21.474;846694.671;-3.08081;1.03452;-0.25436;2
MAGN;21.474;846694.671;28.81622;-27.12860;-5.79071;3
ACCE;21.494;846694.691;-7.65549;7.17940;-0.60678;2
GYRO;21.494;846694.691;-4.13391;1.29498;0.91692;2
MAGN;21.495;846694.691;29.26483;-25.89874;-6.99463;3
PRES;21.495;846694.691;1014.6723;3
LIGH;21.495;846694.591;77.5;3
LIGH;21.496;846694.641;106.9;3
LIGH;21.496;846694.691;136.3;3
ACCE;21.513;846694.712;-6.77718;6.95035;1.41438;2
GYRO;21.513;846694.712;-4.65703;1.35393;1.99182;2
MAGN;21.513;846694.712;30.04150;-23.20557;-8.70361;3
PRES;21.522;846694.725;1014.6723;3
ACCE;21.533;846694.732;-6.16005;5.87582;3.56346;2
GYRO;21.533;846694.732;-4.57190;1.11656;2.81961;2
MAGN;21.533;846694.732;29.82483;-22.77069;-7.43103;3
ACCE;21.553;846694.752;-6.61499;4.97762;4.81868;2
GYRO;21.553;846694.752;-4.03191;0.77539;3.53679;2
MAGN;21.554;846694.752;30.54962;-23.36273;-8.39539;3
PRES;21.555;846694.759;1014.6723;3
ACCE;21.572;846694.772;-7.83275;3.23729;4.47499;2
GYRO;21.572;846694.772;-3.51277;0.50041;4.57173;2
MAGN;21.573;846694.772;30.43213;-24.27979;-10.43091;3
PRES;21.581;846694.792;1014.6723;3
LIGH;21.590;846694.742;159.0;3
LIGH;21.590;846694.792;179.0;3
ACCE;21.592;846694.792;-8.37215;0.67558;3.85356;2
GYRO;21.592;846694.792;-3.41545;0.25632;6.31528;2
MAGN;21.592;846694.792;28.64838;-24.27979;-11.20453;3
AHRS;21.593;846694.794;41.6931;-150.9050;15.7942;0.21282;-0.88372;-0.30894;3
SOUN;21.600;2728.24;0.08326;72.39
ACCE;21.612;846694.812;-6.80527;-2.17645;4.73701;2
GYRO;21.612;846694.812;-3.64948;0.11855;8.69385;2
MAGN;21.613;846694.812;27.36664;-25.40741;-11.86523;3
ACCE;21.631;846694.832;-2.56946;-4.71204;6.31226;2
GYRO;21.632;846694.832;-3.83467;0.23730;11.19991;2
MAGN;21.632;846694.832;23.58704;-28.04718;-14.67590;3
PRES;21.641;846694.826;1014.6723;3
ACCE;21.651;846694.852;4.00871;-4.90877;8.14798;2
GYRO;21.651;846694.852;-3.76242;0.54990;13.14816;2
MAGN;21.652;846694.852;21.08154;-29.47388;-16.94794;3
ACCE;21.671;846694.873;9.20369;-4.59357;10.20178;2
GYRO;21.671;846694.873;-3.42255;1.03824;13.88310;2
MAGN;21.672;846694.873;15.98816;-31.16608;-18.43719;3
PRES;21.672;846694.859;1014.6723;3
ACCE;21.691;846694.893;9.76357;-6.48792;10.55913;2
GYRO;21.691;846694.893;-2.83859;1.47861;13.62663;2
MAGN;21.692;846694.893;4.11835;-33.70514;-21.96198;3
LIGH;21.692;846694.842;197.3;3
LIGH;21.692;846694.893;215.1;3
PRES;21.700;846694.893;1014.6723;3
ACCE;21.710;846694.913;9.34720;-8.32907;9.45442;2
GYRO;21.711;846694.913;-2.30858;1.65501;13.23572;2
MAGN;21.711;846694.913;-2.12555;-34.50165;-23.83728;3
ACCE;21.730;846694.933;10.29881;-7.89200;9.32787;2
GYRO;21.731;846694.933;-1.90724;1.50003;12.69695;2
MAGN;21.731;846694.933;-7.89795;-30.82581;-26.14441;3
PRES;21.731;846694.926;1014.6723;3
ACCE;21.750;846694.953;10.75348;-6.72749;10.42159;2
GYRO;21.750;846694.953;-1.23599;1.24120;11.40222;2
MAGN;21.750;846694.953;-17.08069;-23.48175;-27.93884;3
PRES;21.759;846694.960;1014.6723;3
ACCE;21.770;846694.973;11.18007;-6.29776;8.68553;2
GYRO;21.771;846694.973;-0.55342;1.24681;9.57556;2
MAGN;21.771;846694.973;-20.45593;-20.25757;-27.93884;3
ACCE;21.790;846694.993;12.19592;-5.25597;6.93156;2
GYRO;21.791;846694.993;-0.26892;0.98790;7.55809;2
MAGN;21.791;846694.993;-23.16132;-16.73279;-29.56238;3
AHRS;21.792;846694.992;11.6691;-120.9676;-96.6565;-0.61336;-0.61299;-0.42492;3
PRES;21.793;846694.993;1014.6723;3
LIGH;21.793;846694.943;249.8;3
LIGH;21.794;846694.993;289.1;3
ACCE;21.810;846695.014;10.62743;-4.49251;7.96541;2
GYRO;21.810;846695.014;0.10764;0.26027;5.41345;2
MAGN;21.811;846695.014;-24.50714;-9.74731;-30.87769;3
GNSS;21.816;1491988652.000;39.993659;-0.068262;117.000;0.000;26.0;0.0;16;7
PRES;21.819;846695.027;1014.6723;3
GNSS;21.822;1491988652.000;39.993659;-0.068262;117.000;0.000;26.0;0.0;16;7
ACCE;21.829;846695.034;7.91122;-4.61032;8.12343;2
GYRO;21.830;846695.034;1.01604;-0.37904;3.64975;2
MAGN;21.830;846695.034;-24.32404;-7.01904;-31.05621;3
ACCE;21.849;846695.054;6.65398;-4.30460;7.62315;2
GYRO;21.850;846695.054;1.94209;-0.93613;2.64062;2
MAGN;21.850;846695.054;-24.77875;-4.52423;-30.61066;3
ACCE;21.869;846695.074;7.57239;-3.17117;9.08165;2
GYRO;21.869;846695.074;2.93608;-1.41183;1.95729;2
MAGN;21.870;846695.074;-25.92926;-2.17133;-30.17120;3
PRES;21.878;846695.061;1014.6723;3
ACCE;21.889;846695.094;8.69502;-2.91205;9.24976;2
GYRO;21.889;846695.094;4.16316;-2.00963;1.02351;2
MAGN;21.889;846695.094;-26.34125;-1.65710;-30.07202;3
LIGH;21.892;846695.044;303.8;3
LIGH;21.892;846695.094;312.3;3
ACCE;21.909;846695.114;7.91222;-2.25169;7.88940;2
GYRO;21.909;846695.114;5.11896;-3.38037;0.06444;2
MAGN;21.910;846695.114;-26.71356;-3.25775;-29.46930;3
PRES;21.910;846695.094;1014.6723;3
ACCE;21.928;846695.134;5.71570;-1.68420;6.96095;2
GYRO;21.928;846695.134;5.73204;-5.14508;-0.51060;2
MAGN;21.929;846695.134;-27.85950;-6.86493;-26.03912;3
PRES;21.937;846695.128;1014.6723;3
ACCE;21.948;846695.155;3.92409;-1.07231;5.96138;2
GYRO;21.948;846695.155;6.00621;-5.66760;-0.51631;2
MAGN;21.949;846695.155;-28.19061;-7.85675;-24.98627;3
ACCE;21.968;846695.175;3.20375;-1.08401;4.44116;2
GYRO;21.969;846695.175;5.83197;-4.85101;0.13576;2
MAGN;21.969;846695.175;-31.38580;-11.30676;-22.12830;3
PRES;21.970;846695.161;1014.6723;3
ACCE;21.987;846695.195;4.11865;-1.76987;1.58673;2
GYRO;21.988;846695.195;4.99409;-3.53320;1.44943;2
MAGN;21.988;846695.195;-35.22949;-16.02325;-14.18762;3
AHRS;21.989;846695.190;-56.5119;-121.8208;-142.2616;-0.80280;-0.03115;-0.27144;3
LIGH;21.993;846695.145;343.5;3
LIGH;21.994;846695.195;380.4;3
PRES;21.997;846695.195;1014.6723;3
ACCE;22.007;846695.215;6.96652;-1.97862;1.04291;2
GYRO;22.007;846695.215;3.84335;-2.93169;2.69397;2
MAGN;22.008;846695.215;-35.92682;-16.90674;-12.51831;3
ACCE;22.027;846695.235;9.73117;-0.83914;0.80492;2
GYRO;22.028;846695.235;2.72501;-2.90158;2.96721;2
MAGN;22.028;846695.235;-37.92572;-16.33759;-8.33893;3
PRES;22.029;846695.228;1014.6723;3
SOUN;22.040;2062.24;0.06294;69.96
ACCE;22.047;846695.255;10.79752;0.01224;1.08511;2
GYRO;22.047;846695.255;1.90240;-3.66383;2.51341;2
MAGN;22.048;846695.255;-40.46936;-14.63776;-3.75366;3
PRES;22.056;846695.262;1014.6723;3
ACCE;22.066;846695.275;10.09741;0.82068;0.35547;2
GYRO;22.067;846695.275;1.43584;-4.60378;1.87056;2
MAGN;22.067;846695.275;-40.80353;-14.39209;-3.16620;3
ACCE;22.086;846695.296;8.02235;0.26836;-0.70534;2
GYRO;22.087;846695.296;1.19290;-5.37334;1.67694;2
MAGN;22.087;846695.296;-41.71753;-10.75134;0.69885;3
PRES;22.088;846695.296;1014.6630;3
LIGH;22.093;846695.245;395.2;3
LIGH;22.094;846695.296;404.2;3
ACCE;22.106;846695.316;6.99657;-0.45413;-1.76025;2
GYRO;22.107;846695.316;1.14287;-5.70012;2.04056;2
MAGN;22.107;846695.316;-41.50238;-10.37140;6.86340;3
ACCE;22.126;846695.336;7.09576;-1.23384;-4.45494;2
GYRO;22.127;846695.336;0.91249;-5.51947;2.51515;2
MAGN;22.127;846695.336;-41.47644;-10.37140;7.33337;3
ACCE;22.146;846695.356;7.90553;-2.20497;-6.77065;2
GYRO;22.146;846695.356;0.39198;-5.75545;2.98666;2
MAGN;22.147;846695.356;-39.21051;-7.78961;13.33771;3
PRES;22.147;846695.329;1014.6624;3
ACCE;22.165;846695.376;11.12323;-2.01138;-7.34987;2
GYRO;22.166;846695.376;-0.11890;-6.52200;3.12663;2
MAGN;22.166;846695.376;-36.64398;-4.56085;20.82520;3
PRES;22.174;846695.363;1014.6624;3
AHRS;22.186;846695.387;0.0000;-0.0000;-0.0000;0.00000;0.00000;0.00000;3
ACCE;22.205;846695.396;11.88800;-1.82761;-7.72235;2
PRES;22.205;846695.396;1014.6624;3
GYRO;22.206;846695.396;-0.30515;-6.61478;2.48184;2
MAGN;22.206;846695.396;-36.59515;-4.49982;20.96100;3
ACCE;22.224;846695.416;12.07753;-0.98431;-9.09540;2
GYRO;22.225;846695.416;-0.58971;-6.32494;2.01512;2
MAGN;22.226;846695.416;-32.77130;0.19226;27.27814;3
PRES;22.234;846695.430;1014.6624;3
ACCE;22.244;846695.437;13.07144;-0.30695;-10.16278;2
GYRO;22.245;846695.437;-0.95956;-5.90248;1.48750;2
MAGN;22.245;846695.437;-26.50909;0.52185;31.77948;3
LIGH;22.249;846695.346;302.4;3
LIGH;22.249;846695.396;172.5;3
LIGH;22.250;846695.447;42.6;3
ACCE;22.264;846695.457;12.50174;-0.24832;-11.59766;2
GYRO;22.265;846695.457;-1.32741;-5.45180;0.82294;2
MAGN;22.266;846695.457;-26.19629;0.55084;32.02667;3
PRES;22.266;846695.463;1014.6624;3
ACCE;22.284;846695.477;11.34251;-0.50259;-12.55832;2
GYRO;22.284;846695.477;-1.91637;-4.87273;0.20514;2
MAGN;22.285;846695.477;-20.84808;0.99792;36.16638;3
PRES;22.293;846695.497;1014.6696;3
ACCE;22.304;846695.497;11.28967;0.09091;-11.93971;2
GYRO;22.304;846695.497;-2.72089;-4.57193;-0.28673;2
MAGN;22.305;846695.497;-15.57922;0.68970;39.48975;3
ACCE;22.323;846695.517;11.28229;0.89777;-10.41965;2
GYRO;22.324;846695.517;-3.24721;-4.45190;-0.85535;2
MAGN;22.324;846695.517;-15.08636;0.27618;39.62555;3
PRES;22.325;846695.531;1014.6723;3
ACCE;22.343;846695.537;10.76492;0.97792;-9.86978;2
GYRO;22.343;846695.537;-3.34178;-4.12561;-1.61201;2
MAGN;22.344;846695.537;-10.50873;-3.51257;40.72876;3
LIGH;22.345;846695.497;8.1;3
LIGH;22.345;846695.547;13.8;3
PRES;22.352;846695.564;1014.6723;3
ACCE;22.363;846695.557;9.38075;1.71385;-8.72760;2
GYRO;22.363;846695.557;-3.40463;-4.02106;-2.41959;2
MAGN;22.364;846695.557;-4.98505;-7.85675;41.29486;3
ACCE;22.383;846695.578;7.44681;3.24878;-7.37308;2
GYRO;22.383;846695.578;-3.09958;-4.05103;-3.36928;2
MAGN;22.384;846695.578;-4.10614;-8.32520;41.40930;3
AHRS;22.384;846695.585;0.0000;-0.0000;-0.0000;0.00000;0.00000;0.00000;3
ACCE;22.402;846695.598;6.02704;3.12759;-8.45605;2
GYRO;22.403;846695.598;-2.49014;-4.01488;-4.42319;2
MAGN;22.403;846695.598;1.26038;-11.41205;41.54053;3
PRES;22.412;846695.598;1014.6723;3
ACCE;22.422;846695.618;6.07709;2.72548;-11.16148;2
GYRO;22.422;846695.618;-2.25072;-4.47180;-5.14870;2
MAGN;22.423;846695.618;6.28204;-15.06348;39.81781;3
ACCE;22.442;846695.638;5.15686;3.77429;-10.49257;2
GYRO;22.442;846695.638;-2.53653;-4.98810;-5.78288;2
MAGN;22.443;846695.638;7.37152;-15.37476;39.59045;3
PRES;22.443;846695.631;1014.6723;3
LIGH;22.446;846695.598;25.8;3
LIGH;22.446;846695.648;39.3;3
ACCE;22.462;846695.658;1.26117;4.13693;-8.52068;2
GYRO;22.462;846695.658;-2.70369;-4.97351;-6.11551;2
MAGN;22.463;846695.658;12.92419;-16.65497;38.42468;3
PRES;22.471;846695.665;1014.6723;3
ACCE;22.481;846695.678;-2.96469;4.02293;-6.33803;2
GYRO;22.482;846695.678;-2.36891;-4.34225;-5.59944;2
MAGN;22.483;846695.678;18.72711;-17.40875;37.19330;3
ACCE;22.502;846695.698;-4.61307;3.92627;-6.49394;2
GYRO;22.502;846695.698;-1.65572;-3.57457;-4.25562;2
MAGN;22.502;846695.698;21.01898;-16.77704;35.81390;3
PRES;22.503;846695.698;1014.6723;3
ACCE;22.521;846695.719;-4.34549;4.53438;-8.00403;2
GYRO;22.522;846695.719;-1.24748;-2.97780;-2.77017;2
MAGN;22.522;846695.719;27.51160;-14.35089;31.17065;3
PRES;22.530;846695.732;1014.6723;3
ACCE;22.540;846695.739;-4.17726;4.49001;-8.37410;2
GYRO;22.541;846695.739;-1.28200;-2.70145;-1.62503;2
MAGN;22.541;846695.739;29.48914;-12.38098;28.33405;3
LIGH;22.546;846695.698;38.8;3
LIGH;22.546;846695.749;34.8;3
ACCE;22.560;846695.759;-4.36827;4.17969;-8.86317;2
GYRO;22.561;846695.759;-1.52615;-2.60507;-0.87140;2
MAGN;22.561;846695.759;29.54712;-11.85760;27.70844;3
PRES;22.561;846695.766;1014.6723;3
ACCE;22.580;846695.779;-4.99672;3.35454;-8.25507;2
GYRO;22.580;846695.779;-1.84985;-2.65074;-0.44725;2
MAGN;22.581;846695.779;30.76324;-10.50568;25.32959;3
AHRS;22.581;846695.783;-33.1707;-170.3618;55.7493;-0.42530;0.85541;-0.28908;3
PRES;22.589;846695.799;1014.6723;3
SOUN;22.591;526.77;0.01608;58.10
ACCE;22.600;846695.799;-5.64346;3.61559;-6.97949;2
GYRO;22.601;846695.799;-2.10968;-2.71928;-0.14783;2
MAGN;22.601;846695.799;32.68433;-9.86786;23.24829;3
ACCE;22.620;846695.819;-6.68587;3.54752;-5.96109;2
GYRO;22.621;846695.819;-2.20695;-2.67912;0.16611;2
MAGN;22.621;846695.819;33.22601;-10.40955;21.79260;3
ACCE;22.640;846695.839;-7.12222;3.53369;-5.04582;2
GYRO;22.640;846695.839;-2.15175;-2.42932;0.47760;2
MAGN;22.640;846695.839;34.66949;-10.99701;17.90466;3
LIGH;22.647;846695.799;31.6;3
LIGH;22.648;846695.850;28.6;3
PRES;22.649;846695.833;1014.6723;3
ACCE;22.659;846695.860;-6.84833;4.00140;-4.15837;2
GYRO;22.660;846695.860;-2.03432;-2.11670;0.70549;2
MAGN;22.660;846695.860;35.54230;-10.70557;15.53650;3
ACCE;22.679;846695.880;-6.26892;5.06927;-3.78206;2
GYRO;22.680;846695.880;-1.88924;-1.93237;0.71986;2
MAGN;22.680;846695.880;35.92987;-12.33063;15.00854;3
PRES;22.681;846695.866;1014.6742;3
ACCE;22.699;846695.900;-6.44818;5.67426;-3.69106;2
GYRO;22.699;846695.900;-1.76244;-1.84894;0.49161;2
MAGN;22.700;846695.900;36.22131;-14.38599;12.02698;3
PRES;22.708;846695.900;1014.6823;3
ACCE;22.719;846695.920;-7.93112;5.33646;-3.57268;2
GYRO;22.719;846695.920;-1.75514;-1.81355;0.45190;2
MAGN;22.720;846695.920;36.04736;-14.55994;9.46655;3
ACCE;22.739;846695.940;-9.51469;4.61047;-3.43904;2
GYRO;22.740;846695.940;-2.01065;-1.54160;1.00609;2
MAGN;22.740;846695.940;36.56921;-15.08179;8.10699;3
PRES;22.741;846695.933;1014.6823;3
LIGH;22.748;846695.900;32.4;3
LIGH;22.748;846695.950;37.9;3
ACCE;22.758;846695.960;-10.25526;4.18358;-2.97795;2
GYRO;22.759;846695.960;-2.52809;-0.99500;2.26236;2
MAGN;22.759;846695.960;36.78436;-15.65704;5.69763;3
PRES;22.767;846695.967;1014.6823;3
ACCE;22.778;846695.980;-9.56517;4.42155;-1.80331;2
GYRO;22.778;846695.980;-3.00272;-0.26778;3.82291;2
MAGN;22.779;846695.980;36.55243;-15.73334;4.70886;3
AHRS;22.779;846695.980;-4.2410;162.5833;41.1542;-0.35242;0.92280;0.01894;3
ACCE;22.799;846696.001;-8.14072;4.42570;-0.47987;2
GYRO;22.799;846696.001;-3.33899;0.56198;5.21745;2
MAGN;22.800;846696.001;35.67963;-17.18140;3.10364;3
PRES;22.800;846696.001;1014.6823;3
GNSS;22.816;1491988653.000;39.993660;-0.068262;117.000;0.000;26.0;0.0;16;7
ACCE;22.821;846696.021;-7.20264;3.29773;1.29039;2
GYRO;22.822;846696.021;-3.63580;1.56902;6.53154;2
MAGN;22.822;846696.021;34.03931;-21.63239;1.91956;3
GNSS;22.823;1491988653.000;39.993660;-0.068262;117.000;0.000;26.0;0.0;16;7
PRES;22.827;846696.034;1014.6823;3
ACCE;22.837;846696.041;-5.42146;1.59430;2.41324;2
GYRO;22.838;846696.041;-3.91493;2.74971;8.03062;2
MAGN;22.838;846696.041;33.35724;-23.94409;1.91956;3
ACCE;22.857;846696.061;-2.91231;0.86902;3.37497;2
GYRO;22.858;846696.061;-4.24176;3.77051;9.37187;2
MAGN;22.858;846696.061;30.80444;-27.33459;1.09100;3
PRES;22.858;846696.068;1014.6823;3
ACCE;22.877;846696.081;-0.97380;0.09201;4.01315;2
GYRO;22.877;846696.081;-4.48511;4.64258;10.26305;2
MAGN;22.878;846696.081;25.70648;-34.00116;-0.56763;3
ACCE;22.896;846696.101;1.97780;-0.89305;3.77887;2
GYRO;22.897;846696.101;-4.97464;5.31367;10.81642;2
MAGN;22.897;846696.101;23.77167;-36.51276;-1.19781;3
LIGH;22.904;846696.001;44.9;3
LIGH;22.905;846696.051;52.4;3
LIGH;22.905;846696.101;59.8;3
ACCE;22.916;846696.121;5.83733;-1.07707;5.27257;2
GYRO;22.917;846696.121;-5.65573;5.40947;10.97142;2
MAGN;22.918;846696.121;15.99884;-39.86664;-3.12042;3
PRES;22.918;846696.101;1014.6823;3
ACCE;22.936;846696.142;8.84006;-0.94141;8.44987;2
GYRO;22.937;846696.142;-5.81903;4.92039;10.58217;2
MAGN;22.940;846696.142;3.45154;-42.32330;-7.47223;3
PRES;22.946;846696.135;1014.6798;3
ACCE;22.956;846696.162;11.41557;0.22104;11.14816;2
GYRO;22.957;846696.162;-5.02621;4.00241;9.72255;2
MAGN;22.957;846696.162;-0.27618;-42.71393;-8.90808;3
ACCE;22.976;846696.182;12.47533;1.10597;11.51720;2
GYRO;22.976;846696.182;-3.48090;2.92346;8.29686;2
MAGN;22.977;846696.182;-6.30646;-40.21149;-14.29901;3
PRES;22.978;846696.168;1014.6723;3
AHRS;22.978;846696.178;49.1763;164.2967;-27.4627;0.26904;0.86156;0.37092;3
ACCE;22.995;846696.202;10.90662;1.02600;9.75227;2
GYRO;22.996;846696.202;-2.00374;2.20935;6.72635;2
MAGN;22.997;846696.202;-12.98981;-33.45337;-18.13812;3
LIGH;23.000;846696.152;92.6;3
LIGH;23.000;846696.202;136.2;3
PRES;23.005;846696.202;1014.6723;3
ACCE;23.015;846696.222;9.53413;0.55177;8.89075;2
GYRO;23.016;846696.222;-1.02840;1.83670;5.55453;2
MAGN;23.016;846696.222;-14.40125;-31.65283;-18.75153;3
SOUN;23.031;12.25;0.00037;25.43
ACCE;23.035;846696.242;8.50479;-0.28447;8.59157;2
GYRO;23.036;846696.242;-0.37468;1.68820;4.74570;2
MAGN;23.036;846696.242;-18.60046;-29.62952;-22.05353;3
PRES;23.037;846696.236;1014.6723;3
ACCE;23.054;846696.262;7.33948;-0.83482;8.89551;2
GYRO;23.055;846696.262;0.06319;1.73051;4.36441;2
MAGN;23.059;846696.262;-21.55609;-24.99695;-23.93494;3
PRES;23.064;846696.269;1014.6723;3
ACCE;23.074;846696.283;6.31595;-1.22275;9.50276;2
GYRO;23.075;846696.283;0.43631;1.91522;4.45148;2
MAGN;23.075;846696.283;-21.96960;-24.11194;-24.16687;3
ACCE;23.094;846696.303;6.04565;-1.72050;9.51584;2
GYRO;23.095;846696.303;0.73271;2.32445;4.78072;2
MAGN;23.096;846696.303;-22.83936;-21.22498;-25.29755;3
PRES;23.096;846696.303;1014.6723;3
LIGH;23.100;846696.252;171.8;3
LIGH;23.101;846696.303;205.3;3
ACCE;23.114;846696.323;5.99998;-2.05089;9.33601;2
GYRO;23.114;846696.323;0.76241;2.89391;4.98355;2
MAGN;23.115;846696.323;-24.01581;-18.25104;-26.48926;3
ACCE;23.134;846696.343;6.20222;-2.65221;9.19998;2
GYRO;23.134;846696.343;0.56781;3.38702;4.84172;2
MAGN;23.134;846696.343;-24.15466;-17.91229;-26.62659;3
ACCE;23.153;846696.363;6.28175;-2.62462;10.13548;2
GYRO;23.154;846696.363;0.38939;3.53775;4.36705;2
MAGN;23.155;846696.363;-22.91870;-15.75470;-27.83203;3
PRES;23.156;846696.336;1014.6723;3
ACCE;23.173;846696.383;6.99025;-2.98083;10.99991;2
GYRO;23.174;846696.383;0.50296;3.57791;3.52444;2
AHRS;23.175;846696.375;30.9418;-80.7467;-146.9146;-0.54059;-0.37256;-0.75304;3
MAGN;23.176;846696.383;-22.02301;-14.46533;-29.63104;3
PRES;23.183;846696.370;1014.6723;3
ACCE;23.193;846696.403;5.84584;-2.96829;12.88301;2
GYRO;23.194;846696.403;1.08348;2.87473;2.67122;2
MAGN;23.194;846696.403;-21.96960;-14.39209;-29.74396;3
LIGH;23.202;846696.353;319.0;3
LIGH;23.202;846696.403;453.0;3
ACCE;23.213;846696.424;3.59897;-2.46445;12.95813;2
GYRO;23.214;846696.424;2.03909;2.43710;2.01660;2
MAGN;23.214;846696.424;-19.67010;-10.79102;-32.30896;3
PRES;23.215;846696.403;1014.6723;3
ACCE;23.232;846696.444;2.62288;-2.26299;11.39189;2
GYRO;23.233;846696.444;2.79050;2.29456;1.86475;2
MAGN;23.234;846696.444;-19.44885;-13.20953;-32.85828;3
PRES;23.242;846696.437;1014.6723;3
ACCE;23.272;846696.464;3.44597;-1.26257;10.12811;2
PRES;23.273;846696.471;1014.6723;3
GYRO;23.273;846696.464;3.12990;2.03722;1.70769;2
MAGN;23.273;846696.464;-19.40765;-13.22784;-32.86743;3
ACCE;23.292;846696.484;2.97632;-0.57463;9.97153;2
GYRO;23.292;846696.484;3.17374;1.71762;1.27896;2
MAGN;23.292;846696.484;-16.49170;-13.87634;-33.33740;3
PRES;23.301;846696.504;1014.6723;3
LIGH;23.302;846696.454;486.8;3
LIGH;23.302;846696.504;495.3;3
ACCE;23.311;846696.504;1.17029;0.27910;9.35603;2
GYRO;23.312;846696.504;3.13741;1.99860;0.82625;2
MAGN;23.312;846696.504;-13.72833;-18.24646;-32.86133;3
ACCE;23.331;846696.524;1.19514;1.21483;5.09972;2
GYRO;23.332;846696.524;2.57964;1.81555;0.76880;2
MAGN;23.332;846696.524;-13.69324;-18.35480;-32.82623;3
PRES;23.332;846696.538;1014.6723;3
ACCE;23.351;846696.544;0.53841;2.35393;5.09741;2
GYRO;23.351;846696.544;1.11986;0.77074;0.41522;2
MAGN;23.351;846696.544;-13.13324;-20.06073;-32.22046;3
PRES;23.360;846696.571;1014.6723;3
ACCE;23.370;846696.565;-0.42473;1.38391;9.47499;2
GYRO;23.371;846696.565;0.44691;0.35049;0.15746;2
MAGN;23.371;846696.565;-12.21619;-23.10638;-30.72815;3
AHRS;23.371;846696.573;-1.9725;-54.4012;-141.5067;-0.43654;-0.13620;-0.83698;3
ACCE;23.391;846696.585;-0.40544;1.23720;9.08723;2
GYRO;23.391;846696.585;0.65373;0.30540;0.18585;2
MAGN;23.391;846696.585;-12.00104;-23.15063;-30.68542;3
LIGH;23.404;846696.554;486.6;3
LIGH;23.404;846696.605;473.6;3
ACCE;23.410;846696.605;-0.70328;1.65051;8.33798;2
GYRO;23.410;846696.605;0.77737;0.17508;0.18875;2
MAGN;23.411;846696.605;-10.63538;-23.59161;-30.44739;3
PRES;23.420;846696.605;1014.6723;3
ACCE;23.430;846696.625;-0.52272;1.97060;7.75095;2
GYRO;23.430;846696.625;0.75807;-0.02904;0.16208;2
MAGN;23.430;846696.625;-11.20605;-24.44763;-30.72815;3
ACCE;23.450;846696.645;-0.52757;2.03163;8.03065;2
GYRO;23.451;846696.645;0.73215;-0.18974;0.09927;2
MAGN;23.451;846696.645;-11.30066;-24.41711;-30.75714;3
PRES;23.451;846696.638;1014.6723;3
ACCE;23.470;846696.665;-0.50963;2.43216;7.38091;2
GYRO;23.470;846696.665;0.76784;-0.30745;0.05402;2
MAGN;23.470;846696.665;-11.54022;-24.72382;-30.72510;3
PRES;23.479;846696.672;1014.6723;3
ACCE;23.489;846696.685;-0.77145;2.60315;7.11716;2
GYRO;23.489;846696.685;0.68860;-0.36946;-0.01508;2
MAGN;23.490;846696.685;-10.87036;-26.45874;-30.07202;3
LIGH;23.503;846696.655;465.4;3
LIGH;23.503;846696.706;458.4;3
ACCE;23.509;846696.706;-0.94519;2.77162;7.15096;2
GYRO;23.510;846696.706;0.56935;-0.33398;-0.03108;2
MAGN;23.510;846696.706;-11.19690;-26.62201;-30.07202;3
PRES;23.510;846696.706;1014.6723;3
ACCE;23.529;846696.726;-0.67204;2.94295;7.20396;2
GYRO;23.529;846696.726;0.38448;-0.28334;-0.00856;2
MAGN;23.530;846696.726;-11.90948;-26.99738;-29.51508;3
PRES;23.538;846696.739;1014.6723;3
ACCE;23.548;846696.746;-0.75499;2.83936;7.92647;2
GYRO;23.549;846696.746;0.24841;-0.26221;-0.04657;2
MAGN;23.549;846696.746;-11.03821;-26.62506;-27.93884;3
ACCE;23.569;846696.766;-0.96684;2.75397;8.23250;2
GYRO;23.569;846696.766;0.24492;-0.35629;-0.03001;2
MAGN;23.569;846696.766;-11.79352;-26.27563;-27.49634;3
PRES;23.569;846696.773;1014.6723;3
AHRS;23.570;846696.771;1.6164;-41.9509;-149.7116;-0.34206;-0.10622;-0.90254;3
SOUN;23.582;12.73;0.00039;25.77
ACCE;23.588;846696.786;-0.78716;2.88443;8.17818;2
GYRO;23.588;846696.786;0.26955;-0.46008;0.02840;2
MAGN;23.589;846696.786;-13.18665;-25.93384;-27.03705;3
PRES;23.598;846696.806;1014.6634;3
LIGH;23.605;846696.756;442.3;3
LIGH;23.605;846696.806;423.9;3
ACCE;23.608;846696.806;-0.51587;3.03157;8.09792;2
GYRO;23.608;846696.806;0.22475;-0.46475;0.06224;2
MAGN;23.609;846696.806;-12.38403;-26.96075;-28.26843;3
ACCE;23.628;846696.826;-0.24371;3.12349;8.39229;2
GYRO;23.628;846696.826;0.13823;-0.41000;0.06328;2
MAGN;23.629;846696.826;-12.38403;-26.60370;-28.15094;3
ACCE;23.647;846696.847;-0.18640;3.05653;8.76410;2
GYRO;23.648;846696.847;0.06940;-0.33910;0.05966;2
MAGN;23.648;846696.847;-12.82654;-26.64642;-27.26135;3
PRES;23.657;846696.840;1014.6624;3
ACCE;23.667;846696.867;-0.22542;2.95155;8.82777;2
GYRO;23.668;846696.867;-0.01366;-0.13762;0.08231;2
MAGN;23.668;846696.867;-13.56049;-27.79846;-26.13525;3
ACCE;23.687;846696.887;-0.28999;2.89191;9.08369;2
GYRO;23.688;846696.887;-0.10901;0.07245;0.11232;2
MAGN;23.688;846696.887;-13.97858;-27.93732;-26.26953;3
PRES;23.688;846696.873;1014.6624;3
LIGH;23.705;846696.857;413.3;3
LIGH;23.705;846696.907;404.7;3
ACCE;23.706;846696.907;-0.33165;2.79692;9.40732;2
GYRO;23.707;846696.907;-0.09210;0.12480;0.14075;2
MAGN;23.707;846696.907;-14.06097;-28.06244;-26.67542;3
PRES;23.716;846696.907;1014.6624;3
ACCE;23.726;846696.927;-0.32951;2.79500;9.27461;2
GYRO;23.727;846696.927;0.00891;0.06819;0.17328;2
MAGN;23.727;846696.927;-13.39264;-27.96631;-26.95465;3
ACCE;23.747;846696.947;-0.33646;2.81046;9.10641;2
GYRO;23.748;846696.947;0.10489;-0.04153;0.20099;2
MAGN;23.748;846696.947;-13.55133;-27.96631;-26.49078;3
PRES;23.749;846696.941;1014.6624;3
ACCE;23.766;846696.967;-0.49998;2.73152;8.91986;2
GYRO;23.767;846696.967;0.17702;-0.15736;0.23682;2
MAGN;23.767;846696.967;-13.89465;-27.63977;-26.45111;3
AHRS;23.767;846696.968;5.1024;-40.6704;-156.2365;-0.33114;-0.11232;-0.91986;3
PRES;23.775;846696.974;1014.6624;3
ACCE;23.786;846696.988;-0.44113;2.71803;8.84332;2
GYRO;23.787;846696.988;0.20863;-0.26405;0.29723;2
MAGN;23.787;846696.988;-14.06555;-27.29645;-26.95465;3
ACCE;23.807;846697.008;-0.14590;2.83063;8.83044;2
GYRO;23.808;846697.008;0.20419;-0.32944;0.36638;2
MAGN;23.808;846697.008;-13.62305;-27.73895;-27.04010;3
PRES;23.808;846697.008;1014.6624;3
LIGH;23.809;846696.957;399.4;3
LIGH;23.810;846697.008;395.0;3
GNSS;23.817;1491988654.000;39.993664;-0.068260;117.000;0.000;24.0;0.0;16;7
GNSS;23.821;1491988654.000;39.993664;-0.068260;117.000;0.000;24.0;0.0;16;7
ACCE;23.826;846697.028;0.10985;2.91434;8.94489;2
GYRO;23.826;846697.028;0.18359;-0.37096;0.41208;2
MAGN;23.827;846697.028;-13.59253;-29.23431;-26.93939;3
PRES;23.835;846697.041;1014.6624;3
ACCE;23.845;846697.048;0.18581;2.98357;8.75447;2
GYRO;23.846;846697.048;0.19542;-0.50299;0.42021;2
MAGN;23.846;846697.048;-13.89771;-30.14526;-26.79138;3
ACCE;23.866;846697.068;-0.10529;2.67920;8.65224;2
GYRO;23.866;846697.068;0.24930;-0.90573;0.40352;2
MAGN;23.867;846697.068;-14.48822;-28.97034;-26.98212;3
PRES;23.867;846697.075;1014.6624;3
ACCE;23.885;846697.088;-0.36693;2.35817;8.55542;2
GYRO;23.885;846697.088;0.38284;-1.52094;0.45657;2
MAGN;23.886;846697.088;-15.72113;-27.32391;-25.92926;3
WIFI;23.894;846697.086;eduroam;00:13:c3:44:d8:e1;-62
WIFI;23.894;846697.086;UJI;00:13:c3:44:d8:e0;-62
WIFI;23.894;846697.086;Pruebas;2e:d9:9f:d9:fa:21;-81
WIFI;23.894;846697.086;RNCS_24g;90:f6:52:ff:cd:71;-70
WIFI;23.894;846697.086;eduroam;00:17:59:fb:19:51;-75
WIFI;23.894;846697.086;UJI;00:17:59:fb:19:50;-76
WIFI;23.894;846697.086;Pruebas;c8:d1:5e:64:e1:d8;-51
WIFI;23.894;846692.866;TP-LINK_1280;ec:08:6b:23:7b:1d;-81
WIFI;23.894;846697.086;FTE-1DDE;f8:3d:ff:7d:1d:e5;-76
WIFI;23.894;846697.086;RNCS_5g;90:f6:52:ff:cd:72;-84
WIFI;23.894;846692.866;eduroam;00:13:c3:44:d6:e1;-80
WIFI;23.894;846692.866;eduroam;00:14:1c:dd:fc:41;-78
WIFI;23.894;846697.086;temporal-ap;ec:08:6b:6f:a7:6c;-84
WIFI;23.894;846692.866;UJI;00:1a:a1:5c:f9:60;-83
WIFI;23.894;846697.086;UJI;00:14:1c:dd:fc:40;-77
WIFI;23.894;846697.086;eduroam;00:1a:6d:9b:9a:21;-81
WIFI;23.894;846692.866;eduroam;00:1a:a1:5c:f9:61;-83
WIFI;23.894;846697.086;UJI;00:1a:6d:9b:9a:20;-82
WIFI;23.894;846692.867;IRSLab2-2.4GHz;c8:d7:19:09:37:8d;-87
WIFI;23.894;846697.086;IoT;d0:ae:ec:dd:ec:30;-83
WIFI;23.894;846692.867;CS-004E;00:15:6d:de:da:15;-86
WIFI;23.894;846692.866;eduroam;00:14:1c:dd:f1:e1;-89
WIFI;23.894;846692.866;;98:fc:11:6d:a7:5b;-85
WIFI;23.894;846692.866;UJI;00:14:1c:dd:f1:e0;-87
WIFI;23.894;846697.086;TP-LINK_1280_5G;ec:08:6b:23:7b:1c;-87
ACCE;23.909;846697.108;-0.30420;2.33820;7.82924;2
GYRO;23.909;846697.108;0.52916;-2.16141;0.61653;2
MAGN;23.910;846697.108;-16.25214;-26.79291;-25.15106;3
LIGH;23.910;846697.058;379.8;3
LIGH;23.910;846697.108;361.7;3
ACCE;23.924;846697.128;0.23584;1.94542;7.51216;2
GYRO;23.926;846697.128;0.49107;-2.60834;0.86160;2
MAGN;23.930;846697.128;-17.44080;-27.11639;-25.25482;3
PRES;23.931;846697.108;1014.6615;3
ACCE;23.948;846697.149;1.03857;1.48325;6.82539;2
GYRO;23.949;846697.149;0.31897;-2.38670;1.09048;2
MAGN;23.949;846697.149;-19.77081;-27.62909;-23.25134;3
PRES;23.955;846697.142;1014.6523;3
ACCE;23.963;846697.169;1.51338;1.48470;6.00601;2
GYRO;23.964;846697.169;0.09288;-2.09831;1.24458;2
MAGN;23.964;846697.169;-20.62378;-27.79846;-22.19696;3
AHRS;23.965;846697.166;5.1559;-45.5253;-158.2373;-0.37174;-0.11370;-0.90790;3
ACCE;23.984;846697.189;2.84354;0.66675;4.48314;2
GYRO;23.984;846697.189;0.10280;-2.67293;1.34277;2
MAGN;23.984;846697.189;-22.27325;-27.79846;-21.73615;3
PRES;23.985;846697.175;1014.6523;3
ACCE;24.003;846697.209;4.06642;-0.03149;3.85707;2
GYRO;24.004;846697.209;0.06512;-4.38602;1.40584;2
MAGN;24.004;846697.209;-24.79248;-27.43835;-20.00580;3
LIGH;24.007;846697.159;300.9;3
LIGH;24.008;846697.209;229.4;3
PROX;24.008;846697.108;0.0;3
PRES;24.012;846697.209;1014.6523;3
ACCE;24.023;846697.229;5.73703;0.84453;4.64941;2
GYRO;24.023;846697.229;0.48029;-5.82120;1.19832;2
MAGN;24.024;846697.229;-25.50049;-27.29645;-19.40765;3
ACCE;24.043;846697.249;6.09669;1.68953;3.41449;2
GYRO;24.043;846697.249;1.43616;-6.99438;0.74007;2
MAGN;24.044;846697.249;-27.15759;-26.66321;-16.05072;3
PRES;24.044;846697.243;1014.6523;3
ACCE;24.062;846697.269;5.99617;1.38263;1.75383;2
GYRO;24.063;846697.269;2.39551;-8.08025;0.45702;2
MAGN;24.063;846697.269;-31.21185;-25.28839;-12.30316;3
PRES;24.072;846697.276;1014.6523;3
ACCE;24.082;846697.290;6.23544;1.87419;-0.92249;2
GYRO;24.082;846697.290;3.02777;-8.73096;0.45207;2
MAGN;24.083;846697.290;-32.22656;-24.94965;-11.53259;3
ACCE;24.102;846697.310;6.71994;2.51935;-3.12965;2
GYRO;24.102;846697.310;3.35628;-9.21045;0.45839;2
MAGN;24.103;846697.310;-33.73566;-23.72131;-4.71497;3
PRES;24.103;846697.310;1014.6523;3
ACCE;24.122;846697.330;6.27165;1.84801;-5.51445;2
GYRO;24.122;846697.330;3.69965;-9.63690;0.34793;2
MAGN;24.123;846697.330;-34.21783;-22.18475;7.90863;3
SOUN;24.132;247.85;0.00756;51.55
ACCE;24.141;846697.350;6.19543;1.50079;-8.37769;2
GYRO;24.142;846697.350;4.09283;-10.34772;0.19206;2
MAGN;24.142;846697.350;-34.24530;-21.93298;10.12268;3
AHRS;24.162;846697.364;11.4522;-95.1486;-140.9852;-0.66983;-0.30871;-0.65733;3
ACCE;24.164;846697.370;6.13669;1.48662;-9.95699;2
GYRO;24.164;846697.370;4.53130;-11.03755;-0.09361;2
MAGN;24.164;846697.370;-30.87311;-21.78802;19.70825;3
PRES;24.165;846697.343;1014.6523;3
LIGH;24.165;846697.259;222.2;3
LIGH;24.166;846697.310;231.3;3
LIGH;24.166;846697.360;240.3;3
ACCE;24.182;846697.390;5.69206;1.14758;-11.84842;2
GYRO;24.182;846697.390;5.01019;-11.32269;-0.55702;2
MAGN;24.183;846697.390;-23.77930;-20.27130;30.47943;3
PRES;24.190;846697.377;1014.6537;3
ACCE;24.201;846697.410;3.76454;1.06061;-14.58871;2
GYRO;24.202;846697.410;5.03525;-10.73331;-1.02481;2
MAGN;24.202;846697.410;-22.97821;-20.08972;31.61469;3
ACCE;24.221;846697.431;1.20378;2.53117;-17.10330;2
GYRO;24.222;846697.431;4.56358;-8.79170;-0.89578;2
MAGN;24.222;846697.431;-15.15503;-16.34979;39.24866;3
PRES;24.223;846697.410;1014.6624;3
ACCE;24.241;846697.451;1.11647;4.50072;-19.78654;2
GYRO;24.241;846697.451;3.73071;-6.86893;0.11644;2
MAGN;24.241;846697.451;-2.44141;-10.66284;42.31110;3
PRES;24.250;846697.444;1014.6624;3
ACCE;24.260;846697.471;3.83179;4.97882;-19.92146;2
GYRO;24.261;846697.471;2.50893;-5.46494;0.95572;2
MAGN;24.261;846697.471;-1.78986;-10.37140;42.44385;3
ACCE;24.280;846697.491;5.20461;4.87820;-19.92146;2
GYRO;24.281;846697.491;1.06096;-5.06508;1.12192;2
MAGN;24.281;846697.491;7.33032;-4.58832;40.34119;3
PRES;24.282;846697.478;1014.6624;3
PRES;24.309;846697.511;1014.6624;3
ACCE;24.319;846697.511;3.56042;6.63234;-19.92146;2
GYRO;24.320;846697.511;-0.90405;-4.83459;1.04309;2
MAGN;24.321;846697.511;13.34534;-2.32697;40.47394;3
ACCE;24.339;846697.531;-0.59160;6.16397;-19.92146;2
GYRO;24.340;846697.531;-2.89021;-4.39523;1.11029;2
MAGN;24.340;846697.531;13.46893;-2.35443;40.42358;3
PRES;24.341;846697.545;1014.6624;3
ACCE;24.359;846697.551;-3.05161;4.81039;-19.92146;2
GYRO;24.359;846697.551;-4.56630;-3.65578;1.96147;2
MAGN;24.360;846697.551;18.20068;-3.54309;38.37738;3
AHRS;24.360;846697.561;3.2301;-173.7827;-125.6118;0.88710;0.45751;0.06108;3
PRES;24.369;846697.578;1014.6717;3
LIGH;24.369;846697.410;207.0;3
LIGH;24.369;846697.461;156.1;3
LIGH;24.370;846697.511;105.1;3
LIGH;24.370;846697.562;54.1;3
ACCE;24.379;846697.572;-1.53893;2.56833;-19.88951;2
GYRO;24.379;846697.572;-6.04764;-2.53857;3.01807;2
MAGN;24.379;846697.572;21.24939;-7.85675;35.71625;3
ACCE;24.399;846697.592;1.22578;0.29146;-19.01901;2
GYRO;24.399;846697.592;-7.64268;-1.20399;3.63998;2
MAGN;24.399;846697.592;21.49048;-8.38318;35.36835;3
PROX;24.410;846697.511;5.0;3
ACCE;24.418;846697.612;1.22256;-2.32056;-13.68416;2
GYRO;24.418;846697.612;-9.59625;-0.60085;4.02153;2
MAGN;24.419;846697.612;23.96698;-15.13367;31.30951;3
PRES;24.427;846697.612;1014.6723;3
ACCE;24.438;846697.632;0.51985;-3.45688;-4.78992;2
GYRO;24.438;846697.632;-10.79634;0.32678;4.44090;2
MAGN;24.438;846697.632;22.76306;-24.44763;28.66211;3
ACCE;24.458;846697.652;-0.14470;-2.75873;2.86972;2
GYRO;24.459;846697.652;-11.01070;1.23000;5.06981;2
MAGN;24.459;846697.652;22.35565;-25.52032;27.28729;3
PRES;24.459;846697.645;1014.6723;3
LIGH;24.460;846697.612;35.3;3
LIGH;24.460;846697.662;37.6;3
ACCE;24.477;846697.672;-2.86815;-2.84143;5.66249;2
GYRO;24.478;846697.672;-10.35785;2.29651;6.11327;2
MAGN;24.478;846697.672;19.00330;-33.37402;17.41486;3
PRES;24.487;846697.679;1014.6723;3
ACCE;24.497;846697.692;-3.14781;-4.59911;4.70850;2
GYRO;24.497;846697.692;-9.80643;3.38084;7.57817;2
MAGN;24.498;846697.692;14.35394;-40.53497;9.30328;3
ACCE;24.517;846697.713;-1.25018;-6.95941;4.51715;2
GYRO;24.518;846697.713;-10.11018;4.47868;8.86568;2
MAGN;24.518;846697.713;12.91199;-40.96985;7.17773;3
PRES;24.518;846697.713;1014.6677;3
ACCE;24.537;846697.733;-0.31058;-9.56372;8.03447;2
GYRO;24.537;846697.733;-10.78789;5.40762;9.75488;2
MAGN;24.537;846697.733;5.27954;-42.27448;-3.51715;3
PRES;24.546;846697.746;1014.6624;3
ACCE;24.556;846697.753;0.11974;-12.13757;12.37782;2
GYRO;24.557;846697.753;-10.88751;5.98378;10.37172;2
MAGN;24.557;846697.753;-1.28479;-40.70282;-11.20453;3
AHRS;24.557;846697.759;44.1553;172.9646;162.3399;0.91043;-0.16477;-0.11377;3
SOUN;24.573;259.93;0.00793;51.97
ACCE;24.576;846697.773;0.35973;-13.14412;15.37602;2
GYRO;24.577;846697.773;-9.85292;6.08949;10.63232;2
MAGN;24.577;846697.773;-2.97546;-38.41400;-14.54468;3
PRES;24.578;846697.780;1014.6624;3
ACCE;24.596;846697.793;1.17429;-12.24232;16.12990;2
GYRO;24.597;846697.793;-7.76895;5.03658;10.48505;2
MAGN;24.598;846697.793;-9.00574;-28.72009;-26.47705;3
PRES;24.605;846697.813;1014.6624;3
ACCE;24.617;846697.813;3.11752;-10.34525;13.03439;2
GYRO;24.618;846697.813;-5.35321;3.48376;9.63911;2
MAGN;24.618;846697.813;-12.04681;-20.59326;-32.53326;3
LIGH;24.618;846697.713;126.6;3
LIGH;24.619;846697.763;237.7;3
LIGH;24.619;846697.813;348.9;3
ACCE;24.636;846697.833;5.40001;-8.61176;10.74776;2
GYRO;24.636;846697.833;-3.53990;2.16743;8.28165;2
MAGN;24.637;846697.833;-11.30676;-17.32330;-33.25500;3
PRES;24.638;846697.847;1014.6624;3
ACCE;24.656;846697.854;6.26653;-7.83638;10.50648;2
GYRO;24.656;846697.854;-2.19785;1.10818;6.86223;2
MAGN;24.657;846697.854;-8.45795;-8.07800;-35.59570;3
ACCE;24.675;846697.874;5.02283;-8.40408;10.23900;2
GYRO;24.676;846697.874;-1.06036;0.23746;5.75365;2
MAGN;24.676;846697.874;-5.99365;-3.83453;-37.12769;3
ACCE;24.695;846697.894;2.55463;-9.45627;11.57658;2
GYRO;24.696;846697.894;-0.05760;-0.25288;5.28052;2
MAGN;24.696;846697.894;-6.30798;-2.02332;-37.31079;3
PRES;24.697;846697.880;1014.6624;3
LIGH;24.711;846697.864;383.0;3
ACCE;24.715;846697.914;0.11646;-10.65883;12.71455;2
GYRO;24.715;846697.914;1.23866;-0.47527;5.43768;2
MAGN;24.715;846697.914;-6.96716;0.50049;-37.61902;3
PRES;24.724;846697.914;1014.6624;3
ACCE;24.734;846697.934;-0.03821;-10.76625;12.47147;2
GYRO;24.735;846697.934;2.71106;-0.82289;5.96906;2
MAGN;24.735;846697.934;-7.17010;-0.31586;-37.61902;3
ACCE;24.755;846697.954;1.50990;-9.99231;11.06412;2
GYRO;24.756;846697.954;3.96242;-1.55602;6.06425;2
MAGN;24.756;846697.954;-6.73676;-0.02747;-37.47711;3
PRES;24.757;846697.948;1014.6624;3
AHRS;24.757;846697.957;42.8247;-72.4775;2.3754;0.30580;-0.54413;-0.20021;3
ACCE;24.774;846697.974;1.94324;-8.59882;8.57825;2
GYRO;24.775;846697.974;4.79021;-2.61115;5.38219;2
MAGN;24.775;846697.974;-8.05054;-1.07574;-37.36420;3
PRES;24.783;846697.981;1014.6624;3
ACCE;24.794;846697.995;1.93445;-6.94299;5.54857;2
GYRO;24.794;846697.995;5.09608;-4.10277;4.33780;2
MAGN;24.795;846697.995;-10.36530;-2.82898;-37.45575;3
LIGH;24.813;846697.964;478.7;3
LIGH;24.815;846698.015;598.8;3
ACCE;24.816;846698.015;3.17810;-5.83922;3.92786;2
GYRO;24.816;846698.015;4.96667;-5.83432;3.01353;2
MAGN;24.817;846698.015;-10.69489;-5.77698;-36.65314;3
PRES;24.817;846698.015;1014.6624;3
GNSS;24.818;1491988655.000;39.993669;-0.068259;117.000;0.000;25.0;0.0;16;7
GNSS;24.823;1491988655.000;39.993669;-0.068259;117.000;0.000;25.0;0.0;16;7
ACCE;24.833;846698.035;5.31456;-4.94017;4.46458;2
GYRO;24.834;846698.035;4.73018;-7.51477;1.54083;2
MAGN;24.835;846698.035;-15.40070;-11.16333;-34.22852;3
PRES;24.842;846698.048;1014.6624;3
ACCE;24.853;846698.055;6.00406;-3.86067;4.74634;2
GYRO;24.854;846698.055;4.89967;-8.90282;0.32446;2
MAGN;24.854;846698.055;-19.61517;-13.38654;-32.69806;3
ACCE;24.874;846698.075;6.23970;-2.36948;2.80917;2
GYRO;24.874;846698.075;5.42256;-9.66870;-0.49258;2
MAGN;24.874;846698.075;-23.19794;-15.85999;-28.84216;3
PRES;24.875;846698.082;1014.6624;3
ACCE;24.893;846698.095;6.47749;-1.10333;0.82950;2
GYRO;24.893;846698.095;5.82846;-9.87823;-1.07494;2
MAGN;24.893;846698.095;-29.40826;-18.48145;-20.81604;3
ACCE;24.912;846698.115;6.59801;-0.05074;-0.61661;2
GYRO;24.913;846698.115;6.10667;-9.80080;-1.59352;2
MAGN;24.914;846698.115;-31.89087;-18.91785;-17.11121;3
LIGH;24.914;846698.065;413.1;3
LIGH;24.914;846698.115;150.2;3
ACCE;24.933;846698.136;5.43430;0.09140;-1.86145;2
GYRO;24.933;846698.136;6.36720;-9.47704;-2.16280;2
MAGN;24.933;846698.136;-33.71887;-21.95129;-7.60651;3
PRES;24.934;846698.115;1014.6624;3
ACCE;24.952;846698.156;3.83646;0.00691;-3.06444;2
GYRO;24.952;846698.156;6.60313;-8.80159;-2.47472;2
MAGN;24.953;846698.156;-33.03375;-24.36371;6.61011;3
AHRS;24.953;846698.154;2.0919;-113.1626;57.8155;0.41221;-0.72569;0.25285;3
PRES;24.961;846698.149;1014.6624;3
ACCE;24.971;846698.176;3.09256;-0.17116;-5.04208;2
GYRO;24.972;846698.176;6.89717;-7.69846;-2.42673;2
MAGN;24.972;846698.176;-31.89087;-24.61548;11.43494;3
ACCE;24.992;846698.196;2.20560;-0.07220;-8.29774;2
GYRO;24.992;846698.196;7.19081;-6.75787;-2.29533;2
MAGN;24.992;846698.196;-28.10669;-25.28229;20.55969;3
PRES;24.993;846698.183;1014.6624;3
ACCE;25.011;846698.216;1.39510;0.90999;-10.89719;2
GYRO;25.012;846698.216;7.29308;-6.29222;-2.00774;2
MAGN;25.012;846698.216;-22.39227;-21.85211;29.80194;3
LIGH;25.014;846698.166;93.0;3
LIGH;25.015;846698.216;88.0;3
PRES;25.020;846698.216;1014.6624;3
ACCE;25.031;846698.236;0.70575;0.29424;-13.53462;2
GYRO;25.031;846698.236;6.95348;-5.75821;-1.74428;2
MAGN;25.032;846698.236;-20.62378;-20.08972;31.94275;3
ACCE;25.051;846698.256;0.92798;0.05083;-15.06660;2
GYRO;25.052;846698.256;6.26721;-5.45810;-1.54865;2
MAGN;25.052;846698.256;-14.93225;-15.14282;37.73346;3
PRES;25.053;846698.250;1014.6624;3
ACCE;25.070;846698.277;0.51799;-0.40775;-16.16786;2
GYRO;25.071;846698.277;5.26929;-5.52806;-1.41118;2
MAGN;25.071;846698.277;-8.24585;-7.76978;41.92352;3
PRES;25.080;846698.283;1014.6624;3
ACCE;25.090;846698.297;-0.27000;-0.95297;-15.36858;2
GYRO;25.091;846698.297;4.09186;-5.48186;-1.08057;2
MAGN;25.092;846698.297;-6.66656;-5.84564;42.60712;3
ACCE;25.110;846698.317;0.95140;-1.30403;-14.56511;2
GYRO;25.111;846698.317;3.17574;-4.97255;-0.55441;2
MAGN;25.111;846698.317;-2.35291;-1.54724;41.97083;3
PRES;25.111;846698.317;1014.6708;3
SOUN;25.123;12.06;0.00037;25.30
ACCE;25.130;846698.337;3.49838;-0.57385;-15.38304;2
GYRO;25.130;846698.337;2.39104;-4.62628;-0.32664;2
MAGN;25.131;846698.337;3.70331;3.15247;39.95819;3
PRES;25.139;846698.350;1014.6723;3
ACCE;25.149;846698.357;3.40964;0.84438;-14.94170;2
GYRO;25.150;846698.357;1.71159;-4.39079;-0.75227;2
MAGN;25.150;846698.357;4.93774;4.04053;39.48975;3
AHRS;25.151;846698.352;-16.0281;177.4317;95.2886;-0.73368;0.66468;-0.07751;3
ACCE;25.170;846698.377;0.26123;1.11603;-14.46167;2
GYRO;25.171;846698.377;1.15370;-3.72107;-1.02724;2
MAGN;25.171;846698.377;9.14917;6.55823;39.48975;3
LIGH;25.172;846698.266;74.2;3
LIGH;25.172;846698.317;58.0;3
LIGH;25.172;846698.367;41.9;3
ACCE;25.189;846698.397;-3.86365;-0.07069;-15.43729;2
GYRO;25.190;846698.397;0.41409;-2.59587;-0.52000;2
MAGN;25.190;846698.397;13.71155;8.77228;36.69128;3
PRES;25.198;846698.384;1014.6624;3
ACCE;25.209;846698.418;-4.09186;-0.69647;-15.37483;2
GYRO;25.209;846698.418;-0.67926;-1.62830;0.48149;2
MAGN;25.210;846698.418;14.35394;9.06830;36.20911;3
ACCE;25.229;846698.438;-3.00082;0.25719;-15.34196;2
GYRO;25.230;846698.438;-1.82870;-0.93929;0.88963;2
MAGN;25.230;846698.438;17.35229;10.26459;35.33173;3
PRES;25.230;846698.418;1014.6624;3
ACCE;25.248;846698.458;-3.40062;-0.21248;-14.27208;2
GYRO;25.249;846698.458;-2.90910;-0.86787;1.02148;2
MAGN;25.249;846698.458;18.33038;10.71320;35.52551;3
PRES;25.257;846698.451;1014.6624;3
LIGH;25.266;846698.418;39.2;3
LIGH;25.266;846698.468;42.4;3
ACCE;25.268;846698.478;-3.74376;-0.87666;-13.86745;2
GYRO;25.269;846698.478;-3.80081;-1.05255;1.30531;2
MAGN;25.269;846698.478;18.38989;10.74371;35.55298;3
ACCE;25.289;846698.498;-3.71581;-0.38345;-12.67067;2
GYRO;25.289;846698.498;-4.67979;-1.10594;1.88519;2
MAGN;25.290;846698.498;20.14771;5.16815;36.64398;3
PRES;25.290;846698.485;1014.6624;3
ACCE;25.311;846698.518;-1.90692;0.37355;-11.56914;2
GYRO;25.313;846698.518;-5.44186;-0.86061;2.33769;2
MAGN;25.314;846698.518;21.54236;0.32959;37.01935;3
PRES;25.318;846698.518;1014.6624;3
ACCE;25.330;846698.538;-0.52847;2.30634;-11.34764;2
GYRO;25.331;846698.538;-6.26035;-0.58119;2.17368;2
MAGN;25.334;846698.538;21.58508;0.18616;37.02850;3
PRES;25.349;846698.552;1014.6624;3
AHRS;25.352;846698.549;-23.2545;145.4447;105.6597;-0.78144;0.51738;0.11553;3
ACCE;25.372;846698.559;-0.61565;2.52333;-12.25154;2
GYRO;25.374;846698.559;-7.15430;-0.61732;1.63980;2
MAGN;25.379;846698.559;22.09320;-6.40564;35.21423;3
LIGH;25.380;846698.518;36.3;3
LIGH;25.381;846698.569;27.9;3
PRES;25.382;846698.585;1014.6624;3
ACCE;25.390;846698.579;-2.08456;1.71198;-10.79410;2
GYRO;25.391;846698.579;-8.23578;-1.27342;1.37155;2
MAGN;25.392;846698.579;22.59369;-13.55438;33.74786;3
ACCE;25.410;846698.599;-3.13336;1.42339;-6.76155;2
GYRO;25.413;846698.599;-8.72401;-2.11745;1.66077;2
MAGN;25.416;846698.599;22.62573;-13.92365;33.56018;3
ACCE;25.431;846698.619;-2.73579;1.50342;-3.40715;2
GYRO;25.437;846698.619;-8.53406;-2.67471;2.38348;2
MAGN;25.439;846698.619;23.32153;-21.78802;29.34265;3
PRES;25.440;846698.619;1014.6624;3
ACCE;25.449;846698.639;-1.53296;2.59435;2.08133;2
GYRO;25.451;846698.639;-8.04762;-2.66982;3.16048;2
MAGN;25.453;846698.639;24.10736;-29.13971;22.75543;3
ACCE;25.470;846698.659;-1.34793;4.27141;3.24481;2
GYRO;25.472;846698.659;-7.01530;-2.11766;3.97433;2
MAGN;25.474;846698.659;24.14246;-29.74701;21.88263;3
PRES;25.478;846698.653;1014.6624;3
ACCE;25.488;846698.679;-0.76584;4.19792;0.52611;2
GYRO;25.492;846698.679;-6.29723;-1.59059;4.88898;2
MAGN;25.494;846698.679;23.79303;-35.31952;13.46741;3
PRES;25.497;846698.686;1014.6654;3
ACCE;25.508;846698.700;-0.34862;2.62386;0.09970;2
GYRO;25.511;846698.700;-6.42569;-1.30414;5.79274;2
MAGN;25.515;846698.700;19.23065;-38.69171;5.85785;3
LIGH;25.524;846698.619;39.7;3
LIGH;25.527;846698.669;57.2;3
LIGH;25.528;846698.720;74.8;3
ACCE;25.539;846698.720;-0.80803;0.64700;2.70085;2
GYRO;25.540;846698.720;-6.73792;-1.03125;6.71814;2
MAGN;25.542;846698.720;18.25867;-39.21814;4.69360;3
PRES;25.544;846698.720;1014.6723;3
AHRS;25.551;846698.747;36.3386;115.4189;116.0314;-0.59303;0.56674;0.57015;3
ACCE;25.553;846698.740;-0.71597;-2.18007;5.33536;2
GYRO;25.557;846698.740;-6.71953;-0.34402;7.78165;2
MAGN;25.558;846698.740;11.92169;-41.56799;-3.06702;3
PRES;25.559;846698.753;1014.6723;3
ACCE;25.565;846698.760;0.91710;-5.03436;6.51552;2
GYRO;25.565;846698.760;-6.44916;0.90730;8.77074;2
MAGN;25.565;846698.760;5.60913;-40.19928;-11.36932;3
SOUN;25.566;1165.53;0.03557;65.00
ACCE;25.585;846698.780;2.93854;-7.04460;8.27635;2
GYRO;25.585;846698.780;-6.21428;2.02971;9.52850;2
MAGN;25.585;846698.780;3.13873;-39.67743;-13.12103;3
PRES;25.586;846698.787;1014.6723;3
ACCE;25.606;846698.800;4.61110;-7.33150;11.41968;2
GYRO;25.607;846698.800;-5.87888;2.96791;9.95312;2
MAGN;25.607;846698.800;-7.32574;-36.18774;-20.39795;3
PRES;25.616;846698.820;1014.6723;3
LIGH;25.619;846698.770;131.6;3
LIGH;25.619;846698.820;205.1;3
ACCE;25.626;846698.820;4.39326;-8.28552;14.00484;2
GYRO;25.627;846698.820;-5.16138;3.96884;10.04161;2
MAGN;25.627;846698.820;-13.05695;-30.98297;-24.00208;3
ACCE;25.646;846698.841;3.97075;-9.88625;15.12325;2
GYRO;25.647;846698.841;-4.09644;4.87109;10.26633;2
MAGN;25.647;846698.841;-13.95721;-28.39050;-25.52490;3
PRES;25.647;846698.854;1014.6723;3
ACCE;25.663;846698.861;4.58511;-10.40526;16.37404;2
GYRO;25.664;846698.861;-2.73566;5.42242;10.42705;2
MAGN;25.664;846698.861;-15.94849;-18.74084;-30.69916;3
ACCE;25.683;846698.881;5.52841;-10.04478;16.73245;2
GYRO;25.684;846698.881;-1.09215;5.45944;9.95551;2
MAGN;25.684;846698.881;-15.24200;-11.71112;-33.68225;3
ACCE;25.703;846698.901;11.27887;-7.24550;12.58388;2
GYRO;25.703;846698.901;0.43117;4.03844;8.12558;2
MAGN;25.703;846698.901;-14.55841;-9.89227;-34.12628;3
PRES;25.704;846698.888;1014.6723;3
LIGH;25.718;846698.871;328.1;3
LIGH;25.719;846698.921;463.6;3
ACCE;25.722;846698.921;11.35323;-4.04628;7.89214;2
GYRO;25.723;846698.921;0.95734;0.57523;4.52861;2
MAGN;25.723;846698.921;-11.77826;-5.26886;-35.69946;3
PRES;25.731;846698.921;1014.6723;3
ACCE;25.742;846698.941;2.31619;-4.79559;12.34552;2
GYRO;25.742;846698.941;0.90131;-2.27548;1.49612;2
MAGN;25.743;846698.941;-9.18884;-3.33252;-36.96289;3
AHRS;25.743;846698.945;49.3589;-22.5449;-143.1677;-0.03916;-0.44463;-0.87128;3
ACCE;25.763;846698.961;3.14093;-4.77292;10.60306;2
GYRO;25.763;846698.961;1.89084;-3.06369;0.96382;2
MAGN;25.764;846698.961;-8.98895;-3.39966;-36.50513;3
PRES;25.765;846698.955;1014.6723;3
ACCE;25.783;846698.982;2.83736;-4.05037;9.30875;2
GYRO;25.783;846698.982;2.16167;-3.58551;0.76535;2
MAGN;25.784;846698.982;-10.01740;-5.11017;-35.88257;3
PRES;25.792;846698.988;1014.6723;3
ACCE;25.803;846699.002;2.20988;-3.89972;9.27737;2
GYRO;25.804;846699.002;1.61838;-2.89565;0.88412;2
MAGN;25.804;846699.002;-11.87897;-7.35474;-35.97870;3
LIGH;25.821;846698.971;481.4;3
LIGH;25.822;846699.022;469.4;3
ACCE;25.828;846699.022;2.47150;-3.81560;9.07144;2
GYRO;25.829;846699.022;0.90343;-1.67790;1.29686;2
MAGN;25.830;846699.022;-14.25629;-8.50067;-35.00519;3
PRES;25.830;846699.022;1014.6723;3
GNSS;25.833;1491988656.000;39.993670;-0.068259;117.000;0.000;22.0;0.0;16;7
ACCE;25.843;846699.042;4.70393;-3.64513;10.25491;2
GYRO;25.844;846699.042;0.36205;-0.79651;1.61452;2
MAGN;25.845;846699.042;-17.33398;-9.78851;-33.29926;3
PRES;25.851;846699.055;1014.6723;3
GNSS;25.854;1491988656.000;39.993670;-0.068259;117.000;0.000;22.0;0.0;16;7
ACCE;25.862;846699.062;5.09204;-3.56285;10.90958;2
GYRO;25.863;846699.062;0.18288;-0.56509;1.59242;2
MAGN;25.864;846699.062;-17.59644;-9.70001;-32.69806;3
ACCE;25.884;846699.082;3.48773;-3.05698;10.25189;2
GYRO;25.885;846699.082;0.37030;-0.74197;1.43338;2
MAGN;25.886;846699.082;-18.63556;-9.35669;-32.35931;3
PRES;25.887;846699.089;1014.6723;3
ACCE;25.900;846699.102;3.37466;-2.90155;10.22726;2
GYRO;25.901;846699.102;0.77742;-1.21495;1.30101;2
MAGN;25.902;846699.102;-21.05408;-8.67310;-32.56683;3
ACCE;25.920;846699.123;3.31392;-2.85013;9.65991;2
GYRO;25.921;846699.123;1.23361;-1.75815;1.17540;2
MAGN;25.921;846699.123;-22.30530;-8.36029;-33.02612;3
LIGH;25.922;846699.072;448.3;3
LIGH;25.922;846699.123;424.8;3
ACCE;25.940;846699.143;3.37593;-2.72046;8.90828;2
GYRO;25.941;846699.143;1.55727;-2.03662;1.07556;2
MAGN;25.941;846699.143;-22.98126;-8.26416;-32.55463;3
PRES;25.942;846699.123;1014.6723;3
AHRS;25.942;846699.142;6.4919;-42.0733;-124.6158;-0.29278;-0.21335;-0.83456;3
ACCE;25.959;846699.163;3.51341;-2.31941;8.07199;2
GYRO;25.960;846699.163;1.65959;-1.93544;0.95737;2
MAGN;25.960;846699.163;-23.98224;-9.68170;-30.94025;3
PRES;25.969;846699.156;1014.6723;3
ACCE;25.979;846699.183;3.73985;-1.57802;7.88385;2
GYRO;25.980;846699.183;1.59410;-1.96547;0.80615;2
MAGN;25.980;846699.183;-24.32404;-10.70557;-30.07202;3
ACCE;26.000;846699.203;4.70653;-1.11810;8.63199;2
GYRO;26.000;846699.203;1.59819;-2.38979;0.57292;2
MAGN;26.001;846699.203;-25.17242;-10.07233;-28.82996;3
PRES;26.001;846699.190;1014.6723;3
ACCE;26.019;846699.223;5.44554;-0.97830;9.40756;2
GYRO;26.020;846699.223;1.84959;-3.04498;0.18559;2
MAGN;26.020;846699.223;-27.52991;-11.33728;-27.14233;3
LIGH;26.023;846699.173;364.3;3
LIGH;26.024;846699.223;294.1;3
PRES;26.028;846699.223;1014.6723;3
ACCE;26.039;846699.243;6.17995;-0.69150;9.35120;2
GYRO;26.040;846699.243;2.25653;-3.82132;-0.18481;2
MAGN;26.040;846699.243;-28.52783;-12.21466;-26.62659;3
ACCE;26.059;846699.264;6.47731;-0.37531;8.49770;2
GYRO;26.060;846699.264;2.65933;-4.55835;-0.55600;2
MAGN;26.060;846699.264;-29.45557;-12.90894;-24.59106;3
PRES;26.061;846699.257;1014.6723;3
ACCE;26.078;846699.284;6.97939;0.15872;7.12279;2
GYRO;26.079;846699.284;3.02231;-5.37512;-0.91803;2
MAGN;26.080;846699.284;-33.09479;-14.05182;-20.29877;3
PRES;26.087;846699.290;1014.6723;3
ACCE;26.098;846699.304;7.70947;0.55528;5.88426;2
GYRO;26.099;846699.304;3.23569;-6.26683;-1.34131;2
MAGN;26.099;846699.304;-34.41315;-14.39209;-18.91632;3
SOUN;26.115;77.74;0.00237;41.48
ACCE;26.119;846699.324;8.13686;0.92683;4.51523;2
GYRO;26.119;846699.324;3.21542;-6.85330;-1.78880;2
MAGN;26.120;846699.324;-36.80420;-16.52374;-14.86511;3
PRES;26.120;846699.324;1014.6723;3
LIGH;26.122;846699.274;249.6;3
LIGH;26.122;846699.324;211.6;3
ACCE;26.138;846699.344;8.19839;1.02884;2.99245;2
GYRO;26.139;846699.344;3.00438;-7.18036;-2.16838;2
MAGN;26.140;846699.344;-36.96442;-19.16962;-6.58112;3
AHRS;26.141;846699.340;16.0135;-75.4378;-115.6094;-0.45397;-0.41603;-0.70827;3
PRES;26.147;846699.358;1014.6723;3
ACCE;26.157;846699.364;8.73459;0.81459;1.86758;2
GYRO;26.158;846699.364;2.60884;-7.36870;-2.55528;2
MAGN;26.159;846699.364;-36.76758;-19.75555;-4.47845;3
ACCE;26.177;846699.384;9.88800;1.16846;1.03905;2
GYRO;26.178;846699.384;2.13437;-7.37230;-3.08025;2
MAGN;26.179;846699.384;-35.54840;-21.78040;2.79083;3
ACCE;26.197;846699.405;10.92668;1.52141;1.13707;2
GYRO;26.198;846699.405;1.95996;-7.30156;-3.89842;2
MAGN;26.198;846699.405;-34.00574;-24.34387;13.07526;3
PRES;26.206;846699.391;1014.6723;3
ACCE;26.231;846699.425;11.56726;1.51878;-0.04829;2
GYRO;26.243;846699.425;2.13014;-7.30795;-4.91544;2
MAGN;26.244;846699.425;-33.74023;-24.78180;14.88037;3
LIGH;26.246;846699.374;214.0;3
LIGH;26.246;846699.425;226.5;3
ACCE;26.247;846699.445;10.08527;1.09914;0.68564;2
GYRO;26.249;846699.445;2.31612;-7.40205;-5.88937;2
MAGN;26.250;846699.445;-27.49329;-26.66473;20.97778;3
PRES;26.251;846699.425;1014.6723;3
ACCE;26.257;846699.465;8.56703;0.26778;0.37280;2
GYRO;26.257;846699.465;2.71991;-6.73087;-6.66524;2
MAGN;26.258;846699.465;-18.19763;-29.92096;28.01819;3
PRES;26.265;846699.458;1014.6723;3
ACCE;26.276;846699.485;7.41129;0.03500;-1.79768;2
GYRO;26.276;846699.485;3.19490;-5.76091;-7.21721;2
MAGN;26.277;846699.485;-17.09290;-30.31311;28.82538;3
ACCE;26.296;846699.505;4.19603;-0.99677;-2.88835;2
GYRO;26.296;846699.505;3.39493;-4.86958;-7.72777;2
MAGN;26.297;846699.505;-8.26416;-30.77698;33.51288;3
PRES;26.297;846699.492;1014.6723;3
ACCE;26.315;846699.525;-1.49866;-1.54985;-3.85364;2
GYRO;26.316;846699.525;3.54178;-3.65041;-7.65047;2
MAGN;26.316;846699.525;3.25470;-27.34528;36.38306;3
PRES;26.324;846699.525;1014.6723;3
ACCE;26.335;846699.546;-5.76056;-1.09912;-6.73564;2
GYRO;26.335;846699.546;3.76439;-2.74094;-6.56564;2
MAGN;26.336;846699.546;3.92761;-27.12860;36.53717;3
AHRS;26.336;846699.537;52.6710;-155.6870;-75.4876;0.46243;0.74998;0.45846;3
ACCE;26.355;846699.566;-6.71176;0.00623;-8.30940;2
GYRO;26.355;846699.566;3.95415;-2.07680;-5.13591;2
MAGN;26.356;846699.566;11.99036;-21.71936;37.66174;3
PRES;26.356;846699.559;1014.6723;3
ACCE;26.374;846699.586;-5.75471;0.60297;-11.12700;2
GYRO;26.375;846699.586;3.62007;-1.26947;-3.79361;2
MAGN;26.375;846699.586;16.36505;-13.73596;38.50555;3
LIGH;26.378;846699.475;177.1;3
LIGH;26.378;846699.525;112.2;3
LIGH;26.379;846699.576;47.2;3
PRES;26.384;846699.593;1014.6723;3
ACCE;26.414;846699.606;-2.83469;1.16370;-12.11981;2
GYRO;26.415;846699.606;2.98438;-0.85675;-2.81847;2
MAGN;26.416;846699.606;16.40930;-13.61694;38.50098;3
ACCE;26.434;846699.626;-2.77119;0.51482;-12.65628;2
GYRO;26.434;846699.626;2.17802;-0.60370;-2.52165;2
MAGN;26.435;846699.626;18.45093;-7.80182;38.13019;3
PRES;26.443;846699.626;1014.6723;3
ACCE;26.454;846699.646;-4.72420;-0.61086;-12.61520;2
GYRO;26.454;846699.646;1.27704;-0.24483;-2.18073;2
MAGN;26.455;846699.646;20.07141;-1.99127;36.86523;3
ACCE;26.473;846699.666;-6.03624;-1.37827;-12.25542;2
GYRO;26.474;846699.666;0.34193;0.14697;-1.47940;2
MAGN;26.475;846699.666;20.07141;-1.76392;36.84082;3
PRES;26.475;846699.660;1014.6723;3
LIGH;26.475;846699.626;29.1;3
LIGH;26.476;846699.676;30.7;3
ACCE;26.494;846699.686;-5.35365;-0.64410;-11.60374;2
GYRO;26.495;846699.686;-0.46797;0.49364;-0.63690;2
MAGN;26.495;846699.686;20.02258;1.19781;36.52191;3
PRES;26.502;846699.693;1014.6723;3
ACCE;26.513;846699.707;-4.69257;0.17465;-11.47211;2
GYRO;26.514;846699.707;-0.92830;0.70404;-0.13431;2
MAGN;26.514;846699.707;19.56787;2.86865;36.37238;3
ACCE;26.533;846699.727;-4.80186;0.20232;-11.79088;2
GYRO;26.533;846699.727;-1.21199;0.78098;0.12700;2
MAGN;26.534;846699.727;19.54498;2.84576;36.30676;3
PRES;26.534;846699.727;1014.6723;3
AHRS;26.535;846699.735;29.5446;124.2797;19.1039;-0.02436;0.86279;0.29728;3
ACCE;26.553;846699.747;-5.53867;0.37700;-11.89027;2
GYRO;26.553;846699.747;-1.57306;0.80524;0.65300;2
MAGN;26.553;846699.747;19.19403;2.49481;36.28235;3
SOUN;26.555;211.45;0.00645;50.17
PRES;26.562;846699.760;1014.6723;3
ACCE;26.572;846699.767;-5.32677;0.84451;-12.24881;2
GYRO;26.573;846699.767;-2.05719;1.04181;1.48474;2
MAGN;26.573;846699.767;18.05420;1.35956;38.50555;3
LIGH;26.575;846699.727;30.2;3
LIGH;26.575;846699.777;29.2;3
ACCE;26.592;846699.787;-5.10428;1.14168;-11.70547;2
GYRO;26.593;846699.787;-2.68176;1.37288;2.43237;2
MAGN;26.593;846699.787;17.92450;0.52338;38.31787;3
PRES;26.593;846699.794;1014.6723;3
ACCE;26.612;846699.807;-3.86237;1.93739;-11.47850;2
GYRO;26.612;846699.807;-3.41188;1.94341;3.43442;2
MAGN;26.613;846699.807;17.16766;-3.35236;38.14697;3
PRES;26.621;846699.827;1014.6723;3
ACCE;26.631;846699.827;-1.68922;3.05307;-11.29636;2
GYRO;26.632;846699.827;-4.31613;2.44159;4.22020;2
MAGN;26.632;846699.827;16.37268;-4.67377;40.47394;3
ACCE;26.651;846699.848;-1.11147;3.51030;-10.37320;2
GYRO;26.652;846699.848;-5.38092;2.98982;4.82919;2
MAGN;26.652;846699.848;15.86761;-6.43311;40.47394;3
PRES;26.653;846699.861;1014.6723;3
ACCE;26.672;846699.868;-0.34479;3.06198;-9.73792;2
GYRO;26.672;846699.868;-6.64459;3.73021;5.63504;2
MAGN;26.673;846699.868;13.31329;-13.74054;40.16571;3
LIGH;26.676;846699.827;28.6;3
LIGH;26.677;846699.878;28.1;3
ACCE;26.691;846699.888;0.30957;-0.05042;-9.77223;2
GYRO;26.691;846699.888;-8.54539;4.38080;6.53447;2
MAGN;26.692;846699.888;10.48584;-19.25201;39.32648;3
ACCE;26.712;846699.908;1.80571;-2.17671;-6.12682;2
GYRO;26.712;846699.908;-10.66852;4.32710;7.42496;2
MAGN;26.713;846699.908;7.54242;-21.36230;37.86621;3
PRES;26.713;846699.895;1014.6723;3
ACCE;26.730;846699.928;4.17400;-2.92749;0.76613;2
GYRO;26.731;846699.928;-11.81271;4.23259;7.70937;2
MAGN;26.731;846699.928;-2.52533;-29.42810;32.08923;3
AHRS;26.732;846699.932;52.1710;122.8704;54.8605;-0.17677;0.79699;0.54060;3
PRES;26.739;846699.928;1014.6723;3
ACCE;26.750;846699.948;5.29120;-2.27878;6.97414;2
GYRO;26.750;846699.948;-10.82480;4.69237;7.72234;2
MAGN;26.751;846699.948;-9.52454;-36.17706;27.02179;3
ACCE;26.770;846699.968;5.33066;-2.59334;9.92006;2
GYRO;26.770;846699.968;-8.57396;4.55057;7.91959;2
MAGN;26.771;846699.968;-12.91351;-36.85303;21.55304;3
PRES;26.771;846699.962;1014.6723;3
ACCE;26.789;846699.989;6.02208;-4.04762;8.32253;2
GYRO;26.790;846699.989;-7.11264;5.01968;7.84270;2
MAGN;26.790;846699.989;-21.95435;-36.27625;6.58569;3
PRES;26.799;846699.995;1014.6723;3
ACCE;26.809;846700.009;8.15114;-4.35268;8.61215;2
GYRO;26.809;846700.009;-6.71593;5.76859;7.28676;2
MAGN;26.810;846700.009;-27.01416;-33.49609;-2.18201;3
GNSS;26.816;1491988657.000;39.993672;-0.068258;117.000;0.000;21.0;0.0;16;7
GNSS;26.820;1491988657.000;39.993672;-0.068258;117.000;0.000;21.0;0.0;16;7
ACCE;26.829;846700.029;9.00772;-4.73897;9.62166;2
GYRO;26.830;846700.029;-6.60878;5.74606;6.18030;2
MAGN;26.830;846700.029;-28.80096;-30.00641;-5.73730;3
PRES;26.831;846700.029;1014.6723;3
LIGH;26.831;846699.928;20.9;3
LIGH;26.832;846699.979;11.8;3
LIGH;26.832;846700.029;2.7;3
ACCE;26.849;846700.049;7.70674;-4.94135;11.66388;2
GYRO;26.849;846700.049;-6.21625;5.20029;4.85413;2
MAGN;26.850;846700.049;-32.41425;-20.81757;-14.48517;3
PRES;26.858;846700.062;1014.6723;3
ACCE;26.868;846700.069;7.19888;-4.62794;11.75966;2
GYRO;26.869;846700.069;-5.15344;4.52103;3.74477;2
MAGN;26.869;846700.069;-33.90808;-15.22980;-19.40765;3
ACCE;26.888;846700.089;5.92458;-5.05870;8.74576;2
GYRO;26.889;846700.089;-3.97932;3.80890;2.82776;2
MAGN;26.889;846700.089;-32.52869;-10.77881;-22.02301;3
PRES;26.890;846700.096;1014.6723;3
ACCE;26.908;846700.109;3.81984;-5.68388;6.47540;2
GYRO;26.908;846700.109;-3.36969;3.36929;2.18295;2
MAGN;26.909;846700.109;-29.44641;-2.39563;-26.38702;3
ACCE;26.928;846700.130;2.96515;-6.01793;6.15292;2
GYRO;26.929;846700.130;-3.05080;2.90205;1.65359;2
MAGN;26.930;846700.130;-27.85492;1.19171;-27.93884;3
LIGH;26.930;846700.079;64.5;3
LIGH;26.931;846700.130;155.9;3
AHRS;26.931;846700.130;39.5872;12.7679;-132.3166;0.23172;-0.26553;-0.84007;3
ACCE;26.948;846700.150;2.63672;-6.72781;6.22362;2
GYRO;26.948;846700.150;-2.79033;2.29036;1.02382;2
MAGN;26.949;846700.150;-25.31281;3.36304;-29.17938;3
PRES;26.949;846700.130;1014.6723;3
ACCE;26.967;846700.170;2.40385;-7.50197;7.44278;2
GYRO;26.968;846700.170;-2.54753;1.70627;0.50191;2
MAGN;26.968;846700.170;-22.39380;6.71387;-30.78613;3
PRES;26.976;846700.163;1014.6723;3
ACCE;26.987;846700.190;2.58258;-8.15025;8.20793;2
GYRO;26.987;846700.190;-2.06668;1.21806;0.18831;2
MAGN;26.988;846700.190;-21.80023;7.89490;-31.22101;3
ACCE;27.007;846700.210;2.87646;-8.55829;8.11952;2
GYRO;27.008;846700.210;-1.47697;0.75607;-0.06995;2
MAGN;27.008;846700.210;-20.59631;9.69543;-31.41632;3
PRES;27.008;846700.197;1014.6723;3
ACCE;27.028;846700.230;3.29845;-8.55132;7.79305;2
GYRO;27.029;846700.230;-0.94626;0.24486;-0.36989;2
MAGN;27.030;846700.230;-18.53943;11.73859;-31.75049;3
LIGH;27.030;846700.180;159.9;3
LIGH;27.030;846700.230;139.2;3
PRES;27.036;846700.230;1014.6723;3
ACCE;27.046;846700.250;3.98654;-8.31247;8.14410;2
GYRO;27.047;846700.250;-0.42957;-0.30550;-0.75362;2
MAGN;27.047;846700.250;-17.76428;12.25281;-31.87714;3
ACCE;27.066;846700.271;4.39723;-8.17885;8.49632;2
GYRO;27.067;846700.271;0.25885;-0.95287;-1.22072;2
MAGN;27.067;846700.271;-17.87567;13.02032;-30.69305;3
PRES;27.068;846700.264;1014.6723;3
ACCE;27.086;846700.291;4.08322;-8.07391;8.47562;2
GYRO;27.087;846700.291;0.96101;-1.60799;-1.64334;2
MAGN;27.087;846700.291;-18.50281;13.31177;-29.96063;3
PRES;27.095;846700.297;1014.6723;3
ACCE;27.106;846700.311;4.18167;-7.49066;8.13922;2
SOUN;27.106;451.45;0.01378;56.76
GYRO;27.108;846700.311;1.57378;-2.29932;-1.95036;2
MAGN;27.109;846700.311;-18.77441;13.25836;-29.90875;3
ACCE;27.126;846700.331;6.02737;-6.93352;8.24651;2
GYRO;27.126;846700.331;1.97305;-2.78395;-2.35316;2
MAGN;27.127;846700.331;-20.57648;12.17957;-29.55627;3
PRES;27.127;846700.331;1014.6723;3
AHRS;27.128;846700.328;2.3659;12.7228;-115.2187;0.10453;0.04202;-0.83781;3
LIGH;27.129;846700.281;127.4;3
LIGH;27.129;846700.331;117.9;3
ACCE;27.145;846700.351;7.67375;-7.05576;8.76822;2
GYRO;27.146;846700.351;2.21413;-2.99432;-2.91188;2
MAGN;27.146;846700.351;-23.39172;9.90601;-29.77600;3
PRES;27.154;846700.365;1014.6723;3
ACCE;27.165;846700.371;7.64038;-7.11438;9.17055;2
GYRO;27.165;846700.371;2.45114;-3.17882;-3.40289;2
MAGN;27.166;846700.371;-24.15466;9.23615;-29.90875;3
ACCE;27.185;846700.391;8.07973;-6.56480;10.47324;2
GYRO;27.186;846700.391;2.99620;-3.56641;-3.71501;2
MAGN;27.186;846700.391;-26.10474;5.47943;-29.52728;3
ACCE;27.204;846700.412;10.11136;-5.89941;11.09239;2
GYRO;27.205;846700.412;3.90245;-3.87331;-4.17528;2
MAGN;27.205;846700.412;-29.73938;2.38647;-26.94702;3
PRES;27.214;846700.398;1014.6723;3
ACCE;27.224;846700.432;11.82304;-5.65012;10.14679;2
GYRO;27.225;846700.432;4.70490;-4.22337;-5.00964;2
MAGN;27.225;846700.432;-30.54504;1.86310;-26.29852;3
LIGH;27.230;846700.381;111.2;3
LIGH;27.230;846700.432;105.2;3
ACCE;27.244;846700.452;12.53360;-5.82872;9.96846;2
GYRO;27.245;846700.452;5.22244;-4.62283;-6.25827;2
MAGN;27.245;846700.452;-31.24390;-3.84216;-22.61963;3
PRES;27.246;846700.432;1014.6723;3
ACCE;27.264;846700.472;10.90903;-6.37460;9.43585;2
GYRO;27.264;846700.472;5.90259;-4.76401;-7.56123;2
MAGN;27.265;846700.472;-33.67462;-14.41193;-17.96417;3
PRES;27.273;846700.465;1014.6723;3
ACCE;27.283;846700.492;9.59215;-5.50238;8.57347;2
GYRO;27.284;846700.492;6.61119;-5.08463;-8.34418;2
MAGN;27.284;846700.492;-34.07745;-16.06903;-17.27600;3
ACCE;27.303;846700.512;8.59859;-4.93369;7.66989;2
GYRO;27.304;846700.512;7.32957;-5.52264;-8.89394;2
MAGN;27.304;846700.512;-31.23779;-23.96393;-10.71167;3
PRES;27.305;846700.499;1014.6723;3
ACCE;27.323;846700.532;8.03758;-3.59967;5.31410;2
GYRO;27.324;846700.532;7.93152;-5.58232;-9.37807;2
MAGN;27.324;846700.532;-27.37274;-32.40204;0.97656;3
AHRS;27.324;846700.525;12.8766;-16.9152;-115.8223;-0.06490;-0.17161;-0.84149;3
LIGH;27.330;846700.482;109.6;3
LIGH;27.330;846700.532;116.6;3
PRES;27.332;846700.532;1014.6723;3
ACCE;27.343;846700.553;7.53633;-2.44029;3.31339;2
GYRO;27.343;846700.553;8.21573;-5.33083;-9.97034;2
MAGN;27.344;846700.553;-27.01416;-33.16193;2.08435;3
ACCE;27.363;846700.573;6.32571;-3.26181;1.14494;2
GYRO;27.363;846700.573;8.65175;-5.18860;-10.54968;2
MAGN;27.364;846700.573;-16.18042;-40.78369;12.65411;3
PRES;27.364;846700.566;1014.6723;3
ACCE;27.382;846700.593;5.11536;-4.71918;0.04585;2
GYRO;27.383;846700.593;8.79463;-4.83510;-11.09433;2
MAGN;27.383;846700.593;-2.42157;-39.42566;21.95892;3
PRES;27.391;846700.600;1014.6723;3
ACCE;27.402;846700.613;3.06195;-5.86311;-0.82550;2
GYRO;27.402;846700.613;8.91031;-4.32970;-11.25439;2
MAGN;27.403;846700.613;-1.95770;-39.36157;22.26410;3
ACCE;27.442;846700.633;0.06551;-6.97089;-3.35120;2
GYRO;27.442;846700.633;8.98969;-3.72569;-10.77684;2
MAGN;27.443;846700.633;9.84650;-30.94788;31.78711;3
PRES;27.451;846700.633;1014.6723;3
ACCE;27.462;846700.653;-1.18808;-6.36446;-6.15399;2
GYRO;27.462;846700.653;8.50919;-2.58424;-10.00249;2
MAGN;27.462;846700.653;20.57648;-19.25201;34.07593;3
ACCE;27.481;846700.673;-4.14374;-7.96207;-9.68517;2
GYRO;27.482;846700.673;7.42223;-1.63548;-9.05835;2
MAGN;27.482;846700.673;20.68787;-18.55316;34.00879;3
PRES;27.483;846700.667;1014.6723;3
LIGH;27.486;846700.583;95.8;3
LIGH;27.486;846700.633;68.0;3
LIGH;27.487;846700.684;40.2;3
ACCE;27.501;846700.694;-7.32947;-8.95622;-11.79710;2
GYRO;27.502;846700.694;5.83928;-0.77231;-7.38364;2
MAGN;27.502;846700.694;23.37036;-1.54419;32.13196;3
PRES;27.510;846700.700;1014.6750;3
ACCE;27.520;846700.714;-7.61577;-7.80006;-13.79895;2
GYRO;27.521;846700.714;3.90604;0.05548;-5.27577;2
MAGN;27.522;846700.714;24.94812;12.92267;27.51312;3
AHRS;27.522;846700.723;75.0079;1.5526;-17.9379;0.60299;-0.08429;-0.11552;3
ACCE;27.541;846700.734;-6.77155;-7.62621;-16.12939;2
GYRO;27.541;846700.734;1.55003;0.98546;-3.06946;2
MAGN;27.542;846700.734;24.39117;13.77869;27.29950;3
PRES;27.542;846700.734;1014.6823;3
SOUN;27.546;11.82;0.00036;25.13
ACCE;27.560;846700.754;-4.00679;-6.63657;-15.66995;2
GYRO;27.561;846700.754;-1.13109;1.56804;-1.18713;2
MAGN;27.561;846700.754;18.97888;21.88568;25.40131;3
PRES;27.569;846700.767;1014.6770;3
ACCE;27.580;846700.774;-4.43419;-6.31123;-12.28543;2
GYRO;27.580;846700.774;-3.27910;2.04703;-0.18462;2
MAGN;27.581;846700.774;15.86761;24.98779;25.54474;3
LIGH;27.582;846700.734;32.7;3
LIGH;27.582;846700.784;33.8;3
ACCE;27.600;846700.794;-5.46964;-5.89137;-11.44618;2
GYRO;27.600;846700.794;-4.21907;2.48894;0.73174;2
MAGN;27.601;846700.794;15.33813;24.77570;25.80414;3
PRES;27.601;846700.801;1014.6723;3
ACCE;27.619;846700.814;-6.09067;-4.79111;-13.19780;2
GYRO;27.620;846700.814;-4.75743;2.78151;1.78708;2
MAGN;27.620;846700.814;12.68158;23.05603;27.99530;3
PRES;27.629;846700.835;1014.6723;3
ACCE;27.639;846700.835;-7.53874;-4.18190;-13.70128;2
GYRO;27.640;846700.835;-5.72675;3.33121;3.00931;2
MAGN;27.640;846700.835;13.51318;20.29572;31.77948;3
ACCE;27.659;846700.855;-5.92378;-3.84860;-14.34541;2
GYRO;27.660;846700.855;-7.00058;4.40337;4.43280;2
MAGN;27.660;846700.855;12.82654;19.03534;32.66144;3
PRES;27.660;846700.868;1014.6723;3
ACCE;27.679;846700.875;-1.58363;-2.41086;-14.24036;2
GYRO;27.679;846700.875;-8.41403;5.15503;5.23268;2
MAGN;27.680;846700.875;10.15930;12.38556;36.57379;3
LIGH;27.682;846700.835;30.8;3
LIGH;27.683;846700.885;26.8;3
ACCE;27.698;846700.895;1.08168;-0.70110;-11.99617;2
GYRO;27.699;846700.895;-9.60089;5.14305;5.07655;2
MAGN;27.700;846700.895;9.64508;5.71747;38.83362;3
ACCE;27.718;846700.915;2.18690;0.70277;-8.67937;2
GYRO;27.719;846700.915;-10.27219;4.80177;4.43327;2
MAGN;27.719;846700.915;7.98798;2.23236;39.46228;3
PRES;27.720;846700.902;1014.6730;3
AHRS;27.720;846700.920;48.4059;88.7991;32.7608;0.10106;0.69486;0.45898;3
ACCE;27.738;846700.935;2.62354;2.02296;-5.30869;2
GYRO;27.738;846700.935;-10.44771;4.51247;3.98390;2
MAGN;27.739;846700.935;1.71814;-10.26306;40.64941;3
PRES;27.747;846700.935;1014.6823;3
ACCE;27.758;846700.955;2.37396;2.69699;-2.22563;2
GYRO;27.758;846700.955;-10.39294;4.50806;3.89241;2
MAGN;27.759;846700.955;-2.79846;-18.07861;39.48975;3
ACCE;27.778;846700.976;2.25580;2.73920;1.82872;2
GYRO;27.778;846700.976;-10.09665;4.98961;4.02530;2
MAGN;27.779;846700.976;-5.14221;-22.08252;37.20398;3
PRES;27.779;846700.969;1014.6823;3
ACCE;27.797;846700.996;3.87346;3.49190;6.42928;2
GYRO;27.798;846700.996;-8.99110;5.67189;4.00439;2
MAGN;27.798;846700.996;-12.51373;-31.84814;28.17383;3
PRES;27.806;846701.002;1014.6823;3
ACCE;27.817;846701.016;4.84990;2.88120;6.74806;2
GYRO;27.817;846701.016;-7.52139;6.16624;3.91835;2
MAGN;27.818;846701.016;-17.42859;-35.00519;19.96613;3
GNSS;27.819;1491988658.000;39.993674;-0.068258;117.000;0.000;22.0;0.0;16;7
GNSS;27.824;1491988658.000;39.993674;-0.068258;117.000;0.000;22.0;0.0;16;7
ACCE;27.837;846701.036;5.43349;2.52336;7.22211;2
GYRO;27.838;846701.036;-6.56683;6.72585;3.67807;2
MAGN;27.838;846701.036;-19.65332;-35.91766;16.01105;3
PRES;27.839;846701.036;1014.6823;3
ACCE;27.857;846701.056;6.71262;2.69162;7.83209;2
GYRO;27.857;846701.056;-5.95370;6.69257;3.32973;2
MAGN;27.858;846701.056;-24.03717;-35.91766;5.04913;3
PRES;27.866;846701.070;1014.6823;3
WIFI;27.873;846701.069;eduroam;00:13:c3:44:d8:e1;-69
WIFI;27.873;846701.069;UJI;00:13:c3:44:d8:e0;-70
WIFI;27.873;846701.069;Pruebas;2e:d9:9f:d9:fa:21;-85
WIFI;27.873;846701.069;RNCS_24g;90:f6:52:ff:cd:71;-70
WIFI;27.873;846701.069;eduroam;00:17:59:fb:19:51;-76
WIFI;27.873;846701.069;UJI;00:17:59:fb:19:50;-76
WIFI;27.873;846701.069;Pruebas;c8:d1:5e:64:e1:d8;-51
WIFI;27.873;846701.069;TP-LINK_1280;ec:08:6b:23:7b:1d;-81
WIFI;27.873;846701.069;FTE-1DDE;f8:3d:ff:7d:1d:e5;-81
WIFI;27.873;846701.069;RNCS_5g;90:f6:52:ff:cd:72;-82
WIFI;27.873;846701.069;eduroam;00:14:1c:dd:fc:41;-76
WIFI;27.873;846701.069;temporal-ap;ec:08:6b:6f:a7:6c;-88
WIFI;27.873;846701.069;UJI;00:1a:a1:5c:f9:60;-86
WIFI;27.873;846701.069;UJI;00:14:1c:dd:fc:40;-75
WIFI;27.873;846701.069;eduroam;00:1a:6d:9b:9a:21;-74
WIFI;27.873;846701.069;UJI;00:1a:6d:9b:9a:20;-74
WIFI;27.873;846701.069;IRSLab2-2.4GHz;c8:d7:19:09:37:8d;-85
WIFI;27.873;846701.069;IoT;d0:ae:ec:dd:ec:30;-83
WIFI;27.873;846701.069;eduroam;00:14:1c:dd:f1:e1;-87
WIFI;27.873;846701.069;UJI;00:14:1c:dd:f1:e0;-87
WIFI;27.873;846701.069;TP-LINK_1280_5G;ec:08:6b:23:7b:1c;-88
WIFI;27.873;846701.069;UJI;00:13:c3:44:d6:e0;-82
WIFI;27.873;846701.069;guifi.net/CS-UJInuvolguifi5;00:15:6d:e4:7d:15;-88
ACCE;27.883;846701.076;7.25104;2.70476;9.15903;2
GYRO;27.883;846701.076;-5.29382;6.24135;2.71173;2
MAGN;27.884;846701.076;-25.33264;-33.83179;-1.85394;3
LIGH;27.894;846700.935;103.0;3
LIGH;27.894;846700.986;199.4;3
LIGH;27.894;846701.036;295.9;3
LIGH;27.895;846701.086;392.3;3
ACCE;27.899;846701.096;6.70258;2.25552;9.98552;2
GYRO;27.899;846701.096;-4.34698;5.62076;1.81696;2
MAGN;27.900;846701.096;-26.82800;-31.44836;-6.08368;3
PRES;27.900;846701.103;1014.6738;3
ACCE;27.916;846701.117;5.25888;2.06093;10.01013;2
GYRO;27.916;846701.117;-3.21249;4.94653;0.96387;2
AHRS;27.918;846701.118;14.7585;68.7288;140.2592;-0.49042;0.28997;0.79453;3
MAGN;27.918;846701.117;-27.52686;-26.21765;-15.55176;3
PRES;27.925;846701.137;1014.6723;3
ACCE;27.936;846701.137;3.82301;1.85928;9.08060;2
GYRO;27.937;846701.137;-2.16515;4.41522;0.40569;2
MAGN;27.937;846701.137;-26.17340;-23.60992;-20.39337;3
ACCE;27.956;846701.157;3.45851;1.47359;7.93488;2
GYRO;27.957;846701.157;-1.48863;3.88043;0.11800;2
MAGN;27.957;846701.157;-25.92010;-22.68219;-22.45941;3
ACCE;27.977;846701.177;3.28690;1.12660;7.68521;2
GYRO;27.977;846701.177;-1.15904;3.21161;-0.16183;2
MAGN;27.977;846701.177;-22.94159;-20.97778;-25.95215;3
PRES;27.985;846701.170;1014.6735;3
LIGH;27.985;846701.137;436.0;3
LIGH;27.986;846701.187;446.0;3
ACCE;27.995;846701.197;2.43083;0.42644;8.07547;2
GYRO;27.995;846701.197;-0.94153;2.45911;-0.47862;2
MAGN;27.996;846701.197;-20.45593;-20.25757;-27.28271;3
ACCE;28.015;846701.217;1.32253;-0.47202;8.76485;2
GYRO;28.015;846701.217;-0.72665;1.80606;-0.64774;2
MAGN;28.016;846701.217;-18.00385;-19.69452;-28.01971;3
PRES;28.016;846701.204;1014.6823;3
ACCE;28.034;846701.237;0.01395;-0.93239;9.41743;2
GYRO;28.035;846701.237;-0.57402;1.31503;-0.53333;2
MAGN;28.035;846701.237;-16.08276;-18.66913;-29.73785;3
PRES;28.045;846701.237;1014.6785;3
ACCE;28.054;846701.258;-0.40727;-1.23668;9.97089;2
GYRO;28.054;846701.258;-0.42839;0.93059;-0.19548;2
MAGN;28.055;846701.258;-16.08276;-18.24646;-30.56488;3
ACCE;28.075;846701.278;0.10393;-1.11411;11.17189;2
GYRO;28.076;846701.278;-0.10405;0.65710;0.15791;2
MAGN;28.076;846701.278;-13.69324;-17.93671;-31.47583;3
PRES;28.076;846701.271;1014.6723;3
LIGH;28.085;846701.237;512.0;3
LIGH;28.086;846701.288;592.8;3
ACCE;28.093;846701.298;0.82460;-0.72717;12.33478;2
GYRO;28.094;846701.298;0.49870;0.46198;0.34517;2
MAGN;28.094;846701.298;-13.07526;-18.17322;-31.82983;3
SOUN;28.097;48.77;0.00149;37.43
PRES;28.103;846701.305;1014.6723;3
ACCE;28.116;846701.318;0.74699;-0.68668;12.44833;2
GYRO;28.116;846701.318;1.31935;0.32224;0.29837;2
MAGN;28.116;846701.318;-13.56049;-18.41431;-31.71234;3
AHRS;28.117;846701.316;11.5952;86.8780;-179.8313;0.68417;-0.07234;-0.72229;3
ACCE;28.133;846701.338;-0.05353;-0.69614;11.32787;2
GYRO;28.134;846701.338;2.06194;0.20364;0.27829;2
MAGN;28.134;846701.338;-11.85608;-17.39655;-32.26624;3
PRES;28.134;846701.338;1014.6723;3
ACCE;28.153;846701.358;-0.55339;-0.25534;9.71939;2
GYRO;28.153;846701.358;2.40363;0.04144;0.40559;2
MAGN;28.154;846701.358;-11.50665;-19.23828;-31.39191;3
PRES;28.162;846701.372;1014.6723;3
ACCE;28.173;846701.378;-0.35808;0.45146;8.59601;2
GYRO;28.173;846701.378;2.30746;-0.23180;0.51596;2
MAGN;28.173;846701.378;-11.71112;-20.25757;-30.89294;3
LIGH;28.187;846701.338;579.1;3
LIGH;28.187;846701.388;541.6;3
ACCE;28.192;846701.399;0.29002;1.10098;8.30464;2
GYRO;28.193;846701.399;1.95828;-0.54071;0.47139;2
MAGN;28.194;846701.399;-11.46545;-21.73615;-29.92859;3
ACCE;28.212;846701.419;0.41695;1.82280;8.38705;2
GYRO;28.213;846701.419;1.58005;-0.74744;0.33313;2
MAGN;28.214;846701.419;-11.75537;-23.66028;-29.45557;3
PRES;28.221;846701.405;1014.6723;3
ACCE;28.232;846701.439;0.47076;2.23962;7.96039;2
GYRO;28.233;846701.439;1.12083;-0.71350;0.20694;2
MAGN;28.233;846701.439;-11.87897;-24.11194;-29.41589;3
GNSS;28.238;1491988657.053;39.993385;-0.068381;0.000;0.000;15.8;0.0;16;7
ACCE;28.252;846701.459;0.27995;2.25732;8.34604;2
GYRO;28.253;846701.459;0.55905;-0.37689;0.17822;2
MAGN;28.253;846701.459;-12.28027;-25.04120;-26.68762;3
PRES;28.254;846701.439;1014.6723;3
ACCE;28.271;846701.479;0.56000;2.27870;8.83060;2
GYRO;28.272;846701.479;0.31496;-0.21350;0.23650;2
MAGN;28.272;846701.479;-13.20343;-27.18964;-26.50146;3
PRES;28.281;846701.472;1014.6723;3
LIGH;28.288;846701.439;492.4;3
LIGH;28.288;846701.489;440.2;3
ACCE;28.291;846701.499;1.24483;2.56741;9.38570;2
GYRO;28.292;846701.499;0.37109;-0.33488;0.18013;2
MAGN;28.292;846701.499;-13.39264;-27.63062;-26.62659;3
ACCE;28.311;846701.519;1.36076;2.55183;8.81795;2
GYRO;28.312;846701.519;0.47215;-0.35080;0.04031;2
MAGN;28.312;846701.519;-14.68201;-26.34735;-25.64850;3
PRES;28.312;846701.506;1014.6723;3
AHRS;28.313;846701.513;12.3957;84.8945;172.3586;0.66417;-0.12420;-0.73681;3
ACCE;28.331;846701.540;1.13974;2.57433;8.75784;2
GYRO;28.331;846701.540;0.43748;-0.31047;-0.04573;2
MAGN;28.332;846701.540;-15.63873;-27.43530;-26.47705;3
PRES;28.340;846701.540;1014.6723;3
ACCE;28.350;846701.560;1.05836;2.49916;8.89525;2
GYRO;28.350;846701.560;0.41211;-0.30289;-0.04105;2
MAGN;28.351;846701.560;-15.74707;-27.63062;-26.62659;3
ACCE;28.370;846701.580;1.26428;2.61674;8.92436;2
GYRO;28.371;846701.580;0.41374;-0.25412;0.00830;2
MAGN;28.371;846701.580;-14.52484;-29.15497;-25.13580;3
PRES;28.371;846701.573;1014.6723;3
LIGH;28.387;846701.540;417.9;3
LIGH;28.387;846701.590;403.8;3
ACCE;28.390;846701.600;1.44452;2.97617;8.71373;2
GYRO;28.390;846701.600;0.42899;-0.10461;0.02397;2
MAGN;28.390;846701.600;-13.93433;-28.21960;-24.83368;3
PRES;28.399;846701.607;1014.6723;3
ACCE;28.409;846701.620;1.45020;2.95598;8.36163;2
GYRO;28.410;846701.620;0.40186;0.09564;-0.01459;2
MAGN;28.410;846701.620;-13.89771;-28.13416;-24.82300;3
ACCE;28.430;846701.640;1.41531;3.06825;8.65289;2
GYRO;28.430;846701.640;0.39302;-0.00087;-0.07050;2
MAGN;28.430;846701.640;-15.52277;-29.75311;-23.86932;3
PRES;28.431;846701.640;1014.6723;3
ACCE;28.450;846701.660;1.43753;3.14027;8.53493;2
GYRO;28.451;846701.660;0.42642;-0.08247;-0.08501;2
MAGN;28.452;846701.660;-15.24811;-29.15039;-23.83728;3
ACCE;28.489;846701.681;1.20992;3.12546;8.22186;2
GYRO;28.491;846701.681;0.34738;-0.05664;-0.07742;2
MAGN;28.491;846701.681;-15.23590;-29.15039;-23.83728;3
PRES;28.492;846701.674;1014.6723;3
LIGH;28.492;846701.640;391.5;3
LIGH;28.492;846701.691;379.7;3
ACCE;28.509;846701.701;1.32706;3.29683;8.39711;2
GYRO;28.509;846701.701;0.23320;0.01721;-0.01422;2
MAGN;28.512;846701.701;-13.93127;-31.10962;-24.15771;3
AHRS;28.512;846701.711;16.6773;74.8296;-160.1863;0.61201;-0.01004;-0.75898;3
PRES;28.518;846701.707;1014.6723;3
ACCE;28.530;846701.721;1.45625;3.32999;8.56660;2
GYRO;28.530;846701.721;0.21996;0.03253;0.00217;2
MAGN;28.531;846701.721;-15.24200;-29.47388;-23.83728;3
SOUN;28.540;3176.35;0.09694;73.71
ACCE;28.548;846701.741;1.31824;3.38565;8.23988;2
GYRO;28.549;846701.741;0.29773;-0.07295;-0.05150;2
MAGN;28.550;846701.741;-15.29541;-29.54865;-23.78540;3
PRES;28.550;846701.741;1014.6723;3
ACCE;28.568;846701.761;1.08423;3.24348;7.95740;2
GYRO;28.569;846701.761;0.32109;-0.16603;-0.06883;2
MAGN;28.569;846701.761;-16.02783;-30.62134;-23.04382;3
PRES;28.577;846701.775;1014.6723;3
ACCE;28.587;846701.781;1.35518;3.38576;8.02849;2
GYRO;28.588;846701.781;0.21040;-0.14415;-0.00107;2
MAGN;28.588;846701.781;-15.41138;-30.31311;-23.34595;3
LIGH;28.589;846701.741;371.9;3
LIGH;28.589;846701.791;365.3;3
ACCE;28.608;846701.801;1.52864;3.49329;8.39325;2
GYRO;28.608;846701.801;0.07968;-0.02699;0.03546;2
MAGN;28.609;846701.801;-15.45258;-30.35431;-23.34595;3
PRES;28.609;846701.808;1014.6723;3
ACCE;28.627;846701.822;1.54678;3.56094;8.65254;2
GYRO;28.628;846701.822;0.00377;0.13237;0.03787;2
MAGN;28.628;846701.822;-15.60669;-30.55420;-23.39172;3
PRES;28.636;846701.842;1014.6723;3
ACCE;28.647;846701.842;1.57831;3.54420;8.94232;2
GYRO;28.648;846701.842;0.04169;0.26349;-0.00592;2
MAGN;28.648;846701.842;-14.73846;-29.97742;-23.67401;3
ACCE;28.667;846701.862;1.17365;3.41963;8.43323;2
GYRO;28.667;846701.862;0.15511;0.35385;-0.07640;2
MAGN;28.668;846701.862;-14.92004;-30.21851;-23.67401;3
PRES;28.668;846701.875;1014.6723;3
ACCE;28.686;846701.882;0.85274;3.38191;8.38208;2
GYRO;28.687;846701.882;0.20094;0.33366;-0.08488;2
MAGN;28.687;846701.882;-15.61432;-31.45142;-23.54279;3
LIGH;28.690;846701.842;363.2;3
LIGH;28.690;846701.892;362.2;3
ACCE;28.706;846701.902;0.74980;3.46208;8.54880;2
GYRO;28.707;846701.902;0.22165;0.37225;-0.01295;2
MAGN;28.708;846701.902;-15.07416;-31.98853;-23.01788;3
AHRS;28.708;846701.909;20.0703;66.1763;-156.0560;0.55617;-0.03131;-0.78734;3
ACCE;28.726;846701.922;1.47523;3.42001;8.61174;2
GYRO;28.727;846701.922;0.30519;0.40758;0.07909;2
MAGN;28.727;846701.922;-14.91547;-31.90918;-22.93854;3
PRES;28.728;846701.909;1014.6723;3
ACCE;28.746;846701.942;0.99733;3.69090;8.68137;2
GYRO;28.746;846701.942;0.29561;0.39616;0.01424;2
MAGN;28.748;846701.942;-14.23035;-31.56738;-22.43652;3
PRES;28.755;846701.942;1014.6706;3
ACCE;28.766;846701.962;0.36752;3.62144;8.82486;2
GYRO;28.766;846701.962;0.27074;0.55392;0.07103;2
MAGN;28.767;846701.962;-13.72833;-31.31866;-21.70563;3
ACCE;28.786;846701.983;0.38980;3.61182;7.73628;2
GYRO;28.786;846701.983;0.23970;0.65776;0.21019;2
MAGN;28.787;846701.983;-13.97705;-31.26984;-21.55914;3
PRES;28.787;846701.976;1014.6624;3
LIGH;28.790;846701.942;353.6;3
LIGH;28.791;846701.993;343.1;3
ACCE;28.805;846702.003;0.21793;3.78584;7.37027;2
GYRO;28.806;846702.003;0.08456;0.46550;0.26985;2
MAGN;28.806;846702.003;-14.25171;-31.67877;-21.52252;3
PRES;28.816;846702.009;1014.6624;3
GNSS;28.818;1491988659.000;39.993678;-0.068257;117.000;0.000;23.0;0.0;16;7
GNSS;28.822;1491988659.000;39.993678;-0.068257;117.000;0.000;23.0;0.0;16;7
ACCE;28.825;846702.023;0.13719;3.64026;7.91574;2
GYRO;28.826;846702.023;-0.09508;0.43414;0.28616;2
MAGN;28.826;846702.023;-13.56049;-32.82623;-22.19696;3
ACCE;28.845;846702.043;0.18054;3.50620;7.89722;2
GYRO;28.845;846702.043;-0.23888;0.70280;0.33110;2
MAGN;28.846;846702.043;-13.68103;-32.47223;-22.08099;3
PRES;28.846;846702.043;1014.6624;3
ACCE;28.864;846702.063;0.79489;3.69887;7.88293;2
GYRO;28.865;846702.063;-0.44049;0.75584;0.34073;2
MAGN;28.865;846702.063;-13.52234;-31.44684;-22.35565;3
PRES;28.874;846702.077;1014.6624;3
ACCE;28.884;846702.083;0.62360;3.55713;9.05743;2
GYRO;28.885;846702.083;-0.62280;0.59642;0.21585;2
MAGN;28.885;846702.083;-12.88757;-30.81512;-23.18115;3
LIGH;28.891;846702.043;342.2;3
LIGH;28.891;846702.093;343.7;3
ACCE;28.904;846702.103;0.21957;3.12651;9.94894;2
GYRO;28.905;846702.103;-0.57976;0.77942;0.16283;2
MAGN;28.905;846702.103;-13.02643;-31.64215;-22.91107;3
PRES;28.906;846702.110;1014.6624;3
AHRS;28.906;846702.106;23.6697;60.4963;-147.1313;0.52302;-0.03044;-0.78172;3
ACCE;28.923;846702.124;0.18692;3.08002;9.67905;2
GYRO;28.924;846702.124;-0.40248;1.10913;0.19653;2
MAGN;28.924;846702.124;-12.79144;-31.96259;-22.94769;3
PRES;28.933;846702.144;1014.6624;3
ACCE;28.943;846702.144;0.63164;3.43423;9.51027;2
GYRO;28.944;846702.144;-0.28481;1.18210;0.16258;2
MAGN;28.944;846702.144;-12.21619;-30.81512;-23.50922;3
ACCE;28.963;846702.164;0.36513;3.58911;9.70282;2
GYRO;28.964;846702.164;-0.26105;1.25185;-0.00293;2
MAGN;28.964;846702.164;-12.37488;-30.65796;-24.74060;3
ACCE;28.983;846702.184;-0.29320;3.29129;8.91666;2
GYRO;28.983;846702.184;-0.30521;1.47684;-0.14563;2
MAGN;28.984;846702.184;-11.56769;-30.64423;-24.85199;3
LIGH;28.992;846702.144;354.0;3
LIGH;28.992;846702.194;366.5;3
PRES;28.993;846702.177;1014.6624;3
ACCE;29.003;846702.204;-0.80782;3.12210;7.91345;2
GYRO;29.003;846702.204;-0.45363;1.59703;-0.20345;2
MAGN;29.004;846702.204;-10.53467;-30.81512;-23.50922;3
ACCE;29.023;846702.224;-1.36450;3.04265;7.33400;2
GYRO;29.023;846702.224;-0.63031;1.34802;-0.26888;2
MAGN;29.024;846702.224;-10.18066;-30.28564;-24.54681;3
PRES;29.025;846702.211;1014.6646;3
ACCE;29.043;846702.244;-1.96758;2.67496;7.25290;2
GYRO;29.043;846702.244;-0.75047;0.73827;-0.40471;2
MAGN;29.044;846702.244;-9.31091;-29.26025;-26.01624;3
PRES;29.051;846702.244;1014.6723;3
ACCE;29.062;846702.265;-2.32368;2.26927;7.49745;2
GYRO;29.062;846702.265;-0.81427;0.09978;-0.48659;2
MAGN;29.063;846702.265;-8.85162;-28.80402;-26.46332;3
ACCE;29.082;846702.285;-2.49132;1.97806;7.90051;2
GYRO;29.082;846702.285;-0.84610;-0.33493;-0.44217;2
MAGN;29.083;846702.285;-7.77130;-28.90320;-26.75018;3
PRES;29.083;846702.278;1014.6723;3
SOUN;29.089;114.55;0.00350;44.85
LIGH;29.092;846702.244;389.0;3
LIGH;29.093;846702.295;413.9;3
ACCE;29.101;846702.305;-2.27954;2.11702;8.64948;2
GYRO;29.102;846702.305;-0.84943;-0.61320;-0.38614;2
MAGN;29.103;846702.305;-6.80084;-28.56903;-28.33557;3
AHRS;29.103;846702.304;23.4463;57.4106;-136.9706;0.50288;0.00668;-0.76318;3
PRES;29.111;846702.312;1014.6723;3
ACCE;29.121;846702.325;-1.61392;2.11691;9.64204;2
GYRO;29.122;846702.325;-0.71237;-0.79619;-0.29881;2
MAGN;29.122;846702.325;-6.66656;-28.30200;-29.25262;3
ACCE;29.141;846702.345;-1.15047;1.97093;10.20131;2
GYRO;29.142;846702.345;-0.58424;-0.73639;-0.26288;2
MAGN;29.142;846702.345;-7.09991;-27.22626;-29.04053;3
PRES;29.142;846702.345;1014.6723;3
ACCE;29.161;846702.365;-1.11656;1.65274;10.46840;2
GYRO;29.161;846702.365;-0.50415;-0.57295;-0.25655;2
MAGN;29.162;846702.365;-7.45087;-26.73645;-28.38135;3
PRES;29.170;846702.379;1014.6723;3
ACCE;29.181;846702.385;-1.16986;1.45103;10.74414;2
GYRO;29.181;846702.385;-0.36255;-0.41695;-0.16789;2
MAGN;29.181;846702.385;-7.50732;-26.79291;-28.10364;3
LIGH;29.193;846702.345;448.9;3
LIGH;29.193;846702.396;486.4;3
ACCE;29.200;846702.406;-1.23209;1.71036;10.87395;2
GYRO;29.201;846702.406;-0.07677;-0.37303;-0.02669;2
MAGN;29.201;846702.406;-7.74231;-25.62256;-29.93774;3
ACCE;29.220;846702.426;-0.78897;2.26837;10.77382;2
GYRO;29.220;846702.426;0.34868;-0.44591;0.03116;2
MAGN;29.221;846702.426;-8.32672;-24.63684;-29.78363;3
PRES;29.229;846702.412;1014.6723;3
ACCE;29.241;846702.446;-0.44003;2.27057;10.25528;2
GYRO;29.241;846702.446;0.72112;-0.49010;-0.00362;2
MAGN;29.241;846702.446;-8.51593;-24.44763;-29.41589;3
ACCE;29.260;846702.466;-0.45990;2.33661;9.48970;2
GYRO;29.260;846702.466;0.81473;-0.36917;0.01440;2
MAGN;29.261;846702.466;-8.64410;-26.09558;-27.80151;3
PRES;29.261;846702.446;1014.6723;3
ACCE;29.279;846702.486;-0.31183;2.69675;9.36719;2
GYRO;29.279;846702.486;0.71736;-0.22717;0.07289;2
MAGN;29.280;846702.486;-9.98993;-27.92664;-27.79083;3
PRES;29.288;846702.479;1014.6723;3
LIGH;29.295;846702.446;485.0;3
LIGH;29.295;846702.496;473.6;3
ACCE;29.299;846702.506;-0.51558;2.66777;9.36093;2
GYRO;29.299;846702.506;0.66568;-0.08659;0.09442;2
MAGN;29.299;846702.506;-10.36530;-28.30200;-27.93884;3
AHRS;29.300;846702.501;20.7329;51.8899;-131.0079;0.45872;0.03120;-0.77228;3
ACCE;29.319;846702.526;-0.06279;3.35820;8.79942;2
GYRO;29.319;846702.526;0.67807;0.07597;0.17210;2
MAGN;29.320;846702.526;-10.22949;-27.61993;-27.80457;3
PRES;29.320;846702.513;1014.6723;3
ACCE;29.338;846702.547;-0.23271;3.25243;7.67162;2
GYRO;29.339;846702.547;0.42944;0.17409;0.00507;2
MAGN;29.339;846702.547;-9.91821;-27.18506;-26.68152;3
PRES;29.348;846702.547;1014.6723;3
ACCE;29.358;846702.567;-0.41615;3.11926;7.55452;2
GYRO;29.359;846702.567;0.09456;0.21313;-0.02451;2
MAGN;29.359;846702.567;-9.86176;-27.12860;-26.46332;3
ACCE;29.378;846702.587;-0.56027;3.07034;8.18318;2
GYRO;29.379;846702.587;-0.15926;0.27620;-0.01393;2
MAGN;29.379;846702.587;-10.00824;-27.85950;-27.17743;3
PRES;29.380;846702.580;1014.6723;3
LIGH;29.394;846702.547;451.9;3
LIGH;29.395;846702.597;427.0;3
ACCE;29.398;846702.607;-0.74783;2.91891;8.40698;2
GYRO;29.398;846702.607;-0.21788;0.28101;-0.01732;2
MAGN;29.399;846702.607;-9.73053;-28.56293;-28.45154;3
PRES;29.407;846702.614;1014.6723;3
ACCE;29.417;846702.627;-0.78387;2.80991;8.98465;2
GYRO;29.418;846702.627;-0.14749;0.20276;-0.01109;2
MAGN;29.418;846702.627;-9.69238;-28.63617;-28.59650;3
ACCE;29.437;846702.647;-0.81638;2.87846;9.24147;2
GYRO;29.438;846702.647;0.09929;0.04602;-0.02136;2
MAGN;29.438;846702.647;-8.75397;-28.63617;-26.45721;3
PRES;29.439;846702.647;1014.6723;3
ACCE;29.457;846702.667;-0.80061;2.95654;8.80923;2
GYRO;29.458;846702.667;0.31792;-0.15469;-0.08199;2
MAGN;29.458;846702.667;-9.48181;-29.11530;-26.76544;3
ACCE;29.477;846702.688;-0.85271;2.95351;8.45996;2
GYRO;29.477;846702.688;0.27899;-0.14105;-0.12039;2
MAGN;29.478;846702.688;-9.52454;-29.13971;-26.79138;3
LIGH;29.495;846702.647;418.0;3
LIGH;29.495;846702.698;413.0;3
ACCE;29.497;846702.708;-0.92493;3.00266;8.63766;2
GYRO;29.498;846702.708;0.13922;-0.03586;-0.11835;2
MAGN;29.498;846702.708;-9.02863;-28.97491;-27.92358;3
PRES;29.499;846702.681;1014.6723;3
AHRS;29.499;846702.699;21.2480;43.9112;-129.9565;0.40531;0.00049;-0.79687;3
PRES;29.526;846702.714;1014.6723;3
SOUN;29.530;569.15;0.01737;58.78
ACCE;29.536;846702.728;-0.91599;3.07968;8.77458;2
GYRO;29.537;846702.728;0.07843;0.01588;-0.12930;2
MAGN;29.538;846702.728;-8.85162;-29.47388;-27.11945;3
ACCE;29.556;846702.748;-0.87173;3.11298;8.97859;2
GYRO;29.557;846702.748;0.02728;0.05412;-0.18208;2
MAGN;29.557;846702.748;-8.89587;-29.50134;-27.08435;3
PRES;29.558;846702.748;1014.6688;3
ACCE;29.576;846702.768;-1.00160;2.93460;8.99701;2
GYRO;29.576;846702.768;0.02196;0.05005;-0.25140;2
MAGN;29.576;846702.768;-10.43701;-30.47333;-25.85754;3
PRES;29.585;846702.782;1014.6624;3
ACCE;29.595;846702.788;-1.36339;2.72820;8.95511;2
GYRO;29.596;846702.788;0.06467;-0.06406;-0.28523;2
MAGN;29.596;846702.788;-8.34808;-30.31311;-26.95465;3
LIGH;29.597;846702.748;412.8;3
LIGH;29.598;846702.798;413.8;3
ACCE;29.616;846702.808;-1.54272;2.57242;9.10579;2
GYRO;29.616;846702.808;0.07919;-0.14003;-0.23695;2
MAGN;29.616;846702.808;-8.37708;-30.31311;-26.89972;3
PRES;29.617;846702.815;1014.6624;3
ACCE;29.635;846702.829;-1.22652;2.63887;9.05339;2
GYRO;29.636;846702.829;0.09518;-0.17245;-0.17625;2
MAGN;29.636;846702.829;-8.61664;-30.31311;-26.19781;3
PRES;29.644;846702.849;1014.6624;3
ACCE;29.655;846702.849;-0.93080;2.76924;8.90848;2
GYRO;29.655;846702.849;0.08473;-0.16547;-0.14983;2
MAGN;29.656;846702.849;-8.01086;-30.31311;-25.31433;3
ACCE;29.675;846702.869;-0.88731;2.82291;8.93951;2
GYRO;29.675;846702.869;0.05037;-0.10945;-0.14609;2
MAGN;29.676;846702.869;-8.01086;-30.17273;-25.68207;3
PRES;29.676;846702.882;1014.6535;3
ACCE;29.694;846702.889;-1.03622;2.88930;8.75938;2
GYRO;29.695;846702.889;0.04550;-0.12666;-0.14626;2
MAGN;29.695;846702.889;-8.19855;-29.22821;-27.80762;3
AHRS;29.696;846702.897;21.4055;39.6144;-132.1525;0.37521;-0.02469;-0.81953;3
LIGH;29.697;846702.849;418.0;3
LIGH;29.697;846702.899;423.0;3
ACCE;29.714;846702.909;-1.08630;2.95552;8.92381;2
GYRO;29.715;846702.909;0.04822;-0.18813;-0.14716;2
MAGN;29.715;846702.909;-9.18884;-28.80402;-27.11945;3
ACCE;29.734;846702.929;-1.20609;2.77199;8.97736;2
GYRO;29.735;846702.929;0.09665;-0.23810;-0.13950;2
MAGN;29.735;846702.929;-9.25598;-29.13818;-27.05383;3
PRES;29.736;846702.916;1014.6523;3
ACCE;29.754;846702.949;-1.26263;2.73163;8.79292;2
GYRO;29.754;846702.949;0.11807;-0.25726;-0.09267;2
MAGN;29.755;846702.949;-9.26971;-30.37109;-26.68304;3
PRES;29.763;846702.949;1014.6523;3
ACCE;29.773;846702.970;-0.98718;2.90700;8.95149;2
GYRO;29.774;846702.970;0.09201;-0.19815;-0.02792;2
MAGN;29.774;846702.970;-8.34808;-29.97742;-26.29852;3
ACCE;29.794;846702.990;-0.71130;3.14032;8.82132;2
GYRO;29.795;846702.990;0.09827;-0.10896;-0.01193;2
MAGN;29.796;846702.990;-8.26263;-30.14984;-26.04523;3
PRES;29.796;846702.983;1014.6523;3
LIGH;29.797;846702.949;428.8;3
LIGH;29.798;846703.000;434.8;3
ACCE;29.813;846703.010;-0.50206;3.21593;8.42401;2
GYRO;29.814;846703.010;0.08873;-0.08600;-0.03854;2
MAGN;29.814;846703.010;-7.87354;-30.41687;-25.81024;3
GNSS;29.816;1491988660.000;39.993681;-0.068255;117.000;0.000;26.0;0.0;16;7
GNSS;29.821;1491988660.000;39.993681;-0.068255;117.000;0.000;26.0;0.0;16;7
PRES;29.823;846703.017;1014.6523;3
ACCE;29.833;846703.030;-0.39015;2.69458;8.27541;2
GYRO;29.833;846703.030;0.00273;-0.07318;-0.07494;2
MAGN;29.834;846703.030;-7.50732;-29.80957;-27.11945;3
ACCE;29.853;846703.050;-0.67113;2.89418;9.00208;2
GYRO;29.853;846703.050;-0.13251;-0.11211;-0.10800;2
MAGN;29.854;846703.050;-8.03528;-30.02014;-27.22168;3
PRES;29.854;846703.050;1014.6523;3
ACCE;29.872;846703.070;-0.49078;2.81377;9.31413;2
GYRO;29.873;846703.070;-0.15343;-0.06596;-0.09193;2
MAGN;29.874;846703.070;-9.58099;-30.20172;-27.28271;3
PRES;29.881;846703.084;1014.6523;3
ACCE;29.892;846703.090;-0.65132;2.67557;9.35971;2
GYRO;29.892;846703.090;-0.10350;0.03297;-0.09810;2
MAGN;29.893;846703.090;-10.36530;-29.64172;-26.95465;3
AHRS;29.893;846703.094;20.6032;35.1134;-134.5492;0.33961;-0.04261;-0.84439;3
LIGH;29.898;846703.050;441.2;3
LIGH;29.898;846703.100;447.7;3
ACCE;29.912;846703.111;-0.69176;2.58714;9.25317;2
GYRO;29.912;846703.111;-0.05530;0.11732;-0.07069;2
MAGN;29.913;846703.111;-9.86633;-30.01709;-26.71051;3
PRES;29.913;846703.117;1014.6523;3
ACCE;29.931;846703.131;-0.57991;2.68695;9.47368;2
GYRO;29.932;846703.131;-0.02795;0.13368;-0.04604;2
MAGN;29.932;846703.131;-8.75854;-30.51758;-26.04218;3
PRES;29.941;846703.151;1014.6523;3
ACCE;29.951;846703.151;-0.43716;2.79239;9.05226;2
GYRO;29.952;846703.151;0.04649;0.16064;-0.03113;2
MAGN;29.952;846703.151;-8.34808;-30.31311;-25.64240;3
ACCE;29.971;846703.171;-0.50661;2.77644;8.67369;2
GYRO;29.972;846703.171;0.06789;0.10168;-0.04614;2
MAGN;29.972;846703.171;-8.99811;-29.81110;-25.99335;3
ACCE;29.991;846703.191;-0.55432;2.70859;8.82750;2
GYRO;29.991;846703.191;0.01768;0.06265;-0.04529;2
MAGN;29.992;846703.191;-9.26056;-29.29077;-25.87585;3
LIGH;29.999;846703.151;443.4;3
LIGH;29.999;846703.201;436.4;3
PRES;30.000;846703.184;1014.6523;3
ACCE;30.010;846703.211;-0.42067;2.65892;9.13564;2
GYRO;30.011;846703.211;-0.00520;0.06564;-0.03870;2
MAGN;30.011;846703.211;-8.51593;-29.47388;-25.15106;3
ACCE;30.031;846703.231;-0.41461;2.61897;9.27571;2
GYRO;30.031;846703.231;0.02634;0.07736;-0.04602;2
MAGN;30.031;846703.231;-8.43506;-29.88281;-26.02692;3
PRES;30.032;846703.218;1014.6523;3
ACCE;30.053;846703.252;-0.51076;2.57607;9.08556;2
GYRO;30.054;846703.252;0.07582;0.09532;-0.04236;2
MAGN;30.054;846703.252;-7.92389;-30.56793;-26.53961;3
PRES;30.059;846703.252;1014.6523;3
ACCE;30.070;846703.272;-0.49522;2.63315;8.96045;2
GYRO;30.070;846703.272;0.11794;0.09477;-0.03123;2
MAGN;30.071;846703.272;-7.50732;-30.81512;-26.13525;3
SOUN;30.080;36.82;0.00112;34.99
ACCE;30.090;846703.292;-0.55292;2.66270;8.68890;2
GYRO;30.091;846703.292;0.16063;0.07918;-0.03421;2
MAGN;30.091;846703.292;-7.78198;-30.72510;-26.04523;3
PRES;30.092;846703.285;1014.6523;3
AHRS;30.092;846703.292;20.4557;31.6100;-136.0502;0.31250;-0.05814;-0.86001;3
LIGH;30.100;846703.252;433.0;3
LIGH;30.100;846703.302;430.5;3
ACCE;30.109;846703.312;-0.70779;2.64189;8.40390;2
GYRO;30.110;846703.312;0.16162;0.04504;-0.03293;2
MAGN;30.110;846703.312;-7.53784;-30.93109;-25.69275;3
PRES;30.119;846703.319;1014.6523;3
ACCE;30.129;846703.332;-0.70708;2.68246;8.47845;2
GYRO;30.130;846703.332;0.10406;0.03745;-0.01410;2
MAGN;30.131;846703.332;-7.17010;-31.15082;-25.47913;3
ACCE;30.149;846703.352;-0.56177;2.81123;8.51855;2
GYRO;30.150;846703.352;0.06140;0.03033;-0.00810;2
MAGN;30.150;846703.352;-8.18329;-31.35223;-26.46484;3
PRES;30.151;846703.352;1014.6523;3
ACCE;30.169;846703.372;-0.42899;2.88953;8.47180;2
GYRO;30.169;846703.372;0.02350;-0.04353;-0.04800;2
MAGN;30.170;846703.372;-8.43506;-31.90308;-26.30310;3
PRES;30.178;846703.386;1014.6523;3
ACCE;30.188;846703.393;-0.29709;2.88174;8.95583;2
GYRO;30.189;846703.393;-0.02472;-0.08977;-0.10999;2
MAGN;30.189;846703.393;-8.18024;-32.15637;-25.80719;3
LIGH;30.200;846703.352;429.2;3
LIGH;30.200;846703.403;428.2;3
ACCE;30.208;846703.413;-0.22772;2.90379;9.21391;2
GYRO;30.209;846703.413;-0.00456;-0.06403;-0.17453;2
MAGN;30.209;846703.413;-8.18024;-31.27136;-25.80719;3
PRES;30.210;846703.419;1014.6523;3
ACCE;30.228;846703.433;-0.48431;2.72733;8.99782;2
GYRO;30.228;846703.433;0.04517;-0.02301;-0.23260;2
MAGN;30.229;846703.433;-8.06580;-30.70221;-25.91705;3
ACCE;30.248;846703.453;-0.73254;2.67503;8.80853;2
GYRO;30.248;846703.453;0.02287;0.04054;-0.23473;2
MAGN;30.248;846703.453;-8.01086;-30.64728;-25.97046;3
ACCE;30.268;846703.473;-0.76311;2.74109;8.66585;2
GYRO;30.268;846703.473;-0.05504;0.10182;-0.21527;2
MAGN;30.268;846703.473;-8.49609;-31.61316;-26.20544;3
PRES;30.269;846703.453;1014.6510;3
ACCE;30.287;846703.493;-0.80717;2.75871;8.78050;2
GYRO;30.288;846703.493;-0.10381;0.09740;-0.20543;2
MAGN;30.288;846703.493;-7.56683;-31.61774;-25.93536;3
AHRS;30.288;846703.489;18.9961;16.7017;-141.8766;0.18871;-0.10753;-0.91450;3
PRES;30.296;846703.487;1014.6423;3
LIGH;30.301;846703.453;431.6;3
LIGH;30.301;846703.503;436.1;3
ACCE;30.307;846703.513;-0.83662;2.77068;8.79565;2
GYRO;30.308;846703.513;-0.08017;0.01376;-0.19972;2
MAGN;30.308;846703.513;-7.17010;-31.48499;-25.80719;3
ACCE;30.327;846703.534;-0.80313;2.82837;8.74956;2
GYRO;30.327;846703.534;-0.03322;-0.09651;-0.19012;2
MAGN;30.328;846703.534;-7.56378;-31.09589;-25.93384;3
PRES;30.328;846703.520;1014.6463;3
ACCE;30.346;846703.554;-0.79060;2.85895;8.67744;2
GYRO;30.347;846703.554;0.02235;-0.19421;-0.18604;2
MAGN;30.347;846703.554;-6.60400;-30.98297;-24.92523;3
PRES;30.356;846703.554;1014.6523;3
ACCE;30.366;846703.574;-0.77264;2.96773;8.71194;2
GYRO;30.367;846703.574;0.03040;-0.23820;-0.18124;2
MAGN;30.367;846703.574;-6.32935;-30.98297;-24.65820;3
ACCE;30.386;846703.594;-0.76671;2.96355;8.78693;2
GYRO;30.387;846703.594;-0.00696;-0.21359;-0.15974;2
MAGN;30.387;846703.594;-7.31354;-30.28412;-24.79553;3
PRES;30.387;846703.587;1014.6523;3
LIGH;30.402;846703.554;441.0;3
LIGH;30.402;846703.604;446.0;3
ACCE;30.406;846703.614;-0.65053;3.05148;8.76294;2
GYRO;30.407;846703.614;-0.04791;-0.17386;-0.12744;2
MAGN;30.407;846703.614;-6.21643;-31.43311;-24.68109;3
PRES;30.415;846703.621;1014.6523;3
ACCE;30.425;846703.634;-0.47058;3.14238;9.04768;2
GYRO;30.426;846703.634;-0.07796;-0.16248;-0.13284;2
MAGN;30.426;846703.634;-5.99365;-31.65283;-24.65820;3
ACCE;30.446;846703.654;-0.41757;3.14473;9.35573;2
GYRO;30.446;846703.654;-0.03758;-0.15308;-0.17250;2
MAGN;30.446;846703.654;-6.74591;-30.90515;-25.09766;3
PRES;30.447;846703.654;1014.6523;3
ACCE;30.465;846703.675;-0.58771;3.02866;9.27240;2
GYRO;30.466;846703.675;0.06313;-0.17932;-0.19653;2
MAGN;30.466;846703.675;-7.60193;-29.74548;-26.49536;3
ACCE;30.485;846703.695;-0.73978;3.00647;8.93518;2
GYRO;30.485;846703.695;0.13007;-0.22974;-0.18945;2
MAGN;30.486;846703.695;-7.67517;-29.64172;-26.62659;3
AHRS;30.486;846703.687;18.2075;10.7318;-148.7052;0.13140;-0.12679;-0.94265;3
LIGH;30.502;846703.654;445.0;3
LIGH;30.503;846703.705;442.5;3
ACCE;30.505;846703.715;-0.64331;2.99660;8.94986;2
GYRO;30.505;846703.715;0.08859;-0.18855;-0.15428;2
MAGN;30.506;846703.715;-7.67517;-30.28107;-25.68970;3
PRES;30.506;846703.688;1014.6523;3
ACCE;30.524;846703.735;-0.39749;3.06544;9.41164;2
GYRO;30.525;846703.735;0.03334;-0.11469;-0.12761;2
MAGN;30.525;846703.735;-6.20728;-31.45142;-26.75629;3
PRES;30.533;846703.722;1014.6523;3
ACCE;30.544;846703.755;-0.28882;3.10292;9.35951;2
GYRO;30.545;846703.755;0.09842;-0.08078;-0.13849;2
MAGN;30.545;846703.755;-6.16150;-31.48499;-26.79138;3
PRES;30.564;846703.755;1014.6523;3
ACCE;30.583;846703.775;-0.43558;3.07193;8.85841;2
GYRO;30.584;846703.775;0.17619;-0.11096;-0.16327;2
MAGN;30.585;846703.775;-6.67267;-31.98700;-24.98932;3
PRES;30.593;846703.789;1014.6523;3
ACCE;30.604;846703.795;-0.44646;3.03505;8.79712;2
GYRO;30.604;846703.795;0.20358;-0.17284;-0.17395;2
MAGN;30.605;846703.795;-7.17010;-31.82068;-25.47913;3
LIGH;30.605;846703.755;433.3;3
LIGH;30.606;846703.805;422.3;3
ACCE;30.623;846703.816;-0.33420;3.14510;8.86736;2
GYRO;30.624;846703.816;0.19754;-0.18605;-0.17809;2
MAGN;30.624;846703.816;-7.16248;-31.81305;-25.45471;3
PRES;30.625;846703.822;1014.6523;3
SOUN;30.631;190.49;0.00581;49.27
ACCE;30.643;846703.836;-0.26329;3.22069;8.70918;2
GYRO;30.643;846703.836;0.15585;-0.11349;-0.19987;2
MAGN;30.644;846703.836;-7.03735;-31.59637;-25.04120;3
PRES;30.652;846703.856;1014.6523;3
ACCE;30.662;846703.856;-0.29126;3.22993;8.79564;2
GYRO;30.663;846703.856;0.09734;-0.03745;-0.22246;2
MAGN;30.663;846703.856;-7.50732;-30.81512;-25.80719;3
ACCE;30.682;846703.876;-0.36887;3.20682;8.65176;2
GYRO;30.683;846703.876;0.06306;-0.02621;-0.25383;2
MAGN;30.683;846703.876;-7.50732;-30.99365;-25.70190;3
PRES;30.684;846703.889;1014.6523;3
AHRS;30.684;846703.885;18.5206;7.2511;-154.0550;0.09687;-0.14249;-0.95757;3
ACCE;30.702;846703.896;-0.52711;3.16064;8.70589;2
GYRO;30.703;846703.896;0.01532;-0.06233;-0.28200;2
MAGN;30.703;846703.896;-7.36084;-32.55463;-24.84283;3
LIGH;30.704;846703.856;415.3;3
LIGH;30.704;846703.906;409.2;3
PRES;30.711;846703.923;1014.6523;3
ACCE;30.722;846703.916;-0.66313;3.02710;9.28149;2
GYRO;30.722;846703.916;-0.01819;-0.10924;-0.29556;2
MAGN;30.723;846703.916;-6.32935;-32.99408;-24.98627;3
ACCE;30.742;846703.936;-0.76125;2.91521;9.46422;2
GYRO;30.742;846703.936;0.03165;-0.07288;-0.27145;2
MAGN;30.743;846703.936;-6.32935;-32.60803;-24.98627;3
ACCE;30.761;846703.957;-0.94701;2.89680;8.99185;2
GYRO;30.762;846703.957;0.08202;-0.04999;-0.23706;2
MAGN;30.762;846703.957;-6.57806;-30.89447;-24.92523;3
PRES;30.771;846703.957;1014.6523;3
ACCE;30.781;846703.977;-1.02084;2.86275;9.17455;2
GYRO;30.781;846703.977;0.07719;-0.03932;-0.18172;2
MAGN;30.782;846703.977;-7.67517;-31.98853;-24.65820;3
ACCE;30.801;846703.997;-0.98929;3.04903;8.87292;2
GYRO;30.801;846703.997;0.12219;-0.02473;-0.12210;2
MAGN;30.802;846703.997;-7.11517;-32.32422;-24.83978;3
PRES;30.802;846703.990;1014.6523;3
LIGH;30.804;846703.957;410.4;3
LIGH;30.804;846704.007;413.4;3
GNSS;30.816;1491988661.000;39.993681;-0.068255;117.000;0.000;26.0;0.0;16;7
GNSS;30.818;1491988661.000;39.993681;-0.068255;117.000;0.000;26.0;0.0;16;7
ACCE;30.820;846704.017;-0.96536;3.06818;8.56136;2
GYRO;30.821;846704.017;0.14215;-0.10025;-0.09077;2
MAGN;30.821;846704.017;-5.60150;-33.53729;-25.12054;3
PRES;30.830;846704.024;1014.6523;3
ACCE;30.840;846704.037;-0.76884;3.14716;8.42458;2
GYRO;30.841;846704.037;0.07736;-0.14145;-0.05917;2
MAGN;30.841;846704.037;-7.00226;-33.66394;-24.00208;3
ACCE;30.860;846704.057;-0.57832;3.17204;8.60091;2
GYRO;30.860;846704.057;-0.00653;-0.10876;-0.03783;2
MAGN;30.861;846704.057;-7.14417;-33.05206;-24.32404;3
PRES;30.861;846704.057;1014.6523;3
ACCE;30.880;846704.077;-0.45879;3.08705;8.81000;2
GYRO;30.880;846704.077;-0.02829;-0.09256;-0.04718;2
MAGN;30.880;846704.077;-7.05414;-31.43616;-25.00305;3
AHRS;30.881;846704.082;19.1749;5.4407;-158.4518;0.07707;-0.15468;-0.96608;3
PRES;30.889;846704.091;1014.6523;3
ACCE;30.899;846704.098;-0.40427;3.17787;8.71655;2
GYRO;30.900;846704.098;-0.01360;-0.07974;-0.05284;2
MAGN;30.900;846704.098;-5.99365;-31.31866;-24.65820;3
LIGH;30.905;846704.057;414.8;3
LIGH;30.905;846704.108;415.8;3
ACCE;30.919;846704.118;-0.41922;3.16034;8.71425;2
GYRO;30.920;846704.118;-0.00525;-0.10370;-0.07860;2
MAGN;30.920;846704.118;-5.99365;-31.99921;-24.54681;3
PRES;30.920;846704.124;1014.6523;3
ACCE;30.939;846704.138;-0.57486;3.01405;8.63962;2
GYRO;30.939;846704.138;-0.00298;-0.11971;-0.09412;2
MAGN;30.939;846704.138;-5.99365;-33.44879;-24.79858;3
PRES;30.948;846704.158;1014.6523;3
ACCE;30.959;846704.158;-0.53380;2.97603;8.62889;2
GYRO;30.959;846704.158;-0.03030;-0.12627;-0.07916;2
MAGN;30.959;846704.158;-5.99365;-33.66394;-25.64240;3
ACCE;30.979;846704.178;-0.46838;3.00121;8.71504;2
GYRO;30.979;846704.178;-0.09253;-0.09358;-0.06706;2
MAGN;30.979;846704.178;-6.46057;-32.80182;-25.18768;3
ACCE;30.998;846704.198;-0.43414;2.95903;8.83527;2
GYRO;30.998;846704.198;-0.14479;-0.03667;-0.05940;2
MAGN;30.999;846704.198;-6.54297;-31.83289;-24.15314;3
LIGH;31.006;846704.158;416.8;3
LIGH;31.006;846704.208;417.8;3
PRES;31.007;846704.192;1014.6523;3
ACCE;31.018;846704.218;-0.41142;2.95940;9.01472;2
GYRO;31.019;846704.218;-0.14622;-0.01338;-0.05548;2
MAGN;31.019;846704.218;-5.65643;-32.32269;-23.67401;3
ACCE;31.039;846704.238;-0.40732;2.98401;9.08990;2
GYRO;31.040;846704.238;-0.09294;-0.02028;-0.06480;2
MAGN;31.040;846704.238;-6.03943;-32.39899;-24.49341;3
PRES;31.040;846704.225;1014.6523;3
ACCE;31.058;846704.259;-0.47241;2.98247;9.00270;2
GYRO;31.059;846704.259;-0.04735;-0.01077;-0.07541;2
MAGN;31.059;846704.259;-6.41937;-31.93665;-25.86670;3
PRES;31.067;846704.259;1014.6523;3
SOUN;31.071;5697.54;0.17388;78.78
ACCE;31.078;846704.279;-0.59805;2.96962;8.94629;2
GYRO;31.078;846704.279;-0.04187;0.02182;-0.06247;2
MAGN;31.079;846704.279;-6.32935;-31.31866;-26.29852;3
AHRS;31.079;846704.280;19.0906;4.8782;-160.9872;0.06875;-0.15647;-0.97057;3
ACCE;31.098;846704.299;-0.60625;3.06693;9.01642;2
GYRO;31.098;846704.299;-0.04672;0.04517;-0.03473;2
MAGN;31.099;846704.299;-6.76117;-32.09229;-25.37384;3
PRES;31.100;846704.292;1014.6523;3
LIGH;31.107;846704.259;416.8;3
LIGH;31.108;846704.309;415.3;3
ACCE;31.117;846704.319;-0.51089;3.12772;8.99258;2
GYRO;31.117;846704.319;-0.03891;0.03499;-0.01863;2
MAGN;31.118;846704.319;-5.74036;-32.82623;-25.54016;3
PRES;31.126;846704.326;1014.6523;3
ACCE;31.137;846704.339;-0.36198;3.17113;9.03624;2
GYRO;31.137;846704.339;-0.03105;-0.01025;-0.02542;2
MAGN;31.138;846704.339;-4.47998;-32.82623;-26.46332;3
ACCE;31.157;846704.359;-0.22195;3.15294;9.18811;2
GYRO;31.157;846704.359;0.00258;-0.06429;-0.05025;2
MAGN;31.158;846704.359;-4.86450;-32.82623;-25.71259;3
PRES;31.158;846704.359;1014.6523;3
ACCE;31.176;846704.379;-0.19977;3.08131;9.26497;2
GYRO;31.177;846704.379;0.05353;-0.09149;-0.07558;2
MAGN;31.177;846704.379;-5.74951;-32.82623;-24.76349;3
PRES;31.185;846704.393;1014.6523;3
ACCE;31.196;846704.400;-0.16017;3.08022;9.27373;2
GYRO;31.196;846704.400;0.08408;-0.05435;-0.09563;2
MAGN;31.197;846704.400;-6.16150;-32.82623;-24.49493;3
LIGH;31.207;846704.359;410.2;3
LIGH;31.207;846704.410;404.2;3
ACCE;31.216;846704.420;-0.17220;3.04788;9.14519;2
GYRO;31.217;846704.420;0.11577;0.04517;-0.11842;2
MAGN;31.217;846704.420;-6.48041;-32.29980;-24.59717;3
PRES;31.217;846704.426;1014.6523;3
ACCE;31.236;846704.440;-0.38141;3.09648;8.57712;2
GYRO;31.236;846704.440;0.14319;0.12849;-0.13208;2
MAGN;31.237;846704.440;-5.35736;-32.85828;-24.44458;3
ACCE;31.255;846704.460;-0.61031;3.13658;8.09044;2
GYRO;31.256;846704.460;0.13675;0.10884;-0.13504;2
MAGN;31.256;846704.460;-4.64783;-33.32825;-24.33014;3
ACCE;31.275;846704.480;-0.74789;3.17259;7.94301;2
GYRO;31.276;846704.480;0.08372;0.02510;-0.13025;2
MAGN;31.276;846704.480;-5.22614;-33.44421;-23.98987;3
PRES;31.277;846704.460;1014.6624;3
AHRS;31.277;846704.477;18.8677;4.2599;-162.7899;0.06076;-0.15647;-0.97379;3
ACCE;31.295;846704.500;-0.70995;3.16371;8.12781;2
GYRO;31.295;846704.500;-0.00673;-0.05566;-0.11057;2
MAGN;31.296;846704.500;-6.32172;-32.66754;-24.18518;3
PRES;31.304;846704.494;1014.6624;3
LIGH;31.308;846704.460;399.8;3
LIGH;31.308;846704.510;395.8;3
ACCE;31.314;846704.520;-0.60109;3.15669;8.82022;2
GYRO;31.315;846704.520;-0.06891;-0.09047;-0.10025;2
MAGN;31.315;846704.520;-6.66656;-32.32269;-24.33014;3
ACCE;31.335;846704.541;-0.61023;3.12245;9.14008;2
GYRO;31.336;846704.541;-0.04718;-0.03404;-0.09509;2
MAGN;31.336;846704.541;-5.91278;-32.32269;-24.08447;3
PRES;31.337;846704.527;1014.6624;3
ACCE;31.354;846704.561;-0.69092;3.25797;8.82466;2
GYRO;31.355;846704.561;0.00369;0.00070;-0.08638;2
MAGN;31.355;846704.561;-5.78613;-32.96509;-23.87543;3
PRES;31.363;846704.561;1014.6572;3
ACCE;31.374;846704.581;-0.66672;3.34993;8.51672;2
GYRO;31.374;846704.581;0.01573;-0.05038;-0.08162;2
MAGN;31.375;846704.581;-5.82581;-33.16193;-23.83728;3
ACCE;31.394;846704.601;-0.61993;3.38188;8.81610;2
GYRO;31.394;846704.601;-0.00749;-0.12488;-0.08522;2
MAGN;31.395;846704.601;-6.77338;-33.56628;-23.96851;3
PRES;31.395;846704.594;1014.6523;3
LIGH;31.410;846704.561;397.0;3
LIGH;31.410;846704.611;399.5;3
ACCE;31.413;846704.621;-0.64102;3.28255;9.15883;2
GYRO;31.414;846704.621;-0.00079;-0.13747;-0.09947;2
MAGN;31.414;846704.621;-5.89447;-32.55920;-23.19031;3
PRES;31.423;846704.628;1014.6523;3
ACCE;31.433;846704.641;-0.70154;3.21817;9.31012;2
GYRO;31.434;846704.641;0.00815;-0.09653;-0.10229;2
MAGN;31.434;846704.641;-5.65643;-32.32269;-23.01788;3
ACCE;31.453;846704.661;-0.70952;3.17130;9.30943;2
GYRO;31.454;846704.661;0.01578;-0.02443;-0.09306;2
MAGN;31.454;846704.661;-4.64020;-33.33740;-24.00970;3
PRES;31.455;846704.661;1014.6523;3
ACCE;31.473;846704.682;-0.74490;3.21347;9.10062;2
GYRO;31.473;846704.682;0.03564;0.01591;-0.08311;2
MAGN;31.473;846704.682;-5.96466;-32.01752;-24.74518;3
AHRS;31.474;846704.675;19.2425;3.8734;-164.5319;0.05550;-0.16104;-0.97565;3
ACCE;31.492;846704.702;-0.72388;3.16832;8.86053;2
GYRO;31.493;846704.702;0.05165;0.02377;-0.07718;2
MAGN;31.493;846704.702;-6.16150;-31.82068;-24.82300;3
LIGH;31.509;846704.661;401.6;3
LIGH;31.510;846704.712;403.6;3
ACCE;31.513;846704.722;-0.78459;3.17590;8.65585;2
GYRO;31.513;846704.722;0.05901;-0.00922;-0.07961;2
MAGN;31.514;846704.722;-5.69763;-32.90100;-24.36829;3
PRES;31.514;846704.695;1014.6527;3
ACCE;31.532;846704.742;-0.83949;3.04016;8.53456;2
GYRO;31.532;846704.742;0.05650;-0.02722;-0.07181;2
MAGN;31.533;846704.742;-5.49927;-33.46863;-24.79401;3
PRES;31.541;846704.729;1014.6624;3
ACCE;31.552;846704.762;-0.83334;3.10278;8.39313;2
GYRO;31.552;846704.762;0.03989;-0.02199;-0.04358;2
MAGN;31.553;846704.762;-5.48859;-33.49609;-24.82300;3
ACCE;31.572;846704.782;-0.68346;3.17339;8.60030;2
GYRO;31.572;846704.782;0.01721;-0.05003;-0.02989;2
MAGN;31.573;846704.782;-4.17023;-33.49609;-24.17755;3
PRES;31.573;846704.762;1014.6592;3
ACCE;31.591;846704.802;-0.68776;3.13182;8.63287;2
GYRO;31.592;846704.802;0.02000;-0.06125;-0.02539;2
MAGN;31.592;846704.802;-5.65643;-32.65839;-24.00208;3
PRES;31.600;846704.796;1014.6523;3
LIGH;31.611;846704.762;400.1;3
LIGH;31.612;846704.813;395.1;3
SOUN;31.622;6335.86;0.19336;79.71
ACCE;31.631;846704.823;-0.69490;3.13744;8.65216;2
GYRO;31.632;846704.823;0.01761;-0.06087;-0.00153;2
MAGN;31.632;846704.823;-5.64423;-32.66602;-24.02039;3
PRES;31.633;846704.829;1014.6523;3
ACCE;31.650;846704.843;-0.57750;3.18228;8.65370;2
GYRO;31.651;846704.843;0.00392;-0.04138;0.01666;2
MAGN;31.651;846704.843;-5.03998;-32.99408;-24.91913;3
PRES;31.660;846704.863;1014.6523;3
ACCE;31.670;846704.863;-0.56273;3.25418;8.41136;2
GYRO;31.671;846704.863;-0.02492;-0.02664;0.02608;2
MAGN;31.671;846704.863;-6.32935;-32.99408;-23.34595;3
AHRS;31.671;846704.872;19.4739;3.9320;-165.1150;0.05542;-0.16322;-0.97596;3
ACCE;31.690;846704.883;-0.60732;3.30908;8.44621;2
GYRO;31.691;846704.883;-0.06305;-0.03812;0.02834;2
MAGN;31.691;846704.883;-6.29120;-32.90253;-23.41003;3
PRES;31.692;846704.896;1014.6523;3
ACCE;31.710;846704.903;-0.48813;3.31482;8.91359;2
GYRO;31.710;846704.903;-0.09187;-0.05432;0.01781;2
MAGN;31.711;846704.903;-5.72815;-31.91986;-24.16687;3
LIGH;31.711;846704.863;390.5;3
LIGH;31.712;846704.913;385.9;3
PRES;31.719;846704.930;1014.6523;3
ACCE;31.729;846704.923;-0.63133;3.24467;9.15820;2
GYRO;31.730;846704.923;-0.03455;-0.04750;0.00327;2
MAGN;31.730;846704.923;-4.81567;-32.82623;-24.16687;3
ACCE;31.749;846704.943;-0.69603;3.24136;8.67651;2
GYRO;31.750;846704.943;0.00035;-0.03271;0.01192;2
MAGN;31.750;846704.943;-4.86298;-32.82623;-24.16687;3
ACCE;31.769;846704.964;-0.72668;3.29285;8.62825;2
GYRO;31.770;846704.964;-0.03564;-0.03606;0.02548;2
MAGN;31.770;846704.964;-5.38940;-32.69653;-24.29352;3
PRES;31.778;846704.964;1014.6523;3
ACCE;31.789;846704.984;-0.67743;3.32910;8.77957;2
GYRO;31.789;846704.984;-0.07568;-0.04454;0.03098;2
MAGN;31.790;846704.984;-6.66656;-31.98853;-24.98627;3
ACCE;31.809;846705.004;-0.59798;3.34311;8.99132;2
GYRO;31.809;846705.004;-0.09647;-0.04420;0.03914;2
MAGN;31.810;846705.004;-6.33850;-32.18689;-24.66431;3
PRES;31.810;846704.997;1014.6523;3
LIGH;31.812;846704.964;385.4;3
LIGH;31.812;846705.014;385.9;3
GNSS;31.817;1491988662.000;39.993680;-0.068255;117.000;0.000;28.0;0.0;16;7
GNSS;31.821;1491988662.000;39.993680;-0.068255;117.000;0.000;28.0;0.0;16;7
ACCE;31.828;846705.024;-0.54883;3.35573;9.28738;2
GYRO;31.829;846705.024;-0.08008;-0.03769;0.03519;2
MAGN;31.829;846705.024;-5.27496;-32.92236;-23.76862;3
PRES;31.837;846705.031;1014.6523;3
ACCE;31.848;846705.044;-0.47638;3.32605;9.65738;2
GYRO;31.849;846705.044;-0.02321;-0.04022;0.02966;2
MAGN;31.849;846705.044;-6.32935;-32.65839;-25.31433;3
ACCE;31.868;846705.064;-0.38411;3.29324;9.55264;2
GYRO;31.869;846705.064;0.08789;-0.01544;0.02477;2
MAGN;31.869;846705.064;-6.20117;-32.70264;-25.10529;3
PRES;31.870;846705.064;1014.6523;3
AHRS;31.870;846705.070;19.7201;3.7889;-164.7142;0.05504;-0.16530;-0.97519;3
ACCE;31.888;846705.084;-0.38533;3.30554;8.91623;2
GYRO;31.889;846705.084;0.13669;0.02267;0.01346;2
WIFI;31.890;846705.080;eduroam;00:13:c3:44:d8:e1;-64
WIFI;31.890;846705.080;UJI;00:13:c3:44:d8:e0;-64
WIFI;31.890;846705.080;Pruebas;2e:d9:9f:d9:fa:21;-81
WIFI;31.890;846705.080;RNCS_24g;90:f6:52:ff:cd:71;-74
WIFI;31.890;846705.080;eduroam;00:17:59:fb:19:51;-76
WIFI;31.890;846705.080;UJI;00:17:59:fb:19:50;-74
WIFI;31.890;846705.080;Pruebas;c8:d1:5e:64:e1:d8;-63
WIFI;31.890;846705.080;TP-LINK_1280;ec:08:6b:23:7b:1d;-88
WIFI;31.890;846705.080;FTE-1DDE;f8:3d:ff:7d:1d:e5;-73
WIFI;31.890;846705.080;RNCS_5g;90:f6:52:ff:cd:72;-82
WIFI;31.890;846705.080;eduroam;00:14:1c:dd:fc:41;-76
WIFI;31.890;846705.080;temporal-ap;ec:08:6b:6f:a7:6c;-89
WIFI;31.890;846705.080;UJI;00:1a:a1:5c:f9:60;-82
WIFI;31.890;846705.080;UJI;00:14:1c:dd:fc:40;-75
WIFI;31.890;846705.080;eduroam;00:1a:6d:9b:9a:21;-82
WIFI;31.890;846705.080;UJI;00:1a:6d:9b:9a:20;-82
WIFI;31.890;846705.080;IRSLab2-2.4GHz;c8:d7:19:09:37:8d;-84
WIFI;31.890;846701.069;IoT;d0:ae:ec:dd:ec:30;-83
WIFI;31.890;846701.069;eduroam;00:14:1c:dd:f1:e1;-87
WIFI;31.890;846701.069;UJI;00:14:1c:dd:f1:e0;-87
WIFI;31.890;846705.080;TP-LINK_1280_5G;ec:08:6b:23:7b:1c;-83
WIFI;31.890;846701.069;UJI;00:13:c3:44:d6:e0;-82
WIFI;31.890;846701.069;guifi.net/CS-UJInuvolguifi5;00:15:6d:e4:7d:15;-88
WIFI;31.890;846705.080;eduroam;00:1a:a1:5c:f9:61;-80
WIFI;31.890;846705.080;eduroam;00:14:69:f2:31:41;-86
WIFI;31.890;846705.080;;98:fc:11:6d:a7:5b;-82
WIFI;31.890;846705.080;UJI;00:14:69:f2:31:40;-86
MAGN;31.907;846705.084;-5.50385;-32.78046;-24.44916;3
PRES;31.908;846705.098;1014.6523;3
ACCE;31.908;846705.105;-0.45448;3.28568;8.54797;2
GYRO;31.908;846705.105;0.10252;0.05869;0.00597;2
MAGN;31.909;846705.105;-4.64783;-32.65839;-24.33014;3
LIGH;31.912;846705.064;386.4;3
LIGH;31.913;846705.115;386.9;3
ACCE;31.927;846705.125;-0.47612;3.31372;8.42986;2
GYRO;31.928;846705.125;0.04480;0.05241;-0.00282;2
MAGN;31.928;846705.125;-4.85992;-32.55463;-24.53461;3
PRES;31.928;846705.131;1014.6523;3
ACCE;31.947;846705.145;-0.53854;3.24460;8.58969;2
GYRO;31.947;846705.145;0.00967;0.03133;-0.00545;2
MAGN;31.947;846705.145;-5.65643;-32.43561;-24.54987;3
PRES;31.956;846705.165;1014.6523;3
ACCE;31.966;846705.165;-0.58969;3.14870;8.81238;2
GYRO;31.967;846705.165;0.01488;0.02405;0.00450;2
MAGN;31.967;846705.165;-6.32935;-32.65839;-23.67401;3
ACCE;31.986;846705.185;-0.61766;3.12206;8.72319;2
GYRO;31.987;846705.185;0.04605;0.02573;0.02301;2
MAGN;31.987;846705.185;-5.83191;-33.03223;-23.79456;3
ACCE;32.007;846705.205;-0.55043;3.18588;8.55217;2
GYRO;32.007;846705.205;0.06569;0.00230;0.03651;2
MAGN;32.007;846705.205;-5.70831;-33.46863;-23.80829;3
LIGH;32.013;846705.165;391.0;3
LIGH;32.013;846705.215;396.0;3
PRES;32.015;846705.199;1014.6523;3
ACCE;32.026;846705.225;-0.44331;3.24890;8.62248;2
GYRO;32.026;846705.225;0.05737;-0.02510;0.03934;2
MAGN;32.027;846705.225;-6.83441;-33.16193;-23.50922;3
ACCE;32.046;846705.246;-0.39871;3.27087;8.76624;2
GYRO;32.046;846705.246;0.03110;-0.02309;0.03412;2
MAGN;32.046;846705.246;-5.89600;-32.51495;-23.29712;3
PRES;32.047;846705.232;1014.6523;3
SOUN;32.062;5860.40;0.17885;79.03
ACCE;32.065;846705.266;-0.41660;3.26381;8.77658;2
GYRO;32.065;846705.266;0.00075;0.02045;0.02466;2
MAGN;32.066;846705.266;-5.32837;-32.33185;-23.82812;3
AHRS;32.066;846705.268;19.9853;3.5436;-163.9308;0.05439;-0.16748;-0.97395;3
PRES;32.074;846705.266;1014.6523;3
ACCE;32.085;846705.286;-0.42795;3.27737;8.72418;2
GYRO;32.085;846705.286;-0.03583;0.07167;0.02205;2
MAGN;32.086;846705.286;-6.16150;-33.16193;-24.82300;3
ACCE;32.105;846705.306;-0.32928;3.35631;8.87109;2
GYRO;32.105;846705.306;-0.05486;0.08313;0.01646;2
MAGN;32.106;846705.306;-5.99823;-32.99866;-24.66278;3
PRES;32.106;846705.299;1014.6523;3
LIGH;32.114;846705.266;397.0;3
ACCE;32.124;846705.326;-0.36676;3.32339;8.92761;2
GYRO;32.125;846705.326;-0.03372;0.07762;-0.00418;2
MAGN;32.125;846705.326;-6.42242;-32.74231;-24.07837;3
PRES;32.134;846705.333;1014.6523;3
ACCE;32.144;846705.346;-0.52147;3.22215;8.73459;2
GYRO;32.145;846705.346;-0.01801;0.06795;-0.01067;2
MAGN;32.145;846705.346;-7.00226;-32.65839;-23.67401;3
ACCE;32.164;846705.366;-0.55620;3.18222;8.71707;2
GYRO;32.165;846705.366;-0.02826;0.04857;0.00015;2
MAGN;32.165;846705.366;-6.26831;-32.84302;-24.38965;3
PRES;32.166;846705.366;1014.6523;3
ACCE;32.184;846705.387;-0.47691;3.17102;8.72533;2
GYRO;32.184;846705.387;-0.03313;0.04671;0.01479;2
MAGN;32.184;846705.387;-5.84717;-32.04803;-25.17090;3
PRES;32.193;846705.400;1014.6523;3
ACCE;32.203;846705.407;-0.38383;3.26305;8.66495;2
GYRO;32.204;846705.407;-0.02379;0.04153;0.01706;2
MAGN;32.204;846705.407;-5.99365;-31.31866;-25.31433;3
LIGH;32.214;846705.366;395.4;3
LIGH;32.214;846705.417;393.4;3
ACCE;32.223;846705.427;-0.43442;3.25716;8.65393;2
GYRO;32.224;846705.427;-0.01781;0.01553;-0.00111;2
MAGN;32.224;846705.427;-5.38635;-31.72302;-24.71924;3
PRES;32.224;846705.434;1014.6523;3
ACCE;32.246;846705.447;-0.60818;3.15672;8.74478;2
GYRO;32.246;846705.447;-0.02205;-0.01447;-0.01044;2
MAGN;32.246;846705.447;-5.19562;-32.40662;-23.92120;3
ACCE;32.263;846705.467;-0.64719;3.11380;8.78320;2
GYRO;32.263;846705.467;-0.03104;-0.03934;0.00877;2
MAGN;32.263;846705.467;-5.32074;-32.65839;-23.67401;3
AHRS;32.264;846705.465;20.1270;3.5633;-163.5041;0.05535;-0.16846;-0.97318;3
ACCE;32.283;846705.487;-0.49854;3.13712;8.95732;2
GYRO;32.283;846705.487;-0.04646;-0.04596;0.03641;2
MAGN;32.283;846705.487;-5.65491;-32.99103;-23.56415;3
PRES;32.284;846705.467;1014.6523;3
ACCE;32.302;846705.507;-0.35213;3.19456;9.16762;2
GYRO;32.303;846705.507;-0.05991;0.00488;0.03784;2
MAGN;32.303;846705.507;-6.05469;-32.70569;-23.50922;3
PRES;32.312;846705.501;1014.6523;3
LIGH;32.315;846705.467;391.0;3
LIGH;32.315;846705.517;388.5;3
ACCE;32.322;846705.528;-0.47047;3.18684;9.14833;2
GYRO;32.323;846705.528;-0.07378;0.06953;0.02846;2
MAGN;32.323;846705.528;-6.16150;-32.49054;-23.50922;3
ACCE;32.342;846705.548;-0.47632;3.17978;9.32108;2
GYRO;32.343;846705.548;-0.06754;0.05962;0.03969;2
MAGN;32.343;846705.548;-5.67932;-32.73163;-23.98071;3
PRES;32.343;846705.534;1014.6523;3
ACCE;32.362;846705.568;-0.41174;3.21164;9.31926;2
GYRO;32.362;846705.568;-0.01213;0.02513;0.04826;2
MAGN;32.363;846705.568;-5.11780;-31.96259;-24.04480;3
PRES;32.371;846705.568;1014.6523;3
ACCE;32.381;846705.588;-0.37756;3.27446;9.39786;2
GYRO;32.382;846705.588;-0.01004;0.02399;0.05099;2
MAGN;32.383;846705.588;-4.98505;-31.65283;-24.00208;3
ACCE;32.402;846705.608;-0.23082;3.29131;9.55458;2
GYRO;32.402;846705.608;-0.01277;0.05284;0.04323;2
MAGN;32.403;846705.608;-4.98505;-33.21381;-23.49243;3
PRES;32.404;846705.601;1014.6523;3
LIGH;32.419;846705.568;388.4;3
LIGH;32.419;846705.618;388.9;3
ACCE;32.421;846705.628;-0.19026;3.19293;9.58601;2
GYRO;32.422;846705.628;0.00409;0.09616;0.02556;2
MAGN;32.422;846705.628;-5.92041;-33.26569;-23.73505;3
PRES;32.430;846705.635;1014.6523;3
ACCE;32.441;846705.648;-0.15149;3.20824;9.48033;2
GYRO;32.441;846705.648;0.03957;0.15408;0.01030;2
MAGN;32.442;846705.648;-6.16150;-33.16193;-23.83728;3
ACCE;32.461;846705.669;-0.21605;3.21553;9.34145;2
GYRO;32.462;846705.669;0.06538;0.21147;-0.02788;2
MAGN;32.462;846705.669;-5.32227;-32.88269;-24.38507;3
PRES;32.463;846705.669;1014.6523;3
AHRS;32.463;846705.663;19.8501;3.8004;-163.3765;0.05722;-0.16573;-0.97333;3
ACCE;32.480;846705.689;-0.43585;3.24153;9.22095;2
GYRO;32.481;846705.689;0.06549;0.23622;-0.06963;2
MAGN;32.481;846705.689;-4.14886;-32.68433;-24.91302;3
ACCE;32.500;846705.709;-0.83228;3.09871;9.22285;2
GYRO;32.501;846705.709;0.05275;0.24261;-0.09048;2
MAGN;32.501;846705.709;-3.97491;-32.65839;-24.98627;3
LIGH;32.517;846705.669;389.8;3
LIGH;32.517;846705.719;390.8;3
ACCE;32.520;846705.729;-0.76241;3.10461;9.59651;2
GYRO;32.521;846705.729;0.05858;0.25171;-0.07651;2
MAGN;32.521;846705.729;-4.72412;-33.40454;-24.83978;3
PRES;32.521;846705.702;1014.6523;3
ACCE;32.540;846705.749;-0.78629;3.24452;10.00838;2
GYRO;32.540;846705.749;0.05077;0.28680;-0.09785;2
MAGN;32.541;846705.749;-5.42908;-33.80280;-23.62671;3
PRES;32.549;846705.736;1014.6523;3
ACCE;32.559;846705.769;-0.97838;3.13615;10.40323;2
GYRO;32.560;846705.769;0.07475;0.31401;-0.11903;2
MAGN;32.560;846705.769;-5.48859;-33.83179;-23.50922;3
ACCE;32.579;846705.789;-1.38103;3.19708;10.71696;2
GYRO;32.580;846705.789;0.10194;0.33505;-0.11842;2
MAGN;32.580;846705.789;-5.32990;-33.03680;-23.66486;3
PRES;32.581;846705.769;1014.6523;3
ACCE;32.599;846705.810;-1.48709;3.00967;10.84062;2
GYRO;32.599;846705.810;0.21390;0.42807;-0.06044;2
MAGN;32.600;846705.810;-4.18243;-31.53534;-24.15009;3
PRES;32.608;846705.803;1014.6523;3
SOUN;32.613;4830.98;0.14743;77.35
LIGH;32.617;846705.769;391.0;3
ACCE;32.619;846705.830;-1.43588;3.24072;9.76518;2
GYRO;32.619;846705.830;0.34525;0.51871;0.02800;2
MAGN;32.620;846705.830;-4.14429;-31.48499;-24.16687;3
PRES;32.638;846705.836;1014.6523;3
ACCE;32.658;846705.850;-1.20514;3.46275;9.01936;2
GYRO;32.659;846705.850;0.40074;0.49269;0.06763;2
MAGN;32.660;846705.850;-3.97186;-33.00476;-24.97711;3
AHRS;32.660;846705.860;20.1042;4.9451;-165.1196;0.06470;-0.16741;-0.97448;3
PRES;32.668;846705.870;1014.6523;3
ACCE;32.678;846705.870;-1.34006;3.47621;8.36523;2
GYRO;32.678;846705.870;0.48352;0.42368;0.08191;2
MAGN;32.679;846705.870;-3.30353;-34.66949;-23.67401;3
ACCE;32.698;846705.890;-1.33960;3.53967;7.32176;2
GYRO;32.698;846705.890;0.55948;0.30055;0.10107;2
MAGN;32.699;846705.890;-3.24402;-34.64050;-23.68774;3
PRES;32.699;846705.904;1014.6523;3
ACCE;32.717;846705.910;-1.26971;3.61620;6.59456;2
GYRO;32.718;846705.910;0.50801;0.19908;0.13332;2
MAGN;32.719;846705.910;-1.98059;-34.08661;-23.91663;3
LIGH;32.719;846705.870;375.9;3
LIGH;32.720;846705.920;357.0;3
PRES;32.727;846705.937;1014.6523;3
ACCE;32.737;846705.930;-1.11156;3.73796;6.22160;2
GYRO;32.738;846705.930;0.38795;0.12616;0.14059;2
MAGN;32.738;846705.930;-2.29340;-35.33936;-22.68982;3
ACCE;32.757;846705.951;-1.08603;3.74684;6.43393;2
GYRO;32.758;846705.951;0.26344;0.03734;0.11786;2
MAGN;32.758;846705.951;-2.29340;-35.13184;-22.82562;3
ACCE;32.777;846705.971;-1.10565;3.66951;6.66704;2
GYRO;32.777;846705.971;0.17650;-0.04521;0.08867;2
MAGN;32.778;846705.971;-2.43988;-33.51593;-23.89984;3
PRES;32.786;846705.971;1014.6523;3
ACCE;32.796;846705.991;-1.18736;3.65005;7.03671;2
GYRO;32.797;846705.991;0.07985;-0.05048;0.07227;2
MAGN;32.797;846705.991;-3.47137;-34.83734;-23.18115;3
ACCE;32.816;846706.011;-1.10692;3.66487;7.37871;2
GYRO;32.817;846706.011;0.02698;0.01683;0.07555;2
MAGN;32.817;846706.011;-3.47137;-34.89227;-23.07434;3
PRES;32.818;846706.004;1014.6523;3
GNSS;32.818;1491988663.000;39.993676;-0.068256;117.000;0.000;32.0;0.0;16;7
LIGH;32.821;846705.971;344.3;3
LIGH;32.822;846706.021;333.2;3
GNSS;32.822;1491988663.000;39.993676;-0.068256;117.000;0.000;32.0;0.0;16;7
ACCE;32.837;846706.031;-1.04648;3.80006;7.04463;2
GYRO;32.837;846706.031;0.05707;0.04613;0.06953;2
MAGN;32.837;846706.031;-3.44238;-35.14252;-22.37549;3
PRES;32.845;846706.038;1014.6523;3
ACCE;32.856;846706.051;-0.94727;3.97830;6.43968;2
GYRO;32.856;846706.051;0.05838;-0.04829;0.01581;2
MAGN;32.857;846706.051;-3.30353;-35.00519;-21.70563;3
AHRS;32.857;846706.058;21.7318;7.4561;-165.7865;0.08664;-0.17877;-0.97095;3
ACCE;32.876;846706.071;-1.02509;3.98334;6.76730;2
GYRO;32.876;846706.071;-0.06165;-0.14961;-0.05615;2
MAGN;32.877;846706.071;-3.15704;-35.00519;-21.70563;3
PRES;32.877;846706.071;1014.6523;3
ACCE;32.895;846706.092;-1.22581;3.80957;7.73680;2
GYRO;32.896;846706.092;-0.20033;-0.13889;-0.11403;2
MAGN;32.896;846706.092;-2.47192;-34.92584;-21.78345;3
PRES;32.904;846706.105;1014.6523;3
ACCE;32.915;846706.112;-1.52696;3.56865;8.21678;2
GYRO;32.916;846706.112;-0.25027;-0.04616;-0.12341;2
MAGN;32.916;846706.112;-1.95770;-34.66949;-22.03369;3
LIGH;32.919;846706.071;331.0;3
ACCE;32.935;846706.132;-1.54616;3.51744;8.51862;2
GYRO;32.936;846706.132;-0.24127;-0.01367;-0.09558;2
MAGN;32.936;846706.132;-1.67847;-35.04333;-22.21527;3
PRES;32.937;846706.139;1014.6523;3
ACCE;32.955;846706.152;-1.59389;3.52167;8.75278;2
GYRO;32.955;846706.152;-0.19225;-0.04088;-0.07555;2
MAGN;32.956;846706.152;-1.84631;-35.41565;-22.88361;3
PRES;32.964;846706.172;1014.6523;3
ACCE;32.974;846706.172;-1.64745;3.55048;8.74797;2
GYRO;32.975;846706.172;-0.14450;-0.09305;-0.05771;2
MAGN;32.975;846706.172;-3.97491;-33.99963;-23.34595;3
ACCE;32.994;846706.192;-1.61601;3.57207;8.86972;2
GYRO;32.995;846706.192;-0.14529;-0.11386;-0.03384;2
MAGN;32.995;846706.192;-3.80707;-34.50623;-23.50922;3
ACCE;33.014;846706.212;-1.54646;3.55945;9.04370;2
GYRO;33.014;846706.212;-0.17630;-0.05569;0.00497;2
MAGN;33.015;846706.212;-3.11432;-35.03265;-23.71979;3
LIGH;33.020;846706.172;337.4;3
LIGH;33.020;846706.222;345.4;3
PRES;33.023;846706.206;1014.6523;3
ACCE;33.034;846706.233;-1.43680;3.63489;9.12386;2
GYRO;33.034;846706.233;-0.15897;-0.01198;0.03548;2
MAGN;33.035;846706.233;-2.46277;-34.16748;-23.50922;3
ACCE;33.054;846706.253;-1.29541;3.67282;9.03589;2
GYRO;33.055;846706.253;-0.09772;-0.03706;0.04703;2
MAGN;33.055;846706.253;-2.79388;-34.36584;-23.83118;3
PRES;33.056;846706.239;1014.6523;3
AHRS;33.056;846706.256;22.2322;7.3785;-166.0724;0.08600;-0.18332;-0.97048;3
SOUN;33.057;6606.57;0.20162;80.07
ACCE;33.073;846706.273;-1.19591;3.66727;8.82716;2
GYRO;33.074;846706.273;-0.05031;-0.06012;0.04788;2
MAGN;33.074;846706.273;-3.58124;-34.53217;-24.19434;3
PRES;33.082;846706.273;1014.6523;3
ACCE;33.093;846706.293;-1.15187;3.70154;8.80412;2
GYRO;33.093;846706.293;-0.05241;-0.04776;0.04724;2
MAGN;33.094;846706.293;-3.97491;-34.33380;-24.00208;3
ACCE;33.113;846706.313;-1.03879;3.75250;8.90042;2
GYRO;33.113;846706.313;-0.04924;-0.02017;0.04146;2
MAGN;33.114;846706.313;-3.82385;-34.78851;-22.96295;3
PRES;33.114;846706.306;1014.6523;3
LIGH;33.121;846706.273;351.0;3
LIGH;33.122;846706.323;356.0;3
ACCE;33.132;846706.333;-0.95618;3.77296;8.80832;2
GYRO;33.133;846706.333;-0.01845;-0.00697;0.02237;2
MAGN;33.133;846706.333;-3.71857;-34.94568;-22.39990;3
PRES;33.142;846706.340;1014.6523;3
ACCE;33.152;846706.353;-0.96657;3.77534;8.62181;2
GYRO;33.153;846706.353;0.00999;-0.01109;-0.00743;2
MAGN;33.153;846706.353;-3.80707;-34.50165;-23.18115;3
ACCE;33.172;846706.374;-1.04549;3.76927;8.19566;2
GYRO;33.173;846706.374;0.02580;-0.03235;-0.04012;2
MAGN;33.174;846706.374;-3.03650;-35.10132;-22.59521;3
PRES;33.174;846706.374;1014.6523;3
ACCE;33.192;846706.394;-1.10965;3.69556;8.16559;2
GYRO;33.192;846706.394;-0.03214;-0.05824;-0.05981;2
MAGN;33.193;846706.394;-3.62854;-35.05402;-22.46704;3
PRES;33.201;846706.407;1014.6443;3
ACCE;33.211;846706.414;-1.16377;3.62070;8.54283;2
GYRO;33.212;846706.414;-0.09799;-0.03606;-0.06793;2
MAGN;33.212;846706.414;-4.81567;-34.50165;-22.85309;3
LIGH;33.222;846706.374;359.8;3
LIGH;33.222;846706.424;363.3;3
ACCE;33.231;846706.434;-1.23528;3.57300;8.68460;2
GYRO;33.232;846706.434;-0.09303;-0.00623;-0.07738;2
MAGN;33.232;846706.434;-3.48053;-34.88312;-23.41156;3
PRES;33.233;846706.441;1014.6423;3
ACCE;33.251;846706.454;-1.35722;3.48842;8.65672;2
GYRO;33.251;846706.454;-0.04941;-0.01123;-0.08575;2
MAGN;33.252;846706.454;-3.05634;-33.99200;-23.45123;3
AHRS;33.252;846706.453;21.0515;7.0508;-166.0984;0.08208;-0.17368;-0.97274;3
ACCE;33.271;846706.474;-1.48557;3.43547;8.60677;2
GYRO;33.271;846706.474;-0.01746;-0.03062;-0.08061;2
MAGN;33.272;846706.474;-3.47137;-33.16193;-23.18115;3
ACCE;33.291;846706.494;-1.49016;3.40340;8.69862;2
GYRO;33.291;846706.494;-0.02330;-0.03508;-0.05751;2
MAGN;33.292;846706.494;-2.31323;-33.68683;-23.28339;3
PRES;33.292;846706.474;1014.6423;3
ACCE;33.310;846706.514;-1.42929;3.44025;8.66023;2
GYRO;33.311;846706.514;-0.02852;-0.02454;-0.03366;2
MAGN;33.311;846706.514;-2.27356;-34.64966;-23.55652;3
PRES;33.319;846706.508;1014.6423;3
LIGH;33.324;846706.474;364.4;3
LIGH;33.325;846706.525;364.9;3
ACCE;33.330;846706.535;-1.39795;3.47932;8.63991;2
GYRO;33.330;846706.535;-0.03410;-0.01747;-0.01793;2
MAGN;33.331;846706.535;-2.63062;-35.00519;-23.67401;3
ACCE;33.350;846706.555;-1.34190;3.44505;8.73555;2
GYRO;33.351;846706.555;-0.03622;-0.00690;-0.00925;2
MAGN;33.351;846706.555;-3.66669;-34.20410;-22.88818;3
PRES;33.351;846706.541;1014.6423;3
ACCE;33.370;846706.575;-1.31856;3.45377;8.63368;2
GYRO;33.370;846706.575;-0.01826;0.00725;-0.00497;2
MAGN;33.370;846706.575;-4.14429;-34.53979;-23.44666;3
PRES;33.379;846706.575;1014.6423;3
ACCE;33.389;846706.595;-1.33923;3.46162;8.50516;2
GYRO;33.390;846706.595;-0.01407;0.00906;0.00217;2
MAGN;33.390;846706.595;-4.14429;-34.83734;-23.83728;3
ACCE;33.409;846706.615;-1.26231;3.53981;8.49936;2
GYRO;33.410;846706.615;-0.02318;-0.00452;0.00848;2
MAGN;33.410;846706.615;-3.64532;-34.09119;-24.32404;3
PRES;33.411;846706.608;1014.6423;3
LIGH;33.423;846706.575;362.6;3
LIGH;33.423;846706.625;359.6;3
ACCE;33.429;846706.635;-1.22562;3.53296;8.54843;2
GYRO;33.430;846706.635;-0.03082;-0.01054;0.00742;2
MAGN;33.430;846706.635;-3.47137;-34.34296;-23.74268;3
PRES;33.438;846706.642;1014.6423;3
ACCE;33.449;846706.655;-1.24942;3.49985;8.56146;2
GYRO;33.449;846706.655;-0.02065;-0.01022;0.00583;2
MAGN;33.450;846706.655;-3.47137;-34.50165;-23.50922;3
AHRS;33.450;846706.651;20.7582;6.9669;-166.0497;0.08116;-0.17124;-0.97322;3
ACCE;33.469;846706.676;-1.17470;3.51651;8.53668;2
GYRO;33.469;846706.676;-0.02509;-0.01598;0.00645;2
MAGN;33.470;846706.676;-2.93274;-33.42896;-23.77167;3
PRES;33.470;846706.676;1014.6423;3
ACCE;33.488;846706.696;-1.10548;3.51633;8.60867;2
GYRO;33.488;846706.696;-0.02086;0.00182;-0.00035;2
MAGN;33.489;846706.696;-4.17938;-33.43658;-24.10736;3
ACCE;33.508;846706.716;-1.18088;3.48703;8.30151;2
GYRO;33.508;846706.716;-0.02940;0.01321;-0.01535;2
MAGN;33.509;846706.716;-4.47998;-33.49609;-24.16687;3
LIGH;33.524;846706.676;358.6;3
LIGH;33.524;846706.726;358.1;3
ACCE;33.528;846706.736;-1.23399;3.43466;8.34651;2
GYRO;33.528;846706.736;-0.06340;0.00540;-0.02434;2
MAGN;33.529;846706.736;-3.03497;-33.49609;-24.16687;3
PRES;33.529;846706.709;1014.6423;3
ACCE;33.547;846706.756;-1.23582;3.42279;8.58998;2
GYRO;33.548;846706.756;-0.07430;-0.00456;-0.02162;2
MAGN;33.548;846706.756;-3.09448;-35.26611;-23.87695;3
PRES;33.556;846706.743;1014.6423;3
ACCE;33.567;846706.776;-1.27594;3.41365;8.58672;2
GYRO;33.567;846706.776;-0.04720;-0.02013;-0.02687;2
MAGN;33.568;846706.776;-3.13416;-35.50720;-23.83728;3
ACCE;33.587;846706.796;-1.34824;3.35587;8.41678;2
GYRO;33.588;846706.796;-0.03429;-0.03056;-0.02261;2
MAGN;33.588;846706.796;-2.67181;-33.81500;-24.28894;3
PRES;33.588;846706.776;1014.6423;3
SOUN;33.604;5470.50;0.16695;78.43
ACCE;33.607;846706.817;-1.33641;3.35751;8.36848;2
GYRO;33.607;846706.817;-0.04443;-0.04738;-0.01817;2
MAGN;33.607;846706.817;-3.26233;-34.60846;-24.63684;3
PRES;33.616;846706.810;1014.6423;3
LIGH;33.624;846706.776;361.6;3
LIGH;33.625;846706.827;366.1;3
ACCE;33.626;846706.837;-1.30562;3.33972;8.53709;2
GYRO;33.626;846706.837;-0.08604;-0.04436;-0.00871;2
MAGN;33.627;846706.837;-3.30353;-34.66949;-24.65820;3
ACCE;33.646;846706.857;-1.21361;3.36913;8.56108;2
GYRO;33.647;846706.857;-0.10040;-0.01495;0.00526;2
MAGN;33.647;846706.857;-3.30353;-33.03375;-24.65820;3
PRES;33.648;846706.843;1014.6423;3
AHRS;33.648;846706.848;20.3874;6.9206;-165.9411;0.08058;-0.16806;-0.97373;3
ACCE;33.666;846706.877;-1.14264;3.44817;8.57097;2
GYRO;33.666;846706.877;-0.10069;-0.01532;0.00986;2
MAGN;33.667;846706.877;-2.80151;-33.16193;-24.82147;3
PRES;33.676;846706.877;1014.6423;3
ACCE;33.705;846706.897;-1.08656;3.41017;8.44389;2
PRES;33.706;846706.911;1014.6423;3
GYRO;33.707;846706.897;-0.05229;-0.04915;0.00644;2
MAGN;33.708;846706.897;-2.78625;-33.16040;-24.79401;3
ACCE;33.726;846706.917;-1.01457;3.40248;8.08401;2
GYRO;33.726;846706.917;-0.03088;-0.09512;-0.00764;2
MAGN;33.727;846706.917;-2.04773;-33.07190;-23.04688;3
LIGH;33.727;846706.877;372.2;3
LIGH;33.728;846706.927;378.6;3
PRES;33.734;846706.944;1014.6423;3
ACCE;33.745;846706.937;-0.97011;3.44058;8.16737;2
GYRO;33.745;846706.937;-0.05168;-0.11591;-0.02016;2
MAGN;33.746;846706.937;-4.47998;-35.17151;-23.83728;3
ACCE;33.765;846706.958;-1.00977;3.30040;8.05356;2
GYRO;33.765;846706.958;-0.09575;-0.11902;-0.04091;2
MAGN;33.766;846706.958;-4.30298;-35.14709;-23.83728;3
ACCE;33.784;846706.978;-1.18433;3.20261;8.45267;2
GYRO;33.785;846706.978;-0.16626;-0.11940;-0.04620;2
MAGN;33.785;846706.978;-2.36359;-34.79004;-23.94409;3
PRES;33.794;846706.978;1014.6423;3
ACCE;33.804;846706.998;-1.10944;3.15739;8.72943;2
GYRO;33.804;846706.998;-0.16682;-0.11653;-0.03047;2
MAGN;33.805;846706.998;-4.64783;-34.33380;-24.98627;3
GNSS;33.815;1491988664.000;39.993672;-0.068258;117.000;0.000;37.0;0.0;16;7
GNSS;33.818;1491988664.000;39.993672;-0.068258;117.000;0.000;37.0;0.0;16;7
ACCE;33.824;846707.018;-1.12349;3.20415;8.53140;2
GYRO;33.825;846707.018;-0.14043;-0.14453;-0.02788;2
MAGN;33.825;846707.018;-4.55780;-34.15527;-24.80927;3
PRES;33.826;846707.011;1014.6423;3
LIGH;33.827;846706.978;384.8;3
LIGH;33.827;846707.028;390.8;3
ACCE;33.844;846707.038;-1.08617;3.17432;8.61603;2
GYRO;33.844;846707.038;-0.13260;-0.18088;-0.02260;2
MAGN;33.845;846707.038;-3.84674;-32.96967;-23.69843;3
AHRS;33.845;846707.046;19.5799;6.3123;-165.8792;0.07471;-0.16182;-0.97533;3
PRES;33.853;846707.045;1014.6390;3
ACCE;33.863;846707.058;-1.13133;3.13087;8.66267;2
GYRO;33.864;846707.058;-0.12750;-0.19447;-0.01842;2
MAGN;33.864;846707.058;-3.13416;-32.82623;-23.83728;3
ACCE;33.883;846707.078;-1.10927;3.06349;8.95627;2
GYRO;33.884;846707.078;-0.16823;-0.19963;-0.01639;2
MAGN;33.884;846707.078;-3.23181;-32.79419;-23.93036;3
PRES;33.885;846707.078;1014.6323;3
ACCE;33.903;846707.099;-1.02777;3.07602;9.49997;2
GYRO;33.903;846707.099;-0.18428;-0.17371;-0.02191;2
MAGN;33.904;846707.099;-3.71094;-32.73010;-24.25995;3
PRES;33.912;846707.112;1014.6323;3
ACCE;33.923;846707.119;-1.14383;3.03333;9.53255;2
GYRO;33.923;846707.119;-0.16867;-0.11264;-0.02477;2
MAGN;33.923;846707.119;-3.97491;-32.99408;-24.00208;3
LIGH;33.926;846707.078;394.8;3
LIGH;33.927;846707.129;398.3;3
ACCE;33.942;846707.139;-1.15929;3.04530;9.51447;2
GYRO;33.943;846707.139;-0.13611;-0.02902;0.00557;2
MAGN;33.943;846707.139;-3.81012;-32.82928;-24.24469;3
PRES;33.944;846707.146;1014.6323;3
ACCE;33.962;846707.159;-1.08969;3.12604;9.14496;2
GYRO;33.963;846707.159;-0.07233;-0.00826;0.01721;2
MAGN;33.964;846707.159;-3.39508;-32.41425;-24.98627;3
PRES;33.971;846707.179;1014.6323;3
ACCE;33.982;846707.179;-1.05238;3.16937;8.85429;2
GYRO;33.982;846707.179;-0.04153;-0.03252;0.02267;2
MAGN;33.983;846707.179;-3.63922;-32.65839;-24.98627;3
ACCE;34.002;846707.199;-0.94194;3.20689;8.88182;2
GYRO;34.002;846707.199;-0.05496;-0.05675;0.02037;2
MAGN;34.003;846707.199;-3.95203;-32.55615;-25.18768;3
PRES;34.003;846707.213;1014.6323;3
ACCE;34.022;846707.219;-0.80473;3.20732;9.05789;2
GYRO;34.022;846707.219;-0.06238;-0.06024;0.00961;2
MAGN;34.022;846707.219;-4.42810;-32.32269;-25.21210;3
LIGH;34.027;846707.179;396.2;3
LIGH;34.027;846707.230;392.7;3
ACCE;34.041;846707.240;-0.77376;3.17149;8.98468;2
GYRO;34.042;846707.240;-0.04767;-0.04970;-0.00560;2
MAGN;34.042;846707.240;-3.97491;-32.32269;-24.33014;3
AHRS;34.043;846707.244;18.9179;5.8385;-164.5732;0.07181;-0.15590;-0.97509;3
SOUN;34.044;2088.23;0.06373;70.07
ACCE;34.061;846707.260;-0.78600;3.14552;8.97794;2
GYRO;34.062;846707.260;-0.03937;-0.03734;-0.01648;2
MAGN;34.062;846707.260;-3.91388;-32.87659;-24.87030;3
PRES;34.062;846707.246;1014.6323;3
ACCE;34.080;846707.280;-0.83266;3.11272;8.92474;2
GYRO;34.081;846707.280;-0.02173;-0.03622;-0.03192;2
MAGN;34.081;846707.280;-4.00238;-33.76770;-25.36316;3
PRES;34.090;846707.280;1014.6323;3
ACCE;34.100;846707.300;-0.88930;3.03429;8.82759;2
GYRO;34.101;846707.300;-0.03233;-0.04086;-0.04350;2
MAGN;34.101;846707.300;-4.31213;-33.66394;-24.65820;3
ACCE;34.121;846707.320;-0.89819;2.98984;9.03226;2
GYRO;34.122;846707.320;-0.06442;-0.02455;-0.04306;2
MAGN;34.122;846707.320;-4.24194;-32.59888;-24.86725;3
PRES;34.122;846707.313;1014.6362;3
LIGH;34.128;846707.280;394.0;3
LIGH;34.128;846707.330;396.5;3
ACCE;34.140;846707.340;-0.96599;2.90201;9.26575;2
GYRO;34.141;846707.340;-0.06003;-0.01295;-0.04248;2
MAGN;34.141;846707.340;-4.29382;-31.00281;-25.58746;3
PRES;34.149;846707.347;1014.6423;3
ACCE;34.160;846707.360;-0.97394;2.86845;9.29114;2
GYRO;34.160;846707.360;-0.01219;-0.00453;-0.03416;2
MAGN;34.161;846707.360;-4.47998;-30.81512;-26.13525;3
ACCE;34.180;846707.381;-0.98466;2.89708;9.13234;2
GYRO;34.180;846707.381;0.02701;0.01414;-0.02505;2
MAGN;34.181;846707.381;-4.15497;-30.97839;-25.18311;3
PRES;34.181;846707.381;1014.6423;3
ACCE;34.199;846707.401;-1.00435;2.94856;8.82147;2
GYRO;34.200;846707.401;0.03868;0.03061;-0.01254;2
MAGN;34.200;846707.401;-4.73633;-31.23627;-25.07172;3
PRES;34.208;846707.414;1014.6423;3
ACCE;34.219;846707.421;-0.97824;2.96561;8.63324;2
GYRO;34.220;846707.421;0.00923;0.03436;0.00165;2
MAGN;34.220;846707.421;-5.65643;-31.31866;-25.97046;3
LIGH;34.229;846707.381;399.0;3
LIGH;34.229;846707.431;401.5;3
ACCE;34.239;846707.441;-0.91440;2.99405;8.61581;2
GYRO;34.239;846707.441;-0.03029;0.02272;0.00995;2
MAGN;34.240;846707.441;-5.29327;-31.13708;-25.61493;3
PRES;34.240;846707.448;1014.6423;3
AHRS;34.241;846707.441;18.4993;5.5540;-163.7106;0.07008;-0.15215;-0.97479;3
ACCE;34.259;846707.461;-0.82857;2.99442;8.66830;2
GYRO;34.259;846707.461;-0.04541;-0.00131;0.00793;2
MAGN;34.260;846707.461;-4.13818;-32.01599;-25.22278;3
ACCE;34.278;846707.481;-0.82224;2.95978;8.79172;2
GYRO;34.279;846707.481;-0.04668;-0.02884;-0.00616;2
MAGN;34.279;846707.481;-3.47137;-32.82623;-25.15106;3
ACCE;34.298;846707.501;-0.91994;2.93379;8.85095;2
GYRO;34.299;846707.501;-0.04239;-0.04544;-0.01407;2
MAGN;34.299;846707.501;-4.78058;-33.12683;-25.83771;3
PRES;34.300;846707.481;1014.6423;3
ACCE;34.318;846707.522;-0.97601;2.89767;8.78790;2
GYRO;34.318;846707.522;-0.03586;-0.04315;-0.00307;2
MAGN;34.319;846707.522;-5.44891;-32.08618;-25.08087;3
PRES;34.327;846707.515;1014.6423;3
LIGH;34.329;846707.481;406.4;3
LIGH;34.330;846707.532;411.9;3
ACCE;34.337;846707.542;-0.92586;2.94179;8.93054;2
GYRO;34.338;846707.542;-0.03613;-0.03239;0.00822;2
MAGN;34.338;846707.542;-5.32074;-31.31866;-24.33014;3
ACCE;34.357;846707.562;-0.88704;3.01620;8.84732;2
GYRO;34.358;846707.562;-0.02293;-0.02252;0.01375;2
MAGN;34.358;846707.562;-5.43213;-31.64978;-25.51575;3
PRES;34.359;846707.548;1014.6423;3
ACCE;34.377;846707.582;-0.88779;3.03337;8.74867;2
GYRO;34.378;846707.582;-0.02971;-0.03189;0.01015;2
MAGN;34.378;846707.582;-4.12445;-31.82068;-25.24567;3
PRES;34.386;846707.582;1014.6469;3
ACCE;34.397;846707.602;-0.84032;3.09323;8.93463;2
GYRO;34.397;846707.602;-0.05374;-0.03552;0.00624;2
MAGN;34.398;846707.602;-3.47137;-31.82068;-24.82300;3
ACCE;34.417;846707.622;-0.92111;2.99870;9.05539;2
GYRO;34.417;846707.622;-0.05351;-0.02153;-0.00436;2
MAGN;34.418;846707.622;-3.83301;-31.70166;-24.93896;3
PRES;34.418;846707.616;1014.6523;3
LIGH;34.430;846707.582;413.0;3
ACCE;34.436;846707.642;-0.92296;2.96843;8.95523;2
GYRO;34.437;846707.642;-0.03635;-0.01167;-0.00043;2
MAGN;34.437;846707.642;-3.97491;-32.88727;-24.98627;3
AHRS;34.438;846707.639;18.1631;5.6013;-163.1502;0.07083;-0.14888;-0.97451;3
PRES;34.446;846707.649;1014.6451;3
ACCE;34.456;846707.663;-0.87682;3.00525;8.94789;2
GYRO;34.457;846707.663;-0.02321;-0.02611;0.00481;2
MAGN;34.457;846707.663;-3.97491;-33.32825;-24.98627;3
ACCE;34.476;846707.683;-0.85524;3.00043;8.95161;2
GYRO;34.477;846707.683;-0.00075;-0.04623;0.00229;2
MAGN;34.477;846707.683;-3.71552;-32.03125;-26.00098;3
PRES;34.478;846707.683;1014.6423;3
ACCE;34.496;846707.703;-0.88416;3.00748;8.80954;2
GYRO;34.496;846707.703;-0.00345;-0.04803;0.00471;2
MAGN;34.497;846707.703;-4.44183;-32.45239;-24.99390;3
PRES;34.505;846707.716;1014.6423;3
ACCE;34.515;846707.723;-0.84602;2.98912;8.81784;2
GYRO;34.516;846707.723;-0.04039;-0.03348;0.00993;2
MAGN;34.516;846707.723;-4.64783;-32.65839;-24.65820;3
LIGH;34.531;846707.683;409.4;3
LIGH;34.532;846707.733;405.0;3
ACCE;34.535;846707.743;-0.81155;2.94258;8.99861;2
GYRO;34.535;846707.743;-0.06793;-0.01160;0.01717;2
MAGN;34.536;846707.743;-4.50897;-32.51953;-24.52087;3
ACCE;34.555;846707.763;-0.76820;2.95862;9.19525;2
GYRO;34.555;846707.763;-0.05363;-0.01332;0.01750;2
MAGN;34.556;846707.763;-3.76282;-31.20575;-25.19379;3
PRES;34.564;846707.750;1014.6423;3
ACCE;34.574;846707.783;-0.72005;2.92545;9.09453;2
GYRO;34.575;846707.783;-0.00952;-0.01332;0.02107;2
MAGN;34.575;846707.783;-3.63922;-30.98297;-25.31433;3
ACCE;34.595;846707.804;-0.68423;2.99638;8.88246;2
GYRO;34.595;846707.804;0.01840;-0.00557;0.01685;2
MAGN;34.595;846707.804;-4.09088;-32.02972;-24.29047;3
PRES;34.596;846707.783;1014.6448;3
SOUN;34.596;3324.46;0.10146;74.11
ACCE;34.614;846707.824;-0.67412;2.99481;8.66829;2
GYRO;34.614;846707.824;0.00064;-0.02312;0.00557;2
MAGN;34.615;846707.824;-4.29840;-32.00378;-24.61395;3
PRES;34.623;846707.817;1014.6523;3
LIGH;34.631;846707.783;403.6;3
LIGH;34.631;846707.834;403.1;3
ACCE;34.634;846707.844;-0.68677;2.96497;8.92860;2
GYRO;34.634;846707.844;-0.05006;-0.02892;-0.00343;2
MAGN;34.635;846707.844;-4.31213;-31.98853;-24.65820;3
AHRS;34.635;846707.836;18.0573;5.4224;-162.7596;0.06968;-0.14798;-0.97425;3
ACCE;34.655;846707.864;-0.69455;2.90858;9.09631;2
GYRO;34.656;846707.864;-0.04660;-0.01198;-0.01112;2
MAGN;34.656;846707.864;-4.47235;-33.10242;-24.81384;3
PRES;34.657;846707.851;1014.6472;3
ACCE;34.674;846707.884;-0.78719;2.86646;9.10651;2
GYRO;34.674;846707.884;-0.01207;0.00240;-0.01460;2
MAGN;34.675;846707.884;-3.34015;-32.67517;-25.61646;3
WIFI;34.683;846707.876;eduroam;00:13:c3:44:d8:e1;-72
WIFI;34.683;846705.080;UJI;00:13:c3:44:d8:e0;-64
WIFI;34.683;846707.876;Pruebas;2e:d9:9f:d9:fa:21;-78
WIFI;34.683;846707.876;RNCS_24g;90:f6:52:ff:cd:71;-69
WIFI;34.683;846707.876;eduroam;00:17:59:fb:19:51;-79
WIFI;34.683;846707.876;UJI;00:17:59:fb:19:50;-79
WIFI;34.683;846707.876;Pruebas;c8:d1:5e:64:e1:d8;-50
WIFI;34.683;846707.876;TP-LINK_1280;ec:08:6b:23:7b:1d;-79
WIFI;34.683;846707.876;FTE-1DDE;f8:3d:ff:7d:1d:e5;-80
WIFI;34.683;846707.876;RNCS_5g;90:f6:52:ff:cd:72;-82
WIFI;34.683;846707.876;eduroam;00:14:1c:dd:fc:41;-80
WIFI;34.683;846707.876;temporal-ap;ec:08:6b:6f:a7:6c;-79
WIFI;34.683;846707.876;UJI;00:1a:a1:5c:f9:60;-79
WIFI;34.683;846707.876;UJI;00:14:1c:dd:fc:40;-80
WIFI;34.683;846707.876;eduroam;00:1a:6d:9b:9a:21;-77
WIFI;34.683;846707.876;UJI;00:1a:6d:9b:9a:20;-78
WIFI;34.683;846705.080;IRSLab2-2.4GHz;c8:d7:19:09:37:8d;-84
WIFI;34.683;846707.876;TP-LINK_1280_5G;ec:08:6b:23:7b:1c;-87
WIFI;34.683;846707.876;UJI;00:13:c3:44:d6:e0;-80
WIFI;34.683;846707.876;eduroam;00:1a:a1:5c:f9:61;-79
WIFI;34.683;846705.080;eduroam;00:14:69:f2:31:41;-86
WIFI;34.683;846705.080;;98:fc:11:6d:a7:5b;-82
WIFI;34.683;846705.080;UJI;00:14:69:f2:31:40;-86
WIFI;34.683;846707.876;eduroam;00:13:c3:44:d6:e1;-80
PRES;34.699;846707.884;1014.6423;3
ACCE;34.700;846707.904;-0.81602;2.88405;8.84993;2
GYRO;34.700;846707.904;0.01649;-0.00456;-0.01154;2
MAGN;34.700;846707.904;-3.30353;-32.65839;-25.64240;3
PRES;34.714;846707.918;1014.6501;3
ACCE;34.733;846707.924;-0.77608;2.89616;8.88570;2
GYRO;34.734;846707.924;0.00934;-0.01868;-0.00626;2
MAGN;34.735;846707.924;-3.81622;-31.81458;-25.15106;3
LIGH;34.736;846707.884;404.6;3
LIGH;34.736;846707.934;406.6;3
PRES;34.742;846707.951;1014.6523;3
ACCE;34.752;846707.945;-0.80652;2.89563;8.94861;2
GYRO;34.753;846707.945;0.01231;-0.03722;-0.01895;2
MAGN;34.753;846707.945;-4.98505;-30.98297;-25.31433;3
ACCE;34.772;846707.965;-0.79886;2.87712;8.91943;2
GYRO;34.773;846707.965;0.00453;-0.01741;-0.01785;2
MAGN;34.773;846707.965;-4.97742;-31.03943;-25.33722;3
ACCE;34.792;846707.985;-0.83154;2.87616;8.93219;2
GYRO;34.792;846707.985;-0.00606;0.00539;-0.01669;2
MAGN;34.793;846707.985;-4.81567;-32.11212;-25.74158;3
PRES;34.801;846707.985;1014.6523;3
ACCE;34.811;846708.005;-0.84692;2.85954;8.85704;2
GYRO;34.812;846708.005;-0.01149;0.01100;-0.01433;2
MAGN;34.812;846708.005;-4.81567;-31.48499;-24.82300;3
GNSS;34.821;1491988665.000;39.993672;-0.068259;117.000;0.000;40.0;0.0;16;7
ACCE;34.837;846708.025;-0.87193;2.82399;8.85439;2
GYRO;34.837;846708.025;-0.00586;0.00688;-0.00987;2
MAGN;34.838;846708.025;-4.76379;-31.60858;-24.77112;3
PRES;34.838;846708.018;1014.6523;3
LIGH;34.838;846707.985;411.3;3
LIGH;34.838;846708.035;416.9;3
AHRS;34.839;846708.034;17.9691;5.0827;-162.9070;0.06650;-0.14777;-0.97477;3
GNSS;34.839;1491988665.000;39.993672;-0.068259;117.000;0.000;40.0;0.0;16;7
ACCE;34.851;846708.045;-0.89456;2.81821;8.80667;2
GYRO;34.851;846708.045;-0.00871;0.00389;-0.00389;2
MAGN;34.852;846708.045;-4.37622;-32.55463;-24.39117;3
PRES;34.862;846708.052;1014.6523;3
ACCE;34.871;846708.065;-0.85294;2.82825;8.91313;2
GYRO;34.871;846708.065;-0.01338;-0.00513;0.00391;2
MAGN;34.871;846708.065;-4.81567;-31.82068;-24.82300;3
ACCE;34.891;846708.086;-0.81749;2.86008;9.02155;2
GYRO;34.891;846708.086;0.00038;-0.01338;0.00043;2
MAGN;34.891;846708.086;-4.81567;-31.82068;-24.98474;3
PRES;34.892;846708.086;1014.6523;3
ACCE;34.910;846708.106;-0.82126;2.85229;8.89445;2
GYRO;34.911;846708.106;0.00995;-0.00558;0.00230;2
MAGN;34.911;846708.106;-4.87823;-31.63605;-25.68512;3
PRES;34.925;846708.119;1014.6523;3
ACCE;34.930;846708.126;-0.79410;2.87901;8.93237;2
GYRO;34.931;846708.126;-0.00967;0.01250;0.00665;2
MAGN;34.931;846708.126;-5.15289;-30.81512;-25.15106;3
LIGH;34.933;846708.086;419.6;3
LIGH;34.934;846708.136;421.6;3
ACCE;34.950;846708.146;-0.73009;2.89142;8.83812;2
GYRO;34.950;846708.146;-0.00528;0.02312;0.00571;2
MAGN;34.951;846708.146;-4.81720;-31.44989;-25.40588;3
PRES;34.951;846708.153;1014.6523;3
ACCE;34.970;846708.166;-0.73796;2.94600;8.82381;2
GYRO;34.970;846708.166;-0.01114;0.01488;-0.00046;2
MAGN;34.970;846708.166;-3.92609;-32.97272;-25.86060;3
PRES;34.979;846708.186;1014.6523;3
ACCE;34.989;846708.186;-0.73444;2.95044;8.79768;2
GYRO;34.990;846708.186;-0.02614;0.01553;-0.01132;2
MAGN;34.990;846708.186;-4.81567;-30.81512;-24.49493;3
ACCE;35.010;846708.206;-0.81013;2.90828;8.85075;2
GYRO;35.010;846708.206;-0.03905;0.02390;-0.01685;2
MAGN;35.011;846708.206;-5.05219;-30.86243;-24.54071;3
PRES;35.011;846708.220;1014.6523;3
ACCE;35.029;846708.227;-0.85048;2.88097;8.82433;2
GYRO;35.029;846708.227;-0.03885;0.01862;-0.01523;2
MAGN;35.030;846708.227;-5.50537;-30.83191;-24.60785;3
AHRS;35.030;846708.231;17.8055;5.1979;-162.8511;0.06735;-0.14619;-0.97486;3
LIGH;35.034;846708.186;420.8;3
LIGH;35.035;846708.237;419.3;3
ACCE;35.049;846708.247;-0.79190;2.90169;8.80528;2
GYRO;35.050;846708.247;-0.03490;0.01195;-0.01115;2
MAGN;35.050;846708.247;-5.15289;-30.47943;-24.49493;3
ACCE;35.068;846708.267;-0.78059;2.91060;8.73114;2
GYRO;35.069;846708.267;-0.03310;0.01263;-0.01262;2
MAGN;35.069;846708.267;-4.86755;-31.22406;-24.77417;3
PRES;35.070;846708.253;1014.6523;3
ACCE;35.088;846708.287;-0.80203;2.91957;8.82619;2
GYRO;35.089;846708.287;-0.03700;-0.01413;-0.01991;2
MAGN;35.089;846708.287;-4.13055;-32.47833;-25.25482;3
PRES;35.097;846708.287;1014.6523;3
ACCE;35.108;846708.307;-0.82294;2.90591;8.99593;2
GYRO;35.108;846708.307;-0.03809;-0.02736;-0.02254;2
MAGN;35.109;846708.307;-3.80707;-32.15637;-25.15106;3
ACCE;35.129;846708.327;-0.80341;2.88812;9.14996;2
GYRO;35.130;846708.327;-0.03069;-0.00406;-0.01875;2
MAGN;35.130;846708.327;-3.47290;-31.82373;-25.21515;3
PRES;35.130;846708.321;1014.6523;3
LIGH;35.135;846708.287;415.4;3
LIGH;35.135;846708.337;410.9;3
SOUN;35.145;1273.85;0.03888;65.77
ACCE;35.147;846708.347;-0.83218;2.85051;9.02455;2
GYRO;35.148;846708.347;-0.01132;0.00728;-0.01871;2
MAGN;35.148;846708.347;-3.80859;-31.45905;-25.45013;3
PRES;35.157;846708.354;1014.6523;3
ACCE;35.167;846708.368;-0.81155;2.86386;8.89316;2
GYRO;35.167;846708.368;-0.00418;-0.00099;-0.01402;2
MAGN;35.168;846708.368;-4.98505;-31.65283;-25.64240;3
ACCE;35.187;846708.388;-0.71207;2.91887;8.97417;2
GYRO;35.188;846708.388;-0.00876;-0.01195;-0.01729;2
MAGN;35.188;846708.388;-5.29327;-31.80695;-25.64240;3
PRES;35.189;846708.388;1014.6523;3
ACCE;35.207;846708.408;-0.72173;2.90620;8.97513;2
GYRO;35.207;846708.408;-0.01399;-0.00558;-0.02946;2
MAGN;35.208;846708.408;-5.17578;-31.34918;-25.48523;3
PRES;35.216;846708.421;1014.6523;3
ACCE;35.227;846708.428;-0.80908;2.85468;8.98953;2
GYRO;35.227;846708.428;-0.01633;0.00337;-0.03499;2
MAGN;35.228;846708.428;-4.64783;-30.64728;-25.31433;3
AHRS;35.228;846708.429;17.7734;5.2075;-162.9555;0.06726;-0.14597;-0.97504;3
LIGH;35.236;846708.388;409.2;3
LIGH;35.236;846708.438;408.2;3
ACCE;35.247;846708.448;-0.89220;2.77461;9.04117;2
GYRO;35.247;846708.448;-0.00314;0.00063;-0.03386;2
MAGN;35.248;846708.448;-4.91028;-30.90820;-25.73853;3
PRES;35.249;846708.455;1014.6433;3
ACCE;35.266;846708.468;-0.90730;2.80177;8.95537;2
GYRO;35.267;846708.468;0.01118;-0.01060;-0.02606;2
MAGN;35.267;846708.468;-4.52118;-31.06232;-24.63837;3
ACCE;35.286;846708.488;-0.85013;2.83820;8.86530;2
GYRO;35.287;846708.488;0.00574;-0.01616;-0.01576;2
MAGN;35.287;846708.488;-3.97491;-30.98297;-23.34595;3
ACCE;35.306;846708.509;-0.78870;2.86490;8.92926;2
GYRO;35.306;846708.509;-0.00998;-0.00502;-0.01151;2
MAGN;35.307;846708.509;-4.17023;-32.14264;-24.29047;3
PRES;35.307;846708.488;1014.6423;3
ACCE;35.325;846708.529;-0.76862;2.89900;8.87260;2
GYRO;35.326;846708.529;-0.00676;-0.00015;-0.01851;2
MAGN;35.327;846708.529;-4.01154;-32.09381;-26.06201;3
PRES;35.334;846708.522;1014.6423;3
LIGH;35.336;846708.488;410.0;3
LIGH;35.337;846708.539;412.5;3
ACCE;35.345;846708.549;-0.77821;2.89066;8.85851;2
GYRO;35.345;846708.549;-0.00162;-0.00670;-0.02654;2
MAGN;35.346;846708.549;-3.80707;-31.48499;-26.79138;3
ACCE;35.365;846708.569;-0.78427;2.86308;8.90576;2
GYRO;35.366;846708.569;-0.01601;-0.00864;-0.02588;2
MAGN;35.366;846708.569;-4.23584;-31.69861;-26.58234;3
PRES;35.366;846708.556;1014.6423;3
ACCE;35.384;846708.589;-0.76747;2.87901;8.92534;2
GYRO;35.385;846708.589;-0.01399;-0.00784;-0.02782;2
MAGN;35.385;846708.589;-4.04053;-31.82068;-26.24817;3
PRES;35.394;846708.589;1014.6423;3
ACCE;35.404;846708.609;-0.79056;2.87608;8.84193;2
GYRO;35.405;846708.609;0.00053;-0.01794;-0.03615;2
MAGN;35.405;846708.609;-3.80707;-31.82068;-26.13525;3
ACCE;35.424;846708.629;-0.89935;2.89900;8.87646;2
GYRO;35.425;846708.629;-0.00980;-0.02206;-0.04298;2
MAGN;35.425;846708.629;-3.92456;-32.17010;-25.79193;3
PRES;35.426;846708.623;1014.6423;3
AHRS;35.426;846708.626;17.5899;5.2033;-163.3144;0.06655;-0.14462;-0.97577;3
LIGH;35.437;846708.589;416.6;3
LIGH;35.437;846708.639;421.1;3
ACCE;35.444;846708.650;-0.98088;2.84653;9.00827;2
GYRO;35.444;846708.650;-0.01099;-0.02783;-0.04080;2
MAGN;35.445;846708.650;-4.21600;-31.36749;-25.40741;3
PRES;35.453;846708.656;1014.6423;3
ACCE;35.464;846708.670;-0.92731;2.84619;9.03658;2
GYRO;35.464;846708.670;-0.00179;-0.03264;-0.02202;2
MAGN;35.465;846708.670;-4.31213;-30.98297;-25.31433;3
ACCE;35.484;846708.690;-0.81403;2.90955;9.02202;2
GYRO;35.484;846708.690;0.00238;-0.02382;-0.01254;2
MAGN;35.484;846708.690;-4.69208;-32.62787;-25.19073;3
PRES;35.485;846708.690;1014.6423;3
ACCE;35.503;846708.710;-0.76328;2.93814;8.98169;2
GYRO;35.504;846708.710;0.00703;-0.00911;-0.02141;2
MAGN;35.504;846708.710;-3.51562;-31.60706;-25.65765;3
PRES;35.512;846708.723;1014.6423;3
ACCE;35.523;846708.730;-0.85887;2.86388;8.78754;2
GYRO;35.523;846708.730;0.00909;-0.00826;-0.03110;2
MAGN;35.524;846708.730;-3.13416;-31.15082;-25.80719;3
LIGH;35.539;846708.690;423.2;3
LIGH;35.539;846708.740;424.7;3
ACCE;35.543;846708.750;-0.81758;2.86508;8.86002;2
GYRO;35.543;846708.750;-0.00545;-0.01674;-0.02852;2
MAGN;35.543;846708.750;-5.04913;-31.15082;-25.27313;3
ACCE;35.562;846708.770;-0.81590;2.83229;8.90344;2
GYRO;35.563;846708.770;-0.00172;-0.01587;-0.02930;2
MAGN;35.563;846708.770;-4.22821;-31.84967;-25.01373;3
PRES;35.571;846708.757;1014.6423;3
ACCE;35.582;846708.790;-0.90805;2.79225;8.91069;2
GYRO;35.582;846708.790;0.00699;-0.02171;-0.03148;2
MAGN;35.583;846708.790;-3.97491;-31.98853;-24.98627;3
SOUN;35.586;11.61;0.00035;24.97
ACCE;35.602;846708.811;-0.91512;2.76587;8.90515;2
GYRO;35.602;846708.811;0.00359;-0.02560;-0.01967;2
MAGN;35.603;846708.811;-4.71039;-32.13654;-24.84283;3
PRES;35.603;846708.790;1014.6423;3
ACCE;35.621;846708.831;-0.82048;2.79259;8.86603;2
GYRO;35.622;846708.831;-0.00471;-0.00314;-0.01123;2
MAGN;35.622;846708.831;-3.31726;-31.55823;-26.57776;3
AHRS;35.623;846708.824;17.6303;5.1872;-163.7109;0.06595;-0.14521;-0.97624;3
PRES;35.631;846708.824;1014.6423;3
LIGH;35.638;846708.790;419.9;3
LIGH;35.639;846708.841;413.3;3
ACCE;35.641;846708.851;-0.81351;2.83092;8.81798;2
GYRO;35.642;846708.851;-0.01147;-0.00330;-0.01627;2
MAGN;35.642;846708.851;-3.13416;-31.48499;-26.79138;3
ACCE;35.661;846708.871;-0.87816;2.80104;9.08846;2
GYRO;35.662;846708.871;-0.00409;-0.00954;-0.02480;2
MAGN;35.662;846708.871;-4.23126;-30.70679;-25.11139;3
PRES;35.663;846708.858;1014.6423;3
ACCE;35.681;846708.891;-0.90106;2.76689;8.86006;2
GYRO;35.681;846708.891;0.01782;-0.01303;-0.02335;2
MAGN;35.682;846708.891;-3.03345;-32.87811;-26.54419;3
PRES;35.690;846708.891;1014.6423;3
ACCE;35.700;846708.911;-0.94821;2.76524;8.85635;2
GYRO;35.701;846708.911;0.00130;-0.00179;-0.01288;2
MAGN;35.701;846708.911;-2.96631;-32.99408;-26.62659;3
ACCE;35.720;846708.931;-0.88829;2.80061;9.00285;2
GYRO;35.721;846708.931;-0.03098;0.01443;-0.00198;2
MAGN;35.721;846708.931;-3.79944;-31.83289;-24.83826;3
PRES;35.722;846708.925;1014.6423;3
LIGH;35.739;846708.891;410.4;3
LIGH;35.740;846708.942;408.4;3
PRES;35.749;846708.958;1014.6333;3
ACCE;35.761;846708.952;-0.86418;2.79698;9.08012;2
GYRO;35.762;846708.952;-0.01599;0.02507;-0.00082;2
MAGN;35.762;846708.952;-2.79846;-31.48499;-24.16687;3
ACCE;35.786;846708.972;-0.89241;2.88208;8.79517;2
GYRO;35.802;846708.972;0.01852;0.00490;-0.00072;2
MAGN;35.804;846708.972;-2.87323;-31.52924;-24.17145;3
ACCE;35.807;846708.992;-0.88782;2.88834;8.73138;2
GYRO;35.811;846708.992;0.00412;0.00354;0.00218;2
MAGN;35.813;846708.992;-5.27344;-32.99408;-24.40796;3
PRES;35.830;846708.992;1014.6323;3
ACCE;35.831;846709.012;-0.84444;2.87425;8.76085;2
GYRO;35.833;846709.012;-0.01593;0.01837;-0.00182;2
MAGN;35.835;846709.012;-4.31213;-32.99408;-25.97046;3
AHRS;35.836;846709.021;17.5612;5.2722;-164.0381;0.06619;-0.14470;-0.97670;3
ACCE;35.845;846709.032;-0.86812;2.86444;8.91887;2
GYRO;35.847;846709.032;-0.03879;0.02530;-0.00101;2
MAGN;35.849;846709.032;-4.32739;-32.92084;-25.89722;3
PRES;35.851;846709.025;1014.6323;3
LIGH;35.852;846708.992;408.8;3
LIGH;35.853;846709.042;409.8;3
ACCE;35.859;846709.052;-0.83078;2.83781;8.94374;2
GYRO;35.860;846709.052;-0.02576;0.01343;-0.00307;2
MAGN;35.860;846709.052;-4.51660;-32.15637;-25.11444;3
GNSS;35.860;1491988666.000;39.993674;-0.068259;117.000;0.000;45.0;0.0;16;7
GNSS;35.864;1491988666.000;39.993674;-0.068259;117.000;0.000;45.0;0.0;16;7
PRES;35.868;846709.059;1014.6323;3
ACCE;35.879;846709.072;-0.77866;2.88327;8.90668;2
GYRO;35.879;846709.072;-0.00616;0.00430;-0.00511;2
MAGN;35.880;846709.072;-4.81567;-32.15637;-24.82300;3
ACCE;35.899;846709.093;-0.83015;2.84952;8.85294;2
GYRO;35.900;846709.093;-0.00369;0.00536;-0.01305;2
MAGN;35.900;846709.093;-4.69208;-32.18231;-24.84589;3
PRES;35.900;846709.093;1014.6323;3
ACCE;35.918;846709.113;-0.92064;2.78506;8.93283;2
GYRO;35.919;846709.113;-0.01062;-0.00679;-0.01399;2
MAGN;35.919;846709.113;-3.86353;-32.21130;-25.47760;3
PRES;35.929;846709.126;1014.6323;3
ACCE;35.938;846709.133;-0.88272;2.78693;9.03159;2
GYRO;35.939;846709.133;-0.00565;-0.01547;-0.00409;2
MAGN;35.939;846709.133;-3.30353;-31.65283;-27.93884;3
LIGH;35.941;846709.093;412.4;3
LIGH;35.941;846709.143;415.4;3
ACCE;35.958;846709.153;-0.77872;2.82753;9.01360;2
GYRO;35.959;846709.153;0.00891;-0.00060;0.00047;2
MAGN;35.959;846709.153;-3.58276;-31.58417;-27.73438;3
PRES;35.959;846709.160;1014.6323;3
ACCE;35.977;846709.173;-0.80209;2.83287;8.86855;2
GYRO;35.978;846709.173;0.00664;0.02505;0.00035;2
MAGN;35.978;846709.173;-4.91486;-31.12946;-26.39923;3
PRES;35.987;846709.193;1014.6323;3
ACCE;35.998;846709.193;-0.86119;2.86717;8.84476;2
GYRO;35.998;846709.193;-0.00964;0.02800;-0.00296;2
MAGN;35.998;846709.193;-5.82581;-30.47943;-24.49493;3
ACCE;36.020;846709.213;-0.81883;2.83855;8.91739;2
GYRO;36.021;846709.213;-0.00430;0.01190;-0.00551;2
MAGN;36.021;846709.213;-5.24597;-30.88074;-24.71161;3
PRES;36.021;846709.227;1014.6323;3
AHRS;36.022;846709.219;17.5508;5.4268;-164.2092;0.06728;-0.14452;-0.97684;3
ACCE;36.037;846709.234;-0.81839;2.83702;8.82709;2
GYRO;36.038;846709.234;0.00581;-0.00053;-0.01317;2
MAGN;36.038;846709.234;-3.59192;-31.75049;-25.17395;3
LIGH;36.042;846709.193;419.6;3
LIGH;36.042;846709.244;424.0;3
ACCE;36.056;846709.254;-0.79385;2.84027;8.79723;2
GYRO;36.057;846709.254;-0.01038;0.00957;-0.01503;2
MAGN;36.057;846709.254;-3.47137;-31.15082;-24.82300;3
ACCE;36.076;846709.274;-0.79526;2.87970;8.83896;2
GYRO;36.076;846709.274;-0.03687;0.02982;-0.01993;2
MAGN;36.076;846709.274;-3.85284;-31.09741;-25.40741;3
PRES;36.077;846709.260;1014.6323;3
ACCE;36.096;846709.294;-0.87810;2.82111;8.89575;2
GYRO;36.099;846709.294;-0.04593;0.05099;-0.02896;2
MAGN;36.099;846709.294;-4.41742;-31.32935;-26.96381;3
PRES;36.105;846709.294;1014.6323;3
ACCE;36.117;846709.314;-0.99806;2.71333;8.74931;2
GYRO;36.117;846709.314;-0.05020;0.07721;-0.02888;2
MAGN;36.118;846709.314;-3.97491;-31.98853;-27.61078;3
SOUN;36.137;12.41;0.00038;25.54
ACCE;36.144;846709.334;-1.01196;2.70793;8.82219;2
GYRO;36.144;846709.334;-0.04666;0.05148;-0.02179;2
MAGN;36.145;846709.334;-3.65448;-31.66809;-27.42157;3
PRES;36.148;846709.328;1014.6323;3
LIGH;36.149;846709.294;427.0;3
LIGH;36.150;846709.344;429.5;3
ACCE;36.157;846709.354;-0.93800;2.75089;8.91360;2
GYRO;36.160;846709.354;-0.02415;0.01111;-0.01213;2
MAGN;36.160;846709.354;-3.06702;-31.21948;-26.65710;3
PRES;36.168;846709.361;1014.6323;3
ACCE;36.179;846709.375;-0.87419;2.77065;8.78255;2
GYRO;36.180;846709.375;-0.00468;0.00177;-0.01239;2
MAGN;36.181;846709.375;-2.96631;-31.31866;-25.97046;3
ACCE;36.199;846709.395;-0.90118;2.80930;8.68460;2
GYRO;36.201;846709.395;-0.03130;0.01540;-0.02069;2
MAGN;36.204;846709.395;-3.41187;-31.17218;-25.82550;3
PRES;36.205;846709.395;1014.6323;3
ACCE;36.218;846709.415;-0.95891;2.74062;8.87624;2
GYRO;36.220;846709.415;-0.07053;0.01828;-0.03015;2
MAGN;36.221;846709.415;-3.82080;-31.60095;-25.79346;3
AHRS;36.222;846709.417;17.3967;5.5554;-164.3684;0.06800;-0.14314;-0.97717;3
PRES;36.225;846709.428;1014.6323;3
ACCE;36.238;846709.435;-1.02966;2.69469;9.12044;2
GYRO;36.239;846709.435;-0.07018;0.01680;-0.02815;2
MAGN;36.240;846709.435;-3.63922;-32.32269;-25.97046;3
LIGH;36.244;846709.395;426.8;3
LIGH;36.245;846709.445;422.8;3
ACCE;36.259;846709.455;-1.04601;2.69264;9.10657;2
GYRO;36.261;846709.455;-0.03981;0.01299;-0.01471;2
MAGN;36.262;846709.455;-3.55530;-32.57446;-26.54419;3
PRES;36.263;846709.462;1014.6323;3
ACCE;36.277;846709.475;-0.93504;2.71777;8.95055;2
GYRO;36.282;846709.475;-0.01500;0.01526;0.00153;2
MAGN;36.284;846709.475;-3.12195;-32.65228;-26.60828;3
ACCE;36.299;846709.495;-0.89435;2.79332;8.92964;2
GYRO;36.301;846709.495;-0.01749;0.01598;0.00320;2
MAGN;36.302;846709.495;-2.79846;-32.49054;-26.13525;3
ACCE;36.319;846709.516;-0.92296;2.77348;8.97127;2
GYRO;36.323;846709.516;-0.01947;0.01352;-0.00514;2
MAGN;36.325;846709.516;-3.64685;-32.39746;-26.04218;3
PRES;36.327;846709.495;1014.6323;3
ACCE;36.336;846709.536;-0.94746;2.73503;8.93871;2
GYRO;36.341;846709.536;-0.02142;0.02031;-0.00319;2
MAGN;36.347;846709.536;-3.92303;-32.51801;-26.15967;3
PRES;36.348;846709.529;1014.6323;3
LIGH;36.350;846709.495;420.0;3
LIGH;36.352;846709.546;417.5;3
ACCE;36.363;846709.556;-0.95296;2.73763;9.02965;2
GYRO;36.365;846709.556;-0.03745;0.02718;0.00452;2
MAGN;36.370;846709.556;-3.63922;-32.65839;-26.29852;3
ACCE;36.373;846709.576;-0.95755;2.71896;9.11714;2
GYRO;36.374;846709.576;-0.03722;0.02582;0.00931;2
MAGN;36.374;846709.576;-3.95355;-32.55463;-26.39923;3
PRES;36.374;846709.563;1014.6323;3
ACCE;36.396;846709.596;-0.92740;2.69138;9.09302;2
GYRO;36.396;846709.596;-0.01733;0.02010;0.01707;2
MAGN;36.397;846709.596;-3.50037;-32.06329;-26.46332;3
PRES;36.404;846709.596;1014.6323;3
AHRS;36.416;846709.614;17.0363;5.9541;-164.5520;0.07078;-0.13968;-0.97764;3
ACCE;36.417;846709.616;-0.89108;2.73834;8.93063;2
GYRO;36.417;846709.616;0.00311;0.01779;0.02054;2
MAGN;36.417;846709.616;-3.13416;-31.82068;-26.46332;3
ACCE;36.436;846709.636;-0.88295;2.76115;8.85986;2
GYRO;36.436;846709.636;0.00134;0.00836;0.01547;2
MAGN;36.437;846709.636;-3.47748;-31.02570;-26.35040;3
PRES;36.437;846709.630;1014.6379;3
LIGH;36.445;846709.596;418.6;3
LIGH;36.445;846709.647;420.6;3
ACCE;36.453;846709.657;-0.89958;2.72983;8.92459;2
GYRO;36.453;846709.657;-0.00616;0.00316;0.00859;2
MAGN;36.453;846709.657;-3.87421;-31.11725;-26.06812;3
PRES;36.461;846709.663;1014.6423;3
ACCE;36.472;846709.677;-0.88620;2.73648;9.00154;2
GYRO;36.472;846709.677;-0.00085;0.00360;0.00589;2
MAGN;36.472;846709.677;-3.97491;-31.31866;-25.97046;3
ACCE;36.495;846709.697;-0.86766;2.77193;8.92776;2
GYRO;36.495;846709.697;0.00105;0.01021;0.00008;2
MAGN;36.496;846709.697;-3.35541;-31.93817;-25.60730;3
PRES;36.496;846709.697;1014.6341;3
ACCE;36.511;846709.717;-0.92349;2.69885;8.82791;2
GYRO;36.512;846709.717;-0.00490;0.00516;-0.00836;2
MAGN;36.512;846709.717;-3.64532;-31.14014;-26.72272;3
PRES;36.520;846709.730;1014.6323;3
ACCE;36.531;846709.737;-0.99995;2.67982;8.94016;2
GYRO;36.532;846709.737;-0.02419;0.00116;-0.00377;2
MAGN;36.532;846709.737;-3.80707;-30.81512;-27.11945;3
LIGH;36.551;846709.697;424.1;3
LIGH;36.551;846709.747;428.0;3
ACCE;36.551;846709.757;-0.98207;2.70662;9.07680;2
GYRO;36.552;846709.757;-0.00868;-0.00272;0.00067;2
MAGN;36.552;846709.757;-4.21143;-30.94940;-25.41656;3
ACCE;36.571;846709.777;-0.96758;2.75374;8.95975;2
GYRO;36.571;846709.777;0.04103;-0.01668;-0.00217;2
MAGN;36.571;846709.777;-3.48816;-31.25763;-26.32599;3
SOUN;36.578;11.90;0.00036;25.18
PRES;36.579;846709.764;1014.6323;3
ACCE;36.591;846709.798;-0.95232;2.72896;8.70271;2
GYRO;36.591;846709.798;0.04024;-0.02676;-0.00296;2
MAGN;36.591;846709.798;-3.30353;-31.31866;-26.62659;3
ACCE;36.612;846709.818;-0.96594;2.76527;8.73462;2
GYRO;36.613;846709.818;-0.00766;-0.02081;0.00072;2
MAGN;36.614;846709.818;-4.45709;-31.03180;-26.62659;3
AHRS;36.617;846709.812;16.9092;5.9589;-164.6966;0.07051;-0.13867;-0.97798;3
PRES;36.619;846709.798;1014.6346;3
ACCE;36.632;846709.838;-0.95197;2.85167;8.76175;2
GYRO;36.633;846709.838;-0.03398;-0.03738;-0.00055;2
MAGN;36.634;846709.838;-3.46985;-31.86493;-25.18768;3
PRES;36.641;846709.831;1014.6423;3
LIGH;36.648;846709.798;430.9;3
LIGH;36.650;846709.848;433.5;3
ACCE;36.652;846709.858;-1.14592;2.91405;8.65497;2
GYRO;36.653;846709.858;-0.02991;-0.09735;-0.02380;2
MAGN;36.654;846709.858;-3.30353;-31.98853;-24.98627;3
ACCE;36.671;846709.878;-1.56567;2.83705;8.82349;2
GYRO;36.673;846709.878;-0.05655;-0.14607;-0.02351;2
MAGN;36.674;846709.878;-2.22473;-31.83594;-25.13580;3
PRES;36.676;846709.865;1014.6423;3
ACCE;36.689;846709.898;-1.82033;2.77600;9.09415;2
GYRO;36.690;846709.898;-0.07304;-0.23094;0.03978;2
MAGN;36.692;846709.898;-2.91443;-31.03638;-25.91705;3
PRES;36.700;846709.898;1014.6423;3
ACCE;36.711;846709.918;-1.45708;2.80426;9.38461;2
GYRO;36.712;846709.918;-0.08626;-0.28445;0.12477;2
MAGN;36.713;846709.918;-2.96631;-30.98297;-25.97046;3
ACCE;36.732;846709.939;-0.99655;3.05643;9.97737;2
GYRO;36.733;846709.939;-0.06911;-0.34808;0.16072;2
MAGN;36.734;846709.939;-4.60663;-30.65643;-25.65002;3
PRES;36.735;846709.932;1014.6423;3
LIGH;36.750;846709.898;436.4;3
LIGH;36.752;846709.949;439.4;3
ACCE;36.756;846709.959;-0.46643;2.87798;10.39012;2
GYRO;36.758;846709.959;0.03128;-0.43471;0.12964;2
MAGN;36.760;846709.959;-4.48151;-30.14832;-26.78528;3
PRES;36.761;846709.965;1014.6423;3
ACCE;36.790;846709.979;-0.16533;2.75975;10.36398;2
GYRO;36.794;846709.979;0.14383;-0.40752;0.10460;2
MAGN;36.801;846709.979;-4.48303;-30.16663;-26.80511;3
ACCE;36.810;846709.999;0.04204;2.72292;9.80817;2
GYRO;36.812;846709.999;0.26614;-0.29106;0.08452;2
MAGN;36.831;846709.999;-4.62341;-31.34460;-27.56195;3
AHRS;36.834;846710.009;17.2360;5.1790;-163.5280;0.06565;-0.14175;-0.97654;3
PRES;36.840;846709.999;1014.6423;3
ACCE;36.841;846710.019;0.14444;2.85463;8.76454;2
GYRO;36.843;846710.019;0.33231;-0.18011;0.04997;2
MAGN;36.845;846710.019;-3.97491;-31.98853;-26.29852;3
ACCE;36.852;846710.039;0.18044;2.74832;8.11440;2
GYRO;36.852;846710.039;0.29585;-0.10791;-0.01645;2
MAGN;36.852;846710.039;-4.10309;-32.06482;-26.22375;3
PRES;36.852;846710.033;1014.6423;3
LIGH;36.853;846709.999;429.3;3
LIGH;36.853;846710.049;415.8;3
GNSS;36.854;1491988667.000;39.993671;-0.068260;117.000;0.000;47.0;0.0;16;7
GNSS;36.857;1491988667.000;39.993671;-0.068260;117.000;0.000;47.0;0.0;16;7
ACCE;36.868;846710.059;-0.18237;2.64922;7.94376;2
GYRO;36.868;846710.059;0.20082;-0.04785;-0.06548;2
MAGN;36.869;846710.059;-5.72205;-32.76978;-25.25024;3
PRES;36.879;846710.066;1014.6423;3
ACCE;36.887;846710.080;-0.26857;2.56612;8.19734;2
GYRO;36.887;846710.080;0.12567;-0.00681;-0.08006;2
MAGN;36.887;846710.080;-6.32935;-30.64728;-24.65820;3
ACCE;36.906;846710.100;-0.48126;2.57793;8.16028;2
GYRO;36.906;846710.100;0.06241;0.03177;-0.07112;2
MAGN;36.907;846710.100;-6.03333;-30.76172;-24.41254;3
PRES;36.907;846710.100;1014.6423;3
ACCE;36.929;846710.120;-0.55936;2.63713;8.15094;2
GYRO;36.930;846710.120;0.02014;0.01472;-0.04993;2
MAGN;36.930;846710.120;-4.11835;-31.30493;-23.13080;3
PRES;36.935;846710.133;1014.6479;3
ACCE;36.947;846710.140;-0.45103;2.79187;8.24561;2
GYRO;36.947;846710.140;-0.02177;-0.00952;-0.01396;2
MAGN;36.947;846710.140;-3.97491;-30.31311;-24.65820;3
LIGH;36.948;846710.100;408.2;3
LIGH;36.948;846710.150;402.2;3
ACCE;36.968;846710.160;-0.38078;2.89244;8.73360;2
GYRO;36.969;846710.160;-0.05984;-0.00374;-0.00897;2
MAGN;36.969;846710.160;-4.40216;-30.67322;-24.88098;3
PRES;36.969;846710.167;1014.6523;3
ACCE;36.987;846710.180;-0.44533;2.91803;8.70123;2
GYRO;36.988;846710.180;-0.06851;0.05464;-0.00089;2
MAGN;36.988;846710.180;-5.72815;-32.22961;-25.94757;3
PRES;36.994;846710.200;1014.6523;3
ACCE;37.006;846710.200;-0.47127;3.07870;8.49738;2
GYRO;37.006;846710.200;-0.07812;0.05099;0.00591;2
MAGN;37.006;846710.200;-4.14429;-32.49054;-26.46332;3
AHRS;37.007;846710.207;17.4088;3.4898;-162.9425;0.05220;-0.14513;-0.97641;3
ACCE;37.026;846710.221;-0.51547;3.11334;8.68211;2
GYRO;37.027;846710.221;-0.10072;0.00909;0.00211;2
MAGN;37.027;846710.221;-4.27246;-32.53326;-26.08795;3
PRES;37.027;846710.234;1014.6523;3
ACCE;37.044;846710.241;-0.59673;3.08978;8.96220;2
GYRO;37.044;846710.241;-0.10272;-0.02895;-0.00043;2
MAGN;37.045;846710.241;-5.29327;-32.84302;-24.71619;3
LIGH;37.049;846710.200;405.0;3
LIGH;37.049;846710.251;409.9;3
ACCE;37.064;846710.261;-0.64018;3.02388;9.16573;2
GYRO;37.064;846710.261;-0.07948;-0.03613;0.00534;2
MAGN;37.064;846710.261;-7.00226;-33.32825;-24.00208;3
ACCE;37.085;846710.281;-0.64067;2.99080;9.19487;2
GYRO;37.086;846710.281;-0.03818;-0.00858;0.01120;2
MAGN;37.086;846710.281;-6.15997;-32.48901;-24.31030;3
PRES;37.088;846710.268;1014.6523;3
ACCE;37.103;846710.301;-0.71629;2.99222;8.98521;2
GYRO;37.106;846710.301;-0.00671;-0.00923;0.01627;2
MAGN;37.106;846710.301;-4.14581;-31.14929;-25.58594;3
PRES;37.113;846710.301;1014.6523;3
ACCE;37.125;846710.321;-0.73427;2.94225;9.06035;2
GYRO;37.130;846710.321;-0.00732;-0.04015;0.02507;2
MAGN;37.131;846710.321;-3.80707;-32.15637;-26.79138;3
SOUN;37.133;6533.43;0.19939;79.97
ACCE;37.148;846710.341;-0.68983;2.88748;9.24669;2
GYRO;37.151;846710.341;-0.01353;-0.04407;0.03972;2
MAGN;37.152;846710.341;-4.05884;-31.90765;-26.42517;3
PRES;37.153;846710.335;1014.6523;3
LIGH;37.156;846710.301;415.7;3
LIGH;37.157;846710.351;421.8;3
ACCE;37.167;846710.362;-0.58005;2.84966;9.18631;2
GYRO;37.169;846710.362;0.00075;-0.02919;0.05379;2
MAGN;37.170;846710.362;-4.94080;-31.81305;-25.86975;3
PRES;37.173;846710.368;1014.6523;3
ACCE;37.187;846710.382;-0.48953;2.87094;9.08527;2
GYRO;37.189;846710.382;0.02931;-0.03279;0.05899;2
MAGN;37.190;846710.382;-5.65643;-32.32269;-25.97046;3
ACCE;37.206;846710.402;-0.45674;2.87338;9.05739;2
GYRO;37.207;846710.402;0.08661;-0.08432;0.05486;2
AHRS;37.211;846710.404;17.9153;3.3046;-162.3823;0.05198;-0.14944;-0.97506;3
MAGN;37.213;846710.402;-5.36804;-32.03430;-25.97046;3
PRES;37.214;846710.402;1014.6523;3
ACCE;37.234;846710.422;-0.41434;2.88870;8.87064;2
GYRO;37.237;846710.422;0.14268;-0.12996;0.05179;2
MAGN;37.238;846710.422;-4.83398;-31.04858;-25.82092;3
PRES;37.254;846710.435;1014.6523;3
ACCE;37.255;846710.442;-0.37268;2.89894;8.62659;2
GYRO;37.256;846710.442;0.11960;-0.12810;0.05472;2
MAGN;37.257;846710.442;-4.64783;-30.31311;-25.64240;3
LIGH;37.258;846710.402;422.2;3
LIGH;37.280;846710.452;421.2;3
ACCE;37.285;846710.462;-0.30878;2.89723;8.61839;2
GYRO;37.290;846710.462;0.05055;-0.09636;0.05630;2
MAGN;37.290;846710.462;-4.97894;-31.13556;-25.80261;3
PRES;37.292;846710.469;1014.6523;3
ACCE;37.292;846710.482;-0.23837;2.88263;8.79813;2
GYRO;37.293;846710.482;0.01028;-0.06041;0.05521;2
MAGN;37.295;846710.482;-6.35223;-31.47583;-25.46692;3
ACCE;37.301;846710.503;-0.21199;2.88687;8.80219;2
GYRO;37.302;846710.503;0.00896;-0.04971;0.05145;2
MAGN;37.302;846710.503;-7.33948;-30.98297;-24.98627;3
ACCE;37.321;846710.523;-0.22038;2.91855;8.85889;2
GYRO;37.322;846710.523;0.00734;-0.05389;0.05045;2
MAGN;37.322;846710.523;-6.13556;-31.62994;-24.71466;3
PRES;37.322;846710.503;1014.6523;3
ACCE;37.341;846710.543;-0.21545;2.93117;8.90947;2
GYRO;37.342;846710.543;0.00763;-0.04388;0.05045;2
MAGN;37.342;846710.543;-5.82428;-31.86951;-24.02649;3
PRES;37.349;846710.536;1014.6523;3
LIGH;37.351;846710.503;415.8;3
LIGH;37.351;846710.553;409.3;3
ACCE;37.363;846710.563;-0.19528;2.95108;8.76036;2
GYRO;37.363;846710.563;0.00850;-0.02618;0.04668;2
MAGN;37.363;846710.563;-6.32935;-31.65283;-23.67401;3
ACCE;37.381;846710.583;-0.16377;2.95412;8.69000;2
GYRO;37.381;846710.583;-0.00844;-0.03001;0.04599;2
MAGN;37.381;846710.583;-5.81818;-32.16400;-25.17242;3
PRES;37.382;846710.570;1014.6523;3
ACCE;37.400;846710.603;-0.13782;2.93654;8.77087;2
GYRO;37.400;846710.603;-0.01039;-0.06357;0.03851;2
MAGN;37.401;846710.603;-6.44226;-32.38525;-25.41199;3
AHRS;37.401;846710.602;18.0058;2.8246;-161.8814;0.04867;-0.15065;-0.97446;3
PRES;37.409;846710.603;1014.6523;3
ACCE;37.420;846710.623;-0.11531;2.94185;8.74283;2
GYRO;37.420;846710.623;0.02002;-0.09328;0.02643;2
MAGN;37.420;846710.623;-7.00226;-32.32269;-24.98627;3
ACCE;37.440;846710.644;-0.16272;3.00269;8.60474;2
GYRO;37.440;846710.644;0.02888;-0.08434;0.01268;2
MAGN;37.441;846710.644;-5.76477;-32.43561;-25.09613;3
PRES;37.441;846710.637;1014.6523;3
LIGH;37.452;846710.603;405.6;3
LIGH;37.452;846710.654;402.6;3
ACCE;37.460;846710.664;-0.32625;3.05566;8.20775;2
GYRO;37.460;846710.664;-0.00742;-0.04755;-0.00110;2
MAGN;37.461;846710.664;-7.00531;-32.02972;-25.37537;3
PRES;37.469;846710.670;1014.6523;3
ACCE;37.479;846710.684;-0.42154;3.04564;8.19292;2
GYRO;37.479;846710.684;-0.10892;-0.01942;0.00700;2
MAGN;37.479;846710.684;-7.84302;-31.82068;-25.47913;3
ACCE;37.499;846710.704;-0.38173;3.06433;8.67830;2
GYRO;37.499;846710.704;-0.19504;-0.01941;0.02444;2
MAGN;37.499;846710.704;-6.86493;-32.30896;-25.47913;3
PRES;37.499;846710.704;1014.6523;3
ACCE;37.518;846710.724;-0.29044;3.07112;9.22578;2
GYRO;37.519;846710.724;-0.18117;-0.04411;0.03229;2
MAGN;37.519;846710.724;-5.87006;-31.61469;-25.35553;3
PRES;37.527;846710.738;1014.6523;3
ACCE;37.538;846710.744;-0.30655;3.08450;9.36198;2
GYRO;37.538;846710.744;-0.11041;-0.05574;0.03418;2
MAGN;37.539;846710.744;-5.65643;-31.31866;-25.31433;3
LIGH;37.555;846710.704;406.3;3
LIGH;37.555;846710.754;411.7;3
ACCE;37.560;846710.764;-0.28325;3.12079;9.52650;2
GYRO;37.562;846710.764;-0.08543;-0.04691;0.03947;2
MAGN;37.563;846710.764;-6.32019;-31.97784;-25.44250;3
SOUN;37.570;12495.07;0.38133;85.61
ACCE;37.581;846710.785;-0.20061;3.11983;9.53618;2
GYRO;37.582;846710.785;-0.07758;-0.00453;0.04083;2
MAGN;37.584;846710.785;-6.49872;-32.42645;-25.21362;3
PRES;37.588;846710.771;1014.6523;3
AHRS;37.601;846710.799;18.0613;1.8488;-160.9922;0.04163;-0.15216;-0.97350;3
ACCE;37.603;846710.805;-0.20674;3.05849;9.67946;2
GYRO;37.604;846710.805;-0.05759;0.02174;0.02759;2
MAGN;37.605;846710.805;-6.49872;-32.49054;-25.15106;3
ACCE;37.620;846710.825;-0.32259;2.94330;9.77974;2
GYRO;37.621;846710.825;-0.01933;0.02435;0.02029;2
MAGN;37.623;846710.825;-7.49664;-32.06635;-25.28839;3
PRES;37.624;846710.805;1014.6523;3
ACCE;37.639;846710.845;-0.29721;2.86281;9.67035;2
GYRO;37.640;846710.845;0.03505;0.02512;0.02782;2
MAGN;37.642;846710.845;-7.38525;-31.40869;-25.59814;3
PRES;37.649;846710.838;1014.6523;3
LIGH;37.662;846710.805;419.6;3
LIGH;37.664;846710.855;428.2;3
ACCE;37.664;846710.865;-0.40199;2.75000;9.47456;2
GYRO;37.666;846710.865;0.08028;0.03946;0.04045;2
MAGN;37.667;846710.865;-7.33948;-31.31866;-25.64240;3
ACCE;37.678;846710.885;-0.22237;2.78410;9.34824;2
GYRO;37.682;846710.885;0.11804;0.04903;0.06319;2
MAGN;37.683;846710.885;-6.42548;-31.92596;-25.04730;3
PRES;37.684;846710.872;1014.6523;3
ACCE;37.699;846710.905;-0.15369;2.76921;9.09726;2
GYRO;37.701;846710.905;0.15410;0.04092;0.06738;2
MAGN;37.703;846710.905;-6.01959;-30.74799;-24.98627;3
PRES;37.707;846710.905;1014.6523;3
ACCE;37.719;846710.925;-0.09576;2.80589;8.78981;2
GYRO;37.720;846710.925;0.16580;-0.00626;0.06351;2
MAGN;37.722;846710.925;-5.99365;-30.64728;-24.98627;3
ACCE;37.740;846710.946;-0.12251;2.78053;8.50012;2
GYRO;37.742;846710.946;0.16736;-0.04601;0.05914;2
MAGN;37.743;846710.946;-6.96716;-30.64728;-25.93536;3
PRES;37.746;846710.939;1014.6523;3
LIGH;37.765;846710.905;428.4;3
LIGH;37.766;846710.956;426.4;3
ACCE;37.767;846710.966;-0.10724;2.75143;8.38710;2
GYRO;37.769;846710.966;0.13275;-0.08623;0.06529;2
MAGN;37.771;846710.966;-5.84717;-31.80084;-24.51935;3
PRES;37.776;846710.972;1014.6523;3
ACCE;37.801;846710.986;-0.00951;2.87466;8.47054;2
AHRS;37.803;846710.997;18.0649;1.5984;-159.9863;0.04084;-0.15220;-0.97210;3
GYRO;37.861;846710.986;0.10092;-0.09204;0.06537;2
MAGN;37.861;846710.986;-5.82886;-31.82373;-24.49951;3
ACCE;37.862;846711.006;-0.04053;2.86111;8.36418;2
GYRO;37.862;846711.006;0.04517;-0.04865;0.05566;2
MAGN;37.862;846711.006;-6.15082;-32.16858;-25.80261;3
PRES;37.862;846711.006;1014.6523;3
ACCE;37.863;846711.026;-0.05066;2.88963;8.29005;2
GYRO;37.863;846711.026;-0.02188;-0.01236;0.05040;2
MAGN;37.863;846711.026;-5.65643;-32.65839;-25.64240;3
ACCE;37.864;846711.046;-0.06578;2.90546;8.62314;2
GYRO;37.864;846711.046;-0.07393;-0.01947;0.04897;2
MAGN;37.864;846711.046;-5.74493;-32.59430;-25.62103;3
PRES;37.864;846711.040;1014.6523;3
LIGH;37.865;846711.006;424.0;3
LIGH;37.865;846711.056;421.5;3
ACCE;37.875;846711.066;-0.01352;2.94080;8.89711;2
GYRO;37.876;846711.066;-0.07016;-0.04826;0.04218;2
MAGN;37.876;846711.066;-6.97479;-31.62537;-25.31433;3
PRES;37.882;846711.073;1014.6523;3
GNSS;37.886;1491988668.000;39.993668;-0.068262;117.000;0.000;49.0;0.0;16;7
ACCE;37.901;846711.087;0.06073;2.98784;8.93240;2
GYRO;37.901;846711.087;-0.03882;-0.04520;0.03259;2
MAGN;37.901;846711.087;-6.66656;-31.31866;-25.31433;3
WIFI;37.902;846711.063;eduroam;00:13:c3:44:d8:e1;-69
WIFI;37.902;846711.063;UJI;00:13:c3:44:d8:e0;-68
WIFI;37.902;846711.063;Pruebas;2e:d9:9f:d9:fa:21;-77
WIFI;37.902;846711.063;RNCS_24g;90:f6:52:ff:cd:71;-73
WIFI;37.902;846711.063;eduroam;00:17:59:fb:19:51;-76
WIFI;37.902;846711.063;UJI;00:17:59:fb:19:50;-76
WIFI;37.902;846711.063;Pruebas;c8:d1:5e:64:e1:d8;-56
WIFI;37.902;846711.063;TP-LINK_1280;ec:08:6b:23:7b:1d;-78
WIFI;37.902;846711.063;FTE-1DDE;f8:3d:ff:7d:1d:e5;-84
WIFI;37.902;846711.063;RNCS_5g;90:f6:52:ff:cd:72;-81
WIFI;37.902;846707.876;eduroam;00:14:1c:dd:fc:41;-80
WIFI;37.902;846711.063;temporal-ap;ec:08:6b:6f:a7:6c;-80
WIFI;37.902;846711.063;UJI;00:1a:a1:5c:f9:60;-84
WIFI;37.902;846711.063;UJI;00:14:1c:dd:fc:40;-78
WIFI;37.902;846711.063;eduroam;00:1a:6d:9b:9a:21;-73
WIFI;37.902;846711.063;UJI;00:1a:6d:9b:9a:20;-74
WIFI;37.902;846711.063;IRSLab2-2.4GHz;c8:d7:19:09:37:8d;-85
WIFI;37.902;846711.063;TP-LINK_1280_5G;ec:08:6b:23:7b:1c;-85
WIFI;37.902;846711.063;UJI;00:13:c3:44:d6:e0;-85
WIFI;37.902;846711.063;eduroam;00:1a:a1:5c:f9:61;-86
WIFI;37.902;846711.063;eduroam;00:14:69:f2:31:41;-86
WIFI;37.902;846711.063;;98:fc:11:6d:a7:5b;-83
WIFI;37.902;846711.063;UJI;00:14:69:f2:31:40;-85
WIFI;37.902;846711.063;eduroam;00:13:c3:44:d6:e1;-84
WIFI;37.902;846711.063;IoT;d0:ae:ec:dd:ec:30;-77
WIFI;37.902;846711.063;eduroam;00:14:1c:dd:f1:e1;-89
WIFI;37.902;846711.063;eduroam;44:d9:e7:92:bb:c9;-89
WIFI;37.902;846711.063;UJI;00:14:1c:dd:f1:e0;-89
ACCE;37.915;846711.107;-0.03346;2.99644;9.00517;2
GYRO;37.915;846711.107;-0.02942;-0.03391;0.02536;2
MAGN;37.916;846711.107;-6.62537;-31.40259;-25.35400;3
PRES;37.916;846711.107;1014.6523;3
GNSS;37.924;1491988668.000;39.993668;-0.068262;117.000;0.000;49.0;0.0;16;7
ACCE;37.932;846711.127;-0.04718;2.97946;8.97472;2
GYRO;37.934;846711.127;-0.02794;-0.01897;0.02054;2
MAGN;37.935;846711.127;-6.47583;-31.84509;-25.54779;3
PRES;37.942;846711.140;1014.6523;3
ACCE;37.952;846711.147;-0.11687;2.96362;9.09898;2
GYRO;37.953;846711.147;-0.05351;0.00221;0.01379;2
MAGN;37.955;846711.147;-7.33948;-30.98297;-24.98627;3
LIGH;37.956;846711.107;418.2;3
LIGH;37.956;846711.157;414.7;3
ACCE;37.972;846711.167;-0.13101;2.94698;9.29539;2
GYRO;37.973;846711.167;-0.04726;0.02614;0.01259;2
MAGN;37.973;846711.167;-7.18689;-31.19812;-25.01526;3
PRES;37.974;846711.174;1014.6523;3
ACCE;37.992;846711.187;-0.17877;2.90324;9.09889;2
GYRO;37.992;846711.187;0.00638;0.02029;0.01715;2
MAGN;37.993;846711.187;-6.80542;-31.98853;-25.05035;3
AHRS;37.993;846711.194;18.3444;1.0742;-159.8676;0.03697;-0.15532;-0.97171;3
PRES;38.001;846711.207;1014.6523;3
ACCE;38.011;846711.207;-0.13640;2.89899;8.86266;2
GYRO;38.012;846711.207;0.02359;0.00163;0.02812;2
MAGN;38.012;846711.207;-8.01086;-31.31866;-24.65820;3
ACCE;38.031;846711.228;-0.11177;2.94803;8.73975;2
GYRO;38.032;846711.228;-0.00522;0.01064;0.04002;2
MAGN;38.032;846711.228;-8.09326;-31.64215;-24.73602;3
PRES;38.033;846711.241;1014.6523;3
ACCE;38.054;846711.248;-0.16524;2.94087;8.79742;2
GYRO;38.055;846711.248;-0.04060;0.02345;0.04251;2
MAGN;38.055;846711.248;-8.04138;-32.17773;-25.11444;3
LIGH;38.056;846711.207;411.6;3
LIGH;38.056;846711.258;408.6;3
ACCE;38.071;846711.268;-0.01300;2.97211;8.89549;2
GYRO;38.071;846711.268;-0.03325;0.00595;0.04724;2
MAGN;38.072;846711.268;-7.17010;-30.81512;-25.47913;3
ACCE;38.095;846711.288;0.05157;3.04184;8.89876;2
GYRO;38.096;846711.288;-0.01344;-0.00603;0.04117;2
MAGN;38.096;846711.288;-7.02057;-31.06689;-25.13428;3
PRES;38.097;846711.275;1014.6523;3
ACCE;38.115;846711.308;0.01239;3.02873;8.92587;2
GYRO;38.117;846711.308;-0.01012;-0.00914;0.02423;2
MAGN;38.117;846711.308;-7.20520;-31.43921;-24.43390;3
PRES;38.120;846711.308;1014.6523;3
SOUN;38.121;4779.12;0.14585;77.26
ACCE;38.130;846711.328;-0.05557;2.94229;8.92259;2
GYRO;38.130;846711.328;-0.02136;0.00610;0.01877;2
MAGN;38.131;846711.328;-8.34808;-30.98297;-24.65820;3
ACCE;38.150;846711.348;-0.08675;2.87874;8.99323;2
GYRO;38.150;846711.348;-0.02760;0.00960;0.02867;2
MAGN;38.151;846711.348;-8.46863;-31.10352;-24.42169;3
PRES;38.151;846711.342;1014.6523;3
LIGH;38.156;846711.308;410.4;3
LIGH;38.157;846711.359;413.4;3
ACCE;38.170;846711.369;-0.07401;2.92807;9.02225;2
GYRO;38.171;846711.369;-0.02162;0.00151;0.05321;2
MAGN;38.171;846711.369;-8.43048;-31.57349;-24.37439;3
PRES;38.179;846711.375;1014.6523;3
AHRS;38.195;846711.392;18.0904;0.7960;-159.3941;0.03487;-0.15345;-0.97142;3
ACCE;38.196;846711.389;0.16853;3.07997;8.93840;2
GYRO;38.196;846711.389;-0.02612;0.01476;0.07117;2
MAGN;38.196;846711.389;-8.01086;-31.98853;-24.98627;3
ACCE;38.209;846711.409;0.41850;3.24213;9.03690;2
GYRO;38.210;846711.409;-0.05339;0.03542;0.04517;2
MAGN;38.210;846711.409;-7.16858;-31.70929;-24.84894;3
PRES;38.210;846711.409;1014.6523;3
ACCE;38.229;846711.429;0.29236;3.13956;9.07980;2
GYRO;38.229;846711.429;-0.08200;0.04802;-0.01764;2
MAGN;38.229;846711.429;-6.87714;-31.61316;-24.94507;3
PRES;38.238;846711.442;1014.6523;3
ACCE;38.249;846711.449;0.14305;2.93236;9.16391;2
GYRO;38.249;846711.449;-0.07884;0.03891;-0.04074;2
MAGN;38.249;846711.449;-8.01086;-31.98853;-25.31433;3
LIGH;38.257;846711.409;418.4;3
LIGH;38.257;846711.459;423.9;3
ACCE;38.269;846711.469;-0.03690;2.71085;9.25316;2
GYRO;38.269;846711.469;-0.02328;0.01100;-0.02718;2
MAGN;38.270;846711.469;-7.69043;-31.50940;-25.62714;3
PRES;38.270;846711.476;1014.6523;3
ACCE;38.289;846711.489;0.08342;2.78242;9.24922;2
GYRO;38.289;846711.489;0.03429;0.03523;0.00920;2
MAGN;38.290;846711.489;-7.58972;-31.23322;-25.39978;3
ACCE;38.309;846711.510;0.33496;2.99339;8.97568;2
GYRO;38.309;846711.510;0.07182;0.10948;0.00372;2
MAGN;38.310;846711.510;-7.84302;-31.48499;-24.82300;3
ACCE;38.328;846711.530;0.10271;2.94727;8.54047;2
GYRO;38.329;846711.530;0.06029;0.16783;-0.05728;2
MAGN;38.329;846711.530;-7.93304;-31.39648;-24.73450;3
PRES;38.330;846711.510;1014.6523;3
ACCE;38.347;846711.550;-0.45264;2.72557;8.50830;2
GYRO;38.349;846711.550;-0.00552;0.14441;-0.08414;2
MAGN;38.349;846711.550;-7.54395;-31.59790;-24.93134;3
PRES;38.359;846711.543;1014.6523;3
LIGH;38.359;846711.510;425.4;3
LIGH;38.360;846711.560;425.9;3
ACCE;38.367;846711.570;-0.84813;2.58737;8.73410;2
GYRO;38.368;846711.570;-0.03630;0.07199;-0.04362;2
MAGN;38.369;846711.570;-7.17010;-31.82068;-25.15106;3
ACCE;38.388;846711.590;-0.85239;2.61469;8.91602;2
GYRO;38.389;846711.590;-0.02176;0.00906;0.03210;2
MAGN;38.389;846711.590;-6.87103;-31.72150;-25.05188;3
PRES;38.390;846711.577;1014.6523;3
AHRS;38.390;846711.589;18.0907;0.5824;-159.5182;0.03289;-0.15382;-0.97168;3
ACCE;38.409;846711.610;-0.64262;2.77545;9.01877;2
GYRO;38.410;846711.610;-0.01836;-0.03967;0.09624;2
MAGN;38.411;846711.610;-6.66656;-31.65283;-25.38910;3
PRES;38.416;846711.610;1014.6523;3
ACCE;38.428;846711.630;-0.48810;2.87634;9.35501;2
GYRO;38.429;846711.630;-0.01353;-0.05902;0.12238;2
MAGN;38.430;846711.630;-6.66656;-31.65283;-25.64240;3
ACCE;38.448;846711.651;-0.42795;2.91089;9.48360;2
GYRO;38.449;846711.651;0.01909;-0.03993;0.12839;2
MAGN;38.450;846711.651;-5.89752;-31.76270;-25.74921;3
PRES;38.451;846711.644;1014.6523;3
LIGH;38.460;846711.610;422.0;3
LIGH;38.474;846711.661;417.0;3
ACCE;38.477;846711.671;-0.38913;3.01941;9.25194;2
GYRO;38.478;846711.671;0.06699;0.01109;0.13309;2
MAGN;38.479;846711.671;-7.07550;-32.27234;-25.58594;3
PRES;38.480;846711.677;1014.6523;3
ACCE;38.487;846711.691;-0.27187;3.03285;8.75534;2
GYRO;38.489;846711.691;0.09488;0.01726;0.12668;2
MAGN;38.491;846711.691;-7.84302;-32.49054;-25.47913;3
ACCE;38.509;846711.711;-0.14099;3.12804;8.65530;2
GYRO;38.511;846711.711;0.08638;-0.04353;0.10860;2
MAGN;38.511;846711.711;-7.84302;-32.49054;-24.30573;3
PRES;38.512;846711.711;1014.6523;3
ACCE;38.526;846711.731;0.05907;3.13733;8.93864;2
GYRO;38.527;846711.731;0.07774;-0.07259;0.06908;2
MAGN;38.527;846711.731;-7.47375;-31.63147;-25.16174;3
PRES;38.535;846711.745;1014.6523;3
ACCE;38.548;846711.751;0.12097;3.10672;8.91011;2
GYRO;38.548;846711.751;0.07661;0.00461;0.00691;2
MAGN;38.548;846711.751;-7.33948;-31.31866;-25.64240;3
LIGH;38.559;846711.711;410.0;3
LIGH;38.559;846711.761;402.5;3
SOUN;38.561;464.57;0.01418;57.01
ACCE;38.565;846711.771;0.02571;3.03452;8.60181;2
GYRO;38.565;846711.771;0.06255;0.12985;-0.05733;2
MAGN;38.565;846711.771;-6.81915;-32.09686;-25.64240;3
ACCE;38.587;846711.792;-0.24956;2.84901;8.40254;2
GYRO;38.588;846711.792;0.02626;0.18419;-0.10097;2
MAGN;38.588;846711.792;-7.46765;-31.79169;-25.64240;3
AHRS;38.589;846711.787;17.9583;1.3736;-159.4074;0.03954;-0.15143;-0.97144;3
PRES;38.594;846711.778;1014.6523;3
ACCE;38.605;846711.812;-0.43790;2.79022;8.15236;2
GYRO;38.606;846711.812;0.00136;0.17172;-0.10001;2
MAGN;38.606;846711.812;-7.67517;-31.65283;-25.64240;3
ACCE;38.628;846711.832;-0.49411;2.81042;8.01891;2
GYRO;38.629;846711.832;-0.02643;0.10246;-0.08647;2
MAGN;38.630;846711.832;-7.11670;-31.37512;-24.27673;3
PRES;38.630;846711.812;1014.6523;3
ACCE;38.648;846711.852;-0.71054;2.72806;8.08925;2
GYRO;38.648;846711.852;-0.09131;0.03659;-0.06139;2
[truncated: 4,543,053 more chars]
