# Supplementary material for: Off-Line Evaluation of Mobile-Centric Indoor Positioning Systems: The Experiences from the 2017 IPIN Competition
Source: Sensors (Basel). 2018 Feb 6;18(2):487. doi: 10.3390/s18020487 (PMC5855053; doi:10.3390/s18020487)
Supplement: Supplementary file 2 [file sensors-18-00487-s002.zip › 02-Validation/UJIUB/logfile_UJIUB_R05-2017_H9.txt]

% LogFile created by the 'GetSensorData' App for Android.
% Date of creation: Thu Apr 06 15:38:52 GMT+02:00 2017
% Developed by LOPSI research group at CAR-CSIC, Spain (http://www.car.upm-csic.es/lopsi)
% Version 2.0 November 2016
% The 'GetSensorData' program stores information from Smartphone/Tablet internal sensors (Accelerometers, Gyroscopes, Magnetometers, Pressure, Ambient Light, Orientation, Sound level, GPS/GNSS positio, WiFi RSS, Cellular/GSM/3G signal strength,...) and also from external devices (e.g. RFCode RFID reader, XSens IMU or LPMS-B IMU)
%
% Phone used for this logfile:
% Manufacturer:            	HUAWEI
% Model:                   	MHA-L09
% API Android version:     	24
% Android version Release: 	7.0
%
% LogFile Data format:
% Accelerometer data: 	'ACCE;AppTimestamp(s);SensorTimestamp(s);Acc_X(m/s^2);Acc_Y(m/s^2);Acc_Z(m/s^2);Accuracy(integer)'
% Gyroscope data:     	'GYRO;AppTimestamp(s);SensorTimestamp(s);Gyr_X(rad/s);Gyr_Y(rad/s);Gyr_Z(rad/s);Accuracy(integer)'
% Magnetometer data:  	'MAGN;AppTimestamp(s);SensorTimestamp(s);Mag_X(uT);;Mag_Y(uT);Mag_Z(uT);Accuracy(integer)'
% Pressure data:      	'PRES;AppTimestamp(s);SensorTimestamp(s);Pres(mbar);Accuracy(integer)'
% Light data:         	'LIGH;AppTimestamp(s);SensorTimestamp(s);Light(lux);Accuracy(integer)'
% Proximity data:     	'PROX;AppTimestamp(s);SensorTimestamp(s);prox(?);Accuracy(integer)'
% Humidity data:      	'HUMI;AppTimestamp(s);SensorTimestamp(s);humi(Percentage);Accuracy(integer)'
% Temperature data:   	'TEMP;AppTimestamp(s);SensorTimestamp(s);temp(Celsius);Accuracy(integer)'
% Orientation data:   	'AHRS;AppTimestamp(s);SensorTimestamp(s);PitchX(deg);RollY(deg);YawZ(deg);RotVecX();RotVecY();RotVecZ();Accuracy(int)'
% GNSS/GPS data:      	'GNSS;AppTimestamp(s);SensorTimeStamp(s);Latit(deg);Long(deg);Altitude(m);Bearing(deg);Accuracy(m);Speed(m/s);SatInView;SatInUse'
% WIFI data:          	'WIFI;AppTimestamp(s);SensorTimeStamp(s);Name_SSID;MAC_BSSID;RSS(dBm);'
% Bluetooth data:     	'BLUE;AppTimestamp(s);Name;MAC_Address;RSS(dBm);'
% BLE 4.0 data:       	'BLE4;AppTimestamp(s);MajorID;MinorID;RSS(dBm);'
% Sound data:         	'SOUN;AppTimestamp(s);RMS;Pressure(Pa);SPL(dB);'
% RFID Reader data:   	'RFID;AppTimestamp(s);ReaderNumber(int);TagID(int);RSS_A(dBm);RSS_B(dBm);'
% IMU XSens data:     	'IMUX;AppTimestamp(s);SensorTimestamp(s);Counter;Acc_X(m/s^2);Acc_Y(m/s^2);Acc_Z(m/s^2);Gyr_X(rad/s);Gyr_Y(rad/s);Gyr_Z(rad/s);Mag_X(uT);;Mag_Y(uT);Mag_Z(uT);Roll(deg);Pitch(deg);Yaw(deg);Quat(1);Quat(2);Quat(3);Quat(4);Pressure(mbar);Temp(Celsius)'
% IMU LPMS-B data:    	'IMUL;AppTimestamp(s);SensorTimestamp(s);Counter;Acc_X(m/s^2);Acc_Y(m/s^2);Acc_Z(m/s^2);Gyr_X(rad/s);Gyr_Y(rad/s);Gyr_Z(rad/s);Mag_X(uT);;Mag_Y(uT);Mag_Z(uT);Roll(deg);Pitch(deg);Yaw(deg);Quat(1);Quat(2);Quat(3);Quat(4);Pressure(mbar);Temp(Celsius)'
% POSI Reference:    		'POSI;Timestamp(s);Counter;Latitude(degrees); Longitude(degrees);floor ID(0,1,2..4);Building ID(0,1,2..3);'
% 
% Note that there are two timestamps: 
%  -'AppTimestamp' is set by the Android App as data is read. It is not representative of when data is actually captured by the sensor (but has a common time reference for all sensors)
%  -'SensorTimestamp' is set by the sensor itself (the delta_time=SensorTimestamp(k)-SensorTimestamp(k-1) between two consecutive samples is an accurate estimate of the sampling interval). This timestamp is better for integrating inertial data. 

MAGN;0.029;183.603;5.31250;10.18750;-45.06250;3
GYRO;0.029;183.603;-0.42761;-0.55589;0.03787;3
ACCE;0.030;183.606;-2.39420;5.11401;4.82671;3
AHRS;0.030;183.607;29.3119;8.8099;-2.9057;0.25407;0.06789;-0.00503;3
GYRO;0.030;183.612;-0.42761;-0.55589;0.03787;3
PRES;0.031;183.613;1010.4438;3
ACCE;0.031;183.616;-1.70467;4.87459;6.43561;3
MAGN;0.031;183.623;5.31250;10.18750;-45.18750;3
GYRO;0.031;183.623;-1.08123;-0.45082;0.14050;3
ACCE;0.031;183.626;-0.35434;4.25210;9.98861;3
AHRS;0.031;183.627;29.7667;9.2740;-3.7543;0.25843;0.06970;-0.01080;3
GYRO;0.031;183.632;-0.99693;-0.60353;0.03910;3
PRES;0.032;183.632;1010.4541;3
ACCE;0.034;183.636;0.57461;3.77326;11.91355;3
MAGN;0.041;183.642;5.31250;11.06250;-45.18750;3
GYRO;0.041;183.643;-0.61942;-0.66584;-0.15760;3
ACCE;0.043;183.646;0.72784;3.79242;11.89439;3
AHRS;0.043;183.647;28.5632;8.5786;-3.3261;0.24800;0.06531;-0.00960;3
GYRO;0.067;183.652;-0.12217;-0.52168;-0.33109;3
PRES;0.067;183.652;1010.4512;3
ACCE;0.067;183.656;-0.07661;4.25210;10.98460;3
MAGN;0.067;183.663;4.87500;11.25000;-44.93750;3
GYRO;0.067;183.663;0.25779;-0.34208;-0.39218;3
LIGH;0.068;183.665;15812.0;3
ACCE;0.068;183.667;-1.05345;4.52025;9.67257;3
AHRS;0.068;183.668;27.2459;6.9124;-2.6281;0.23639;0.05318;-0.00805;3
GYRO;0.068;183.672;0.39218;-0.24312;-0.34086;3
PRES;0.069;183.672;1010.4395;3
ACCE;0.073;183.676;-1.67594;4.62560;8.56167;3
MAGN;0.079;183.682;4.18750;11.81250;-44.50000;3
GYRO;0.091;183.683;0.34208;-0.23579;-0.24557;3
ACCE;0.091;183.687;-1.80044;4.59687;7.94875;3
AHRS;0.091;183.687;27.4843;6.7971;-3.1302;0.23862;0.05109;-0.01241;3
GYRO;0.092;183.692;0.21747;-0.25290;-0.16005;3
PRES;0.092;183.692;1010.4409;3
ACCE;0.093;183.696;-1.70467;4.57771;7.69975;3
MAGN;0.100;183.703;4.00000;12.12500;-44.50000;3
GYRO;0.100;183.704;0.06842;-0.24068;-0.10263;3
ACCE;0.104;183.706;-1.52271;4.62560;7.74764;3
AHRS;0.104;183.707;27.9380;7.1634;-3.8916;0.24284;0.05241;-0.01781;3
GYRO;0.108;183.712;-0.07086;-0.21258;-0.07086;3
PRES;0.109;183.712;1010.4409;3
ACCE;0.113;183.716;-1.37906;4.68306;7.80510;3
MAGN;0.119;183.723;3.62500;12.43750;-44.18750;3
GYRO;0.119;183.723;-0.17959;-0.18082;-0.04398;3
ACCE;0.122;183.726;-1.35991;4.73094;7.86256;3
AHRS;0.123;183.727;28.0002;6.9760;-3.9977;0.24339;0.05057;-0.01907;3
GYRO;0.128;183.732;-0.27245;-0.17715;-0.01955;3
PRES;0.128;183.732;1010.4478;3
ACCE;0.133;183.736;-1.14922;4.65433;8.18817;3
MAGN;0.139;183.743;3.06250;12.31250;-43.87500;3
GYRO;0.140;183.744;-0.35064;-0.23335;-0.01833;3
ACCE;0.143;183.746;-0.49799;4.50110;8.66701;3
AHRS;0.143;183.747;27.9650;7.0063;-4.2111;0.24319;0.05039;-0.02083;3
GYRO;0.148;183.752;-0.38362;-0.29322;-0.07453;3
PRES;0.149;183.752;1010.4634;3
ACCE;0.153;183.756;-0.17238;4.44364;9.02135;3
MAGN;0.159;183.762;2.62500;12.62500;-43.87500;3
GYRO;0.159;183.763;-0.34208;-0.27245;-0.17226;3
ACCE;0.163;183.767;-0.21069;4.45322;9.44273;3
AHRS;0.163;183.767;27.5641;6.7120;-4.1997;0.23974;0.04810;-0.02159;3
GYRO;0.170;183.772;-0.23457;-0.23213;-0.26878;3
PRES;0.170;183.772;1010.4521;3
ACCE;0.173;183.776;-0.55545;4.42448;9.56723;3
MAGN;0.179;183.783;2.50000;12.62500;-44.06250;3
GYRO;0.180;183.783;-0.10263;-0.20036;-0.32742;3
ACCE;0.183;183.787;-0.99599;4.41491;9.53850;3
AHRS;0.183;183.787;27.0462;6.0612;-4.0234;0.23517;0.04318;-0.02173;3
GYRO;0.188;183.792;0.02077;-0.20281;-0.33353;3
PRES;0.189;183.792;1010.4536;3
ACCE;0.192;183.796;-1.29287;4.34787;9.21289;3
MAGN;0.199;183.803;2.06250;13.37500;-44.06250;3
GYRO;0.199;183.803;0.11118;-0.24190;-0.29444;3
ACCE;0.202;183.806;-1.35991;4.28083;8.55209;3
AHRS;0.203;183.807;26.8903;6.0066;-4.4408;0.23400;0.04192;-0.02546;3
GYRO;0.208;183.812;0.15516;-0.28588;-0.23213;3
PRES;0.208;183.812;1010.4531;3
ACCE;0.213;183.816;-1.35033;4.31914;8.10198;3
MAGN;0.219;183.823;1.75000;13.25000;-44.06250;3
GYRO;0.220;183.823;0.13928;-0.28711;-0.15394;3
ACCE;0.223;183.826;-1.26414;4.41491;7.87214;3
AHRS;0.224;183.827;26.9370;6.1522;-5.0400;0.23464;0.04191;-0.03021;3
GYRO;0.228;183.832;0.07208;-0.26878;-0.08308;3
PRES;0.229;183.832;1010.4683;3
ACCE;0.233;183.836;-1.24498;4.45322;7.53695;3
MAGN;0.239;183.842;1.62500;13.25000;-44.18750;3
GYRO;0.239;183.843;-0.03421;-0.25779;-0.04276;3
ACCE;0.242;183.846;-1.30245;4.54898;7.35499;3
AHRS;0.243;183.847;27.0773;5.9195;-5.2584;0.23585;0.03942;-0.03246;3
GYRO;0.248;183.852;-0.17959;-0.24557;-0.02566;3
PRES;0.249;183.852;1010.4595;3
ACCE;0.253;183.856;-1.20668;4.59687;7.57525;3
MAGN;0.259;183.863;1.62500;12.93750;-44.06250;3
GYRO;0.260;183.863;-0.35308;-0.27000;-0.02688;3
ACCE;0.263;183.867;-1.02472;4.48195;7.85298;3
AHRS;0.263;183.867;27.2928;5.9660;-5.5651;0.23779;0.03907;-0.03485;3
GYRO;0.269;183.872;-0.52168;-0.33842;-0.04398;3
PRES;0.269;183.872;1010.4468;3
ACCE;0.272;183.876;-0.84276;4.31914;8.45632;3
MAGN;0.279;183.883;1.62500;12.81250;-44.18750;3
GYRO;0.279;183.883;-0.68661;-0.52901;-0.10140;3
ACCE;0.282;183.886;-0.56503;4.25210;9.68215;3
AHRS;0.283;183.887;26.8858;5.6643;-5.5307;0.23424;0.03680;-0.03539;3
GYRO;0.288;183.892;-0.68661;-0.52901;-0.10140;3
PRES;0.288;183.892;1010.4468;3
ACCE;0.292;183.896;-0.59376;4.19464;10.06522;3
MAGN;0.299;183.903;1.62500;12.81250;-43.87500;3
GYRO;0.300;183.903;-0.41172;-0.79046;-0.15149;3
ACCE;0.303;183.907;-0.64165;4.12760;9.85453;3
AHRS;0.303;183.907;25.9437;4.9391;-5.4702;0.22601;0.03124;-0.03680;3
GYRO;0.308;183.912;-0.18815;-0.85032;-0.15149;3
PRES;0.309;183.912;1010.4473;3
ACCE;0.313;183.916;-0.57461;4.01268;9.82580;3
MAGN;0.319;183.922;1.50000;12.93750;-43.87500;3
GYRO;0.319;183.923;-0.00489;-0.93340;-0.14294;3
ACCE;0.323;183.926;-0.43096;3.87861;9.58638;3
AHRS;0.323;183.927;25.4550;4.1637;-5.5197;0.22162;0.02479;-0.03894;3
GYRO;0.328;183.932;0.11729;-1.01281;-0.14539;3
PRES;0.329;183.932;1010.4517;3
ACCE;0.332;183.936;-0.38307;3.90734;8.96389;3
MAGN;0.339;183.943;0.93750;13.06250;-43.75000;3
GYRO;0.339;183.943;0.16982;-1.02014;-0.16005;3
ACCE;0.342;183.946;-0.37350;4.11803;8.56167;3
AHRS;0.343;183.947;25.2282;3.1253;-5.6724;0.21935;0.01578;-0.04232;3
GYRO;0.348;183.952;0.14539;-0.99693;-0.18204;3
PRES;0.348;183.952;1010.4478;3
ACCE;0.353;183.956;-0.36392;4.35745;8.38928;3
MAGN;0.359;183.962;0.50000;13.68750;-43.93750;3
GYRO;0.359;183.963;0.05742;-0.96761;-0.21258;3
ACCE;0.363;183.967;-0.25857;4.54898;8.22648;3
AHRS;0.363;183.967;25.4089;2.1490;-5.7212;0.22052;0.00730;-0.04456;3
GYRO;0.368;183.972;-0.07941;-0.92974;-0.26145;3
PRES;0.368;183.972;1010.4468;3
SOUN;0.372;376.64;0.01149;55.19
ACCE;0.374;183.976;-0.27773;4.69264;7.97748;3
MAGN;0.379;183.983;-0.62500;13.87500;-43.75000;3
GYRO;0.379;183.983;-0.26145;-0.88331;-0.34575;3
ACCE;0.383;183.986;-0.37350;4.80756;7.60398;3
AHRS;0.384;183.988;25.6784;1.1964;-6.0145;0.22243;-0.00149;-0.04883;3
GYRO;0.388;183.992;-0.49602;-0.83322;-0.45082;3
PRES;0.388;183.992;1010.4624;3
ACCE;0.392;183.996;-0.28730;4.74052;7.19218;3
MAGN;0.400;184.003;-1.87500;13.87500;-43.93750;3
GYRO;0.401;184.004;-0.77702;-0.79779;-0.53390;3
ACCE;0.403;184.006;0.27773;4.45322;6.89530;3
AHRS;0.403;184.007;25.3684;0.4372;-6.3364;0.21945;-0.00842;-0.05308;3
GYRO;0.408;184.012;-1.10200;-0.82589;-0.55589;3
LIGH;0.410;184.013;16982.0;3
PRES;0.410;184.014;1010.4575;3
GNSS;0.412;1491485931.784;39.993735;-0.073904;167.169;0.000;16.0;0.3;20;16
ACCE;0.418;184.016;0.26815;4.04141;7.75721;3
MAGN;0.419;184.023;-2.68750;14.06250;-43.93750;3
GNSS;0.419;1491485931.784;39.993735;-0.073904;167.169;0.000;16.0;0.3;20;16
GYRO;0.421;184.023;-1.42942;-0.90897;-0.53512;3
ACCE;0.423;184.026;0.87149;3.51469;9.88326;3
AHRS;0.423;184.027;24.9929;-0.3744;-6.8356;0.21580;-0.01608;-0.05891;3
GYRO;0.428;184.032;-1.62857;-1.06168;-0.52901;3
PRES;0.429;184.032;1010.4639;3
ACCE;0.433;184.036;1.25456;3.21781;10.31422;3
MAGN;0.439;184.042;-3.43750;14.37500;-43.93750;3
GYRO;0.440;184.043;-1.62734;-1.10811;-0.53512;3
ACCE;0.443;184.046;1.14922;3.53384;11.16656;3
AHRS;0.443;184.047;23.3531;-1.0715;-7.4162;0.20136;-0.02223;-0.06522;3
GYRO;0.448;184.052;-1.53694;-1.12521;-0.49602;3
PRES;0.449;184.052;1010.4648;3
ACCE;0.453;184.056;0.35434;3.82115;9.87369;3
MAGN;0.460;184.063;-4.68750;14.87500;-43.06250;3
GYRO;0.460;184.063;-1.53083;-1.20218;-0.33720;3
ACCE;0.463;184.067;0.06704;3.53384;8.02536;3
AHRS;0.464;184.068;21.2642;-2.3768;-7.9168;0.18261;-0.03307;-0.07165;3
GYRO;0.468;184.072;-1.52594;-0.94806;-0.14783;3
PRES;0.469;184.072;1010.4707;3
ACCE;0.473;184.076;0.25857;2.96881;7.24964;3
MAGN;0.479;184.083;-5.12500;15.56250;-42.50000;3
GYRO;0.479;184.083;-1.51250;-0.41905;0.00000;3
ACCE;0.483;184.086;0.37350;2.51870;7.42203;3
AHRS;0.483;184.087;19.5198;-3.4939;-8.2883;0.16683;-0.04221;-0.07634;3
GYRO;0.488;184.092;-1.49418;0.14539;0.09041;3
PRES;0.489;184.092;1010.4731;3
ACCE;0.492;184.096;0.21069;2.35589;7.98706;3
MAGN;0.499;184.103;-5.25000;16.62500;-42.06250;3
GYRO;0.500;184.104;-1.48196;0.59987;0.13806;3
ACCE;0.503;184.106;0.00958;2.24097;8.38928;3
AHRS;0.503;184.107;17.8397;-3.8582;-8.4590;0.15209;-0.04459;-0.07802;3
GYRO;0.508;184.112;-1.49540;0.89186;0.16738;3
PRES;0.509;184.112;1010.4614;3
ACCE;0.513;184.116;-0.03831;2.07817;8.96389;3
MAGN;0.519;184.122;-5.68750;17.93750;-41.43750;3
GYRO;0.519;184.123;-1.55038;1.01404;0.19059;3
ACCE;0.523;184.126;0.04788;1.73340;10.16099;3
AHRS;0.523;184.127;16.1247;-3.1368;-8.3285;0.13786;-0.03721;-0.07570;3
GYRO;0.528;184.132;-1.65056;0.93218;0.19914;3
PRES;0.529;184.133;1010.4683;3
ACCE;0.533;184.136;0.12450;1.60890;10.70687;3
MAGN;0.540;184.143;-5.75000;19.31250;-40.68750;3
GYRO;0.540;184.143;-1.87413;0.23213;0.19548;3
ACCE;0.543;184.146;-0.03831;1.78129;10.47703;3
AHRS;0.544;184.147;14.0414;-1.8544;-8.3041;0.12073;-0.02487;-0.07382;3
GYRO;0.548;184.152;-1.87413;0.23213;0.19548;3
PRES;0.549;184.152;1010.4580;3
ACCE;0.553;184.156;-0.36392;1.96325;10.17057;3
MAGN;0.560;184.163;-5.18750;20.75000;-40.56250;3
GYRO;0.560;184.163;-1.91323;-0.22113;0.30543;3
ACCE;0.563;184.167;-0.22984;1.88663;10.27591;3
AHRS;0.563;184.167;11.8818;-1.6145;-8.1275;0.10224;-0.02131;-0.07193;3
GYRO;0.568;184.172;-1.82160;-0.26389;0.36652;3
PRES;0.569;184.172;1010.4678;3
ACCE;0.573;184.176;0.18196;1.57060;10.36211;3
MAGN;0.579;184.183;-5.06250;21.62500;-40.43750;3
GYRO;0.580;184.183;-1.67988;-0.30299;0.40561;3
ACCE;0.583;184.186;0.30646;1.30245;10.27591;3
AHRS;0.583;184.187;9.7124;-1.6721;-7.9821;0.08343;-0.02039;-0.07058;3
GYRO;0.588;184.192;-1.50395;-0.28833;0.42638;3
PRES;0.589;184.192;1010.4697;3
ACCE;0.593;184.196;0.36392;1.01514;9.92157;3
MAGN;0.599;184.203;-5.37500;22.68750;-39.81250;3
GYRO;0.600;184.203;-1.31458;-0.16371;0.42272;3
ACCE;0.603;184.206;0.51715;0.69911;9.60554;3
AHRS;0.603;184.207;7.7709;-2.0826;-7.5864;0.06640;-0.02257;-0.06722;3
GYRO;0.608;184.212;-1.12766;0.04887;0.39951;3
PRES;0.609;184.212;1010.4697;3
ACCE;0.613;184.216;0.53630;0.46926;9.63427;3
MAGN;0.619;184.223;-5.31250;24.12500;-39.25000;3
GYRO;0.620;184.223;-0.94562;0.27122;0.36408;3
ACCE;0.623;184.227;0.47884;0.41180;10.18015;3
AHRS;0.624;184.227;6.1168;-2.3689;-7.1351;0.05195;-0.02392;-0.06322;3
GYRO;0.628;184.232;-0.75992;0.41783;0.33231;3
PRES;0.628;184.232;1010.4722;3
ACCE;0.633;184.236;0.29688;0.48842;10.59195;3
MAGN;0.639;184.242;-5.43750;25.18750;-38.81250;3
GYRO;0.640;184.243;-0.57421;0.48014;0.31032;3
ACCE;0.643;184.246;0.16281;0.45011;10.75475;3
AHRS;0.643;184.247;5.0207;-2.1207;-6.8086;0.04262;-0.02106;-0.06012;3
GYRO;0.648;184.252;-0.39828;0.49236;0.29444;3
PRES;0.649;184.252;1010.4678;3
ACCE;0.652;184.256;0.04788;0.30646;10.53449;3
MAGN;0.659;184.263;-5.31250;25.75000;-38.75000;3
GYRO;0.660;184.263;-0.24923;0.51924;0.27367;3
ACCE;0.663;184.267;0.09577;0.19154;10.71645;3
AHRS;0.663;184.267;4.2264;-1.5338;-6.5122;0.03605;-0.01545;-0.05725;3
GYRO;0.668;184.272;-0.11484;0.50824;0.23579;3
PRES;0.669;184.272;1010.4648;3
ACCE;0.673;184.276;0.16281;0.19154;10.80264;3
MAGN;0.679;184.283;-5.06250;26.93750;-37.68750;3
GYRO;0.679;184.283;0.01833;0.45326;0.17959;3
ACCE;0.683;184.286;0.04788;0.33519;10.76433;3
AHRS;0.683;184.287;3.9409;-1.0137;-6.3086;0.03384;-0.01072;-0.05529;3
GYRO;0.688;184.292;0.15760;0.40684;0.12828;3
PRES;0.689;184.292;1010.4727;3
ACCE;0.693;184.296;0.00000;0.45969;10.63983;3
MAGN;0.699;184.303;-4.50000;27.37500;-37.37500;3
GYRO;0.700;184.303;0.30177;0.35308;0.10018;3
ACCE;0.703;184.307;-0.06704;0.58419;10.20888;3
AHRS;0.703;184.307;3.8242;-0.4820;-6.1224;0.03309;-0.00598;-0.05351;3
GYRO;0.708;184.312;0.43494;0.31643;0.09163;3
PRES;0.709;184.312;1010.4600;3
ACCE;0.713;184.316;-0.24900;0.67038;9.75877;3
MAGN;0.719;184.322;-4.06250;27.31250;-36.93750;3
GYRO;0.720;184.323;0.53634;0.33353;0.10263;3
ACCE;0.723;184.326;-0.50757;0.64165;9.53850;3
AHRS;0.723;184.327;4.1737;-0.1217;-6.0805;0.03631;-0.00299;-0.05304;3
GYRO;0.729;184.332;0.58032;0.36285;0.12462;3
PRES;0.729;184.332;1010.4722;3
ACCE;0.733;184.336;-0.51715;0.56503;9.61511;3
MAGN;0.739;184.343;-3.50000;27.31250;-37.25000;3
GYRO;0.740;184.343;0.56444;0.36285;0.13561;3
ACCE;0.743;184.346;-0.41180;0.60334;9.65342;3
AHRS;0.743;184.347;4.7244;0.4644;-6.0793;0.04137;0.00186;-0.05282;3
GYRO;0.749;184.352;0.49602;0.32376;0.11362;3
PRES;0.749;184.352;1010.4634;3
ACCE;0.753;184.356;-0.41180;0.71826;9.49062;3
MAGN;0.760;184.363;-3.50000;27.18750;-37.37500;3
GYRO;0.760;184.363;0.40073;0.29322;0.07330;3
LIGH;0.761;184.365;26719.0;3
ACCE;0.764;184.367;-0.45011;0.83318;9.35654;3
AHRS;0.765;184.368;5.3776;0.8273;-6.0159;0.04722;0.00474;-0.05208;3
GYRO;0.768;184.372;0.30665;0.28711;0.04276;3
PRES;0.769;184.372;1010.4658;3
ACCE;0.773;184.376;-0.55545;0.93853;9.28950;3
MAGN;0.780;184.383;-3.12500;26.56250;-38.25000;3
GYRO;0.780;184.383;0.22969;0.29077;0.04276;3
ACCE;0.783;184.386;-0.64165;1.06303;9.20331;3
AHRS;0.783;184.387;5.7856;1.2759;-6.0079;0.05098;0.00846;-0.05177;3
GYRO;0.788;184.392;0.17226;0.29566;0.08308;3
PRES;0.789;184.393;1010.4697;3
ACCE;0.793;184.396;-0.70868;1.12049;9.27993;3
MAGN;0.802;184.406;-2.68750;26.12500;-38.56250;3
GYRO;0.803;184.406;0.07819;0.20159;0.18692;3
ACCE;0.805;184.409;-0.60334;1.06303;9.41400;3
AHRS;0.807;184.411;6.0926;1.6270;-6.0111;0.05381;0.01137;-0.05160;3
GYRO;0.809;184.412;0.07819;0.20159;0.18570;3
PRES;0.809;184.413;1010.4585;3
ACCE;0.813;184.416;-0.29688;0.95768;9.43316;3
MAGN;0.819;184.423;-2.68750;25.81250;-38.93750;3
GYRO;0.820;184.423;-0.04398;0.02566;0.13195;3
ACCE;0.823;184.426;-0.07661;0.99599;9.30866;3
AHRS;0.823;184.427;6.1641;1.8710;-5.8683;0.05452;0.01353;-0.05023;3
GYRO;0.828;184.432;-0.10018;0.03054;0.04643;3
PRES;0.829;184.432;1010.4575;3
ACCE;0.833;184.436;-0.09577;0.98641;9.14585;3
MAGN;0.839;184.442;-2.68750;26.00000;-38.68750;3
GYRO;0.839;184.443;-0.14905;0.09407;-0.04032;3
ACCE;0.843;184.447;-0.17238;0.90980;9.29908;3
AHRS;0.843;184.447;6.1232;1.8448;-5.7925;0.05415;0.01336;-0.04959;3
GYRO;0.848;184.452;-0.18692;0.14172;-0.11240;3
PRES;0.849;184.452;1010.4644;3
ACCE;0.853;184.456;-0.41180;0.82361;9.60554;3
MAGN;0.859;184.463;-2.37500;25.81250;-38.68750;3
GYRO;0.860;184.463;-0.20892;0.11118;-0.16371;3
ACCE;0.863;184.466;-0.59376;0.78530;9.93115;3
AHRS;0.863;184.467;5.9273;1.8848;-5.7950;0.05246;0.01379;-0.04963;3
GYRO;0.868;184.472;-0.20403;0.01222;-0.18937;3
PRES;0.869;184.472;1010.4526;3
ACCE;0.873;184.476;-0.54588;0.78530;10.01734;3
MAGN;0.879;184.483;-2.25000;25.81250;-38.68750;3
GYRO;0.880;184.483;-0.16249;-0.09652;-0.20036;3
ACCE;0.883;184.486;-0.45969;0.79487;9.95030;3
AHRS;0.884;184.487;5.6842;2.0076;-6.0174;0.05043;0.01487;-0.05155;3
GYRO;0.889;184.492;-0.09041;-0.15638;-0.20159;3
PRES;0.889;184.492;1010.4648;3
ACCE;0.893;184.496;-0.49799;0.81403;9.91199;3
MAGN;0.899;184.503;-2.12500;26.12500;-38.81250;3
GYRO;0.900;184.503;-0.00122;-0.15760;-0.17715;3
ACCE;0.903;184.506;-0.56503;0.74699;9.86411;3
AHRS;0.903;184.507;5.4321;1.9722;-6.2740;0.04825;0.01457;-0.05384;3
GYRO;0.908;184.512;0.08796;-0.11973;-0.12584;3
PRES;0.909;184.512;1010.4697;3
ACCE;0.913;184.516;-0.66080;0.67038;9.84496;3
MAGN;0.920;184.523;-1.81250;26.12500;-38.68750;3
GYRO;0.920;184.523;0.16860;-0.05009;-0.06109;3
ACCE;0.923;184.526;-0.74699;0.62249;9.98861;3
AHRS;0.923;184.527;5.4223;1.8260;-6.4473;0.04812;0.01323;-0.05541;3
SOUN;0.924;1514.23;0.04621;67.27
GYRO;0.929;184.532;0.23091;0.00244;-0.00244;3
PRES;0.929;184.532;1010.4736;3
ACCE;0.933;184.536;-0.60334;0.69911;10.32380;3
MAGN;0.939;184.543;-1.43750;25.93750;-38.68750;3
GYRO;0.940;184.543;0.27733;-0.01344;0.02688;3
ACCE;0.943;184.547;-0.36392;0.85234;10.24718;3
AHRS;0.944;184.547;5.4808;1.9726;-6.6383;0.04872;0.01440;-0.05700;3
GYRO;0.948;184.552;0.31521;-0.05864;0.02199;3
PRES;0.949;184.552;1010.4663;3
ACCE;0.953;184.556;-0.14365;0.98641;10.02692;3
MAGN;0.959;184.563;-1.43750;26.12500;-38.93750;3
GYRO;0.960;184.563;0.34331;-0.09041;-0.01710;3
ACCE;0.963;184.566;-0.04788;1.12049;9.75877;3
AHRS;0.963;184.567;5.7962;1.9879;-6.5527;0.05146;0.01441;-0.05619;3
GYRO;0.968;184.572;0.35797;-0.09896;-0.07575;3
PRES;0.969;184.572;1010.4683;3
ACCE;0.973;184.576;-0.23942;1.37906;9.66300;3
MAGN;0.979;184.583;-1.68750;26.12500;-39.06250;3
GYRO;0.980;184.583;0.35308;-0.10629;-0.12095;3
ACCE;0.983;184.586;-0.45011;1.25456;9.69173;3
AHRS;0.984;184.587;6.2132;1.7586;-6.5126;0.05497;0.01222;-0.05588;3
GYRO;0.988;184.592;0.32498;-0.15394;-0.13195;3
PRES;0.990;184.592;1010.4702;3
ACCE;0.993;184.596;-0.42138;1.00556;9.78750;3
MAGN;0.999;184.603;-1.81250;25.93750;-39.25000;3
GYRO;1.000;184.603;0.28466;-0.22846;-0.13195;3
ACCE;1.003;184.606;-0.36392;1.12049;9.76834;3
AHRS;1.003;184.607;6.6107;1.6803;-6.6107;0.05840;0.01129;-0.05671;3
GYRO;1.008;184.612;0.25412;-0.27245;-0.12095;3
PRES;1.009;184.612;1010.4629;3
ACCE;1.013;184.616;-0.34477;1.28329;10.22803;3
MAGN;1.019;184.623;-2.12500;25.56250;-40.00000;3
GYRO;1.020;184.623;0.24557;-0.29199;-0.08186;3
ACCE;1.023;184.627;-0.16281;1.47483;10.58237;3
AHRS;1.024;184.627;6.9062;1.4915;-6.8041;0.06089;0.00939;-0.05845;3
GYRO;1.028;184.632;0.27000;-0.33598;-0.02566;3
PRES;1.029;184.632;1010.4604;3
ACCE;1.033;184.636;-0.06704;1.60890;10.68772;3
MAGN;1.039;184.642;-2.25000;25.25000;-40.56250;3
GYRO;1.039;184.643;0.32742;-0.38362;0.02688;3
ACCE;1.043;184.647;-0.10534;1.59933;10.27591;3
AHRS;1.043;184.647;7.1823;1.1967;-6.8535;0.06314;0.00666;-0.05900;3
GYRO;1.051;184.652;0.40684;-0.40684;0.06842;3
PRES;1.051;184.652;1010.4624;3
ACCE;1.053;184.656;-0.14365;1.48441;9.95030;3
MAGN;1.059;184.663;-2.25000;24.93750;-40.68750;3
GYRO;1.060;184.663;0.49236;-0.33353;0.04765;3
ACCE;1.063;184.666;-0.19154;1.50356;9.72046;3
AHRS;1.063;184.667;7.6377;0.7348;-6.8133;0.06686;0.00243;-0.05886;3
GYRO;1.068;184.672;0.49236;-0.33353;0.04765;3
PRES;1.069;184.672;1010.4658;3
ACCE;1.073;184.676;-0.26815;1.44610;9.60554;3
MAGN;1.079;184.683;-2.50000;24.81250;-40.56250;3
GYRO;1.079;184.683;0.30421;-0.43249;-0.06720;3
ACCE;1.083;184.686;0.00000;0.97683;9.35654;3
AHRS;1.083;184.687;8.1985;0.3829;-6.6906;0.07156;-0.00084;-0.05796;3
GYRO;1.088;184.692;0.15272;-0.43249;-0.16249;3
PRES;1.089;184.692;1010.4761;3
ACCE;1.093;184.696;0.00958;1.31202;9.14585;3
MAGN;1.099;184.703;-2.50000;24.50000;-40.43750;3
GYRO;1.100;184.703;0.01833;-0.41050;-0.22846;3
ACCE;1.103;184.706;-0.05746;1.83875;9.67257;3
AHRS;1.103;184.707;8.3853;-0.0883;-6.7861;0.07294;-0.00509;-0.05908;3
GYRO;1.108;184.712;-0.07697;-0.41172;-0.22113;3
LIGH;1.110;184.713;30993.0;3
PRES;1.110;184.714;1010.4785;3
ACCE;1.112;184.716;-0.23942;1.98240;10.42914;3
MAGN;1.119;184.722;-2.62500;24.68750;-40.25000;3
GYRO;1.119;184.723;-0.13317;-0.52412;-0.17104;3
ACCE;1.123;184.726;-0.22027;1.80044;11.17613;3
AHRS;1.123;184.727;8.4019;-0.4537;-6.9205;0.07288;-0.00836;-0.06048;3
GYRO;1.128;184.732;-0.15272;-0.71105;-0.12706;3
PRES;1.129;184.732;1010.4800;3
ACCE;1.133;184.736;-0.12450;1.71425;11.29106;3
MAGN;1.139;184.743;-3.50000;24.56250;-40.12500;3
GYRO;1.140;184.743;-0.13683;-0.88575;-0.09774;3
ACCE;1.143;184.747;-0.40223;2.22182;10.56322;3
AHRS;1.143;184.747;8.3014;-0.8637;-7.2136;0.07176;-0.01206;-0.06329;3
GYRO;1.148;184.752;-0.10507;-0.94318;-0.01955;3
PRES;1.149;184.752;1010.4731;3
ACCE;1.153;184.756;-0.44053;2.96881;9.50019;3
MAGN;1.160;184.763;-4.06250;24.56250;-39.68750;3
GYRO;1.160;184.763;-0.06475;-0.85399;0.15516;3
ACCE;1.165;184.766;-0.28730;3.56257;9.05008;3
AHRS;1.166;184.767;8.1424;-1.8120;-7.2308;0.06985;-0.02022;-0.06401;3
GYRO;1.170;184.772;-0.01466;-0.69639;0.44227;3
PRES;1.171;184.772;1010.4565;3
ACCE;1.173;184.776;0.17238;2.64320;9.25119;3
MAGN;1.180;184.783;-4.31250;24.68750;-39.37500;3
GYRO;1.181;184.784;0.05376;-0.55955;0.74648;3
ACCE;1.183;184.786;1.21625;0.10534;9.88326;3
AHRS;1.184;184.787;8.8721;-2.5096;-7.1842;0.07581;-0.02664;-0.06414;3
GYRO;1.188;184.792;0.14783;-0.44593;0.84422;3
PRES;1.189;184.792;1010.4702;3
ACCE;1.193;184.796;2.34632;-2.07817;10.59195;3
MAGN;1.199;184.803;-4.75000;24.68750;-39.37500;3
GYRO;1.200;184.803;0.27489;-0.36652;0.57421;3
ACCE;1.203;184.806;2.26013;-1.81002;10.86010;3
AHRS;1.203;184.807;8.8872;-3.2453;-6.2329;0.07580;-0.03240;-0.05637;3
GYRO;1.208;184.812;0.39951;-0.32376;0.05986;3
PRES;1.208;184.812;1010.4727;3
ACCE;1.212;184.816;1.23541;0.40223;10.44830;3
MAGN;1.219;184.823;-5.18750;24.75000;-39.56250;3
GYRO;1.220;184.823;0.46670;-0.34208;-0.36163;3
ACCE;1.222;184.826;0.52672;1.71425;10.14184;3
AHRS;1.223;184.827;8.0650;-4.3590;-5.2474;0.06846;-0.04111;-0.04830;3
GYRO;1.230;184.832;0.43982;-0.46670;-0.53512;3
PRES;1.230;184.832;1010.4707;3
ACCE;1.234;184.836;0.45011;1.95367;9.94073;3
MAGN;1.240;184.842;-5.43750;24.87500;-39.37500;3
GYRO;1.240;184.843;0.31765;-0.70250;-0.55100;3
ACCE;1.245;184.847;0.53630;1.83875;10.35253;3
AHRS;1.245;184.847;8.6275;-4.6585;-5.5468;0.07311;-0.04412;-0.05126;3
GYRO;1.250;184.852;0.14661;-1.01159;-0.52412;3
PRES;1.250;184.852;1010.4795;3
ACCE;1.253;184.856;0.84276;1.50356;11.15698;3
MAGN;1.260;184.863;-5.87500;24.75000;-39.37500;3
GYRO;1.261;184.865;-0.02443;-1.39155;-0.52657;3
ACCE;1.263;184.867;1.07260;1.28329;11.68370;3
AHRS;1.266;184.867;9.1019;-5.1825;-6.2607;0.07668;-0.04933;-0.05796;3
GYRO;1.268;184.872;-0.15272;-1.85214;-0.57421;3
PRES;1.269;184.872;1010.4790;3
ACCE;1.273;184.876;1.30245;1.17795;11.57836;3
WIFI;1.279;184.852;WAP116;20:17:FF:FF:F1:16;-72
WIFI;1.279;184.853;WAP124;20:17:FF:FF:F1:24;-76
WIFI;1.279;180.822;WAP320;20:17:FF:FF:F3:20;-76
WIFI;1.279;180.822;WAP123;20:17:FF:FF:F1:23;-87
WIFI;1.279;176.738;WAP130;20:17:FF:FF:F1:30;-78
WIFI;1.279;184.853;WAP065;20:17:FF:FF:F0:65;-77
WIFI;1.279;184.853;WAP240;20:17:FF:FF:F2:40;-79
WIFI;1.279;176.738;WAP318;20:17:FF:FF:F3:18;-87
WIFI;1.279;180.822;WAP143;20:17:FF:FF:F1:43;-83
WIFI;1.279;184.853;WAP142;20:17:FF:FF:F1:42;-87
WIFI;1.279;184.852;WAP265;20:17:FF:FF:F2:65;-81
WIFI;1.279;184.853;WAP131;20:17:FF:FF:F1:31;-77
WIFI;1.279;184.853;WAP110;20:17:FF:FF:F1:10;-72
WIFI;1.279;184.853;WAP058;20:17:FF:FF:F0:58;-82
WIFI;1.279;184.853;WAP314;20:17:FF:FF:F3:14;-72
WIFI;1.279;184.853;WAP192;20:17:FF:FF:F1:92;-66
WIFI;1.279;184.853;WAP014;20:17:FF:FF:F0:14;-68
WIFI;1.279;176.738;WAP173;20:17:FF:FF:F1:73;-78
WIFI;1.279;184.852;WAP008;20:17:FF:FF:F0:08;-78
WIFI;1.279;180.822;WAP205;20:17:FF:FF:F2:05;-91
WIFI;1.279;176.738;WAP188;20:17:FF:FF:F1:88;-89
WIFI;1.279;184.853;WAP010;20:17:FF:FF:F0:10;-85
WIFI;1.279;180.822;WAP029;20:17:FF:FF:F0:29;-83
WIFI;1.279;184.853;WAP129;20:17:FF:FF:F1:29;-82
WIFI;1.279;180.822;WAP279;20:17:FF:FF:F2:79;-87
WIFI;1.279;184.852;WAP214;20:17:FF:FF:F2:14;-77
WIFI;1.279;184.852;WAP234;20:17:FF:FF:F2:34;-82
WIFI;1.279;184.853;WAP018;20:17:FF:FF:F0:18;-83
WIFI;1.279;184.853;WAP042;20:17:FF:FF:F0:42;-85
WIFI;1.279;184.853;WAP031;20:17:FF:FF:F0:31;-85
WIFI;1.279;184.853;WAP227;20:17:FF:FF:F2:27;-87
WIFI;1.279;184.853;WAP218;20:17:FF:FF:F2:18;-92
WIFI;1.279;184.853;WAP213;20:17:FF:FF:F2:13;-88
MAGN;1.299;184.883;-6.25000;24.75000;-39.68750;3
GYRO;1.300;184.883;-0.22846;-2.32373;-0.62186;3
ACCE;1.300;184.886;1.74298;0.80445;10.71645;3
AHRS;1.300;184.887;9.1298;-6.5864;-6.6783;0.07599;-0.06179;-0.06253;3
GYRO;1.301;184.892;-0.25168;-2.70369;-0.65118;3
PRES;1.301;184.892;1010.4727;3
ACCE;1.301;184.896;2.18351;0.76614;8.99262;3
MAGN;1.301;184.903;-7.50000;24.75000;-39.43750;3
GYRO;1.301;184.903;-0.21502;-2.80998;-0.69028;3
ACCE;1.304;184.906;2.47082;1.31202;7.52737;3
AHRS;1.304;184.907;8.6770;-9.1248;-7.4466;0.07010;-0.08405;-0.07055;3
GYRO;1.309;184.912;-0.10263;-2.49844;-0.74281;3
PRES;1.309;184.913;1010.4800;3
ACCE;1.313;184.916;2.40378;1.96325;7.50822;3
MAGN;1.320;184.923;-8.93750;24.50000;-38.62500;3
GYRO;1.320;184.923;0.24068;-1.33169;-0.72204;3
ACCE;1.323;184.926;2.46124;2.06859;7.92960;3
AHRS;1.323;184.927;8.5712;-12.0423;-7.9304;0.06690;-0.10949;-0.07640;3
GYRO;1.329;184.932;0.24068;-1.33169;-0.72204;3
PRES;1.329;184.932;1010.4648;3
ACCE;1.333;184.936;2.37505;2.11647;8.50420;3
MAGN;1.340;184.943;-10.18750;24.25000;-37.87500;3
GYRO;1.340;184.943;0.27855;-0.77702;-0.49480;3
ACCE;1.343;184.947;2.52828;1.96325;8.72447;3
AHRS;1.344;184.947;9.3362;-13.7459;-8.4803;0.07176;-0.12492;-0.08287;3
GYRO;1.348;184.952;0.27855;-0.77702;-0.49480;3
PRES;1.349;184.952;1010.4580;3
ACCE;1.353;184.956;2.66235;1.66636;8.77236;3
MAGN;1.359;184.963;-11.56250;24.25000;-37.56250;3
GYRO;1.360;184.963;-0.03910;-0.93096;-0.41661;3
ACCE;1.363;184.966;2.78685;1.47483;8.96389;3
AHRS;1.363;184.967;9.7725;-14.4214;-8.6719;0.07481;-0.13109;-0.08540;3
SOUN;1.364;1077.77;0.03289;64.32
GYRO;1.368;184.972;-0.20281;-1.09101;-0.45815;3
PRES;1.369;184.972;1010.4629;3
ACCE;1.373;184.976;2.94008;1.36948;9.18416;3
MAGN;1.380;184.983;-12.93750;23.56250;-37.00000;3
GYRO;1.380;184.984;-0.32009;-1.25350;-0.52290;3
ACCE;1.383;184.986;3.16035;1.30245;9.09797;3
AHRS;1.383;184.987;9.7988;-15.5469;-9.0684;0.07370;-0.14103;-0.08956;3
GYRO;1.388;184.992;-0.37385;-1.37078;-0.59254;3
PRES;1.389;184.992;1010.4727;3
ACCE;1.393;184.996;3.23696;1.45567;8.47547;3
MAGN;1.399;185.003;-13.87500;23.12500;-36.87500;3
GYRO;1.400;185.003;-0.36774;-1.30603;-0.65729;3
ACCE;1.403;185.006;3.17950;2.09732;7.69975;3
AHRS;1.403;185.007;9.6017;-16.7532;-9.5306;0.07045;-0.15155;-0.09405;3
GYRO;1.408;185.012;-0.32987;-1.00548;-0.70250;3
PRES;1.409;185.012;1010.4712;3
ACCE;1.413;185.016;3.52426;2.22182;7.48906;3
GNSS;1.414;1491485932.792;39.993733;-0.073910;167.075;0.000;16.0;0.0;18;16
MAGN;1.423;185.023;-14.18750;22.87500;-36.68750;3
GYRO;1.424;185.023;-0.30299;-0.63774;-0.71227;3
ACCE;1.424;185.027;3.70622;2.06859;7.77637;3
AHRS;1.424;185.027;9.7280;-18.4506;-10.1512;0.06923;-0.16652;-0.10055;3
GNSS;1.425;1491485932.792;39.993733;-0.073910;167.075;0.000;16.0;0.0;18;16
GYRO;1.428;185.032;-0.32742;-0.41294;-0.67195;3
PRES;1.429;185.032;1010.4722;3
ACCE;1.433;185.036;3.94564;2.13563;8.37971;3
MAGN;1.440;185.043;-15.00000;22.87500;-37.12500;3
GYRO;1.440;185.043;-0.39095;-0.34697;-0.61209;3
ACCE;1.443;185.047;4.04141;2.08774;8.77236;3
AHRS;1.443;185.047;9.6436;-18.8658;-10.7397;0.06727;-0.17036;-0.10571;3
GYRO;1.448;185.052;-0.44960;-0.36530;-0.56933;3
PRES;1.449;185.052;1010.4961;3
ACCE;1.453;185.056;4.12760;1.82917;8.83939;3
MAGN;1.459;185.063;-15.68750;22.75000;-36.68750;3
GYRO;1.460;185.063;-0.46059;-0.39095;-0.56688;3
LIGH;1.462;185.065;29791.0;3
ACCE;1.464;185.067;4.09887;1.51314;9.21289;3
AHRS;1.464;185.068;9.6369;-19.5669;-11.2779;0.06574;-0.17664;-0.11069;3
GYRO;1.468;185.072;-0.41539;-0.44715;-0.58643;3
PRES;1.469;185.072;1010.4873;3
ACCE;1.473;185.076;4.01268;1.38864;9.75877;3
MAGN;1.479;185.082;-16.43750;23.06250;-36.75000;3
GYRO;1.480;185.083;-0.32987;-0.59743;-0.60231;3
ACCE;1.483;185.086;3.84988;1.07260;10.36211;3
AHRS;1.484;185.087;9.3395;-19.7360;-11.7969;0.06223;-0.17815;-0.11479;3
GYRO;1.488;185.092;-0.20403;-0.80268;-0.63408;3
PRES;1.489;185.092;1010.4824;3
ACCE;1.493;185.096;4.04141;0.67995;10.75475;3
MAGN;1.499;185.103;-16.56250;23.18750;-36.00000;3
GYRO;1.500;185.103;-0.03910;-1.08978;-0.70372;3
ACCE;1.503;185.107;4.21380;0.71826;11.09952;3
AHRS;1.504;185.107;8.9917;-20.2868;-12.6122;0.05741;-0.18298;-0.12151;3
GYRO;1.509;185.112;0.14172;-1.44164;-0.85521;3
PRES;1.509;185.112;1010.4956;3
ACCE;1.513;185.116;4.49152;1.35991;10.35253;3
MAGN;1.519;185.122;-17.37500;23.25000;-35.68750;3
GYRO;1.519;185.123;0.33475;-1.72020;-1.08734;3
ACCE;1.523;185.127;5.04698;1.29287;9.19373;3
AHRS;1.524;185.127;9.2115;-21.2388;-13.0537;0.05753;-0.19147;-0.12606;3
GYRO;1.528;185.132;0.53756;-1.74707;-1.35979;3
PRES;1.529;185.132;1010.4922;3
ACCE;1.533;185.136;4.67348;1.60890;8.54251;3
MAGN;1.540;185.143;-18.18750;22.81250;-34.81250;3
GYRO;1.540;185.143;0.66218;-1.67744;-1.56259;3
ACCE;1.543;185.147;3.96480;2.38462;8.15944;3
AHRS;1.543;185.147;9.8669;-23.4536;-13.8365;0.05920;-0.21116;-0.13485;3
GYRO;1.548;185.152;0.64752;-1.63712;-1.62979;3
PRES;1.549;185.152;1010.4907;3
ACCE;1.553;185.156;3.84030;2.59531;7.57525;3
MAGN;1.559;185.163;-19.00000;21.93750;-34.50000;3
GYRO;1.560;185.163;0.51435;-1.58581;-1.58581;3
ACCE;1.563;185.166;4.08930;2.32716;7.36456;3
AHRS;1.563;185.167;11.2530;-24.8716;-14.6968;0.06755;-0.22479;-0.14524;3
GYRO;1.568;185.172;0.33353;-1.47829;-1.50884;3
PRES;1.569;185.172;1010.4902;3
ACCE;1.573;185.176;4.33829;2.27928;7.66145;3
MAGN;1.579;185.183;-20.37500;21.37500;-33.81250;3
GYRO;1.579;185.183;0.15760;-1.37933;-1.41965;3
ACCE;1.583;185.186;4.56814;2.30801;8.27436;3
AHRS;1.583;185.187;12.7556;-26.5881;-15.9474;0.07536;-0.24131;-0.15946;3
GYRO;1.588;185.192;0.01344;-1.33902;-1.31703;3
PRES;1.589;185.192;1010.4888;3
ACCE;1.592;185.196;4.96079;2.03986;8.60955;3
MAGN;1.599;185.203;-22.06250;20.68750;-33.37500;3
GYRO;1.600;185.203;-0.09774;-1.47952;-1.17897;3
ACCE;1.603;185.207;5.65032;1.54187;8.81066;3
AHRS;1.603;185.207;13.6169;-27.6139;-16.8707;0.07912;-0.25129;-0.16944;3
GYRO;1.608;185.212;-0.09774;-1.47952;-1.17897;3
PRES;1.609;185.212;1010.4795;3
ACCE;1.612;185.216;6.82826;0.67995;8.73405;3
MAGN;1.619;185.223;-23.56250;19.81250;-32.50000;3
GYRO;1.620;185.223;-0.28833;-2.04396;-1.55038;3
ACCE;1.623;185.227;7.03895;0.22027;8.52336;3
AHRS;1.623;185.227;13.8115;-29.2477;-18.0342;0.07562;-0.26578;-0.18053;3
GYRO;1.628;185.232;-0.52290;-2.40314;-1.97798;3
PRES;1.628;185.232;1010.4756;3
ACCE;1.633;185.236;6.70376;0.18196;7.79552;3
MAGN;1.639;185.243;-24.37500;18.93750;-31.56250;3
GYRO;1.640;185.243;-0.77213;-2.56930;-2.47889;3
ACCE;1.642;185.246;6.11958;0.67995;6.93361;3
AHRS;1.643;185.247;14.3651;-30.9027;-19.2895;0.07452;-0.28078;-0.19306;3
GYRO;1.648;185.252;-0.96639;-2.47400;-2.90894;3
PRES;1.649;185.252;1010.4771;3
ACCE;1.653;185.256;5.46836;1.17795;6.82826;3
MAGN;1.659;185.263;-25.75000;18.37500;-30.12500;3
GYRO;1.660;185.263;-1.07390;-2.26264;-3.15817;3
ACCE;1.663;185.267;4.49152;2.25055;7.02938;3
AHRS;1.663;185.267;14.4781;-33.6443;-21.9971;0.06363;-0.30483;-0.21696;3
GYRO;1.668;185.272;-1.11544;-2.03174;-3.19849;3
PRES;1.669;185.272;1010.4697;3
ACCE;1.673;185.276;3.45723;3.51469;7.02938;3
MAGN;1.679;185.282;-27.00000;17.68750;-28.50000;3
GYRO;1.679;185.283;-1.07024;-1.70920;-3.03600;3
ACCE;1.683;185.286;2.46124;4.59687;7.46033;3
AHRS;1.683;185.287;15.5118;-35.2419;-25.7647;0.05851;-0.32108;-0.25037;3
GYRO;1.688;185.292;-0.91752;-1.32313;-2.70125;3
PRES;1.689;185.293;1010.4727;3
ACCE;1.693;185.296;2.37505;5.06613;8.24563;3
MAGN;1.700;185.303;-28.18750;16.25000;-27.31250;3
GYRO;1.701;185.304;-0.68050;-1.04702;-2.27731;3
ACCE;1.703;185.306;2.86347;4.87459;8.96389;3
AHRS;1.703;185.307;17.4335;-35.0574;-29.9327;0.06273;-0.32493;-0.28751;3
GYRO;1.708;185.312;-0.41294;-0.99082;-1.86925;3
PRES;1.709;185.312;1010.4751;3
ACCE;1.712;185.316;3.43807;4.60644;8.96389;3
MAGN;1.719;185.322;-29.18750;15.25000;-26.12500;3
GYRO;1.719;185.323;-0.19059;-1.08123;-1.47219;3
ACCE;1.723;185.327;3.82115;4.07014;8.87770;3
AHRS;1.723;185.327;18.3023;-35.4225;-32.6226;0.06105;-0.33081;-0.31057;3
GYRO;1.728;185.332;0.04032;-1.22906;-1.17530;3
PRES;1.728;185.332;1010.4575;3
ACCE;1.733;185.336;4.16591;3.92649;8.45632;3
MAGN;1.739;185.343;-30.50000;14.06250;-25.00000;3
GYRO;1.740;185.343;0.28222;-1.32191;-1.01037;3
ACCE;1.743;185.347;4.92248;4.05099;8.17859;3
AHRS;1.743;185.347;19.3374;-35.2205;-34.7077;0.06384;-0.33241;-0.32875;3
GYRO;1.748;185.352;0.48625;-1.38422;-0.98716;3
PRES;1.748;185.352;1010.4585;3
ACCE;1.753;185.356;6.07170;3.79242;8.23605;3
MAGN;1.759;185.363;-31.31250;12.93750;-24.37500;3
GYRO;1.760;185.363;0.62797;-1.50884;-1.12277;3
ACCE;1.763;185.366;7.18261;3.14119;8.11156;3
AHRS;1.763;185.367;20.2693;-36.4563;-35.4978;0.06531;-0.34421;-0.33745;3
GYRO;1.768;185.372;0.70372;-1.71287;-1.41476;3
PRES;1.769;185.372;1010.4478;3
ACCE;1.773;185.376;7.69018;2.38462;8.08282;3
MAGN;1.779;185.383;-32.00000;11.62500;-23.62500;3
GYRO;1.780;185.383;0.71838;-1.94744;-1.80450;3
ACCE;1.783;185.386;7.73806;1.96325;7.78594;3
AHRS;1.783;185.387;21.2161;-38.1976;-36.0562;0.06588;-0.35965;-0.34473;3
GYRO;1.788;185.392;0.69028;-2.18934;-2.19178;3
PRES;1.789;185.393;1010.4541;3
ACCE;1.793;185.396;7.20176;1.80044;7.48906;3
MAGN;1.802;185.406;-32.68750;10.87500;-22.18750;3
GYRO;1.803;185.406;0.64752;-2.38604;-2.54486;3
ACCE;1.805;185.409;6.50265;2.26970;7.11557;3
AHRS;1.806;185.410;23.4159;-40.2145;-37.3835;0.07262;-0.37994;-0.36076;3
GYRO;1.809;185.412;0.60598;-2.50210;-2.84785;3
LIGH;1.810;185.414;37201.0;3
PRES;1.810;185.414;1010.4512;3
ACCE;1.813;185.416;5.92804;3.11246;6.92403;3
MAGN;1.819;185.423;-33.62500;9.56250;-21.00000;3
GYRO;1.820;185.423;0.56444;-2.56563;-3.06899;3
ACCE;1.823;185.427;5.63116;3.76368;6.85699;3
AHRS;1.824;185.427;24.5468;-41.8293;-39.1777;0.07013;-0.39520;-0.37751;3
GYRO;1.828;185.432;0.51557;-2.64871;-3.21193;3
PRES;1.829;185.432;1010.4556;3
ACCE;1.833;185.436;5.49709;4.06057;6.73250;3
MAGN;1.839;185.443;-34.12500;8.12500;-19.50000;3
GYRO;1.840;185.443;0.46670;-2.73668;-3.31333;3
ACCE;1.843;185.446;5.35344;4.02226;6.43561;3
AHRS;1.843;185.447;27.3563;-43.6677;-41.5272;0.07714;-0.41572;-0.40198;3
GYRO;1.848;185.452;0.42516;-2.83930;-3.39152;3
PRES;1.850;185.452;1010.4482;3
ACCE;1.853;185.456;5.33428;4.15633;6.29196;3
MAGN;1.859;185.463;-34.37500;5.87500;-17.87500;3
GYRO;1.860;185.463;0.38485;-3.03356;-3.50148;3
ACCE;1.863;185.466;5.22894;4.52025;6.23450;3
AHRS;1.863;185.467;29.9602;-44.9670;-44.5468;0.08100;-0.43238;-0.42979;3
GYRO;1.868;185.472;0.38485;-3.03356;-3.50148;3
PRES;1.869;185.472;1010.4409;3
ACCE;1.873;185.476;5.14275;4.97036;5.47793;3
MAGN;1.879;185.482;-34.43750;3.37500;-15.68750;3
GYRO;1.880;185.483;0.41905;-3.10442;-3.68474;3
ACCE;1.883;185.486;5.13317;5.92804;5.23851;3
AHRS;1.884;185.487;33.0821;-46.8573;-47.3976;0.08601;-0.45401;-0.45718;3
GYRO;1.888;185.492;0.52290;-2.96147;-3.76782;3
PRES;1.889;185.492;1010.4424;3
ACCE;1.893;185.496;5.43005;6.96234;5.38217;3
MAGN;1.899;185.503;-34.62500;0.56250;-13.87500;3
GYRO;1.900;185.503;0.68295;-2.85641;-3.83013;3
ACCE;1.903;185.507;5.69820;7.39329;4.56814;3
AHRS;1.904;185.508;36.6534;-48.3041;-50.5410;0.09364;-0.47372;-0.48611;3
GYRO;1.908;185.512;0.88453;-2.67681;-3.87777;3
PRES;1.909;185.512;1010.4526;3
ACCE;1.913;185.516;6.33985;7.42203;3.91691;3
SOUN;1.914;828.62;0.02529;62.04
MAGN;1.919;185.522;-34.00000;-2.56250;-11.37500;3
GYRO;1.919;185.523;1.13132;-2.35305;-3.94375;3
ACCE;1.923;185.527;6.64630;7.50822;4.39575;3
AHRS;1.923;185.527;40.3921;-49.6812;-53.4176;0.10266;-0.49301;-0.51235;3
GYRO;1.928;185.532;1.36956;-2.11848;-4.02560;3
PRES;1.929;185.532;1010.4434;3
ACCE;1.933;185.536;5.72693;7.60398;4.43406;3
MAGN;1.939;185.543;-33.50000;-5.06250;-9.00000;3
GYRO;1.940;185.543;1.55160;-2.00730;-4.04271;3
ACCE;1.945;185.546;4.81713;7.58483;4.13718;3
AHRS;1.945;185.547;44.5044;-51.0425;-55.6115;0.11626;-0.51213;-0.53392;3
GYRO;1.950;185.552;1.69454;-2.03785;-3.96574;3
PRES;1.951;185.552;1010.4526;3
ACCE;1.955;185.556;3.73495;7.49864;4.45322;3
MAGN;1.960;185.563;-33.00000;-7.87500;-6.18750;3
GYRO;1.961;185.564;1.88757;-2.30541;-3.82402;3
ACCE;1.963;185.566;2.94008;7.58483;3.98395;3
AHRS;1.963;185.567;49.1195;-51.6641;-57.7847;0.13606;-0.52774;-0.55411;3
GYRO;1.969;185.572;2.10749;-2.42269;-3.68352;3
PRES;1.970;185.572;1010.4424;3
ACCE;1.973;185.576;2.47082;7.84340;3.99353;3
MAGN;1.980;185.583;-31.93750;-10.43750;-3.93750;3
GYRO;1.981;185.583;2.28708;-2.45079;-3.55035;3
ACCE;1.984;185.586;1.75256;8.18817;4.21380;3
AHRS;1.985;185.587;54.1156;-51.7991;-60.2888;0.15852;-0.54188;-0.57412;3
GYRO;1.989;185.592;2.43369;-2.54364;-3.36465;3
PRES;1.990;185.592;1010.4365;3
ACCE;1.993;185.596;1.58975;8.27436;3.34231;3
MAGN;1.999;185.603;-30.62500;-12.93750;-1.56250;3
GYRO;2.000;185.603;2.57296;-2.74034;-3.15573;3
ACCE;2.003;185.606;1.97282;8.19775;1.95367;3
AHRS;2.004;185.607;58.8068;-54.0045;-60.9292;0.17650;-0.56272;-0.58568;3
GYRO;2.012;185.612;2.68781;-2.86007;-3.02623;3
PRES;2.013;185.612;1010.4370;3
ACCE;2.013;185.616;2.24097;8.13071;1.51314;3
MAGN;2.020;185.623;-29.62500;-14.93750;0.37500;3
GYRO;2.020;185.623;2.74034;-2.97003;-3.01401;3
ACCE;2.023;185.627;2.26970;7.69975;1.35991;3
AHRS;2.024;185.627;64.0169;-57.1427;-60.5793;0.19740;-0.58497;-0.59450;3
GYRO;2.031;185.632;2.72690;-3.18016;-3.10686;3
PRES;2.031;185.632;1010.4517;3
ACCE;2.035;185.636;2.43251;7.07726;1.11091;3
MAGN;2.044;185.643;-28.00000;-17.00000;3.00000;3
GYRO;2.045;185.643;2.67070;-3.43795;-3.30356;3
ACCE;2.045;185.646;2.47082;6.72292;1.11091;3
AHRS;2.045;185.647;68.4375;-62.7457;-58.1273;0.21056;-0.60952;-0.59886;3
GYRO;2.048;185.652;2.59618;-3.67741;-3.58578;3
PRES;2.048;185.652;1010.4531;3
ACCE;2.053;185.656;2.09732;6.95276;1.01514;3
MAGN;2.059;185.663;-25.68750;-18.87500;5.68750;3
GYRO;2.060;185.663;2.52043;-3.84845;-3.89854;3
ACCE;2.063;185.666;1.56102;8.05409;-1.32160;3
AHRS;2.064;185.667;72.5710;-69.7984;-54.8044;0.21866;-0.63283;-0.60487;3
GYRO;2.068;185.672;2.32617;-3.80936;-4.14900;3
PRES;2.069;185.672;1010.4526;3
ACCE;2.073;185.676;1.44610;8.26478;-1.81002;3
MAGN;2.079;185.682;-23.12500;-20.25000;8.50000;3
GYRO;2.079;185.683;1.90956;-3.62610;-4.30293;3
ACCE;2.083;185.686;0.64165;8.34140;-2.04944;3
AHRS;2.083;185.687;77.4914;-80.0977;-48.6400;0.22991;-0.65461;-0.61285;3
GYRO;2.089;185.692;1.49906;-3.50637;-4.46787;3
PRES;2.089;185.693;1010.4565;3
ACCE;2.093;185.696;-0.15323;8.59040;-1.35991;3
MAGN;2.099;185.703;-20.18750;-21.37500;11.62500;3
GYRO;2.100;185.703;1.23517;-3.45750;-4.60470;3
ACCE;2.103;185.707;-0.35434;8.73405;-0.33519;3
AHRS;2.104;185.707;82.5171;-103.7196;-28.8689;0.24703;-0.67410;-0.61803;3
GYRO;2.108;185.712;1.22662;-3.36220;-4.72077;3
PRES;2.109;185.712;1010.4565;3
ACCE;2.113;185.716;-0.76614;8.53294;1.26414;3
MAGN;2.119;185.723;-16.93750;-22.62500;14.62500;3
GYRO;2.120;185.723;1.79106;-3.28890;-4.89425;3
ACCE;2.123;185.726;-1.59933;7.80510;2.09732;3
AHRS;2.123;185.727;86.0703;-151.6060;15.3257;0.26037;-0.67996;-0.63180;3
GYRO;2.128;185.732;1.79106;-3.28890;-4.89425;3
PRES;2.129;185.732;1010.4531;3
ACCE;2.133;185.736;-1.96325;6.97192;2.42293;3
MAGN;2.140;185.743;-12.81250;-23.87500;17.00000;3
GYRO;2.140;185.743;2.59862;-3.64320;-5.20457;3
ACCE;2.143;185.746;-2.49955;6.35900;2.25055;3
AHRS;2.144;185.747;84.0622;129.2675;90.8298;0.27667;-0.67541;-0.65131;3
GYRO;2.148;185.752;2.59862;-3.64320;-5.44159;3
PRES;2.149;185.752;1010.4629;3
ACCE;2.153;185.757;-3.59130;6.10043;1.39821;3
MAGN;2.159;185.763;-8.93750;-23.87500;19.37500;3
GYRO;2.159;185.763;3.07265;-4.03538;-5.63951;3
LIGH;2.161;185.765;44174.0;3
ACCE;2.163;185.767;-4.70221;5.95677;0.86191;3
AHRS;2.164;185.768;77.5432;119.5887;96.4250;0.29245;-0.68390;-0.65310;3
GYRO;2.168;185.772;3.15939;-4.12701;-5.76412;3
PRES;2.169;185.772;1010.4580;3
ACCE;2.173;185.776;-5.56412;5.84185;0.26815;3
MAGN;2.180;185.783;-4.12500;-24.43750;21.50000;3
GYRO;2.180;185.783;3.20826;-4.11479;-5.80322;3
ACCE;2.184;185.786;-6.42604;5.70778;-0.24900;3
AHRS;2.184;185.787;69.0921;110.5089;100.7698;0.31530;-0.68051;-0.65873;3
GYRO;2.188;185.792;3.26569;-3.96696;-5.74702;3
PRES;2.189;185.792;1010.4580;3
ACCE;2.193;185.796;-7.02938;5.43963;0.12450;3
MAGN;2.199;185.803;0.87500;-23.93750;23.43750;3
GYRO;2.200;185.803;3.35609;-3.80447;-5.60774;3
ACCE;2.203;185.807;-7.55610;4.89375;-0.08619;3
AHRS;2.204;185.807;61.6396;108.5455;97.7043;-0.32812;0.68401;0.65129;3
GYRO;2.208;185.812;3.51003;-3.52714;-5.41960;3
PRES;2.209;185.812;1010.4756;3
ACCE;2.213;185.816;-8.14029;4.43406;-0.41180;3
MAGN;2.220;185.823;6.31250;-22.31250;25.25000;3
GYRO;2.220;185.824;3.71895;-3.06899;-5.18869;3
ACCE;2.223;185.826;-8.80109;4.50110;-0.09577;3
AHRS;2.225;185.829;52.6090;105.0566;96.2237;-0.34965;0.67573;0.64083;3
GYRO;2.228;185.832;3.93275;-2.62061;-4.88204;3
PRES;2.229;185.832;1010.4839;3
ACCE;2.233;185.836;-9.55765;4.54898;-0.54588;3
MAGN;2.239;185.843;11.12500;-19.93750;27.00000;3
GYRO;2.239;185.843;4.14289;-2.15147;-4.48497;3
ACCE;2.243;185.846;-10.04607;4.58729;-1.60890;3
AHRS;2.243;185.847;45.7776;104.5812;92.0811;-0.35950;0.67716;0.61921;3
GYRO;2.248;185.852;4.31149;-1.65300;-4.00361;3
PRES;2.248;185.852;1010.4888;3
ACCE;2.253;185.856;-10.11311;4.75010;-2.40378;3
MAGN;2.259;185.863;15.68750;-17.37500;28.06250;3
GYRO;2.260;185.863;4.39579;-1.22173;-3.46116;3
ACCE;2.262;185.866;-10.10353;5.02782;-3.33273;3
AHRS;2.263;185.867;38.2558;104.5892;88.0610;-0.37545;0.67671;0.58801;3
GYRO;2.268;185.872;4.40312;-0.83689;-2.85641;3
PRES;2.268;185.872;1010.4878;3
ACCE;2.272;185.876;-10.17057;5.32470;-4.93206;3
MAGN;2.279;185.883;18.68750;-13.50000;28.50000;3
GYRO;2.279;185.883;4.34325;-0.32620;-2.21255;3
ACCE;2.282;185.886;-10.40999;5.88016;-5.88016;3
AHRS;2.283;185.887;33.1208;105.9835;83.1523;-0.37960;0.68645;0.55315;3
GYRO;2.289;185.892;4.27239;0.48625;-1.58336;3
PRES;2.289;185.893;1010.4844;3
ACCE;2.293;185.896;-10.15141;6.45477;-6.02381;3
MAGN;2.299;185.903;21.12500;-9.56250;28.93750;3
GYRO;2.300;185.903;4.21864;1.37445;-0.98471;3
ACCE;2.303;185.907;-9.18416;6.33027;-6.10043;3
AHRS;2.304;185.907;29.0572;109.1353;77.8139;-0.38221;0.70512;0.51153;3
GYRO;2.308;185.912;4.15022;2.10138;-0.45571;3
PRES;2.309;185.912;1010.4897;3
ACCE;2.313;185.916;-8.14986;5.57370;-6.51223;3
MAGN;2.319;185.923;22.25000;-5.75000;29.68750;3
GYRO;2.320;185.923;4.05370;2.70980;-0.02321;3
ACCE;2.323;185.926;-6.79953;4.80756;-6.92403;3
AHRS;2.323;185.927;26.2351;112.9425;73.0579;-0.38251;0.72699;0.47222;3
GYRO;2.328;185.932;3.92542;3.23148;0.32376;3
PRES;2.329;185.932;1010.4937;3
ACCE;2.334;185.936;-5.86101;4.20422;-7.49864;3
MAGN;2.339;185.943;22.50000;-2.25000;30.25000;3
GYRO;2.340;185.943;3.72994;3.62487;0.61697;3
ACCE;2.343;185.946;-5.52582;3.80199;-8.19775;3
AHRS;2.343;185.947;24.4554;119.5761;67.6955;-0.38190;0.76079;0.42593;3
GYRO;2.349;185.952;3.43551;3.97185;0.85277;3
PRES;2.349;185.953;1010.4985;3
ACCE;2.353;185.956;-5.24809;3.98395;-8.45632;3
SOUN;2.355;3722.91;0.11362;75.09
MAGN;2.359;185.963;21.43750;1.00000;31.00000;3
GYRO;2.360;185.963;3.04944;4.29560;1.00304;3
ACCE;2.363;185.966;-4.65433;3.74453;-7.28795;3
AHRS;2.363;185.967;22.6237;125.5171;63.3736;-0.38154;0.78902;0.38417;3
GYRO;2.368;185.972;2.61573;4.44954;1.06291;3
PRES;2.369;185.972;1010.4897;3
ACCE;2.373;185.976;-3.25611;2.68151;-6.95276;3
MAGN;2.380;185.983;16.81250;-0.06250;40.37500;3
GYRO;2.380;185.983;2.07572;4.14167;0.92118;3
ACCE;2.383;185.986;-3.20823;2.79643;-8.04452;3
AHRS;2.384;185.987;21.4911;133.1641;59.1841;-0.38076;0.82054;0.34159;3
GYRO;2.388;185.992;1.42087;3.55035;0.55955;3
PRES;2.389;185.992;1010.4839;3
ACCE;2.393;185.996;-4.17549;3.84030;-8.04452;3
MAGN;2.399;186.003;14.43750;1.93750;41.12500;3
GYRO;2.400;186.003;0.72815;2.80754;0.25045;3
ACCE;2.403;186.007;-5.06613;4.03184;-7.97748;3
AHRS;2.404;186.007;20.4170;138.8231;56.6973;-0.38262;0.84042;0.31035;3
GYRO;2.408;186.012;0.72815;2.80754;0.25045;3
PRES;2.409;186.012;1010.4814;3
ACCE;2.413;186.016;-5.39174;3.96480;-8.31267;3
GNSS;2.416;1491485933.775;39.993728;-0.073916;166.978;0.000;16.0;0.0;17;16
MAGN;2.421;186.023;11.75000;3.18750;41.68750;3
GYRO;2.421;186.023;1.00915;3.18994;0.73915;3
GNSS;2.423;1491485933.775;39.993728;-0.073916;166.978;0.000;16.0;0.0;17;16
ACCE;2.424;186.026;-5.30555;3.94564;-8.59040;3
AHRS;2.425;186.027;20.2210;142.7513;55.7418;-0.38656;0.85091;0.29403;3
GYRO;2.428;186.032;1.29381;3.56134;1.04947;3
PRES;2.429;186.032;1010.4873;3
ACCE;2.433;186.036;-5.32470;3.69665;-9.08839;3
MAGN;2.439;186.043;8.81250;4.37500;42.25000;3
GYRO;2.440;186.043;1.54671;4.06592;1.36956;3
ACCE;2.443;186.046;-5.39174;3.50511;-10.07480;3
AHRS;2.443;186.047;19.7238;146.8866;54.3551;-0.38792;0.86240;0.27428;3
GYRO;2.448;186.052;1.66644;4.68289;1.70554;3
PRES;2.449;186.052;1010.4863;3
ACCE;2.453;186.056;-4.65433;3.34231;-10.80264;3
MAGN;2.459;186.063;6.00000;5.50000;42.68750;3
GYRO;2.460;186.063;1.60291;5.21312;2.01708;3
ACCE;2.463;186.067;-3.26569;2.91135;-11.03248;3
AHRS;2.464;186.067;18.7590;152.2756;52.1040;-0.38562;0.87772;0.24597;3
GYRO;2.468;186.072;1.40255;5.58331;2.18201;3
PRES;2.469;186.072;1010.4771;3
ACCE;2.473;186.076;-1.59933;2.26013;-10.66856;3
MAGN;2.479;186.083;3.31250;6.43750;42.93750;3
GYRO;2.480;186.083;1.14598;5.71648;2.15147;3
ACCE;2.483;186.086;-0.39265;1.80044;-10.00776;3
AHRS;2.483;186.087;17.9525;159.1645;49.2719;-0.37931;0.89480;0.21394;3
GYRO;2.488;186.092;0.89186;5.61996;1.98898;3
PRES;2.489;186.092;1010.4771;3
ACCE;2.493;186.096;0.00000;1.99198;-9.32781;3
MAGN;2.499;186.103;0.06250;7.12500;42.31250;3
GYRO;2.500;186.103;0.70738;5.36340;1.79350;3
ACCE;2.503;186.107;-0.32561;2.32716;-9.45231;3
AHRS;2.503;186.107;16.7701;167.5380;46.2965;-0.37206;0.91051;0.17550;3
GYRO;2.508;186.112;0.62430;5.20457;1.65911;3
LIGH;2.509;186.113;20331.0;3
PRES;2.510;186.114;1010.4814;3
ACCE;2.513;186.116;-0.48842;2.51870;-10.02692;3
MAGN;2.519;186.123;-3.43750;8.37500;42.18750;3
GYRO;2.520;186.124;0.58521;5.31086;1.64934;3
ACCE;2.523;186.126;-0.15323;2.60489;-10.08438;3
AHRS;2.523;186.127;16.2665;174.3051;44.2060;0.36552;-0.91870;-0.14942;3
GYRO;2.528;186.132;0.52901;5.56865;1.75441;3
PRES;2.529;186.132;1010.4902;3
ACCE;2.532;186.136;0.17238;2.46124;-9.58638;3
MAGN;2.539;186.143;-7.06250;8.93750;41.56250;3
GYRO;2.540;186.143;0.46670;5.90096;1.93522;3
ACCE;2.543;186.147;0.43096;2.40378;-8.86812;3
AHRS;2.543;186.147;15.5593;-179.2212;42.4063;0.35920;-0.92337;-0.12376;3
GYRO;2.548;186.152;0.43738;6.25282;2.17224;3
PRES;2.549;186.152;1010.4766;3
ACCE;2.553;186.156;1.18752;2.48039;-8.24563;3
MAGN;2.559;186.163;-10.75000;9.87500;40.50000;3
GYRO;2.559;186.163;0.44960;6.59612;2.39337;3
ACCE;2.562;186.166;2.53785;2.41336;-7.35499;3
AHRS;2.563;186.167;14.8622;-171.8557;40.3279;0.34957;-0.92531;-0.09683;3
GYRO;2.568;186.172;0.50091;6.81970;2.48744;3
PRES;2.569;186.172;1010.4805;3
ACCE;2.573;186.176;3.92649;2.13563;-6.36858;3
MAGN;2.579;186.183;-14.93750;10.87500;38.56250;3
GYRO;2.580;186.183;0.59132;6.89667;2.39215;3
ACCE;2.582;186.186;5.05655;1.89621;-5.59285;3
AHRS;2.584;186.187;14.1130;-163.3680;37.8160;0.33502;-0.92324;-0.06848;3
GYRO;2.588;186.192;0.69150;6.89178;2.15391;3
PRES;2.589;186.192;1010.4966;3
ACCE;2.593;186.196;5.81312;1.32160;-5.49709;3
MAGN;2.599;186.203;-18.75000;12.31250;36.87500;3
GYRO;2.599;186.203;0.76358;6.88689;1.87536;3
ACCE;2.603;186.207;6.10043;1.24498;-4.96079;3
AHRS;2.603;186.207;12.5675;-154.8296;35.6385;0.31957;-0.91627;-0.03542;3
GYRO;2.608;186.212;0.78679;6.88323;1.65544;3
PRES;2.609;186.212;1010.4951;3
ACCE;2.612;186.216;6.75165;1.62806;-4.06057;3
MAGN;2.619;186.223;-22.18750;13.56250;34.06250;3
GYRO;2.620;186.223;0.80634;6.73540;1.56626;3
ACCE;2.623;186.227;7.91044;1.88663;-3.42850;3
AHRS;2.623;186.227;10.6990;-145.0054;34.0825;0.30508;-0.89967;0.00271;3
GYRO;2.628;186.232;0.89431;6.39209;1.54915;3
PRES;2.628;186.232;1010.4790;3
ACCE;2.633;186.236;9.24162;1.89621;-3.63919;3
MAGN;2.639;186.243;-25.31250;15.12500;30.18750;3
GYRO;2.640;186.243;1.06291;5.93761;1.46974;3
ACCE;2.643;186.246;10.34295;1.55144;-4.37660;3
AHRS;2.643;186.247;8.9575;-137.0132;33.4179;0.29410;-0.88023;0.03543;3
GYRO;2.648;186.252;1.26449;5.53933;1.21440;3
PRES;2.648;186.252;1010.4790;3
ACCE;2.653;186.256;10.45787;1.67594;-5.20021;3
MAGN;2.659;186.263;-28.25000;16.37500;26.18750;3
GYRO;2.660;186.263;1.39644;5.13982;0.51679;3
ACCE;2.662;186.266;9.89284;2.21224;-5.91847;3
AHRS;2.663;186.267;7.0839;-128.5520;33.1263;0.28203;-0.85422;0.07015;3
GYRO;2.668;186.272;1.39644;5.13982;0.51679;3
PRES;2.669;186.272;1010.4863;3
ACCE;2.673;186.276;9.81623;2.31759;-5.65989;3
MAGN;2.679;186.283;-30.25000;17.62500;22.81250;3
GYRO;2.679;186.283;0.96517;5.01643;0.34208;3
ACCE;2.683;186.287;9.92157;2.15478;-5.05655;3
AHRS;2.683;186.287;5.7620;-122.6871;34.1842;0.28062;-0.83061;0.09861;3
GYRO;2.688;186.292;0.75625;4.98833;0.37874;3
PRES;2.689;186.292;1010.4756;3
ACCE;2.693;186.296;9.93115;2.03986;-4.28083;3
MAGN;2.699;186.303;-31.87500;18.68750;19.37500;3
GYRO;2.700;186.303;0.62430;5.01154;0.42394;3
ACCE;2.703;186.307;9.87369;1.93451;-3.57215;3
AHRS;2.704;186.308;5.4910;-116.9237;35.0646;0.28034;-0.80422;0.11846;3
GYRO;2.708;186.312;0.57177;5.09584;0.43616;3
PRES;2.709;186.312;1010.4858;3
ACCE;2.712;186.316;10.00776;1.80044;-2.52828;3
MAGN;2.719;186.323;-33.43750;19.50000;15.56250;3
GYRO;2.719;186.323;0.57666;5.17525;0.40928;3
ACCE;2.723;186.326;10.37168;1.71425;-1.18752;3
AHRS;2.723;186.327;4.8439;-111.1237;35.5749;0.27448;-0.77731;0.13942;3
GYRO;2.728;186.332;0.63408;5.13982;0.35552;3
PRES;2.728;186.332;1010.4873;3
ACCE;2.733;186.336;10.77391;1.73340;-0.22027;3
MAGN;2.740;186.343;-34.31250;19.93750;12.31250;3
GYRO;2.740;186.344;0.74037;4.98588;0.26389;3
ACCE;2.743;186.346;11.09952;1.79086;0.28730;3
AHRS;2.743;186.347;4.7339;-104.3587;36.0907;0.26857;-0.74259;0.15877;3
GYRO;2.748;186.352;0.89309;4.75864;0.12095;3
PRES;2.749;186.352;1010.4722;3
ACCE;2.753;186.356;11.24317;1.62806;0.45969;3
MAGN;2.759;186.363;-34.75000;20.75000;8.75000;3
GYRO;2.759;186.363;1.04824;4.51185;-0.04032;3
ACCE;2.763;186.366;11.20486;1.46525;0.66080;3
AHRS;2.763;186.367;4.3666;-98.6066;36.8992;0.26333;-0.71082;0.17881;3
GYRO;2.769;186.372;1.16431;4.23207;-0.19059;3
PRES;2.770;186.373;1010.4805;3
ACCE;2.773;186.376;11.61667;1.44610;0.73741;3
MAGN;2.779;186.383;-35.18750;20.87500;4.87500;3
GYRO;2.779;186.383;1.24250;3.94497;-0.35308;3
ACCE;2.783;186.387;12.25831;1.41737;0.83318;3
AHRS;2.784;186.387;4.6492;-92.8452;38.1082;0.26274;-0.67506;0.19708;3
GYRO;2.788;186.392;1.30359;3.70307;-0.56444;3
PRES;2.789;186.392;1010.4766;3
ACCE;2.793;186.396;12.71800;1.39821;0.88107;3
MAGN;2.802;186.406;-35.37500;20.87500;0.75000;3
GYRO;2.803;186.406;1.36712;3.51003;-0.82100;3
ACCE;2.805;186.409;12.43070;1.70467;0.16281;3
AHRS;2.807;186.411;5.2089;-87.7164;39.7777;0.26628;-0.63973;0.21544;3
GYRO;2.809;186.413;1.42087;3.40374;-1.09467;3
PRES;2.809;186.413;1010.4810;3
ACCE;2.813;186.416;12.07635;1.96325;-0.83318;3
MAGN;2.819;186.423;-35.06250;20.31250;-2.62500;3
GYRO;2.820;186.423;1.43309;3.44406;-1.34268;3
ACCE;2.823;186.426;11.95185;1.85790;-1.27372;3
AHRS;2.823;186.427;6.3708;-85.0336;41.1576;0.27552;-0.61731;0.22352;3
GYRO;2.828;186.432;1.38789;3.58334;-1.56015;3
PRES;2.828;186.432;1010.4912;3
ACCE;2.833;186.436;11.63582;2.11647;-1.32160;3
MAGN;2.839;186.443;-34.93750;20.06250;-6.00000;3
GYRO;2.839;186.443;1.30236;3.70307;-1.74097;3
ACCE;2.842;186.446;10.69729;3.12204;-1.45567;3
AHRS;2.843;186.447;8.1720;-81.2235;42.6262;0.28638;-0.58521;0.23201;3
GYRO;2.848;186.452;1.17653;3.78370;-1.84726;3
PRES;2.848;186.452;1010.4912;3
ACCE;2.853;186.456;9.60554;4.17549;-1.84832;3
MAGN;2.859;186.463;-34.81250;18.87500;-8.93750;3
GYRO;2.860;186.463;0.99815;3.87899;-1.84115;3
LIGH;2.861;186.465;13151.0;3
ACCE;2.863;186.467;8.91601;4.48195;-2.05901;3
AHRS;2.865;186.468;11.0358;-78.8695;44.0863;0.30613;-0.55817;0.23191;3
GYRO;2.869;186.472;0.75625;4.01705;-1.75441;3
PRES;2.869;186.473;1010.4839;3
ACCE;2.873;186.476;8.56167;4.21380;-1.43652;3
MAGN;2.879;186.483;-34.06250;17.81250;-11.62500;3
GYRO;2.879;186.483;0.44715;4.12334;-1.64567;3
ACCE;2.883;186.487;8.62870;3.82115;-0.46926;3
AHRS;2.883;186.487;13.4429;-74.4935;44.7247;0.31486;-0.52044;0.23527;3
GYRO;2.888;186.492;0.10385;4.08547;-1.55404;3
PRES;2.889;186.492;1010.4922;3
ACCE;2.892;186.496;8.57124;3.63919;0.30646;3
MAGN;2.899;186.503;-33.12500;16.50000;-13.81250;3
GYRO;2.900;186.503;-0.20769;3.93642;-1.50395;3
ACCE;2.903;186.506;8.56167;3.74453;0.67038;3
AHRS;2.903;186.507;16.2754;-71.5848;45.1337;0.32821;-0.49057;0.23170;3
SOUN;2.905;1673.73;0.05108;68.14
GYRO;2.908;186.512;-0.43738;3.83990;-1.49295;3
PRES;2.909;186.512;1010.4985;3
ACCE;2.912;186.516;8.82024;3.75411;1.27372;3
MAGN;2.919;186.523;-31.81250;15.25000;-16.43750;3
GYRO;2.919;186.523;-0.73915;3.98406;-1.54549;3
ACCE;2.923;186.526;8.99262;3.58173;2.13563;3
AHRS;2.923;186.527;17.8617;-66.7466;44.2312;0.32469;-0.45463;0.23147;3
GYRO;2.928;186.532;-0.73915;3.98406;-1.54549;3
PRES;2.929;186.532;1010.5151;3
ACCE;2.933;186.537;8.81066;3.46680;2.63362;3
MAGN;2.939;186.543;-30.25000;14.06250;-19.12500;3
GYRO;2.939;186.543;-0.87354;4.14655;-1.61268;3
ACCE;2.943;186.546;8.54251;3.22738;3.22738;3
AHRS;2.944;186.547;19.3373;-62.8695;43.0389;0.32190;-0.42572;0.22705;3
GYRO;2.948;186.552;-0.86743;4.19542;-1.62001;3
PRES;2.949;186.552;1010.4893;3
ACCE;2.952;186.556;8.10198;2.95923;3.47638;3
MAGN;2.959;186.563;-28.43750;13.00000;-21.56250;3
GYRO;2.959;186.563;-0.83933;4.24918;-1.60780;3
ACCE;2.962;186.566;7.46991;2.92093;3.50511;3
AHRS;2.963;186.567;20.4864;-57.3864;41.0846;0.31186;-0.38769;0.22295;3
GYRO;2.968;186.572;-0.81123;4.34081;-1.56504;3
PRES;2.969;186.573;1010.4849;3
ACCE;2.972;186.576;7.27837;3.02627;3.62961;3
MAGN;2.979;186.583;-26.81250;12.68750;-23.81250;3
GYRO;2.979;186.583;-0.78313;4.44832;-1.52228;3
ACCE;2.983;186.587;7.14430;3.12204;4.11803;3
AHRS;2.983;186.587;21.3129;-52.8648;39.5491;0.30383;-0.35565;0.22027;3
GYRO;2.988;186.592;-0.75014;4.51552;-1.49906;3
PRES;2.989;186.592;1010.4897;3
ACCE;2.993;186.596;6.73250;3.29442;4.56814;3
MAGN;3.000;186.603;-24.93750;12.06250;-26.00000;3
GYRO;3.000;186.604;-0.72815;4.53262;-1.48440;3
ACCE;3.003;186.606;6.32069;3.61046;4.64475;3
AHRS;3.003;186.607;22.1115;-46.9620;37.5400;0.29236;-0.31366;0.21730;3
GYRO;3.008;186.612;-0.72326;4.51674;-1.48440;3
PRES;3.009;186.612;1010.4927;3
ACCE;3.013;186.616;6.12916;3.64876;4.72137;3
MAGN;3.019;186.623;-22.87500;11.68750;-28.06250;3
GYRO;3.020;186.623;-0.75136;4.47031;-1.51495;3
ACCE;3.023;186.626;5.87058;3.71580;4.93206;3
AHRS;3.023;186.627;22.9250;-42.0213;35.9970;0.28501;-0.27687;0.21493;3
GYRO;3.028;186.632;-0.83078;4.36891;-1.57359;3
PRES;3.028;186.632;1010.5078;3
ACCE;3.033;186.636;5.88974;3.62961;5.33428;3
MAGN;3.039;186.643;-20.50000;11.50000;-29.50000;3
GYRO;3.039;186.643;-0.97372;4.19298;-1.65789;3
ACCE;3.043;186.646;5.69820;3.55300;5.59285;3
AHRS;3.044;186.647;23.3792;-36.0182;33.8768;0.27253;-0.23348;0.21140;3
GYRO;3.048;186.652;-1.16431;3.95108;-1.76296;3
PRES;3.049;186.652;1010.5112;3
ACCE;3.053;186.656;5.32470;3.39019;5.50666;3
MAGN;3.059;186.663;-17.87500;11.87500;-30.93750;3
GYRO;3.060;186.663;-1.35734;3.75316;-1.84848;3
ACCE;3.063;186.666;5.01825;3.03585;5.65032;3
AHRS;3.063;186.667;23.5768;-31.5098;32.0453;0.26235;-0.20120;0.20673;3
GYRO;3.068;186.672;-1.52594;3.64564;-1.90834;3
PRES;3.069;186.672;1010.5034;3
ACCE;3.073;186.676;4.68306;2.66235;5.91847;3
MAGN;3.079;186.683;-14.68750;11.50000;-32.06250;3
GYRO;3.080;186.683;-1.67377;3.59433;-1.93889;3
ACCE;3.083;186.687;4.18506;2.38462;6.23450;3
AHRS;3.084;186.687;23.2336;-26.0423;29.1520;0.24541;-0.16422;0.19626;3
GYRO;3.088;186.692;-1.80450;3.56867;-1.93156;3
PRES;3.089;186.692;1010.5098;3
ACCE;3.093;186.696;3.63919;2.00155;6.34942;3
MAGN;3.099;186.703;-11.87500;12.18750;-32.93750;3
GYRO;3.100;186.703;-1.91323;3.58211;-1.88513;3
ACCE;3.103;186.707;3.08373;1.54187;6.61757;3
AHRS;3.104;186.707;21.9552;-21.8833;26.6813;0.22491;-0.13817;0.18723;3
GYRO;3.108;186.712;-2.01097;3.63954;-1.82038;3
PRES;3.109;186.712;1010.5029;3
ACCE;3.113;186.716;2.71024;1.05345;7.00065;3
MAGN;3.119;186.723;-9.56250;13.00000;-33.25000;3
GYRO;3.119;186.723;-2.11359;3.68596;-1.76784;3
ACCE;3.122;186.726;2.35589;0.63207;7.76679;3
AHRS;3.123;186.727;20.5828;-16.6881;23.6682;0.20229;-0.10350;0.17427;3
GYRO;3.129;186.732;-2.20400;3.69207;-1.73730;3
PRES;3.129;186.733;1010.5059;3
ACCE;3.133;186.736;2.14520;0.23942;8.65743;3
MAGN;3.139;186.743;-7.62500;14.18750;-33.81250;3
GYRO;3.139;186.743;-2.23699;3.63465;-1.74097;3
ACCE;3.142;186.746;1.95367;-0.00958;9.49062;3
AHRS;3.143;186.747;17.4650;-12.0382;21.2702;0.16752;-0.07400;0.16576;3
GYRO;3.148;186.752;-2.18690;3.50637;-1.79594;3
PRES;3.148;186.752;1010.4854;3
ACCE;3.153;186.756;1.44610;-0.08619;9.97903;3
MAGN;3.159;186.763;-5.68750;15.00000;-33.81250;3
GYRO;3.160;186.763;-2.07083;3.29501;-1.87536;3
ACCE;3.163;186.766;0.67995;-0.03831;10.45787;3
AHRS;3.163;186.767;15.2500;-7.1778;18.7346;0.14076;-0.03966;0.15281;3
GYRO;3.168;186.772;-1.92911;3.00546;-1.91934;3
PRES;3.168;186.772;1010.4761;3
ACCE;3.172;186.776;0.11492;0.11492;9.95030;3
MAGN;3.179;186.783;-4.31250;16.56250;-33.81250;3
GYRO;3.179;186.783;-1.79472;2.66337;-1.82038;3
ACCE;3.183;186.787;-0.13408;0.18196;9.45231;3
AHRS;3.184;186.787;11.9038;-2.9170;16.4267;0.10621;-0.01025;0.13943;3
GYRO;3.188;186.792;-1.70554;2.40192;-1.82038;3
PRES;3.188;186.792;1010.4873;3
ACCE;3.193;186.796;-0.09577;0.03831;9.49062;3
MAGN;3.199;186.803;-2.93750;17.56250;-33.18750;3
GYRO;3.200;186.803;-1.68354;2.01586;-1.74830;3
ACCE;3.202;186.806;-0.06704;-0.00958;9.62469;3
AHRS;3.203;186.807;9.8786;0.5162;14.2408;0.08488;0.01513;0.12388;3
GYRO;3.208;186.812;-1.68354;2.01586;-1.77395;3
LIGH;3.209;186.813;16289.0;3
PRES;3.210;186.814;1010.4751;3
ACCE;3.213;186.816;-0.25857;-0.03831;9.73004;3
MAGN;3.219;186.823;-1.56250;19.18750;-32.75000;3
GYRO;3.220;186.823;-1.66522;1.61757;-1.81427;3
ACCE;3.223;186.826;-0.78530;-0.23942;9.62469;3
AHRS;3.223;186.827;7.1889;2.8551;12.3754;0.05963;0.03147;0.10909;3
GYRO;3.228;186.832;-1.64445;1.44164;-1.84237;3
PRES;3.229;186.832;1010.4873;3
ACCE;3.233;186.836;-1.47483;-0.28730;9.17458;3
MAGN;3.239;186.842;-0.37500;20.31250;-32.00000;3
GYRO;3.239;186.843;-1.65422;1.30847;-1.83748;3
ACCE;3.243;186.846;-1.93451;-0.07661;9.07881;3
AHRS;3.243;186.847;5.1365;4.8843;10.4104;0.04072;0.04645;0.09245;3
GYRO;3.248;186.852;-1.70798;1.16064;-1.79839;3
PRES;3.249;186.852;1010.4819;3
ACCE;3.253;186.856;-1.86748;-0.29688;9.51935;3
MAGN;3.260;186.863;0.31250;21.50000;-31.43750;3
GYRO;3.260;186.864;-1.76174;0.93951;-1.75807;3
ACCE;3.263;186.867;-1.58017;-0.59376;9.57681;3
AHRS;3.264;186.868;2.7386;6.9622;8.4578;0.01931;0.06230;0.07503;3
GYRO;3.268;186.872;-1.78128;0.72571;-1.74097;3
PRES;3.268;186.872;1010.4849;3
ACCE;3.273;186.876;-0.92895;-1.09176;9.68215;3
MAGN;3.279;186.882;1.00000;22.81250;-30.68750;3
GYRO;3.279;186.883;-1.79472;0.53878;-1.76418;3
ACCE;3.283;186.887;-0.60334;-1.51314;9.45231;3
AHRS;3.283;186.887;0.4691;8.0493;6.7186;-0.00004;0.07030;0.05874;3
GYRO;3.288;186.892;-1.82282;0.39584;-1.81060;3
PRES;3.289;186.892;1010.4824;3
ACCE;3.293;186.896;-0.47884;-1.77171;9.42358;3
MAGN;3.300;186.903;1.25000;24.12500;-30.31250;3
GYRO;3.300;186.903;-1.84848;0.27367;-1.83993;3
ACCE;3.303;186.906;-0.35434;-1.79086;8.80109;3
AHRS;3.303;186.907;-2.4885;8.1787;5.0346;-0.02477;0.07028;0.04225;3
GYRO;3.308;186.912;-1.86558;0.18692;-1.85581;3
PRES;3.309;186.912;1010.4912;3
ACCE;3.313;186.916;-0.65122;-1.38864;8.80109;3
MAGN;3.320;186.923;1.25000;24.87500;-29.43750;3
GYRO;3.321;186.923;-1.89368;0.31521;-1.86070;3
ACCE;3.325;186.926;-1.01514;-1.64721;9.26077;3
AHRS;3.325;186.927;-4.8897;8.3350;3.2442;-0.04458;0.07137;0.02511;3
GYRO;3.330;186.932;-1.90468;0.50091;-1.81305;3
PRES;3.330;186.932;1010.4844;3
ACCE;3.333;186.936;-1.40779;-2.12605;9.69173;3
MAGN;3.339;186.943;0.93750;26.18750;-28.56250;3
GYRO;3.340;186.943;-1.85214;0.64141;-1.73486;3
ACCE;3.343;186.946;-1.65679;-2.26970;9.93115;3
AHRS;3.344;186.947;-7.5764;8.2675;1.4272;-0.06679;0.07110;0.00763;3
SOUN;3.346;2990.22;0.09126;73.18
GYRO;3.349;186.952;-1.76051;0.66462;-1.64934;3
PRES;3.349;186.952;1010.4897;3
ACCE;3.353;186.956;-1.59933;-2.64320;9.48104;3
MAGN;3.359;186.962;0.37500;27.25000;-27.25000;3
GYRO;3.359;186.963;-1.68721;0.56688;-1.59069;3
ACCE;3.363;186.967;-1.58975;-3.14119;8.94474;3
AHRS;3.363;186.967;-9.9114;8.3735;-1.7579;-0.08503;0.07405;-0.02155;3
GYRO;3.369;186.972;-1.68232;0.39340;-1.60658;3
PRES;3.369;186.972;1010.4951;3
ACCE;3.373;186.976;-1.56102;-3.04542;9.08839;3
MAGN;3.380;186.983;-0.62500;28.12500;-26.06250;3
GYRO;3.380;186.983;-1.75563;0.11729;-1.65300;3
ACCE;3.383;186.986;-1.29287;-3.07416;9.21289;3
AHRS;3.383;186.987;-12.6432;8.8050;-3.2747;-0.10756;0.07940;-0.03677;3
GYRO;3.388;186.992;-1.83137;-0.22480;-1.71409;3
PRES;3.389;186.992;1010.4824;3
ACCE;3.393;186.996;-0.67995;-3.42850;10.11311;3
MAGN;3.400;187.003;-1.62500;29.00000;-25.18750;3
GYRO;3.400;187.003;-1.84848;-0.46426;-1.77640;3
ACCE;3.402;187.006;-0.49799;-4.00311;11.00375;3
AHRS;3.403;187.007;-14.8468;8.2523;-6.1019;-0.12489;0.07811;-0.06192;3
GYRO;3.408;187.012;-1.79472;-0.76725;-1.87047;3
PRES;3.409;187.012;1010.4805;3
ACCE;3.413;187.016;-0.11492;-4.14676;11.07079;3
MAGN;3.419;187.023;-2.75000;30.25000;-24.31250;3
GYRO;3.420;187.023;-1.66278;-1.11911;-1.98898;3
GNSS;3.421;1491485934.796;39.993721;-0.073923;166.879;0.000;16.0;0.2;17;16
ACCE;3.426;187.026;0.17238;-3.91691;10.81221;3
AHRS;3.428;187.027;-17.4216;6.8176;-7.8903;-0.14678;0.06904;-0.07687;3
GYRO;3.429;187.032;-1.47219;-1.32680;-2.08672;3
PRES;3.429;187.032;1010.4966;3
GNSS;3.429;1491485934.796;39.993721;-0.073923;166.879;0.000;16.0;0.2;17;16
ACCE;3.433;187.036;0.51715;-3.80199;9.95988;3
MAGN;3.439;187.043;-4.18750;30.87500;-22.81250;3
GYRO;3.439;187.043;-1.29870;-1.36834;-2.17712;3
ACCE;3.443;187.046;0.28730;-3.68707;9.58638;3
AHRS;3.443;187.047;-19.4944;4.6559;-10.7435;-0.16467;0.05569;-0.09904;3
GYRO;3.448;187.052;-1.19241;-1.31825;-2.23332;3
PRES;3.449;187.052;1010.4844;3
ACCE;3.452;187.056;0.00000;-3.67749;9.54808;3
MAGN;3.459;187.063;-5.68750;31.62500;-22.25000;3
GYRO;3.459;187.063;-1.13254;-1.55160;-2.19667;3
ACCE;3.463;187.067;0.00000;-3.64876;9.45231;3
AHRS;3.463;187.067;-21.1107;1.8611;-13.2880;-0.18008;0.03705;-0.11668;3
GYRO;3.468;187.072;-1.13254;-1.55160;-2.19667;3
PRES;3.469;187.072;1010.4756;3
ACCE;3.473;187.076;0.28730;-3.42850;9.62469;3
MAGN;3.479;187.083;-7.37500;31.93750;-21.50000;3
GYRO;3.479;187.083;-1.17408;-1.87291;-2.20522;3
ACCE;3.483;187.086;0.76614;-3.30400;10.05565;3
AHRS;3.484;187.087;-22.4016;-0.9959;-16.2071;-0.19350;0.01894;-0.13660;3
GYRO;3.488;187.092;-1.14965;-1.97187;-2.26631;3
PRES;3.489;187.092;1010.4863;3
ACCE;3.492;187.096;1.19710;-3.29442;10.78348;3
MAGN;3.499;187.103;-9.37500;32.75000;-20.06250;3
GYRO;3.500;187.103;-1.06046;-2.13681;-2.35183;3
ACCE;3.503;187.107;1.58975;-3.54342;11.61667;3
AHRS;3.504;187.108;-23.2335;-4.2851;-18.9724;-0.20451;-0.00296;-0.15390;3
GYRO;3.508;187.112;-0.90408;-2.40437;-2.46423;3
PRES;3.508;187.112;1010.4937;3
ACCE;3.513;187.116;2.03986;-3.67749;11.98059;3
MAGN;3.520;187.123;-11.31250;32.62500;-18.87500;3
GYRO;3.520;187.123;-0.69028;-2.70369;-2.58274;3
ACCE;3.523;187.126;2.37505;-3.64876;12.09551;3
AHRS;3.523;187.127;-24.1474;-7.9778;-21.9953;-0.21781;-0.02697;-0.17181;3
GYRO;3.528;187.132;-0.45326;-3.00546;-2.68170;3
PRES;3.528;187.132;1010.4775;3
ACCE;3.532;187.136;2.73897;-3.98395;12.03805;3
MAGN;3.539;187.143;-13.25000;32.68750;-18.00000;3
GYRO;3.540;187.143;-0.24801;-3.31944;-2.77333;3
ACCE;3.543;187.146;3.20823;-4.61602;11.31979;3
AHRS;3.543;187.147;-23.8558;-12.3808;-25.2273;-0.22356;-0.05809;-0.19067;3
GYRO;3.548;187.152;-0.13439;-3.58089;-2.85518;3
PRES;3.549;187.152;1010.4663;3
ACCE;3.552;187.156;3.32315;-4.82671;10.12268;3
MAGN;3.559;187.163;-15.18750;32.56250;-17.00000;3
GYRO;3.559;187.163;-0.12828;-3.70551;-2.87351;3
LIGH;3.561;187.165;40287.0;3
ACCE;3.564;187.168;3.10289;-3.54342;9.11712;3
AHRS;3.564;187.168;-23.3710;-17.4308;-28.0927;-0.23023;-0.09536;-0.20516;3
GYRO;3.568;187.172;-0.18937;-3.64931;-2.79654;3
PRES;3.569;187.172;1010.4629;3
ACCE;3.573;187.176;4.25210;-4.66391;8.09240;3
MAGN;3.579;187.183;-17.68750;32.18750;-15.56250;3
GYRO;3.580;187.183;-0.35797;-3.47949;-2.75378;3
ACCE;3.583;187.187;4.45322;-4.83629;8.13071;3
AHRS;3.584;187.187;-22.2602;-22.6621;-31.4411;-0.23443;-0.13429;-0.22416;3
GYRO;3.588;187.192;-0.60476;-3.32799;-2.70613;3
PRES;3.589;187.192;1010.4634;3
ACCE;3.593;187.196;4.64475;-4.39575;8.33182;3
MAGN;3.599;187.203;-20.00000;31.06250;-14.25000;3
GYRO;3.600;187.203;-0.86254;-3.30356;-2.63405;3
ACCE;3.603;187.206;4.93206;-4.07014;9.02135;3
AHRS;3.603;187.207;-21.3749;-27.7024;-34.0328;-0.24102;-0.17226;-0.23675;3
GYRO;3.608;187.212;-1.04214;-3.37320;-2.60351;3
PRES;3.608;187.212;1010.4761;3
ACCE;3.613;187.216;5.26724;-4.14676;9.17458;3
MAGN;3.619;187.223;-22.37500;30.37500;-12.31250;3
GYRO;3.619;187.223;-1.17286;-3.39397;-2.58763;3
ACCE;3.623;187.226;5.40132;-4.58729;9.63427;3
AHRS;3.623;187.227;-20.8119;-32.3518;-37.3673;-0.25210;-0.20400;-0.25493;3
GYRO;3.628;187.232;-1.34390;-3.43062;-2.57296;3
PRES;3.629;187.232;1010.4893;3
ACCE;3.632;187.236;5.59285;-4.82671;9.76834;3
MAGN;3.639;187.243;-25.25000;29.37500;-10.43750;3
GYRO;3.639;187.243;-1.56870;-3.59311;-2.54120;3
ACCE;3.643;187.246;5.88974;-4.75010;9.71088;3
AHRS;3.643;187.247;-20.2949;-37.3138;-40.2729;-0.26513;-0.23818;-0.26815;3
GYRO;3.649;187.252;-1.77762;-3.83623;-2.50333;3
PRES;3.649;187.253;1010.4893;3
ACCE;3.652;187.256;6.49307;-4.56814;9.64384;3
MAGN;3.659;187.263;-27.75000;28.43750;-7.50000;3
GYRO;3.659;187.263;-1.91201;-4.06225;-2.47034;3
ACCE;3.663;187.267;7.47949;-4.47237;9.06924;3
AHRS;3.663;187.267;-20.1172;-41.7925;-43.9920;-0.28283;-0.26452;-0.28677;3
PROX;3.664;187.268;5.0;3
GYRO;3.668;187.272;-1.95110;-4.25407;-2.46667;3
PRES;3.668;187.272;1010.4844;3
ACCE;3.673;187.276;8.62870;-4.35745;8.15944;3
MAGN;3.680;187.283;-29.50000;27.25000;-4.68750;3
GYRO;3.680;187.284;-1.89002;-4.35547;-2.52532;3
ACCE;3.683;187.286;9.54808;-4.26168;7.57525;3
AHRS;3.683;187.287;-19.7518;-47.6095;-47.3677;-0.30343;-0.30112;-0.29867;3
GYRO;3.688;187.292;-1.71287;-4.30538;-2.65971;3
PRES;3.689;187.292;1010.4780;3
ACCE;3.693;187.296;10.12268;-4.20422;7.42203;3
MAGN;3.699;187.303;-31.00000;26.12500;-1.56250;3
GYRO;3.700;187.303;-1.43065;-4.11357;-2.86618;3
ACCE;3.703;187.306;10.74518;-4.05099;7.75721;3
AHRS;3.703;187.307;-18.9591;-53.5943;-51.0036;-0.32414;-0.33806;-0.31204;3
GYRO;3.708;187.312;-1.09345;-3.91687;-3.13374;3
PRES;3.709;187.312;1010.4780;3
ACCE;3.713;187.317;10.92714;-4.01268;7.54652;3
MAGN;3.719;187.323;-32.93750;24.37500;1.50000;3
GYRO;3.720;187.323;-0.53512;-3.95963;-3.73361;3
ACCE;3.723;187.326;10.56322;-4.15633;6.71334;3
AHRS;3.723;187.327;-17.2450;-59.2146;-53.9759;-0.33782;-0.37612;-0.32409;3
GYRO;3.728;187.332;-0.53512;-3.95963;-3.73361;3
PRES;3.729;187.332;1010.4810;3
ACCE;3.732;187.336;10.16099;-4.10845;5.99508;3
MAGN;3.739;187.343;-33.81250;22.31250;5.06250;3
GYRO;3.740;187.343;-0.16127;-3.94619;-4.10746;3
ACCE;3.743;187.347;9.95030;-3.81157;5.65032;3
AHRS;3.744;187.348;-14.2562;-63.8968;-56.8019;-0.34236;-0.41179;-0.34271;3
GYRO;3.748;187.352;-0.00733;-3.88999;-4.19542;3
PRES;3.749;187.352;1010.4727;3
ACCE;3.752;187.356;9.78750;-3.32315;5.56412;3
MAGN;3.759;187.362;-34.75000;20.00000;8.31250;3
GYRO;3.759;187.363;0.12706;-3.83990;-4.25162;3
ACCE;3.763;187.367;9.75877;-2.98796;4.96079;3
AHRS;3.763;187.367;-10.2222;-68.7289;-58.5148;-0.33893;-0.45455;-0.35796;3
GYRO;3.768;187.372;0.20525;-3.76660;-4.29072;3
PRES;3.768;187.372;1010.4712;3
ACCE;3.772;187.376;9.92157;-2.56658;3.94564;3
MAGN;3.780;187.384;-35.62500;17.50000;11.37500;3
GYRO;3.780;187.384;0.17959;-3.69573;-4.32004;3
ACCE;3.783;187.386;10.74518;-2.14520;2.64320;3
AHRS;3.783;187.387;-6.5303;-72.5227;-60.5079;-0.33719;-0.48694;-0.37650;3
GYRO;3.788;187.392;-0.01710;-3.69207;-4.39090;3
PRES;3.789;187.392;1010.4683;3
ACCE;3.793;187.396;10.77391;-1.55144;1.50356;3
MAGN;3.804;187.407;-36.56250;14.87500;14.37500;3
GYRO;3.805;187.407;-0.31276;-3.55890;-4.48864;3
ACCE;3.805;187.408;10.57279;-0.97683;0.93853;3
AHRS;3.808;187.412;-1.0400;-77.5202;-61.3961;-0.32568;-0.53470;-0.39318;3
GYRO;3.809;187.413;-0.59376;-3.32433;-4.58393;3
PRES;3.810;187.413;1010.4624;3
ACCE;3.812;187.416;10.19930;-0.37350;0.49799;3
MAGN;3.819;187.423;-36.31250;12.31250;16.75000;3
GYRO;3.819;187.423;-0.79657;-2.99935;-4.64013;3
ACCE;3.823;187.426;9.74919;0.20111;0.61292;3
AHRS;3.823;187.427;2.3632;-81.0478;-62.6211;-0.32420;-0.56316;-0.40639;3
GYRO;3.828;187.432;-0.88087;-2.63772;-4.62791;3
PRES;3.829;187.432;1010.4604;3
ACCE;3.832;187.436;9.48104;0.76614;1.24498;3
MAGN;3.839;187.443;-36.12500;9.06250;19.37500;3
GYRO;3.839;187.443;-0.86987;-2.33473;-4.56316;3
ACCE;3.843;187.446;9.19373;1.12049;1.93451;3
AHRS;3.843;187.447;7.3952;-84.2751;-64.1634;-0.31508;-0.59267;-0.42969;3
GYRO;3.848;187.452;-0.80023;-2.15758;-4.49719;3
PRES;3.849;187.452;1010.4766;3
ACCE;3.853;187.456;9.13627;1.18752;2.26013;3
MAGN;3.859;187.463;-36.00000;5.81250;21.75000;3
GYRO;3.859;187.463;-0.68661;-2.07816;-4.46543;3
ACCE;3.863;187.467;9.27993;1.16837;2.18351;3
AHRS;3.863;187.467;11.9370;-86.0277;-66.0564;-0.30606;-0.61028;-0.45585;3
GYRO;3.868;187.472;-0.52779;-2.00975;-4.48009;3
PRES;3.868;187.472;1010.4790;3
ACCE;3.872;187.476;9.83538;1.11091;2.84431;3
MAGN;3.879;187.483;-35.37500;2.12500;23.87500;3
GYRO;3.880;187.483;-0.29322;-1.95110;-4.56194;3
ACCE;3.883;187.486;10.79306;0.94810;3.82115;3
AHRS;3.883;187.487;16.9062;-88.0882;-67.1089;-0.29203;-0.63147;-0.47815;3
GYRO;3.888;187.492;0.00977;-2.02929;-4.77574;3
PRES;3.889;187.492;1010.4771;3
ACCE;3.892;187.496;11.38682;0.74699;3.90734;3
SOUN;3.897;340.07;0.01038;54.30
MAGN;3.899;187.503;-33.75000;-1.31250;24.87500;3
GYRO;3.900;187.503;0.32987;-2.23088;-5.15448;3
ACCE;3.903;187.507;11.39640;0.73741;3.64876;3
AHRS;3.904;187.507;20.6186;-88.6068;-69.0030;-0.28369;-0.63886;-0.50183;3
GYRO;3.909;187.512;0.63286;-2.46912;-5.64562;3
LIGH;3.910;187.513;66648.0;3
PRES;3.910;187.514;1010.4819;3
ACCE;3.913;187.516;11.06121;0.80445;3.36146;3
MAGN;3.919;187.523;-32.25000;-4.87500;26.68750;3
GYRO;3.919;187.523;0.86376;-2.76233;-6.19540;3
ACCE;3.922;187.526;10.20888;0.86191;2.58574;3
AHRS;3.923;187.527;26.3618;-91.2634;-68.6093;-0.26056;-0.66482;-0.51837;3
GYRO;3.928;187.532;1.00182;-3.08976;-6.74029;3
PRES;3.928;187.532;1010.4844;3
ACCE;3.932;187.536;8.99262;0.90022;1.56102;3
MAGN;3.939;187.543;-30.37500;-8.18750;27.87500;3
GYRO;3.940;187.543;1.07879;-3.37686;-7.20088;3
ACCE;3.943;187.547;7.97748;1.10133;0.84276;3
AHRS;3.943;187.547;30.9001;-93.4273;-69.2193;-0.24818;-0.68121;-0.53497;3
GYRO;3.948;187.552;1.12399;-3.58578;-7.55274;3
PRES;3.948;187.552;1010.4868;3
ACCE;3.952;187.556;6.82826;1.54187;0.13408;3
MAGN;3.959;187.563;-27.50000;-11.37500;29.25000;3
GYRO;3.959;187.563;1.14354;-3.70307;-7.81052;3
ACCE;3.963;187.567;5.70778;2.19309;0.19154;3
AHRS;3.963;187.567;38.6557;-98.6339;-66.7570;-0.21353;-0.71626;-0.54801;3
GYRO;3.968;187.572;1.14110;-3.72017;-7.99378;3
PRES;3.968;187.572;1010.4834;3
ACCE;3.972;187.576;4.65433;2.95923;0.73741;3
MAGN;3.979;187.583;-23.43750;-17.56250;27.81250;3
GYRO;3.980;187.583;1.15942;-3.77270;-8.16971;3
ACCE;3.983;187.587;3.52426;3.60088;0.94810;3
AHRS;3.984;187.587;44.7325;-103.8353;-64.9691;-0.19296;-0.74007;-0.55900;3
GYRO;3.988;187.592;1.15942;-3.77270;-8.16971;3
PRES;3.989;187.592;1010.4800;3
ACCE;3.994;187.596;2.12605;4.00311;0.36392;3
MAGN;3.999;187.603;-19.31250;-19.56250;30.06250;3
GYRO;4.000;187.603;1.54427;-3.36953;-8.06586;3
ACCE;4.003;187.606;0.81403;4.36702;-0.41180;3
AHRS;4.004;187.607;52.9289;-112.8055;-58.8472;-0.15153;-0.77062;-0.56667;3
GYRO;4.008;187.612;1.84115;-3.09220;-7.93880;3
PRES;4.009;187.612;1010.4761;3
ACCE;4.013;187.616;-0.02873;4.70221;-0.50757;3
MAGN;4.019;187.623;-14.56250;-21.31250;31.87500;3
GYRO;4.020;187.623;2.11482;-2.96881;-7.82274;3
ACCE;4.023;187.626;-1.03430;4.92248;-0.53630;3
AHRS;4.023;187.627;61.3977;-125.4158;-47.6962;-0.09485;-0.79355;-0.57437;3
GYRO;4.029;187.632;2.31396;-3.03356;-7.74211;3
PRES;4.029;187.632;1010.4849;3
ACCE;4.033;187.636;-2.03028;4.56814;-1.05345;3
MAGN;4.039;187.643;-9.37500;-22.18750;33.68750;3
GYRO;4.040;187.643;2.42025;-3.21437;-7.71278;3
ACCE;4.043;187.647;-2.80600;3.92649;-1.57060;3
AHRS;4.043;187.647;65.8866;-144.8345;-29.8649;-0.04742;-0.81532;-0.56622;3
GYRO;4.048;187.652;2.45812;-3.40496;-7.72867;3
PRES;4.049;187.652;1010.4688;3
ACCE;4.053;187.656;-3.58173;3.15077;-1.82917;3
MAGN;4.060;187.663;-3.62500;-21.87500;34.62500;3
GYRO;4.060;187.663;2.48256;-3.54791;-7.76776;3
ACCE;4.063;187.666;-3.88818;2.19309;-1.66636;3
AHRS;4.064;187.667;67.1444;-176.9492;1.4427;0.02520;-0.83264;-0.55247;3
GYRO;4.068;187.672;2.57174;-3.59433;-7.83251;3
PRES;4.069;187.672;1010.4839;3
ACCE;4.073;187.676;-4.17549;1.53229;-1.03430;3
MAGN;4.079;187.683;1.93750;-20.93750;34.93750;3
GYRO;4.080;187.683;2.77333;-3.56012;-7.92537;3
ACCE;4.083;187.686;-4.86502;1.02472;-0.45011;3
AHRS;4.083;187.687;63.0577;161.1224;21.2464;-0.07072;0.84223;0.53278;3
GYRO;4.088;187.692;3.08976;-3.47705;-8.02921;3
PRES;4.089;187.692;1010.4810;3
ACCE;4.093;187.696;-6.09085;0.72784;-0.07661;3
MAGN;4.099;187.703;6.93750;-19.31250;35.56250;3
GYRO;4.100;187.703;3.48315;-3.38786;-8.06953;3
ACCE;4.103;187.706;-7.72848;0.28730;-0.24900;3
AHRS;4.103;187.707;53.9110;139.4785;41.7031;-0.15095;0.83731;0.50727;3
GYRO;4.108;187.712;3.89610;-3.27424;-7.98279;3
PRES;4.109;187.712;1010.4775;3
ACCE;4.112;187.716;-9.07881;-0.22984;-0.51715;3
MAGN;4.119;187.723;11.50000;-16.50000;35.87500;3
GYRO;4.119;187.723;4.28339;-3.12396;-7.76165;3
ACCE;4.123;187.726;-9.94073;-0.56503;-1.18752;3
AHRS;4.123;187.727;44.7773;131.4142;47.8288;-0.19838;0.83392;0.47156;3
GYRO;4.128;187.732;4.62425;-2.94071;-7.44156;3
PRES;4.129;187.732;1010.4780;3
ACCE;4.132;187.736;-11.49217;-0.72784;-2.03986;3
MAGN;4.139;187.743;15.68750;-12.18750;35.43750;3
GYRO;4.140;187.743;4.92724;-2.75622;-7.04083;3
ACCE;4.143;187.747;-12.97657;-0.88107;-3.08373;3
AHRS;4.144;187.748;32.0006;123.5899;53.4431;-0.26455;0.81523;0.42126;3
GYRO;4.148;187.752;5.20091;-2.55220;-6.57291;3
PRES;4.149;187.752;1010.4736;3
ACCE;4.153;187.756;-13.79060;-0.90980;-4.63517;3
MAGN;4.159;187.763;19.06250;-7.06250;35.12500;3
GYRO;4.160;187.763;5.42326;-2.15635;-6.00847;3
ACCE;4.163;187.766;-13.54160;-0.16281;-5.94720;3
AHRS;4.163;187.767;22.5507;120.8558;53.4631;-0.29748;0.80519;0.36959;3
GYRO;4.169;187.772;5.53810;-1.58703;-5.27421;3
PRES;4.169;187.772;1010.4663;3
ACCE;4.173;187.776;-12.65096;0.24900;-7.80510;3
MAGN;4.179;187.783;21.43750;-1.56250;34.25000;3
GYRO;4.180;187.783;5.48923;-0.88698;-4.39945;3
ACCE;4.183;187.786;-11.33894;0.57461;-9.66300;3
AHRS;4.183;187.787;12.3010;118.4837;51.9657;-0.32505;0.79203;0.30553;3
GYRO;4.189;187.792;5.22168;-0.16860;-3.54180;3
PRES;4.189;187.792;1010.4673;3
ACCE;4.193;187.796;-9.94073;0.94810;-10.95587;3
MAGN;4.199;187.803;22.68750;4.18750;32.75000;3
GYRO;4.200;187.803;4.73421;0.48747;-2.82708;3
ACCE;4.203;187.806;-8.45632;1.25456;-11.69328;3
AHRS;4.203;187.807;5.3267;118.1951;49.2485;-0.33544;0.78911;0.25000;3
GYRO;4.208;187.812;4.06714;1.07024;-2.30785;3
PRES;4.208;187.812;1010.4629;3
ACCE;4.212;187.816;-7.11557;1.11091;-12.21043;3
MAGN;4.219;187.823;23.12500;9.81250;31.00000;3
GYRO;4.219;187.823;3.27302;1.66155;-1.94622;3
ACCE;4.223;187.826;-6.13873;0.43096;-12.16254;3
AHRS;4.223;187.827;0.5325;120.8083;44.6526;-0.32819;0.80521;0.19135;3
GYRO;4.228;187.832;2.40314;2.31518;-1.65911;3
PRES;4.228;187.832;1010.4722;3
ACCE;4.232;187.836;-5.51624;-0.67038;-11.23359;3
MAGN;4.239;187.843;22.43750;14.37500;29.62500;3
GYRO;4.239;187.843;0.92607;3.86311;-1.17775;3
ACCE;4.243;187.847;-5.30555;-1.32160;-9.61511;3
AHRS;4.243;187.847;-3.3008;122.7317;42.7355;-0.33251;0.81200;0.15099;3
GYRO;4.248;187.852;0.92607;3.86311;-1.17775;3
PRES;4.249;187.852;1010.4712;3
ACCE;4.253;187.856;-5.25767;-1.85790;-8.35098;3
MAGN;4.260;187.863;20.68750;17.50000;28.87500;3
GYRO;4.260;187.863;0.41539;5.32186;-0.93096;3
LIGH;4.263;187.866;27037.0;3
ACCE;4.265;187.867;-4.97994;-2.31759;-6.77080;3
AHRS;4.266;187.868;-5.0202;128.8130;41.9526;-0.34021;0.83453;0.11761;3
GYRO;4.270;187.872;0.41539;5.32186;-0.93096;3
PRES;4.270;187.872;1010.4795;3
ACCE;4.275;187.876;-4.92248;-2.16436;-5.15232;3
MAGN;4.280;187.883;18.31250;19.75000;28.56250;3
GYRO;4.281;187.883;0.52046;5.35729;-0.78435;3
ACCE;4.285;187.886;-4.79798;-2.05901;-5.20021;3
AHRS;4.285;187.887;-6.4431;134.5308;41.7795;-0.34864;0.85257;0.08916;3
GYRO;4.289;187.892;0.65240;4.79651;-0.81734;3
PRES;4.289;187.892;1010.4697;3
ACCE;4.295;187.896;-4.72137;-2.34632;-6.39731;3
MAGN;4.300;187.903;15.62500;21.18750;29.12500;3
GYRO;4.300;187.904;0.87476;4.35303;-0.94440;3
ACCE;4.303;187.906;-4.51068;-2.03028;-7.34541;3
AHRS;4.306;187.907;-8.1980;140.3568;42.4939;-0.36264;0.86578;0.05989;3
GYRO;4.310;187.912;1.17775;4.10624;-1.03481;3
PRES;4.310;187.912;1010.4565;3
ACCE;4.315;187.916;-4.71179;-1.00556;-8.88728;3
MAGN;4.320;187.922;12.81250;21.81250;29.68750;3
GYRO;4.320;187.923;1.45997;4.14411;-0.99205;3
ACCE;4.323;187.927;-4.71179;-0.55545;-11.25275;3
AHRS;4.323;187.927;-9.7025;145.3481;42.8404;-0.37083;0.87630;0.03322;3
GYRO;4.328;187.932;1.61146;4.56072;-0.84055;3
PRES;4.329;187.932;1010.4609;3
ACCE;4.333;187.936;-3.63919;-0.41180;-12.59350;3
SOUN;4.337;1115.71;0.03405;64.62
MAGN;4.339;187.943;9.87500;22.50000;30.00000;3
GYRO;4.340;187.943;1.59680;5.20579;-0.64385;3
ACCE;4.343;187.947;-2.73897;-0.13408;-12.44027;3
AHRS;4.343;187.947;-11.0590;150.6642;42.6078;-0.37257;0.88824;0.00472;3
GYRO;4.348;187.952;1.43920;5.80444;-0.42150;3
PRES;4.349;187.952;1010.4639;3
ACCE;4.353;187.956;-2.04944;-0.23942;-13.01488;3
MAGN;4.359;187.963;6.62500;23.00000;30.37500;3
GYRO;4.360;187.963;1.16309;6.30413;-0.22480;3
ACCE;4.363;187.966;-1.42694;-0.92895;-13.19684;3
AHRS;4.363;187.967;-13.0782;156.5684;42.6039;-0.37494;0.89793;-0.03060;3
GYRO;4.368;187.972;0.81489;6.54970;-0.15027;3
PRES;4.369;187.972;1010.4619;3
ACCE;4.373;187.976;-1.08218;-1.73340;-13.32134;3
MAGN;4.380;187.983;3.25000;24.12500;30.25000;3
GYRO;4.381;187.983;0.47159;6.54603;-0.21747;3
ACCE;4.383;187.986;-0.90022;-2.32716;-13.32134;3
AHRS;4.384;187.987;-13.7206;164.8603;42.2231;-0.36917;0.91246;-0.06335;3
GYRO;4.388;187.992;0.16860;6.45440;-0.35919;3
PRES;4.389;187.992;1010.4722;3
ACCE;4.393;187.996;-0.67995;-2.37505;-13.18726;3
MAGN;4.399;188.003;-0.25000;24.50000;29.31250;3
GYRO;4.400;188.003;-0.09041;6.34689;-0.49480;3
ACCE;4.402;188.006;-0.61292;-1.95367;-12.74673;3
AHRS;4.403;188.007;-14.2995;171.9946;42.5253;-0.36704;0.91927;-0.09059;3
GYRO;4.408;188.012;-0.31765;6.26259;-0.53756;3
PRES;4.409;188.012;1010.4736;3
ACCE;4.412;188.016;-0.22027;-1.78129;-12.14339;3
MAGN;4.419;188.023;-3.87500;25.18750;28.56250;3
GYRO;4.420;188.023;-0.47525;6.20273;-0.46059;3
GNSS;4.422;1491485935.789;39.993717;-0.073932;166.782;0.000;16.0;0.0;17;16
ACCE;4.427;188.026;0.26815;-1.72383;-11.33894;3
AHRS;4.428;188.027;-13.8294;179.2504;43.1556;-0.36581;0.92285;-0.10956;3
GYRO;4.429;188.032;-0.53267;6.22105;-0.32376;3
PRES;4.429;188.033;1010.4707;3
GNSS;4.430;1491485935.789;39.993717;-0.073932;166.782;0.000;16.0;0.0;17;16
ACCE;4.433;188.036;1.10133;-1.58975;-10.32380;3
MAGN;4.439;188.043;-7.81250;25.12500;27.62500;3
GYRO;4.440;188.043;-0.50335;6.25893;-0.18448;3
ACCE;4.443;188.047;1.97282;-1.64721;-9.76834;3
AHRS;4.443;188.047;-13.2548;-173.5121;43.7960;0.36381;-0.92261;0.12788;3
GYRO;4.448;188.052;-0.42516;6.25282;-0.08063;3
PRES;4.449;188.052;1010.4727;3
ACCE;4.453;188.056;2.75812;-1.58017;-9.28950;3
MAGN;4.460;188.063;-11.43750;25.18750;26.31250;3
GYRO;4.460;188.063;-0.33109;6.20639;-0.03910;3
ACCE;4.463;188.066;3.66792;-1.47483;-8.69574;3
AHRS;4.464;188.067;-12.3736;-166.4622;43.9745;0.35785;-0.92020;0.14311;3
GYRO;4.469;188.072;-0.23335;6.09766;-0.05131;3
PRES;4.469;188.072;1010.4829;3
ACCE;4.473;188.076;4.49152;-1.52271;-8.59040;3
MAGN;4.479;188.083;-14.62500;24.37500;24.68750;3
GYRO;4.480;188.083;-0.13439;5.88385;-0.09163;3
ACCE;4.483;188.086;5.32470;-1.66636;-8.76278;3
AHRS;4.484;188.087;-11.9578;-159.3140;44.0334;0.34944;-0.91406;0.16194;3
GYRO;4.489;188.092;-0.02443;5.66028;-0.14661;3
PRES;4.489;188.092;1010.4775;3
ACCE;4.494;188.097;6.40688;-1.42694;-8.53294;3
MAGN;4.499;188.103;-18.00000;24.50000;23.00000;3
GYRO;4.500;188.103;0.11606;5.41837;-0.24435;3
ACCE;4.503;188.106;7.66145;-1.05345;-8.39886;3
AHRS;4.503;188.107;-11.5135;-152.1873;44.1150;0.34035;-0.90416;0.18004;3
GYRO;4.508;188.112;0.31154;5.11661;-0.42150;3
PRES;4.509;188.112;1010.4751;3
ACCE;4.513;188.116;8.41801;-0.86191;-9.12670;3
MAGN;4.519;188.123;-20.93750;24.25000;20.62500;3
GYRO;4.519;188.123;0.74526;4.65113;-1.04091;3
ACCE;4.523;188.126;8.82024;-0.88107;-10.60153;3
AHRS;4.523;188.127;-11.4223;-145.8520;44.5357;0.33340;-0.89132;0.19874;3
GYRO;4.528;188.132;0.74526;4.65113;-1.04091;3
PRES;4.529;188.132;1010.4756;3
ACCE;4.533;188.136;9.05008;-1.02472;-11.33894;3
MAGN;4.539;188.143;-23.75000;24.06250;18.25000;3
GYRO;4.540;188.143;0.88820;4.84905;-1.81305;3
ACCE;4.543;188.147;8.70532;-1.02472;-11.15698;3
AHRS;4.544;188.148;-10.6941;-140.1669;45.9856;0.33643;-0.87413;0.21314;3
GYRO;4.548;188.152;0.81612;4.97489;-2.05129;3
PRES;4.549;188.152;1010.4731;3
ACCE;4.553;188.156;8.29351;-1.33118;-11.09952;3
MAGN;4.560;188.163;-26.12500;23.50000;15.43750;3
GYRO;4.560;188.163;0.65851;5.05430;-2.12948;3
ACCE;4.563;188.166;8.14029;-1.78129;-10.83137;3
AHRS;4.563;188.167;-9.9350;-134.1412;48.3517;0.34499;-0.85087;0.23171;3
GYRO;4.568;188.172;0.43127;5.09706;-2.09527;3
PRES;4.569;188.172;1010.4775;3
ACCE;4.573;188.176;8.02536;-1.94409;-10.28549;3
MAGN;4.580;188.183;-28.62500;23.56250;12.62500;3
GYRO;4.580;188.183;0.19426;5.13616;-2.01586;3
ACCE;4.583;188.186;8.03494;-1.83875;-9.43316;3
AHRS;4.583;188.187;-8.4425;-129.1833;50.7137;0.35724;-0.82756;0.24333;3
GYRO;4.588;188.192;-0.00733;5.16548;-1.93766;3
PRES;4.589;188.192;1010.4785;3
ACCE;4.593;188.196;8.48505;-1.76213;-8.45632;3
MAGN;4.600;188.203;-30.43750;22.62500;9.37500;3
GYRO;4.600;188.203;-0.16738;5.15937;-1.90834;3
ACCE;4.603;188.206;9.04051;-1.51314;-7.59441;3
AHRS;4.603;188.207;-7.0443;-123.6378;50.3003;0.34764;-0.80872;0.24935;3
GYRO;4.608;188.212;-0.30665;5.09828;-1.94377;3
LIGH;4.610;188.213;11914.0;3
PRES;4.610;188.214;1010.4810;3
ACCE;4.613;188.216;9.27993;-1.04387;-6.96234;3
MAGN;4.619;188.223;-32.37500;21.62500;6.25000;3
GYRO;4.619;188.223;-0.40684;5.01032;-2.00242;3
ACCE;4.623;188.227;9.64384;-0.94810;-6.18662;3
AHRS;4.624;188.228;-5.1947;-118.5196;51.5718;0.35265;-0.78319;0.25720;3
GYRO;4.628;188.232;-0.45571;4.87593;-2.09771;3
PRES;4.629;188.232;1010.4766;3
ACCE;4.633;188.236;10.42914;-1.07260;-5.14275;3
MAGN;4.639;188.243;-33.37500;20.37500;2.87500;3
GYRO;4.640;188.243;-0.44715;4.67068;-2.26631;3
ACCE;4.643;188.247;10.84095;-0.88107;-4.22337;3
AHRS;4.643;188.247;-3.1784;-113.1271;50.5155;0.34212;-0.76095;0.25595;3
GYRO;4.648;188.252;-0.38607;4.37624;-2.50943;3
PRES;4.649;188.252;1010.4766;3
ACCE;4.653;188.256;11.14740;-0.76614;-4.08930;3
MAGN;4.660;188.263;-34.50000;19.37500;-0.37500;3
GYRO;4.660;188.263;-0.30055;4.06225;-2.78432;3
ACCE;4.663;188.267;11.42513;-1.01514;-4.36702;3
AHRS;4.663;188.267;-0.7834;-107.9521;51.1826;0.34571;-0.73115;0.25902;3
GYRO;4.668;188.272;-0.24068;3.81913;-3.08243;3
PRES;4.669;188.272;1010.4858;3
ACCE;4.673;188.276;11.42513;-1.25456;-5.22894;3
MAGN;4.679;188.283;-35.31250;17.62500;-3.50000;3
GYRO;4.680;188.283;-0.23335;3.72506;-3.39275;3
ACCE;4.683;188.286;11.26232;-1.17795;-5.83228;3
AHRS;4.683;188.287;2.1776;-103.6217;50.2945;0.34457;-0.70636;0.24916;3
GYRO;4.692;188.292;-0.29077;3.78492;-3.69818;3
PRES;4.692;188.293;1010.4863;3
ACCE;4.693;188.296;10.61110;-0.60334;-5.88016;3
MAGN;4.699;188.303;-35.81250;15.56250;-6.56250;3
GYRO;4.700;188.303;-0.40561;3.90587;-3.95841;3
ACCE;4.703;188.307;9.61511;0.18196;-5.73651;3
AHRS;4.704;188.307;5.1668;-100.6637;51.8847;0.36227;-0.67890;0.24777;3
GYRO;4.708;188.312;-0.56688;4.02316;-4.11601;3
PRES;4.709;188.312;1010.4868;3
ACCE;4.713;188.316;8.64786;0.79487;-5.50666;3
MAGN;4.719;188.322;-35.93750;12.93750;-9.68750;3
GYRO;4.719;188.323;-0.75869;4.15144;-4.14900;3
ACCE;4.723;188.327;7.71891;1.34075;-5.10444;3
AHRS;4.723;188.327;9.6170;-96.4051;50.9471;0.36995;-0.64663;0.22923;3
GYRO;4.729;188.332;-0.94684;4.33103;-4.06958;3
PRES;4.729;188.332;1010.4854;3
ACCE;4.733;188.336;7.04853;1.98240;-4.16591;3
MAGN;4.740;188.343;-36.00000;10.56250;-12.62500;3
GYRO;4.740;188.343;-1.10444;4.48864;-3.90465;3
ACCE;4.743;188.346;6.58884;2.72939;-2.94008;3
AHRS;4.743;188.347;13.9959;-93.6490;52.0007;0.39224;-0.61403;0.21786;3
GYRO;4.748;188.352;-1.26205;4.52407;-3.68596;3
PRES;4.749;188.352;1010.4849;3
ACCE;4.753;188.356;6.52181;3.13162;-1.85790;3
MAGN;4.760;188.363;-35.25000;7.50000;-15.56250;3
GYRO;4.760;188.363;-1.44164;4.38723;-3.45872;3
ACCE;4.763;188.366;6.69419;3.49553;-1.00556;3
AHRS;4.763;188.367;18.4377;-88.2518;49.8446;0.39389;-0.57479;0.19742;3
GYRO;4.769;188.372;-1.62734;4.13067;-3.28401;3
PRES;4.769;188.372;1010.4888;3
ACCE;4.773;188.376;6.80911;3.92649;-0.64165;3
MAGN;4.779;188.383;-34.12500;4.81250;-18.62500;3
GYRO;4.780;188.383;-1.89246;3.58334;-3.18505;3
ACCE;4.783;188.387;7.15387;3.91691;0.00000;3
AHRS;4.784;188.387;22.6689;-83.3969;48.2844;0.40068;-0.53517;0.18013;3
GYRO;4.789;188.392;-1.89246;3.58334;-3.18505;3
PRES;4.789;188.392;1010.4775;3
GNSS;4.789;1491485933.337;39.992600;-0.073071;0.000;0.000;50.0;0.0;17;16
ACCE;4.793;188.396;7.46991;3.53384;0.89064;3
MAGN;4.802;188.406;-32.81250;3.31250;-21.12500;3
GYRO;4.803;188.406;-2.04151;2.94681;-3.44895;3
ACCE;4.805;188.409;7.38372;3.33273;1.34075;3
AHRS;4.808;188.412;26.3107;-77.2927;44.0919;0.39301;-0.49694;0.15372;3
GYRO;4.809;188.413;-2.10260;2.58640;-3.63098;3
PRES;4.809;188.413;1010.4795;3
ACCE;4.813;188.416;6.81869;3.21781;1.45567;3
MAGN;4.820;188.423;-31.68750;1.81250;-23.43750;3
GYRO;4.820;188.423;-2.16613;2.29930;-3.76904;3
ACCE;4.823;188.427;6.29196;3.03585;1.33118;3
AHRS;4.823;188.427;28.6370;-73.3682;41.5029;0.39056;-0.47102;0.13715;3
GYRO;4.828;188.432;-2.24310;2.13925;-3.85334;3
PRES;4.829;188.432;1010.4824;3
ACCE;4.833;188.436;5.70778;2.83473;1.16837;3
MAGN;4.839;188.443;-30.25000;0.43750;-25.25000;3
GYRO;4.840;188.443;-2.34817;2.09771;-3.88388;3
ACCE;4.843;188.446;4.93206;2.81558;1.26414;3
AHRS;4.843;188.447;31.8528;-68.5882;36.7814;0.38606;-0.44262;0.10393;3
GYRO;4.848;188.452;-2.50699;2.12092;-3.83746;3
PRES;4.849;188.452;1010.4746;3
ACCE;4.853;188.456;4.08930;3.16992;1.46525;3
MAGN;4.859;188.463;-29.00000;-0.43750;-27.00000;3
GYRO;4.860;188.463;-2.71469;2.17957;-3.68840;3
ACCE;4.863;188.467;3.49553;3.85945;1.89621;3
AHRS;4.863;188.467;34.3305;-64.3395;32.8069;0.38331;-0.41746;0.07766;3
GYRO;4.868;188.472;-2.95292;2.23332;-3.44406;3
PRES;4.869;188.472;1010.4790;3
ACCE;4.873;188.476;3.08373;4.53941;2.82516;3
MAGN;4.879;188.483;-27.87500;-0.93750;-28.31250;3
GYRO;4.879;188.483;-3.20093;2.21133;-3.14718;3
ACCE;4.883;188.486;3.18908;4.92248;3.81157;3
AHRS;4.883;188.487;36.4915;-58.4969;26.7147;0.37299;-0.38837;0.04260;3
SOUN;4.888;478.71;0.01461;57.27
GYRO;4.889;188.492;-3.43917;2.06717;-2.87107;3
PRES;4.889;188.492;1010.4834;3
ACCE;4.893;188.496;3.54342;4.85544;4.57771;3
MAGN;4.899;188.503;-26.37500;-1.37500;-29.75000;3
GYRO;4.899;188.503;-3.66275;1.81305;-2.68903;3
ACCE;4.902;188.506;3.73495;4.28083;4.97994;3
AHRS;4.903;188.507;37.9066;-51.2004;19.1758;0.35689;-0.35417;0.00368;3
GYRO;4.908;188.512;-3.87655;1.49662;-2.63283;3
PRES;4.909;188.512;1010.4839;3
ACCE;4.912;188.516;4.15633;3.34231;5.25767;3
MAGN;4.919;188.523;-24.68750;-1.00000;-30.50000;3
GYRO;4.919;188.523;-4.05615;1.18141;-2.70613;3
ACCE;4.923;188.527;4.26168;2.42293;5.55455;3
AHRS;4.923;188.527;37.3208;-45.1873;12.5112;0.33331;-0.32964;-0.02688;3
GYRO;4.928;188.532;-4.18565;0.89309;-2.87718;3
PRES;4.929;188.532;1010.4741;3
ACCE;4.932;188.536;4.00311;1.61848;5.72693;3
MAGN;4.939;188.543;-23.56250;-0.56250;-31.37500;3
GYRO;4.940;188.543;-4.28461;0.65363;-3.07632;3
ACCE;4.943;188.546;3.67749;1.13964;5.68862;3
AHRS;4.943;188.547;34.8386;-39.6818;5.6921;0.29732;-0.30946;-0.05692;3
GYRO;4.948;188.552;-4.35425;0.51191;-3.24736;3
PRES;4.949;188.552;1010.4702;3
ACCE;4.953;188.556;2.80600;1.26414;5.87058;3
MAGN;4.959;188.563;-22.87500;0.18750;-32.43750;3
GYRO;4.960;188.563;-4.37990;0.45937;-3.31578;3
LIGH;4.961;188.565;8952.0;3
ACCE;4.963;188.567;1.63763;1.78129;6.39731;3
AHRS;4.964;188.568;33.0039;-35.1067;-1.2053;0.26776;-0.29200;-0.09528;3
GYRO;4.968;188.572;-4.35547;0.44960;-3.23881;3
PRES;4.968;188.572;1010.4702;3
ACCE;4.973;188.576;1.01514;2.25055;7.23049;3
MAGN;4.979;188.583;-22.12500;1.31250;-32.68750;3
GYRO;4.980;188.583;-4.30782;0.39340;-3.04211;3
ACCE;4.983;188.586;0.81403;2.31759;8.12113;3
AHRS;4.983;188.587;29.8472;-29.5280;-9.6980;0.22732;-0.26641;-0.14438;3
GYRO;4.988;188.592;-4.27117;0.23579;-2.78066;3
PRES;4.989;188.592;1010.4736;3
ACCE;4.993;188.596;0.94810;1.84832;8.00621;3
MAGN;4.999;188.603;-22.25000;2.62500;-32.43750;3
GYRO;4.999;188.603;-4.28950;0.02566;-2.52165;3
ACCE;5.002;188.606;1.26414;1.35991;7.92960;3
AHRS;5.003;188.607;27.0789;-26.2768;-15.7463;0.19557;-0.25013;-0.18240;3
GYRO;5.008;188.612;-4.36158;-0.16127;-2.28952;3
PRES;5.009;188.613;1010.4766;3
ACCE;5.013;188.616;1.58017;1.26414;8.37971;3
MAGN;5.019;188.623;-22.31250;4.00000;-32.43750;3
GYRO;5.019;188.623;-4.42144;-0.33598;-2.07816;3
ACCE;5.023;188.627;1.93451;1.22583;8.94474;3
AHRS;5.024;188.627;22.8842;-22.8200;-22.2628;0.15337;-0.22779;-0.22399;3
GYRO;5.028;188.632;-4.42633;-0.49602;-1.88880;3
PRES;5.028;188.632;1010.4858;3
ACCE;5.033;188.636;2.07817;1.21625;9.87369;3
MAGN;5.039;188.643;-22.31250;5.75000;-32.12500;3
GYRO;5.039;188.643;-4.23940;-0.91508;-1.58336;3
ACCE;5.043;188.646;2.64320;0.93853;9.98861;3
AHRS;5.043;188.647;19.0955;-21.7224;-26.5881;0.11580;-0.21830;-0.25312;3
GYRO;5.048;188.652;-4.23940;-0.91508;-1.58336;3
PRES;5.049;188.652;1010.4810;3
ACCE;5.053;188.656;3.24654;0.56503;10.67814;3
MAGN;5.059;188.663;-22.62500;7.81250;-31.12500;3
GYRO;5.060;188.663;-3.74338;-1.31092;-1.41110;3
ACCE;5.063;188.666;3.92649;0.18196;11.08994;3
AHRS;5.063;188.667;14.5495;-21.1762;-30.8239;0.07156;-0.20879;-0.28156;3
GYRO;5.068;188.672;-3.42695;-1.54060;-1.41721;3
PRES;5.069;188.672;1010.4785;3
ACCE;5.073;188.676;4.40533;-0.01915;11.06121;3
MAGN;5.079;188.683;-23.25000;9.62500;-30.06250;3
GYRO;5.080;188.683;-3.11053;-1.74341;-1.48318;3
ACCE;5.082;188.686;4.58729;-0.03831;10.79306;3
AHRS;5.083;188.687;11.1519;-21.9883;-33.8507;0.03599;-0.20935;-0.30216;3
GYRO;5.088;188.692;-2.80998;-1.89490;-1.57115;3
PRES;5.089;188.692;1010.4595;3
ACCE;5.092;188.696;4.38618;0.20111;10.77391;3
MAGN;5.099;188.703;-23.68750;11.06250;-29.18750;3
GYRO;5.100;188.703;-2.52287;-1.99264;-1.63712;3
ACCE;5.103;188.706;3.98395;0.66080;10.63983;3
AHRS;5.103;188.707;7.9529;-23.4186;-37.0431;0.00007;-0.21354;-0.32365;3
GYRO;5.108;188.712;-2.23821;-2.02929;-1.62979;3
PRES;5.108;188.712;1010.4673;3
ACCE;5.112;188.716;3.64876;0.93853;10.43872;3
MAGN;5.119;188.723;-25.12500;12.43750;-27.75000;3
GYRO;5.119;188.723;-1.94499;-2.01586;-1.52350;3
ACCE;5.123;188.727;3.31358;1.09176;10.18972;3
AHRS;5.123;188.727;6.0366;-25.2541;-39.7023;-0.02580;-0.22278;-0.34173;3
GYRO;5.128;188.732;-1.65056;-1.96699;-1.32191;3
PRES;5.128;188.732;1010.4707;3
ACCE;5.132;188.736;3.04542;1.09176;9.94073;3
MAGN;5.139;188.743;-26.50000;13.06250;-26.00000;3
GYRO;5.139;188.743;-1.40377;-1.91201;-1.06535;3
ACCE;5.142;188.746;3.07416;0.76614;9.28950;3
AHRS;5.143;188.747;4.8329;-26.6857;-42.5637;-0.04546;-0.22974;-0.36191;3
GYRO;5.148;188.752;-1.26083;-1.85337;-0.81245;3
PRES;5.148;188.752;1010.4741;3
ACCE;5.152;188.756;3.47638;0.15323;9.02135;3
MAGN;5.160;188.763;-27.62500;13.18750;-24.06250;3
GYRO;5.160;188.763;-1.22540;-1.86314;-0.61209;3
ACCE;5.163;188.766;3.94564;-0.43096;8.56167;3
AHRS;5.163;188.767;3.9084;-28.6494;-44.1720;-0.06236;-0.24155;-0.37191;3
GYRO;5.168;188.772;-1.25716;-1.94133;-0.48503;3
PRES;5.168;188.772;1010.4746;3
ACCE;5.173;188.776;4.80756;-0.97683;8.09240;3
MAGN;5.179;188.783;-28.75000;13.37500;-22.43750;3
GYRO;5.179;188.783;-1.31336;-1.98776;-0.45571;3
ACCE;5.183;188.786;6.09085;-1.26414;7.79552;3
AHRS;5.184;188.787;2.6038;-30.2540;-45.8547;-0.08143;-0.24883;-0.38143;3
GYRO;5.188;188.792;-1.36589;-1.99875;-0.56322;3
PRES;5.189;188.792;1010.4702;3
ACCE;5.192;188.796;7.29753;-1.23541;7.95833;3
MAGN;5.199;188.803;-30.00000;13.56250;-20.56250;3
GYRO;5.200;188.803;-1.39766;-1.97065;-0.78191;3
ACCE;5.202;188.806;7.81467;-0.95768;8.66701;3
AHRS;5.203;188.807;1.5543;-32.4416;-46.9645;-0.09935;-0.26137;-0.38604;3
GYRO;5.209;188.812;-1.40866;-1.99753;-1.05191;3
PRES;5.209;188.813;1010.4526;3
ACCE;5.212;188.816;7.60398;-0.79487;9.00220;3
MAGN;5.219;188.823;-30.93750;13.31250;-18.93750;3
GYRO;5.220;188.823;-1.40132;-2.10871;-1.32069;3
ACCE;5.223;188.827;7.32626;-0.75657;8.85855;3
AHRS;5.223;188.827;0.4000;-35.1262;-48.5027;-0.12091;-0.27649;-0.39255;3
GYRO;5.228;188.832;-1.36589;-2.22721;-1.53572;3
PRES;5.228;188.832;1010.4648;3
ACCE;5.232;188.836;7.02938;-0.85234;8.86812;3
MAGN;5.239;188.843;-32.18750;13.43750;-17.43750;3
GYRO;5.239;188.843;-1.30481;-2.34572;-1.67866;3
ACCE;5.242;188.846;6.73250;-1.06303;8.94474;3
AHRS;5.243;188.847;-0.0381;-37.4873;-50.5279;-0.13743;-0.29046;-0.40406;3
GYRO;5.248;188.852;-1.22051;-2.47034;-1.77762;3
PRES;5.249;188.852;1010.4585;3
ACCE;5.253;188.856;6.51223;-1.08218;9.13627;3
MAGN;5.259;188.863;-33.31250;13.50000;-15.68750;3
GYRO;5.260;188.863;-1.09223;-2.59129;-1.83626;3
ACCE;5.263;188.866;6.32069;-1.10133;9.10754;3
AHRS;5.264;188.867;-0.4021;-39.9214;-53.1987;-0.15580;-0.30377;-0.41978;3
PROX;5.264;188.868;5.0;3
GYRO;5.268;188.872;-0.92241;-2.71469;-1.84970;3
PRES;5.269;188.872;1010.4473;3
ACCE;5.273;188.877;6.43561;-1.10133;8.84897;3
MAGN;5.279;188.883;-34.25000;12.62500;-13.62500;3
GYRO;5.280;188.883;-0.70494;-2.79288;-1.83870;3
ACCE;5.283;188.886;7.23049;-0.79487;8.20732;3
AHRS;5.283;188.887;-0.0328;-42.8236;-55.3846;-0.16989;-0.32313;-0.43256;3
GYRO;5.289;188.892;-0.44471;-2.78555;-1.85703;3
PRES;5.289;188.892;1010.4507;3
ACCE;5.293;188.896;8.33182;-0.35434;7.54652;3
MAGN;5.300;188.903;-35.06250;11.75000;-11.68750;3
GYRO;5.301;188.903;-0.18815;-2.70247;-1.94255;3
ACCE;5.303;188.907;9.06924;-0.08619;7.20176;3
AHRS;5.303;188.907;0.4521;-45.6637;-57.7143;-0.18409;-0.34160;-0.44615;3
GYRO;5.308;188.912;0.00977;-2.62428;-2.11848;3
LIGH;5.310;188.913;11075.0;3
PRES;5.310;188.914;1010.4399;3
ACCE;5.313;188.916;9.20331;0.18196;6.64630;3
MAGN;5.319;188.923;-36.31250;10.87500;-9.37500;3
GYRO;5.319;188.923;0.18448;-2.66459;-2.60595;3
ACCE;5.323;188.926;9.26077;0.59376;5.65032;3
AHRS;5.323;188.927;1.8208;-48.6479;-59.1598;-0.19071;-0.36531;-0.45545;3
WIFI;5.327;188.887;WAP116;20:17:FF:FF:F1:16;-68
WIFI;5.327;188.887;WAP124;20:17:FF:FF:F1:24;-72
WIFI;5.327;188.887;WAP320;20:17:FF:FF:F3:20;-68
WIFI;5.327;188.887;WAP123;20:17:FF:FF:F1:23;-80
WIFI;5.327;188.887;WAP065;20:17:FF:FF:F0:65;-79
WIFI;5.327;188.887;WAP240;20:17:FF:FF:F2:40;-78
WIFI;5.327;180.822;WAP143;20:17:FF:FF:F1:43;-83
WIFI;5.327;184.853;WAP142;20:17:FF:FF:F1:42;-87
WIFI;5.327;188.887;WAP265;20:17:FF:FF:F2:65;-81
WIFI;5.327;188.887;WAP131;20:17:FF:FF:F1:31;-78
WIFI;5.327;188.887;WAP110;20:17:FF:FF:F1:10;-72
WIFI;5.327;188.887;WAP058;20:17:FF:FF:F0:58;-74
WIFI;5.327;188.887;WAP314;20:17:FF:FF:F3:14;-72
WIFI;5.327;188.887;WAP192;20:17:FF:FF:F1:92;-67
WIFI;5.327;188.887;WAP014;20:17:FF:FF:F0:14;-71
WIFI;5.327;188.887;WAP173;20:17:FF:FF:F1:73;-79
WIFI;5.327;184.852;WAP008;20:17:FF:FF:F0:08;-78
WIFI;5.327;188.887;WAP205;20:17:FF:FF:F2:05;-90
WIFI;5.327;188.887;WAP010;20:17:FF:FF:F0:10;-78
WIFI;5.327;180.822;WAP029;20:17:FF:FF:F0:29;-83
WIFI;5.327;184.853;WAP129;20:17:FF:FF:F1:29;-82
WIFI;5.327;180.822;WAP279;20:17:FF:FF:F2:79;-87
WIFI;5.327;188.887;WAP214;20:17:FF:FF:F2:14;-78
WIFI;5.327;184.852;WAP234;20:17:FF:FF:F2:34;-82
WIFI;5.327;184.853;WAP018;20:17:FF:FF:F0:18;-83
WIFI;5.327;184.853;WAP042;20:17:FF:FF:F0:42;-85
WIFI;5.327;184.853;WAP031;20:17:FF:FF:F0:31;-85
WIFI;5.327;184.853;WAP227;20:17:FF:FF:F2:27;-87
WIFI;5.327;184.853;WAP218;20:17:FF:FF:F2:18;-92
WIFI;5.327;184.853;WAP213;20:17:FF:FF:F2:13;-88
WIFI;5.327;188.887;WAP033;20:17:FF:FF:F0:33;-82
WIFI;5.327;188.887;WAP216;20:17:FF:FF:F2:16;-85
WIFI;5.327;188.887;WAP017;20:17:FF:FF:F0:17;-86
WIFI;5.327;188.887;WAP176;20:17:FF:FF:F1:76;-87
WIFI;5.327;188.887;WAP111;20:17:FF:FF:F1:11;-87
WIFI;5.327;188.887;WAP233;20:17:FF:FF:F2:33;-89
WIFI;5.327;188.887;WAP257;20:17:FF:FF:F2:57;-78
WIFI;5.327;188.887;WAP011;20:17:FF:FF:F0:11;-85
WIFI;5.327;188.887;WAP319;20:17:FF:FF:F3:19;-90
GYRO;5.358;188.932;0.18448;-2.66459;-2.60595;3
PRES;5.359;188.932;1010.4395;3
ACCE;5.359;188.936;9.14585;1.18752;5.37259;3
MAGN;5.359;188.943;-36.81250;9.56250;-6.87500;3
GYRO;5.360;188.944;0.10751;-2.67192;-2.90528;3
ACCE;5.360;188.947;8.71489;1.85790;5.78439;3
AHRS;5.361;188.947;4.1615;-52.0261;-60.7125;-0.19334;-0.39469;-0.46762;3
GYRO;5.361;188.952;0.08796;-2.71835;-2.91871;3
PRES;5.361;188.952;1010.4551;3
ACCE;5.361;188.956;8.14029;2.01113;6.14831;3
MAGN;5.361;188.963;-37.62500;8.25000;-5.06250;3
GYRO;5.362;188.963;0.09163;-2.81487;-2.82953;3
SOUN;5.362;645.89;0.01971;59.87
ACCE;5.364;188.966;7.57525;1.95367;6.53138;3
AHRS;5.364;188.967;6.7078;-54.7864;-62.2278;-0.19287;-0.42007;-0.48106;3
GYRO;5.368;188.972;0.15760;-2.95170;-2.65971;3
PRES;5.369;188.972;1010.4463;3
ACCE;5.373;188.976;7.44118;1.93451;6.84742;3
MAGN;5.379;188.983;-38.12500;6.75000;-3.18750;3
GYRO;5.380;188.983;0.29077;-3.11663;-2.47400;3
ACCE;5.383;188.986;7.72848;1.83875;7.03895;3
AHRS;5.383;188.987;9.4734;-57.2080;-64.0923;-0.19171;-0.44288;-0.49776;3
GYRO;5.389;188.992;0.47281;-3.32555;-2.35550;3
PRES;5.389;188.992;1010.4458;3
ACCE;5.393;188.996;8.39886;1.36948;7.06768;3
MAGN;5.399;189.003;-39.18750;4.56250;-0.62500;3
GYRO;5.400;189.003;0.69272;-3.56379;-2.36160;3
ACCE;5.403;189.007;8.86812;0.89064;7.14430;3
AHRS;5.403;189.007;11.8634;-60.4464;-64.9381;-0.19345;-0.47035;-0.50528;3
GYRO;5.408;189.012;0.93585;-3.83623;-2.50699;3
PRES;5.409;189.012;1010.4565;3
ACCE;5.413;189.016;9.26077;0.23942;6.40688;3
MAGN;5.419;189.023;-38.68750;2.37500;1.43750;3
GYRO;5.420;189.023;1.19119;-4.09402;-2.80143;3
ACCE;5.423;189.027;10.04607;-0.28730;5.81312;3
AHRS;5.424;189.027;13.7364;-63.4817;-66.3141;-0.20053;-0.49288;-0.51446;3
GNSS;5.425;1491485936.793;39.993714;-0.073940;165.817;0.000;16.0;0.2;18;16
GYRO;5.430;189.032;1.46363;-4.28950;-3.25713;3
PRES;5.431;189.032;1010.4692;3
GNSS;5.432;1491485936.793;39.993714;-0.073940;165.817;0.000;16.0;0.2;18;16
ACCE;5.433;189.036;10.84095;-0.37350;5.62159;3
MAGN;5.439;189.043;-38.50000;0.12500;4.06250;3
GYRO;5.440;189.043;1.74463;-4.49597;-3.83623;3
ACCE;5.443;189.046;11.10910;0.18196;4.97994;3
AHRS;5.443;189.047;16.9564;-68.0528;-66.1314;-0.19957;-0.53049;-0.51638;3
GYRO;5.448;189.052;2.01586;-4.71099;-4.43122;3
PRES;5.449;189.052;1010.4692;3
ACCE;5.453;189.056;10.73560;1.71425;3.47638;3
MAGN;5.459;189.063;-38.00000;-2.12500;7.37500;3
GYRO;5.460;189.063;2.23577;-4.75009;-4.87470;3
ACCE;5.463;189.066;9.64384;3.81157;1.44610;3
AHRS;5.463;189.067;19.9866;-72.7344;-66.8140;-0.20487;-0.56441;-0.52252;3
GYRO;5.469;189.072;2.22355;-4.43733;-4.96633;3
PRES;5.469;189.073;1010.4717;3
ACCE;5.473;189.076;8.44674;4.78840;1.13006;3
MAGN;5.479;189.083;-37.37500;-4.81250;10.75000;3
GYRO;5.479;189.083;2.00608;-4.08425;-4.83927;3
ACCE;5.482;189.086;8.42759;5.26724;0.06704;3
AHRS;5.483;189.087;25.5771;-78.4890;-65.3965;-0.18902;-0.61178;-0.52584;3
GYRO;5.488;189.092;1.67133;-3.83013;-4.62181;3
PRES;5.489;189.092;1010.4688;3
ACCE;5.492;189.096;9.00220;5.43005;-1.05345;3
MAGN;5.499;189.103;-35.87500;-6.87500;13.68750;3
GYRO;5.500;189.103;1.27549;-3.52103;-4.48497;3
ACCE;5.503;189.107;9.19373;5.49709;-0.96726;3
AHRS;5.504;189.108;31.2433;-84.2272;-63.4770;-0.16985;-0.65433;-0.52939;3
GYRO;5.508;189.112;0.88209;-3.24003;-4.45076;3
PRES;5.509;189.112;1010.4663;3
ACCE;5.512;189.116;9.35654;5.46836;-0.19154;3
MAGN;5.519;189.123;-34.31250;-9.00000;17.00000;3
GYRO;5.520;189.123;0.57177;-3.13252;-4.50574;3
ACCE;5.523;189.126;9.50019;5.40132;0.48842;3
AHRS;5.523;189.127;36.1183;-88.8212;-61.8153;-0.15175;-0.68459;-0.53498;3
GYRO;5.528;189.132;0.39462;-3.16062;-4.66090;3
PRES;5.529;189.132;1010.4600;3
ACCE;5.532;189.136;9.29908;5.18105;0.96726;3
MAGN;5.539;189.143;-27.75000;-16.31250;18.68750;3
GYRO;5.540;189.143;0.36408;-3.24369;-4.92968;3
ACCE;5.542;189.146;8.63828;4.98952;1.62806;3
AHRS;5.543;189.147;40.2565;-92.4384;-61.7781;-0.14369;-0.70398;-0.54673;3
GYRO;5.548;189.152;0.47281;-3.32922;-5.27910;3
PRES;5.549;189.152;1010.4614;3
ACCE;5.553;189.156;7.66145;4.93206;1.89621;3
MAGN;5.559;189.163;-25.18750;-19.31250;20.93750;3
GYRO;5.559;189.163;0.68661;-3.42818;-5.63951;3
ACCE;5.563;189.166;6.35900;5.07571;1.83875;3
AHRS;5.563;189.167;45.9261;-97.0234;-60.8633;-0.12651;-0.72562;-0.56094;3
GYRO;5.568;189.172;0.95173;-3.51614;-5.94250;3
PRES;5.569;189.172;1010.4604;3
ACCE;5.573;189.176;5.03740;5.50666;1.63763;3
MAGN;5.579;189.183;-22.18750;-21.50000;23.31250;3
GYRO;5.580;189.183;1.48929;-3.62121;-6.21861;3
ACCE;5.583;189.186;3.90734;6.09085;1.13006;3
AHRS;5.583;189.187;51.0821;-100.6671;-60.7563;-0.11381;-0.73837;-0.57758;3
GYRO;5.588;189.192;1.48929;-3.62121;-6.21861;3
PRES;5.589;189.192;1010.4536;3
ACCE;5.592;189.196;2.75812;6.78996;0.35434;3
MAGN;5.600;189.203;-18.18750;-23.93750;25.00000;3
GYRO;5.600;189.204;1.92789;-3.47460;-6.08544;3
ACCE;5.603;189.207;1.70467;7.49864;-0.45969;3
AHRS;5.603;189.207;57.4929;-109.7343;-55.0707;-0.08607;-0.76376;-0.58202;3
GYRO;5.608;189.212;2.10504;-3.24980;-5.85820;3
PRES;5.609;189.212;1010.4468;3
ACCE;5.612;189.216;0.96726;8.19775;-1.25456;3
MAGN;5.619;189.223;-14.50000;-26.06250;27.06250;3
GYRO;5.620;189.223;2.22844;-2.98957;-5.53933;3
ACCE;5.623;189.226;0.67038;8.69574;-2.12605;3
AHRS;5.623;189.227;63.6311;-121.8803;-45.2023;-0.04906;-0.78414;-0.58405;3
GYRO;5.628;189.232;2.27364;-2.74156;-5.17525;3
PRES;5.629;189.232;1010.4531;3
ACCE;5.632;189.236;0.29688;9.07881;-2.92093;3
MAGN;5.639;189.243;-10.12500;-27.37500;28.87500;3
GYRO;5.640;189.243;2.22599;-2.50943;-4.78918;3
ACCE;5.642;189.246;0.00000;9.27035;-3.76368;3
AHRS;5.643;189.247;66.8229;-138.5008;-30.9798;-0.02047;-0.80434;-0.57521;3
GYRO;5.648;189.252;2.06350;-2.30174;-4.41289;3
PRES;5.649;189.252;1010.4692;3
ACCE;5.653;189.256;0.07661;9.09797;-4.33829;3
MAGN;5.659;189.263;-6.37500;-27.93750;30.50000;3
GYRO;5.660;189.263;1.78984;-2.11115;-4.11601;3
LIGH;5.661;189.265;55946.0;3
ACCE;5.663;189.267;0.09577;8.85855;-5.04698;3
AHRS;5.664;189.268;67.7867;-157.2845;-13.6363;0.01243;-0.82110;-0.56227;3
GYRO;5.668;189.272;1.43187;-1.90346;-3.91442;3
PRES;5.668;189.272;1010.4634;3
ACCE;5.673;189.276;-0.26815;8.83939;-5.34386;3
MAGN;5.679;189.282;-2.56250;-28.00000;31.68750;3
GYRO;5.679;189.283;1.03603;-1.69454;-3.75804;3
ACCE;5.682;189.286;-0.51715;8.94474;-5.01825;3
AHRS;5.683;189.287;67.0342;-171.8357;-0.5381;0.03540;-0.83178;-0.55106;3
GYRO;5.688;189.292;0.66218;-1.53938;-3.63220;3
PRES;5.689;189.292;1010.4531;3
ACCE;5.693;189.296;-0.62249;8.97347;-4.35745;3
MAGN;5.699;189.303;0.93750;-27.93750;33.50000;3
GYRO;5.700;189.303;0.38851;-1.47219;-3.55646;3
ACCE;5.703;189.307;-0.76614;8.79151;-3.78284;3
AHRS;5.703;189.307;65.6505;176.0367;10.6016;0.05892;-0.83796;-0.54212;3
GYRO;5.708;189.312;0.27489;-1.42454;-3.53935;3
PRES;5.709;189.312;1010.4482;3
ACCE;5.712;189.316;-0.94810;8.62870;-3.11246;3
MAGN;5.719;189.323;4.12500;-27.43750;33.81250;3
GYRO;5.719;189.323;0.34453;-1.34879;-3.57356;3
ACCE;5.723;189.326;-1.30245;8.48505;-2.42293;3
AHRS;5.723;189.327;64.5647;165.8182;20.0003;-0.08076;0.83766;0.54008;3
GYRO;5.731;189.332;0.56077;-1.31336;-3.63098;3
PRES;5.732;189.333;1010.4492;3
ACCE;5.733;189.336;-1.79086;8.33182;-2.24097;3
MAGN;5.739;189.343;6.50000;-26.62500;34.43750;3
GYRO;5.740;189.343;0.84666;-1.31825;-3.68107;3
ACCE;5.743;189.346;-2.38462;8.04452;-2.25055;3
AHRS;5.743;189.347;63.5103;156.4839;28.5156;-0.10108;0.83323;0.54205;3
GYRO;5.748;189.352;1.12766;-1.32069;-3.72017;3
PRES;5.748;189.352;1010.4531;3
ACCE;5.753;189.356;-2.68151;7.56568;-2.25055;3
MAGN;5.759;189.362;9.56250;-26.06250;35.31250;3
GYRO;5.759;189.363;1.36101;-1.33902;-3.76660;3
ACCE;5.763;189.366;-2.78685;6.90488;-2.30801;3
AHRS;5.763;189.367;60.6992;148.7304;35.5577;-0.12408;0.83292;0.53436;3
GYRO;5.768;189.372;1.54305;-1.36956;-3.84112;3
PRES;5.769;189.372;1010.4409;3
ACCE;5.773;189.376;-2.91135;6.17704;-2.53785;3
MAGN;5.779;189.383;12.00000;-25.25000;35.31250;3
GYRO;5.780;189.383;1.70920;-1.33902;-3.93153;3
ACCE;5.783;189.386;-3.22738;5.67905;-2.60489;3
AHRS;5.783;189.387;57.3898;141.9226;41.4294;-0.14680;0.83100;0.52575;3
GYRO;5.788;189.392;1.89613;-1.22906;-4.02194;3
PRES;5.789;189.392;1010.4546;3
ACCE;5.792;189.396;-4.13718;5.30555;-2.86347;3
MAGN;5.803;189.406;13.81250;-24.00000;35.31250;3
GYRO;5.803;189.407;2.08305;-1.13987;-4.09768;3
ACCE;5.805;189.409;-5.20978;4.81713;-2.93050;3
AHRS;5.808;189.411;52.2865;136.6672;45.6330;-0.17357;0.83207;0.50597;3
GYRO;5.809;189.413;2.23577;-1.12399;-4.14167;3
PRES;5.809;189.413;1010.4517;3
ACCE;5.812;189.416;-6.03339;4.11803;-2.95923;3
MAGN;5.819;189.423;15.87500;-22.00000;36.25000;3
GYRO;5.820;189.423;2.34328;-1.20463;-4.16121;3
ACCE;5.823;189.427;-6.49307;3.57215;-3.00712;3
AHRS;5.824;189.428;47.0546;132.2314;49.5797;-0.20478;0.82887;0.48702;3
GYRO;5.828;189.432;2.41780;-1.35246;-4.17587;3
PRES;5.829;189.432;1010.4585;3
ACCE;5.833;189.436;-7.03895;3.55300;-3.62961;3
MAGN;5.839;189.443;18.06250;-20.37500;36.56250;3
GYRO;5.840;189.443;2.50455;-1.51372;-4.03782;3
ACCE;5.843;189.446;-7.73806;3.91691;-4.83629;3
AHRS;5.843;189.447;41.6716;129.7698;51.0510;-0.22842;0.82870;0.46156;3
GYRO;5.848;189.452;2.50455;-1.51372;-4.03782;3
PRES;5.849;189.452;1010.4531;3
ACCE;5.853;189.456;-8.25521;4.52025;-5.41090;3
MAGN;5.859;189.463;19.56250;-17.81250;36.25000;3
GYRO;5.860;189.464;2.44468;-0.98471;-3.43551;3
ACCE;5.863;189.466;-8.27436;4.90333;-5.87058;3
AHRS;5.863;189.467;35.1996;126.9658;52.5188;-0.25630;0.82462;0.43092;3
GYRO;5.868;189.472;2.34084;-0.52657;-3.00546;3
PRES;5.869;189.472;1010.4512;3
ACCE;5.873;189.476;-8.04452;4.84586;-6.50265;3
SOUN;5.879;1884.63;0.05752;69.18
MAGN;5.881;189.482;20.87500;-15.18750;36.37500;3
GYRO;5.881;189.483;2.21622;0.06475;-2.57174;3
ACCE;5.883;189.487;-8.11156;5.11401;-6.87615;3
AHRS;5.884;189.487;30.3485;125.7810;52.5489;-0.27334;0.82314;0.40361;3
GYRO;5.888;189.492;2.09160;0.70250;-2.11970;3
PRES;5.889;189.492;1010.4790;3
ACCE;5.892;189.496;-8.25521;5.31513;-7.04853;3
MAGN;5.899;189.503;22.18750;-12.25000;36.37500;3
GYRO;5.899;189.503;1.97187;1.29992;-1.63956;3
ACCE;5.903;189.507;-8.22648;5.02782;-7.24007;3
AHRS;5.904;189.508;26.4120;126.3808;51.9469;-0.28791;0.82627;0.37561;3
GYRO;5.908;189.512;1.82771;1.80938;-1.14720;3
PRES;5.909;189.512;1010.4897;3
ACCE;5.912;189.516;-8.14029;4.53941;-7.04853;3
MAGN;5.919;189.523;22.68750;-9.75000;35.93750;3
GYRO;5.919;189.523;1.64323;2.19789;-0.70250;3
ACCE;5.923;189.526;-8.14029;3.89776;-6.74207;3
AHRS;5.923;189.527;23.5235;128.1839;51.2102;-0.30025;0.83262;0.35021;3
GYRO;5.928;189.532;1.42332;2.49111;-0.38729;3
PRES;5.929;189.532;1010.4839;3
ACCE;5.933;189.536;-7.46991;2.81558;-6.52181;3
MAGN;5.939;189.543;22.25000;-7.37500;35.75000;3
GYRO;5.940;189.544;1.22417;2.72568;-0.26023;3
ACCE;5.943;189.546;-6.50265;2.28886;-5.69820;3
AHRS;5.943;189.547;21.5461;130.9671;50.3056;-0.30969;0.84202;0.32720;3
GYRO;5.948;189.552;1.09711;2.82708;-0.27855;3
PRES;5.949;189.552;1010.4785;3
ACCE;5.953;189.556;-6.03339;2.54743;-4.82671;3
MAGN;5.959;189.563;21.50000;-5.62500;36.18750;3
GYRO;5.960;189.563;1.06779;2.69392;-0.31765;3
ACCE;5.963;189.566;-5.79397;2.90177;-4.95121;3
AHRS;5.963;189.567;20.3381;134.3965;49.4532;-0.31739;0.85280;0.30739;3
GYRO;5.968;189.572;1.10811;2.42147;-0.31154;3
PRES;5.969;189.572;1010.4727;3
ACCE;5.973;189.576;-5.69820;3.06458;-6.13873;3
MAGN;5.979;189.583;20.06250;-4.37500;36.37500;3
GYRO;5.980;189.583;1.20340;2.21011;-0.29322;3
ACCE;5.983;189.587;-5.56412;3.18908;-7.12514;3
AHRS;5.984;189.588;19.2974;137.1005;49.1167;-0.32561;0.86004;0.29172;3
GYRO;5.989;189.592;1.34513;2.19301;-0.27978;3
PRES;5.989;189.592;1010.4629;3
ACCE;5.993;189.596;-5.33428;3.38061;-7.86256;3
MAGN;6.000;189.603;18.62500;-2.87500;36.50000;3
GYRO;6.000;189.603;1.50151;2.37260;-0.23213;3
ACCE;6.004;189.606;-5.12359;3.47638;-8.39886;3
AHRS;6.005;189.607;18.0175;139.8510;48.4435;-0.33158;0.86804;0.27321;3
GYRO;6.008;189.612;1.62246;2.69880;-0.11851;3
LIGH;6.010;189.613;13157.0;3
PRES;6.010;189.614;1010.4634;3
ACCE;6.013;189.616;-4.83629;3.31358;-8.46590;3
MAGN;6.019;189.623;16.81250;-2.12500;36.75000;3
GYRO;6.020;189.623;1.68354;3.07998;0.05498;3
ACCE;6.023;189.626;-4.34787;2.82516;-8.28394;3
AHRS;6.024;189.627;16.7445;143.3105;47.3111;-0.33481;0.87854;0.25153;3
GYRO;6.028;189.632;1.68232;3.41962;0.22480;3
PRES;6.029;189.632;1010.4707;3
ACCE;6.033;189.636;-3.44765;1.81002;-8.31267;3
MAGN;6.041;189.643;14.81250;-0.87500;37.06250;3
GYRO;6.042;189.643;1.63712;3.71040;0.28344;3
ACCE;6.043;189.646;-2.59531;1.56102;-7.73806;3
AHRS;6.044;189.647;15.1536;147.1580;46.1716;-0.33854;0.88931;0.22623;3
GYRO;6.049;189.652;1.57603;3.75071;0.19914;3
PRES;6.050;189.652;1010.4819;3
ACCE;6.053;189.656;-2.24097;1.36948;-7.59441;3
MAGN;6.059;189.663;12.68750;0.62500;36.87500;3
GYRO;6.060;189.663;1.55648;3.51736;-0.00855;3
ACCE;6.063;189.666;-2.15478;1.16837;-7.88171;3
AHRS;6.063;189.667;13.4485;152.5304;44.6863;-0.34103;0.90286;0.19484;3
GYRO;6.068;189.672;1.58703;3.26691;-0.27489;3
PRES;6.069;189.672;1010.4790;3
ACCE;6.073;189.676;-1.99198;1.46525;-8.21690;3
MAGN;6.079;189.683;11.12500;2.00000;36.87500;3
GYRO;6.079;189.683;1.62612;3.05921;-0.52168;3
ACCE;6.083;189.687;-2.06859;1.65679;-9.14585;3
AHRS;6.083;189.687;11.7958;156.7157;43.9902;-0.34565;0.91110;0.16850;3
GYRO;6.088;189.692;1.65667;2.89917;-0.69394;3
PRES;6.089;189.692;1010.4746;3
ACCE;6.093;189.696;-2.28886;1.91536;-9.83538;3
MAGN;6.100;189.703;8.62500;3.37500;36.81250;3
GYRO;6.101;189.703;1.60658;2.95048;-0.75747;3
ACCE;6.103;189.706;-2.45166;2.10690;-10.36211;3
AHRS;6.103;189.707;9.8428;160.8298;43.7220;-0.35255;0.91708;0.14028;3
GYRO;6.108;189.712;1.60658;2.95048;-0.75747;3
PRES;6.109;189.712;1010.4790;3
ACCE;6.113;189.716;-2.36547;1.81959;-11.02290;3
MAGN;6.119;189.723;6.06250;4.81250;36.50000;3
GYRO;6.120;189.724;1.40866;3.38053;-0.63408;3
ACCE;6.123;189.726;-2.03986;1.79086;-11.08037;3
AHRS;6.123;189.727;7.8049;164.1616;44.0603;-0.36196;0.91953;0.11405;3
GYRO;6.128;189.732;1.26816;3.38053;-0.55344;3
PRES;6.129;189.732;1010.4775;3
ACCE;6.133;189.736;-1.88663;1.91536;-10.83137;3
MAGN;6.139;189.743;3.50000;6.18750;36.37500;3
GYRO;6.140;189.743;1.12644;3.79469;-0.45082;3
ACCE;6.143;189.746;-1.74298;1.77171;-10.73560;3
AHRS;6.144;189.747;6.2962;168.1221;44.3980;-0.36997;0.92166;0.08961;3
GYRO;6.148;189.752;1.00060;3.90221;-0.35064;3
PRES;6.149;189.752;1010.4683;3
ACCE;6.153;189.756;-1.34075;1.45567;-10.53449;3
MAGN;6.159;189.763;1.00000;7.25000;35.87500;3
GYRO;6.159;189.763;0.90408;3.91442;-0.29199;3
ACCE;6.163;189.766;-0.94810;1.16837;-10.31422;3
AHRS;6.163;189.767;4.9218;172.4342;44.7776;-0.37709;0.92283;0.06472;3
GYRO;6.168;189.772;0.83689;3.81058;-0.28222;3
PRES;6.169;189.772;1010.4692;3
ACCE;6.173;189.776;-0.45011;0.87149;-10.21845;3
MAGN;6.179;189.783;-2.37500;8.37500;35.43750;3
GYRO;6.180;189.783;0.80146;3.58700;-0.32498;3
ACCE;6.183;189.787;0.14365;0.47884;-10.45787;3
AHRS;6.183;189.787;4.0705;176.7173;45.1309;-0.38240;0.92287;0.04377;3
GYRO;6.188;189.792;0.80756;3.31822;-0.44104;3
PRES;6.190;189.792;1010.4663;3
ACCE;6.195;189.796;0.62249;0.51715;-10.46745;3
MAGN;6.200;189.803;-5.18750;8.75000;34.68750;3
GYRO;6.201;189.803;0.84788;3.06043;-0.58765;3
ACCE;6.205;189.806;0.63207;0.98641;-10.62068;3
AHRS;6.205;189.807;3.1421;-179.1958;45.5574;0.38719;-0.92156;-0.02256;3
GYRO;6.210;189.812;0.88820;2.84541;-0.69272;3
PRES;6.210;189.812;1010.4697;3
ACCE;6.214;189.816;0.56503;1.17795;-11.11867;3
MAGN;6.220;189.823;-7.75000;9.37500;33.75000;3
GYRO;6.220;189.823;0.89064;2.68292;-0.73059;3
ACCE;6.223;189.827;0.57461;1.13964;-11.70286;3
AHRS;6.224;189.827;2.4648;-175.7977;46.3308;0.39376;-0.91823;-0.00534;3
GYRO;6.228;189.832;0.85521;2.60229;-0.71349;3
PRES;6.229;189.832;1010.4688;3
ACCE;6.233;189.836;0.66080;0.93853;-12.20085;3
MAGN;6.239;189.843;-10.00000;9.87500;32.56250;3
GYRO;6.239;189.843;0.80023;2.63039;-0.67195;3
ACCE;6.243;189.846;0.89064;0.82361;-12.37323;3
AHRS;6.243;189.847;1.5366;-172.7543;47.3139;0.40120;-0.91371;0.01309;3
GYRO;6.249;189.852;0.72326;2.72324;-0.63041;3
PRES;6.249;189.853;1010.4707;3
ACCE;6.253;189.856;1.02472;0.76614;-12.48816;3
MAGN;6.259;189.863;-12.50000;10.12500;31.37500;3
GYRO;6.259;189.863;0.61453;2.82220;-0.58154;3
ACCE;6.262;189.866;1.25456;0.52672;-12.69885;3
AHRS;6.263;189.867;1.0124;-170.2851;48.3433;0.40867;-0.90870;0.02664;3
GYRO;6.268;189.872;0.46670;2.93215;-0.52657;3
PRES;6.268;189.872;1010.4785;3
ACCE;6.272;189.876;1.61848;0.27773;-12.69885;3
MAGN;6.280;189.883;-14.31250;10.43750;30.18750;3
GYRO;6.280;189.883;0.27855;3.00790;-0.47525;3
ACCE;6.283;189.887;2.10690;0.00000;-12.72758;3
AHRS;6.283;189.887;0.4610;-167.0567;49.1818;0.41389;-0.90331;0.04327;3
GYRO;6.289;189.892;0.07941;3.05677;-0.44715;3
PRES;6.290;189.892;1010.4580;3
ACCE;6.293;189.896;2.63362;-0.30646;-12.53604;3
MAGN;6.300;189.903;-16.06250;10.93750;28.56250;3
GYRO;6.300;189.903;-0.10385;3.11663;-0.47037;3
ACCE;6.303;189.907;2.97839;-0.45011;-12.14339;3
AHRS;6.304;189.907;0.2772;-164.2127;49.9449;0.41848;-0.89778;0.05581;3
GYRO;6.308;189.912;-0.27245;3.18627;-0.51924;3
PRES;6.309;189.912;1010.4595;3
ACCE;6.313;189.916;3.29442;-0.51715;-11.72201;3
MAGN;6.319;189.923;-17.87500;11.00000;26.93750;3
GYRO;6.320;189.923;-0.43371;3.23636;-0.57910;3
ACCE;6.323;189.926;3.61046;-0.63207;-11.10910;3
AHRS;6.324;189.927;0.5663;-160.6333;50.4619;0.42094;-0.89134;0.06729;3
GYRO;6.328;189.932;-0.58032;3.25591;-0.64507;3
PRES;6.329;189.932;1010.4595;3
ACCE;6.333;189.936;3.80199;-0.67038;-10.58237;3
MAGN;6.340;189.943;-19.81250;10.87500;25.12500;3
GYRO;6.340;189.943;-0.70250;3.21315;-0.71105;3
ACCE;6.342;189.946;4.06057;-0.68953;-10.23761;3
AHRS;6.343;189.947;0.9120;-157.3542;51.0482;0.42390;-0.88414;0.07756;3
GYRO;6.348;189.952;-0.80756;3.10686;-0.76725;3
PRES;6.349;189.952;1010.4507;3
ACCE;6.352;189.956;4.29041;-0.61292;-10.17057;3
MAGN;6.359;189.963;-21.50000;10.62500;23.50000;3
GYRO;6.359;189.963;-0.89309;2.97369;-0.89064;3
LIGH;6.361;189.965;14821.0;3
ACCE;6.364;189.967;4.34787;-0.45969;-10.20888;3
AHRS;6.364;189.968;1.9992;-153.6620;51.4815;0.42639;-0.87522;0.08363;3
GYRO;6.368;189.972;-0.95784;2.87107;-0.89064;3
PRES;6.369;189.972;1010.4600;3
ACCE;6.373;189.976;4.29041;-0.25857;-10.18972;3
MAGN;6.379;189.983;-23.06250;10.06250;21.75000;3
GYRO;6.380;189.983;-1.04214;2.83686;-0.96517;3
ACCE;6.383;189.987;4.36702;-0.19154;-10.00776;3
AHRS;6.384;189.987;2.9102;-150.8316;52.0806;0.43047;-0.86645;0.08843;3
GYRO;6.388;189.992;-1.04214;2.83686;-0.96517;3
PRES;6.389;189.992;1010.4604;3
ACCE;6.393;189.996;4.73094;-0.29688;-9.96946;3
MAGN;6.399;190.003;-24.81250;9.12500;20.12500;3
GYRO;6.400;190.003;-1.17286;2.82342;-1.06291;3
ACCE;6.402;190.006;4.97036;-0.22984;-9.97903;3
AHRS;6.403;190.007;4.5175;-147.5792;52.4285;0.43371;-0.85595;0.08927;3
GYRO;6.408;190.012;-1.27671;2.82342;-1.15820;3
PRES;6.409;190.012;1010.4707;3
ACCE;6.413;190.016;5.00867;0.05746;-9.95988;3
MAGN;6.419;190.023;-26.50000;7.81250;19.18750;3
GYRO;6.420;190.023;-1.40377;2.83808;-1.26449;3
ACCE;6.423;190.026;4.89375;0.45011;-9.73004;3
AHRS;6.423;190.027;5.6971;-145.1378;52.9402;0.43806;-0.84637;0.09091;3
GYRO;6.428;190.032;-1.55038;2.83319;-1.33291;3
PRES;6.429;190.032;1010.4614;3
GNSS;6.429;1491485937.781;39.993710;-0.073947;164.869;0.000;16.0;0.1;17;15
ACCE;6.434;190.036;4.82671;0.81403;-9.27993;3
SOUN;6.437;1049.47;0.03203;64.09
GNSS;6.439;1491485937.781;39.993710;-0.073947;164.869;0.000;16.0;0.1;17;15
MAGN;6.441;190.043;-28.12500;6.56250;17.87500;3
GYRO;6.441;190.043;-1.70187;2.77699;-1.34024;3
ACCE;6.443;190.046;4.87459;0.99599;-8.82024;3
AHRS;6.443;190.047;7.8696;-141.8782;53.1473;0.44187;-0.83331;0.08774;3
GYRO;6.448;190.052;-1.83260;2.68292;-1.29748;3
PRES;6.449;190.052;1010.4634;3
ACCE;6.453;190.056;5.01825;1.29287;-8.33182;3
MAGN;6.459;190.063;-29.25000;5.06250;16.25000;3
GYRO;6.460;190.063;-1.91690;2.58396;-1.22173;3
ACCE;6.463;190.067;5.21936;1.72383;-7.79552;3
AHRS;6.464;190.067;9.9857;-139.7201;53.4063;0.44706;-0.82207;0.08114;3
GYRO;6.468;190.072;-1.93278;2.50455;-1.12155;3
PRES;6.468;190.072;1010.4634;3
ACCE;6.474;190.076;5.28640;2.12605;-7.14430;3
MAGN;6.479;190.083;-30.62500;3.81250;14.93750;3
GYRO;6.479;190.083;-1.88269;2.43247;-0.99693;3
ACCE;6.483;190.087;5.32470;2.47082;-6.72292;3
AHRS;6.483;190.087;12.5686;-136.6364;52.9517;0.44799;-0.80876;0.07267;3
GYRO;6.488;190.092;-1.79228;2.36771;-0.85888;3
PRES;6.488;190.092;1010.4741;3
ACCE;6.492;190.096;5.44920;2.83473;-6.26323;3
MAGN;6.499;190.103;-32.00000;2.37500;13.87500;3
GYRO;6.500;190.103;-1.67988;2.29441;-0.71349;3
ACCE;6.503;190.106;5.70778;2.81558;-6.29196;3
AHRS;6.503;190.107;15.0273;-134.3177;52.4062;0.44898;-0.79736;0.06180;3
GYRO;6.508;190.112;-1.56137;2.25043;-0.58643;3
PRES;6.509;190.112;1010.4727;3
ACCE;6.513;190.116;6.18662;2.40378;-6.36858;3
MAGN;6.519;190.123;-32.81250;1.37500;12.00000;3
GYRO;6.519;190.123;-1.45386;2.27364;-0.52046;3
ACCE;6.522;190.126;6.66546;1.94409;-6.38773;3
AHRS;6.523;190.127;16.9450;-131.4100;51.4954;0.44622;-0.78565;0.05583;3
GYRO;6.528;190.132;-1.38300;2.34328;-0.53390;3
PRES;6.528;190.132;1010.4658;3
ACCE;6.533;190.136;6.95276;1.81959;-6.21535;3
MAGN;6.539;190.143;-33.31250;0.18750;10.06250;3
GYRO;6.539;190.143;-1.35734;2.40803;-0.60476;3
ACCE;6.543;190.146;6.93361;2.24097;-5.80354;3
AHRS;6.543;190.147;17.9214;-128.9537;50.8078;0.44303;-0.77641;0.05562;3
GYRO;6.548;190.152;-1.37445;2.42758;-0.68783;3
PRES;6.549;190.152;1010.4668;3
ACCE;6.553;190.156;6.86657;2.58574;-5.27682;3
MAGN;6.560;190.163;-33.87500;-0.81250;8.31250;3
GYRO;6.560;190.163;-1.41965;2.38360;-0.74648;3
ACCE;6.563;190.167;6.78038;2.73897;-4.80756;3
AHRS;6.564;190.167;19.4293;-125.8844;49.9346;0.44010;-0.76335;0.05303;3
GYRO;6.568;190.172;-1.46485;2.29197;-0.79290;3
PRES;6.568;190.172;1010.4727;3
ACCE;6.572;190.176;6.70376;2.94008;-4.33829;3
MAGN;6.579;190.183;-34.12500;-2.00000;6.37500;3
GYRO;6.580;190.183;-1.48562;2.16368;-0.82711;3
ACCE;6.583;190.186;6.79953;3.23696;-3.77326;3
AHRS;6.583;190.187;20.8233;-123.0193;49.1279;0.43775;-0.75036;0.05057;3
GYRO;6.588;190.192;-1.47341;1.99753;-0.84299;3
PRES;6.588;190.192;1010.4712;3
ACCE;6.593;190.196;7.04853;3.55300;-3.41892;3
MAGN;6.599;190.203;-34.00000;-2.68750;4.43750;3
GYRO;6.600;190.203;-1.41965;1.78373;-0.84055;3
ACCE;6.602;190.206;7.31668;3.89776;-3.42850;3
AHRS;6.603;190.207;22.5300;-120.1255;48.0808;0.43526;-0.73644;0.04479;3
GYRO;6.608;190.212;-1.33169;1.57359;-0.82222;3
PRES;6.609;190.212;1010.4663;3
ACCE;6.613;190.216;7.41245;4.17549;-3.57215;3
MAGN;6.619;190.223;-34.12500;-3.56250;2.56250;3
GYRO;6.620;190.223;-1.22906;1.43065;-0.79168;3
ACCE;6.623;190.226;7.25922;4.47237;-3.79242;3
AHRS;6.624;190.228;24.2988;-117.4234;46.8981;0.43272;-0.72294;0.03704;3
GYRO;6.628;190.232;-1.12766;1.37078;-0.72571;3
PRES;6.629;190.232;1010.4536;3
ACCE;6.633;190.236;7.08684;4.53941;-3.94564;3
MAGN;6.640;190.243;-34.37500;-4.31250;1.37500;3
GYRO;6.640;190.244;-1.01404;1.45752;-0.47159;3
ACCE;6.642;190.246;7.03895;4.34787;-4.21380;3
AHRS;6.643;190.247;25.9269;-115.1797;46.5434;0.43550;-0.70828;0.03238;3
GYRO;6.648;190.252;-1.01404;1.45752;-0.47159;3
PRES;6.649;190.252;1010.4492;3
ACCE;6.653;190.256;7.23049;3.97437;-4.40533;3
MAGN;6.659;190.263;-34.68750;-5.06250;0.31250;3
GYRO;6.660;190.263;-1.00671;1.76784;-0.33475;3
ACCE;6.663;190.267;7.33583;4.06057;-4.17549;3
AHRS;6.663;190.267;26.9918;-113.6930;45.9402;0.43521;-0.69973;0.02764;3
GYRO;6.668;190.272;-1.04214;1.90712;-0.33475;3
PRES;6.668;190.272;1010.4482;3
ACCE;6.672;190.276;7.37414;4.40533;-3.51469;3
MAGN;6.679;190.283;-34.81250;-5.06250;-0.68750;3
GYRO;6.679;190.283;-1.10322;1.93278;-0.33353;3
ACCE;6.683;190.286;7.51779;4.51068;-2.99754;3
AHRS;6.683;190.287;27.9162;-111.0359;45.2986;0.43409;-0.68568;0.02808;3
GYRO;6.688;190.292;-1.16064;1.88024;-0.34575;3
PRES;6.688;190.292;1010.4546;3
ACCE;6.692;190.296;7.50822;4.53941;-2.60489;3
MAGN;6.699;190.303;-35.12500;-5.31250;-2.06250;3
GYRO;6.700;190.303;-1.18997;1.78617;-0.37629;3
ACCE;6.703;190.307;7.37414;4.65433;-2.26013;3
AHRS;6.703;190.307;28.7348;-108.4853;44.2513;0.43041;-0.67362;0.02667;3
GYRO;6.708;190.312;-1.19485;1.65911;-0.41050;3
LIGH;6.709;190.313;8151.0;3
PRES;6.710;190.314;1010.4575;3
ACCE;6.713;190.316;7.39329;4.78840;-1.98240;3
MAGN;6.719;190.323;-35.37500;-5.75000;-2.62500;3
GYRO;6.719;190.323;-1.18508;1.50884;-0.43616;3
ACCE;6.722;190.326;7.38372;4.88417;-1.83875;3
AHRS;6.723;190.327;29.6152;-105.6792;43.0890;0.42653;-0.65996;0.02500;3
GYRO;6.728;190.332;-1.16064;1.36834;-0.43982;3
PRES;6.729;190.332;1010.4458;3
ACCE;6.732;190.336;7.20176;4.97036;-1.87705;3
MAGN;6.739;190.343;-35.06250;-5.87500;-4.12500;3
GYRO;6.740;190.343;-1.12033;1.28648;-0.40561;3
ACCE;6.743;190.346;6.99107;5.00867;-1.92494;3
AHRS;6.743;190.347;30.6085;-103.2847;41.6779;0.42215;-0.64860;0.01950;3
GYRO;6.748;190.352;-1.07146;1.26571;-0.32865;3
PRES;6.749;190.352;1010.4502;3
ACCE;6.752;190.356;6.99107;5.07571;-1.86748;3
MAGN;6.759;190.362;-35.06250;-6.31250;-5.56250;3
GYRO;6.760;190.363;-1.03847;1.26693;-0.23335;3
ACCE;6.763;190.367;7.09641;5.20021;-1.70467;3
AHRS;6.763;190.367;31.4158;-100.9941;40.5862;0.41914;-0.63694;0.01645;3
GYRO;6.768;190.372;-1.02381;1.26938;-0.13561;3
PRES;6.769;190.372;1010.4580;3
ACCE;6.772;190.376;7.36456;5.22894;-1.51314;3
MAGN;6.779;190.383;-34.93750;-6.62500;-6.87500;3
GYRO;6.780;190.383;-1.02381;1.26449;-0.05498;3
ACCE;6.783;190.387;7.72848;4.76925;-1.70467;3
AHRS;6.784;190.387;32.1359;-99.1401;39.4242;0.41570;-0.62805;0.01186;3
GYRO;6.789;190.392;-1.03725;1.29381;-0.02443;3
PRES;6.789;190.392;1010.4595;3
ACCE;6.793;190.396;8.10198;4.29041;-1.85790;3
MAGN;6.804;190.407;-34.93750;-7.06250;-8.06250;3
GYRO;6.804;190.408;-1.07024;1.37811;-0.07697;3
ACCE;6.805;190.408;8.27436;4.28083;-1.63763;3
AHRS;6.805;190.409;32.5017;-96.3692;38.0747;0.40977;-0.61552;0.01163;3
GYRO;6.809;190.412;-1.12888;1.47463;-0.18570;3
PRES;6.809;190.413;1010.4614;3
ACCE;6.813;190.416;8.27436;4.70221;-1.16837;3
MAGN;6.819;190.423;-34.93750;-6.75000;-9.25000;3
GYRO;6.820;190.423;-1.20585;1.52838;-0.28711;3
ACCE;6.823;190.426;8.36055;5.00867;-0.75657;3
AHRS;6.823;190.427;32.2402;-95.0072;37.5393;0.40551;-0.61031;0.01499;3
GYRO;6.829;190.432;-1.28893;1.52838;-0.36652;3
PRES;6.830;190.432;1010.4683;3
ACCE;6.835;190.436;8.49463;5.14275;-0.51715;3
MAGN;6.839;190.442;-34.56250;-6.81250;-10.31250;3
GYRO;6.840;190.443;-1.35246;1.51861;-0.44349;3
ACCE;6.844;190.446;8.52336;5.20978;-0.34477;3
AHRS;6.844;190.447;32.6559;-92.3687;35.9142;0.39865;-0.59873;0.01187;3
GYRO;6.849;190.452;-1.39888;1.51739;-0.53145;3
PRES;6.849;190.452;1010.4517;3
ACCE;6.856;190.456;8.22648;5.32470;-0.18196;3
MAGN;6.860;190.463;-33.87500;-6.06250;-10.87500;3
GYRO;6.860;190.463;-1.44042;1.52350;-0.59498;3
ACCE;6.863;190.467;7.87214;5.40132;-0.05746;3
AHRS;6.864;190.468;33.0504;-89.8179;34.2838;0.39198;-0.58738;0.00823;3
GYRO;6.868;190.472;-1.46241;1.55038;-0.60598;3
PRES;6.869;190.472;1010.4507;3
SOUN;6.870;240.36;0.00734;51.29
ACCE;6.873;190.476;7.52737;5.42047;0.03831;3
MAGN;6.879;190.483;-33.43750;-5.93750;-12.06250;3
GYRO;6.879;190.483;-1.46485;1.60902;-0.56444;3
ACCE;6.883;190.486;7.27837;5.42047;0.28730;3
AHRS;6.883;190.487;33.7292;-86.8588;32.4549;0.38614;-0.57281;0.00272;3
GYRO;6.888;190.492;-1.45630;1.67988;-0.48869;3
PRES;6.888;190.492;1010.4453;3
WIFI;6.892;188.887;WAP116;20:17:FF:FF:F1:16;-68
WIFI;6.892;188.887;WAP124;20:17:FF:FF:F1:24;-72
WIFI;6.892;188.887;WAP320;20:17:FF:FF:F3:20;-68
WIFI;6.892;188.887;WAP123;20:17:FF:FF:F1:23;-80
WIFI;6.892;188.887;WAP065;20:17:FF:FF:F0:65;-79
WIFI;6.892;188.887;WAP240;20:17:FF:FF:F2:40;-78
WIFI;6.892;180.822;WAP143;20:17:FF:FF:F1:43;-83
WIFI;6.892;184.853;WAP142;20:17:FF:FF:F1:42;-87
WIFI;6.892;188.887;WAP265;20:17:FF:FF:F2:65;-81
WIFI;6.892;188.887;WAP131;20:17:FF:FF:F1:31;-78
WIFI;6.892;188.887;WAP110;20:17:FF:FF:F1:10;-72
WIFI;6.892;188.887;WAP058;20:17:FF:FF:F0:58;-74
WIFI;6.892;188.887;WAP314;20:17:FF:FF:F3:14;-72
WIFI;6.892;188.887;WAP192;20:17:FF:FF:F1:92;-67
WIFI;6.892;188.887;WAP014;20:17:FF:FF:F0:14;-71
WIFI;6.892;188.887;WAP173;20:17:FF:FF:F1:73;-79
WIFI;6.892;184.852;WAP008;20:17:FF:FF:F0:08;-78
WIFI;6.892;188.887;WAP205;20:17:FF:FF:F2:05;-90
WIFI;6.892;188.887;WAP010;20:17:FF:FF:F0:10;-78
WIFI;6.892;180.822;WAP029;20:17:FF:FF:F0:29;-83
WIFI;6.892;184.853;WAP129;20:17:FF:FF:F1:29;-82
WIFI;6.892;180.822;WAP279;20:17:FF:FF:F2:79;-87
WIFI;6.892;188.887;WAP214;20:17:FF:FF:F2:14;-78
WIFI;6.892;184.852;WAP234;20:17:FF:FF:F2:34;-82
WIFI;6.892;184.853;WAP018;20:17:FF:FF:F0:18;-83
WIFI;6.892;184.853;WAP042;20:17:FF:FF:F0:42;-85
WIFI;6.892;184.853;WAP031;20:17:FF:FF:F0:31;-85
WIFI;6.892;184.853;WAP227;20:17:FF:FF:F2:27;-87
WIFI;6.892;184.853;WAP218;20:17:FF:FF:F2:18;-92
WIFI;6.892;184.853;WAP213;20:17:FF:FF:F2:13;-88
WIFI;6.892;188.887;WAP033;20:17:FF:FF:F0:33;-82
WIFI;6.892;188.887;WAP216;20:17:FF:FF:F2:16;-85
WIFI;6.892;188.887;WAP017;20:17:FF:FF:F0:17;-86
WIFI;6.892;188.887;WAP176;20:17:FF:FF:F1:76;-87
WIFI;6.892;188.887;WAP111;20:17:FF:FF:F1:11;-87
WIFI;6.892;188.887;WAP233;20:17:FF:FF:F2:33;-89
WIFI;6.892;188.887;WAP257;20:17:FF:FF:F2:57;-78
WIFI;6.892;188.887;WAP011;20:17:FF:FF:F0:11;-85
WIFI;6.892;188.887;WAP319;20:17:FF:FF:F3:19;-90
ACCE;6.917;190.496;7.11557;5.38217;0.58419;3
MAGN;6.918;190.503;-32.93750;-5.62500;-13.25000;3
GYRO;6.918;190.504;-1.45997;1.77029;-0.32620;3
ACCE;6.918;190.506;7.04853;5.31513;0.83318;3
AHRS;6.918;190.507;34.3917;-84.0949;30.5505;0.38034;-0.55937;-0.00411;3
GYRO;6.918;190.512;-1.45997;1.77029;-0.32620;3
PRES;6.918;190.512;1010.4478;3
ACCE;6.918;190.516;7.05811;5.27682;1.12049;3
MAGN;6.919;190.523;-32.12500;-4.75000;-14.56250;3
GYRO;6.920;190.523;-1.48440;1.82282;-0.21136;3
ACCE;6.924;190.526;7.11557;5.22894;1.32160;3
AHRS;6.925;190.527;34.5632;-80.8057;28.5827;0.37200;-0.54390;-0.00709;3
GYRO;6.928;190.532;-1.48318;1.86925;-0.17959;3
PRES;6.929;190.532;1010.4380;3
ACCE;6.933;190.536;7.21134;5.13317;1.53229;3
MAGN;6.939;190.543;-31.68750;-4.50000;-15.62500;3
GYRO;6.940;190.543;-1.47829;1.91812;-0.17104;3
ACCE;6.943;190.546;7.29753;5.11401;1.81002;3
AHRS;6.944;190.547;34.5637;-77.6421;26.5864;0.36289;-0.52933;-0.01019;3
GYRO;6.948;190.552;-1.48318;1.94499;-0.17959;3
PRES;6.949;190.552;1010.4395;3
ACCE;6.953;190.556;7.37414;5.10444;2.05901;3
MAGN;6.959;190.562;-31.31250;-4.18750;-17.18750;3
GYRO;6.959;190.563;-1.50884;1.94255;-0.19548;3
ACCE;6.963;190.567;7.28795;5.18105;2.24097;3
AHRS;6.963;190.567;34.3495;-74.2099;24.5902;0.35284;-0.51301;-0.01180;3
GYRO;6.968;190.572;-1.54549;1.92056;-0.19670;3
PRES;6.969;190.572;1010.4443;3
ACCE;6.973;190.576;7.03895;5.30555;2.35589;3
MAGN;6.979;190.583;-30.87500;-3.75000;-18.37500;3
GYRO;6.980;190.583;-1.56870;1.91690;-0.15516;3
ACCE;6.983;190.586;6.65588;5.39174;2.40378;3
AHRS;6.983;190.587;34.0383;-70.9403;22.6508;0.34270;-0.49725;-0.01360;3
GYRO;6.988;190.592;-1.57115;1.95233;-0.07208;3
PRES;6.988;190.592;1010.4316;3
ACCE;6.993;190.596;6.41646;5.41090;2.28886;3
MAGN;6.999;190.603;-30.37500;-3.43750;-19.75000;3
GYRO;6.999;190.603;-1.56381;2.02685;0.02077;3
ACCE;7.003;190.606;6.50265;5.16190;2.40378;3
AHRS;7.003;190.607;33.5641;-67.5169;20.5735;0.33120;-0.48061;-0.01573;3
GYRO;7.008;190.612;-1.57237;2.10504;0.08186;3
PRES;7.008;190.612;1010.4463;3
ACCE;7.013;190.616;6.60800;4.80756;2.63362;3
MAGN;7.019;190.623;-29.50000;-3.93750;-21.50000;3
GYRO;7.019;190.623;-1.60658;2.15758;0.08674;3
ACCE;7.023;190.626;6.65588;4.55856;2.93050;3
AHRS;7.023;190.627;33.0414;-64.4763;18.9451;0.32141;-0.46486;-0.01616;3
GYRO;7.029;190.632;-1.66278;2.18079;0.04398;3
PRES;7.029;190.633;1010.4297;3
ACCE;7.032;190.636;6.62715;4.40533;3.42850;3
MAGN;7.039;190.643;-28.68750;-3.50000;-22.81250;3
GYRO;7.039;190.643;-1.72020;2.16491;-0.01833;3
ACCE;7.043;190.646;6.61757;4.26168;3.87861;3
AHRS;7.043;190.647;32.1201;-60.8661;17.1535;0.30845;-0.44575;-0.01499;3
GYRO;7.048;190.652;-1.75929;2.12092;-0.09041;3
PRES;7.049;190.652;1010.4370;3
ACCE;7.053;190.656;6.50265;4.24253;4.28083;3
MAGN;7.059;190.663;-27.87500;-3.18750;-24.43750;3
GYRO;7.059;190.663;-1.77640;2.06472;-0.15272;3
LIGH;7.061;190.665;9474.0;3
ACCE;7.064;190.667;6.26323;4.34787;4.52983;3
AHRS;7.064;190.668;30.9712;-57.4812;15.3495;0.29389;-0.42797;-0.01439;3
GYRO;7.068;190.672;-1.78250;2.00975;-0.19181;3
PRES;7.068;190.672;1010.4390;3
ACCE;7.072;190.676;5.99508;4.39575;4.64475;3
MAGN;7.079;190.683;-27.18750;-2.93750;-25.75000;3
GYRO;7.079;190.683;-1.78861;1.97187;-0.20525;3
ACCE;7.082;190.686;5.77481;4.30956;4.73094;3
AHRS;7.083;190.687;29.9737;-53.9481;13.3712;0.27991;-0.40835;-0.01627;3
GYRO;7.088;190.692;-1.79717;1.97065;-0.20403;3
PRES;7.089;190.692;1010.4346;3
ACCE;7.093;190.696;5.56412;4.22337;5.05655;3
MAGN;7.099;190.703;-26.06250;-2.06250;-26.93750;3
GYRO;7.100;190.703;-1.81671;1.96332;-0.19181;3
ACCE;7.103;190.707;5.36301;4.15633;5.39174;3
AHRS;7.104;190.707;28.9601;-50.6585;11.3124;0.26573;-0.38994;-0.02020;3
GYRO;7.108;190.712;-1.84481;1.92300;-0.17226;3
PRES;7.109;190.712;1010.4414;3
ACCE;7.113;190.716;5.10444;4.08930;5.62159;3
MAGN;7.119;190.722;-25.12500;-1.18750;-27.81250;3
GYRO;7.119;190.723;-1.86803;1.85703;-0.14539;3
ACCE;7.123;190.726;4.98952;4.16591;5.65032;3
AHRS;7.123;190.727;27.7541;-47.3933;9.4273;0.25094;-0.37080;-0.02301;3
GYRO;7.128;190.732;-1.88757;1.78984;-0.11118;3
PRES;7.129;190.732;1010.4414;3
ACCE;7.133;190.736;5.05655;4.03184;5.82270;3
MAGN;7.139;190.743;-23.75000;-0.37500;-28.81250;3
GYRO;7.139;190.743;-1.90590;1.73608;-0.07575;3
ACCE;7.143;190.747;5.06613;3.77326;6.00466;3
AHRS;7.143;190.747;26.5308;-44.1704;7.3119;0.23553;-0.35165;-0.02859;3
GYRO;7.148;190.752;-1.92911;1.66766;-0.05864;3
PRES;7.149;190.752;1010.4321;3
ACCE;7.153;190.756;4.98952;3.61046;6.09085;3
MAGN;7.159;190.763;-22.93750;0.81250;-29.31250;3
GYRO;7.160;190.763;-1.99875;1.50762;-0.07330;3
ACCE;7.163;190.767;4.87459;3.44765;6.18662;3
AHRS;7.163;190.767;24.9738;-41.3676;5.6440;0.21901;-0.33448;-0.03131;3
GYRO;7.168;190.772;-1.99875;1.50762;-0.07330;3
PRES;7.169;190.772;1010.4263;3
ACCE;7.173;190.776;4.90333;3.12204;6.50265;3
MAGN;7.179;190.783;-21.87500;1.81250;-29.87500;3
GYRO;7.180;190.783;-2.06595;1.29992;-0.12584;3
ACCE;7.183;190.787;4.91290;2.87304;7.03895;3
AHRS;7.183;190.787;23.2821;-38.8834;3.8959;0.20125;-0.31934;-0.03573;3
GYRO;7.188;190.792;-2.06595;1.29992;-0.17959;3
PRES;7.189;190.792;1010.4346;3
ACCE;7.193;190.796;4.82671;2.68151;7.46991;3
MAGN;7.199;190.803;-20.62500;3.00000;-30.00000;3
GYRO;7.200;190.803;-2.05739;0.95906;-0.23457;3
ACCE;7.203;190.806;4.66391;2.53785;7.91044;3
AHRS;7.203;190.807;21.4870;-36.6773;2.2833;0.18307;-0.30553;-0.04006;3
GYRO;7.208;190.812;-2.02319;0.73915;-0.27978;3
PRES;7.208;190.812;1010.4258;3
ACCE;7.213;190.816;4.67348;2.37505;8.23605;3
MAGN;7.219;190.823;-19.68750;3.68750;-30.62500;3
GYRO;7.220;190.823;-1.97309;0.51435;-0.31887;3
ACCE;7.223;190.826;4.71179;2.28886;8.37013;3
AHRS;7.223;190.827;19.4489;-34.6278;0.2397;0.16187;-0.29299;-0.04830;3
GYRO;7.228;190.832;-1.91079;0.32987;-0.35186;3
PRES;7.228;190.832;1010.4248;3
ACCE;7.232;190.836;4.63517;2.39420;8.16902;3
MAGN;7.239;190.842;-19.25000;4.25000;-30.75000;3
GYRO;7.239;190.843;-1.85092;0.22846;-0.35919;3
ACCE;7.243;190.847;4.60644;2.50912;7.82425;3
AHRS;7.244;190.847;17.7739;-33.4117;-1.2923;0.14475;-0.28566;-0.05508;3
GYRO;7.248;190.852;-1.82160;0.22724;-0.33353;3
PRES;7.248;190.852;1010.4414;3
ACCE;7.252;190.856;4.52025;2.52828;7.43160;3
MAGN;7.259;190.863;-18.56250;4.81250;-30.62500;3
GYRO;7.260;190.863;-1.83504;0.31032;-0.28344;3
ACCE;7.263;190.867;4.39575;2.43251;7.10599;3
AHRS;7.264;190.867;16.1614;-32.5290;-3.0177;0.12759;-0.28075;-0.06438;3
GYRO;7.268;190.872;-1.88269;0.45448;-0.21136;3
PRES;7.269;190.872;1010.4375;3
ACCE;7.273;190.876;4.28083;2.27928;6.97192;3
MAGN;7.279;190.883;-18.18750;6.00000;-30.18750;3
GYRO;7.280;190.883;-1.94988;0.63652;-0.12706;3
ACCE;7.283;190.886;4.18506;1.98240;6.99107;3
AHRS;7.283;190.887;14.5473;-31.6690;-4.3015;0.11156;-0.27504;-0.07034;3
GYRO;7.289;190.892;-2.02563;0.81734;-0.04398;3
PRES;7.289;190.892;1010.4351;3
ACCE;7.293;190.896;4.08930;1.63763;7.21134;3
MAGN;7.300;190.903;-18.18750;6.62500;-30.00000;3
GYRO;7.300;190.903;-2.09771;0.96883;0.02443;3
ACCE;7.303;190.906;4.19464;1.16837;7.79552;3
AHRS;7.303;190.907;12.7634;-30.6517;-5.5935;0.09426;-0.26759;-0.07611;3
GYRO;7.309;190.912;-2.15513;1.05924;0.05986;3
PRES;7.309;190.912;1010.4316;3
ACCE;7.313;190.916;4.35745;0.68953;8.48505;3
MAGN;7.319;190.922;-17.81250;7.75000;-29.25000;3
GYRO;7.320;190.923;-2.17590;1.08856;0.05131;3
ACCE;7.323;190.926;4.36702;0.43096;9.08839;3
AHRS;7.324;190.927;10.6526;-29.2604;-6.7522;0.07485;-0.25634;-0.08014;3
GYRO;7.329;190.932;-2.14780;1.07268;0.01588;3
PRES;7.329;190.932;1010.4268;3
ACCE;7.333;190.936;4.29999;0.21069;9.58638;3
MAGN;7.340;190.943;-17.81250;9.25000;-29.12500;3
GYRO;7.340;190.943;-2.07450;1.02381;-0.02810;3
ACCE;7.343;190.947;4.24253;0.05746;9.88326;3
AHRS;7.344;190.947;8.0398;-27.6406;-8.0918;0.05109;-0.24250;-0.08505;3
GYRO;7.348;190.952;-1.97187;0.94318;-0.07819;3
PRES;7.349;190.952;1010.4199;3
ACCE;7.353;190.956;4.07014;0.01915;9.99819;3
MAGN;7.359;190.963;-17.75000;10.56250;-29.00000;3
GYRO;7.359;190.963;-1.86192;0.84299;-0.12462;3
ACCE;7.363;190.966;3.85945;0.02873;9.89284;3
AHRS;7.363;190.967;5.9373;-26.3854;-9.2835;0.03181;-0.23125;-0.09047;3
GYRO;7.368;190.972;-1.76418;0.74159;-0.15638;3
PRES;7.369;190.972;1010.4160;3
ACCE;7.372;190.976;3.62961;0.06704;9.67257;3
MAGN;7.380;190.983;-17.18750;11.31250;-29.43750;3
GYRO;7.380;190.983;-1.68965;0.66218;-0.16127;3
ACCE;7.383;190.986;3.45723;0.16281;9.37569;3
AHRS;7.383;190.987;3.8134;-25.0205;-10.6029;0.01234;-0.21857;-0.09733;3
GYRO;7.388;190.992;-1.64201;0.59010;-0.14050;3
PRES;7.389;190.992;1010.4268;3
ACCE;7.393;190.996;3.39019;0.28730;8.89685;3
MAGN;7.399;191.003;-16.81250;12.62500;-29.31250;3
GYRO;7.400;191.003;-1.63468;0.51679;-0.10873;3
ACCE;7.403;191.006;3.39977;0.27773;8.33182;3
AHRS;7.403;191.007;2.1346;-24.2483;-11.6255;-0.00315;-0.21076;-0.10289;3
GYRO;7.409;191.012;-1.67621;0.46792;-0.08430;3
LIGH;7.410;191.013;23495.0;3
PRES;7.411;191.014;1010.4370;3
ACCE;7.413;191.016;3.41892;0.27773;7.68060;3
MAGN;7.420;191.023;-16.68750;13.50000;-29.00000;3
GYRO;7.420;191.024;-1.77273;0.46670;-0.06842;3
SOUN;7.421;565.44;0.01726;58.72
ACCE;7.424;191.026;3.57215;0.00000;7.26880;3
AHRS;7.425;191.027;0.5467;-23.5358;-12.5502;-0.01765;-0.20323;-0.10797;3
GYRO;7.429;191.032;-1.91567;0.54245;-0.06720;3
PRES;7.429;191.032;1010.4355;3
GNSS;7.432;1491485938.782;39.993709;-0.073952;164.774;0.000;16.0;0.0;17;15
ACCE;7.440;191.036;3.76368;-0.44053;7.49864;3
MAGN;7.441;191.042;-16.31250;14.62500;-28.56250;3
GYRO;7.441;191.043;-2.27853;0.66951;-0.14294;3
GNSS;7.442;1491485938.782;39.993709;-0.073952;164.774;0.000;16.0;0.0;17;15
ACCE;7.444;191.047;4.10845;-0.74699;8.16902;3
AHRS;7.446;191.047;-1.2798;-23.0481;-13.4836;-0.03432;-0.19710;-0.11281;3
GYRO;7.448;191.052;-2.27853;0.66951;-0.14294;3
PRES;7.449;191.052;1010.4326;3
ACCE;7.453;191.056;4.40533;-1.11091;8.55209;3
MAGN;7.460;191.063;-15.87500;15.50000;-27.93750;3
GYRO;7.460;191.063;-2.53876;0.41417;-0.38851;3
ACCE;7.463;191.066;4.52025;-1.38864;8.94474;3
AHRS;7.463;191.067;-3.6784;-22.6424;-14.4691;-0.05593;-0.19068;-0.11717;3
GYRO;7.468;191.072;-2.60717;0.22602;-0.56810;3
PRES;7.469;191.072;1010.4297;3
ACCE;7.473;191.076;4.61602;-1.87705;9.19373;3
MAGN;7.479;191.083;-15.75000;17.00000;-26.93750;3
GYRO;7.480;191.083;-2.62550;0.04276;-0.77091;3
ACCE;7.483;191.086;4.58729;-2.38462;9.48104;3
AHRS;7.483;191.087;-6.1840;-22.3399;-16.0397;-0.07939;-0.18416;-0.12633;3
GYRO;7.488;191.092;-2.58396;-0.11729;-0.96150;3
PRES;7.489;191.092;1010.4268;3
ACCE;7.493;191.096;4.46279;-2.67193;9.95988;3
MAGN;7.499;191.103;-15.68750;18.31250;-26.18750;3
GYRO;7.500;191.103;-2.51188;-0.32376;-1.11177;3
ACCE;7.503;191.106;4.39575;-2.78685;10.58237;3
AHRS;7.504;191.107;-8.8671;-22.7780;-17.9669;-0.10559;-0.18263;-0.13754;3
GYRO;7.508;191.112;-2.43124;-0.64385;-1.23150;3
PRES;7.509;191.112;1010.4463;3
ACCE;7.513;191.116;4.39575;-2.81558;10.55364;3
MAGN;7.519;191.122;-16.06250;19.18750;-25.00000;3
GYRO;7.520;191.123;-2.35550;-0.98105;-1.34635;3
ACCE;7.523;191.126;4.41491;-2.51870;10.24718;3
AHRS;7.523;191.127;-11.0011;-23.5623;-20.2678;-0.12813;-0.18355;-0.15218;3
GYRO;7.528;191.132;-2.26387;-1.20585;-1.43920;3
PRES;7.528;191.132;1010.4399;3
ACCE;7.532;191.136;4.31914;-2.06859;10.45787;3
MAGN;7.539;191.143;-16.37500;19.50000;-23.37500;3
GYRO;7.540;191.143;-2.16368;-1.36712;-1.48929;3
ACCE;7.543;191.147;4.69264;-2.52828;10.27591;3
AHRS;7.543;191.147;-12.8037;-25.1024;-22.8761;-0.14950;-0.19008;-0.16861;3
GYRO;7.549;191.152;-2.05984;-1.44164;-1.57725;3
PRES;7.549;191.153;1010.4443;3
ACCE;7.553;191.156;4.98952;-2.95923;10.25676;3
MAGN;7.559;191.163;-17.37500;19.93750;-21.62500;3
GYRO;7.559;191.163;-1.94622;-1.49662;-1.67377;3
ACCE;7.563;191.166;5.12359;-3.32315;10.02692;3
AHRS;7.563;191.167;-14.2711;-27.2776;-25.4833;-0.16935;-0.20159;-0.18411;3
GYRO;7.568;191.172;-1.83993;-1.58825;-1.74707;3
PRES;7.569;191.172;1010.4385;3
ACCE;7.573;191.176;5.49709;-3.58173;10.19930;3
MAGN;7.579;191.183;-18.62500;20.25000;-19.75000;3
GYRO;7.580;191.183;-1.73608;-1.75685;-1.80450;3
ACCE;7.583;191.187;5.63116;-3.90734;9.66300;3
AHRS;7.583;191.187;-15.3826;-29.5369;-28.3885;-0.18741;-0.21317;-0.20190;3
PROX;7.584;191.188;5.0;3
GYRO;7.588;191.192;-1.62246;-1.93889;-1.83260;3
PRES;7.589;191.192;1010.4312;3
ACCE;7.593;191.196;5.74608;-4.33829;9.44273;3
MAGN;7.599;191.203;-20.00000;19.87500;-17.50000;3
GYRO;7.600;191.203;-1.55771;-2.06961;-1.85337;3
ACCE;7.603;191.206;6.33027;-4.66391;9.30866;3
AHRS;7.603;191.207;-16.0097;-32.3394;-31.2662;-0.20311;-0.22953;-0.21895;3
GYRO;7.608;191.212;-1.54671;-2.25043;-1.92545;3
PRES;7.609;191.212;1010.4414;3
ACCE;7.613;191.216;6.98149;-4.72137;9.21289;3
MAGN;7.619;191.223;-21.37500;19.75000;-15.75000;3
GYRO;7.620;191.223;-1.56504;-2.47523;-2.07572;3
ACCE;7.623;191.226;7.29753;-4.52983;9.43316;3
AHRS;7.623;191.227;-16.7245;-35.3821;-34.2809;-0.22101;-0.24647;-0.23556;3
GYRO;7.628;191.232;-1.56381;-2.71591;-2.27731;3
PRES;7.629;191.232;1010.4238;3
ACCE;7.633;191.236;7.68060;-4.29041;9.85453;3
MAGN;7.639;191.243;-22.87500;19.62500;-13.87500;3
GYRO;7.639;191.243;-1.51617;-2.97736;-2.51066;3
ACCE;7.643;191.247;8.00621;-4.12760;10.11311;3
AHRS;7.643;191.247;-16.7042;-39.0975;-37.3488;-0.23568;-0.26980;-0.25249;3
GYRO;7.648;191.252;-1.41354;-3.26569;-2.77211;3
PRES;7.649;191.252;1010.4155;3
ACCE;7.653;191.256;7.93917;-4.04141;9.60554;3
MAGN;7.659;191.263;-24.25000;18.93750;-11.93750;3
GYRO;7.660;191.263;-1.27915;-3.51981;-3.03600;3
ACCE;7.663;191.267;7.87214;-3.84030;8.42759;3
AHRS;7.664;191.268;-16.2539;-43.0798;-40.8281;-0.25001;-0.29477;-0.27254;3
GYRO;7.668;191.272;-1.16797;-3.61877;-3.24980;3
PRES;7.669;191.272;1010.4292;3
ACCE;7.673;191.276;7.90087;-3.66792;7.61356;3
MAGN;7.680;191.283;-32.43750;21.50000;-8.81250;3
GYRO;7.680;191.284;-1.11666;-3.52347;-3.37198;3
ACCE;7.683;191.286;7.79552;-3.36146;7.61356;3
AHRS;7.683;191.287;-14.8185;-48.0286;-44.3654;-0.26145;-0.32922;-0.29340;3
GYRO;7.688;191.292;-1.09711;-3.37686;-3.38908;3
PRES;7.689;191.292;1010.4351;3
ACCE;7.693;191.296;7.88171;-3.21781;7.37414;3
MAGN;7.699;191.303;-34.06250;19.81250;-6.43750;3
GYRO;7.700;191.303;-1.07390;-3.28890;-3.22659;3
ACCE;7.703;191.306;8.07325;-3.06458;6.81869;3
AHRS;7.703;191.307;-13.0620;-52.3137;-48.0177;-0.27146;-0.35854;-0.31704;3
GYRO;7.708;191.312;-1.07390;-3.28890;-3.22659;3
PRES;7.709;191.312;1010.4424;3
ACCE;7.713;191.316;8.27436;-2.79643;6.36858;3
MAGN;7.719;191.323;-34.93750;18.50000;-3.81250;3
GYRO;7.719;191.323;-0.87842;-2.92482;-3.02012;3
ACCE;7.723;191.327;8.44674;-2.30801;6.07170;3
AHRS;7.724;191.327;-10.8079;-56.6912;-51.1623;-0.27886;-0.39055;-0.33800;3
GYRO;7.728;191.332;-0.74281;-2.69392;-2.90894;3
PRES;7.729;191.332;1010.4414;3
ACCE;7.733;191.336;8.61913;-1.76213;6.01423;3
MAGN;7.739;191.343;-36.43750;16.56250;-1.31250;3
GYRO;7.740;191.343;-0.64507;-2.55342;-2.81365;3
ACCE;7.743;191.347;9.04051;-1.64721;5.73651;3
AHRS;7.744;191.348;-8.7646;-59.9796;-53.9791;-0.28515;-0.41407;-0.35788;3
GYRO;7.748;191.352;-0.59865;-2.48744;-2.77822;3
PRES;7.749;191.352;1010.4346;3
ACCE;7.753;191.356;9.64384;-1.89621;5.37259;3
MAGN;7.759;191.363;-37.37500;14.25000;1.25000;3
GYRO;7.760;191.363;-0.59132;-2.44590;-2.82098;3
LIGH;7.762;191.365;130199.0;3
ACCE;7.764;191.367;10.03649;-2.06859;5.02782;3
AHRS;7.764;191.368;-6.3237;-63.1562;-56.1395;-0.28749;-0.43925;-0.37477;3
GYRO;7.768;191.372;-0.58399;-2.39459;-2.91261;3
PRES;7.768;191.372;1010.4204;3
ACCE;7.772;191.376;10.24718;-1.93451;4.94163;3
MAGN;7.779;191.383;-38.25000;12.06250;3.00000;3
GYRO;7.780;191.383;-0.54489;-2.32740;-3.02500;3
ACCE;7.783;191.386;10.32380;-1.60890;5.26724;3
AHRS;7.783;191.387;-4.2798;-65.8820;-58.3358;-0.29220;-0.45922;-0.39100;3
GYRO;7.788;191.392;-0.45204;-2.28586;-3.14107;3
PRES;7.789;191.392;1010.4414;3
ACCE;7.793;191.396;10.25676;-1.39821;5.24809;3
MAGN;7.803;191.406;-38.93750;10.12500;5.18750;3
GYRO;7.803;191.406;-0.30788;-2.23821;-3.25836;3
ACCE;7.805;191.409;10.19930;-1.07260;5.13317;3
AHRS;7.808;191.411;-0.9419;-69.0004;-60.4795;-0.29110;-0.48591;-0.41101;3
GYRO;7.810;191.413;-0.13806;-2.19178;-3.37808;3
PRES;7.810;191.413;1010.4204;3
ACCE;7.813;191.416;10.01734;-0.64165;4.92248;3
MAGN;7.819;191.423;-39.81250;7.50000;7.12500;3
GYRO;7.820;191.423;0.02566;-2.17346;-3.47582;3
ACCE;7.823;191.427;9.82580;-0.20111;4.62560;3
AHRS;7.824;191.427;1.3710;-70.5360;-62.1072;-0.28946;-0.49966;-0.42705;3
GYRO;7.828;191.432;0.17349;-2.15635;-3.54302;3
PRES;7.829;191.432;1010.4277;3
ACCE;7.833;191.436;9.80665;0.13408;4.41491;3
MAGN;7.839;191.443;-39.87500;5.12500;9.06250;3
GYRO;7.840;191.443;0.31276;-2.13925;-3.59433;3
ACCE;7.843;191.447;9.86411;0.45011;4.08930;3
AHRS;7.843;191.447;5.0814;-72.9180;-63.3038;-0.28118;-0.52407;-0.44406;3
GYRO;7.848;191.452;0.44227;-2.11359;-3.65420;3
PRES;7.849;191.452;1010.4351;3
ACCE;7.853;191.456;9.63427;0.75657;3.67749;3
MAGN;7.859;191.463;-40.12500;3.37500;11.00000;3
GYRO;7.860;191.463;0.55222;-2.07083;-3.71773;3
SOUN;7.862;2290.19;0.06989;70.87
ACCE;7.863;191.466;9.32781;1.15879;3.26569;3
AHRS;7.863;191.467;8.4858;-74.6107;-64.4292;-0.27241;-0.54273;-0.46080;3
GYRO;7.869;191.472;0.62308;-2.01952;-3.76904;3
PRES;7.869;191.472;1010.4272;3
ACCE;7.873;191.477;9.18416;1.50356;2.89220;3
MAGN;7.879;191.483;-39.50000;1.00000;12.87500;3
GYRO;7.880;191.483;0.65851;-2.01463;-3.81424;3
ACCE;7.882;191.486;9.13627;1.73340;2.66235;3
AHRS;7.883;191.487;12.6655;-76.8609;-64.8619;-0.25837;-0.56776;-0.47541;3
GYRO;7.888;191.492;0.65607;-2.08794;-3.87899;3
PRES;7.888;191.492;1010.4302;3
ACCE;7.893;191.496;9.18416;1.90578;2.35589;3
MAGN;7.899;191.503;-38.75000;-1.37500;14.37500;3
GYRO;7.900;191.504;0.63041;-2.21988;-3.99995;3
ACCE;7.903;191.507;9.15543;2.13563;1.82917;3
AHRS;7.904;191.507;16.4227;-78.6405;-65.3838;-0.24575;-0.58749;-0.48973;3
GYRO;7.908;191.512;0.61453;-2.33839;-4.16732;3
PRES;7.909;191.512;1010.4180;3
ACCE;7.912;191.516;8.97347;2.40378;1.44610;3
MAGN;7.919;191.523;-37.68750;-3.93750;15.87500;3
GYRO;7.920;191.523;0.60964;-2.38848;-4.35303;3
ACCE;7.923;191.527;8.87770;2.44209;1.18752;3
AHRS;7.924;191.527;20.9407;-81.1056;-65.4804;-0.22963;-0.61243;-0.50346;3
GYRO;7.928;191.532;0.61453;-2.38115;-4.54239;3
PRES;7.929;191.532;1010.4263;3
ACCE;7.932;191.536;8.63828;2.79643;1.28329;3
MAGN;7.940;191.543;-36.81250;-6.62500;17.68750;3
GYRO;7.940;191.544;0.63408;-2.34206;-4.73787;3
ACCE;7.942;191.546;7.91044;3.48596;1.42694;3
AHRS;7.943;191.547;24.9469;-83.6792;-65.7831;-0.21857;-0.63428;-0.51601;3
GYRO;7.948;191.552;0.66706;-2.29563;-4.88204;3
PRES;7.949;191.552;1010.4395;3
ACCE;7.952;191.556;7.11557;4.27126;1.52271;3
MAGN;7.959;191.563;-35.31250;-9.75000;19.31250;3
GYRO;7.960;191.563;0.77091;-2.21744;-4.84294;3
ACCE;7.963;191.566;6.48350;4.98952;1.43652;3
AHRS;7.963;191.567;30.2685;-86.4340;-65.5021;-0.19758;-0.65886;-0.53094;3
GYRO;7.968;191.572;0.77091;-2.21744;-4.84294;3
PRES;7.969;191.572;1010.4307;3
ACCE;7.973;191.576;6.14831;5.40132;1.31202;3
MAGN;7.979;191.583;-34.25000;-12.56250;20.93750;3
GYRO;7.980;191.583;0.98594;-2.12948;-4.65113;3
ACCE;7.983;191.586;6.10043;5.54497;1.21625;3
AHRS;7.984;191.587;35.8319;-88.3945;-65.2535;-0.17190;-0.67756;-0.54842;3
GYRO;7.988;191.592;1.10933;-2.13070;-4.62425;3
PRES;7.989;191.592;1010.4238;3
ACCE;7.993;191.596;5.96635;5.55455;0.90980;3
MAGN;7.999;191.603;-32.37500;-14.68750;22.87500;3
GYRO;8.000;191.603;1.18874;-2.17468;-4.64013;3
ACCE;8.005;191.606;5.43963;5.67905;0.22984;3
AHRS;8.006;191.607;41.0220;-91.6704;-63.8401;-0.14803;-0.69934;-0.55837;3
GYRO;8.009;191.612;1.19852;-2.21988;-4.65601;3
PRES;8.009;191.612;1010.4155;3
ACCE;8.013;191.616;4.91290;5.92804;-0.37350;3
MAGN;8.019;191.623;-30.25000;-17.06250;24.81250;3
GYRO;8.020;191.623;1.14965;-2.25043;-4.65235;3
ACCE;8.023;191.627;4.39575;6.25365;-0.88107;3
AHRS;8.024;191.627;46.1328;-95.0395;-62.0372;-0.12291;-0.71786;-0.56782;3
GYRO;8.028;191.632;1.07268;-2.24676;-4.63769;3
PRES;8.029;191.632;1010.4155;3
ACCE;8.033;191.636;3.90734;6.58884;-1.31202;3
MAGN;8.039;191.643;-27.68750;-18.93750;26.00000;3
GYRO;8.040;191.643;1.01526;-2.17835;-4.61814;3
ACCE;8.043;191.646;3.50511;6.91445;-1.14922;3
AHRS;8.044;191.647;51.1240;-99.8075;-59.0805;-0.09845;-0.73740;-0.57363;3
GYRO;8.048;191.652;1.01892;-2.09405;-4.59615;3
PRES;8.049;191.652;1010.4287;3
ACCE;8.053;191.656;3.19865;7.12514;-0.76614;3
MAGN;8.059;191.663;-24.87500;-20.62500;27.50000;3
GYRO;8.060;191.663;1.10567;-2.03174;-4.57294;3
ACCE;8.063;191.666;2.93050;7.21134;-0.38307;3
AHRS;8.064;191.667;56.4562;-105.5174;-54.9838;-0.06988;-0.75434;-0.58016;3
GYRO;8.069;191.672;1.26693;-2.00119;-4.55339;3
PRES;8.069;191.673;1010.4209;3
ACCE;8.073;191.676;2.53785;7.14430;-0.41180;3
MAGN;8.079;191.683;-21.31250;-21.75000;28.75000;3
GYRO;8.079;191.683;1.44164;-1.99142;-4.53629;3
ACCE;8.083;191.686;1.80044;7.11557;-0.87149;3
AHRS;8.083;191.687;60.9130;-112.5269;-49.4854;-0.04437;-0.76887;-0.58320;3
GYRO;8.088;191.692;1.57970;-1.96821;-4.50696;3
PRES;8.089;191.692;1010.4238;3
ACCE;8.093;191.696;0.93853;7.20176;-1.13964;3
MAGN;8.099;191.703;-18.50000;-23.12500;29.93750;3
GYRO;8.100;191.703;1.68110;-1.94988;-4.44588;3
ACCE;8.103;191.706;0.26815;7.32626;-1.32160;3
AHRS;8.103;191.707;65.5353;-121.8604;-41.3084;-0.01317;-0.78047;-0.58676;3
GYRO;8.108;191.712;1.76540;-1.97065;-4.35791;3
LIGH;8.110;191.713;41424.0;3
PRES;8.110;191.714;1010.4268;3
ACCE;8.113;191.716;-0.42138;7.45076;-1.59933;3
MAGN;8.119;191.722;-15.25000;-23.50000;31.00000;3
GYRO;8.119;191.723;1.84115;-2.00364;-4.25162;3
ACCE;8.123;191.727;-0.90022;7.45076;-1.85790;3
AHRS;8.123;191.727;68.2768;-134.9299;-29.5457;0.01303;-0.79406;-0.58210;3
GYRO;8.128;191.732;1.93400;-2.03662;-4.13556;3
PRES;8.129;191.732;1010.4258;3
ACCE;8.132;191.736;-1.16837;7.29753;-2.20267;3
MAGN;8.139;191.743;-11.93750;-23.75000;32.31250;3
GYRO;8.140;191.743;2.03785;-2.07083;-4.03782;3
ACCE;8.143;191.747;-1.44610;7.31668;-2.49955;3
AHRS;8.144;191.747;70.4529;-153.7240;-11.9534;0.04756;-0.80482;-0.57799;3
GYRO;8.148;191.752;2.13070;-2.12215;-3.96452;3
PRES;8.149;191.752;1010.4165;3
ACCE;8.153;191.756;-2.03986;7.47949;-2.81558;3
MAGN;8.159;191.763;-8.68750;-23.06250;33.25000;3
GYRO;8.160;191.763;2.19178;-2.17590;-3.88510;3
ACCE;8.163;191.766;-2.71981;7.60398;-3.13162;3
AHRS;8.164;191.767;69.6514;-169.7542;2.9918;0.07232;-0.81600;-0.56669;3
GYRO;8.168;191.772;2.21622;-2.23088;-3.77881;3
PRES;8.169;191.772;1010.4258;3
ACCE;8.173;191.776;-3.03585;7.46991;-3.63919;3
MAGN;8.179;191.783;-5.81250;-22.68750;34.56250;3
GYRO;8.180;191.783;2.20278;-2.25287;-3.66763;3
ACCE;8.182;191.786;-3.22738;7.14430;-4.16591;3
AHRS;8.183;191.787;67.2414;172.6216;19.1710;0.10325;-0.82532;-0.55375;3
GYRO;8.188;191.792;2.16246;-2.23088;-3.58089;3
PRES;8.189;191.793;1010.4326;3
ACCE;8.192;191.796;-3.36146;6.98149;-4.12760;3
MAGN;8.199;191.803;-2.43750;-22.06250;35.18750;3
GYRO;8.200;191.804;2.10382;-2.21133;-3.52225;3
ACCE;8.203;191.806;-3.57215;6.93361;-4.01268;3
AHRS;8.203;191.807;63.9392;162.6245;27.8738;0.12436;-0.83317;-0.53885;3
GYRO;8.208;191.812;2.04518;-2.24432;-3.48438;3
PRES;8.209;191.812;1010.4331;3
ACCE;8.213;191.816;-4.20422;6.88572;-4.24253;3
MAGN;8.219;191.823;0.31250;-20.93750;35.75000;3
GYRO;8.219;191.823;1.95599;-2.28586;-3.37320;3
ACCE;8.223;191.827;-4.54898;6.79953;-4.30956;3
AHRS;8.224;191.827;59.6538;153.1059;35.7395;-0.14882;0.83853;0.52231;3
GYRO;8.228;191.832;1.95599;-2.28952;-3.37320;3
PRES;8.229;191.832;1010.4385;3
ACCE;8.233;191.836;-4.76925;6.68461;-4.36702;3
MAGN;8.239;191.843;2.93750;-20.00000;36.25000;3
GYRO;8.240;191.843;1.94744;-2.12581;-3.19849;3
ACCE;8.243;191.846;-4.88417;6.49307;-4.29999;3
AHRS;8.243;191.847;55.9474;147.2693;40.3299;-0.16805;0.84100;0.50826;3
GYRO;8.248;191.852;1.94744;-2.12581;-3.19849;3
PRES;8.249;191.852;1010.4214;3
ACCE;8.253;191.856;-4.94163;6.31112;-4.32872;3
MAGN;8.260;191.863;5.43750;-18.43750;36.81250;3
GYRO;8.260;191.864;1.98409;-1.88635;-2.99813;3
ACCE;8.263;191.866;-5.09486;6.11958;-4.52025;3
AHRS;8.263;191.867;51.4717;141.4805;44.3866;-0.18860;0.84149;0.49179;3
GYRO;8.268;191.872;1.98776;-1.72264;-2.89550;3
PRES;8.269;191.872;1010.4375;3
ACCE;8.273;191.876;-5.39174;6.02381;-4.78840;3
MAGN;8.279;191.882;7.75000;-16.56250;36.81250;3
GYRO;8.279;191.883;1.96210;-1.55282;-2.77699;3
ACCE;8.283;191.886;-5.83228;5.93762;-5.17148;3
AHRS;8.283;191.887;47.7048;138.1941;46.6821;-0.20605;0.84164;0.47614;3
GYRO;8.288;191.892;1.90346;-1.38666;-2.63039;3
PRES;8.289;191.892;1010.4390;3
ACCE;8.293;191.896;-6.40688;5.88974;-5.69820;3
MAGN;8.299;191.903;9.93750;-14.25000;37.12500;3
GYRO;8.300;191.903;1.82282;-1.18508;-2.45690;3
ACCE;8.303;191.907;-6.77080;5.79397;-6.02381;3
AHRS;8.304;191.908;43.3753;135.2451;48.3074;-0.22322;0.84158;0.45655;3
GYRO;8.308;191.912;1.72020;-0.96395;-2.26998;3
PRES;8.308;191.912;1010.4438;3
ACCE;8.312;191.916;-6.67503;5.58328;-5.97593;3
MAGN;8.319;191.922;11.75000;-12.37500;37.00000;3
GYRO;8.320;191.923;1.60413;-0.77946;-2.10382;3
ACCE;8.323;191.927;-6.64630;5.43963;-5.74608;3
AHRS;8.323;191.927;40.0488;133.6094;49.3542;-0.23801;0.84104;0.44050;3
GYRO;8.328;191.932;1.48685;-0.65851;-1.97309;3
PRES;8.329;191.933;1010.4453;3
ACCE;8.333;191.936;-6.62715;5.20978;-5.38217;3
MAGN;8.339;191.943;13.18750;-9.62500;37.12500;3
GYRO;8.340;191.943;1.39399;-0.56444;-1.87413;3
ACCE;8.343;191.946;-6.33985;4.85544;-4.94163;3
AHRS;8.343;191.947;36.6288;132.3208;50.0203;-0.25202;0.84062;0.42269;3
GYRO;8.348;191.952;1.34757;-0.49480;-1.81183;3
PRES;8.348;191.952;1010.4443;3
ACCE;8.353;191.956;-6.02381;4.40533;-5.00867;3
MAGN;8.359;191.963;14.56250;-8.00000;37.12500;3
GYRO;8.359;191.963;1.35490;-0.39095;-1.79106;3
ACCE;8.363;191.967;-6.01423;4.28083;-5.14275;3
AHRS;8.363;191.967;34.0290;131.5636;50.5136;-0.26353;0.83992;0.40872;3
GYRO;8.368;191.972;1.39277;-0.24557;-1.78006;3
PRES;8.369;191.972;1010.4282;3
ACCE;8.372;191.976;-6.28239;4.33829;-5.53539;3
MAGN;8.379;191.983;15.37500;-6.00000;37.00000;3
GYRO;8.380;191.983;1.43676;-0.10507;-1.73608;3
ACCE;8.383;191.986;-6.57927;4.45322;-6.13873;3
AHRS;8.384;191.987;31.2300;130.9429;50.8638;-0.27535;0.83926;0.39285;3
GYRO;8.388;191.992;1.46363;0.10263;-1.65544;3
PRES;8.389;191.992;1010.4297;3
ACCE;8.393;191.996;-6.76123;4.55856;-6.79953;3
MAGN;8.400;192.003;15.87500;-4.81250;36.68750;3
GYRO;8.400;192.003;1.45019;0.42272;-1.52228;3
ACCE;8.402;192.006;-6.90488;4.65433;-7.29753;3
AHRS;8.403;192.007;28.6842;130.8278;51.0327;-0.28650;0.83946;0.37692;3
GYRO;8.408;192.012;1.38789;0.83566;-1.30603;3
PRES;8.409;192.012;1010.4336;3
SOUN;8.412;2662.02;0.08124;72.17
ACCE;8.413;192.016;-6.93361;4.53941;-7.58483;3
MAGN;8.419;192.023;16.37500;-3.18750;37.00000;3
GYRO;8.420;192.023;1.29381;1.32191;-1.01892;3
ACCE;8.423;192.027;-6.95276;4.50110;-7.62314;3
AHRS;8.423;192.027;26.2130;131.7360;50.6139;-0.29614;0.84316;0.35730;3
GYRO;8.428;192.032;1.18874;1.85337;-0.73182;3
PRES;8.429;192.032;1010.4292;3
ACCE;8.433;192.036;-6.84742;4.28083;-7.73806;3
GNSS;8.434;1491485939.790;39.993708;-0.073957;163.833;0.000;16.0;0.2;17;16
MAGN;8.439;192.043;15.93750;-2.00000;36.81250;3
GYRO;8.440;192.043;1.11422;2.40070;-0.48625;3
GNSS;8.441;1491485939.790;39.993708;-0.073957;163.833;0.000;16.0;0.2;17;16
ACCE;8.443;192.046;-6.49307;3.99353;-7.69018;3
AHRS;8.444;192.047;24.3262;133.3864;50.2638;-0.30582;0.84820;0.33945;3
GYRO;8.448;192.052;1.08245;2.90161;-0.29810;3
PRES;8.449;192.052;1010.4365;3
ACCE;8.453;192.056;-5.97593;3.75411;-7.59441;3
MAGN;8.460;192.063;14.81250;-0.18750;36.37500;3
GYRO;8.460;192.064;1.08001;3.28890;-0.16249;3
LIGH;8.462;192.066;14518.0;3
ACCE;8.464;192.067;-5.65989;3.53384;-7.59441;3
AHRS;8.464;192.068;22.9343;136.5904;49.5687;-0.31496;0.85751;0.31964;3
GYRO;8.468;192.072;1.08612;3.51003;-0.05498;3
PRES;8.469;192.072;1010.4399;3
ACCE;8.473;192.076;-5.25767;3.18908;-7.59441;3
MAGN;8.479;192.082;13.81250;0.81250;36.68750;3
GYRO;8.480;192.083;1.09101;3.61632;0.04887;3
ACCE;8.483;192.086;-4.84586;2.97839;-7.36456;3
AHRS;8.483;192.087;21.7144;140.4821;48.5831;-0.32219;0.86864;0.29816;3
GYRO;8.488;192.092;1.09101;3.68596;0.14905;3
PRES;8.489;192.092;1010.4482;3
ACCE;8.492;192.096;-4.48195;2.93050;-7.02938;3
MAGN;8.499;192.103;11.81250;2.18750;37.25000;3
GYRO;8.500;192.103;1.08856;3.68107;0.25656;3
ACCE;8.503;192.107;-4.21380;2.82516;-6.69419;3
AHRS;8.503;192.107;20.5745;145.0224;47.7640;-0.33086;0.87982;0.27546;3
GYRO;8.508;192.112;1.08856;3.68107;0.25656;3
PRES;8.508;192.112;1010.4424;3
ACCE;8.512;192.116;-3.66792;2.41336;-6.68461;3
MAGN;8.519;192.122;9.25000;3.62500;37.81250;3
GYRO;8.519;192.123;1.15942;3.43306;0.16860;3
ACCE;8.523;192.127;-3.17950;2.14520;-7.06768;3
AHRS;8.523;192.127;19.4789;149.3478;46.3918;-0.33329;0.89131;0.25257;3
GYRO;8.528;192.132;1.22906;3.29501;0.08552;3
PRES;8.528;192.132;1010.4404;3
ACCE;8.533;192.136;-2.92093;2.35589;-7.50822;3
MAGN;8.539;192.143;7.31250;4.25000;38.37500;3
GYRO;8.540;192.143;1.32436;3.10808;0.02321;3
ACCE;8.543;192.146;-2.71981;2.49955;-7.96790;3
AHRS;8.543;192.147;18.1808;153.6788;45.5890;-0.33935;0.90035;0.22893;3
GYRO;8.548;192.152;1.42576;2.92116;-0.02443;3
PRES;8.549;192.152;1010.4399;3
ACCE;8.553;192.156;-2.50912;2.48997;-8.30309;3
MAGN;8.559;192.162;4.81250;5.00000;39.12500;3
GYRO;8.559;192.163;1.51250;2.76233;-0.07208;3
ACCE;8.563;192.166;-2.40378;2.31759;-8.65743;3
AHRS;8.563;192.167;16.6359;157.2387;44.5675;-0.34141;0.90841;0.20527;3
GYRO;8.569;192.172;1.57848;2.65726;-0.10873;3
PRES;8.569;192.172;1010.4395;3
ACCE;8.573;192.176;-2.26013;2.09732;-9.13627;3
MAGN;8.580;192.183;1.81250;6.00000;39.37500;3
GYRO;8.581;192.183;1.61391;2.65238;-0.12462;3
ACCE;8.583;192.186;-2.04944;1.95367;-9.52892;3
AHRS;8.584;192.187;14.9598;160.8198;43.8676;-0.34506;0.91497;0.18077;3
GYRO;8.589;192.192;1.62124;2.73301;-0.09896;3
PRES;8.589;192.193;1010.4434;3
ACCE;8.593;192.196;-1.83875;1.89621;-9.81623;3
MAGN;8.599;192.203;-0.87500;7.37500;39.25000;3
GYRO;8.600;192.203;1.61757;2.86984;-0.02810;3
ACCE;8.603;192.207;-1.61848;1.91536;-9.90242;3
AHRS;8.603;192.207;13.0427;163.8434;43.2102;-0.34736;0.92044;0.15595;3
GYRO;8.608;192.212;1.62246;3.06166;0.07453;3
PRES;8.609;192.212;1010.4385;3
ACCE;8.613;192.216;-1.24498;1.99198;-9.79707;3
MAGN;8.619;192.223;-3.50000;8.43750;39.06250;3
GYRO;8.620;192.223;1.64323;3.23759;0.18082;3
ACCE;8.623;192.226;-0.79487;1.93451;-9.73004;3
AHRS;8.624;192.227;11.2168;167.4579;42.6769;-0.35002;0.92533;0.13004;3
GYRO;8.628;192.232;1.68232;3.32311;0.26878;3
PRES;8.629;192.232;1010.4575;3
ACCE;8.633;192.236;-0.32561;1.71425;-9.77792;3
MAGN;8.639;192.243;-6.37500;9.56250;38.31250;3
GYRO;8.640;192.243;1.72997;3.29134;0.31154;3
ACCE;8.643;192.246;0.03831;1.47483;-10.11311;3
AHRS;8.644;192.247;9.3320;171.1938;42.0226;-0.35048;0.92991;0.10315;3
GYRO;8.649;192.252;1.77029;3.18383;0.28955;3
PRES;8.649;192.252;1010.4639;3
ACCE;8.653;192.257;0.39265;1.13964;-10.57279;3
MAGN;8.660;192.263;-8.50000;10.62500;37.56250;3
GYRO;8.660;192.263;1.79839;3.11175;0.20892;3
ACCE;8.663;192.266;0.60334;1.11091;-10.77391;3
AHRS;8.663;192.267;7.4884;175.4072;41.2523;-0.34879;0.93407;0.07515;3
GYRO;8.668;192.272;1.80816;3.08487;0.11484;3
PRES;8.669;192.272;1010.4556;3
ACCE;8.673;192.276;0.74699;1.25456;-10.82179;3
MAGN;8.679;192.282;-10.62500;12.18750;36.62500;3
GYRO;8.679;192.283;1.78739;3.07021;0.05986;3
ACCE;8.683;192.286;1.03430;1.17795;-10.91756;3
AHRS;8.683;192.287;5.3704;178.9259;40.7852;0.34764;-0.93641;-0.04717;3
GYRO;8.688;192.292;1.73119;3.04089;0.06842;3
PRES;8.689;192.292;1010.4482;3
ACCE;8.693;192.296;1.61848;0.88107;-10.90798;3
MAGN;8.699;192.303;-12.56250;13.56250;35.62500;3
GYRO;8.700;192.303;1.64689;2.97003;0.10018;3
ACCE;8.703;192.307;2.31759;0.38307;-11.21444;3
AHRS;8.704;192.307;3.5283;-177.3313;40.6071;0.34741;-0.93692;-0.02079;3
GYRO;8.708;192.312;1.55160;2.87840;0.08186;3
PRES;8.709;192.312;1010.4624;3
ACCE;8.713;192.316;2.90177;0.00000;-11.46344;3
MAGN;8.719;192.323;-14.18750;14.62500;34.12500;3
GYRO;8.720;192.324;1.45264;2.84297;-0.01955;3
ACCE;8.723;192.326;3.01669;0.16281;-11.56878;3
AHRS;8.723;192.327;1.5552;-174.0446;40.4300;0.34571;-0.93681;0.00523;3
GYRO;8.728;192.332;1.34635;2.86129;-0.15760;3
PRES;8.729;192.332;1010.4653;3
ACCE;8.733;192.336;2.88262;0.33519;-11.75074;3
MAGN;8.740;192.343;-15.87500;15.56250;32.93750;3
GYRO;8.741;192.343;1.21196;2.93337;-0.26267;3
ACCE;8.743;192.346;2.87304;0.45969;-11.72201;3
AHRS;8.743;192.347;0.0034;-170.4087;40.5157;0.34504;-0.93486;0.02892;3
GYRO;8.748;192.352;1.04824;3.02745;-0.30299;3
PRES;8.749;192.352;1010.4609;3
ACCE;8.755;192.356;3.06458;0.48842;-11.56878;3
MAGN;8.759;192.362;-18.12500;16.50000;31.43750;3
GYRO;8.760;192.363;0.71105;3.05799;-0.26512;3
ACCE;8.763;192.366;3.38061;0.20111;-11.66455;3
AHRS;8.763;192.367;-1.3780;-167.1543;40.8510;0.34551;-0.93165;0.05023;3
GYRO;8.768;192.372;0.71105;3.05799;-0.26512;3
PRES;8.769;192.372;1010.4556;3
ACCE;8.773;192.376;3.69665;-0.03831;-11.72201;3
MAGN;8.779;192.383;-19.37500;17.00000;30.25000;3
GYRO;8.780;192.383;0.50213;3.25347;-0.32132;3
ACCE;8.783;192.387;3.99353;0.00000;-11.45386;3
AHRS;8.784;192.387;-1.8765;-163.6230;41.3135;0.34694;-0.92687;0.06540;3
GYRO;8.789;192.392;0.45448;3.38908;-0.38485;3
PRES;8.789;192.392;1010.4546;3
ACCE;8.793;192.396;4.26168;0.07661;-11.08037;3
MAGN;8.802;192.406;-21.06250;17.00000;28.31250;3
GYRO;8.803;192.406;0.42394;3.46727;-0.43738;3
ACCE;8.805;192.409;4.53941;0.08619;-10.77391;3
AHRS;8.806;192.410;-2.4741;-159.4717;41.5934;0.34569;-0.92104;0.08311;3
GYRO;8.808;192.412;0.39584;3.47827;-0.48625;3
LIGH;8.810;192.413;14861.0;3
PRES;8.810;192.414;1010.4570;3
ACCE;8.813;192.416;4.78840;-0.05746;-10.43872;3
MAGN;8.819;192.423;-23.18750;17.68750;26.81250;3
GYRO;8.820;192.423;0.37629;3.43917;-0.52901;3
ACCE;8.823;192.426;5.01825;-0.32561;-10.23761;3
AHRS;8.823;192.427;-2.4793;-156.1135;42.1194;0.34730;-0.91440;0.09410;3
GYRO;8.828;192.432;0.38118;3.40496;-0.58032;3
PRES;8.829;192.432;1010.4575;3
ACCE;8.833;192.436;5.31513;-0.52672;-10.04607;3
MAGN;8.839;192.443;-25.06250;18.12500;25.06250;3
GYRO;8.840;192.443;0.41172;3.41352;-0.65973;3
ACCE;8.843;192.446;5.72693;-0.38307;-9.71088;3
AHRS;8.843;192.447;-2.7083;-152.2989;42.4381;0.34604;-0.90689;0.10801;3
GYRO;8.848;192.452;0.45326;3.42207;-0.75136;3
PRES;8.849;192.452;1010.4492;3
ACCE;8.853;192.456;5.96635;-0.12450;-9.82580;3
SOUN;8.853;1864.13;0.05689;69.08
MAGN;8.859;192.463;-26.18750;18.31250;23.56250;3
GYRO;8.860;192.463;0.46548;3.44772;-0.83566;3
ACCE;8.863;192.466;6.26323;-0.20111;-9.94073;3
AHRS;8.863;192.467;-2.6721;-148.3983;43.3920;0.34972;-0.89615;0.12148;3
GYRO;8.868;192.472;0.38118;3.45872;-0.91996;3
PRES;8.869;192.472;1010.4521;3
ACCE;8.873;192.476;6.59842;-0.40223;-9.94073;3
MAGN;8.879;192.482;-28.37500;18.25000;21.50000;3
GYRO;8.879;192.483;0.17471;3.39275;-1.02259;3
ACCE;8.883;192.487;6.83784;-0.42138;-9.68215;3
AHRS;8.883;192.487;-2.7045;-144.5771;44.0068;0.35015;-0.88566;0.13479;3
GYRO;8.888;192.492;-0.08552;3.27179;-1.12644;3
PRES;8.889;192.492;1010.4453;3
ACCE;8.893;192.496;6.88572;-0.25857;-9.19373;3
MAGN;8.899;192.503;-30.06250;17.87500;20.00000;3
GYRO;8.900;192.503;-0.31521;3.12519;-1.20951;3
ACCE;8.903;192.507;6.70376;-0.01915;-8.79151;3
AHRS;8.904;192.507;-2.1394;-140.8987;45.2287;0.35653;-0.87214;0.14490;3
GYRO;8.908;192.512;-0.45815;2.99935;-1.27060;3
PRES;8.909;192.512;1010.4424;3
ACCE;8.913;192.516;6.68461;0.15323;-8.33182;3
MAGN;8.919;192.523;-31.31250;16.87500;17.93750;3
GYRO;8.920;192.523;-0.50457;2.90405;-1.31336;3
ACCE;8.923;192.526;6.86657;0.27773;-7.70933;3
AHRS;8.923;192.527;-1.0867;-137.4650;45.5540;0.35759;-0.86052;0.14857;3
GYRO;8.928;192.532;-0.48014;2.78555;-1.34879;3
PRES;8.929;192.532;1010.4448;3
ACCE;8.933;192.536;7.16345;0.34477;-7.31668;3
MAGN;8.939;192.543;-33.00000;16.18750;15.87500;3
GYRO;8.940;192.543;-0.41172;2.63283;-1.38056;3
ACCE;8.943;192.547;7.20176;0.41180;-7.26880;3
AHRS;8.944;192.547;0.4499;-134.3797;46.3451;0.36412;-0.84682;0.14922;3
GYRO;8.948;192.552;-0.33353;2.47278;-1.40499;3
PRES;8.949;192.552;1010.4355;3
ACCE;8.953;192.556;7.10599;0.60334;-7.55610;3
MAGN;8.959;192.562;-34.81250;15.18750;13.31250;3
GYRO;8.959;192.563;-0.29810;2.34572;-1.40988;3
ACCE;8.963;192.566;7.18261;0.62249;-7.58483;3
AHRS;8.963;192.567;1.8406;-131.4809;46.6986;0.36735;-0.83431;0.14938;3
GYRO;8.968;192.572;-0.30177;2.27975;-1.38300;3
PRES;8.969;192.572;1010.4360;3
ACCE;8.973;192.576;7.35499;0.48842;-7.37414;3
MAGN;8.980;192.583;-36.31250;14.18750;11.37500;3
GYRO;8.980;192.584;-0.32498;2.24676;-1.34513;3
ACCE;8.983;192.586;7.51779;0.53630;-7.10599;3
AHRS;8.983;192.587;3.2667;-129.3269;47.7689;0.37695;-0.82114;0.14964;3
GYRO;8.988;192.592;-0.34697;2.22111;-1.31825;3
PRES;8.990;192.592;1010.4458;3
ACCE;8.993;192.596;7.74764;0.71826;-7.01022;3
MAGN;8.999;192.603;-37.56250;13.31250;9.75000;3
GYRO;9.000;192.603;-0.36041;2.21500;-1.31336;3
ACCE;9.003;192.607;8.03494;0.96726;-7.10599;3
AHRS;9.004;192.607;4.6429;-126.8686;48.1361;0.38101;-0.80860;0.14916;3
GYRO;9.008;192.612;-0.37507;2.24921;-1.32924;3
PRES;9.009;192.612;1010.4419;3
ACCE;9.013;192.616;8.47547;1.23541;-7.02938;3
MAGN;9.019;192.623;-38.93750;12.50000;8.00000;3
GYRO;9.020;192.623;-0.50213;2.37016;-1.40255;3
ACCE;9.023;192.627;8.74362;1.46525;-6.91445;3
AHRS;9.024;192.627;6.0049;-124.8438;48.9978;0.38912;-0.79542;0.14947;3
GYRO;9.028;192.632;-0.50213;2.37016;-1.40255;3
PRES;9.029;192.632;1010.4360;3
ACCE;9.033;192.636;8.82982;1.58975;-6.73250;3
MAGN;9.039;192.643;-39.93750;11.18750;6.50000;3
GYRO;9.041;192.643;-0.70127;2.48133;-1.50395;3
ACCE;9.048;192.646;8.76278;1.70467;-6.38773;3
AHRS;9.049;192.647;7.6149;-122.2201;49.1881;0.39276;-0.78101;0.14776;3
GYRO;9.051;192.652;-0.77213;2.51676;-1.54427;3
PRES;9.051;192.652;1010.4321;3
ACCE;9.053;192.656;8.66701;1.71425;-6.06212;3
MAGN;9.061;192.663;-40.75000;10.06250;4.75000;3
GYRO;9.061;192.664;-0.81367;2.53387;-1.57237;3
ACCE;9.063;192.666;8.48505;1.93451;-5.66947;3
AHRS;9.063;192.667;9.4387;-119.8266;49.6834;0.39971;-0.76522;0.14529;3
GYRO;9.068;192.672;-0.83566;2.51921;-1.58092;3
PRES;9.069;192.672;1010.4448;3
ACCE;9.073;192.676;8.42759;2.13563;-5.21936;3
MAGN;9.079;192.682;-41.56250;8.87500;2.81250;3
GYRO;9.079;192.683;-0.84177;2.47400;-1.56748;3
ACCE;9.083;192.686;8.42759;2.14520;-4.98952;3
AHRS;9.083;192.687;11.4242;-116.9615;49.5032;0.40240;-0.74852;0.14074;3
GYRO;9.088;192.692;-0.83811;2.43124;-1.55526;3
PRES;9.089;192.692;1010.4360;3
ACCE;9.093;192.696;8.50420;2.25055;-4.91290;3
MAGN;9.099;192.703;-42.12500;7.75000;0.75000;3
GYRO;9.100;192.703;-0.83811;2.43247;-1.55893;3
ACCE;9.103;192.707;8.54251;2.29843;-4.95121;3
AHRS;9.104;192.708;13.3570;-114.5149;49.7389;0.40840;-0.73148;0.13717;3
GYRO;9.108;192.712;-0.85155;2.48500;-1.58458;3
PRES;9.109;192.712;1010.4277;3
ACCE;9.113;192.716;8.53294;2.34632;-4.82671;3
MAGN;9.119;192.723;-42.50000;6.56250;-1.00000;3
GYRO;9.120;192.723;-0.88331;2.56075;-1.62734;3
ACCE;9.122;192.726;8.27436;2.55701;-4.47237;3
AHRS;9.123;192.727;15.4005;-111.6443;49.5461;0.41188;-0.71285;0.13262;3
GYRO;9.128;192.732;-0.92607;2.62672;-1.66155;3
PRES;9.129;192.732;1010.4282;3
ACCE;9.133;192.736;7.94875;2.81558;-4.12760;3
MAGN;9.139;192.743;-42.50000;5.37500;-2.93750;3
GYRO;9.140;192.743;-0.97128;2.68536;-1.67011;3
ACCE;9.143;192.746;7.86256;3.02627;-3.55300;3
AHRS;9.143;192.747;17.3035;-109.2792;49.7604;0.41818;-0.69479;0.12942;3
GYRO;9.150;192.752;-1.00671;2.72812;-1.67133;3
PRES;9.151;192.752;1010.4443;3
ACCE;9.153;192.756;7.63272;3.30400;-3.02627;3
MAGN;9.159;192.762;-42.18750;3.93750;-4.68750;3
GYRO;9.159;192.763;-1.03236;2.72568;-1.66033;3
LIGH;9.161;192.765;11546.0;3
ACCE;9.163;192.767;7.55610;3.57215;-2.60489;3
AHRS;9.164;192.768;19.4926;-105.9958;49.2448;0.42055;-0.67307;0.12423;3
GYRO;9.168;192.772;-1.06046;2.68048;-1.63956;3
PRES;9.169;192.772;1010.4546;3
ACCE;9.173;192.776;7.52737;3.76368;-2.05901;3
MAGN;9.179;192.783;-41.31250;2.75000;-6.75000;3
GYRO;9.180;192.783;-1.09834;2.57419;-1.61879;3
ACCE;9.183;192.787;7.42203;4.00311;-1.67594;3
AHRS;9.184;192.787;21.8139;-103.0058;48.7242;0.42430;-0.65149;0.11723;3
GYRO;9.188;192.792;-1.14476;2.40681;-1.58947;3
PRES;9.189;192.792;1010.4487;3
ACCE;9.193;192.796;7.39329;4.21380;-1.43652;3
MAGN;9.199;192.803;-41.00000;1.25000;-8.81250;3
GYRO;9.200;192.803;-1.19607;2.21744;-1.54671;3
ACCE;9.203;192.806;7.27837;4.48195;-1.17795;3
AHRS;9.203;192.807;23.9026;-99.6422;47.7641;0.42478;-0.62938;0.11087;3
GYRO;9.208;192.812;-1.23028;2.05739;-1.48685;3
PRES;9.209;192.812;1010.4512;3
ACCE;9.213;192.816;7.32626;4.55856;-1.30245;3
MAGN;9.220;192.823;-40.31250;-0.25000;-10.56250;3
GYRO;9.220;192.823;-1.23639;1.96088;-1.41843;3
ACCE;9.222;192.826;7.54652;4.40533;-1.15879;3
AHRS;9.223;192.827;26.2732;-96.7027;46.4737;0.42588;-0.60906;0.09928;3
GYRO;9.228;192.832;-1.21196;1.94866;-1.37567;3
PRES;9.229;192.832;1010.4473;3
ACCE;9.233;192.836;7.75721;4.44364;-0.86191;3
MAGN;9.239;192.843;-39.87500;-1.25000;-11.87500;3
GYRO;9.240;192.843;-1.18752;1.94255;-1.35490;3
ACCE;9.243;192.846;7.81467;4.48195;-0.27773;3
AHRS;9.243;192.847;28.0290;-93.7742;45.0345;0.42413;-0.59090;0.09063;3
GYRO;9.248;192.852;-1.18508;1.88757;-1.34390;3
PRES;9.248;192.852;1010.4468;3
ACCE;9.253;192.856;7.69018;4.64475;-0.17238;3
MAGN;9.259;192.863;-39.31250;-1.87500;-13.81250;3
GYRO;9.259;192.863;-1.20218;1.77029;-1.34390;3
ACCE;9.263;192.866;7.57525;4.81713;-0.47884;3
AHRS;9.263;192.867;29.6524;-90.8929;43.5987;0.42250;-0.57294;0.08256;3
GYRO;9.268;192.872;-1.22295;1.69821;-1.36223;3
PRES;9.269;192.872;1010.4409;3
ACCE;9.272;192.876;7.56568;4.82671;-0.39265;3
MAGN;9.279;192.883;-39.12500;-3.06250;-15.25000;3
GYRO;9.280;192.883;-1.22051;1.71897;-1.46730;3
ACCE;9.283;192.887;7.35499;4.99909;-0.25857;3
AHRS;9.283;192.887;31.1829;-88.0174;41.9649;0.42012;-0.55560;0.07371;3
GYRO;9.288;192.892;-1.22051;1.78128;-1.46730;3
PRES;9.289;192.892;1010.4443;3
ACCE;9.293;192.896;6.85699;5.22894;-0.30646;3
MAGN;9.300;192.903;-38.43750;-3.50000;-16.56250;3
GYRO;9.300;192.903;-1.37445;1.92545;-1.39033;3
ACCE;9.303;192.906;6.49307;5.38217;-0.48842;3
AHRS;9.303;192.907;32.8746;-85.6110;40.5615;0.42064;-0.53938;0.06355;3
GYRO;9.308;192.912;-1.37445;1.92545;-1.39033;3
PRES;9.309;192.912;1010.4365;3
ACCE;9.313;192.916;6.25365;5.37259;-0.39265;3
MAGN;9.319;192.923;-37.87500;-4.12500;-18.06250;3
GYRO;9.320;192.923;-1.65178;2.20767;-1.13743;3
ACCE;9.323;192.926;6.12916;5.32470;-0.18196;3
AHRS;9.323;192.927;34.2925;-82.2170;38.4543;0.41664;-0.52007;0.05408;3
GYRO;9.328;192.932;-1.78373;2.37993;-0.99327;3
PRES;9.329;192.932;1010.4272;3
ACCE;9.333;192.936;5.99508;5.24809;0.20111;3
MAGN;9.339;192.943;-37.06250;-4.12500;-19.93750;3
GYRO;9.340;192.943;-1.89368;2.54731;-0.83689;3
ACCE;9.343;192.946;5.89931;5.19063;0.64165;3
AHRS;9.343;192.947;35.7108;-79.1623;36.5392;0.41453;-0.50183;0.04446;3
GYRO;9.348;192.952;-1.96576;2.71957;-0.69639;3
PRES;9.349;192.953;1010.4263;3
ACCE;9.353;192.956;5.92804;5.04698;1.12049;3
MAGN;9.359;192.962;-36.37500;-4.43750;-21.31250;3
GYRO;9.359;192.963;-2.00730;2.88328;-0.60353;3
ACCE;9.363;192.966;6.02381;4.93206;1.77171;3
AHRS;9.363;192.967;36.0682;-74.6561;33.3388;0.40122;-0.48174;0.03705;3
GYRO;9.369;192.972;-2.03418;2.98713;-0.56933;3
PRES;9.369;192.973;1010.4209;3
ACCE;9.372;192.976;6.12916;4.73094;2.56658;3
MAGN;9.379;192.983;-35.25000;-3.87500;-22.31250;3
GYRO;9.380;192.983;-2.05739;2.99690;-0.59498;3
ACCE;9.383;192.987;6.02381;4.71179;3.24654;3
AHRS;9.383;192.987;36.1601;-69.8336;30.5516;0.38885;-0.45785;0.03401;3
GYRO;9.388;192.992;-2.07205;2.92360;-0.65973;3
PRES;9.389;192.992;1010.4243;3
ACCE;9.392;192.996;5.73651;4.89375;3.73495;3
MAGN;9.399;193.003;-34.00000;-3.56250;-23.93750;3
GYRO;9.399;193.003;-2.05739;2.82464;-0.72449;3
ACCE;9.403;193.006;5.36301;5.10444;3.95522;3
AHRS;9.403;193.007;35.7785;-64.8164;27.1011;0.37162;-0.43507;0.02820;3
SOUN;9.404;1166.66;0.03560;65.01
GYRO;9.408;193.012;-2.01952;2.73668;-0.75625;3
PRES;9.409;193.012;1010.4092;3
ACCE;9.413;193.016;5.11401;5.06613;4.04141;3
MAGN;9.419;193.023;-32.62500;-3.00000;-25.68750;3
GYRO;9.420;193.023;-1.97554;2.67192;-0.75259;3
ACCE;9.423;193.026;5.04698;4.84586;4.21380;3
AHRS;9.423;193.027;35.5833;-59.2569;23.5193;0.35597;-0.40672;0.02080;3
GYRO;9.428;193.032;-1.94255;2.63161;-0.74159;3
PRES;9.429;193.032;1010.4058;3
ACCE;9.433;193.037;4.89375;4.66391;4.36702;3
GNSS;9.437;1491485940.804;39.993709;-0.073961;162.917;0.000;16.0;0.3;18;17
MAGN;9.441;193.042;-31.25000;-2.87500;-27.18750;3
GYRO;9.442;193.043;-1.93156;2.59618;-0.72693;3
ACCE;9.443;193.046;4.68306;4.61602;4.42448;3
AHRS;9.444;193.047;34.9891;-54.7564;20.2086;0.33975;-0.38496;0.01249;3
GNSS;9.444;1491485940.804;39.993709;-0.073961;162.917;0.000;16.0;0.3;18;17
GYRO;9.449;193.052;-1.94011;2.57785;-0.70250;3
PRES;9.449;193.052;1010.4053;3
ACCE;9.453;193.056;4.39575;4.65433;4.40533;3
MAGN;9.459;193.063;-29.75000;-2.18750;-28.93750;3
GYRO;9.460;193.063;-1.95843;2.59496;-0.66584;3
ACCE;9.463;193.066;4.16591;4.67348;4.37660;3
AHRS;9.463;193.067;34.3887;-49.8875;17.1328;0.32506;-0.35846;0.00575;3
GYRO;9.468;193.072;-1.99509;2.64749;-0.61942;3
PRES;9.469;193.072;1010.4092;3
ACCE;9.473;193.076;4.04141;4.52983;4.62560;3
MAGN;9.479;193.082;-28.12500;-1.62500;-30.81250;3
GYRO;9.480;193.083;-2.05129;2.69636;-0.57421;3
ACCE;9.483;193.087;3.86903;4.35745;4.76925;3
AHRS;9.483;193.087;33.3879;-45.6520;14.1852;0.30862;-0.33605;-0.00158;3
GYRO;9.488;193.092;-2.12703;2.72690;-0.53390;3
PRES;9.489;193.092;1010.4077;3
ACCE;9.493;193.096;3.62961;4.16591;5.11401;3
MAGN;9.500;193.103;-26.75000;-0.81250;-32.18750;3
GYRO;9.501;193.104;-2.20645;2.74156;-0.50457;3
ACCE;9.503;193.107;3.36146;4.14676;5.55455;3
AHRS;9.504;193.107;32.3349;-40.9990;11.4739;0.29313;-0.30859;-0.00709;3
GYRO;9.508;193.112;-2.27486;2.71224;-0.48014;3
LIGH;9.510;193.113;10101.0;3
PRES;9.510;193.114;1010.4180;3
ACCE;9.513;193.116;3.19865;3.99353;5.98550;3
MAGN;9.520;193.123;-25.50000;0.50000;-33.18750;3
GYRO;9.520;193.123;-2.32862;2.63405;-0.45448;3
ACCE;9.523;193.126;3.16035;3.64876;6.49307;3
AHRS;9.523;193.127;30.6907;-36.8648;8.6763;0.27340;-0.28505;-0.01423;3
GYRO;9.528;193.132;-2.35427;2.52410;-0.43982;3
PRES;9.529;193.132;1010.4146;3
ACCE;9.533;193.136;3.00712;3.54342;7.04853;3
MAGN;9.539;193.143;-23.87500;1.68750;-34.18750;3
GYRO;9.540;193.143;-2.35061;2.37871;-0.44104;3
ACCE;9.542;193.146;2.83473;3.52426;7.44118;3
AHRS;9.543;193.147;28.6580;-32.1594;5.8906;0.25128;-0.25578;-0.02062;3
GYRO;9.548;193.152;-2.32007;2.21011;-0.43127;3
PRES;9.549;193.152;1010.4141;3
ACCE;9.553;193.156;2.68151;3.44765;7.57525;3
MAGN;9.559;193.162;-21.93750;2.81250;-34.31250;3
GYRO;9.559;193.163;-2.22721;1.90712;-0.39706;3
ACCE;9.563;193.166;2.65278;3.34231;7.36456;3
AHRS;9.563;193.167;26.5786;-28.7726;3.4510;0.22984;-0.23499;-0.02870;3
GYRO;9.568;193.172;-2.22721;1.90712;-0.39706;3
PRES;9.569;193.172;1010.4175;3
ACCE;9.573;193.176;2.69108;3.18908;7.39329;3
MAGN;9.579;193.183;-20.43750;3.93750;-34.43750;3
GYRO;9.580;193.183;-2.23454;1.73241;-0.43371;3
ACCE;9.583;193.187;2.59531;3.04542;7.46991;3
AHRS;9.584;193.188;24.4166;-25.3478;1.2492;0.20864;-0.21218;-0.03600;3
GYRO;9.588;193.192;-2.28219;1.63956;-0.44838;3
PRES;9.589;193.192;1010.4209;3
ACCE;9.593;193.196;2.44209;2.87304;7.59441;3
MAGN;9.599;193.203;-19.06250;5.50000;-34.87500;3
GYRO;9.600;193.203;-2.33228;1.54305;-0.44715;3
ACCE;9.603;193.206;2.25055;2.75812;7.69975;3
AHRS;9.603;193.207;22.2947;-22.9818;-0.7737;0.18813;-0.19673;-0.04501;3
GYRO;9.608;193.212;-2.38115;1.43920;-0.43371;3
PRES;9.609;193.212;1010.4272;3
ACCE;9.613;193.216;2.04944;2.65278;7.69975;3
MAGN;9.620;193.223;-17.56250;6.93750;-35.00000;3
GYRO;9.620;193.223;-2.44224;1.32924;-0.41539;3
ACCE;9.623;193.226;1.88663;2.48039;7.59441;3
AHRS;9.623;193.227;19.9211;-20.3023;-2.6597;0.16619;-0.17749;-0.05298;3
GYRO;9.628;193.232;-2.53265;1.20463;-0.40317;3
PRES;9.629;193.232;1010.4224;3
ACCE;9.633;193.236;1.80044;2.20267;7.49864;3
MAGN;9.639;193.242;-16.50000;8.43750;-35.43750;3
GYRO;9.639;193.243;-2.64993;1.07024;-0.40195;3
ACCE;9.642;193.246;1.71425;1.87705;7.44118;3
AHRS;9.643;193.247;17.4557;-18.5239;-4.4221;0.14351;-0.16474;-0.06204;3
GYRO;9.648;193.252;-2.78310;0.93340;-0.41050;3
PRES;9.649;193.252;1010.4204;3
ACCE;9.653;193.256;1.64721;1.57060;7.55610;3
MAGN;9.659;193.263;-15.81250;10.18750;-35.43750;3
GYRO;9.660;193.263;-2.91261;0.80756;-0.42150;3
ACCE;9.663;193.266;1.62806;1.16837;7.70933;3
AHRS;9.664;193.267;14.6281;-16.6029;-6.0967;0.11818;-0.14970;-0.07055;3
GYRO;9.669;193.272;-3.01645;0.69761;-0.42761;3
PRES;9.669;193.272;1010.4214;3
ACCE;9.673;193.276;1.78129;0.70868;7.82425;3
MAGN;9.679;193.282;-15.06250;11.93750;-35.62500;3
GYRO;9.680;193.283;-3.10075;0.61453;-0.43494;3
ACCE;9.683;193.287;1.90578;0.29688;8.02536;3
AHRS;9.684;193.287;11.5724;-15.5246;-7.7583;0.09057;-0.14083;-0.08028;3
GYRO;9.688;193.292;-3.18139;0.54611;-0.44715;3
PRES;9.689;193.292;1010.4209;3
ACCE;9.693;193.296;1.93451;-0.03831;8.23605;3
MAGN;9.700;193.303;-14.06250;13.50000;-35.18750;3
GYRO;9.700;193.304;-3.25713;0.48136;-0.46181;3
ACCE;9.703;193.306;1.95367;-0.30646;8.35098;3
AHRS;9.704;193.307;7.8612;-14.4815;-9.2834;0.05760;-0.13083;-0.08870;3
GYRO;9.708;193.312;-3.31822;0.43127;-0.47770;3
PRES;9.709;193.312;1010.4175;3
ACCE;9.713;193.316;1.95367;-0.66080;8.48505;3
MAGN;9.719;193.323;-13.43750;14.93750;-34.43750;3
GYRO;9.720;193.323;-3.36587;0.39951;-0.49358;3
ACCE;9.724;193.328;2.03028;-1.04387;8.76278;3
AHRS;9.724;193.328;4.3886;-13.8912;-10.8467;0.02642;-0.12389;-0.09836;3
GYRO;9.728;193.332;-3.40252;0.37141;-0.51313;3
PRES;9.729;193.332;1010.4248;3
ACCE;9.733;193.336;2.09732;-1.47483;9.10754;3
MAGN;9.739;193.343;-13.06250;17.00000;-33.31250;3
GYRO;9.740;193.343;-3.42573;0.32498;-0.54367;3
ACCE;9.743;193.347;2.17394;-1.94409;9.49062;3
AHRS;9.744;193.348;0.3033;-13.3453;-12.3605;-0.00990;-0.11580;-0.10723;3
GYRO;9.748;193.352;-3.42573;0.25168;-0.58887;3
PRES;9.749;193.352;1010.4248;3
ACCE;9.753;193.356;2.26013;-2.31759;9.84496;3
MAGN;9.759;193.363;-13.06250;18.81250;-32.31250;3
GYRO;9.760;193.363;-3.39275;0.15760;-0.64996;3
ACCE;9.763;193.367;2.40378;-2.61447;10.21845;3
AHRS;9.763;193.367;-3.3478;-13.1156;-13.9738;-0.04269;-0.10978;-0.11748;3
GYRO;9.768;193.372;-3.32799;0.05253;-0.72937;3
PRES;9.769;193.372;1010.4238;3
ACCE;9.773;193.376;2.52828;-2.98796;10.55364;3
MAGN;9.779;193.383;-13.37500;21.00000;-31.00000;3
GYRO;9.780;193.383;-3.23392;-0.05376;-0.81978;3
ACCE;9.783;193.387;2.61447;-3.30400;10.77391;3
AHRS;9.783;193.387;-7.3984;-13.0954;-15.6228;-0.07897;-0.10402;-0.12746;3
GYRO;9.788;193.392;-3.11419;-0.15638;-0.91019;3
PRES;9.789;193.392;1010.4282;3
ACCE;9.793;193.396;2.74854;-3.58173;10.84095;3
MAGN;9.802;193.406;-13.87500;22.75000;-29.06250;3
GYRO;9.803;193.406;-2.98224;-0.24435;-0.99571;3
ACCE;9.805;193.409;2.91135;-3.84030;10.78348;3
AHRS;9.808;193.411;-11.2380;-13.6320;-17.8256;-0.11435;-0.10162;-0.14162;3
GYRO;9.809;193.413;-2.85030;-0.30543;-1.07512;3
PRES;9.809;193.413;1010.4253;3
ACCE;9.813;193.416;3.06458;-4.07972;10.64941;3
MAGN;9.819;193.423;-14.31250;24.56250;-27.87500;3
GYRO;9.820;193.423;-2.60962;-0.30299;-1.21684;3
ACCE;9.823;193.427;3.07416;-4.22337;10.41957;3
AHRS;9.824;193.427;-14.1684;-14.3324;-19.5197;-0.14158;-0.10126;-0.15175;3
GYRO;9.828;193.432;-2.60962;-0.30299;-1.21684;3
PRES;9.829;193.432;1010.4414;3
ACCE;9.833;193.436;3.03585;-4.36702;10.46745;3
MAGN;9.839;193.442;-15.31250;26.06250;-26.00000;3
GYRO;9.840;193.443;-2.38237;-0.12217;-1.30359;3
ACCE;9.843;193.446;3.00712;-4.52983;10.68772;3
AHRS;9.843;193.447;-16.6475;-15.3678;-21.8508;-0.16594;-0.10271;-0.16684;3
SOUN;9.844;1464.60;0.04470;66.99
GYRO;9.848;193.452;-2.26387;-0.07575;-1.32924;3
PRES;9.849;193.452;1010.4531;3
ACCE;9.853;193.456;3.02627;-4.72137;10.84095;3
MAGN;9.859;193.463;-15.75000;26.75000;-24.25000;3
GYRO;9.860;193.464;-2.14658;-0.08430;-1.35856;3
LIGH;9.862;193.465;36601.0;3
ACCE;9.864;193.468;3.16992;-4.89375;10.86968;3
AHRS;9.864;193.468;-19.0609;-16.1812;-24.1762;-0.18936;-0.10139;-0.18168;3
GYRO;9.868;193.472;-2.03174;-0.13928;-1.40010;3
PRES;9.869;193.472;1010.4414;3
ACCE;9.873;193.476;3.33273;-4.98952;10.90798;3
MAGN;9.879;193.483;-16.56250;27.37500;-22.31250;3
GYRO;9.880;193.483;-1.90956;-0.21014;-1.45752;3
ACCE;9.883;193.486;3.47638;-5.01825;11.07079;3
AHRS;9.883;193.487;-20.9182;-17.1661;-26.6448;-0.20849;-0.10145;-0.19770;3
GYRO;9.888;193.492;-1.77151;-0.28833;-1.52716;3
PRES;9.889;193.492;1010.4443;3
ACCE;9.893;193.496;3.50511;-5.07571;11.12825;3
MAGN;9.899;193.503;-17.81250;27.87500;-20.81250;3
GYRO;9.900;193.503;-1.62001;-0.35430;-1.59069;3
ACCE;9.903;193.507;3.54342;-5.13317;11.04206;3
AHRS;9.904;193.507;-22.5369;-18.2580;-29.0844;-0.22582;-0.10217;-0.21312;3
GYRO;9.908;193.512;-1.46730;-0.40684;-1.63590;3
PRES;9.909;193.512;1010.4443;3
ACCE;9.913;193.516;3.63919;-5.18105;10.74518;3
MAGN;9.919;193.523;-19.06250;28.31250;-19.37500;3
GYRO;9.919;193.523;-1.33779;-0.43860;-1.65911;3
ACCE;9.923;193.526;3.67749;-5.20021;10.20888;3
AHRS;9.923;193.527;-23.6377;-19.7474;-31.7908;-0.24004;-0.10616;-0.23033;3
GYRO;9.928;193.532;-1.24372;-0.41783;-1.66278;3
PRES;9.929;193.532;1010.4443;3
ACCE;9.932;193.536;3.49553;-5.17148;9.86411;3
MAGN;9.939;193.543;-19.93750;28.31250;-18.18750;3
GYRO;9.940;193.543;-1.17653;-0.34941;-1.64078;3
ACCE;9.943;193.546;3.28484;-4.93206;9.78750;3
AHRS;9.943;193.547;-24.4804;-21.1857;-34.3464;-0.25215;-0.11011;-0.24640;3
GYRO;9.948;193.552;-1.13010;-0.27978;-1.58581;3
PRES;9.949;193.552;1010.4370;3
ACCE;9.953;193.556;3.42850;-5.19063;9.78750;3
MAGN;9.959;193.562;-21.18750;28.62500;-16.87500;3
GYRO;9.959;193.563;-1.09101;-0.21869;-1.53572;3
ACCE;9.963;193.567;3.56257;-5.43963;9.92157;3
AHRS;9.963;193.567;-24.9858;-22.6777;-36.9403;-0.26199;-0.11487;-0.26293;3
GYRO;9.968;193.572;-1.03725;-0.16738;-1.51617;3
PRES;9.969;193.572;1010.4463;3
ACCE;9.973;193.576;3.68707;-5.45878;10.16099;3
MAGN;9.979;193.583;-22.25000;28.37500;-15.87500;3
GYRO;9.980;193.583;-0.95906;-0.14539;-1.50762;3
ACCE;9.983;193.587;3.71580;-5.35344;10.31422;3
AHRS;9.984;193.587;-25.5784;-23.6336;-39.3136;-0.27122;-0.11518;-0.27840;3
GYRO;9.988;193.592;-0.85888;-0.14661;-1.49906;3
PRES;9.989;193.592;1010.4385;3
ACCE;9.993;193.596;3.73495;-5.39174;10.20888;3
MAGN;10.001;193.603;-23.12500;28.12500;-15.00000;3
GYRO;10.002;193.603;-0.75381;-0.14539;-1.49540;3
ACCE;10.003;193.606;3.81157;-5.44920;10.11311;3
AHRS;10.004;193.607;-25.8258;-24.8287;-41.6964;-0.27853;-0.11815;-0.29389;3
GYRO;10.008;193.612;-0.65607;-0.14172;-1.49418;3
PRES;10.009;193.612;1010.4438;3
ACCE;10.013;193.616;3.91691;-5.43005;10.07480;3
MAGN;10.019;193.623;-23.93750;27.25000;-14.25000;3
GYRO;10.020;193.624;-0.56566;-0.14783;-1.49662;3
ACCE;10.023;193.626;4.09887;-5.38217;10.15141;3
AHRS;10.023;193.627;-25.9640;-25.5628;-43.8439;-0.28372;-0.11820;-0.30868;3
GYRO;10.028;193.632;-0.48503;-0.18570;-1.51861;3
PRES;10.029;193.632;1010.4312;3
ACCE;10.033;193.636;4.30956;-5.41090;10.16099;3
MAGN;10.039;193.643;-25.18750;27.12500;-13.81250;3
GYRO;10.039;193.643;-0.40928;-0.28222;-1.57237;3
ACCE;10.042;193.646;4.35745;-5.40132;10.11311;3
AHRS;10.043;193.647;-25.7395;-26.6701;-46.0373;-0.28740;-0.12220;-0.32365;3
GYRO;10.048;193.652;-0.32376;-0.40073;-1.65667;3
PRES;10.049;193.652;1010.4365;3
ACCE;10.053;193.656;4.35745;-5.38217;10.11311;3
MAGN;10.059;193.663;-26.00000;26.68750;-13.50000;3
GYRO;10.060;193.663;-0.22480;-0.52168;-1.75441;3
ACCE;10.063;193.667;4.25210;-5.26724;10.13226;3
AHRS;10.064;193.667;-25.4171;-27.5495;-48.0611;-0.28973;-0.12513;-0.33798;3
GYRO;10.068;193.672;-0.12217;-0.64507;-1.84603;3
PRES;10.069;193.672;1010.4360;3
ACCE;10.073;193.676;4.24253;-5.11401;10.10353;3
MAGN;10.080;193.683;-26.81250;26.43750;-13.18750;3
GYRO;10.080;193.683;0.05498;-0.86499;-1.94866;3
ACCE;10.083;193.686;4.39575;-4.96079;9.97903;3
AHRS;10.083;193.687;-24.6780;-29.0441;-50.1911;-0.29123;-0.13410;-0.35257;3
GYRO;10.088;193.692;0.05498;-0.86499;-1.94866;3
PRES;10.089;193.692;1010.4375;3
ACCE;10.093;193.696;4.52025;-4.81713;9.83538;3
MAGN;10.099;193.703;-27.75000;25.56250;-13.25000;3
GYRO;10.100;193.703;0.23213;-0.97250;-1.96210;3
ACCE;10.103;193.706;4.58729;-4.61602;9.75877;3
AHRS;10.103;193.707;-23.6391;-30.4021;-52.2893;-0.29053;-0.14329;-0.36799;3
GYRO;10.108;193.712;0.32254;-0.97250;-1.95477;3
PRES;10.109;193.712;1010.4385;3
ACCE;10.113;193.716;4.84586;-4.72137;9.66300;3
MAGN;10.119;193.722;-28.75000;25.00000;-12.62500;3
GYRO;10.119;193.723;0.40806;-1.03358;-1.96821;3
ACCE;10.122;193.726;5.01825;-4.84586;9.67257;3
AHRS;10.123;193.727;-22.2803;-32.2416;-54.1344;-0.28925;-0.15813;-0.38113;3
GYRO;10.128;193.732;0.48381;-1.09589;-2.00364;3
PRES;10.129;193.732;1010.4458;3
ACCE;10.132;193.736;5.12359;-4.78840;9.70131;3
MAGN;10.139;193.743;-29.68750;23.56250;-12.06250;3
GYRO;10.140;193.743;0.55833;-1.19607;-2.04884;3
ACCE;10.143;193.746;5.24809;-4.67348;9.70131;3
AHRS;10.143;193.747;-20.9603;-33.6074;-55.9920;-0.28719;-0.16927;-0.39544;3
PROX;10.144;193.748;5.0;3
GYRO;10.149;193.752;0.64141;-1.31580;-2.10260;3
PRES;10.149;193.753;1010.4478;3
ACCE;10.153;193.756;5.46836;-4.53941;9.71088;3
MAGN;10.159;193.763;-31.31250;22.37500;-11.75000;3
GYRO;10.159;193.763;0.72204;-1.45386;-2.17835;3
ACCE;10.163;193.767;5.81312;-4.53941;9.86411;3
AHRS;10.163;193.767;-19.1311;-35.5325;-57.6241;-0.28367;-0.18738;-0.40814;3
GYRO;10.168;193.772;0.79290;-1.63345;-2.29807;3
PRES;10.169;193.772;1010.4429;3
ACCE;10.172;193.776;5.93762;-4.44364;9.71088;3
MAGN;10.179;193.783;-32.25000;20.93750;-11.18750;3
GYRO;10.180;193.783;0.82833;-1.82527;-2.43124;3
ACCE;10.183;193.786;5.92804;-4.31914;9.55765;3
AHRS;10.183;193.787;-17.3964;-37.1951;-59.3813;-0.28066;-0.20287;-0.42215;3
GYRO;10.188;193.792;0.83444;-2.00730;-2.54120;3
PRES;10.188;193.792;1010.4551;3
ACCE;10.192;193.796;6.00466;-4.07014;9.42358;3
MAGN;10.199;193.803;-33.18750;19.62500;-10.56250;3
GYRO;10.200;193.803;0.81367;-2.19423;-2.61939;3
ACCE;10.203;193.806;6.19619;-4.16591;9.40442;3
AHRS;10.203;193.807;-15.0074;-39.7002;-60.8943;-0.27649;-0.22798;-0.43433;3
GYRO;10.208;193.812;0.75503;-2.41903;-2.69636;3
LIGH;10.210;193.813;87041.0;3
PRES;10.210;193.814;1010.4507;3
ACCE;10.213;193.817;6.56969;-4.42448;9.12670;3
MAGN;10.221;193.823;-34.56250;17.87500;-9.81250;3
GYRO;10.221;193.823;0.67440;-2.63649;-2.82464;3
ACCE;10.225;193.826;7.02938;-4.47237;8.67659;3
AHRS;10.225;193.827;-13.0300;-41.9867;-62.9102;-0.27611;-0.24836;-0.44937;3
PROX;10.226;193.828;5.0;3
GYRO;10.231;193.832;0.60109;-2.79532;-3.00546;3
PRES;10.231;193.832;1010.4507;3
ACCE;10.235;193.836;7.18261;-4.29041;8.28394;3
MAGN;10.240;193.843;-35.81250;16.62500;-8.93750;3
GYRO;10.240;193.843;0.54734;-2.88451;-3.20338;3
ACCE;10.243;193.846;7.13472;-4.02226;8.06367;3
AHRS;10.243;193.847;-10.3876;-45.3077;-64.5237;-0.27540;-0.27977;-0.46110;3
GYRO;10.249;193.852;0.52046;-2.92849;-3.39152;3
PRES;10.249;193.852;1010.4526;3
ACCE;10.253;193.856;7.31668;-3.90734;7.86256;3
MAGN;10.259;193.863;-36.56250;14.56250;-7.50000;3
GYRO;10.260;193.863;0.53390;-2.94559;-3.57356;3
ACCE;10.263;193.867;7.57525;-3.73495;7.79552;3
AHRS;10.264;193.867;-8.3688;-48.4106;-67.1132;-0.28149;-0.30398;-0.47789;3
GYRO;10.268;193.872;0.59987;-2.94437;-3.75926;3
PRES;10.269;193.872;1010.4409;3
ACCE;10.273;193.876;7.71891;-3.47638;8.05409;3
WIFI;10.280;193.850;WAP116;20:17:FF:FF:F1:16;-71
WIFI;10.280;193.850;WAP124;20:17:FF:FF:F1:24;-77
WIFI;10.280;193.850;WAP320;20:17:FF:FF:F3:20;-70
WIFI;10.280;193.850;WAP123;20:17:FF:FF:F1:23;-75
WIFI;10.280;188.887;WAP065;20:17:FF:FF:F0:65;-79
WIFI;10.280;193.850;WAP240;20:17:FF:FF:F2:40;-71
WIFI;10.280;193.850;WAP143;20:17:FF:FF:F1:43;-82
WIFI;10.280;184.853;WAP142;20:17:FF:FF:F1:42;-87
WIFI;10.280;193.850;WAP265;20:17:FF:FF:F2:65;-81
WIFI;10.280;193.850;WAP131;20:17:FF:FF:F1:31;-77
WIFI;10.280;193.850;WAP110;20:17:FF:FF:F1:10;-75
WIFI;10.280;193.850;WAP058;20:17:FF:FF:F0:58;-79
WIFI;10.280;193.850;WAP314;20:17:FF:FF:F3:14;-74
WIFI;10.280;193.850;WAP192;20:17:FF:FF:F1:92;-70
WIFI;10.280;193.850;WAP014;20:17:FF:FF:F0:14;-72
WIFI;10.280;193.850;WAP173;20:17:FF:FF:F1:73;-81
WIFI;10.280;184.852;WAP008;20:17:FF:FF:F0:08;-78
WIFI;10.280;193.850;WAP205;20:17:FF:FF:F2:05;-87
WIFI;10.280;193.850;WAP010;20:17:FF:FF:F0:10;-76
WIFI;10.280;193.850;WAP029;20:17:FF:FF:F0:29;-86
WIFI;10.280;184.853;WAP129;20:17:FF:FF:F1:29;-82
WIFI;10.280;193.850;WAP214;20:17:FF:FF:F2:14;-71
WIFI;10.280;193.850;WAP234;20:17:FF:FF:F2:34;-80
WIFI;10.280;193.850;WAP018;20:17:FF:FF:F0:18;-88
WIFI;10.280;184.853;WAP042;20:17:FF:FF:F0:42;-85
WIFI;10.280;193.850;WAP031;20:17:FF:FF:F0:31;-84
WIFI;10.280;193.850;WAP227;20:17:FF:FF:F2:27;-87
WIFI;10.280;184.853;WAP218;20:17:FF:FF:F2:18;-92
WIFI;10.280;184.853;WAP213;20:17:FF:FF:F2:13;-88
WIFI;10.280;193.850;WAP033;20:17:FF:FF:F0:33;-81
WIFI;10.280;188.887;WAP216;20:17:FF:FF:F2:16;-85
WIFI;10.280;188.887;WAP017;20:17:FF:FF:F0:17;-86
WIFI;10.280;188.887;WAP176;20:17:FF:FF:F1:76;-87
WIFI;10.280;188.887;WAP111;20:17:FF:FF:F1:11;-87
WIFI;10.280;188.887;WAP233;20:17:FF:FF:F2:33;-89
WIFI;10.280;193.850;WAP257;20:17:FF:FF:F2:57;-80
WIFI;10.280;188.887;WAP011;20:17:FF:FF:F0:11;-85
WIFI;10.280;188.887;WAP319;20:17:FF:FF:F3:19;-90
WIFI;10.280;193.850;WAP206;20:17:FF:FF:F2:06;-81
WIFI;10.280;193.850;WAP032;20:17:FF:FF:F0:32;-82
WIFI;10.280;193.850;WAP219;20:17:FF:FF:F2:19;-84
WIFI;10.280;193.850;WAP066;20:17:FF:FF:F0:66;-87
WIFI;10.280;193.850;WAP209;20:17:FF:FF:F2:09;-88
WIFI;10.280;193.850;WAP122;20:17:FF:FF:F1:22;-86
MAGN;10.340;193.883;-38.18750;12.25000;-5.87500;3
GYRO;10.340;193.884;0.70616;-2.97614;-3.95352;3
ACCE;10.340;193.886;7.79552;-3.19865;8.16902;3
AHRS;10.340;193.887;-5.0451;-51.9511;-69.0071;-0.28047;-0.33818;-0.49286;3
GYRO;10.340;193.892;0.83933;-3.06532;-4.16121;3
PRES;10.340;193.892;1010.4385;3
ACCE;10.340;193.896;7.87214;-2.91135;7.97748;3
MAGN;10.341;193.903;-39.25000;10.06250;-3.50000;3
GYRO;10.341;193.903;1.00060;-3.16062;-4.38113;3
ACCE;10.341;193.907;7.85298;-2.55701;7.59441;3
AHRS;10.341;193.907;-2.1985;-54.6972;-71.7159;-0.28287;-0.36228;-0.51306;3
GYRO;10.341;193.912;1.18019;-3.23270;-4.58760;3
PRES;10.341;193.912;1010.4307;3
ACCE;10.341;193.916;7.70933;-2.15478;6.98149;3
MAGN;10.341;193.923;-40.00000;7.81250;-1.31250;3
GYRO;10.341;193.923;1.35246;-3.26324;-4.75009;3
ACCE;10.342;193.926;7.53695;-1.59933;6.32069;3
AHRS;10.342;193.927;2.2695;-58.1997;-73.1216;-0.27574;-0.40087;-0.52812;3
GYRO;10.342;193.932;1.50151;-3.23514;-4.85882;3
PRES;10.342;193.932;1010.4297;3
ACCE;10.342;193.936;7.37414;-0.96726;5.88974;3
MAGN;10.342;193.943;-40.62500;4.87500;1.06250;3
GYRO;10.342;193.943;1.63101;-3.15939;-4.92357;3
ACCE;10.344;193.946;7.12514;-0.28730;5.46836;3
AHRS;10.344;193.947;6.2522;-61.0527;-75.3509;-0.27280;-0.43014;-0.54761;3
GYRO;10.348;193.952;1.75074;-3.05921;-4.94312;3
PRES;10.349;193.952;1010.4316;3
ACCE;10.352;193.956;6.87615;0.33519;5.03740;3
MAGN;10.359;193.963;-40.68750;1.93750;3.43750;3
GYRO;10.359;193.963;1.93400;-2.85641;-4.83194;3
ACCE;10.363;193.967;6.77080;0.94810;4.77883;3
AHRS;10.363;193.967;11.6655;-64.4022;-75.8157;-0.25786;-0.47111;-0.55993;3
GYRO;10.368;193.972;1.93400;-2.85641;-4.83194;3
PRES;10.369;193.972;1010.4341;3
ACCE;10.373;193.976;6.78996;1.36948;4.48195;3
MAGN;10.379;193.983;-37.81250;2.12500;6.06250;3
GYRO;10.380;193.983;2.06961;-2.67926;-4.69144;3
ACCE;10.383;193.987;6.78038;1.45567;3.66792;3
AHRS;10.384;193.987;16.5376;-66.7783;-76.8251;-0.24428;-0.50134;-0.57539;3
GYRO;10.388;193.992;2.10871;-2.53387;-4.65479;3
PRES;10.389;193.992;1010.4326;3
ACCE;10.393;193.996;6.67503;1.74298;2.92093;3
SOUN;10.394;1018.96;0.03110;63.83
MAGN;10.400;194.003;-37.31250;-1.31250;8.31250;3
GYRO;10.400;194.003;2.10260;-2.36405;-4.61814;3
ACCE;10.403;194.006;6.39731;2.39420;2.48039;3
AHRS;10.403;194.007;21.8835;-69.7343;-75.8355;-0.22207;-0.53850;-0.58065;3
GYRO;10.409;194.012;2.05006;-2.22966;-4.55705;3
PRES;10.409;194.013;1010.4277;3
ACCE;10.413;194.016;6.00466;3.07416;2.29843;3
MAGN;10.419;194.023;-36.43750;-4.68750;10.68750;3
GYRO;10.420;194.023;1.97187;-2.16124;-4.47764;3
ACCE;10.422;194.026;5.87058;3.63919;2.35589;3
AHRS;10.423;194.027;26.8077;-72.4445;-75.7125;-0.20510;-0.56862;-0.58975;3
GYRO;10.428;194.032;1.91445;-2.14658;-4.41778;3
PRES;10.429;194.032;1010.4233;3
ACCE;10.432;194.036;6.01423;3.91691;2.50912;3
MAGN;10.439;194.043;-35.18750;-8.00000;12.87500;3
GNSS;10.439;1491485941.802;39.993707;-0.073964;162.014;0.000;16.0;0.3;18;16
GYRO;10.442;194.043;1.91201;-2.15269;-4.41167;3
ACCE;10.444;194.047;6.08127;3.96480;2.36547;3
AHRS;10.444;194.047;31.9848;-75.2119;-74.4142;-0.18088;-0.59919;-0.59442;3
GNSS;10.444;1491485941.802;39.993707;-0.073964;162.014;0.000;16.0;0.3;18;16
GYRO;10.448;194.052;1.96943;-2.11726;-4.44954;3
PRES;10.449;194.052;1010.4297;3
ACCE;10.453;194.056;5.72693;4.21380;2.29843;3
MAGN;10.459;194.063;-34.00000;-10.81250;15.43750;3
GYRO;10.460;194.063;2.07939;-2.05617;-4.47276;3
ACCE;10.463;194.067;5.11401;4.59687;2.23140;3
AHRS;10.464;194.067;36.7571;-77.6972;-73.9523;-0.16188;-0.62325;-0.60254;3
GYRO;10.468;194.072;2.21011;-2.00608;-4.45076;3
PRES;10.469;194.072;1010.4429;3
ACCE;10.473;194.076;4.37660;5.01825;2.28886;3
MAGN;10.479;194.083;-32.12500;-13.50000;17.37500;3
GYRO;10.480;194.083;2.33595;-2.01097;-4.39579;3
ACCE;10.483;194.086;3.73495;5.30555;2.04944;3
AHRS;10.483;194.087;41.9429;-81.1080;-71.9054;-0.13631;-0.65110;-0.60491;3
GYRO;10.488;194.092;2.43491;-2.07939;-4.33226;3
PRES;10.489;194.092;1010.4355;3
ACCE;10.493;194.096;3.29442;5.43963;1.33118;3
MAGN;10.499;194.103;-30.25000;-15.93750;19.56250;3
GYRO;10.500;194.103;2.51310;-2.14902;-4.27239;3
ACCE;10.503;194.106;2.86347;5.59285;0.31603;3
AHRS;10.503;194.107;47.5081;-84.0672;-69.9093;-0.10590;-0.67370;-0.61055;3
GYRO;10.508;194.112;2.58396;-2.13925;-4.21741;3
PRES;10.509;194.112;1010.4380;3
ACCE;10.513;194.116;2.48997;5.92804;-0.24900;3
MAGN;10.519;194.122;-28.25000;-17.87500;21.68750;3
GYRO;10.519;194.123;2.66337;-2.06472;-4.16121;3
ACCE;10.522;194.126;2.05901;6.37815;-0.60334;3
AHRS;10.523;194.127;52.3196;-89.5372;-65.7669;-0.08034;-0.70077;-0.60671;3
GYRO;10.528;194.132;2.75256;-1.97920;-4.08791;3
PRES;10.528;194.132;1010.4370;3
ACCE;10.532;194.136;1.67594;6.85699;-0.58419;3
MAGN;10.539;194.143;-25.56250;-19.12500;23.75000;3
GYRO;10.540;194.144;2.84908;-1.94255;-3.98040;3
ACCE;10.543;194.147;1.35991;7.27837;-1.03430;3
AHRS;10.544;194.148;57.9349;-96.9973;-58.9910;-0.04328;-0.72833;-0.60115;3
GYRO;10.548;194.152;2.92238;-1.96821;-3.85212;3
PRES;10.549;194.152;1010.4331;3
ACCE;10.552;194.156;0.83318;7.43160;-1.97282;3
MAGN;10.559;194.163;-22.75000;-20.12500;25.37500;3
GYRO;10.559;194.163;2.90528;-2.00242;-3.71650;3
LIGH;10.561;194.165;81240.0;3
ACCE;10.563;194.167;0.58419;7.53695;-2.72939;3
AHRS;10.564;194.168;61.5720;-106.1563;-50.8505;-0.01718;-0.75229;-0.59113;3
GYRO;10.568;194.172;2.78799;-2.05495;-3.56990;3
PRES;10.568;194.172;1010.4224;3
ACCE;10.572;194.176;0.63207;7.54652;-3.62961;3
MAGN;10.579;194.183;-19.87500;-20.93750;27.50000;3
GYRO;10.579;194.183;2.60473;-2.07694;-3.44650;3
ACCE;10.582;194.186;0.49799;7.53695;-4.30956;3
AHRS;10.583;194.187;65.1590;-120.2673;-37.2676;0.02061;-0.77811;-0.57655;3
GYRO;10.588;194.192;2.39704;-2.00852;-3.35854;3
PRES;10.588;194.192;1010.4204;3
ACCE;10.593;194.196;0.45011;7.60398;-4.10845;3
MAGN;10.599;194.203;-17.37500;-20.81250;29.43750;3
GYRO;10.599;194.203;2.21011;-1.89979;-3.28768;3
ACCE;10.602;194.206;0.25857;7.73806;-3.71580;3
AHRS;10.603;194.207;66.4449;-133.0154;-25.8194;0.04148;-0.79661;-0.56428;3
GYRO;10.609;194.212;2.07450;-1.82160;-3.22537;3
PRES;10.609;194.213;1010.4243;3
ACCE;10.613;194.216;-0.07661;7.76679;-3.41892;3
MAGN;10.620;194.223;-14.43750;-20.62500;31.06250;3
GYRO;10.620;194.223;2.00608;-1.69698;-3.09342;3
ACCE;10.623;194.227;-0.36392;7.69018;-3.15077;3
AHRS;10.624;194.227;67.0277;-148.0041;-11.7408;0.06940;-0.81282;-0.55147;3
GYRO;10.628;194.232;2.00608;-1.69698;-3.09342;3
PRES;10.629;194.232;1010.4287;3
ACCE;10.632;194.236;-0.68953;7.52737;-3.00712;3
MAGN;10.639;194.243;-12.06250;-20.06250;32.81250;3
GYRO;10.639;194.243;2.17102;-1.56992;-2.97614;3
ACCE;10.643;194.247;-1.05345;7.23049;-3.33273;3
AHRS;10.643;194.247;66.4978;-159.5677;-1.2418;0.08832;-0.82404;-0.54116;3
GYRO;10.648;194.252;2.31274;-1.46852;-2.91505;3
PRES;10.648;194.252;1010.4302;3
ACCE;10.652;194.256;-1.60890;6.92403;-3.52426;3
MAGN;10.659;194.263;-9.56250;-19.68750;34.31250;3
GYRO;10.660;194.263;2.46790;-1.40621;-2.85152;3
ACCE;10.663;194.266;-1.73340;6.77080;-3.01669;3
AHRS;10.663;194.267;65.0558;-172.1440;10.6582;0.11480;-0.83409;-0.52877;3
GYRO;10.668;194.272;2.62306;-1.47829;-2.81731;3
PRES;10.669;194.272;1010.4326;3
ACCE;10.672;194.276;-1.80044;6.57927;-2.83473;3
MAGN;10.679;194.283;-7.50000;-18.56250;35.50000;3
GYRO;10.680;194.283;2.76233;-1.63834;-2.82953;3
ACCE;10.682;194.286;-1.97282;6.18662;-3.29442;3
AHRS;10.683;194.287;62.4197;179.4081;18.2986;0.13335;-0.84481;-0.51228;3
GYRO;10.688;194.292;2.87595;-1.77762;-2.88206;3
PRES;10.688;194.292;1010.4272;3
ACCE;10.693;194.296;-2.23140;5.91847;-3.84030;3
MAGN;10.699;194.303;-5.12500;-17.62500;36.25000;3
GYRO;10.699;194.303;2.95048;-1.85092;-2.94071;3
ACCE;10.703;194.306;-2.59531;5.75566;-4.52983;3
AHRS;10.703;194.307;59.0089;170.5130;26.2646;0.15740;-0.85391;-0.49432;3
GYRO;10.708;194.312;2.98835;-1.87047;-2.96758;3
PRES;10.709;194.312;1010.4395;3
ACCE;10.712;194.316;-3.07416;5.70778;-5.15232;3
MAGN;10.719;194.323;-3.18750;-16.50000;37.00000;3
GYRO;10.719;194.323;2.98713;-1.85337;-2.94804;3
ACCE;10.723;194.326;-3.54342;5.71735;-5.48751;3
AHRS;10.723;194.327;55.0040;164.6493;30.8633;0.17445;-0.86377;-0.47267;3
GYRO;10.728;194.332;2.96025;-1.82282;-2.89061;3
PRES;10.729;194.332;1010.4326;3
ACCE;10.732;194.336;-3.80199;5.58328;-5.90889;3
MAGN;10.739;194.343;-0.75000;-14.93750;37.75000;3
GYRO;10.740;194.343;2.91871;-1.76296;-2.82220;3
ACCE;10.743;194.347;-3.97437;5.43963;-6.34942;3
AHRS;10.743;194.347;50.0516;158.5649;35.7664;-0.19853;0.87145;0.44731;3
GYRO;10.748;194.352;2.85030;-1.65178;-2.75745;3
PRES;10.749;194.352;1010.4351;3
ACCE;10.752;194.356;-4.23295;5.29597;-6.79953;3
MAGN;10.759;194.363;1.31250;-13.06250;38.37500;3
GYRO;10.760;194.363;2.75622;-1.50029;-2.68659;3
ACCE;10.763;194.366;-4.45322;5.12359;-7.13472;3
AHRS;10.763;194.367;45.7705;154.9002;38.2255;-0.21461;0.87737;0.42422;3
GYRO;10.768;194.372;2.64260;-1.29748;-2.60229;3
PRES;10.768;194.372;1010.4375;3
ACCE;10.773;194.376;-4.45322;4.96079;-7.36456;3
MAGN;10.780;194.383;3.37500;-10.87500;38.93750;3
GYRO;10.780;194.383;2.52043;-1.04702;-2.50577;3
ACCE;10.783;194.387;-4.50110;4.80756;-7.68060;3
AHRS;10.784;194.387;40.8521;151.5257;40.6370;-0.23492;0.88162;0.39726;3
GYRO;10.789;194.392;2.40925;-0.74281;-2.38970;3
PRES;10.789;194.392;1010.4399;3
ACCE;10.793;194.396;-4.64475;4.80756;-7.91044;3
MAGN;10.803;194.406;5.25000;-8.12500;39.25000;3
GYRO;10.803;194.406;2.30663;-0.39218;-2.23943;3
ACCE;10.808;194.411;-4.82671;4.74052;-8.54251;3
AHRS;10.809;194.412;36.3884;149.2724;42.2351;-0.25287;0.88434;0.37154;3
GYRO;10.810;194.413;2.19789;-0.03176;-2.06228;3
PRES;10.810;194.414;1010.4360;3
ACCE;10.813;194.416;-4.79798;4.62560;-8.73405;3
MAGN;10.819;194.423;6.62500;-5.50000;39.81250;3
GYRO;10.820;194.423;2.06961;0.32987;-1.88269;3
ACCE;10.823;194.426;-4.70221;4.40533;-9.01178;3
AHRS;10.823;194.427;32.8365;148.5107;43.1560;-0.26822;0.88674;0.34870;3
GYRO;10.828;194.432;1.91445;0.67440;-1.72875;3
PRES;10.829;194.432;1010.4331;3
ACCE;10.833;194.436;-4.55856;4.15633;-9.06924;3
SOUN;10.835;325.07;0.00992;53.91
MAGN;10.839;194.442;7.43750;-3.75000;39.81250;3
GYRO;10.840;194.443;1.73852;0.97983;-1.60413;3
ACCE;10.843;194.447;-4.43406;3.84030;-8.97347;3
AHRS;10.843;194.447;29.6598;148.5146;43.8163;-0.28273;0.88915;0.32642;3
GYRO;10.848;194.452;1.56381;1.22540;-1.50517;3
PRES;10.849;194.452;1010.4312;3
ACCE;10.853;194.456;-4.50110;3.79242;-8.82982;3
MAGN;10.860;194.463;7.25000;-1.43750;40.12500;3
GYRO;10.860;194.463;1.40866;1.41965;-1.42087;3
ACCE;10.863;194.467;-4.68306;3.67749;-8.87770;3
AHRS;10.864;194.467;26.6203;149.6198;44.3568;-0.29866;0.89243;0.30200;3
GYRO;10.868;194.472;1.29259;1.60780;-1.33046;3
PRES;10.869;194.472;1010.4380;3
ACCE;10.873;194.476;-4.61602;3.41892;-9.00220;3
MAGN;10.879;194.483;6.75000;0.37500;40.25000;3
GYRO;10.880;194.483;1.17164;2.16002;-1.11788;3
ACCE;10.883;194.486;-4.35745;3.29442;-9.14585;3
AHRS;10.883;194.487;24.3195;150.8634;44.9069;-0.31239;0.89464;0.28232;3
GYRO;10.888;194.492;1.17164;2.16002;-1.11788;3
PRES;10.888;194.492;1010.4370;3
ACCE;10.893;194.496;-4.04141;3.33273;-9.44273;3
MAGN;10.899;194.503;5.93750;1.25000;40.56250;3
GYRO;10.900;194.503;1.11422;2.80876;-0.86865;3
ACCE;10.903;194.506;-3.84988;3.57215;-9.85453;3
AHRS;10.903;194.507;22.2156;153.1826;45.5492;-0.32831;0.89739;0.26088;3
GYRO;10.909;194.512;1.10689;3.10686;-0.75136;3
LIGH;10.910;194.513;19958.0;3
PRES;10.910;194.514;1010.4312;3
ACCE;10.913;194.516;-3.41892;3.61046;-10.41957;3
MAGN;10.919;194.523;4.50000;2.50000;40.68750;3
GYRO;10.920;194.523;1.07146;3.36342;-0.65240;3
ACCE;10.922;194.526;-3.12204;3.54342;-10.95587;3
AHRS;10.923;194.527;20.4797;156.0936;45.7458;-0.34028;0.90134;0.23946;3
GYRO;10.928;194.532;0.97494;3.60533;-0.57666;3
PRES;10.929;194.533;1010.4272;3
ACCE;10.932;194.536;-2.80600;3.31358;-11.08037;3
MAGN;10.939;194.543;2.25000;4.00000;40.81250;3
GYRO;10.939;194.543;0.82589;3.80813;-0.53267;3
ACCE;10.943;194.547;-2.41336;3.10289;-10.61110;3
AHRS;10.944;194.547;18.9469;160.1322;45.8999;-0.35270;0.90574;0.21564;3
GYRO;10.948;194.552;0.65607;3.89488;-0.51557;3
PRES;10.949;194.552;1010.4121;3
ACCE;10.953;194.556;-1.83875;2.68151;-10.05565;3
MAGN;10.959;194.563;0.12500;4.37500;40.37500;3
GYRO;10.960;194.564;0.49358;3.85578;-0.53878;3
ACCE;10.963;194.566;-1.21625;2.32716;-9.91199;3
AHRS;10.963;194.567;17.6577;164.1592;45.9786;-0.36278;0.90925;0.19313;3
GYRO;10.968;194.572;0.37141;3.74216;-0.60598;3
PRES;10.969;194.572;1010.4067;3
ACCE;10.973;194.576;-0.85234;2.18351;-9.80665;3
MAGN;10.979;194.583;-2.56250;4.75000;39.87500;3
GYRO;10.980;194.583;0.31398;3.59433;-0.69639;3
ACCE;10.983;194.586;-0.61292;2.25055;-9.50019;3
AHRS;10.983;194.587;16.7168;168.7100;46.4450;-0.37508;0.91045;0.17131;3
GYRO;10.988;194.592;0.33598;3.42207;-0.79535;3
PRES;10.989;194.592;1010.4009;3
ACCE;10.993;194.597;-0.58419;2.35589;-9.09797;3
MAGN;10.999;194.603;-5.62500;5.68750;39.75000;3
GYRO;11.000;194.603;0.43371;3.26202;-0.88453;3
ACCE;11.002;194.606;-0.45969;2.26970;-9.04051;3
AHRS;11.003;194.607;16.0274;172.3573;46.8975;-0.38464;0.91013;0.15387;3
GYRO;11.008;194.612;0.57055;3.12030;-0.95417;3
PRES;11.009;194.612;1010.4009;3
ACCE;11.013;194.616;-0.27773;2.17394;-9.09797;3
MAGN;11.019;194.623;-8.56250;5.87500;38.93750;3
GYRO;11.020;194.623;0.70860;2.98835;-1.01281;3
ACCE;11.023;194.627;-0.02873;2.12605;-9.31823;3
AHRS;11.024;194.627;15.3371;175.9012;47.9358;0.39797;-0.90696;-0.13625;3
GYRO;11.028;194.632;0.82589;2.86984;-1.05191;3
PRES;11.029;194.632;1010.4009;3
ACCE;11.033;194.636;0.32561;1.99198;-9.91199;3
MAGN;11.039;194.643;-11.12500;6.25000;38.06250;3
GYRO;11.040;194.643;0.90164;2.79654;-1.07634;3
ACCE;11.043;194.647;0.67038;2.23140;-10.32380;3
AHRS;11.043;194.647;14.2944;178.8222;48.8086;0.40878;-0.90406;-0.11751;3
GYRO;11.048;194.652;0.94318;2.76355;-1.10567;3
PRES;11.049;194.652;1010.4204;3
ACCE;11.053;194.656;0.77572;2.59531;-10.91756;3
MAGN;11.060;194.663;-14.06250;6.62500;37.62500;3
GYRO;11.060;194.664;0.95051;2.73301;-1.11544;3
ACCE;11.063;194.666;0.87149;2.64320;-11.86566;3
AHRS;11.064;194.667;13.1996;-178.1527;50.0951;0.42219;-0.89905;-0.09733;3
GYRO;11.068;194.672;0.90775;2.73179;-1.09223;3
PRES;11.069;194.672;1010.4180;3
ACCE;11.073;194.676;0.96726;2.71981;-12.65096;3
MAGN;11.079;194.683;-16.43750;6.68750;36.56250;3
GYRO;11.080;194.683;0.81489;2.80387;-1.05924;3
ACCE;11.082;194.686;1.06303;2.87304;-13.19684;3
AHRS;11.083;194.687;12.0474;-175.4573;51.2554;0.43355;-0.89414;-0.07750;3
GYRO;11.088;194.692;0.67806;2.93948;-1.02503;3
PRES;11.089;194.692;1010.4155;3
ACCE;11.093;194.696;1.20668;2.88262;-13.35965;3
MAGN;11.099;194.703;-18.68750;6.87500;35.50000;3
GYRO;11.100;194.703;0.51068;3.10930;-0.98349;3
ACCE;11.103;194.706;1.43652;2.80600;-13.50330;3
AHRS;11.103;194.707;11.3000;-172.6968;52.7121;0.44651;-0.88710;-0.05990;3
GYRO;11.108;194.712;0.32009;3.29134;-0.93096;3
PRES;11.109;194.712;1010.4399;3
ACCE;11.113;194.716;1.73340;2.69108;-13.52245;3
MAGN;11.119;194.723;-21.18750;7.37500;34.43750;3
GYRO;11.119;194.723;0.11118;3.48071;-0.87354;3
ACCE;11.123;194.727;2.01113;2.65278;-13.37880;3
AHRS;11.123;194.727;10.7603;-169.4977;53.7077;0.45549;-0.88063;-0.04214;3
GYRO;11.128;194.732;-0.10751;3.62976;-0.81123;3
PRES;11.129;194.732;1010.4380;3
ACCE;11.133;194.736;2.28886;2.61447;-13.12022;3
MAGN;11.139;194.743;-24.12500;7.00000;33.25000;3
GYRO;11.140;194.743;-0.51679;3.69329;-0.74648;3
ACCE;11.143;194.747;2.50912;2.64320;-12.78504;3
AHRS;11.144;194.747;10.8500;-166.0684;54.9823;0.46632;-0.87130;-0.02752;3
GYRO;11.150;194.752;-0.51679;3.68107;-0.74648;3
PRES;11.151;194.752;1010.4351;3
ACCE;11.153;194.756;2.73897;2.61447;-12.61265;3
MAGN;11.159;194.763;-26.25000;6.75000;32.06250;3
GYRO;11.160;194.763;-0.86254;3.60899;-0.78435;3
ACCE;11.163;194.766;2.93050;2.61447;-12.47858;3
AHRS;11.164;194.767;11.5159;-162.0887;55.3942;0.47064;-0.86295;-0.01576;3
GYRO;11.168;194.772;-0.86254;3.60899;-0.79412;3
PRES;11.169;194.772;1010.4399;3
ACCE;11.173;194.776;3.11246;2.68151;-12.12424;3
MAGN;11.179;194.783;-28.87500;6.56250;30.31250;3
GYRO;11.179;194.783;-1.12521;3.68596;-0.77702;3
ACCE;11.183;194.786;3.32315;2.74854;-11.68370;3
AHRS;11.183;194.787;12.6442;-158.6216;56.3091;0.47885;-0.85147;-0.00842;3
GYRO;11.188;194.792;-1.22540;3.72994;-0.74037;3
PRES;11.189;194.792;1010.4360;3
ACCE;11.193;194.796;3.47638;2.82516;-11.42513;3
MAGN;11.199;194.803;-31.12500;5.43750;28.06250;3
GYRO;11.199;194.803;-1.30359;3.79714;-0.70250;3
ACCE;11.202;194.806;3.68707;3.04542;-11.02290;3
AHRS;11.203;194.807;14.0505;-154.5755;56.3161;0.48061;-0.84088;-0.00212;3
GYRO;11.208;194.812;-1.35979;3.85334;-0.67806;3
PRES;11.209;194.812;1010.4287;3
ACCE;11.212;194.816;4.12760;3.18908;-10.68772;3
MAGN;11.219;194.823;-33.31250;4.18750;25.56250;3
GYRO;11.220;194.823;-1.39644;3.88510;-0.68539;3
ACCE;11.223;194.827;4.63517;3.15077;-10.61110;3
AHRS;11.223;194.827;15.6548;-150.9371;56.8321;0.48641;-0.82718;0.00234;3
GYRO;11.228;194.832;-1.42209;3.93642;-0.74159;3
PRES;11.229;194.832;1010.4180;3
ACCE;11.233;194.836;5.09486;2.96881;-10.55364;3
MAGN;11.239;194.843;-34.43750;3.00000;22.75000;3
GYRO;11.240;194.843;-1.45386;4.03049;-0.84422;3
ACCE;11.243;194.846;5.26724;3.09331;-10.24718;3
AHRS;11.243;194.847;17.3256;-146.5108;56.3901;0.48553;-0.81384;0.00745;3
GYRO;11.248;194.852;-1.50639;4.13311;-0.95539;3
PRES;11.249;194.852;1010.4302;3
ACCE;11.253;194.856;5.36301;3.16035;-9.80665;3
MAGN;11.259;194.863;-35.93750;1.75000;19.50000;3
GYRO;11.260;194.863;-1.57848;4.22230;-1.04824;3
LIGH;11.262;194.865;13142.0;3
ACCE;11.264;194.867;5.40132;3.07416;-9.42358;3
AHRS;11.265;194.868;18.9375;-142.5273;56.8333;0.49100;-0.79641;0.01376;3
GYRO;11.268;194.872;-1.66888;4.28705;-1.12521;3
PRES;11.268;194.872;1010.4307;3
ACCE;11.273;194.876;5.29597;2.91135;-8.70532;3
MAGN;11.279;194.883;-36.93750;0.31250;16.37500;3
GYRO;11.279;194.883;-1.75807;4.32737;-1.17042;3
ACCE;11.282;194.886;5.54497;3.01669;-7.61356;3
AHRS;11.283;194.887;21.0319;-137.6275;56.3568;0.49105;-0.77695;0.01779;3
GYRO;11.288;194.892;-1.81305;4.24307;-1.22051;3
PRES;11.288;194.892;1010.4404;3
ACCE;11.292;194.896;5.64074;3.02627;-6.85699;3
MAGN;11.299;194.903;-37.56250;-1.12500;13.12500;3
GYRO;11.299;194.903;-1.85947;4.10501;-1.29748;3
ACCE;11.303;194.906;5.67905;3.24654;-6.46434;3
AHRS;11.303;194.907;23.0111;-133.2001;56.6041;0.49613;-0.75425;0.02334;3
GYRO;11.308;194.912;-1.93033;3.89732;-1.37933;3
PRES;11.309;194.912;1010.4351;3
ACCE;11.312;194.916;5.59285;3.71580;-6.33985;3
MAGN;11.319;194.923;-37.56250;-2.75000;9.93750;3
GYRO;11.320;194.923;-2.00608;3.68474;-1.43431;3
ACCE;11.323;194.927;5.51624;4.14676;-6.09085;3
AHRS;11.323;194.927;25.4760;-128.2073;55.6890;0.49498;-0.73087;0.02358;3
GYRO;11.328;194.932;-2.06595;3.51248;-1.46119;3
PRES;11.329;194.932;1010.4121;3
ACCE;11.333;194.936;5.47793;4.52025;-5.88016;3
MAGN;11.339;194.943;-38.12500;-3.93750;7.12500;3
GYRO;11.340;194.943;-2.10260;3.40374;-1.47341;3
ACCE;11.343;194.947;5.59285;4.81713;-5.52582;3
AHRS;11.343;194.947;28.0653;-124.3902;55.4014;0.49905;-0.70721;0.02047;3
GYRO;11.348;194.952;-2.11726;3.35365;-1.46852;3
PRES;11.348;194.952;1010.4150;3
ACCE;11.352;194.956;5.66947;4.88417;-5.25767;3
MAGN;11.359;194.963;-38.25000;-5.25000;3.56250;3
GYRO;11.359;194.963;-2.12337;3.32922;-1.45386;3
ACCE;11.363;194.966;5.55455;5.05655;-4.93206;3
AHRS;11.363;194.967;30.7383;-119.8246;53.9052;0.49659;-0.68347;0.01468;3
GYRO;11.368;194.972;-2.13192;3.32189;-1.43309;3
PRES;11.369;194.972;1010.4224;3
ACCE;11.373;194.976;5.29597;5.20978;-4.42448;3
MAGN;11.379;194.983;-37.93750;-6.12500;0.50000;3
GYRO;11.380;194.983;-2.14658;3.32066;-1.39033;3
ACCE;11.383;194.986;4.94163;5.41090;-3.85945;3
AHRS;11.383;194.987;33.4161;-116.0941;53.0343;0.49897;-0.65924;0.00803;3
SOUN;11.386;170.30;0.00520;48.29
GYRO;11.389;194.992;-2.16368;3.29134;-1.32191;3
PRES;11.390;194.992;1010.4189;3
ACCE;11.393;194.996;4.60644;5.57370;-3.35188;3
MAGN;11.399;195.003;-37.68750;-7.00000;-2.31250;3
GYRO;11.400;195.003;-2.17712;3.23148;-1.22662;3
ACCE;11.403;195.006;4.75010;5.57370;-2.91135;3
AHRS;11.403;195.007;35.8858;-111.0758;51.0212;0.49515;-0.63285;0.00261;3
GYRO;11.408;195.012;-2.18690;3.16917;-1.11422;3
PRES;11.409;195.012;1010.4229;3
ACCE;11.413;195.016;5.05655;5.22894;-2.59531;3
MAGN;11.419;195.023;-37.12500;-7.75000;-5.12500;3
GYRO;11.420;195.023;-2.18201;3.08120;-0.96272;3
ACCE;11.423;195.027;5.13317;5.04698;-2.20267;3
AHRS;11.424;195.028;38.5453;-106.7293;49.1010;0.49388;-0.60716;-0.00688;3
GYRO;11.428;195.032;-2.18201;3.08120;-0.96272;3
PRES;11.429;195.032;1010.4189;3
ACCE;11.433;195.036;4.98952;5.13317;-1.62806;3
MAGN;11.439;195.043;-36.43750;-8.18750;-8.37500;3
GYRO;11.441;195.043;-2.14536;2.95659;-0.85888;3
ACCE;11.443;195.046;4.95121;5.43005;-1.08218;3
AHRS;11.444;195.047;40.2349;-101.3292;46.2508;0.48573;-0.58228;-0.01089;3
GNSS;11.445;1491485942.802;39.993702;-0.073967;161.925;0.000;16.0;0.1;17;16
GYRO;11.457;195.052;-2.10871;2.84663;-0.79168;3
PRES;11.458;195.052;1010.4321;3
ACCE;11.458;195.056;4.82671;5.79397;-0.82361;3
GNSS;11.459;1491485942.802;39.993702;-0.073967;161.925;0.000;16.0;0.1;17;16
MAGN;11.460;195.063;-35.62500;-8.31250;-10.87500;3
GYRO;11.460;195.063;-2.06961;2.73912;-0.72082;3
ACCE;11.463;195.066;4.77883;6.11958;-0.73741;3
AHRS;11.463;195.067;41.9742;-96.2533;43.3698;0.47903;-0.55769;-0.01754;3
GYRO;11.468;195.072;-2.05251;2.66337;-0.66218;3
PRES;11.469;195.072;1010.4404;3
ACCE;11.473;195.076;4.75010;6.18662;-0.64165;3
MAGN;11.479;195.083;-34.62500;-8.62500;-13.50000;3
GYRO;11.480;195.083;-2.07328;2.59984;-0.62064;3
ACCE;11.483;195.086;4.96079;6.03339;-0.32561;3
AHRS;11.483;195.087;42.9485;-90.9103;40.1767;0.46897;-0.53468;-0.02083;3
GYRO;11.488;195.092;-2.11604;2.54120;-0.60109;3
PRES;11.489;195.092;1010.4263;3
ACCE;11.493;195.096;4.98952;5.87058;0.00958;3
MAGN;11.499;195.103;-33.68750;-8.50000;-16.00000;3
GYRO;11.500;195.103;-2.16735;2.47889;-0.59743;3
ACCE;11.503;195.106;4.94163;5.84185;0.30646;3
AHRS;11.503;195.107;44.0992;-86.0887;37.1290;0.46150;-0.51237;-0.02725;3
GYRO;11.508;195.112;-2.22111;2.41047;-0.59254;3
PRES;11.509;195.112;1010.4233;3
ACCE;11.513;195.116;4.82671;5.83228;0.70868;3
MAGN;11.519;195.123;-32.75000;-7.81250;-18.06250;3
GYRO;11.519;195.123;-2.26264;2.35550;-0.58521;3
ACCE;11.523;195.127;4.76925;5.68862;1.03430;3
AHRS;11.523;195.127;44.4833;-80.6852;33.5171;0.44902;-0.49056;-0.03121;3
GYRO;11.528;195.132;-2.28952;2.31029;-0.56444;3
PRES;11.529;195.132;1010.4233;3
ACCE;11.533;195.136;4.64475;5.58328;1.73340;3
MAGN;11.539;195.143;-31.93750;-7.37500;-20.12500;3
GYRO;11.540;195.143;-2.30296;2.23088;-0.53512;3
ACCE;11.543;195.146;4.68306;5.57370;2.37505;3
AHRS;11.543;195.147;44.9427;-75.4320;29.7659;0.43741;-0.46867;-0.03823;3
GYRO;11.548;195.152;-2.29807;2.11482;-0.49847;3
PRES;11.549;195.152;1010.4165;3
ACCE;11.553;195.156;4.64475;5.73651;2.91135;3
MAGN;11.559;195.163;-30.81250;-6.62500;-22.06250;3
GYRO;11.560;195.163;-2.27486;1.97065;-0.46059;3
ACCE;11.563;195.166;4.66391;5.87058;3.34231;3
AHRS;11.563;195.167;44.7255;-70.1200;25.9046;0.42258;-0.44791;-0.04332;3
GYRO;11.568;195.172;-2.23821;1.82160;-0.41783;3
PRES;11.569;195.172;1010.4414;3
ACCE;11.573;195.176;4.63517;5.94720;3.70622;3
MAGN;11.580;195.183;-30.00000;-6.06250;-23.81250;3
GYRO;11.580;195.183;-2.19545;1.67255;-0.37018;3
ACCE;11.583;195.186;4.71179;5.92804;3.77326;3
AHRS;11.584;195.187;44.3738;-64.3683;21.3482;0.40543;-0.42547;-0.05251;3
GYRO;11.588;195.192;-2.14780;1.55404;-0.32009;3
PRES;11.589;195.192;1010.4287;3
ACCE;11.593;195.196;4.70221;5.97593;3.73495;3
MAGN;11.599;195.203;-29.75000;-4.87500;-25.43750;3
GYRO;11.600;195.203;-2.10749;1.48807;-0.27122;3
ACCE;11.603;195.207;4.82671;5.95677;3.86903;3
AHRS;11.603;195.207;43.5519;-60.0736;17.9498;0.38974;-0.40905;-0.05801;3
GYRO;11.609;195.212;-2.08672;1.45752;-0.23457;3
LIGH;11.610;195.213;10564.0;3
PRES;11.611;195.214;1010.4351;3
ACCE;11.613;195.216;4.98952;5.80354;4.15633;3
MAGN;11.619;195.223;-28.93750;-4.31250;-27.18750;3
GYRO;11.619;195.223;-2.08794;1.42942;-0.22602;3
ACCE;11.623;195.227;4.92248;5.66947;4.37660;3
AHRS;11.623;195.227;42.6430;-55.8572;14.5023;0.37376;-0.39228;-0.06505;3
GYRO;11.628;195.232;-2.10504;1.38911;-0.23824;3
PRES;11.629;195.232;1010.4399;3
ACCE;11.633;195.236;4.75010;5.56412;4.52983;3
MAGN;11.639;195.243;-28.00000;-3.62500;-28.37500;3
GYRO;11.640;195.243;-2.12948;1.35734;-0.24923;3
ACCE;11.643;195.246;4.59687;5.45878;4.84586;3
AHRS;11.643;195.247;41.4259;-52.3077;11.6688;0.35774;-0.37789;-0.06974;3
GYRO;11.648;195.252;-2.15635;1.32436;-0.24801;3
PRES;11.649;195.252;1010.4287;3
ACCE;11.652;195.256;4.41491;5.38217;5.15232;3
MAGN;11.659;195.263;-27.43750;-2.75000;-29.43750;3
GYRO;11.660;195.264;-2.17590;1.28160;-0.21625;3
ACCE;11.663;195.267;4.22337;5.27682;5.51624;3
AHRS;11.664;195.267;40.0241;-48.4783;8.5093;0.33981;-0.36154;-0.07655;3
GYRO;11.668;195.272;-2.17590;1.23273;-0.21625;3
PRES;11.669;195.272;1010.4292;3
ACCE;11.673;195.276;4.13718;5.11401;5.85143;3
MAGN;11.679;195.283;-26.81250;-1.56250;-30.18750;3
GYRO;11.680;195.283;-2.12337;1.08978;-0.16371;3
ACCE;11.683;195.286;4.14676;5.05655;6.20577;3
AHRS;11.683;195.287;38.4771;-45.3643;5.9259;0.32243;-0.34788;-0.08186;3
GYRO;11.689;195.292;-2.12337;1.08978;-0.16371;3
PRES;11.689;195.292;1010.4263;3
ACCE;11.693;195.296;4.03184;5.01825;6.37815;3
MAGN;11.699;195.303;-25.68750;-0.68750;-31.18750;3
GYRO;11.700;195.303;-2.03174;0.96395;-0.08674;3
ACCE;11.703;195.306;4.00311;4.99909;6.28239;3
AHRS;11.703;195.307;36.6461;-41.9091;2.9583;0.30225;-0.33180;-0.08951;3
GYRO;11.709;195.312;-1.99509;0.94562;-0.04032;3
PRES;11.709;195.313;1010.4302;3
ACCE;11.713;195.316;4.08930;4.87459;6.18662;3
MAGN;11.720;195.323;-25.00000;0.43750;-31.50000;3
GYRO;11.720;195.323;-1.98287;0.95539;-0.00489;3
ACCE;11.723;195.327;4.08930;4.80756;6.09085;3
AHRS;11.723;195.327;34.9298;-39.6043;1.0451;0.28531;-0.32057;-0.09348;3
GYRO;11.728;195.332;-2.00364;0.97983;0.02199;3
PRES;11.729;195.332;1010.4272;3
ACCE;11.732;195.336;4.10845;4.63517;6.09085;3
MAGN;11.739;195.343;-24.50000;1.50000;-32.37500;3
GYRO;11.740;195.343;-2.04762;1.00426;0.03543;3
ACCE;11.743;195.347;4.18506;4.36702;6.34942;3
AHRS;11.744;195.347;33.1495;-37.2321;-0.9352;0.26783;-0.30816;-0.09847;3
GYRO;11.748;195.352;-2.09649;1.00060;0.02443;3
PRES;11.749;195.352;1010.4302;3
ACCE;11.753;195.356;4.09887;4.21380;6.66546;3
MAGN;11.759;195.362;-23.68750;2.62500;-32.50000;3
GYRO;11.760;195.363;-2.13558;0.96028;0.00611;3
ACCE;11.763;195.366;3.91691;4.08930;6.99107;3
AHRS;11.763;195.367;31.2132;-35.1799;-2.4765;0.25010;-0.29653;-0.10112;3
GYRO;11.768;195.372;-2.15513;0.88331;-0.00733;3
PRES;11.769;195.372;1010.4380;3
ACCE;11.773;195.377;3.74453;4.02226;7.22091;3
MAGN;11.779;195.383;-22.87500;3.81250;-33.12500;3
GYRO;11.780;195.383;-2.15513;0.77946;-0.01100;3
ACCE;11.783;195.386;3.64876;3.92649;7.31668;3
AHRS;11.783;195.387;29.0111;-32.9401;-4.3543;0.22960;-0.28340;-0.10623;3
GYRO;11.789;195.392;-2.15025;0.66951;-0.00733;3
PRES;11.789;195.392;1010.4341;3
ACCE;11.793;195.396;3.75411;3.77326;7.24964;3
MAGN;11.802;195.406;-22.50000;5.25000;-33.25000;3
GYRO;11.803;195.406;-2.15758;0.58399;-0.00367;3
ACCE;11.805;195.409;3.94564;3.57215;7.17303;3
AHRS;11.806;195.410;26.5861;-31.0847;-6.0347;0.20749;-0.27207;-0.11088;3
GYRO;11.809;195.412;-2.17712;0.54245;-0.00244;3
PRES;11.809;195.413;1010.4268;3
ACCE;11.813;195.416;4.03184;3.47638;7.18261;3
MAGN;11.819;195.423;-21.93750;6.56250;-33.68750;3
GYRO;11.820;195.423;-2.21011;0.53145;-0.00733;3
ACCE;11.823;195.426;3.91691;3.43807;7.09641;3
AHRS;11.823;195.427;24.6818;-29.9015;-7.3098;0.19001;-0.26468;-0.11519;3
GYRO;11.829;195.432;-2.24676;0.55222;-0.00367;3
PRES;11.829;195.432;1010.4312;3
ACCE;11.833;195.436;3.73495;3.39977;6.93361;3
MAGN;11.840;195.443;-21.31250;8.06250;-33.25000;3
GYRO;11.840;195.444;-2.29074;0.60598;0.01710;3
ACCE;11.843;195.446;3.61046;3.19865;6.79953;3
AHRS;11.843;195.447;22.4581;-28.6991;-8.5806;0.16994;-0.25653;-0.11921;3
GYRO;11.848;195.452;-2.35427;0.68295;0.05253;3
PRES;11.849;195.452;1010.4102;3
ACCE;11.853;195.456;3.46680;2.94008;6.87615;3
MAGN;11.859;195.463;-21.06250;9.37500;-33.43750;3
GYRO;11.859;195.463;-2.44224;0.74159;0.08919;3
ACCE;11.863;195.466;3.47638;2.62405;7.10599;3
AHRS;11.863;195.467;20.2862;-27.5684;-9.8358;0.15030;-0.24834;-0.12376;3
GYRO;11.868;195.472;-2.54486;0.75747;0.11484;3
PRES;11.869;195.472;1010.4253;3
ACCE;11.873;195.476;3.51469;2.28886;7.28795;3
MAGN;11.879;195.483;-20.93750;11.00000;-32.81250;3
GYRO;11.880;195.483;-2.63772;0.74526;0.12095;3
ACCE;11.883;195.486;3.51469;1.98240;7.55610;3
AHRS;11.883;195.487;17.7265;-26.2993;-11.0563;0.12768;-0.23819;-0.12758;3
GYRO;11.888;195.492;-2.71102;0.70860;0.11362;3
PRES;11.889;195.492;1010.4370;3
ACCE;11.893;195.496;3.51469;1.67594;7.87214;3
MAGN;11.899;195.503;-20.43750;12.12500;-32.25000;3
GYRO;11.900;195.503;-2.76478;0.63774;0.09285;3
SOUN;11.902;207.81;0.00634;50.02
ACCE;11.905;195.507;3.55300;1.37906;8.05409;3
AHRS;11.905;195.508;14.8210;-25.0764;-12.3106;0.10209;-0.22754;-0.13163;3
GYRO;11.908;195.512;-2.80021;0.53390;0.05864;3
PRES;11.908;195.512;1010.4209;3
ACCE;11.913;195.516;3.55300;1.07260;8.11156;3
MAGN;11.919;195.523;-20.18750;13.87500;-31.81250;3
GYRO;11.920;195.523;-2.83075;0.41417;0.01344;3
ACCE;11.923;195.526;3.55300;0.75657;8.16902;3
AHRS;11.923;195.527;11.8838;-24.0708;-13.5904;0.07599;-0.21792;-0.13653;3
GYRO;11.928;195.532;-2.85885;0.29688;-0.02932;3
PRES;11.929;195.532;1010.4385;3
ACCE;11.933;195.536;3.62003;0.45969;8.21690;3
MAGN;11.939;195.543;-19.75000;15.50000;-31.18750;3
GYRO;11.940;195.543;-2.90283;0.09285;-0.11118;3
ACCE;11.943;195.546;3.70622;0.10534;8.30309;3
AHRS;11.943;195.547;8.6281;-23.3566;-14.9344;0.04681;-0.20970;-0.14200;3
GYRO;11.948;195.552;-2.90283;0.09285;-0.11118;3
PRES;11.949;195.552;1010.4395;3
ACCE;11.953;195.556;3.82115;-0.22027;8.43717;3
MAGN;11.959;195.563;-19.68750;17.12500;-30.50000;3
GYRO;11.960;195.563;-2.92482;-0.03421;-0.20281;3
LIGH;11.961;195.565;14076.0;3
ACCE;11.963;195.567;3.94564;-0.63207;8.69574;3
AHRS;11.964;195.568;5.6162;-23.0804;-16.3668;0.01907;-0.20461;-0.14900;3
GYRO;11.968;195.572;-2.91749;-0.07819;-0.25901;3
PRES;11.969;195.572;1010.4424;3
ACCE;11.973;195.576;4.13718;-0.91937;8.95431;3
MAGN;11.979;195.583;-19.31250;18.62500;-29.87500;3
GYRO;11.980;195.583;-2.89672;-0.10873;-0.32254;3
ACCE;11.983;195.586;4.33829;-1.14922;9.07881;3
AHRS;11.984;195.587;2.2074;-23.0973;-17.9112;-0.01252;-0.20066;-0.15630;3
GYRO;11.988;195.592;-2.86496;-0.10140;-0.38973;3
PRES;11.989;195.592;1010.4390;3
ACCE;11.993;195.596;4.47237;-1.35991;9.10754;3
MAGN;11.999;195.603;-19.18750;20.50000;-29.31250;3
GYRO;12.000;195.603;-2.82342;-0.03787;-0.44715;3
ACCE;12.003;195.607;4.50110;-1.62806;9.15543;3
AHRS;12.003;195.607;-0.7165;-23.1473;-19.4129;-0.03986;-0.19672;-0.16393;3
GYRO;12.008;195.612;-2.77211;0.07819;-0.49602;3
PRES;12.009;195.612;1010.4375;3
ACCE;12.013;195.616;4.43406;-1.94409;9.28950;3
MAGN;12.019;195.623;-19.06250;22.00000;-28.25000;3
GYRO;12.020;195.623;-2.70613;0.22846;-0.53756;3
ACCE;12.023;195.626;4.33829;-2.20267;9.47146;3
AHRS;12.024;195.627;-3.8355;-23.4545;-21.1348;-0.06946;-0.19368;-0.17278;3
GYRO;12.028;195.632;-2.63649;0.37874;-0.56810;3
PRES;12.029;195.632;1010.4375;3
ACCE;12.033;195.636;4.28083;-2.41336;9.67257;3
MAGN;12.039;195.643;-19.25000;23.43750;-26.93750;3
GYRO;12.040;195.643;-2.56808;0.49114;-0.59010;3
ACCE;12.043;195.646;4.04141;-2.58574;9.76834;3
AHRS;12.044;195.647;-6.4565;-23.2955;-22.7678;-0.09386;-0.18672;-0.18187;3
GYRO;12.051;195.652;-2.49355;0.57788;-0.59743;3
PRES;12.052;195.652;1010.4365;3
ACCE;12.053;195.656;3.74453;-2.77727;9.92157;3
MAGN;12.059;195.663;-19.00000;24.93750;-26.06250;3
GYRO;12.060;195.663;-2.41170;0.64385;-0.58887;3
ACCE;12.063;195.666;3.54342;-2.96881;10.15141;3
AHRS;12.064;195.667;-9.2072;-22.9259;-24.6422;-0.11912;-0.17674;-0.19288;3
GYRO;12.069;195.672;-2.31274;0.68173;-0.57055;3
PRES;12.069;195.672;1010.4370;3
ACCE;12.073;195.676;3.45723;-3.07416;10.34295;3
MAGN;12.079;195.683;-19.25000;25.93750;-24.75000;3
GYRO;12.080;195.683;-2.19545;0.69883;-0.55467;3
ACCE;12.083;195.686;3.56257;-3.20823;10.48660;3
AHRS;12.083;195.687;-11.5167;-22.4434;-26.1917;-0.13973;-0.16629;-0.20211;3
GYRO;12.088;195.692;-2.07328;0.67806;-0.56077;3
PRES;12.089;195.692;1010.4282;3
ACCE;12.093;195.696;3.64876;-3.33273;10.48660;3
MAGN;12.100;195.703;-19.68750;26.37500;-23.56250;3
GYRO;12.101;195.704;-1.96088;0.61209;-0.59987;3
ACCE;12.103;195.707;3.77326;-3.41892;10.54406;3
AHRS;12.104;195.707;-13.7841;-21.7507;-27.8627;-0.15947;-0.15343;-0.21275;3
GYRO;12.108;195.712;-1.85947;0.50946;-0.66951;3
PRES;12.109;195.712;1010.4297;3
ACCE;12.113;195.716;3.83072;-3.47638;10.43872;3
MAGN;12.119;195.723;-19.68750;27.00000;-22.56250;3
GYRO;12.120;195.723;-1.76784;0.38118;-0.75625;3
ACCE;12.123;195.726;3.87861;-3.58173;10.25676;3
AHRS;12.123;195.727;-15.6207;-21.4275;-29.3250;-0.17580;-0.14438;-0.22197;3
GYRO;12.128;195.732;-1.67988;0.26023;-0.84910;3
PRES;12.129;195.732;1010.4238;3
ACCE;12.133;195.736;4.06057;-3.75411;10.06522;3
MAGN;12.139;195.743;-19.87500;27.56250;-21.81250;3
GYRO;12.141;195.743;-1.59802;0.14905;-0.94684;3
ACCE;12.143;195.746;4.28083;-3.85945;9.62469;3
AHRS;12.144;195.747;-17.2443;-21.3981;-30.9560;-0.19095;-0.13758;-0.23244;3
GYRO;12.148;195.752;-1.55404;0.02199;-1.04824;3
PRES;12.149;195.752;1010.4185;3
ACCE;12.153;195.756;4.44364;-3.96480;9.19373;3
MAGN;12.159;195.762;-20.43750;28.00000;-20.31250;3
GYRO;12.159;195.763;-1.55404;-0.10263;-1.15209;3
ACCE;12.163;195.766;4.56814;-4.03184;8.99262;3
AHRS;12.163;195.767;-18.5432;-21.7714;-32.6857;-0.20427;-0.13433;-0.24351;3
GYRO;12.168;195.772;-1.57725;-0.19181;-1.25960;3
PRES;12.169;195.772;1010.4102;3
ACCE;12.173;195.776;4.71179;-4.02226;8.86812;3
MAGN;12.179;195.783;-21.00000;28.50000;-19.43750;3
GYRO;12.179;195.783;-1.60535;-0.25656;-1.37445;3
ACCE;12.183;195.786;4.68306;-4.07014;9.05008;3
AHRS;12.183;195.787;-19.7996;-22.8473;-34.6923;-0.21903;-0.13600;-0.25538;3
GYRO;12.188;195.792;-1.62490;-0.31643;-1.49173;3
PRES;12.189;195.792;1010.4014;3
ACCE;12.192;195.796;4.41491;-4.07972;9.47146;3
MAGN;12.199;195.803;-21.12500;28.75000;-18.56250;3
GYRO;12.200;195.803;-1.55893;-0.43127;-1.64567;3
ACCE;12.203;195.807;4.00311;-3.87861;9.83538;3
AHRS;12.203;195.807;-20.8903;-23.8934;-36.8200;-0.23258;-0.13714;-0.26825;3
GYRO;12.208;195.812;-1.55893;-0.43127;-1.64567;3
PRES;12.209;195.812;1010.4092;3
ACCE;12.213;195.816;3.78284;-4.00311;10.03649;3
MAGN;12.219;195.823;-22.25000;28.93750;-17.37500;3
GYRO;12.220;195.823;-1.35612;-0.48014;-1.57970;3
ACCE;12.223;195.827;3.75411;-4.33829;10.17057;3
AHRS;12.224;195.827;-21.6223;-25.1453;-39.4140;-0.24445;-0.13956;-0.28484;3
GYRO;12.229;195.832;-1.35612;-0.48014;-1.51372;3
PRES;12.229;195.832;1010.4189;3
ACCE;12.233;195.836;3.82115;-4.52025;10.29507;3
MAGN;12.239;195.843;-23.37500;28.81250;-16.50000;3
GYRO;12.240;195.843;-1.07634;-0.52046;-1.44653;3
ACCE;12.243;195.846;4.21380;-4.57771;10.34295;3
AHRS;12.243;195.847;-22.2691;-26.5638;-41.6861;-0.25585;-0.14379;-0.29831;3
GYRO;12.248;195.852;-0.93707;-0.59498;-1.40743;3
PRES;12.248;195.852;1010.4106;3
ACCE;12.253;195.856;4.68306;-4.64475;10.10353;3
MAGN;12.259;195.863;-23.87500;28.37500;-15.81250;3
GYRO;12.260;195.863;-0.83078;-0.70494;-1.42209;3
ACCE;12.263;195.866;5.13317;-4.75010;9.81623;3
AHRS;12.263;195.867;-22.6188;-27.6059;-43.8805;-0.26406;-0.14585;-0.31240;3
GYRO;12.268;195.872;-0.77336;-0.85888;-1.51006;3
PRES;12.269;195.872;1010.4185;3
ACCE;12.273;195.876;5.55455;-4.85544;9.52892;3
MAGN;12.279;195.882;-24.75000;28.12500;-14.87500;3
GYRO;12.279;195.883;-0.74770;-1.03725;-1.66400;3
ACCE;12.283;195.886;5.73651;-4.80756;9.55765;3
AHRS;12.284;195.887;-22.7434;-29.1231;-45.6745;-0.27154;-0.15310;-0.32259;3
GYRO;12.288;195.892;-0.72082;-1.22173;-1.84726;3
PRES;12.289;195.892;1010.4097;3
ACCE;12.292;195.896;5.69820;-4.54898;10.00776;3
MAGN;12.299;195.903;-25.81250;28.00000;-13.56250;3
GYRO;12.299;195.903;-0.66462;-1.42942;-2.01341;3
ACCE;12.303;195.907;5.66947;-4.43406;10.45787;3
AHRS;12.304;195.908;-22.5820;-31.1557;-47.9342;-0.27931;-0.16403;-0.33567;3
GYRO;12.308;195.912;-0.55833;-1.64201;-2.14169;3
LIGH;12.310;195.913;39214.0;3
PRES;12.310;195.914;1010.4155;3
ACCE;12.312;195.916;5.59285;-4.50110;10.60153;3
MAGN;12.319;195.923;-27.18750;27.43750;-12.56250;3
GYRO;12.320;195.923;-0.40317;-1.81916;-2.22966;3
ACCE;12.322;195.926;5.54497;-4.59687;10.41957;3
AHRS;12.323;195.927;-22.0823;-33.6562;-50.1375;-0.28644;-0.17971;-0.34783;3
GYRO;12.328;195.932;-0.21869;-1.93766;-2.27120;3
PRES;12.329;195.932;1010.3989;3
ACCE;12.332;195.936;5.56412;-4.58729;10.15141;3
MAGN;12.339;195.943;-28.00000;26.56250;-11.06250;3
GYRO;12.339;195.943;-0.04643;-1.99753;-2.27120;3
SOUN;12.342;1078.23;0.03291;64.32
ACCE;12.343;195.946;5.62159;-4.47237;9.86411;3
AHRS;12.344;195.947;-21.0894;-36.0822;-52.6474;-0.29098;-0.19573;-0.36372;3
GYRO;12.348;195.952;0.09163;-2.01708;-2.24065;3
PRES;12.348;195.952;1010.4067;3
ACCE;12.353;195.956;5.65989;-4.19464;9.45231;3
MAGN;12.360;195.963;-29.25000;25.68750;-9.62500;3
GYRO;12.360;195.964;0.19670;-1.98898;-2.18934;3
ACCE;12.363;195.966;5.81312;-3.84988;9.01178;3
AHRS;12.363;195.967;-19.6931;-39.0125;-54.4192;-0.29379;-0.21888;-0.37387;3
GYRO;12.368;195.972;0.26878;-1.92667;-2.12703;3
PRES;12.369;195.972;1010.4170;3
ACCE;12.373;195.976;5.98550;-3.52426;8.60955;3
MAGN;12.379;195.983;-30.43750;24.37500;-8.43750;3
GYRO;12.380;195.983;0.31887;-1.83626;-2.05373;3
ACCE;12.383;195.987;6.17704;-3.30400;8.14986;3
AHRS;12.384;195.987;-18.1264;-41.2735;-56.3329;-0.29425;-0.23724;-0.38729;3
PROX;12.384;195.988;5.0;3
GYRO;12.388;195.992;0.35552;-1.73730;-1.97554;3
PRES;12.388;195.992;1010.4009;3
ACCE;12.392;195.996;6.37815;-3.28484;7.82425;3
MAGN;12.399;196.003;-31.68750;23.06250;-7.12500;3
GYRO;12.399;196.003;0.37263;-1.64445;-1.90712;3
ACCE;12.403;196.007;6.68461;-3.33273;7.82425;3
AHRS;12.403;196.007;-16.4114;-43.7277;-57.4816;-0.29338;-0.25949;-0.39509;3
GYRO;12.408;196.012;0.36896;-1.60047;-1.87780;3
PRES;12.409;196.012;1010.4067;3
ACCE;12.412;196.016;6.92403;-3.24654;8.12113;3
MAGN;12.419;196.023;-32.93750;21.93750;-5.93750;3
GYRO;12.420;196.023;0.35552;-1.62979;-1.89735;3
ACCE;12.422;196.026;7.02938;-2.91135;8.17859;3
AHRS;12.423;196.027;-14.8777;-45.5750;-58.9034;-0.29277;-0.27573;-0.40583;3
GYRO;12.428;196.032;0.35552;-1.70798;-1.94377;3
PRES;12.428;196.032;1010.3960;3
ACCE;12.433;196.036;7.08684;-2.56658;8.14029;3
MAGN;12.439;196.042;-34.00000;20.31250;-4.87500;3
GYRO;12.439;196.043;0.38118;-1.78006;-1.98409;3
ACCE;12.443;196.046;7.19218;-2.33674;8.06367;3
AHRS;12.443;196.047;-13.1292;-47.6675;-59.8500;-0.29089;-0.29575;-0.41329;3
GYRO;12.448;196.052;0.43616;-1.83137;-2.01830;3
PRES;12.449;196.052;1010.4150;3
GNSS;12.452;1491485943.785;39.993702;-0.073969;161.033;0.000;16.0;0.2;17;15
ACCE;12.458;196.056;7.31668;-2.19309;7.93917;3
GNSS;12.460;1491485943.785;39.993702;-0.073969;161.033;0.000;16.0;0.2;17;15
MAGN;12.462;196.063;-35.06250;19.31250;-4.31250;3
GYRO;12.462;196.063;0.51435;-1.85092;-2.04884;3
ACCE;12.463;196.066;7.50822;-2.03986;7.71891;3
AHRS;12.464;196.067;-11.2993;-49.4094;-61.1176;-0.28847;-0.31267;-0.42421;3
GYRO;12.469;196.072;0.60964;-1.84359;-2.07083;3
PRES;12.469;196.073;1010.4072;3
ACCE;12.473;196.076;7.71891;-1.92494;7.48906;3
MAGN;12.479;196.083;-35.93750;14.75000;-4.50000;3
GYRO;12.480;196.083;0.80023;-1.82893;-2.11115;3
ACCE;12.483;196.087;7.88171;-1.87705;7.32626;3
AHRS;12.483;196.087;-9.1360;-51.7094;-62.1806;-0.28585;-0.33525;-0.43348;3
GYRO;12.489;196.092;0.80023;-1.82893;-2.11115;3
PRES;12.489;196.092;1010.4082;3
ACCE;12.493;196.096;7.98706;-1.80044;7.24007;3
MAGN;12.500;196.103;-36.87500;13.31250;-3.50000;3
GYRO;12.500;196.104;0.93829;-1.87780;-2.17957;3
ACCE;12.503;196.106;8.03494;-1.58975;7.07726;3
AHRS;12.503;196.107;-6.9836;-53.4388;-63.1006;-0.28119;-0.35398;-0.44317;3
GYRO;12.508;196.112;0.97250;-1.96210;-2.22966;3
PRES;12.509;196.112;1010.4141;3
ACCE;12.513;196.116;8.02536;-1.24498;6.96234;3
MAGN;12.519;196.123;-37.06250;11.37500;-2.62500;3
GYRO;12.519;196.123;0.99205;-2.08183;-2.27120;3
ACCE;12.523;196.126;8.09240;-0.94810;6.74207;3
AHRS;12.523;196.127;-4.3559;-55.6421;-63.7035;-0.27467;-0.37841;-0.45132;3
GYRO;12.528;196.132;0.98594;-2.24065;-2.29563;3
PRES;12.529;196.132;1010.4219;3
ACCE;12.533;196.136;8.35098;-1.03430;6.42604;3
MAGN;12.539;196.143;-37.75000;9.93750;-1.87500;3
GYRO;12.539;196.143;0.95661;-2.40314;-2.33839;3
ACCE;12.543;196.146;8.70532;-1.27372;5.99508;3
AHRS;12.543;196.147;-1.9270;-57.5186;-64.4226;-0.26890;-0.39916;-0.46038;3
GYRO;12.548;196.152;0.91141;-2.52654;-2.43491;3
PRES;12.549;196.152;1010.4102;3
ACCE;12.552;196.156;8.81066;-1.13006;5.43005;3
MAGN;12.559;196.162;-38.56250;8.06250;-0.68750;3
GYRO;12.560;196.163;0.85765;-2.56319;-2.55830;3
ACCE;12.563;196.166;8.63828;-0.68953;4.95121;3
AHRS;12.563;196.167;0.8733;-60.2619;-64.8667;-0.26365;-0.42720;-0.46707;3
GYRO;12.569;196.172;0.79168;-2.52165;-2.66459;3
PRES;12.569;196.172;1010.4097;3
ACCE;12.573;196.176;8.45632;-0.18196;4.59687;3
MAGN;12.580;196.183;-38.93750;6.43750;0.93750;3
GYRO;12.580;196.183;0.71960;-2.45446;-2.73423;3
ACCE;12.583;196.187;8.35098;0.18196;4.36702;3
AHRS;12.584;196.187;3.2374;-62.9288;-65.7594;-0.26302;-0.45126;-0.47525;3
GYRO;12.589;196.192;0.65729;-2.38848;-2.76600;3
PRES;12.589;196.192;1010.4146;3
ACCE;12.593;196.196;8.35098;0.56503;4.02226;3
MAGN;12.600;196.203;-38.43750;4.62500;2.25000;3
GYRO;12.600;196.203;0.60231;-2.32984;-2.77577;3
ACCE;12.603;196.206;8.53294;0.78530;3.69665;3
AHRS;12.603;196.207;6.3073;-65.6517;-66.3090;-0.25732;-0.47843;-0.48384;3
GYRO;12.609;196.212;0.55589;-2.27486;-2.78677;3
PRES;12.609;196.212;1010.4155;3
ACCE;12.613;196.216;8.75320;0.89064;3.83072;3
MAGN;12.620;196.223;-38.37500;3.00000;4.50000;3
GYRO;12.620;196.224;0.53512;-2.25409;-2.82831;3
ACCE;12.623;196.227;8.92558;1.02472;3.96480;3
AHRS;12.624;196.227;9.0709;-68.0917;-67.1477;-0.25405;-0.50123;-0.49367;3
GYRO;12.629;196.232;0.54856;-2.27608;-2.90405;3
PRES;12.629;196.232;1010.4321;3
ACCE;12.633;196.236;8.92558;1.21625;4.02226;3
MAGN;12.639;196.242;-38.06250;1.25000;6.87500;3
GYRO;12.640;196.243;0.60476;-2.31029;-2.99568;3
ACCE;12.643;196.246;8.78193;1.49398;3.89776;3
AHRS;12.644;196.247;12.2173;-70.5323;-67.6659;-0.24747;-0.52526;-0.50305;3
GYRO;12.649;196.252;0.69272;-2.34328;-3.09587;3
PRES;12.649;196.252;1010.4243;3
ACCE;12.653;196.256;8.57124;1.76213;3.46680;3
MAGN;12.660;196.263;-37.31250;-0.87500;9.06250;3
GYRO;12.660;196.263;0.79290;-2.35916;-3.18872;3
LIGH;12.662;196.265;64628.0;3
ACCE;12.664;196.267;8.32224;2.05901;3.09331;3
AHRS;12.664;196.268;15.0694;-72.5764;-68.5920;-0.24329;-0.54428;-0.51438;3
GYRO;12.668;196.272;0.88453;-2.35550;-3.26202;3
PRES;12.668;196.272;1010.4141;3
ACCE;12.673;196.276;7.97748;2.48039;2.67193;3
MAGN;12.679;196.282;-37.12500;-2.93750;10.75000;3
GYRO;12.679;196.283;0.94562;-2.35916;-3.30722;3
ACCE;12.683;196.287;7.63272;2.92093;2.13563;3
AHRS;12.683;196.287;18.7225;-75.2062;-68.7118;-0.23338;-0.56976;-0.52308;3
GYRO;12.688;196.292;0.96883;-2.35916;-3.32677;3
PRES;12.688;196.292;1010.4199;3
ACCE;12.692;196.296;7.36456;3.43807;1.65679;3
MAGN;12.699;196.303;-37.18750;-5.31250;12.50000;3
GYRO;12.700;196.303;0.95539;-2.33473;-3.31822;3
ACCE;12.703;196.307;7.11557;3.91691;1.33118;3
AHRS;12.704;196.308;22.3584;-77.7126;-68.7634;-0.22296;-0.59320;-0.53179;3
GYRO;12.708;196.312;0.91752;-2.29319;-3.27790;3
PRES;12.708;196.312;1010.4282;3
ACCE;12.712;196.316;6.91445;4.29041;0.99599;3
MAGN;12.719;196.323;-36.68750;-7.68750;13.68750;3
GYRO;12.719;196.323;0.86865;-2.22966;-3.20949;3
ACCE;12.722;196.326;6.82826;4.66391;0.75657;3
AHRS;12.723;196.327;26.1701;-80.5107;-68.3375;-0.21055;-0.61781;-0.53854;3
GYRO;12.728;196.332;0.82345;-2.13314;-3.11297;3
PRES;12.729;196.332;1010.4277;3
ACCE;12.733;196.336;6.75165;4.95121;0.80445;3
MAGN;12.739;196.343;-36.12500;-9.75000;15.00000;3
GYRO;12.740;196.343;0.79657;-1.87291;-2.86984;3
ACCE;12.742;196.346;6.74207;5.17148;0.69911;3
AHRS;12.743;196.347;30.1820;-83.3313;-67.6021;-0.19545;-0.64157;-0.54508;3
GYRO;12.748;196.352;0.79657;-1.87291;-2.86984;3
PRES;12.749;196.353;1010.4233;3
ACCE;12.752;196.356;6.90488;5.37259;0.74699;3
MAGN;12.759;196.362;-34.68750;-11.68750;16.68750;3
GYRO;12.759;196.363;0.93462;-1.51983;-2.70002;3
ACCE;12.762;196.366;7.14430;5.45878;1.06303;3
AHRS;12.763;196.367;33.4413;-85.8102;-66.8633;-0.18334;-0.66023;-0.54995;3
GYRO;12.768;196.372;1.06901;-1.41965;-2.67803;3
PRES;12.769;196.372;1010.4116;3
ACCE;12.774;196.376;7.27837;5.42047;1.19710;3
MAGN;12.779;196.383;-33.06250;-13.25000;18.00000;3
GYRO;12.780;196.383;1.22051;-1.38178;-2.69636;3
ACCE;12.783;196.387;7.27837;5.30555;1.02472;3
AHRS;12.784;196.387;36.5506;-87.7569;-66.0744;-0.16933;-0.67498;-0.55537;3
GYRO;12.789;196.392;1.36956;-1.36956;-2.74523;3
PRES;12.789;196.392;1010.4185;3
ACCE;12.794;196.396;7.20176;5.27682;0.78530;3
MAGN;12.804;196.407;-31.37500;-14.31250;19.62500;3
GYRO;12.804;196.407;1.50517;-1.40255;-2.81731;3
ACCE;12.804;196.408;7.22091;5.42047;0.86191;3
AHRS;12.805;196.409;40.1767;-90.9195;-64.0012;-0.15043;-0.69534;-0.55669;3
GYRO;12.809;196.412;1.62490;-1.52105;-2.91994;3
PRES;12.809;196.413;1010.4121;3
ACCE;12.813;196.416;7.25922;5.52582;1.12049;3
MAGN;12.820;196.423;-29.50000;-15.50000;21.00000;3
GYRO;12.820;196.423;1.72386;-1.71409;-3.06288;3
ACCE;12.823;196.426;6.91445;5.50666;0.65122;3
AHRS;12.823;196.427;42.1972;-92.7500;-62.9355;-0.14071;-0.70567;-0.55827;3
GYRO;12.828;196.432;1.79228;-1.86314;-3.21682;3
PRES;12.829;196.432;1010.4224;3
ACCE;12.833;196.436;6.30154;5.62159;-0.00958;3
MAGN;12.839;196.442;-27.81250;-16.62500;22.50000;3
GYRO;12.839;196.443;1.84848;-1.88635;-3.32433;3
ACCE;12.843;196.446;5.71735;5.96635;-0.39265;3
AHRS;12.843;196.447;45.4904;-96.8999;-59.9146;-0.12246;-0.72602;-0.55614;3
GYRO;12.848;196.452;1.91445;-1.81549;-3.36220;3
PRES;12.849;196.452;1010.4150;3
ACCE;12.853;196.456;5.20978;6.33027;-0.76614;3
MAGN;12.859;196.463;-26.37500;-17.37500;23.81250;3
GYRO;12.860;196.463;1.98531;-1.70798;-3.34021;3
ACCE;12.863;196.466;4.89375;6.52181;-1.11091;3
AHRS;12.864;196.467;48.5871;-101.3747;-56.6382;-0.10507;-0.74444;-0.55415;3
GYRO;12.868;196.472;2.05739;-1.61757;-3.28645;3
PRES;12.869;196.472;1010.4106;3
ACCE;12.873;196.476;4.66391;6.68461;-1.21625;3
MAGN;12.880;196.483;-24.81250;-18.12500;25.56250;3
GYRO;12.880;196.484;2.12459;-1.59069;-3.24736;3
ACCE;12.883;196.487;4.29041;6.78038;-1.38864;3
AHRS;12.883;196.487;51.6553;-107.0624;-51.8079;-0.08329;-0.76425;-0.54888;3
GYRO;12.888;196.492;2.16857;-1.61513;-3.24980;3
PRES;12.888;196.492;1010.4209;3
ACCE;12.893;196.496;3.87861;6.81869;-1.82917;3
SOUN;12.893;1531.44;0.04674;67.37
MAGN;12.899;196.503;-22.87500;-18.81250;26.93750;3
GYRO;12.900;196.503;2.20034;-1.63345;-3.28157;3
ACCE;12.903;196.506;3.62961;6.63673;-1.99198;3
AHRS;12.903;196.507;54.3526;-113.2287;-46.2480;-0.06058;-0.78183;-0.54297;3
GYRO;12.908;196.512;2.23332;-1.67744;-3.34999;3
PRES;12.908;196.512;1010.4033;3
ACCE;12.912;196.516;3.43807;6.40688;-2.24097;3
MAGN;12.919;196.523;-20.87500;-19.12500;28.68750;3
GYRO;12.919;196.523;2.26387;-1.78006;-3.44895;3
ACCE;12.922;196.526;2.84431;6.32069;-2.64320;3
AHRS;12.923;196.527;56.4894;-120.7962;-39.3816;-0.03799;-0.79993;-0.53403;3
GYRO;12.928;196.532;2.27853;-1.89490;-3.54546;3
PRES;12.929;196.532;1010.3892;3
ACCE;12.933;196.536;2.05901;6.56011;-2.94008;3
MAGN;12.939;196.543;-18.75000;-19.50000;29.93750;3
GYRO;12.940;196.543;2.26875;-1.99631;-3.59677;3
ACCE;12.943;196.547;1.32160;6.89530;-3.47638;3
AHRS;12.944;196.547;58.1835;-129.8450;-31.0758;-0.01347;-0.81775;-0.52350;3
GYRO;12.948;196.552;2.24432;-2.05862;-3.58822;3
PRES;12.949;196.552;1010.4077;3
ACCE;12.953;196.556;0.61292;7.17303;-4.22337;3
MAGN;12.959;196.562;-16.81250;-19.37500;31.37500;3
GYRO;12.960;196.563;2.22477;-2.03540;-3.52836;3
ACCE;12.963;196.566;0.00958;7.46991;-5.11401;3
AHRS;12.964;196.567;59.1918;-139.7603;-22.0687;0.01048;-0.83389;-0.51242;3
GYRO;12.969;196.572;2.20156;-1.88635;-3.41840;3
PRES;12.969;196.572;1010.4141;3
ACCE;12.973;196.576;-0.77572;7.90087;-6.01423;3
MAGN;12.980;196.583;-14.56250;-19.31250;32.75000;3
GYRO;12.981;196.584;2.15391;-1.62246;-3.23026;3
ACCE;12.983;196.587;-1.55144;8.35098;-6.76123;3
AHRS;12.984;196.587;59.4205;-152.4299;-10.0751;0.04357;-0.85064;-0.49765;3
GYRO;12.989;196.592;2.06228;-1.28526;-2.93215;3
PRES;12.990;196.592;1010.4229;3
ACCE;12.993;196.596;-2.03986;8.79151;-7.31668;3
MAGN;12.999;196.603;-12.75000;-18.75000;33.93750;3
GYRO;13.001;196.604;1.76418;-0.48869;-2.11359;3
ACCE;13.003;196.606;-2.28886;8.96389;-7.62314;3
AHRS;13.003;196.607;58.5697;-161.2576;-1.6946;0.06691;-0.86164;-0.48467;3
GYRO;13.009;196.612;1.76418;-0.48869;-2.11359;3
LIGH;13.009;196.613;18286.0;3
PRES;13.010;196.614;1010.4146;3
ACCE;13.014;196.616;-2.33674;8.95431;-7.90087;3
MAGN;13.020;196.623;-10.68750;-17.81250;34.81250;3
GYRO;13.020;196.623;1.36345;0.24435;-1.33779;3
ACCE;13.023;196.626;-2.20267;8.81066;-8.07325;3
AHRS;13.024;196.627;56.9715;-169.0761;6.8096;0.09728;-0.87070;-0.46897;3
GYRO;13.028;196.632;1.13865;0.54489;-1.02748;3
PRES;13.029;196.632;1010.4219;3
ACCE;13.033;196.636;-2.18351;8.66701;-8.06367;3
MAGN;13.039;196.642;-9.06250;-17.06250;35.68750;3
GYRO;13.040;196.643;0.89431;0.79046;-0.75136;3
ACCE;13.043;196.646;-2.11647;8.55209;-7.79552;3
AHRS;13.043;196.647;55.6821;-171.4546;9.9997;0.11151;-0.87540;-0.45821;3
GYRO;13.050;196.652;0.64874;0.96395;-0.50824;3
PRES;13.051;196.652;1010.4146;3
ACCE;13.053;196.656;-1.85790;8.35098;-7.56568;3
MAGN;13.059;196.663;-7.81250;-16.68750;36.00000;3
GYRO;13.060;196.663;0.42638;1.08367;-0.31032;3
ACCE;13.063;196.667;-1.66636;8.12113;-7.24007;3
AHRS;13.064;196.667;54.3878;-173.9983;14.0949;0.13272;-0.87860;-0.44722;3
GYRO;13.068;196.672;0.24312;1.16553;-0.14905;3
PRES;13.069;196.672;1010.4160;3
ACCE;13.073;196.676;-1.45567;7.96790;-6.90488;3
MAGN;13.079;196.682;-7.12500;-15.93750;35.87500;3
GYRO;13.079;196.683;0.10996;1.20585;-0.00733;3
ACCE;13.083;196.687;-1.17795;7.89129;-6.61757;3
AHRS;13.083;196.687;53.9131;-173.5653;14.7447;0.13943;-0.87932;-0.44244;3
GYRO;13.088;196.692;0.03299;1.20829;0.10751;3
PRES;13.089;196.692;1010.4102;3
ACCE;13.093;196.696;-0.84276;7.82425;-6.36858;3
MAGN;13.099;196.703;-7.12500;-15.68750;35.75000;3
GYRO;13.100;196.703;0.00000;1.19363;0.18937;3
ACCE;13.103;196.707;-0.49799;7.68060;-6.07170;3
AHRS;13.104;196.707;53.5668;-173.6527;16.4438;0.15216;-0.87862;-0.43824;3
GYRO;13.108;196.712;-0.00122;1.19241;0.23946;3
PRES;13.109;196.712;1010.4092;3
ACCE;13.113;196.716;-0.21069;7.64229;-5.91847;3
MAGN;13.119;196.723;-7.81250;-15.50000;35.87500;3
GYRO;13.119;196.723;0.01466;1.21440;0.27489;3
ACCE;13.122;196.726;0.01915;7.64229;-5.87058;3
AHRS;13.123;196.727;53.5066;-172.2949;16.0056;0.15399;-0.87805;-0.43641;3
GYRO;13.128;196.732;0.04276;1.28037;0.31521;3
PRES;13.130;196.732;1010.4209;3
ACCE;13.135;196.736;0.16281;7.72848;-6.04296;3
MAGN;13.140;196.743;-8.81250;-15.18750;35.87500;3
GYRO;13.140;196.743;0.08063;1.40255;0.37263;3
ACCE;13.143;196.746;0.27773;7.93917;-6.41646;3
AHRS;13.143;196.747;53.3817;-171.1958;16.2973;0.16039;-0.87692;-0.43361;3
GYRO;13.149;196.752;0.11484;1.58581;0.45693;3
PRES;13.149;196.752;1010.4160;3
ACCE;13.153;196.756;0.31603;8.13071;-6.76123;3
MAGN;13.159;196.762;-9.81250;-14.87500;35.56250;3
GYRO;13.160;196.763;0.13439;1.81793;0.56933;3
ACCE;13.163;196.767;0.37350;8.26478;-7.08684;3
AHRS;13.163;196.767;53.1884;-169.3185;15.5339;0.16161;-0.87652;-0.43039;3
GYRO;13.169;196.772;0.12217;2.06961;0.70127;3
PRES;13.169;196.772;1010.4165;3
ACCE;13.173;196.776;0.50757;8.26478;-7.23049;3
MAGN;13.179;196.783;-11.31250;-15.00000;35.68750;3
GYRO;13.180;196.783;0.06842;2.29807;0.83078;3
ACCE;13.183;196.786;0.62249;8.14986;-6.94318;3
AHRS;13.184;196.787;52.6820;-167.2731;15.5222;0.16900;-0.87585;-0.42353;3
GYRO;13.188;196.792;-0.02932;2.45568;0.93951;3
PRES;13.189;196.792;1010.4155;3
ACCE;13.193;196.796;0.74699;7.96790;-6.52181;3
MAGN;13.199;196.803;-12.43750;-15.25000;35.25000;3
GYRO;13.200;196.803;-0.16249;2.48622;1.00671;3
ACCE;13.203;196.806;0.90022;7.69975;-6.30154;3
AHRS;13.203;196.807;52.3413;-163.7663;13.9709;0.16987;-0.87432;-0.41798;3
GYRO;13.208;196.812;-0.31521;2.42025;1.03114;3
PRES;13.209;196.812;1010.4316;3
ACCE;13.213;196.816;0.93853;7.51779;-6.09085;3
MAGN;13.220;196.823;-14.12500;-15.31250;34.50000;3
GYRO;13.220;196.823;-0.46304;2.32251;1.02870;3
ACCE;13.223;196.826;0.96726;7.46991;-5.71735;3
AHRS;13.223;196.827;52.0605;-160.3642;13.1732;0.17590;-0.87097;-0.41199;3
GYRO;13.229;196.832;-0.59743;2.22355;1.02748;3
PRES;13.229;196.833;1010.4141;3
ACCE;13.233;196.836;0.98641;7.46033;-5.40132;3
MAGN;13.239;196.842;-15.62500;-15.00000;33.75000;3
GYRO;13.240;196.843;-0.70372;2.13803;1.04214;3
ACCE;13.243;196.846;0.93853;7.57525;-5.35344;3
AHRS;13.243;196.847;52.1020;-156.3520;10.9720;0.17364;-0.86671;-0.41028;3
GYRO;13.248;196.852;-0.77824;2.10138;1.08856;3
PRES;13.249;196.852;1010.4106;3
ACCE;13.253;196.856;0.83318;7.73806;-5.44920;3
MAGN;13.259;196.863;-17.62500;-15.12500;33.00000;3
GYRO;13.260;196.863;-0.82467;2.16979;1.18630;3
ACCE;13.263;196.867;0.73741;7.80510;-5.52582;3
AHRS;13.264;196.867;52.4782;-153.2838;10.0086;0.17788;-0.86045;-0.41044;3
GYRO;13.269;196.872;-0.85765;2.35672;1.34513;3
PRES;13.269;196.872;1010.4175;3
ACCE;13.273;196.876;0.61292;7.81467;-5.62159;3
MAGN;13.279;196.883;-19.12500;-15.06250;31.93750;3
GYRO;13.280;196.883;-0.94440;3.02012;1.83748;3
ACCE;13.282;196.886;0.43096;7.79552;-5.69820;3
AHRS;13.283;196.887;52.6397;-148.8966;7.1845;0.17275;-0.85437;-0.41125;3
GYRO;13.288;196.892;-0.94440;3.02012;1.83748;3
PRES;13.289;196.892;1010.4136;3
ACCE;13.293;196.896;0.28730;7.69018;-5.66947;3
MAGN;13.300;196.903;-21.00000;-14.75000;31.06250;3
GYRO;13.300;196.904;-1.09834;3.96696;2.51554;3
ACCE;13.303;196.906;0.44053;7.53695;-5.42047;3
AHRS;13.303;196.907;52.6229;-144.2817;5.6681;0.17795;-0.84544;-0.40778;3
GYRO;13.308;196.912;-1.18019;4.39945;2.88084;3
PRES;13.308;196.912;1010.4111;3
ACCE;13.313;196.916;1.01514;7.44118;-5.22894;3
MAGN;13.319;196.923;-22.93750;-14.25000;29.25000;3
GYRO;13.319;196.923;-1.26693;4.74398;3.20338;3
ACCE;13.323;196.926;1.46525;7.25922;-5.18105;3
AHRS;13.323;196.927;51.8147;-136.5247;0.7596;0.16735;-0.83445;-0.40363;3
GYRO;13.328;196.932;-1.38422;5.04330;3.47460;3
PRES;13.329;196.932;1010.4082;3
ACCE;13.333;196.936;1.61848;6.99107;-5.20978;3
SOUN;13.333;618.59;0.01888;59.50
MAGN;13.339;196.943;-25.50000;-13.75000;27.06250;3
GYRO;13.340;196.943;-1.55526;5.33774;3.71650;3
ACCE;13.343;196.946;1.81002;6.60800;-4.98952;3
AHRS;13.344;196.947;50.5118;-128.9888;-2.1951;0.16805;-0.81964;-0.39247;3
GYRO;13.348;196.952;-1.77640;5.61629;3.93764;3
PRES;13.349;196.952;1010.4028;3
ACCE;13.353;196.956;2.04944;6.02381;-4.29999;3
MAGN;13.359;196.963;-28.18750;-12.50000;24.37500;3
GYRO;13.359;196.963;-2.02807;5.86431;4.14044;3
LIGH;13.361;196.965;15241.0;3
ACCE;13.364;196.967;2.18351;5.31513;-3.44765;3
AHRS;13.364;196.968;48.0087;-118.5748;-8.5291;0.14879;-0.79866;-0.38347;3
GYRO;13.368;196.972;-2.28097;6.07200;4.32248;3
PRES;13.369;196.972;1010.3945;3
ACCE;13.372;196.976;2.31759;4.49152;-2.35589;3
MAGN;13.379;196.983;-30.87500;-11.06250;21.25000;3
GYRO;13.380;196.983;-2.50210;6.24304;4.48375;3
ACCE;13.383;196.986;2.47082;3.71580;-1.27372;3
AHRS;13.383;196.987;45.2913;-109.7262;-11.8032;0.14282;-0.77352;-0.36782;3
GYRO;13.388;196.992;-2.67315;6.40920;4.61692;3
PRES;13.389;196.992;1010.4004;3
ACCE;13.392;196.996;2.68151;3.10289;-0.22984;3
MAGN;13.400;197.003;-33.87500;-9.37500;17.37500;3
GYRO;13.400;197.004;-2.78432;6.58757;4.72565;3
ACCE;13.403;197.006;2.75812;2.70066;1.05345;3
AHRS;13.403;197.007;40.7993;-98.2280;-18.3817;0.11205;-0.73594;-0.35813;3
GYRO;13.408;197.012;-2.83930;6.74762;4.82584;3
PRES;13.408;197.012;1010.4063;3
ACCE;13.413;197.016;2.83473;2.48997;2.42293;3
MAGN;13.419;197.023;-36.18750;-6.81250;13.12500;3
GYRO;13.419;197.023;-2.85518;6.82825;4.92968;3
ACCE;13.423;197.026;3.06458;2.08774;3.71580;3
AHRS;13.423;197.027;36.0547;-86.7783;-23.9507;0.08446;-0.68567;-0.35135;3
GYRO;13.428;197.032;-2.84908;6.82336;5.02742;3
PRES;13.428;197.032;1010.4033;3
ACCE;13.432;197.036;3.49553;1.49398;4.42448;3
MAGN;13.439;197.043;-37.93750;-3.93750;8.62500;3
GYRO;13.439;197.043;-2.82831;6.79404;5.09584;3
ACCE;13.442;197.046;3.99353;0.91937;4.86502;3
AHRS;13.443;197.047;30.0300;-77.2786;-27.9627;0.05065;-0.63412;-0.33925;3
GYRO;13.448;197.052;-2.79532;6.78060;5.12394;3
PRES;13.449;197.052;1010.4155;3
ACCE;13.453;197.056;4.46279;0.38307;5.08528;3
GNSS;13.455;1491485944.800;39.993699;-0.073975;160.170;0.000;16.0;0.2;17;15
MAGN;13.461;197.063;-38.62500;-0.50000;3.93750;3
GYRO;13.462;197.063;-2.74156;6.80015;5.10928;3
GNSS;13.462;1491485944.800;39.993699;-0.073975;160.170;0.000;16.0;0.2;17;15
ACCE;13.463;197.067;4.97036;-0.30646;5.65032;3
AHRS;13.464;197.067;22.1333;-65.9776;-31.8720;0.00810;-0.55802;-0.32651;3
GYRO;13.468;197.072;-2.69514;6.82581;5.03597;3
PRES;13.469;197.072;1010.4189;3
ACCE;13.473;197.076;5.72693;-1.45567;6.37815;3
MAGN;13.479;197.083;-38.87500;3.31250;-1.12500;3
GYRO;13.480;197.083;-2.74156;6.72807;4.84050;3
ACCE;13.483;197.086;6.25365;-2.31759;6.99107;3
AHRS;13.483;197.087;15.6058;-58.1667;-33.1633;-0.02372;-0.49541;-0.31034;3
GYRO;13.489;197.092;-2.87840;6.49961;4.52040;3
PRES;13.489;197.092;1010.4194;3
ACCE;13.493;197.096;6.53138;-2.59531;8.00621;3
MAGN;13.500;197.103;-37.87500;7.62500;-6.12500;3
GYRO;13.500;197.104;-3.03234;6.15874;4.12945;3
ACCE;13.503;197.107;6.53138;-2.56658;9.34696;3
AHRS;13.504;197.107;7.3597;-49.4451;-33.3808;-0.06402;-0.41652;-0.28605;3
GYRO;13.509;197.112;-3.14229;5.69082;3.71284;3
PRES;13.509;197.112;1010.4204;3
ACCE;13.513;197.116;6.26323;-2.41336;9.97903;3
MAGN;13.519;197.123;-35.87500;10.93750;-10.00000;3
GYRO;13.520;197.123;-3.15573;5.16181;3.32433;3
ACCE;13.523;197.126;5.79397;-2.26970;10.33337;3
AHRS;13.523;197.127;1.7805;-42.5898;-33.8274;-0.09179;-0.35163;-0.27643;3
GYRO;13.528;197.132;-3.05310;4.70244;3.01034;3
PRES;13.529;197.133;1010.4146;3
ACCE;13.532;197.136;5.37259;-2.30801;10.43872;3
MAGN;13.539;197.143;-33.00000;14.31250;-13.68750;3
GYRO;13.540;197.143;-2.60962;4.10257;2.62550;3
ACCE;13.542;197.146;5.11401;-2.53785;10.37168;3
AHRS;13.543;197.147;-4.1753;-35.8849;-33.5400;-0.12201;-0.28477;-0.26357;3
GYRO;13.548;197.152;-2.60962;4.10257;2.62550;3
PRES;13.549;197.152;1010.4106;3
ACCE;13.552;197.156;4.90333;-2.95923;10.15141;3
MAGN;13.559;197.162;-30.75000;17.50000;-16.43750;3
GYRO;13.559;197.163;-2.18934;3.76293;2.36038;3
ACCE;13.563;197.167;4.70221;-3.23696;10.19930;3
AHRS;13.563;197.167;-8.0537;-31.3489;-33.6053;-0.14263;-0.23845;-0.25948;3
GYRO;13.568;197.172;-2.06717;3.58700;2.21500;3
PRES;13.569;197.172;1010.4102;3
ACCE;13.573;197.176;4.45322;-3.39977;10.18015;3
MAGN;13.580;197.183;-27.87500;19.62500;-18.68750;3
GYRO;13.580;197.184;-1.99020;3.40618;2.06717;3
ACCE;13.583;197.186;4.14676;-3.49553;10.14184;3
AHRS;13.584;197.187;-11.9479;-26.5757;-32.5270;-0.16126;-0.19108;-0.24811;3
GYRO;13.588;197.192;-1.93889;3.24614;1.92789;3
PRES;13.589;197.192;1010.4229;3
ACCE;13.593;197.196;3.86903;-3.51469;9.97903;3
MAGN;13.599;197.203;-25.43750;21.50000;-19.37500;3
GYRO;13.600;197.203;-1.90468;3.12152;1.80450;3
ACCE;13.603;197.206;3.50511;-3.62003;9.68215;3
AHRS;13.603;197.207;-14.7469;-22.6633;-32.0851;-0.17479;-0.15250;-0.24449;3
GYRO;13.608;197.212;-1.87291;3.05555;1.69821;3
PRES;13.608;197.212;1010.4297;3
ACCE;13.613;197.216;3.14119;-3.81157;9.43316;3
MAGN;13.619;197.223;-23.37500;23.50000;-20.00000;3
GYRO;13.620;197.223;-1.85581;3.03356;1.60169;3
ACCE;13.623;197.226;2.73897;-4.07972;9.35654;3
AHRS;13.623;197.227;-17.6646;-18.7816;-30.8404;-0.18890;-0.11515;-0.23507;3
GYRO;13.628;197.232;-1.85459;2.99813;1.51128;3
PRES;13.629;197.232;1010.4292;3
ACCE;13.633;197.236;2.37505;-4.29999;9.50019;3
MAGN;13.639;197.242;-21.75000;25.06250;-20.12500;3
GYRO;13.640;197.243;-1.86314;2.91871;1.41965;3
ACCE;13.643;197.246;2.15478;-4.53941;9.59596;3
AHRS;13.643;197.247;-19.9894;-15.2053;-30.4640;-0.20022;-0.08052;-0.23431;3
GYRO;13.648;197.252;-1.88024;2.80143;1.31947;3
PRES;13.649;197.252;1010.4370;3
ACCE;13.653;197.256;1.99198;-4.77883;9.86411;3
MAGN;13.660;197.263;-19.81250;25.93750;-20.12500;3
GYRO;13.660;197.264;-1.88391;2.65360;1.20218;3
ACCE;13.663;197.267;1.85790;-4.91290;10.11311;3
AHRS;13.665;197.268;-22.5990;-11.4845;-29.2755;-0.21342;-0.04566;-0.22760;3
GYRO;13.669;197.272;-1.84970;2.47767;1.08123;3
PRES;13.669;197.272;1010.4263;3
ACCE;13.673;197.276;1.74298;-5.04698;10.27591;3
MAGN;13.680;197.283;-18.12500;27.62500;-19.50000;3
GYRO;13.680;197.283;-1.78006;2.31029;0.96272;3
ACCE;13.683;197.286;1.68552;-5.23851;10.46745;3
AHRS;13.684;197.287;-24.7411;-8.2955;-29.0292;-0.22456;-0.01484;-0.22917;3
GYRO;13.689;197.292;-1.67988;2.15147;0.84055;3
PRES;13.689;197.292;1010.4209;3
ACCE;13.693;197.296;1.64721;-5.38217;10.55364;3
MAGN;13.700;197.303;-16.50000;28.81250;-19.62500;3
GYRO;13.700;197.303;-1.55771;1.99875;0.70983;3
ACCE;13.703;197.306;1.59933;-5.44920;10.63983;3
AHRS;13.703;197.307;-26.8387;-5.5177;-28.0350;-0.23625;0.01072;-0.22449;3
GYRO;13.709;197.312;-1.42698;1.83504;0.57299;3
LIGH;13.710;197.313;85798.0;3
PRES;13.711;197.314;1010.4199;3
ACCE;13.713;197.316;1.49398;-5.51624;10.53449;3
MAGN;13.719;197.322;-15.00000;29.50000;-19.62500;3
GYRO;13.720;197.323;-1.30725;1.65789;0.43616;3
ACCE;13.723;197.326;1.35991;-5.58328;10.64941;3
AHRS;13.724;197.327;-28.4907;-3.1492;-27.9854;-0.24512;0.03364;-0.22771;3
GYRO;13.729;197.332;-1.22051;1.43553;0.28588;3
PRES;13.729;197.332;1010.4219;3
ACCE;13.733;197.336;1.38864;-5.62159;10.76433;3
MAGN;13.739;197.343;-14.31250;30.37500;-19.06250;3
GYRO;13.740;197.343;-1.16553;1.12521;0.10996;3
WIFI;13.741;197.268;WAP116;20:17:FF:FF:F1:16;-68
WIFI;13.741;197.269;WAP124;20:17:FF:FF:F1:24;-84
WIFI;13.741;197.269;WAP320;20:17:FF:FF:F3:20;-68
WIFI;13.741;197.269;WAP123;20:17:FF:FF:F1:23;-77
WIFI;13.741;197.269;WAP065;20:17:FF:FF:F0:65;-85
WIFI;13.741;197.269;WAP240;20:17:FF:FF:F2:40;-83
WIFI;13.741;197.269;WAP143;20:17:FF:FF:F1:43;-84
WIFI;13.741;197.269;WAP265;20:17:FF:FF:F2:65;-85
WIFI;13.741;197.269;WAP131;20:17:FF:FF:F1:31;-76
WIFI;13.741;197.269;WAP110;20:17:FF:FF:F1:10;-72
WIFI;13.741;197.269;WAP058;20:17:FF:FF:F0:58;-78
WIFI;13.741;197.269;WAP314;20:17:FF:FF:F3:14;-72
WIFI;13.741;197.269;WAP192;20:17:FF:FF:F1:92;-63
WIFI;13.741;197.269;WAP014;20:17:FF:FF:F0:14;-77
WIFI;13.741;197.269;WAP173;20:17:FF:FF:F1:73;-89
WIFI;13.741;197.269;WAP008;20:17:FF:FF:F0:08;-78
WIFI;13.741;197.269;WAP205;20:17:FF:FF:F2:05;-89
WIFI;13.741;193.850;WAP010;20:17:FF:FF:F0:10;-76
WIFI;13.741;197.269;WAP029;20:17:FF:FF:F0:29;-80
WIFI;13.741;197.269;WAP129;20:17:FF:FF:F1:29;-86
WIFI;13.741;197.269;WAP214;20:17:FF:FF:F2:14;-74
WIFI;13.741;193.850;WAP234;20:17:FF:FF:F2:34;-80
WIFI;13.741;193.850;WAP018;20:17:FF:FF:F0:18;-88
WIFI;13.741;197.269;WAP031;20:17:FF:FF:F0:31;-87
WIFI;13.741;197.269;WAP227;20:17:FF:FF:F2:27;-88
WIFI;13.741;193.850;WAP033;20:17:FF:FF:F0:33;-81
WIFI;13.741;188.887;WAP216;20:17:FF:FF:F2:16;-85
WIFI;13.741;188.887;WAP017;20:17:FF:FF:F0:17;-86
WIFI;13.741;188.887;WAP176;20:17:FF:FF:F1:76;-87
WIFI;13.741;188.887;WAP111;20:17:FF:FF:F1:11;-87
WIFI;13.741;188.887;WAP233;20:17:FF:FF:F2:33;-89
WIFI;13.741;197.269;WAP257;20:17:FF:FF:F2:57;-78
WIFI;13.741;197.269;WAP011;20:17:FF:FF:F0:11;-88
WIFI;13.741;188.887;WAP319;20:17:FF:FF:F3:19;-90
WIFI;13.741;193.850;WAP206;20:17:FF:FF:F2:06;-81
WIFI;13.741;193.850;WAP032;20:17:FF:FF:F0:32;-82
WIFI;13.741;193.850;WAP219;20:17:FF:FF:F2:19;-84
WIFI;13.741;197.269;WAP066;20:17:FF:FF:F0:66;-90
WIFI;13.741;193.850;WAP209;20:17:FF:FF:F2:09;-88
WIFI;13.741;193.850;WAP122;20:17:FF:FF:F1:22;-86
WIFI;13.741;197.269;WAP130;20:17:FF:FF:F1:30;-78
WIFI;13.741;197.269;WAP210;20:17:FF:FF:F2:10;-79
WIFI;13.741;197.269;WAP026;20:17:FF:FF:F0:26;-88
WIFI;13.741;197.269;WAP201;20:17:FF:FF:F2:01;-86
WIFI;13.741;197.269;WAP036;20:17:FF:FF:F0:36;-87
WIFI;13.741;197.269;WAP266;20:17:FF:FF:F2:66;-87
ACCE;13.798;197.347;1.44610;-5.70778;10.63983;3
AHRS;13.798;197.347;-29.8138;-1.4922;-27.4499;-0.25287;0.04881;-0.22600;3
GYRO;13.799;197.352;-1.10200;0.77458;-0.09529;3
PRES;13.799;197.352;1010.4263;3
ACCE;13.799;197.356;1.47483;-5.81312;10.42914;3
MAGN;13.800;197.362;-13.06250;31.18750;-18.43750;3
GYRO;13.800;197.363;-1.02381;0.44593;-0.32132;3
ACCE;13.800;197.367;1.61848;-5.71735;9.96946;3
AHRS;13.800;197.367;-31.0221;-0.3562;-27.8707;-0.26027;0.06150;-0.23125;3
GYRO;13.800;197.372;-0.93829;0.17349;-0.53878;3
PRES;13.800;197.372;1010.4141;3
ACCE;13.800;197.376;1.78129;-5.58328;9.31823;3
MAGN;13.801;197.383;-12.06250;31.62500;-17.87500;3
GYRO;13.801;197.383;-0.87232;-0.00733;-0.72204;3
ACCE;13.801;197.386;2.04944;-5.65032;8.45632;3
AHRS;13.801;197.387;-31.9864;-0.7942;-28.3309;-0.26877;0.06097;-0.23339;3
GYRO;13.801;197.392;-0.86010;-0.10507;-0.87354;3
PRES;13.801;197.392;1010.4189;3
ACCE;13.801;197.396;2.26970;-5.73651;7.82425;3
MAGN;13.804;197.406;-11.68750;32.06250;-17.00000;3
GYRO;13.804;197.406;-0.99938;-0.07941;-1.15942;3
ACCE;13.805;197.409;2.28886;-5.77481;7.46033;3
AHRS;13.808;197.411;-33.0705;-1.5099;-29.6626;-0.27833;0.06064;-0.24174;3
GYRO;13.809;197.413;-1.10933;-0.02443;-1.28160;3
PRES;13.810;197.413;1010.4233;3
ACCE;13.813;197.416;2.19309;-5.84185;7.57525;3
MAGN;13.819;197.423;-11.93750;32.37500;-16.56250;3
GYRO;13.820;197.423;-1.21440;-0.01710;-1.38789;3
ACCE;13.823;197.426;2.23140;-5.86101;7.95833;3
AHRS;13.824;197.427;-34.1458;-3.3585;-31.2090;-0.29018;0.05196;-0.24874;3
GYRO;13.829;197.432;-1.31825;-0.10751;-1.49784;3
PRES;13.829;197.432;1010.4146;3
ACCE;13.832;197.436;2.33674;-5.93762;8.48505;3
MAGN;13.839;197.442;-11.68750;32.50000;-16.12500;3
GYRO;13.839;197.443;-1.39644;-0.28466;-1.63345;3
ACCE;13.843;197.447;2.57616;-6.17704;8.96389;3
AHRS;13.843;197.447;-35.4304;-4.5251;-33.1738;-0.30213;0.05076;-0.26021;3
GYRO;13.848;197.452;-1.40743;-0.50091;-1.81671;3
PRES;13.849;197.452;1010.4150;3
ACCE;13.853;197.456;2.88262;-6.44519;9.39485;3
MAGN;13.860;197.463;-12.50000;32.37500;-15.18750;3
GYRO;13.860;197.463;-1.34513;-0.75136;-2.05251;3
ACCE;13.862;197.466;3.24654;-6.81869;9.91199;3
AHRS;13.863;197.467;-36.5765;-7.0865;-35.7463;-0.31609;0.04028;-0.27239;3
GYRO;13.868;197.472;-1.22784;-1.06657;-2.34328;3
PRES;13.869;197.472;1010.4312;3
ACCE;13.872;197.476;3.52426;-7.16345;10.45787;3
MAGN;13.879;197.483;-13.62500;32.25000;-14.62500;3
GYRO;13.880;197.483;-1.07757;-1.45752;-2.66704;3
ACCE;13.882;197.486;3.51469;-7.22091;10.57279;3
AHRS;13.883;197.487;-37.7814;-9.8240;-38.7754;-0.33118;0.03066;-0.28677;3
SOUN;13.884;415.20;0.01267;56.04
GYRO;13.888;197.492;-0.90530;-1.85337;-2.96147;3
PRES;13.889;197.492;1010.4297;3
ACCE;13.893;197.496;3.20823;-7.16345;10.19930;3
MAGN;13.899;197.503;-15.43750;32.00000;-13.43750;3
GYRO;13.900;197.503;-0.71716;-2.14780;-3.14962;3
ACCE;13.903;197.506;2.97839;-7.13472;9.54808;3
AHRS;13.903;197.507;-37.9575;-14.4189;-42.8378;-0.34370;0.00735;-0.30461;3
GYRO;13.908;197.512;-0.53634;-2.30541;-3.21682;3
PRES;13.909;197.512;1010.4077;3
ACCE;13.912;197.516;2.81558;-7.14430;8.98304;3
MAGN;13.919;197.523;-17.06250;31.31250;-12.00000;3
GYRO;13.920;197.523;-0.40195;-2.33961;-3.18261;3
ACCE;13.923;197.526;2.81558;-7.08684;8.49463;3
AHRS;13.923;197.527;-37.7991;-19.5842;-47.1002;-0.35690;-0.01997;-0.32200;3
GYRO;13.928;197.532;-0.33720;-2.30541;-3.08365;3
PRES;13.929;197.532;1010.4185;3
ACCE;13.933;197.536;3.01669;-6.97192;8.46590;3
MAGN;13.939;197.543;-19.43750;30.62500;-10.81250;3
GYRO;13.940;197.543;-0.32620;-2.27608;-2.95903;3
ACCE;13.943;197.547;3.40934;-6.90488;8.51378;3
AHRS;13.943;197.547;-37.0094;-24.5050;-51.4293;-0.36676;-0.04674;-0.34140;3
GYRO;13.948;197.552;-0.32254;-2.30418;-2.84663;3
PRES;13.949;197.552;1010.4268;3
ACCE;13.953;197.556;3.96480;-6.96234;8.69574;3
MAGN;13.959;197.563;-21.75000;29.93750;-9.50000;3
GYRO;13.959;197.563;-0.26878;-2.34817;-2.76966;3
ACCE;13.963;197.566;4.48195;-7.04853;8.68616;3
AHRS;13.963;197.567;-35.9601;-29.3088;-54.9658;-0.37599;-0.07566;-0.35539;3
GYRO;13.968;197.572;-0.16982;-2.36527;-2.73545;3
PRES;13.969;197.572;1010.4170;3
ACCE;13.972;197.576;4.71179;-7.05811;8.81066;3
MAGN;13.979;197.583;-24.25000;28.37500;-8.18750;3
GYRO;13.980;197.583;-0.06964;-2.37627;-2.72324;3
ACCE;13.983;197.587;4.89375;-6.92403;8.88728;3
AHRS;13.984;197.588;-34.7137;-33.5629;-58.3450;-0.38372;-0.10140;-0.37023;3
GYRO;13.988;197.592;0.02566;-2.41292;-2.71713;3
PRES;13.989;197.592;1010.4033;3
ACCE;13.993;197.596;5.07571;-6.82826;9.14585;3
MAGN;13.999;197.603;-26.00000;26.93750;-7.00000;3
GYRO;14.000;197.603;0.12462;-2.47645;-2.72324;3
ACCE;14.003;197.606;5.27682;-6.76123;9.13627;3
AHRS;14.004;197.607;-33.0828;-37.9217;-61.1670;-0.39028;-0.13115;-0.38163;3
GYRO;14.008;197.612;0.23335;-2.55830;-2.74034;3
PRES;14.009;197.612;1010.4131;3
ACCE;14.013;197.616;5.60243;-6.51223;8.92558;3
MAGN;14.019;197.623;-27.68750;25.50000;-5.81250;3
GYRO;14.020;197.623;0.31154;-2.66093;-2.75134;3
ACCE;14.023;197.626;6.02381;-6.20577;8.38928;3
AHRS;14.023;197.627;-31.2256;-41.3973;-63.7083;-0.39350;-0.15627;-0.39468;3
GYRO;14.028;197.632;0.32987;-2.80265;-2.75012;3
PRES;14.029;197.632;1010.4229;3
ACCE;14.033;197.636;6.47392;-5.87058;7.64229;3
MAGN;14.039;197.642;-29.00000;23.87500;-4.37500;3
GYRO;14.039;197.643;0.30910;-2.90650;-2.74278;3
ACCE;14.043;197.647;6.74207;-5.52582;6.66546;3
AHRS;14.043;197.647;-28.9397;-45.5500;-65.8136;-0.39706;-0.18953;-0.40382;3
GYRO;14.049;197.652;0.27611;-2.89061;-2.72079;3
PRES;14.049;197.653;1010.4238;3
ACCE;14.053;197.656;6.94318;-5.12359;5.80354;3
MAGN;14.059;197.663;-30.18750;22.12500;-3.06250;3
GYRO;14.060;197.663;0.15638;-2.50821;-2.58396;3
LIGH;14.062;197.665;18700.0;3
ACCE;14.064;197.668;7.07726;-4.75967;5.48751;3
AHRS;14.065;197.668;-26.7466;-49.5349;-67.9424;-0.40192;-0.22066;-0.41326;3
GYRO;14.068;197.672;0.15638;-2.50821;-2.58396;3
PRES;14.069;197.672;1010.4355;3
ACCE;14.073;197.676;7.25922;-4.55856;5.48751;3
MAGN;14.079;197.683;-31.18750;20.81250;-1.56250;3
GYRO;14.080;197.683;-0.06720;-2.22111;-2.42758;3
ACCE;14.083;197.686;7.54652;-4.44364;5.51624;3
AHRS;14.083;197.687;-24.4810;-53.1551;-69.5807;-0.40519;-0.25089;-0.42078;3
GYRO;14.088;197.692;-0.16249;-2.22111;-2.39704;3
PRES;14.089;197.692;1010.4385;3
ACCE;14.093;197.696;7.80510;-4.38618;5.59285;3
MAGN;14.099;197.703;-32.37500;19.37500;-0.25000;3
GYRO;14.100;197.703;-0.22235;-2.15025;-2.40192;3
ACCE;14.103;197.707;8.07325;-4.40533;5.87058;3
AHRS;14.103;197.707;-22.5434;-56.2362;-71.4619;-0.40986;-0.27452;-0.43034;3
GYRO;14.108;197.712;-0.24068;-2.18201;-2.44957;3
PRES;14.109;197.712;1010.4219;3
ACCE;14.113;197.716;8.38928;-4.45322;6.14831;3
MAGN;14.119;197.722;-33.31250;18.06250;1.50000;3
GYRO;14.119;197.723;-0.21502;-2.24798;-2.55586;3
ACCE;14.122;197.726;8.85855;-4.55856;6.16746;3
AHRS;14.123;197.727;-20.4883;-59.3086;-73.0515;-0.41398;-0.29926;-0.43828;3
GYRO;14.128;197.732;-0.13439;-2.29441;-2.71469;3
PRES;14.129;197.732;1010.4316;3
ACCE;14.133;197.736;9.14585;-4.35745;5.94720;3
MAGN;14.139;197.743;-33.93750;16.43750;3.31250;3
GYRO;14.140;197.743;-0.02199;-2.29197;-2.88573;3
ACCE;14.143;197.747;9.18416;-3.92649;5.64074;3
AHRS;14.144;197.747;-18.4933;-61.9920;-74.8957;-0.41841;-0.31978;-0.44875;3
GYRO;14.148;197.752;0.08919;-2.25776;-3.02989;3
PRES;14.149;197.752;1010.4341;3
ACCE;14.153;197.756;9.28950;-3.36146;5.22894;3
MAGN;14.159;197.763;-34.62500;14.87500;4.93750;3
GYRO;14.160;197.763;0.18204;-2.22599;-3.13740;3
ACCE;14.163;197.766;9.27993;-2.73897;4.73094;3
AHRS;14.163;197.767;-15.7137;-65.0272;-76.2252;-0.41933;-0.34779;-0.45777;3
GYRO;14.168;197.772;0.24190;-2.21866;-3.20949;3
PRES;14.169;197.772;1010.4282;3
ACCE;14.172;197.776;9.20331;-2.24097;4.07014;3
MAGN;14.180;197.783;-35.37500;12.81250;6.81250;3
GYRO;14.180;197.784;0.26512;-2.20034;-3.25469;3
ACCE;14.182;197.786;9.32781;-1.90578;3.35188;3
AHRS;14.183;197.787;-12.6057;-67.5725;-77.5572;-0.41732;-0.37375;-0.46980;3
GYRO;14.188;197.792;0.25045;-2.16368;-3.29867;3
PRES;14.188;197.792;1010.4287;3
ACCE;14.193;197.796;9.50019;-1.70467;2.69108;3
MAGN;14.199;197.803;-35.31250;10.56250;8.62500;3
GYRO;14.199;197.803;0.20036;-2.10260;-3.34754;3
ACCE;14.202;197.806;9.59596;-1.47483;2.29843;3
AHRS;14.203;197.807;-9.1912;-70.2589;-78.4241;-0.41338;-0.40299;-0.47966;3
GYRO;14.208;197.812;0.12706;-2.01463;-3.39763;3
PRES;14.208;197.812;1010.4243;3
ACCE;14.212;197.816;9.63427;-1.16837;2.25055;3
MAGN;14.219;197.823;-35.81250;8.37500;10.37500;3
GYRO;14.220;197.824;0.05620;-1.91079;-3.44039;3
ACCE;14.223;197.826;9.64384;-0.86191;2.46124;3
AHRS;14.224;197.827;-5.7809;-73.0111;-79.5282;-0.41119;-0.43078;-0.49042;3
GYRO;14.228;197.832;0.01466;-1.78739;-3.46971;3
PRES;14.229;197.832;1010.4229;3
ACCE;14.233;197.836;9.63427;-0.55545;2.84431;3
MAGN;14.239;197.842;-36.18750;6.50000;11.87500;3
GYRO;14.239;197.843;0.02321;-1.67255;-3.49048;3
ACCE;14.243;197.847;9.53850;-0.41180;3.23696;3
AHRS;14.243;197.847;-2.1660;-75.2304;-80.2996;-0.40492;-0.45680;-0.50185;3
GYRO;14.248;197.852;0.08674;-1.59069;-3.51003;3
PRES;14.249;197.852;1010.4199;3
ACCE;14.253;197.856;9.37569;-0.30646;3.35188;3
MAGN;14.259;197.863;-36.31250;4.25000;13.50000;3
GYRO;14.260;197.863;0.19059;-1.52472;-3.52591;3
ACCE;14.262;197.866;9.26077;-0.14365;3.19865;3
AHRS;14.263;197.867;1.3306;-76.7754;-81.4208;-0.39810;-0.47662;-0.51667;3
GYRO;14.268;197.872;0.30788;-1.44164;-3.53691;3
PRES;14.268;197.872;1010.4268;3
ACCE;14.273;197.876;9.21289;0.05746;3.17950;3
MAGN;14.279;197.883;-36.12500;2.06250;14.37500;3
GYRO;14.279;197.883;0.42150;-1.36956;-3.54791;3
ACCE;14.282;197.886;9.12670;0.34477;3.10289;3
AHRS;14.283;197.887;5.1247;-78.4499;-81.8267;-0.38756;-0.50008;-0.52820;3
GYRO;14.288;197.892;0.52779;-1.34513;-3.56867;3
PRES;14.288;197.892;1010.4282;3
ACCE;14.293;197.896;8.99262;0.67995;2.79643;3
MAGN;14.299;197.903;-36.18750;-0.43750;15.87500;3
GYRO;14.299;197.903;0.62675;-1.35246;-3.59311;3
ACCE;14.303;197.906;9.05008;1.04387;2.50912;3
AHRS;14.303;197.907;8.5687;-79.4305;-82.5330;-0.37707;-0.51684;-0.54182;3
GYRO;14.308;197.912;0.71227;-1.37811;-3.61999;3
PRES;14.309;197.913;1010.4199;3
ACCE;14.312;197.916;9.16500;1.36948;2.43251;3
MAGN;14.320;197.922;-35.56250;-2.56250;16.93750;3
GYRO;14.321;197.923;0.78191;-1.44775;-3.67741;3
ACCE;14.325;197.926;9.24162;1.67594;2.04944;3
AHRS;14.325;197.927;12.5576;-80.9540;-82.3185;-0.36204;-0.54055;-0.55108;3
GYRO;14.328;197.932;0.83322;-1.54182;-3.78370;3
PRES;14.329;197.932;1010.4385;3
ACCE;14.333;197.936;9.30866;1.95367;1.74298;3
MAGN;14.339;197.943;-34.50000;-5.25000;18.00000;3
GYRO;14.340;197.943;0.87232;-1.70920;-4.07203;3
ACCE;14.343;197.947;9.27035;2.20267;1.50356;3
AHRS;14.343;197.947;16.2252;-82.3562;-82.4335;-0.34959;-0.56029;-0.56087;3
GYRO;14.348;197.952;0.87232;-1.70920;-4.07203;3
PRES;14.349;197.952;1010.4321;3
ACCE;14.353;197.956;8.80109;2.61447;1.00556;3
MAGN;14.359;197.963;-33.31250;-8.06250;18.75000;3
GYRO;14.360;197.963;0.82833;-1.81183;-4.32737;3
ACCE;14.363;197.966;8.14029;3.20823;0.55545;3
AHRS;14.363;197.967;20.8131;-84.4550;-81.8896;-0.33216;-0.58695;-0.56898;3
GYRO;14.368;197.972;0.80756;-1.76174;-4.35547;3
PRES;14.369;197.972;1010.4453;3
ACCE;14.373;197.977;7.53695;3.72538;0.17238;3
MAGN;14.379;197.983;-32.00000;-10.62500;20.18750;3
GYRO;14.379;197.983;0.80512;-1.64567;-4.32859;3
ACCE;14.383;197.986;7.14430;4.12760;0.00000;3
AHRS;14.383;197.987;25.3622;-86.7246;-81.4911;-0.31630;-0.61167;-0.57715;3
GYRO;14.388;197.992;0.82222;-1.51739;-4.27850;3
PRES;14.389;197.992;1010.4336;3
ACCE;14.393;197.996;6.75165;4.54898;0.22984;3
MAGN;14.399;198.003;-30.56250;-12.68750;20.81250;3
GYRO;14.399;198.003;0.84544;-1.45752;-4.23207;3
ACCE;14.402;198.006;6.35900;5.00867;0.36392;3
AHRS;14.403;198.007;30.1787;-88.9760;-80.5909;-0.29593;-0.63616;-0.58461;3
GYRO;14.408;198.012;0.86865;-1.47829;-4.19420;3
LIGH;14.409;198.013;50028.0;3
PRES;14.410;198.014;1010.4219;3
ACCE;14.412;198.016;6.10043;5.32470;0.13408;3
MAGN;14.419;198.023;-29.37500;-15.56250;22.18750;3
GYRO;14.419;198.023;0.89553;-1.53205;-4.16732;3
ACCE;14.423;198.027;5.82270;5.53539;-0.24900;3
AHRS;14.423;198.027;35.1572;-90.9929;-79.4769;-0.27186;-0.65816;-0.59282;3
GYRO;14.428;198.032;0.93096;-1.55282;-4.14044;3
PRES;14.428;198.032;1010.4263;3
ACCE;14.433;198.036;5.55455;5.86101;-0.38307;3
SOUN;14.435;989.93;0.03021;63.58
MAGN;14.440;198.043;-27.62500;-17.81250;23.37500;3
GYRO;14.440;198.044;0.96395;-1.57603;-4.10746;3
ACCE;14.443;198.046;5.25767;6.26323;-0.63207;3
AHRS;14.443;198.047;39.9722;-93.8019;-77.8377;-0.24939;-0.68060;-0.59756;3
GYRO;14.448;198.052;0.97494;-1.60902;-4.08547;3
PRES;14.448;198.052;1010.4150;3
ACCE;14.452;198.056;4.87459;6.54096;-0.97683;3
GNSS;14.455;1491485945.801;39.993703;-0.073979;159.320;0.000;16.0;0.3;17;17
MAGN;14.460;198.063;-25.93750;-19.31250;24.56250;3
GNSS;14.461;1491485945.801;39.993703;-0.073979;159.320;0.000;16.0;0.3;17;17
GYRO;14.462;198.063;0.95906;-1.62368;-4.06225;3
ACCE;14.463;198.067;4.69264;6.70376;-1.05345;3
AHRS;14.464;198.067;44.8606;-96.9958;-75.5508;-0.22421;-0.70206;-0.60108;3
GYRO;14.468;198.072;0.93340;-1.64201;-4.03782;3
PRES;14.468;198.072;1010.4238;3
ACCE;14.473;198.076;4.47237;6.79953;-0.92895;3
MAGN;14.479;198.082;-24.06250;-20.50000;25.31250;3
GYRO;14.479;198.083;0.91874;-1.67011;-4.03049;3
ACCE;14.483;198.086;4.04141;6.74207;-1.15879;3
AHRS;14.483;198.087;48.8988;-100.5180;-72.9583;-0.20340;-0.72016;-0.60191;3
GYRO;14.488;198.092;0.93096;-1.63956;-4.02927;3
PRES;14.488;198.092;1010.4170;3
ACCE;14.493;198.096;3.65834;6.82826;-1.06303;3
MAGN;14.499;198.103;-21.68750;-22.06250;26.50000;3
GYRO;14.500;198.103;0.98227;-1.55648;-4.01949;3
ACCE;14.503;198.106;3.05500;7.13472;-0.82361;3
AHRS;14.503;198.107;53.4663;-105.0180;-69.4671;-0.17875;-0.73836;-0.60303;3
GYRO;14.508;198.112;1.06535;-1.46852;-3.97429;3
PRES;14.509;198.112;1010.4277;3
ACCE;14.513;198.116;2.34632;7.52737;-0.94810;3
MAGN;14.519;198.122;-18.31250;-23.00000;27.00000;3
GYRO;14.519;198.123;1.16553;-1.37200;-3.87289;3
ACCE;14.523;198.127;1.94409;7.89129;-1.12049;3
AHRS;14.523;198.127;57.4360;-110.3560;-65.1676;-0.15653;-0.75440;-0.60206;3
GYRO;14.528;198.132;1.26571;-1.29626;-3.72994;3
PRES;14.528;198.132;1010.4346;3
ACCE;14.532;198.136;1.62806;7.97748;-1.85790;3
MAGN;14.539;198.143;-15.87500;-23.68750;28.18750;3
GYRO;14.540;198.143;1.33046;-1.24617;-3.59067;3
ACCE;14.543;198.146;1.43652;7.98706;-2.41336;3
AHRS;14.543;198.147;61.9112;-117.1895;-58.6427;-0.12474;-0.76942;-0.60161;3
GYRO;14.548;198.152;1.33291;-1.16187;-3.46849;3
PRES;14.549;198.152;1010.4302;3
ACCE;14.553;198.156;1.26414;8.01579;-2.30801;3
MAGN;14.559;198.163;-12.81250;-24.06250;29.06250;3
GYRO;14.559;198.163;1.29015;-1.09711;-3.36220;3
ACCE;14.563;198.166;0.96726;8.00621;-2.27928;3
AHRS;14.563;198.167;64.5412;-125.3058;-51.0480;-0.10228;-0.78342;-0.59533;3
GYRO;14.568;198.172;1.23395;-1.07024;-3.26813;3
PRES;14.569;198.172;1010.4243;3
ACCE;14.573;198.176;0.60334;7.98706;-2.17394;3
MAGN;14.579;198.183;-10.31250;-24.25000;30.43750;3
GYRO;14.580;198.183;1.20096;-1.02625;-3.16062;3
ACCE;14.582;198.186;0.36392;7.99663;-1.93451;3
AHRS;14.583;198.187;67.0933;-135.7680;-40.7804;-0.07400;-0.79622;-0.58920;3
GYRO;14.588;198.192;1.22662;-0.95784;-3.03967;3
PRES;14.589;198.192;1010.4355;3
ACCE;14.593;198.196;0.22984;7.89129;-1.52271;3
MAGN;14.599;198.203;-7.93750;-24.18750;31.43750;3
GYRO;14.599;198.203;1.52105;-0.80879;-2.86862;3
ACCE;14.602;198.206;0.22984;7.68060;-1.13006;3
AHRS;14.603;198.207;68.2751;-145.7809;-31.1752;-0.05354;-0.80633;-0.58205;3
GYRO;14.608;198.212;1.52105;-0.80879;-2.86862;3
PRES;14.608;198.212;1010.4351;3
ACCE;14.612;198.216;0.25857;7.32626;-0.82361;3
MAGN;14.619;198.223;-6.25000;-23.62500;32.81250;3
GYRO;14.620;198.223;2.09282;-0.71593;-2.88573;3
ACCE;14.623;198.227;0.12450;7.07726;-1.15879;3
AHRS;14.624;198.228;69.2130;-156.6459;-20.3011;-0.02890;-0.81368;-0.57684;3
GYRO;14.628;198.232;2.41780;-0.69639;-2.91749;3
PRES;14.628;198.232;1010.4497;3
ACCE;14.632;198.236;-0.36392;7.04853;-1.84832;3
MAGN;14.640;198.243;-4.43750;-23.37500;33.37500;3
GYRO;14.640;198.243;2.71835;-0.68906;-2.90894;3
ACCE;14.642;198.246;-1.07260;7.13472;-2.37505;3
AHRS;14.643;198.247;67.9119;-167.1841;-9.7865;-0.00820;-0.82660;-0.56094;3
GYRO;14.648;198.252;2.96270;-0.70738;-2.83075;3
PRES;14.648;198.252;1010.4380;3
ACCE;14.653;198.256;-1.59933;7.10599;-2.97839;3
MAGN;14.659;198.263;-3.06250;-22.81250;34.43750;3
GYRO;14.660;198.263;3.13740;-0.74526;-2.70491;3
ACCE;14.662;198.266;-1.94409;7.01022;-3.62003;3
AHRS;14.663;198.267;65.6677;-178.3064;1.5175;0.01914;-0.83997;-0.54193;3
GYRO;14.668;198.272;3.23270;-0.77824;-2.57663;3
PRES;14.669;198.272;1010.4302;3
ACCE;14.673;198.276;-2.19309;6.83784;-4.19464;3
MAGN;14.679;198.282;-1.68750;-22.12500;35.18750;3
GYRO;14.680;198.283;3.24369;-0.78557;-2.46423;3
ACCE;14.683;198.286;-2.25055;6.56011;-4.75010;3
AHRS;14.683;198.287;61.9520;175.0920;8.1094;-0.03859;0.85601;0.51552;3
GYRO;14.688;198.292;3.19971;-0.72326;-2.37260;3
PRES;14.689;198.292;1010.4253;3
ACCE;14.693;198.296;-2.33674;6.47392;-5.15232;3
MAGN;14.699;198.303;-0.31250;-20.37500;35.93750;3
GYRO;14.700;198.304;3.14229;-0.55711;-2.27975;3
ACCE;14.703;198.306;-2.42293;6.58884;-5.33428;3
AHRS;14.703;198.307;57.4707;168.8563;14.2505;-0.06193;0.87176;0.48536;3
GYRO;14.708;198.312;3.10564;-0.31154;-2.14536;3
PRES;14.709;198.312;1010.4233;3
ACCE;14.712;198.316;-2.52828;6.64630;-5.80354;3
MAGN;14.719;198.322;1.06250;-18.50000;36.68750;3
GYRO;14.719;198.323;3.09342;-0.04032;-1.96576;3
ACCE;14.723;198.327;-2.58574;6.52181;-6.56011;3
AHRS;14.723;198.327;53.4085;165.9877;17.2559;-0.07882;0.88486;0.45733;3
GYRO;14.728;198.332;3.08976;0.27489;-1.76784;3
PRES;14.729;198.332;1010.4194;3
ACCE;14.733;198.336;-2.75812;6.29196;-7.27837;3
MAGN;14.740;198.343;2.25000;-16.18750;37.12500;3
GYRO;14.740;198.344;3.07387;0.62186;-1.57237;3
ACCE;14.743;198.346;-2.76770;6.10043;-7.84340;3
AHRS;14.743;198.347;48.9392;163.8628;19.8776;-0.09827;0.89768;0.42601;3
GYRO;14.748;198.352;3.04211;0.97005;-1.39644;3
PRES;14.749;198.352;1010.4302;3
ACCE;14.752;198.356;-2.44209;6.04296;-8.27436;3
MAGN;14.759;198.363;2.62500;-13.81250;37.37500;3
GYRO;14.759;198.363;3.00301;1.30725;-1.25472;3
LIGH;14.761;198.365;18426.0;3
ACCE;14.763;198.367;-2.12605;6.05254;-8.59040;3
AHRS;14.764;198.368;45.0638;163.9414;20.9859;-0.11393;0.90906;0.39659;3
GYRO;14.768;198.372;2.95048;1.60047;-1.12033;3
PRES;14.769;198.372;1010.4229;3
ACCE;14.773;198.376;-1.95367;5.96635;-9.06924;3
MAGN;14.779;198.383;3.12500;-11.06250;38.12500;3
GYRO;14.780;198.383;2.87595;1.88880;-0.96150;3
ACCE;14.783;198.386;-1.82917;5.75566;-9.60554;3
AHRS;14.784;198.387;40.8879;165.0699;21.6470;-0.12989;0.92107;0.36303;3
GYRO;14.788;198.392;2.77333;2.20645;-0.80879;3
PRES;14.789;198.392;1010.4331;3
ACCE;14.793;198.396;-1.74298;5.62159;-10.02692;3
MAGN;14.803;198.406;2.50000;-8.68750;38.43750;3
GYRO;14.803;198.406;2.65604;2.50088;-0.68050;3
ACCE;14.805;198.409;-1.69509;5.46836;-10.06522;3
AHRS;14.808;198.411;36.8391;167.2513;22.1002;-0.14629;0.93214;0.32839;3
GYRO;14.809;198.413;2.52287;2.76478;-0.55589;3
PRES;14.810;198.413;1010.4277;3
ACCE;14.813;198.416;-1.58017;5.23851;-9.98861;3
MAGN;14.819;198.423;1.37500;-6.31250;38.37500;3
GYRO;14.820;198.423;2.37016;3.04455;-0.42272;3
ACCE;14.823;198.427;-1.31202;5.09486;-9.84496;3
AHRS;14.823;198.427;33.7523;169.6349;22.3331;-0.15884;0.94006;0.30038;3
GYRO;14.829;198.432;2.20767;3.36220;-0.29444;3
PRES;14.829;198.432;1010.4287;3
ACCE;14.833;198.436;-0.98641;4.95121;-9.89284;3
MAGN;14.840;198.443;-0.37500;-4.06250;38.68750;3
GYRO;14.840;198.443;2.04273;3.64931;-0.16982;3
ACCE;14.843;198.446;-0.77572;4.75010;-9.94073;3
AHRS;14.843;198.447;30.9224;172.9288;22.4169;-0.17086;0.94682;0.27256;3
GYRO;14.849;198.452;1.87047;3.88510;-0.04520;3
PRES;14.849;198.452;1010.4214;3
ACCE;14.853;198.456;-0.50757;4.47237;-9.77792;3
MAGN;14.860;198.463;-2.25000;-2.06250;38.93750;3
GYRO;14.860;198.463;1.47829;4.30660;0.16738;3
ACCE;14.863;198.466;0.13408;4.26168;-9.21289;3
AHRS;14.864;198.467;28.3484;176.9669;22.6680;0.18412;-0.95159;-0.24505;3
GYRO;14.868;198.472;1.47829;4.30660;0.16738;3
PRES;14.868;198.472;1010.4185;3
ACCE;14.873;198.476;0.83318;4.14676;-8.95431;3
SOUN;14.875;536.86;0.01638;58.27
MAGN;14.879;198.482;-4.25000;-0.68750;38.37500;3
GYRO;14.879;198.483;1.20340;4.27728;0.26634;3
ACCE;14.882;198.486;1.51314;3.95522;-9.37569;3
AHRS;14.883;198.487;26.5735;-178.2993;22.3136;0.19164;-0.95407;-0.22266;3
GYRO;14.888;198.492;1.17164;4.10257;0.24312;3
PRES;14.888;198.492;1010.4331;3
ACCE;14.892;198.496;1.73340;3.81157;-10.54406;3
MAGN;14.899;198.503;-6.75000;0.56250;37.75000;3
GYRO;14.900;198.503;1.17775;4.06470;0.16860;3
ACCE;14.902;198.506;1.61848;4.06057;-11.11867;3
AHRS;14.903;198.507;25.0187;-173.1339;22.0632;0.19920;-0.95402;-0.20103;3
GYRO;14.908;198.512;1.18630;4.19787;0.12217;3
PRES;14.909;198.512;1010.4365;3
ACCE;14.913;198.516;1.53229;4.31914;-11.12825;3
MAGN;14.919;198.522;-9.75000;1.81250;37.25000;3
GYRO;14.919;198.523;1.17653;4.43122;0.16860;3
ACCE;14.923;198.527;1.75256;4.21380;-10.84095;3
AHRS;14.923;198.527;23.5874;-168.8279;21.8587;0.20425;-0.95280;-0.18166;3
GYRO;14.928;198.532;1.14965;4.71954;0.29444;3
PRES;14.929;198.532;1010.4292;3
ACCE;14.933;198.536;2.07817;3.94564;-10.33337;3
MAGN;14.939;198.543;-11.06250;-0.25000;28.56250;3
GYRO;14.940;198.543;1.11911;5.08362;0.45326;3
ACCE;14.943;198.546;2.41336;3.70622;-9.41400;3
AHRS;14.943;198.547;22.1437;-164.3077;22.5552;0.21584;-0.94830;-0.16037;3
GYRO;14.948;198.552;1.11544;5.50634;0.61453;3
PRES;14.948;198.552;1010.4341;3
ACCE;14.952;198.556;2.95923;3.38061;-8.44674;3
MAGN;14.959;198.563;-14.12500;0.56250;26.62500;3
GYRO;14.960;198.564;1.15209;5.92906;0.76480;3
ACCE;14.962;198.566;3.71580;3.03585;-7.46033;3
AHRS;14.963;198.567;20.7814;-158.4187;22.5796;0.22227;-0.94090;-0.13769;3
GYRO;14.968;198.572;1.21073;6.23327;0.91141;3
PRES;14.969;198.572;1010.4175;3
ACCE;14.973;198.576;4.86502;2.84431;-6.50265;3
MAGN;14.979;198.583;-17.81250;1.25000;24.37500;3
GYRO;14.980;198.583;1.22906;6.23938;1.02992;3
ACCE;14.983;198.586;6.45477;2.48997;-5.83228;3
AHRS;14.983;198.587;19.2984;-151.6249;22.5738;0.22736;-0.92926;-0.11207;3
GYRO;14.988;198.592;1.11788;5.80444;1.00671;3
PRES;14.989;198.592;1010.4219;3
ACCE;14.993;198.596;7.64229;2.45166;-6.31112;3
MAGN;14.999;198.603;-21.06250;2.37500;22.00000;3
GYRO;15.000;198.603;0.95173;5.15448;0.81245;3
ACCE;15.003;198.607;8.09240;2.82516;-6.98149;3
AHRS;15.003;198.607;17.5345;-144.2967;22.4558;0.22900;-0.91363;-0.08331;3
GYRO;15.008;198.612;0.82833;4.56561;0.54367;3
PRES;15.009;198.612;1010.4390;3
ACCE;15.013;198.616;8.38928;3.15077;-7.68060;3
MAGN;15.019;198.623;-23.75000;3.06250;18.87500;3
GYRO;15.020;198.623;0.75869;4.18076;0.28588;3
ACCE;15.023;198.627;8.33182;3.23696;-8.03494;3
AHRS;15.024;198.628;16.0728;-137.7254;22.1377;0.22679;-0.89670;-0.05942;3
GYRO;15.028;198.632;0.70250;4.00850;0.10385;3
PRES;15.029;198.632;1010.4365;3
ACCE;15.033;198.636;8.09240;3.17950;-8.00621;3
MAGN;15.039;198.643;-25.68750;4.00000;16.25000;3
GYRO;15.040;198.643;0.61942;4.00728;0.04032;3
ACCE;15.043;198.646;7.69975;2.87304;-7.92002;3
AHRS;15.043;198.647;15.2586;-132.9841;22.5855;0.22991;-0.88092;-0.04197;3
GYRO;15.048;198.652;0.51435;4.18565;0.08430;3
PRES;15.049;198.652;1010.4458;3
ACCE;15.053;198.656;7.39329;2.66235;-7.46991;3
MAGN;15.059;198.663;-28.12500;4.93750;13.12500;3
GYRO;15.060;198.663;0.39951;4.53262;0.18570;3
ACCE;15.062;198.666;7.55610;2.45166;-6.61757;3
AHRS;15.063;198.667;14.7762;-129.0437;23.4972;0.23645;-0.86524;-0.02679;3
GYRO;15.068;198.672;0.28955;4.95045;0.33109;3
PRES;15.069;198.672;1010.4424;3
ACCE;15.073;198.676;8.21690;2.34632;-5.77481;3
MAGN;15.079;198.683;-30.00000;6.12500;10.00000;3
GYRO;15.080;198.683;0.19548;5.26322;0.50091;3
ACCE;15.083;198.686;9.36612;2.48039;-4.99909;3
AHRS;15.083;198.687;14.3759;-123.8304;23.7902;0.23806;-0.84438;-0.01175;3
GYRO;15.089;198.692;0.13683;5.33530;0.61575;3
PRES;15.089;198.693;1010.4331;3
ACCE;15.092;198.696;10.27591;2.71024;-4.28083;3
MAGN;15.099;198.703;-31.43750;6.62500;6.75000;3
GYRO;15.100;198.703;0.14661;5.19358;0.60231;3
ACCE;15.103;198.707;10.76433;2.69108;-3.68707;3
AHRS;15.104;198.708;13.7712;-117.6843;23.7541;0.23555;-0.81862;0.00532;3
GYRO;15.108;198.712;0.21991;4.93457;0.46426;3
LIGH;15.109;198.713;16170.0;3
PRES;15.110;198.714;1010.4419;3
ACCE;15.113;198.716;11.09952;2.62405;-3.34231;3
MAGN;15.119;198.723;-32.68750;7.25000;3.50000;3
GYRO;15.120;198.723;0.40439;4.30171;-0.02199;3
ACCE;15.123;198.726;11.12825;2.60489;-3.18908;3
AHRS;15.123;198.727;13.1324;-111.5710;23.6473;0.23126;-0.79091;0.02190;3
GYRO;15.128;198.732;0.40439;4.30171;-0.02199;3
PRES;15.129;198.732;1010.4409;3
ACCE;15.132;198.736;10.86010;2.63362;-3.24654;3
MAGN;15.139;198.743;-33.81250;7.43750;-0.37500;3
GYRO;15.140;198.743;0.44471;3.77515;-0.44593;3
ACCE;15.143;198.746;10.52491;2.56658;-3.18908;3
AHRS;15.143;198.747;13.0212;-106.6058;24.1099;0.23264;-0.76492;0.03509;3
GYRO;15.148;198.752;0.44471;3.77515;-0.57421;3
PRES;15.149;198.752;1010.4326;3
ACCE;15.157;198.757;10.10353;2.57616;-3.20823;3
MAGN;15.159;198.763;-34.25000;7.31250;-3.43750;3
GYRO;15.160;198.763;0.36408;3.53813;-0.64263;3
ACCE;15.163;198.766;9.65342;2.62405;-3.16992;3
AHRS;15.163;198.767;13.4283;-102.3574;24.7675;0.23753;-0.74004;0.04455;3
GYRO;15.169;198.772;0.30910;3.54791;-0.65363;3
PRES;15.169;198.772;1010.4287;3
ACCE;15.173;198.776;9.45231;2.66235;-2.94008;3
MAGN;15.179;198.783;-34.81250;7.06250;-6.68750;3
GYRO;15.180;198.783;0.25290;3.59800;-0.62186;3
ACCE;15.183;198.786;9.42358;2.91135;-2.51870;3
AHRS;15.184;198.787;14.1527;-99.1700;25.7064;0.24595;-0.71887;0.05168;3
GYRO;15.189;198.792;0.21014;3.61632;-0.57055;3
PRES;15.189;198.792;1010.4297;3
ACCE;15.193;198.796;9.82580;3.09331;-1.99198;3
MAGN;15.199;198.803;-35.00000;6.93750;-9.81250;3
GYRO;15.200;198.803;0.19792;3.57478;-0.54367;3
ACCE;15.203;198.807;10.31422;3.16992;-1.49398;3
AHRS;15.203;198.807;14.8601;-95.0784;26.1042;0.25025;-0.69293;0.05824;3
GYRO;15.208;198.812;0.20769;3.47460;-0.58887;3
PRES;15.209;198.812;1010.4272;3
ACCE;15.213;198.816;10.55364;3.21781;-1.41737;3
MAGN;15.220;198.823;-35.31250;6.62500;-12.87500;3
GYRO;15.221;198.824;0.21625;3.35854;-0.69761;3
ACCE;15.223;198.826;10.48660;3.39019;-1.61848;3
AHRS;15.223;198.827;15.6585;-91.3850;26.6533;0.25600;-0.66791;0.06465;3
GYRO;15.228;198.832;0.19914;3.27302;-0.82467;3
PRES;15.229;198.832;1010.4272;3
ACCE;15.233;198.836;10.21845;3.42850;-1.68552;3
MAGN;15.239;198.843;-35.12500;6.18750;-15.43750;3
GYRO;15.240;198.843;0.13073;3.20093;-0.92729;3
ACCE;15.243;198.846;9.68215;3.41892;-1.64721;3
AHRS;15.243;198.847;16.4490;-87.7425;26.8955;0.25981;-0.64312;0.06950;3
GYRO;15.248;198.852;0.00733;3.12641;-0.98716;3
PRES;15.249;198.852;1010.4209;3
ACCE;15.253;198.856;9.22246;3.39977;-1.42694;3
MAGN;15.259;198.863;-34.87500;5.50000;-18.06250;3
GYRO;15.259;198.863;-0.12828;3.05677;-1.00426;3
ACCE;15.263;198.867;8.97347;3.37104;-1.10133;3
AHRS;15.264;198.867;17.7201;-85.2946;27.5299;0.26931;-0.62322;0.07158;3
GYRO;15.268;198.872;-0.25168;3.01890;-0.99938;3
PRES;15.269;198.872;1010.4219;3
ACCE;15.272;198.876;8.73405;3.40934;-0.57461;3
MAGN;15.279;198.883;-34.18750;5.00000;-20.43750;3
GYRO;15.279;198.883;-0.35186;3.01279;-0.98105;3
ACCE;15.282;198.886;8.55209;3.50511;-0.03831;3
AHRS;15.283;198.887;18.8705;-81.6469;27.2331;0.27239;-0.59756;0.07158;3
GYRO;15.288;198.892;-0.42272;3.02256;-0.94318;3
PRES;15.289;198.892;1010.4165;3
ACCE;15.293;198.896;8.46590;3.50511;0.43096;3
MAGN;15.299;198.903;-33.62500;4.00000;-22.62500;3
GYRO;15.299;198.903;-0.46670;3.03478;-0.89919;3
ACCE;15.303;198.907;8.38928;3.45723;0.91937;3
AHRS;15.303;198.907;20.1414;-78.9154;27.0354;0.27753;-0.57683;0.06964;3
GYRO;15.308;198.912;-0.48991;3.04333;-0.86499;3
PRES;15.309;198.912;1010.4253;3
ACCE;15.312;198.916;8.32224;3.39977;1.44610;3
MAGN;15.321;198.923;-32.75000;3.06250;-24.68750;3
GYRO;15.321;198.923;-0.50335;3.02012;-0.83933;3
ACCE;15.323;198.926;8.44674;3.40934;1.83875;3
AHRS;15.325;198.927;21.0417;-75.1013;26.2186;0.27690;-0.55077;0.06841;3
GYRO;15.330;198.932;-0.50702;2.97980;-0.82833;3
PRES;15.331;198.932;1010.4189;3
ACCE;15.335;198.936;8.49463;3.50511;2.12605;3
MAGN;15.341;198.943;-31.62500;2.50000;-26.87500;3
GYRO;15.342;198.943;-0.50946;2.92727;-0.83200;3
ACCE;15.345;198.947;8.44674;3.62003;2.31759;3
AHRS;15.345;198.947;21.7875;-71.8006;25.5911;0.27681;-0.52761;0.06810;3
GYRO;15.350;198.952;-0.50946;2.85763;-0.85399;3
PRES;15.351;198.952;1010.4082;3
ACCE;15.353;198.956;8.27436;3.69665;2.34632;3
MAGN;15.359;198.963;-30.93750;2.31250;-28.93750;3
GYRO;15.360;198.963;-0.51313;2.79410;-0.88820;3
ACCE;15.363;198.966;8.01579;3.87861;2.41336;3
AHRS;15.363;198.967;22.4948;-68.0412;24.6316;0.27499;-0.50164;0.06678;3
GYRO;15.369;198.972;-0.53756;2.76355;-0.91385;3
PRES;15.369;198.972;1010.4194;3
ACCE;15.373;198.976;7.72848;3.93607;2.57616;3
MAGN;15.380;198.983;-30.25000;1.87500;-31.00000;3
GYRO;15.380;198.984;-0.58765;2.77088;-0.92118;3
ACCE;15.383;198.987;7.54652;3.84988;2.77727;3
AHRS;15.383;198.987;23.3482;-65.1181;23.9419;0.27615;-0.48020;0.06467;3
GYRO;15.389;198.992;-0.64874;2.80509;-0.91996;3
PRES;15.389;198.992;1010.4238;3
ACCE;15.393;198.996;7.41245;3.76368;3.10289;3
MAGN;15.399;199.003;-29.12500;1.37500;-32.75000;3
GYRO;15.400;199.003;-0.76236;2.85518;-0.96639;3
ACCE;15.403;199.007;7.24964;3.77326;3.46680;3
AHRS;15.403;199.007;23.9960;-61.4281;22.7520;0.27375;-0.45453;0.06179;3
GYRO;15.408;199.012;-0.76236;2.85518;-0.96639;3
PRES;15.409;199.012;1010.4287;3
ACCE;15.413;199.016;6.90488;3.80199;3.89776;3
MAGN;15.420;199.023;-28.00000;0.93750;-34.56250;3
GYRO;15.420;199.023;-0.85521;2.76722;-1.06168;3
ACCE;15.423;199.027;6.52181;3.84030;4.26168;3
AHRS;15.423;199.027;24.5680;-58.0964;21.5956;0.27158;-0.43118;0.05855;3
SOUN;15.426;438.16;0.01337;56.50
GYRO;15.428;199.032;-0.88575;2.67559;-1.08734;3
PRES;15.428;199.032;1010.4287;3
ACCE;15.433;199.036;6.23450;3.93607;4.58729;3
MAGN;15.439;199.043;-27.18750;0.75000;-36.31250;3
GYRO;15.439;199.043;-0.91019;2.56563;-1.09467;3
ACCE;15.443;199.046;6.09085;4.02226;4.77883;3
AHRS;15.443;199.047;25.0339;-54.1947;19.9348;0.26700;-0.40457;0.05320;3
GYRO;15.448;199.052;-0.93462;2.43247;-1.11177;3
PRES;15.449;199.052;1010.4146;3
ACCE;15.453;199.056;6.07170;4.08930;4.81713;3
GNSS;15.458;1491485946.800;39.993709;-0.073980;158.489;0.000;16.0;0.3;17;16
MAGN;15.464;199.063;-25.62500;0.62500;-38.06250;3
GYRO;15.465;199.063;-0.96639;2.30541;-1.15576;3
LIGH;15.465;199.065;9624.0;3
ACCE;15.466;199.067;5.99508;4.10845;4.71179;3
AHRS;15.466;199.068;25.5615;-50.5848;18.1981;0.26339;-0.37978;0.04611;3
GNSS;15.467;1491485946.800;39.993709;-0.073980;158.489;0.000;16.0;0.3;17;16
GYRO;15.468;199.072;-1.00671;2.23577;-1.21562;3
PRES;15.469;199.072;1010.4141;3
ACCE;15.473;199.076;5.85143;3.95522;4.66391;3
MAGN;15.480;199.083;-24.25000;0.43750;-39.06250;3
GYRO;15.480;199.084;-1.06168;2.22966;-1.28404;3
ACCE;15.483;199.087;5.48751;3.70622;4.76925;3
AHRS;15.483;199.087;25.8257;-47.0966;16.2923;0.25797;-0.35646;0.03823;3
GYRO;15.488;199.092;-1.12888;2.25654;-1.33046;3
PRES;15.489;199.092;1010.4150;3
ACCE;15.493;199.096;4.69264;3.95522;5.07571;3
MAGN;15.500;199.103;-22.56250;0.37500;-40.12500;3
GYRO;15.500;199.103;-1.18874;2.30785;-1.28770;3
ACCE;15.503;199.107;3.96480;4.08930;5.49709;3
AHRS;15.504;199.107;26.0953;-44.0505;14.4168;0.25347;-0.33619;0.02932;3
GYRO;15.509;199.112;-1.23150;2.36160;-1.17164;3
PRES;15.509;199.112;1010.4092;3
ACCE;15.513;199.116;3.45723;3.96480;6.09085;3
MAGN;15.519;199.123;-20.81250;0.50000;-41.00000;3
GYRO;15.520;199.123;-1.24372;2.38604;-1.02992;3
ACCE;15.523;199.126;3.30400;3.88818;6.62715;3
AHRS;15.523;199.127;26.0693;-40.4017;12.1690;0.24613;-0.31208;0.01947;3
GYRO;15.528;199.132;-1.22540;2.38848;-0.90042;3
PRES;15.529;199.132;1010.4238;3
ACCE;15.533;199.136;3.29442;3.87861;7.11557;3
MAGN;15.540;199.143;-19.12500;0.75000;-41.56250;3
GYRO;15.540;199.144;-1.18508;2.37016;-0.79412;3
ACCE;15.543;199.146;3.39977;3.84030;7.55610;3
AHRS;15.543;199.147;25.8859;-35.8951;9.6098;0.23749;-0.28141;0.00889;3
GYRO;15.548;199.152;-1.13010;2.30541;-0.72326;3
PRES;15.549;199.152;1010.4312;3
ACCE;15.553;199.156;3.40934;3.77326;7.98706;3
MAGN;15.559;199.163;-17.75000;0.87500;-42.00000;3
GYRO;15.560;199.163;-1.06901;2.17590;-0.69883;3
ACCE;15.563;199.166;3.29442;3.79242;8.31267;3
AHRS;15.563;199.167;25.2640;-32.4348;7.9214;0.22831;-0.25737;0.00379;3
GYRO;15.568;199.172;-0.98960;2.00242;-0.69761;3
PRES;15.568;199.172;1010.4287;3
ACCE;15.572;199.176;3.14119;3.82115;8.62870;3
MAGN;15.579;199.183;-16.50000;1.43750;-42.87500;3
GYRO;15.580;199.183;-0.90164;1.80450;-0.69150;3
ACCE;15.583;199.187;3.14119;3.83072;8.66701;3
AHRS;15.584;199.187;24.4942;-28.6402;6.0842;0.21807;-0.23046;-0.00214;3
GYRO;15.588;199.192;-0.82100;1.60535;-0.68295;3
PRES;15.588;199.192;1010.4302;3
ACCE;15.592;199.196;3.19865;3.77326;8.59997;3
MAGN;15.599;199.203;-15.68750;2.00000;-44.00000;3
GYRO;15.600;199.203;-0.73670;1.46241;-0.67684;3
ACCE;15.603;199.207;3.26569;3.76368;8.47547;3
AHRS;15.603;199.207;23.9350;-26.0353;4.7893;0.21106;-0.21172;-0.00684;3
GYRO;15.608;199.212;-0.66096;1.38178;-0.67195;3
PRES;15.609;199.212;1010.4321;3
ACCE;15.612;199.216;3.20823;3.68707;8.06367;3
MAGN;15.619;199.223;-14.87500;2.75000;-44.31250;3
GYRO;15.620;199.223;-0.61453;1.36223;-0.66584;3
ACCE;15.623;199.226;3.03585;3.64876;7.69975;3
AHRS;15.623;199.227;23.4092;-23.6458;3.4998;0.20460;-0.19447;-0.01228;3
GYRO;15.628;199.232;-0.60842;1.39399;-0.65729;3
PRES;15.629;199.232;1010.4126;3
ACCE;15.633;199.236;2.95923;3.63919;7.37414;3
MAGN;15.639;199.243;-14.00000;3.00000;-44.87500;3
GYRO;15.639;199.243;-0.64507;1.47219;-0.64141;3
ACCE;15.643;199.246;2.76770;3.58173;7.29753;3
AHRS;15.643;199.247;23.0508;-21.6641;2.4377;0.20011;-0.17992;-0.01707;3
GYRO;15.649;199.252;-0.70127;1.58825;-0.62308;3
PRES;15.649;199.252;1010.4189;3
ACCE;15.653;199.256;2.37505;3.54342;7.54652;3
MAGN;15.659;199.263;-13.18750;3.56250;-45.43750;3
GYRO;15.659;199.263;-0.82711;1.69454;-0.57299;3
ACCE;15.663;199.266;2.08774;3.54342;7.86256;3
AHRS;15.664;199.267;22.7879;-19.6764;1.4582;0.19676;-0.16501;-0.02146;3
GYRO;15.668;199.272;-0.82711;1.69454;-0.57299;3
PRES;15.668;199.272;1010.4160;3
ACCE;15.672;199.276;1.85790;3.57215;8.15944;3
MAGN;15.679;199.283;-11.68750;3.25000;-45.87500;3
GYRO;15.679;199.283;-0.94073;1.52105;-0.52168;3
ACCE;15.683;199.287;1.65679;3.60088;8.34140;3
AHRS;15.683;199.287;22.0938;-17.3499;0.4585;0.19001;-0.14728;-0.02502;3
GYRO;15.688;199.292;-0.98960;1.36956;-0.50091;3
PRES;15.688;199.292;1010.4131;3
ACCE;15.692;199.296;1.55144;3.58173;8.43717;3
MAGN;15.699;199.303;-10.43750;3.93750;-45.87500;3
GYRO;15.699;199.303;-1.01159;1.24006;-0.49602;3
ACCE;15.703;199.307;1.52271;3.52426;8.68616;3
AHRS;15.703;199.307;21.3738;-14.9087;-0.6612;0.18314;-0.12855;-0.02968;3
GYRO;15.708;199.312;-1.01404;1.11300;-0.50457;3
PRES;15.709;199.312;1010.4102;3
ACCE;15.712;199.316;1.52271;3.39977;8.87770;3
MAGN;15.719;199.323;-9.43750;4.37500;-46.50000;3
GYRO;15.720;199.323;-1.00304;0.98105;-0.52779;3
ACCE;15.723;199.326;1.54187;3.30400;9.08839;3
AHRS;15.723;199.327;20.3834;-13.1714;-1.5516;0.17423;-0.11525;-0.03353;3
GYRO;15.728;199.332;-0.98594;0.85888;-0.54611;3
PRES;15.728;199.332;1010.4111;3
ACCE;15.733;199.336;1.60890;3.14119;9.08839;3
MAGN;15.740;199.343;-8.31250;4.50000;-46.62500;3
GYRO;15.740;199.344;-0.95784;0.77336;-0.56322;3
ACCE;15.743;199.347;1.64721;2.88262;8.94474;3
AHRS;15.743;199.347;19.4143;-11.5636;-2.5277;0.16552;-0.10297;-0.03861;3
GYRO;15.748;199.352;-0.93585;0.70983;-0.59010;3
PRES;15.749;199.352;1010.4209;3
ACCE;15.753;199.356;1.53229;2.77727;8.78193;3
MAGN;15.759;199.362;-7.50000;5.06250;-46.62500;3
GYRO;15.759;199.363;-0.93829;0.65363;-0.60842;3
ACCE;15.763;199.366;1.42694;2.72939;8.58082;3
AHRS;15.763;199.367;18.4575;-10.3928;-3.4172;0.15698;-0.09412;-0.04383;3
GYRO;15.768;199.372;-0.97128;0.62553;-0.61209;3
PRES;15.769;199.372;1010.4243;3
ACCE;15.772;199.376;1.26414;2.73897;8.40844;3
MAGN;15.779;199.383;-7.37500;6.06250;-46.43750;3
GYRO;15.779;199.383;-1.02137;0.62308;-0.61331;3
ACCE;15.783;199.387;1.14922;2.75812;8.41801;3
AHRS;15.783;199.387;17.5064;-9.3700;-4.3304;0.14851;-0.08640;-0.04964;3
GYRO;15.788;199.392;-1.07757;0.61697;-0.60476;3
PRES;15.789;199.392;1010.4355;3
ACCE;15.793;199.396;1.02472;2.67193;8.49463;3
MAGN;15.802;199.406;-6.87500;6.50000;-46.31250;3
GYRO;15.803;199.406;-1.13621;0.60964;-0.58765;3
ACCE;15.805;199.409;0.92895;2.51870;8.81066;3
AHRS;15.806;199.410;16.2976;-8.2516;-5.3783;0.13788;-0.07778;-0.05651;3
GYRO;15.809;199.412;-1.17042;0.59743;-0.56566;3
LIGH;15.810;199.414;17615.0;3
PRES;15.811;199.414;1010.4316;3
ACCE;15.813;199.416;0.87149;2.41336;9.27035;3
MAGN;15.819;199.423;-6.31250;6.62500;-46.00000;3
GYRO;15.820;199.423;-1.17530;0.53390;-0.55100;3
ACCE;15.823;199.426;0.88107;2.24097;9.73961;3
AHRS;15.823;199.427;15.3255;-7.3320;-6.1709;0.12946;-0.07044;-0.06175;3
GYRO;15.828;199.432;-1.15087;0.40806;-0.55344;3
PRES;15.829;199.432;1010.4341;3
ACCE;15.833;199.436;1.01514;2.01113;10.15141;3
MAGN;15.839;199.442;-6.06250;7.50000;-45.87500;3
GYRO;15.839;199.443;-1.08245;0.23702;-0.57177;3
ACCE;15.843;199.446;1.13006;1.86748;10.30464;3
AHRS;15.843;199.447;14.0628;-6.5202;-6.9846;0.11855;-0.06378;-0.06731;3
GYRO;15.848;199.452;-0.99327;0.04520;-0.60842;3
PRES;15.849;199.452;1010.4463;3
ACCE;15.852;199.456;1.18752;1.89621;9.97903;3
MAGN;15.859;199.463;-6.06250;8.12500;-45.75000;3
GYRO;15.859;199.463;-0.91630;-0.11729;-0.64752;3
ACCE;15.862;199.466;1.19710;1.96325;9.55765;3
AHRS;15.863;199.467;12.6691;-6.0824;-7.7959;0.10634;-0.06010;-0.07331;3
SOUN;15.867;465.98;0.01422;57.04
GYRO;15.870;199.472;-0.86621;-0.20769;-0.67928;3
PRES;15.870;199.473;1010.4414;3
ACCE;15.872;199.476;1.32160;1.84832;9.15543;3
MAGN;15.879;199.482;-5.81250;8.87500;-45.56250;3
GYRO;15.880;199.483;-0.85765;-0.23579;-0.71105;3
ACCE;15.883;199.487;1.46525;1.68552;8.87770;3
AHRS;15.883;199.487;11.6910;-5.8892;-8.3995;0.09770;-0.05841;-0.07797;3
GYRO;15.888;199.492;-0.88575;-0.21136;-0.75136;3
PRES;15.889;199.492;1010.4380;3
ACCE;15.892;199.496;1.42694;1.58017;8.77236;3
MAGN;15.899;199.503;-6.37500;9.62500;-45.56250;3
GYRO;15.900;199.503;-0.93462;-0.15638;-0.78924;3
ACCE;15.903;199.507;1.26414;1.54187;8.58082;3
AHRS;15.904;199.507;10.7818;-6.2594;-9.2187;0.08914;-0.06172;-0.08500;3
GYRO;15.908;199.512;-1.00304;-0.09163;-0.80879;3
PRES;15.909;199.512;1010.4297;3
ACCE;15.913;199.516;1.15879;1.50356;8.52336;3
MAGN;15.919;199.523;-6.50000;10.50000;-45.56250;3
GYRO;15.920;199.523;-1.16064;0.08674;-0.78191;3
ACCE;15.923;199.526;1.10133;1.39821;8.66701;3
AHRS;15.923;199.527;9.8011;-6.1254;-9.9974;0.08034;-0.06046;-0.09124;3
GYRO;15.928;199.532;-1.16064;0.08674;-0.78191;3
PRES;15.929;199.532;1010.4160;3
ACCE;15.933;199.537;1.03430;1.27372;9.04051;3
MAGN;15.939;199.543;-7.06250;11.25000;-45.43750;3
GYRO;15.940;199.543;-1.27182;0.15027;-0.77091;3
ACCE;15.943;199.546;0.98641;1.14922;9.53850;3
AHRS;15.943;199.547;8.6108;-5.9764;-10.9860;0.06965;-0.05892;-0.09922;3
GYRO;15.949;199.552;-1.27060;0.09529;-0.77458;3
PRES;15.949;199.552;1010.4160;3
ACCE;15.953;199.556;0.88107;0.95768;10.00776;3
MAGN;15.959;199.563;-7.25000;11.68750;-45.12500;3
GYRO;15.960;199.563;-1.21929;0.01100;-0.77336;3
ACCE;15.963;199.567;0.95768;0.78530;10.38126;3
AHRS;15.964;199.567;7.2395;-5.6038;-11.8966;0.05766;-0.05506;-0.10637;3
GYRO;15.969;199.572;-1.13865;-0.09163;-0.77458;3
PRES;15.969;199.572;1010.4160;3
ACCE;15.973;199.576;1.21625;0.60334;10.45787;3
MAGN;15.979;199.583;-7.68750;12.25000;-44.43750;3
GYRO;15.979;199.583;-1.05558;-0.18326;-0.79779;3
ACCE;15.983;199.587;1.33118;0.52672;10.33337;3
AHRS;15.984;199.587;5.8180;-5.4642;-12.9402;0.04501;-0.05301;-0.11481;3
GYRO;15.988;199.592;-0.98471;-0.24679;-0.83689;3
PRES;15.989;199.592;1010.4272;3
ACCE;15.993;199.596;1.31202;0.46926;10.10353;3
MAGN;15.999;199.603;-7.81250;12.56250;-43.81250;3
GYRO;16.000;199.604;-0.93462;-0.28344;-0.86987;3
ACCE;16.004;199.606;1.16837;0.44053;9.75877;3
AHRS;16.005;199.607;4.6962;-5.5551;-13.9081;0.03476;-0.05302;-0.12280;3
GYRO;16.008;199.612;-0.92729;-0.29566;-0.89064;3
PRES;16.009;199.612;1010.4272;3
ACCE;16.013;199.616;1.13006;0.37350;9.50019;3
MAGN;16.020;199.623;-8.25000;13.18750;-43.12500;3
GYRO;16.021;199.624;-0.96028;-0.28955;-0.90042;3
ACCE;16.023;199.626;1.07260;0.34477;9.38527;3
AHRS;16.023;199.627;3.6477;-5.8813;-14.9813;0.02483;-0.05498;-0.13175;3
GYRO;16.028;199.632;-1.01648;-0.26267;-0.89919;3
PRES;16.029;199.632;1010.4258;3
ACCE;16.033;199.636;1.09176;0.29688;9.37569;3
MAGN;16.041;199.642;-8.37500;13.43750;-42.43750;3
GYRO;16.042;199.643;-1.06901;-0.20892;-0.88087;3
ACCE;16.043;199.646;1.21625;0.22984;9.37569;3
AHRS;16.043;199.647;2.6514;-6.1107;-16.0363;0.01544;-0.05599;-0.14047;3
GYRO;16.048;199.652;-1.11422;-0.13439;-0.85765;3
PRES;16.049;199.652;1010.4268;3
ACCE;16.053;199.656;1.44610;0.10534;9.34696;3
MAGN;16.059;199.663;-8.68750;14.06250;-42.00000;3
GYRO;16.060;199.663;-1.15698;-0.04398;-0.84910;3
ACCE;16.063;199.667;1.55144;0.00000;9.41400;3
AHRS;16.064;199.667;1.5354;-6.3963;-17.1325;0.00492;-0.05715;-0.14945;3
GYRO;16.069;199.672;-1.19485;0.03910;-0.86254;3
PRES;16.069;199.672;1010.4302;3
ACCE;16.073;199.676;1.49398;-0.02873;9.70131;3
MAGN;16.079;199.683;-8.81250;14.81250;-41.56250;3
GYRO;16.080;199.683;-1.23639;0.06475;-0.89431;3
ACCE;16.083;199.687;1.37906;0.00000;10.01734;3
AHRS;16.083;199.687;0.3139;-6.3846;-18.1474;-0.00608;-0.05542;-0.15761;3
GYRO;16.088;199.692;-1.27060;0.00367;-0.93829;3
PRES;16.089;199.692;1010.4346;3
ACCE;16.093;199.696;1.38864;-0.21069;10.20888;3
MAGN;16.099;199.703;-8.81250;15.68750;-41.12500;3
GYRO;16.100;199.703;-1.27304;-0.12339;-0.98716;3
ACCE;16.103;199.706;1.39821;-0.51715;10.36211;3
AHRS;16.103;199.707;-0.9086;-6.4370;-19.2523;-0.01719;-0.05403;-0.16651;3
GYRO;16.108;199.712;-1.24250;-0.28100;-1.03481;3
PRES;16.109;199.712;1010.4404;3
ACCE;16.113;199.716;1.35991;-0.60334;10.63026;3
MAGN;16.119;199.723;-9.68750;16.31250;-40.50000;3
GYRO;16.120;199.723;-1.20585;-0.48136;-1.08245;3
ACCE;16.123;199.726;1.43652;-0.51715;10.68772;3
AHRS;16.123;199.727;-2.2377;-6.5886;-20.4679;-0.02939;-0.05308;-0.17624;3
GYRO;16.128;199.732;-1.18752;-0.75014;-1.12033;3
PRES;16.129;199.732;1010.4233;3
ACCE;16.133;199.736;1.59933;-0.54588;10.48660;3
MAGN;16.140;199.743;-10.00000;16.87500;-39.93750;3
GYRO;16.141;199.743;-1.19119;-1.04824;-1.15331;3
ACCE;16.144;199.747;1.88663;-0.71826;10.09395;3
AHRS;16.144;199.747;-3.4046;-7.2539;-21.8351;-0.04109;-0.05647;-0.18709;3
GYRO;16.149;199.752;-1.21318;-1.30481;-1.19241;3
PRES;16.149;199.752;1010.4258;3
ACCE;16.153;199.756;1.89621;-0.36392;10.05565;3
MAGN;16.159;199.762;-10.56250;17.50000;-39.18750;3
GYRO;16.160;199.763;-1.25350;-1.50884;-1.24739;3
LIGH;16.161;199.765;27103.0;3
ACCE;16.164;199.767;1.87705;-0.08619;9.62469;3
AHRS;16.164;199.768;-4.5683;-8.5718;-23.3274;-0.05402;-0.06510;-0.19852;3
GYRO;16.168;199.772;-1.38300;-1.77151;-1.23883;3
PRES;16.169;199.772;1010.4209;3
ACCE;16.173;199.776;2.15478;-0.68953;8.95431;3
MAGN;16.179;199.783;-11.93750;17.50000;-38.75000;3
GYRO;16.179;199.783;-1.61268;-1.99753;-1.15942;3
ACCE;16.183;199.787;2.68151;-1.48441;8.52336;3
AHRS;16.183;199.787;-5.3750;-10.5146;-24.8654;-0.06530;-0.07933;-0.20996;3
GYRO;16.188;199.792;-1.90712;-2.15269;-1.15942;3
PRES;16.188;199.792;1010.4248;3
ACCE;16.193;199.796;3.39019;-2.30801;8.14986;3
MAGN;16.199;199.803;-13.50000;17.68750;-37.43750;3
GYRO;16.200;199.804;-2.49355;-2.30541;-1.36345;3
ACCE;16.202;199.806;4.12760;-2.94008;8.19775;3
AHRS;16.203;199.807;-6.9034;-12.9946;-26.5327;-0.08414;-0.09621;-0.22096;3
GYRO;16.208;199.812;-2.49355;-2.30541;-1.36345;3
PRES;16.208;199.812;1010.4302;3
ACCE;16.212;199.816;4.75010;-3.25611;8.48505;3
MAGN;16.219;199.823;-14.56250;18.18750;-36.12500;3
GYRO;16.220;199.823;-2.88451;-2.63527;-1.98531;3
ACCE;16.223;199.826;5.09486;-3.68707;8.61913;3
AHRS;16.223;199.827;-9.8570;-16.7120;-28.7462;-0.11828;-0.11915;-0.23260;3
GYRO;16.228;199.832;-3.02256;-2.91871;-2.35183;3
PRES;16.229;199.832;1010.4277;3
ACCE;16.233;199.836;5.28640;-4.01268;8.87770;3
MAGN;16.239;199.843;-16.43750;18.81250;-34.50000;3
GYRO;16.240;199.843;-3.11663;-3.24247;-2.67926;3
ACCE;16.243;199.846;5.48751;-4.04141;9.27035;3
AHRS;16.243;199.847;-12.2312;-20.3804;-31.9595;-0.14923;-0.14025;-0.25129;3
GYRO;16.248;199.852;-3.15817;-3.60655;-2.96147;3
PRES;16.249;199.852;1010.4219;3
ACCE;16.252;199.856;5.82270;-4.09887;9.35654;3
MAGN;16.259;199.863;-18.62500;19.00000;-31.87500;3
GYRO;16.260;199.864;-3.15817;-3.89243;-3.21926;3
ACCE;16.263;199.867;6.25365;-4.08930;9.07881;3
AHRS;16.263;199.867;-14.7523;-25.4896;-36.3098;-0.18716;-0.16887;-0.27448;3
GYRO;16.268;199.872;-3.08120;-3.96085;-3.43917;3
PRES;16.269;199.872;1010.4146;3
ACCE;16.273;199.876;6.21535;-3.84030;9.11712;3
MAGN;16.279;199.883;-20.87500;19.31250;-28.81250;3
GYRO;16.280;199.883;-2.88451;-3.81913;-3.56501;3
ACCE;16.283;199.887;6.06212;-3.53384;8.92558;3
AHRS;16.283;199.887;-16.1329;-31.3151;-41.3341;-0.22073;-0.20233;-0.30104;3
GYRO;16.288;199.892;-2.60717;-3.53080;-3.56501;3
PRES;16.289;199.892;1010.3970;3
ACCE;16.293;199.896;5.70778;-3.25611;8.35098;3
MAGN;16.299;199.903;-23.37500;19.37500;-25.56250;3
GYRO;16.300;199.903;-2.32495;-3.15817;-3.45017;3
ACCE;16.303;199.906;5.77481;-3.13162;8.44674;3
AHRS;16.304;199.907;-16.6596;-36.9688;-46.6649;-0.25041;-0.23363;-0.32950;3
GYRO;16.308;199.912;-2.12703;-2.97003;-3.26569;3
PRES;16.309;199.912;1010.4038;3
ACCE;16.313;199.916;6.38773;-3.39977;7.72848;3
MAGN;16.319;199.923;-25.81250;18.56250;-22.18750;3
GYRO;16.320;199.923;-2.10382;-3.02012;-3.08731;3
ACCE;16.323;199.926;6.79953;-3.76368;7.16345;3
AHRS;16.323;199.927;-16.1881;-41.9583;-51.4965;-0.27240;-0.26216;-0.35618;3
GYRO;16.328;199.932;-2.19301;-3.07387;-2.96025;3
PRES;16.328;199.932;1010.4121;3
ACCE;16.333;199.936;7.22091;-3.77326;6.69419;3
MAGN;16.339;199.943;-28.31250;17.56250;-18.62500;3
GYRO;16.339;199.943;-2.29319;-3.07998;-2.86251;3
ACCE;16.342;199.946;7.51779;-3.35188;6.11958;3
AHRS;16.343;199.947;-15.8750;-46.3379;-55.8691;-0.29471;-0.28480;-0.37855;3
GYRO;16.348;199.952;-2.34694;-3.01401;-2.76355;3
PRES;16.349;199.952;1010.4175;3
ACCE;16.352;199.956;7.92960;-3.01669;5.93762;3
MAGN;16.359;199.963;-30.50000;16.12500;-15.56250;3
GYRO;16.359;199.963;-2.36160;-2.88695;-2.66093;3
ACCE;16.363;199.967;8.66701;-3.24654;5.94720;3
AHRS;16.363;199.967;-15.1480;-50.9741;-60.0569;-0.31647;-0.30976;-0.39868;3
GYRO;16.368;199.972;-2.36894;-2.77088;-2.60595;3
PRES;16.369;199.972;1010.4063;3
ACCE;16.372;199.976;9.27993;-3.63919;5.75566;3
MAGN;16.379;199.983;-32.00000;14.50000;-12.75000;3
GYRO;16.380;199.983;-2.36771;-2.66704;-2.63405;3
ACCE;16.384;199.987;9.56723;-3.91691;5.84185;3
AHRS;16.384;199.988;-14.5640;-55.3055;-64.1550;-0.33962;-0.33046;-0.41677;3
GYRO;16.389;199.992;-2.35550;-2.57907;-2.72812;3
PRES;16.389;199.992;1010.4063;3
ACCE;16.392;199.996;9.50977;-3.89776;5.87058;3
MAGN;16.399;200.003;-33.18750;12.62500;-9.93750;3
GYRO;16.400;200.003;-2.33351;-2.54975;-2.84052;3
ACCE;16.402;200.006;9.44273;-3.66792;5.48751;3
AHRS;16.403;200.007;-13.4930;-59.2986;-68.0894;-0.35963;-0.34990;-0.43502;3
GYRO;16.408;200.012;-2.28586;-2.55830;-2.93704;3
PRES;16.409;200.012;1010.4014;3
ACCE;16.413;200.016;9.41400;-3.31358;5.26724;3
SOUN;16.418;252.24;0.00770;51.71
MAGN;16.421;200.023;-34.25000;10.87500;-7.31250;3
GYRO;16.421;200.023;-2.21255;-2.56563;-3.02012;3
ACCE;16.423;200.026;9.37569;-2.85389;5.15232;3
AHRS;16.423;200.027;-12.4876;-62.8077;-72.1003;-0.37988;-0.36416;-0.45349;3
GYRO;16.428;200.032;-2.13681;-2.59373;-3.09464;3
PRES;16.429;200.032;1010.4087;3
ACCE;16.433;200.036;9.45231;-2.66235;4.77883;3
MAGN;16.439;200.043;-35.00000;8.68750;-4.37500;3
GYRO;16.440;200.043;-2.06717;-2.64749;-3.16428;3
ACCE;16.443;200.046;9.70131;-2.56658;4.58729;3
AHRS;16.443;200.047;-10.4672;-66.4737;-75.8511;-0.39566;-0.38365;-0.47251;3
GYRO;16.449;200.052;-2.00486;-2.69147;-3.24614;3
PRES;16.449;200.052;1010.4111;3
ACCE;16.453;200.056;10.00776;-2.49955;4.42448;3
MAGN;16.459;200.063;-34.93750;6.31250;-1.81250;3
GYRO;16.460;200.063;-1.91079;-2.73912;-3.47094;3
GNSS;16.460;1491485947.795;39.993713;-0.073977;158.410;0.000;16.0;0.0;17;16
ACCE;16.465;200.067;10.38126;-2.36547;4.21380;3
AHRS;16.465;200.067;-8.4639;-69.6212;-79.3838;-0.41022;-0.39938;-0.49052;3
GNSS;16.466;1491485947.795;39.993713;-0.073977;158.410;0.000;16.0;0.0;17;16
GYRO;16.468;200.072;-1.91079;-2.73912;-3.47094;3
PRES;16.469;200.072;1010.4121;3
ACCE;16.473;200.076;10.84095;-2.11647;4.37660;3
MAGN;16.479;200.083;-34.87500;3.50000;0.81250;3
GYRO;16.480;200.083;-1.67744;-2.56930;-3.70917;3
ACCE;16.483;200.087;11.09952;-1.75256;4.48195;3
AHRS;16.483;200.087;-5.4472;-73.1308;-82.6606;-0.42164;-0.42164;-0.50856;3
GYRO;16.488;200.092;-1.48318;-2.45446;-3.83379;3
PRES;16.489;200.092;1010.4033;3
ACCE;16.493;200.096;11.13783;-1.30245;4.23295;3
MAGN;16.500;200.103;-34.75000;0.37500;3.18750;3
GYRO;16.501;200.104;-1.28404;-2.32740;-3.95963;3
ACCE;16.503;200.106;10.83137;-0.90022;3.99353;3
AHRS;16.503;200.107;-2.2960;-75.7051;-85.7498;-0.42902;-0.43884;-0.52812;3
GYRO;16.508;200.112;-1.07512;-2.19301;-4.05615;3
LIGH;16.509;200.113;43348.0;3
PRES;16.511;200.114;1010.3984;3
ACCE;16.513;200.116;11.01333;-0.83318;3.60088;3
MAGN;16.519;200.123;-34.31250;-2.43750;5.25000;3
GYRO;16.520;200.123;-0.86254;-2.03540;-4.14411;3
ACCE;16.523;200.126;11.37725;-0.64165;3.94564;3
AHRS;16.523;200.127;1.5156;-78.2375;-88.0246;-0.43096;-0.46085;-0.54502;3
GYRO;16.528;200.132;-0.62675;-1.95110;-4.23818;3
PRES;16.529;200.132;1010.4141;3
ACCE;16.533;200.136;11.54005;-0.37350;4.16591;3
MAGN;16.540;200.143;-33.50000;-5.56250;7.06250;3
GYRO;16.540;200.143;-0.38240;-1.99020;-4.34570;3
ACCE;16.543;200.146;11.76990;-0.19154;3.63919;3
AHRS;16.544;200.147;5.1597;-79.6491;-89.9983;-0.42795;-0.47685;-0.56289;3
GYRO;16.549;200.152;-0.16249;-2.06717;-4.49719;3
PRES;16.549;200.152;1010.4199;3
ACCE;16.553;200.156;12.03805;-0.08619;2.97839;3
MAGN;16.559;200.163;-33.12500;-8.50000;9.00000;3
GYRO;16.560;200.163;0.02077;-2.14169;-4.70488;3
ACCE;16.563;200.167;12.13381;-0.02873;2.46124;3
AHRS;16.563;200.167;9.8881;-81.7659;-91.2143;-0.42037;-0.50274;-0.57769;3
GYRO;16.568;200.172;0.16738;-2.18934;-4.95412;3
PRES;16.569;200.172;1010.4131;3
ACCE;16.573;200.176;11.99974;0.17238;2.22182;3
MAGN;16.579;200.183;-32.50000;-11.50000;10.50000;3
GYRO;16.580;200.183;0.25656;-2.22599;-5.19969;3
ACCE;16.583;200.186;11.54963;0.53630;1.57060;3
AHRS;16.584;200.187;13.8141;-83.6111;-92.2377;-0.41485;-0.52333;-0.58894;3
GYRO;16.589;200.192;0.25534;-2.22355;-5.40494;3
PRES;16.589;200.192;1010.4028;3
ACCE;16.593;200.196;11.22402;1.31202;0.51715;3
MAGN;16.600;200.203;-30.62500;-14.31250;11.68750;3
GYRO;16.600;200.204;0.11118;-2.08427;-5.56987;3
ACCE;16.603;200.206;11.03248;2.21224;0.13408;3
AHRS;16.603;200.207;19.5941;-86.1051;-92.4801;-0.39987;-0.55508;-0.60041;3
GYRO;16.609;200.212;-0.11606;-1.88757;-5.70426;3
PRES;16.609;200.212;1010.3950;3
ACCE;16.613;200.216;10.64941;2.85389;0.31603;3
MAGN;16.619;200.223;-29.00000;-17.31250;13.00000;3
GYRO;16.620;200.223;-0.32742;-1.77762;-5.81299;3
ACCE;16.623;200.226;10.00776;3.37104;0.17238;3
AHRS;16.624;200.227;24.5528;-88.5242;-92.9634;-0.38969;-0.58003;-0.60963;3
GYRO;16.629;200.232;-0.47892;-1.70431;-5.89851;3
PRES;16.630;200.232;1010.3862;3
ACCE;16.633;200.236;9.32781;3.77326;0.16281;3
MAGN;16.639;200.243;-26.68750;-20.43750;14.06250;3
GYRO;16.640;200.243;-0.55955;-1.63590;-5.95960;3
ACCE;16.642;200.246;8.83939;3.98395;0.31603;3
AHRS;16.643;200.247;31.0384;-90.3400;-93.4489;-0.36821;-0.60577;-0.62465;3
GYRO;16.649;200.252;-0.57177;-1.55282;-6.02069;3
PRES;16.649;200.253;1010.3911;3
ACCE;16.652;200.256;8.45632;4.23295;1.03430;3
MAGN;16.660;200.263;-23.56250;-23.62500;14.87500;3
GYRO;16.660;200.263;-0.52657;-1.47952;-6.09766;3
ACCE;16.663;200.267;7.98706;4.42448;1.69509;3
AHRS;16.663;200.267;36.5721;-91.5058;-94.4713;-0.35070;-0.62255;-0.63900;3
GYRO;16.668;200.272;-0.44349;-1.48562;-6.17829;3
PRES;16.669;200.272;1010.4063;3
ACCE;16.672;200.276;7.23049;4.56814;2.10690;3
MAGN;16.679;200.283;-20.00000;-26.68750;15.50000;3
GYRO;16.679;200.283;-0.32742;-1.53327;-6.25893;3
ACCE;16.683;200.286;6.34942;4.81713;2.48039;3
AHRS;16.683;200.287;43.4295;-92.9387;-94.8951;-0.32385;-0.64322;-0.65277;3
GYRO;16.688;200.292;-0.16616;-1.58947;-6.32246;3
PRES;16.688;200.292;1010.4028;3
ACCE;16.692;200.296;5.50666;5.08528;2.71024;3
MAGN;16.699;200.303;-16.75000;-29.56250;16.06250;3
GYRO;16.700;200.303;0.04765;-1.67255;-6.36033;3
ACCE;16.703;200.307;4.51068;5.29597;2.62405;3
AHRS;16.704;200.307;49.4464;-92.0883;-96.6233;-0.29524;-0.65167;-0.67107;3
GYRO;16.708;200.312;0.30299;-1.78373;-6.37621;3
PRES;16.708;200.312;1010.4009;3
ACCE;16.713;200.317;3.57215;5.53539;2.36547;3
MAGN;16.719;200.323;-12.50000;-32.62500;16.56250;3
GYRO;16.719;200.323;0.83200;-1.98287;-6.34933;3
ACCE;16.723;200.326;2.69108;5.88016;2.13563;3
AHRS;16.723;200.327;56.5738;-94.6822;-95.8332;-0.26540;-0.67234;-0.67643;3
GYRO;16.728;200.332;0.83200;-1.98287;-6.34933;3
PRES;16.729;200.332;1010.3916;3
ACCE;16.733;200.336;2.02071;6.18662;1.76213;3
MAGN;16.739;200.343;-8.37500;-34.31250;16.87500;3
GYRO;16.740;200.343;1.18019;-2.33595;-6.26503;3
ACCE;16.743;200.346;1.08218;6.44519;0.90022;3
AHRS;16.743;200.347;63.8968;-95.9225;-95.3965;-0.22761;-0.68621;-0.68475;3
GYRO;16.748;200.352;1.23883;-2.42147;-6.17951;3
PRES;16.749;200.352;1010.4019;3
ACCE;16.753;200.356;0.00958;6.85699;-0.00958;3
MAGN;16.759;200.363;-4.31250;-35.31250;17.37500;3
GYRO;16.759;200.363;1.19363;-2.43491;-6.01824;3
ACCE;16.763;200.367;-0.78530;7.34541;-0.47884;3
AHRS;16.763;200.367;70.5780;-104.9405;-88.6552;-0.20057;-0.70897;-0.67518;3
GYRO;16.768;200.372;1.06291;-2.43980;-5.79345;3
PRES;16.769;200.372;1010.3984;3
ACCE;16.773;200.376;-1.38864;7.67102;-1.01514;3
MAGN;16.780;200.383;0.43750;-35.68750;17.81250;3
GYRO;16.780;200.384;0.89431;-2.39581;-5.54543;3
ACCE;16.783;200.387;-1.79086;7.98706;-1.46525;3
AHRS;16.784;200.387;77.7967;-123.6332;-71.8995;0.16264;0.72944;0.66386;3
GYRO;16.788;200.392;0.71227;-2.28586;-5.29131;3
PRES;16.789;200.392;1010.4077;3
ACCE;16.794;200.396;-2.06859;8.23605;-1.47483;3
MAGN;16.803;200.406;5.06250;-35.68750;18.31250;3
GYRO;16.803;200.406;0.53145;-2.16124;-5.02864;3
ACCE;16.805;200.409;-2.48997;8.33182;-1.51314;3
AHRS;16.806;200.410;81.3348;-162.8712;-35.4038;0.13561;0.74404;0.64824;3
GYRO;16.809;200.412;0.36163;-1.99997;-4.75497;3
PRES;16.810;200.413;1010.4077;3
ACCE;16.812;200.416;-2.95923;8.23605;-1.90578;3
MAGN;16.819;200.423;9.18750;-34.43750;18.31250;3
GYRO;16.820;200.423;0.20403;-1.75074;-4.47520;3
ACCE;16.822;200.426;-3.16992;8.10198;-1.73340;3
AHRS;16.823;200.427;80.3019;156.8000;3.2827;0.10816;0.75214;0.63578;3
GYRO;16.828;200.432;0.05498;-1.49051;-4.19664;3
PRES;16.829;200.432;1010.4028;3
ACCE;16.833;200.436;-2.89220;7.87214;-1.07260;3
MAGN;16.839;200.442;13.25000;-33.06250;18.06250;3
GYRO;16.839;200.443;-0.05620;-1.29381;-3.97062;3
ACCE;16.842;200.446;-2.63362;7.59441;-0.48842;3
AHRS;16.843;200.447;77.1454;134.0978;24.3122;0.08608;0.75498;0.62547;3
GYRO;16.848;200.452;-0.08552;-1.08978;-3.83868;3
PRES;16.849;200.452;1010.3975;3
ACCE;16.852;200.456;-2.54743;7.16345;0.21069;3
SOUN;16.858;1229.29;0.03752;65.46
MAGN;16.859;200.463;16.93750;-31.68750;17.75000;3
GYRO;16.859;200.463;-0.00733;-0.83933;-3.79225;3
LIGH;16.861;200.465;34421.0;3
ACCE;16.864;200.467;-2.30801;6.64630;1.30245;3
AHRS;16.864;200.468;73.3936;119.4765;37.8669;0.06014;0.75279;0.61933;3
GYRO;16.868;200.472;0.18326;-0.61209;-3.81058;3
PRES;16.868;200.472;1010.3867;3
ACCE;16.873;200.476;-2.40378;6.28239;2.33674;3
MAGN;16.879;200.483;19.56250;-30.43750;17.62500;3
GYRO;16.880;200.483;0.47159;-0.47159;-3.84356;3
ACCE;16.883;200.486;-2.89220;5.99508;2.85389;3
AHRS;16.883;200.487;69.4726;112.7326;43.9243;0.03681;0.75259;0.61022;3
GYRO;16.888;200.492;0.82589;-0.38485;-3.84356;3
PRES;16.888;200.492;1010.4058;3
ACCE;16.892;200.496;-3.54342;5.88974;2.58574;3
MAGN;16.899;200.503;22.06250;-28.56250;17.06250;3
GYRO;16.900;200.503;1.21196;-0.25779;-3.80080;3
ACCE;16.902;200.506;-4.49152;6.07170;1.55144;3
AHRS;16.903;200.507;65.6087;103.3211;52.8729;0.00742;0.73995;0.61263;3
GYRO;16.908;200.512;1.60413;-0.00244;-3.68596;3
PRES;16.908;200.512;1010.3975;3
ACCE;16.913;200.516;-5.47793;6.26323;0.52672;3
MAGN;16.919;200.522;24.12500;-27.00000;16.93750;3
GYRO;16.919;200.523;1.98165;0.40806;-3.46361;3
ACCE;16.922;200.526;-6.20577;6.57927;-0.20111;3
AHRS;16.923;200.527;61.0358;103.6859;52.0752;-0.01546;0.74636;0.59240;3
GYRO;16.928;200.532;2.32862;0.93585;-3.10442;3
PRES;16.929;200.532;1010.3975;3
ACCE;16.933;200.536;-6.43561;6.97192;-1.15879;3
MAGN;16.940;200.543;22.50000;-21.43750;26.31250;3
GYRO;16.940;200.544;2.62428;1.51372;-2.61695;3
ACCE;16.943;200.547;-6.54096;7.23049;-2.85389;3
AHRS;16.944;200.548;55.7832;104.5874;51.3849;-0.04533;0.75416;0.56787;3
GYRO;16.948;200.552;2.83319;2.03662;-2.06472;3
PRES;16.948;200.552;1010.4019;3
ACCE;16.952;200.556;-6.49307;7.02938;-4.60644;3
MAGN;16.959;200.562;23.43750;-19.12500;27.06250;3
GYRO;16.959;200.563;2.92238;2.47645;-1.52716;3
ACCE;16.963;200.567;-6.34942;6.93361;-5.61201;3
AHRS;16.963;200.567;51.9993;109.1187;47.9021;-0.06497;0.77240;0.53797;3
GYRO;16.968;200.572;2.86862;2.84297;-1.05191;3
PRES;16.969;200.572;1010.3931;3
ACCE;16.973;200.576;-6.30154;6.90488;-6.41646;3
MAGN;16.979;200.583;23.93750;-16.87500;27.93750;3
GYRO;16.980;200.583;2.38237;3.35609;-0.23824;3
ACCE;16.983;200.586;-5.98550;6.73250;-6.35900;3
AHRS;16.983;200.587;48.3384;116.6593;42.6447;-0.08209;0.80149;0.49878;3
GYRO;16.988;200.592;2.38237;3.35609;-0.23824;3
PRES;16.989;200.592;1010.3882;3
ACCE;16.993;200.596;-5.21936;6.39731;-5.56412;3
MAGN;16.999;200.603;23.31250;-14.37500;29.56250;3
GYRO;16.999;200.603;1.89857;3.87166;0.44593;3
ACCE;17.003;200.606;-4.24253;5.88974;-5.19063;3
AHRS;17.003;200.607;46.6605;122.9161;39.3915;-0.09371;0.82322;0.47541;3
GYRO;17.008;200.612;1.81060;4.17710;0.68417;3
PRES;17.009;200.612;1010.3979;3
ACCE;17.013;200.616;-3.68707;5.46836;-5.11401;3
MAGN;17.019;200.623;21.75000;-12.31250;31.31250;3
GYRO;17.020;200.623;1.83993;4.57049;0.84788;3
ACCE;17.023;200.626;-3.11246;5.37259;-4.90333;3
AHRS;17.023;200.627;45.3912;130.4999;35.6559;-0.10273;0.84705;0.45182;3
GYRO;17.028;200.632;1.94866;4.92602;0.98838;3
PRES;17.029;200.632;1010.3970;3
ACCE;17.033;200.636;-2.74854;5.70778;-5.53539;3
MAGN;17.040;200.643;19.62500;-11.06250;33.68750;3
GYRO;17.041;200.644;2.11604;5.23756;1.10689;3
ACCE;17.044;200.647;-2.97839;6.32069;-6.16746;3
AHRS;17.045;200.647;44.5301;137.8387;32.6895;-0.11223;0.86696;0.43292;3
GYRO;17.048;200.652;2.34694;5.54910;1.20463;3
PRES;17.049;200.652;1010.3940;3
ACCE;17.053;200.656;-2.75812;6.63673;-6.89530;3
MAGN;17.059;200.663;17.00000;-9.81250;35.25000;3
GYRO;17.060;200.663;2.57419;5.71892;1.29748;3
ACCE;17.063;200.666;-2.31759;6.17704;-7.64229;3
AHRS;17.063;200.667;43.2804;146.8437;28.8521;-0.12004;0.88900;0.40838;3
GYRO;17.068;200.672;2.75134;5.78001;1.36956;3
PRES;17.069;200.672;1010.3931;3
ACCE;17.073;200.676;-2.05901;5.52582;-7.95833;3
MAGN;17.079;200.683;13.31250;-7.81250;37.00000;3
GYRO;17.080;200.683;2.88084;5.80689;1.39888;3
ACCE;17.083;200.686;-1.67594;4.98952;-7.83383;3
AHRS;17.083;200.687;41.2953;155.7528;25.4159;-0.12902;0.90877;0.37954;3
GYRO;17.088;200.692;2.96147;5.78245;1.39644;3
PRES;17.089;200.692;1010.3975;3
ACCE;17.093;200.696;-1.30245;4.56814;-7.58483;3
MAGN;17.099;200.703;9.37500;-6.56250;38.43750;3
GYRO;17.100;200.703;3.00546;5.74091;1.40621;3
ACCE;17.103;200.707;-0.66080;4.20422;-7.41245;3
AHRS;17.104;200.707;38.0576;164.8313;22.0393;-0.13688;0.92803;0.34108;3
GYRO;17.108;200.712;3.02867;5.68349;1.44164;3
PRES;17.109;200.712;1010.4097;3
ACCE;17.113;200.716;0.16281;3.66792;-7.79552;3
MAGN;17.119;200.723;5.56250;-4.43750;39.75000;3
GYRO;17.120;200.723;3.04577;5.58942;1.48440;3
ACCE;17.123;200.726;1.17795;3.51469;-8.33182;3
AHRS;17.124;200.727;34.9094;172.9871;19.5197;-0.14333;0.94150;0.30495;3
GYRO;17.128;200.732;3.04455;5.47457;1.49051;3
PRES;17.129;200.732;1010.4126;3
ACCE;17.133;200.736;2.16436;3.57215;-8.99262;3
MAGN;17.140;200.743;1.31250;-1.68750;39.75000;3
GYRO;17.141;200.743;3.00179;5.36095;1.43065;3
ACCE;17.144;200.747;2.86347;3.63919;-9.58638;3
AHRS;17.145;200.747;30.7180;-178.7254;17.1487;0.14667;-0.95301;-0.26029;3
GYRO;17.148;200.752;2.91627;5.26932;1.32924;3
PRES;17.149;200.752;1010.4146;3
ACCE;17.153;200.756;3.03585;3.77326;-10.08438;3
MAGN;17.159;200.763;-2.93750;1.06250;40.12500;3
GYRO;17.160;200.763;2.77944;5.24000;1.23150;3
ACCE;17.163;200.766;3.23696;3.84030;-10.61110;3
AHRS;17.163;200.767;27.1468;-172.7309;13.3920;0.12789;-0.96176;-0.22544;3
GYRO;17.169;200.772;2.60595;5.30109;1.16187;3
PRES;17.169;200.773;1010.4204;3
ACCE;17.173;200.776;3.62961;3.65834;-10.48660;3
MAGN;17.180;200.783;-6.75000;3.25000;39.37500;3
GYRO;17.181;200.784;2.42514;5.42082;1.11788;3
WIFI;17.182;200.743;WAP116;20:17:FF:FF:F1:16;-72
WIFI;17.182;200.743;WAP124;20:17:FF:FF:F1:24;-71
WIFI;17.182;200.743;WAP320;20:17:FF:FF:F3:20;-71
WIFI;17.182;200.743;WAP123;20:17:FF:FF:F1:23;-74
WIFI;17.182;200.743;WAP065;20:17:FF:FF:F0:65;-82
WIFI;17.182;200.743;WAP240;20:17:FF:FF:F2:40;-81
WIFI;17.182;197.269;WAP143;20:17:FF:FF:F1:43;-84
WIFI;17.182;200.743;WAP265;20:17:FF:FF:F2:65;-80
WIFI;17.182;200.743;WAP131;20:17:FF:FF:F1:31;-76
WIFI;17.182;200.743;WAP110;20:17:FF:FF:F1:10;-73
WIFI;17.182;200.743;WAP058;20:17:FF:FF:F0:58;-80
WIFI;17.182;200.743;WAP314;20:17:FF:FF:F3:14;-74
WIFI;17.182;200.743;WAP192;20:17:FF:FF:F1:92;-65
WIFI;17.182;200.743;WAP014;20:17:FF:FF:F0:14;-70
WIFI;17.182;200.743;WAP173;20:17:FF:FF:F1:73;-88
WIFI;17.182;200.743;WAP008;20:17:FF:FF:F0:08;-83
WIFI;17.182;200.743;WAP205;20:17:FF:FF:F2:05;-89
WIFI;17.182;193.850;WAP010;20:17:FF:FF:F0:10;-76
WIFI;17.182;197.269;WAP029;20:17:FF:FF:F0:29;-80
WIFI;17.182;197.269;WAP129;20:17:FF:FF:F1:29;-86
WIFI;17.182;197.269;WAP214;20:17:FF:FF:F2:14;-74
WIFI;17.182;193.850;WAP234;20:17:FF:FF:F2:34;-80
WIFI;17.182;200.743;WAP018;20:17:FF:FF:F0:18;-104
WIFI;17.182;197.269;WAP031;20:17:FF:FF:F0:31;-87
WIFI;17.182;197.269;WAP227;20:17:FF:FF:F2:27;-88
WIFI;17.182;200.743;WAP033;20:17:FF:FF:F0:33;-80
WIFI;17.182;197.269;WAP257;20:17:FF:FF:F2:57;-78
WIFI;17.182;200.743;WAP011;20:17:FF:FF:F0:11;-77
WIFI;17.182;200.743;WAP319;20:17:FF:FF:F3:19;-88
WIFI;17.182;193.850;WAP206;20:17:FF:FF:F2:06;-81
WIFI;17.182;193.850;WAP032;20:17:FF:FF:F0:32;-82
WIFI;17.182;193.850;WAP219;20:17:FF:FF:F2:19;-84
WIFI;17.182;197.269;WAP066;20:17:FF:FF:F0:66;-90
WIFI;17.182;193.850;WAP209;20:17:FF:FF:F2:09;-88
WIFI;17.182;200.743;WAP122;20:17:FF:FF:F1:22;-87
WIFI;17.182;200.743;WAP130;20:17:FF:FF:F1:30;-72
WIFI;17.182;197.269;WAP210;20:17:FF:FF:F2:10;-79
WIFI;17.182;200.743;WAP026;20:17:FF:FF:F0:26;-89
WIFI;17.182;197.269;WAP201;20:17:FF:FF:F2:01;-86
WIFI;17.182;197.269;WAP036;20:17:FF:FF:F0:36;-87
WIFI;17.182;197.269;WAP266;20:17:FF:FF:F2:66;-87
WIFI;17.182;200.743;WAP005;20:17:FF:FF:F0:05;-87
WIFI;17.182;200.743;WAP230;20:17:FF:FF:F2:30;-88
WIFI;17.182;200.743;WAP042;20:17:FF:FF:F0:42;-88
WIFI;17.182;200.743;WAP225;20:17:FF:FF:F2:25;-89
WIFI;17.182;200.743;WAP160;20:17:FF:FF:F1:60;-89
WIFI;17.182;200.743;WAP315;20:17:FF:FF:F3:15;-93
ACCE;17.205;200.787;4.34787;3.09331;-9.84496;3
AHRS;17.206;200.787;23.3727;-166.0683;12.5872;0.13098;-0.96349;-0.18683;3
GYRO;17.206;200.792;2.26631;5.50634;1.08367;3
PRES;17.206;200.792;1010.4336;3
ACCE;17.206;200.796;5.02782;2.56658;-9.12670;3
MAGN;17.206;200.803;-10.56250;5.68750;38.12500;3
GYRO;17.207;200.803;2.15880;5.52344;1.03969;3
ACCE;17.207;200.806;5.68862;2.18351;-8.29351;3
AHRS;17.207;200.807;20.4138;-160.3425;10.2630;0.11686;-0.96314;-0.15888;3
GYRO;17.208;200.812;2.12337;5.47702;0.97616;3
LIGH;17.210;200.813;18620.0;3
PRES;17.210;200.814;1010.4292;3
ACCE;17.212;200.816;6.53138;2.08774;-7.58483;3
MAGN;17.219;200.823;-14.12500;7.68750;36.62500;3
GYRO;17.220;200.823;2.17468;5.33285;0.90286;3
ACCE;17.223;200.826;7.34541;2.10690;-7.26880;3
AHRS;17.223;200.827;17.2867;-153.2414;9.9022;0.11766;-0.95522;-0.12592;3
GYRO;17.228;200.832;2.31762;5.05308;0.81123;3
PRES;17.229;200.832;1010.4263;3
ACCE;17.233;200.836;7.99663;1.98240;-7.61356;3
MAGN;17.239;200.843;-17.50000;9.68750;34.68750;3
GYRO;17.239;200.843;2.78066;4.37257;0.43127;3
ACCE;17.243;200.847;8.37971;1.59933;-8.25521;3
AHRS;17.243;200.847;14.7270;-147.7598;8.4951;0.10605;-0.94751;-0.10239;3
GYRO;17.248;200.852;2.78066;4.37257;0.43127;3
PRES;17.248;200.852;1010.4355;3
ACCE;17.252;200.856;8.32224;1.54187;-8.90643;3
MAGN;17.259;200.863;-20.81250;11.12500;31.56250;3
GYRO;17.260;200.863;3.14962;4.07569;-0.06475;3
ACCE;17.263;200.866;8.14029;1.46525;-9.33739;3
AHRS;17.263;200.867;11.5656;-142.3712;9.6407;0.11152;-0.93569;-0.06807;3
GYRO;17.268;200.872;3.14962;4.07569;-0.06475;3
PRES;17.268;200.872;1010.4204;3
ACCE;17.272;200.876;7.99663;1.25456;-9.43316;3
MAGN;17.279;200.883;-23.93750;13.12500;28.87500;3
GYRO;17.280;200.883;3.12763;4.18321;-0.14172;3
ACCE;17.282;200.886;8.16902;0.85234;-8.87770;3
AHRS;17.283;200.887;8.8981;-138.4885;10.9551;0.11636;-0.92540;-0.03848;3
GYRO;17.288;200.892;2.92849;4.20031;-0.06353;3
PRES;17.289;200.892;1010.4272;3
ACCE;17.293;200.896;8.87770;0.02873;-8.45632;3
MAGN;17.300;200.903;-26.06250;14.81250;25.81250;3
GYRO;17.300;200.904;2.48378;3.99017;-0.09041;3
ACCE;17.303;200.906;9.75877;-0.60334;-9.46189;3
AHRS;17.303;200.907;6.2964;-134.2660;13.9471;0.13288;-0.91062;-0.00312;3
GYRO;17.308;200.912;1.92545;3.77515;-0.28222;3
PRES;17.309;200.912;1010.4248;3
ACCE;17.313;200.916;10.37168;-0.45969;-9.89284;3
MAGN;17.319;200.922;-28.06250;16.50000;22.25000;3
GYRO;17.319;200.923;1.43553;3.67374;-0.58277;3
ACCE;17.323;200.926;10.16099;0.36392;-9.42358;3
AHRS;17.323;200.927;4.5048;-130.1586;15.2237;0.13645;-0.89601;0.02044;3
GYRO;17.329;200.932;1.09956;3.65297;-0.85643;3
PRES;17.329;200.932;1010.4224;3
ACCE;17.333;200.936;9.53850;1.04387;-8.61913;3
MAGN;17.339;200.943;-29.93750;16.93750;18.68750;3
GYRO;17.340;200.943;0.92607;3.69207;-0.98105;3
ACCE;17.343;200.947;9.03093;1.37906;-8.12113;3
AHRS;17.344;200.947;3.8596;-126.5561;17.4566;0.15043;-0.88006;0.03847;3
GYRO;17.348;200.952;0.86743;3.80447;-0.96517;3
PRES;17.349;200.952;1010.4189;3
ACCE;17.353;200.956;8.79151;1.28329;-7.37414;3
MAGN;17.359;200.963;-31.18750;17.43750;15.87500;3
GYRO;17.360;200.963;0.86743;3.93519;-0.86743;3
ACCE;17.363;200.966;8.79151;1.01514;-6.37815;3
AHRS;17.363;200.967;4.1976;-122.5781;18.2584;0.15643;-0.86257;0.04445;3
GYRO;17.368;200.972;0.89675;4.02438;-0.74526;3
PRES;17.368;200.972;1010.4277;3
ACCE;17.372;200.976;9.21289;0.68953;-5.32470;3
MAGN;17.379;200.983;-32.18750;17.50000;12.75000;3
GYRO;17.380;200.983;0.95051;4.03660;-0.65363;3
ACCE;17.383;200.986;9.82580;0.61292;-4.37660;3
AHRS;17.383;200.987;4.6165;-118.6933;20.1375;0.17050;-0.84274;0.05495;3
GYRO;17.388;200.992;1.02748;3.92175;-0.63286;3
PRES;17.388;200.992;1010.4282;3
ACCE;17.393;200.996;10.27591;0.70868;-3.97437;3
MAGN;17.399;201.003;-33.43750;17.37500;9.93750;3
GYRO;17.400;201.003;1.12766;3.72872;-0.68783;3
ACCE;17.403;201.006;10.54406;0.66080;-3.80199;3
AHRS;17.403;201.007;4.8219;-114.2813;20.8263;0.17414;-0.82131;0.06323;3
GYRO;17.408;201.012;1.23028;3.51858;-0.80634;3
PRES;17.408;201.012;1010.4287;3
SOUN;17.409;2400.96;0.07327;71.28
ACCE;17.412;201.016;10.66856;0.46926;-3.96480;3
MAGN;17.419;201.023;-34.43750;16.81250;7.31250;3
GYRO;17.419;201.023;1.29992;3.32311;-0.95417;3
ACCE;17.423;201.026;10.68772;0.32561;-4.00311;3
AHRS;17.423;201.027;4.9934;-110.0630;22.3999;0.18351;-0.79825;0.07620;3
GYRO;17.429;201.032;1.32924;3.17161;-1.11666;3
PRES;17.429;201.033;1010.4263;3
ACCE;17.433;201.036;10.39084;0.44053;-3.92649;3
MAGN;17.439;201.042;-35.31250;16.56250;5.06250;3
GYRO;17.439;201.043;1.32191;3.04089;-1.26938;3
ACCE;17.443;201.047;10.16099;0.51715;-3.82115;3
AHRS;17.443;201.047;5.5709;-106.5634;23.5369;0.19174;-0.77788;0.08366;3
GYRO;17.448;201.052;1.28770;2.92849;-1.38422;3
PRES;17.448;201.052;1010.4058;3
ACCE;17.452;201.056;9.95030;0.67038;-3.55300;3
MAGN;17.459;201.063;-35.87500;16.56250;2.25000;3
GYRO;17.460;201.063;1.24006;2.83686;-1.46852;3
GNSS;17.461;1491485948.794;39.993713;-0.073976;158.330;0.000;16.0;0.0;17;17
ACCE;17.464;201.067;10.05565;0.83318;-3.16992;3
AHRS;17.464;201.067;6.3197;-103.7962;26.0233;0.21004;-0.75789;0.09646;3
GNSS;17.466;1491485948.794;39.993713;-0.073976;158.330;0.000;16.0;0.0;17;17
GYRO;17.468;201.072;1.18508;2.75378;-1.53449;3
PRES;17.468;201.072;1010.4077;3
ACCE;17.473;201.076;10.04607;1.11091;-2.67193;3
MAGN;17.479;201.083;-36.43750;16.31250;-0.12500;3
GYRO;17.480;201.083;1.13743;2.67192;-1.58825;3
ACCE;17.483;201.086;10.04607;1.51314;-2.16436;3
AHRS;17.483;201.087;7.6595;-100.9035;27.0947;0.22157;-0.73800;0.09875;3
GYRO;17.488;201.092;1.10567;2.56075;-1.60658;3
PRES;17.488;201.092;1010.4189;3
ACCE;17.493;201.097;10.09395;1.76213;-2.01113;3
MAGN;17.499;201.103;-36.56250;15.25000;-3.06250;3
GYRO;17.500;201.103;1.09589;2.42636;-1.60169;3
ACCE;17.503;201.107;10.21845;1.94409;-2.18351;3
AHRS;17.504;201.107;9.1919;-98.3367;29.0188;0.23968;-0.71702;0.10459;3
GYRO;17.509;201.112;1.10078;2.31274;-1.60535;3
PRES;17.509;201.112;1010.4292;3
ACCE;17.513;201.116;10.22803;2.06859;-2.42293;3
MAGN;17.519;201.122;-37.25000;14.12500;-5.56250;3
GYRO;17.519;201.123;1.04702;2.23943;-1.66522;3
ACCE;17.523;201.127;10.24718;2.16436;-2.64320;3
AHRS;17.523;201.127;10.8553;-95.9023;30.0546;0.25286;-0.69754;0.10504;3
GYRO;17.528;201.132;1.04702;2.23943;-1.66522;3
PRES;17.529;201.132;1010.4189;3
ACCE;17.533;201.136;10.18015;2.17394;-2.67193;3
MAGN;17.539;201.143;-37.25000;12.68750;-8.18750;3
GYRO;17.540;201.143;0.85155;2.29441;-1.72142;3
ACCE;17.543;201.147;10.03649;2.14520;-2.51870;3
AHRS;17.543;201.147;12.5398;-94.3708;32.2187;0.27363;-0.67994;0.11048;3
GYRO;17.548;201.152;0.72937;2.31640;-1.71775;3
PRES;17.548;201.152;1010.4185;3
ACCE;17.552;201.156;9.91199;2.25055;-2.23140;3
MAGN;17.560;201.163;-37.50000;10.87500;-10.25000;3
GYRO;17.560;201.164;0.63163;2.33228;-1.70309;3
LIGH;17.562;201.165;12654.0;3
ACCE;17.563;201.167;9.99819;2.39420;-1.86748;3
AHRS;17.564;201.168;14.4660;-92.0220;33.1288;0.28730;-0.65920;0.10960;3
GYRO;17.568;201.172;0.57055;2.33351;-1.71164;3
PRES;17.568;201.172;1010.4180;3
ACCE;17.572;201.176;10.02692;2.49955;-1.80044;3
MAGN;17.579;201.183;-37.43750;9.43750;-12.62500;3
GYRO;17.580;201.184;0.51801;2.34206;-1.76174;3
ACCE;17.583;201.187;9.96946;2.63362;-2.06859;3
AHRS;17.584;201.188;16.1431;-90.3313;34.7781;0.30431;-0.64045;0.11361;3
GYRO;17.588;201.192;0.43249;2.39215;-1.84237;3
PRES;17.588;201.192;1010.4048;3
ACCE;17.593;201.196;9.97903;2.82516;-2.11647;3
MAGN;17.599;201.203;-37.31250;8.12500;-14.37500;3
GYRO;17.599;201.203;0.29688;2.45568;-1.92667;3
ACCE;17.602;201.206;9.85453;2.97839;-1.77171;3
AHRS;17.603;201.207;18.1878;-87.8180;35.2384;0.31581;-0.61821;0.11086;3
GYRO;17.609;201.212;0.12706;2.50088;-1.99509;3
PRES;17.609;201.212;1010.4053;3
ACCE;17.613;201.216;9.57681;3.17950;-1.30245;3
MAGN;17.620;201.223;-36.56250;6.62500;-16.31250;3
GYRO;17.620;201.223;-0.02688;2.53631;-2.02441;3
ACCE;17.623;201.227;9.19373;3.47638;-0.94810;3
AHRS;17.623;201.227;20.0854;-86.1295;36.6175;0.33217;-0.59830;0.11294;3
GYRO;17.629;201.232;-0.12950;2.60717;-2.00364;3
PRES;17.629;201.232;1010.3940;3
ACCE;17.633;201.236;8.86812;3.72538;-0.72784;3
MAGN;17.640;201.243;-36.00000;5.31250;-17.75000;3
GYRO;17.640;201.244;-0.19426;2.72568;-1.95355;3
ACCE;17.643;201.247;8.58082;3.98395;-0.78530;3
AHRS;17.643;201.247;22.4074;-83.1144;36.2225;0.34047;-0.57329;0.10568;3
GYRO;17.649;201.252;-0.25779;2.88451;-1.90346;3
PRES;17.649;201.252;1010.3833;3
ACCE;17.653;201.256;8.45632;4.09887;-0.65122;3
MAGN;17.660;201.263;-35.25000;4.25000;-19.68750;3
GYRO;17.660;201.263;-0.34331;3.04822;-1.86925;3
ACCE;17.663;201.267;8.35098;4.09887;-0.11492;3
AHRS;17.664;201.267;24.5566;-80.7604;36.6106;0.35262;-0.55012;0.10298;3
GYRO;17.669;201.272;-0.46181;3.13618;-1.86192;3
PRES;17.669;201.272;1010.4102;3
ACCE;17.673;201.276;8.10198;4.26168;0.34477;3
MAGN;17.679;201.282;-34.00000;2.31250;-21.31250;3
GYRO;17.680;201.283;-0.58765;3.13618;-1.87047;3
ACCE;17.683;201.286;7.78594;4.39575;0.80445;3
AHRS;17.683;201.287;26.6008;-76.8504;35.6258;0.35661;-0.52069;0.09710;3
GYRO;17.689;201.292;-0.68906;3.08243;-1.87658;3
PRES;17.689;201.292;1010.4092;3
ACCE;17.693;201.296;7.42203;4.41491;1.16837;3
MAGN;17.700;201.303;-33.00000;0.93750;-23.31250;3
GYRO;17.700;201.304;-0.75869;3.00790;-1.88513;3
ACCE;17.703;201.306;6.95276;4.45322;1.27372;3
AHRS;17.703;201.307;28.5145;-73.3485;34.9840;0.36238;-0.49273;0.09336;3
GYRO;17.708;201.312;-0.81123;2.92971;-1.89368;3
PRES;17.709;201.312;1010.4141;3
ACCE;17.713;201.316;6.34942;4.40533;1.19710;3
MAGN;17.719;201.322;-31.56250;-0.12500;-25.37500;3
GYRO;17.719;201.323;-0.86865;2.88206;-1.88513;3
ACCE;17.723;201.327;5.68862;4.35745;1.33118;3
AHRS;17.723;201.327;30.2930;-68.9980;33.1791;0.36247;-0.46248;0.08530;3
GYRO;17.728;201.332;-0.95906;2.86740;-1.84726;3
PRES;17.729;201.332;1010.3999;3
ACCE;17.733;201.336;5.17148;4.38618;1.57060;3
MAGN;17.739;201.343;-30.06250;-1.00000;-27.62500;3
GYRO;17.740;201.343;-1.06901;2.86862;-1.76784;3
ACCE;17.743;201.346;4.86502;4.57771;2.03986;3
AHRS;17.743;201.347;32.1770;-65.3522;31.7424;0.36624;-0.43518;0.07727;3
GYRO;17.748;201.352;-1.18264;2.89061;-1.67011;3
PRES;17.748;201.352;1010.4033;3
ACCE;17.753;201.356;4.64475;4.84586;2.55701;3
MAGN;17.759;201.363;-28.37500;-1.81250;-28.93750;3
GYRO;17.759;201.363;-1.27915;2.92238;-1.57603;3
ACCE;17.763;201.366;4.56814;5.05655;2.95923;3
AHRS;17.763;201.367;33.4384;-60.7049;29.3408;0.36272;-0.40531;0.06867;3
GYRO;17.768;201.372;-1.35368;2.94926;-1.48318;3
PRES;17.769;201.372;1010.4150;3
ACCE;17.773;201.376;4.68306;5.09486;3.19865;3
MAGN;17.779;201.383;-27.00000;-1.68750;-30.50000;3
GYRO;17.780;201.383;-1.51861;2.97003;-1.37689;3
ACCE;17.782;201.386;4.78840;5.06613;3.57215;3
AHRS;17.783;201.387;34.7797;-55.8213;26.4365;0.35925;-0.37447;0.05663;3
GYRO;17.788;201.392;-1.51861;2.97003;-1.37689;3
PRES;17.789;201.392;1010.4204;3
ACCE;17.793;201.396;4.69264;4.94163;3.82115;3
MAGN;17.802;201.406;-25.31250;-2.00000;-31.68750;3
GYRO;17.802;201.406;-1.70065;2.92482;-1.42942;3
ACCE;17.805;201.409;4.36702;4.70221;3.86903;3
AHRS;17.806;201.409;34.9940;-50.0220;23.0077;0.34741;-0.34079;0.04781;3
GYRO;17.809;201.412;-1.76907;2.94437;-1.45997;3
PRES;17.809;201.413;1010.4219;3
ACCE;17.813;201.416;3.83072;4.56814;3.72538;3
MAGN;17.820;201.423;-23.37500;-1.87500;-33.31250;3
GYRO;17.820;201.424;-1.84481;3.01034;-1.47219;3
ACCE;17.823;201.427;3.36146;4.30956;3.80199;3
AHRS;17.824;201.428;35.1466;-45.8010;20.4615;0.33960;-0.31567;0.04036;3
GYRO;17.828;201.432;-1.94499;3.09220;-1.47219;3
PRES;17.828;201.432;1010.4150;3
ACCE;17.832;201.436;2.77727;4.16591;4.06057;3
MAGN;17.839;201.443;-21.43750;-1.62500;-34.25000;3
GYRO;17.840;201.443;-2.05862;3.15939;-1.45142;3
ACCE;17.842;201.446;2.14520;4.05099;4.43406;3
AHRS;17.843;201.447;34.7302;-40.4791;17.0989;0.32601;-0.28488;0.03102;3
GYRO;17.848;201.452;-2.16124;3.20949;-1.39277;3
PRES;17.848;201.452;1010.4126;3
SOUN;17.849;395.99;0.01208;55.62
ACCE;17.853;201.456;1.64721;3.99353;4.73094;3
MAGN;17.859;201.463;-19.31250;-1.37500;-35.87500;3
GYRO;17.860;201.464;-2.25287;3.25958;-1.29015;3
ACCE;17.862;201.466;1.22583;4.05099;4.78840;3
AHRS;17.863;201.467;34.2666;-34.2220;12.8698;0.31129;-0.24784;0.01623;3
GYRO;17.868;201.472;-2.34328;3.34388;-1.14598;3
PRES;17.869;201.472;1010.4004;3
ACCE;17.873;201.476;0.91937;3.91691;4.77883;3
MAGN;17.879;201.482;-17.00000;-0.87500;-37.06250;3
GYRO;17.879;201.483;-2.44102;3.45139;-0.99205;3
ACCE;17.883;201.486;0.84276;3.51469;5.08528;3
AHRS;17.883;201.487;32.8025;-28.7702;9.6514;0.29259;-0.21448;0.00827;3
GYRO;17.888;201.492;-2.54609;3.53202;-0.86254;3
PRES;17.888;201.492;1010.3984;3
ACCE;17.892;201.496;0.73741;3.06458;5.55455;3
MAGN;17.899;201.503;-14.62500;0.43750;-38.25000;3
GYRO;17.899;201.503;-2.65604;3.56257;-0.76969;3
ACCE;17.903;201.506;0.60334;2.79643;5.93762;3
AHRS;17.903;201.507;31.0478;-22.2950;5.7858;0.27166;-0.17279;-0.00397;3
GYRO;17.908;201.512;-2.77211;3.55157;-0.71105;3
LIGH;17.910;201.513;10659.0;3
PRES;17.910;201.514;1010.3984;3
ACCE;17.912;201.516;0.41180;2.57616;6.45477;3
MAGN;17.919;201.522;-12.43750;1.87500;-38.18750;3
GYRO;17.919;201.523;-2.88451;3.49171;-0.68539;3
ACCE;17.923;201.527;0.37350;2.34632;7.15387;3
AHRS;17.923;201.527;28.4480;-17.2475;3.4706;0.24723;-0.13792;-0.00781;3
GYRO;17.928;201.532;-2.97003;3.36587;-0.70860;3
PRES;17.929;201.532;1010.4194;3
ACCE;17.932;201.536;0.31603;2.03986;7.89129;3
MAGN;17.939;201.543;-9.93750;3.56250;-38.81250;3
GYRO;17.940;201.544;-2.99813;3.19483;-0.77091;3
ACCE;17.943;201.546;0.08619;1.73340;8.47547;3
AHRS;17.943;201.547;24.9873;-11.6231;0.8847;0.21598;-0.09719;-0.01441;3
GYRO;17.948;201.552;-2.96025;2.99813;-0.85277;3
PRES;17.949;201.552;1010.4312;3
ACCE;17.953;201.556;-0.19154;1.55144;8.94474;3
MAGN;17.959;201.563;-7.62500;5.25000;-38.81250;3
GYRO;17.960;201.563;-2.87718;2.76966;-0.93951;3
ACCE;17.963;201.566;-0.47884;1.46525;9.32781;3
AHRS;17.963;201.567;21.7304;-7.4944;-0.8774;0.18760;-0.06562;-0.01982;3
GYRO;17.968;201.572;-2.77211;2.49600;-1.01281;3
PRES;17.969;201.572;1010.4102;3
ACCE;17.973;201.576;-0.69911;1.29287;9.56723;3
MAGN;17.979;201.583;-5.43750;7.12500;-38.75000;3
GYRO;17.980;201.583;-2.65849;2.18079;-1.06901;3
ACCE;17.983;201.586;-0.86191;0.96726;9.72046;3
AHRS;17.985;201.587;17.9346;-3.2668;-2.8707;0.15505;-0.03205;-0.02917;3
GYRO;17.988;201.592;-2.55830;1.83382;-1.10811;3
PRES;17.989;201.592;1010.4063;3
ACCE;17.993;201.596;-1.04387;0.64165;9.79707;3
MAGN;17.999;201.603;-3.68750;9.31250;-37.87500;3
GYRO;18.000;201.603;-2.48011;1.46852;-1.12155;3
ACCE;18.003;201.606;-1.18752;0.32561;9.90242;3
AHRS;18.003;201.607;14.9367;-0.5303;-4.4236;0.12970;-0.00960;-0.03887;3
GYRO;18.009;201.612;-2.41903;1.11300;-1.10567;3
PRES;18.009;201.612;1010.4170;3
ACCE;18.013;201.616;-1.16837;0.05746;10.12268;3
MAGN;18.019;201.623;-2.31250;11.31250;-37.43750;3
GYRO;18.020;201.623;-2.36160;0.78802;-1.06413;3
ACCE;18.023;201.627;-0.91937;-0.11492;10.63983;3
AHRS;18.023;201.627;11.4349;1.8652;-6.0944;0.10033;0.01088;-0.05127;3
GYRO;18.028;201.632;-2.27975;0.49114;-1.01404;3
PRES;18.029;201.632;1010.4126;3
ACCE;18.033;201.636;-0.46926;-0.21069;11.02290;3
MAGN;18.041;201.643;-1.50000;13.25000;-36.43750;3
GYRO;18.041;201.643;-2.00242;-0.09163;-0.96272;3
ACCE;18.043;201.646;-0.22984;0.00958;10.88883;3
AHRS;18.044;201.647;8.6890;2.8701;-7.3149;0.07717;0.02009;-0.06169;3
GYRO;18.048;201.652;-2.00242;-0.09163;-0.96272;3
PRES;18.049;201.652;1010.4160;3
ACCE;18.053;201.656;-0.70868;0.84276;10.01734;3
MAGN;18.060;201.663;-1.31250;15.56250;-35.37500;3
GYRO;18.060;201.663;-1.82282;-0.47647;-1.03236;3
ACCE;18.063;201.666;-0.39265;1.29287;8.92558;3
AHRS;18.064;201.667;5.9482;2.7549;-8.2478;0.05346;0.02021;-0.07055;3
GYRO;18.068;201.672;-1.87169;-0.47647;-1.16431;3
PRES;18.069;201.672;1010.4209;3
ACCE;18.073;201.676;0.74699;0.53630;9.30866;3
MAGN;18.079;201.683;-1.18750;17.06250;-34.18750;3
GYRO;18.080;201.683;-1.98043;-0.55711;-1.42454;3
ACCE;18.083;201.686;1.20668;-0.17238;9.62469;3
AHRS;18.083;201.687;3.8040;2.3223;-9.2528;0.03471;0.01751;-0.07993;3
GYRO;18.089;201.692;-2.07328;-0.68417;-1.68721;3
PRES;18.090;201.692;1010.4067;3
ACCE;18.093;201.696;0.97683;-0.46926;9.67257;3
MAGN;18.099;201.703;-1.50000;18.50000;-33.37500;3
GYRO;18.100;201.703;-2.11970;-0.80268;-1.86803;3
ACCE;18.103;201.706;0.93853;-0.73741;9.68215;3
AHRS;18.103;201.707;1.3485;1.0568;-10.3841;0.01255;0.00812;-0.09038;3
GYRO;18.108;201.712;-2.15391;-0.93340;-1.97798;3
PRES;18.109;201.712;1010.4238;3
ACCE;18.113;201.716;0.94810;-1.06303;9.53850;3
MAGN;18.119;201.722;-2.06250;19.68750;-32.50000;3
GYRO;18.119;201.723;-2.19301;-1.07634;-2.05617;3
ACCE;18.123;201.727;1.11091;-1.35991;9.62469;3
AHRS;18.123;201.727;-1.1157;0.2286;-12.2312;-0.00947;0.00302;-0.10655;3
GYRO;18.128;201.732;-2.22966;-1.27060;-2.12825;3
PRES;18.129;201.732;1010.4233;3
ACCE;18.133;201.736;1.28329;-1.62806;9.62469;3
MAGN;18.139;201.743;-3.06250;20.93750;-31.50000;3
GYRO;18.140;201.743;-2.26142;-1.54549;-2.20522;3
ACCE;18.143;201.747;1.31202;-1.81002;9.77792;3
AHRS;18.144;201.747;-3.8555;-1.5440;-14.4168;-0.03506;-0.00914;-0.12495;3
GYRO;18.148;201.752;-2.30052;-1.90223;-2.27242;3
PRES;18.149;201.752;1010.4214;3
ACCE;18.153;201.756;2.12605;-2.22182;9.49062;3
MAGN;18.159;201.763;-4.31250;21.68750;-30.75000;3
GYRO;18.160;201.763;-2.39826;-2.34450;-2.37138;3
ACCE;18.163;201.766;3.32315;-2.64320;9.41400;3
AHRS;18.164;201.767;-6.3144;-3.6023;-17.0516;-0.05909;-0.02287;-0.14625;3
GYRO;18.168;201.772;-2.55708;-2.81853;-2.54364;3
PRES;18.169;201.772;1010.4224;3
ACCE;18.173;201.776;4.11803;-2.90177;9.32781;3
MAGN;18.179;201.783;-6.56250;23.18750;-30.06250;3
GYRO;18.180;201.783;-2.74034;-3.20093;-2.78677;3
ACCE;18.182;201.786;3.64876;-2.79643;9.39485;3
AHRS;18.183;201.787;-9.1548;-7.6523;-19.7013;-0.08983;-0.05191;-0.16491;3
GYRO;18.188;201.792;-2.89550;-3.31211;-3.00790;3
PRES;18.189;201.792;1010.4194;3
ACCE;18.193;201.796;2.42293;-1.60890;9.62469;3
MAGN;18.199;201.803;-9.00000;24.25000;-28.43750;3
GYRO;18.200;201.803;-3.02012;-3.19727;-3.07876;3
ACCE;18.202;201.806;2.51870;-2.22182;9.94073;3
AHRS;18.203;201.807;-11.6677;-12.0518;-23.3981;-0.12016;-0.08177;-0.19016;3
GYRO;18.209;201.812;-3.11786;-2.99935;-3.00424;3
PRES;18.209;201.813;1010.4180;3
ACCE;18.213;201.816;3.20823;-4.26168;10.91756;3
MAGN;18.219;201.823;-11.62500;25.25000;-26.81250;3
GYRO;18.220;201.823;-3.18994;-2.88939;-2.99690;3
ACCE;18.223;201.827;4.31914;-6.19619;11.38682;3
AHRS;18.224;201.828;-13.9731;-16.5559;-27.7392;-0.15112;-0.10989;-0.21845;3
GYRO;18.228;201.832;-3.26691;-2.98224;-3.11175;3
PRES;18.229;201.832;1010.4224;3
ACCE;18.233;201.836;4.82671;-7.21134;11.49217;3
MAGN;18.239;201.843;-14.56250;25.87500;-24.93750;3
GYRO;18.240;201.843;-3.33166;-3.19727;-3.26080;3
ACCE;18.243;201.846;4.53941;-6.66546;11.79863;3
AHRS;18.243;201.847;-16.2699;-21.1063;-32.2538;-0.18400;-0.13553;-0.24542;3
GYRO;18.248;201.852;-3.30722;-3.38297;-3.32677;3
PRES;18.249;201.852;1010.4316;3
ACCE;18.253;201.856;4.67348;-5.78439;12.38281;3
MAGN;18.259;201.863;-17.62500;26.50000;-22.12500;3
GYRO;18.260;201.863;-3.13130;-3.50026;-3.30478;3
LIGH;18.261;201.865;47410.0;3
ACCE;18.263;201.867;5.56412;-5.55455;12.14339;3
AHRS;18.264;201.868;-18.9336;-25.9077;-37.5251;-0.22289;-0.15781;-0.27428;3
GYRO;18.268;201.872;-2.80021;-3.56012;-3.27057;3
PRES;18.269;201.872;1010.4219;3
ACCE;18.273;201.877;6.49307;-5.73651;11.47301;3
MAGN;18.279;201.882;-20.25000;26.12500;-19.06250;3
GYRO;18.280;201.883;-2.36527;-3.51858;-3.28768;3
ACCE;18.283;201.886;6.89530;-5.61201;11.51132;3
AHRS;18.283;201.887;-20.2019;-31.7084;-42.7606;-0.25515;-0.18894;-0.30064;3
GYRO;18.288;201.892;-1.88024;-3.39763;-3.36098;3
PRES;18.289;201.892;1010.4316;3
ACCE;18.292;201.896;7.21134;-5.43005;11.54005;3
MAGN;18.299;201.903;-22.75000;25.62500;-16.12500;3
GYRO;18.300;201.903;-1.39888;-3.34143;-3.63954;3
ACCE;18.303;201.907;7.65187;-5.57370;10.91756;3
AHRS;18.304;201.908;-20.4989;-36.9206;-47.6231;-0.28021;-0.21693;-0.32530;3
GYRO;18.308;201.912;-1.00793;-3.47949;-3.63954;3
PRES;18.308;201.912;1010.4292;3
ACCE;18.312;201.916;8.35098;-5.89931;9.55765;3
MAGN;18.319;201.923;-25.50000;24.93750;-12.87500;3
GYRO;18.319;201.923;-0.69272;-3.96085;-4.16244;3
ACCE;18.323;201.926;8.69574;-5.71735;8.17859;3
AHRS;18.323;201.927;-19.0968;-42.2336;-52.0225;-0.29487;-0.25143;-0.34972;3
GYRO;18.328;201.932;-0.69272;-3.96085;-4.16244;3
PRES;18.329;201.932;1010.4282;3
ACCE;18.333;201.936;8.06367;-4.91290;7.10599;3
MAGN;18.340;201.943;-28.00000;23.62500;-9.81250;3
GYRO;18.340;201.944;-0.84910;-4.08058;-4.54972;3
ACCE;18.343;201.946;7.16345;-3.77326;6.06212;3
AHRS;18.343;201.947;-17.1000;-47.8435;-56.2342;-0.30884;-0.28961;-0.37283;3
GYRO;18.348;201.952;-1.00182;-3.92298;-4.41656;3
PRES;18.349;201.952;1010.4355;3
ACCE;18.353;201.956;6.47392;-2.72939;5.65032;3
MAGN;18.359;201.963;-30.43750;21.75000;-6.87500;3
GYRO;18.359;201.963;-1.17775;-3.72872;-4.05981;3
ACCE;18.363;201.966;6.26323;-1.90578;5.55455;3
AHRS;18.363;201.967;-14.1704;-53.2150;-59.2235;-0.31549;-0.33191;-0.39039;3
GYRO;18.368;201.972;-1.33535;-3.50881;-3.58578;3
PRES;18.369;201.972;1010.4331;3
ACCE;18.373;201.976;6.80911;-1.53229;5.57370;3
MAGN;18.379;201.983;-32.50000;20.06250;-3.75000;3
GYRO;18.380;201.983;-1.45630;-3.29134;-3.13130;3
ACCE;18.383;201.986;8.06367;-1.72383;5.48751;3
AHRS;18.384;201.987;-11.3412;-57.5388;-62.9916;-0.32406;-0.36312;-0.41516;3
GYRO;18.389;201.992;-1.52350;-3.10442;-2.80998;3
PRES;18.389;201.992;1010.4282;3
ACCE;18.393;201.996;8.81066;-1.82917;5.67905;3
MAGN;18.400;202.003;-34.06250;17.68750;-1.12500;3
GYRO;18.400;202.003;-1.50151;-2.94559;-2.63161;3
SOUN;18.400;569.49;0.01738;58.78
ACCE;18.403;202.007;8.85855;-1.72383;6.02381;3
AHRS;18.403;202.007;-9.4743;-61.6128;-65.3164;-0.33514;-0.39142;-0.42630;3
GYRO;18.408;202.012;-1.38544;-2.81609;-2.53143;3
PRES;18.409;202.012;1010.4175;3
ACCE;18.413;202.016;8.79151;-1.75256;6.59842;3
MAGN;18.420;202.023;-35.43750;15.50000;2.00000;3
GYRO;18.420;202.023;-1.20096;-2.77822;-2.46667;3
ACCE;18.423;202.026;8.87770;-1.85790;6.93361;3
AHRS;18.423;202.027;-7.7388;-64.7020;-68.2329;-0.34664;-0.41003;-0.44284;3
GYRO;18.429;202.032;-0.96761;-2.85763;-2.46179;3
PRES;18.429;202.032;1010.4048;3
ACCE;18.433;202.036;9.19373;-1.98240;6.30154;3
MAGN;18.439;202.043;-36.31250;13.18750;4.75000;3
GYRO;18.440;202.043;-0.70738;-2.99446;-2.53143;3
ACCE;18.443;202.046;9.74919;-2.20267;5.02782;3
AHRS;18.443;202.047;-5.9466;-68.0302;-70.0598;-0.35588;-0.43278;-0.45138;3
GYRO;18.449;202.052;-0.45082;-3.07143;-2.67070;3
PRES;18.449;202.052;1010.4131;3
ACCE;18.453;202.056;10.03649;-1.96325;4.41491;3
MAGN;18.459;202.063;-36.56250;11.00000;7.12500;3
GYRO;18.460;202.063;-0.22113;-3.03967;-2.85030;3
ACCE;18.463;202.066;9.89284;-1.35991;4.51068;3
GNSS;18.464;1491485949.788;39.993712;-0.073974;157.543;0.000;16.0;0.3;17;16
AHRS;18.469;202.068;-4.2030;-70.9657;-72.1265;-0.36561;-0.45133;-0.46183;3
GYRO;18.470;202.072;-0.03787;-2.97491;-2.99568;3
PRES;18.470;202.073;1010.4160;3
GNSS;18.471;1491485949.788;39.993712;-0.073974;157.543;0.000;16.0;0.3;17;16
ACCE;18.473;202.076;9.85453;-0.90980;4.37660;3
MAGN;18.479;202.083;-36.87500;8.93750;9.68750;3
GYRO;18.480;202.083;0.09896;-2.94437;-3.07021;3
ACCE;18.483;202.086;9.58638;-0.48842;4.10845;3
AHRS;18.483;202.087;-1.3874;-74.4187;-72.9529;-0.36724;-0.48050;-0.46755;3
GYRO;18.488;202.092;0.22969;-2.87962;-3.07510;3
PRES;18.489;202.092;1010.4165;3
ACCE;18.493;202.096;10.01734;-0.41180;3.08373;3
MAGN;18.499;202.103;-37.00000;7.12500;12.00000;3
GYRO;18.500;202.103;0.37751;-2.73057;-3.03600;3
ACCE;18.503;202.107;10.01734;-0.08619;2.50912;3
AHRS;18.503;202.107;1.5677;-77.0262;-73.9586;-0.36598;-0.50383;-0.47743;3
GYRO;18.508;202.112;0.49969;-2.47523;-3.00057;3
PRES;18.509;202.112;1010.4219;3
ACCE;18.513;202.116;9.96946;0.29688;2.35589;3
MAGN;18.519;202.123;-36.81250;4.62500;13.68750;3
GYRO;18.519;202.123;0.54978;-2.23454;-2.94681;3
ACCE;18.523;202.126;10.26634;0.63207;1.92494;3
AHRS;18.523;202.127;4.8546;-80.0774;-73.9488;-0.36067;-0.53298;-0.48184;3
GYRO;18.528;202.132;0.54489;-2.11359;-2.89061;3
PRES;18.528;202.132;1010.4116;3
ACCE;18.533;202.136;10.77391;0.85234;1.29287;3
MAGN;18.539;202.143;-36.62500;2.81250;15.56250;3
GYRO;18.540;202.143;0.49847;-2.10015;-2.86740;3
ACCE;18.543;202.147;11.31979;0.90022;0.69911;3
AHRS;18.543;202.147;7.8201;-82.4106;-74.0977;-0.35503;-0.55546;-0.48809;3
GYRO;18.548;202.152;0.40928;-2.13558;-2.90650;3
PRES;18.549;202.152;1010.4116;3
ACCE;18.553;202.156;11.61667;0.92895;0.38307;3
MAGN;18.559;202.163;-36.93750;1.43750;19.31250;3
GYRO;18.559;202.163;0.27489;-2.19178;-3.02623;3
ACCE;18.563;202.166;12.02847;0.95768;0.26815;3
AHRS;18.563;202.167;10.9944;-84.8061;-73.6762;-0.34583;-0.57963;-0.49239;3
GYRO;18.569;202.172;0.10751;-2.21011;-3.23148;3
PRES;18.569;202.173;1010.4121;3
ACCE;18.572;202.176;12.22001;1.03430;0.97683;3
MAGN;18.579;202.183;-36.18750;-0.50000;21.12500;3
GYRO;18.579;202.183;-0.10140;-2.15147;-3.84967;3
ACCE;18.583;202.186;12.22001;1.25456;1.50356;3
AHRS;18.583;202.187;13.6328;-87.3905;-74.0145;-0.34435;-0.59942;-0.49760;3
GYRO;18.588;202.192;-0.10140;-2.15147;-3.84967;3
PRES;18.588;202.192;1010.4053;3
ACCE;18.592;202.196;11.82736;1.53229;1.58017;3
MAGN;18.599;202.203;-35.37500;-2.87500;22.75000;3
GYRO;18.600;202.203;0.01100;-2.17957;-4.50452;3
ACCE;18.603;202.207;10.81221;2.09732;1.35033;3
AHRS;18.603;202.207;17.9406;-89.7637;-74.2437;-0.33257;-0.62244;-0.51013;3
GYRO;18.608;202.212;0.16005;-2.10749;-4.69267;3
LIGH;18.609;202.213;15357.0;3
PRES;18.610;202.214;1010.4121;3
ACCE;18.612;202.216;9.56723;2.90177;1.02472;3
MAGN;18.619;202.223;-34.25000;-4.81250;24.25000;3
GYRO;18.620;202.223;0.30543;-2.03418;-4.75131;3
ACCE;18.623;202.226;8.71489;3.63919;0.52672;3
AHRS;18.624;202.228;22.0118;-91.5763;-74.9488;-0.32241;-0.63937;-0.52504;3
GYRO;18.628;202.232;0.40928;-1.99997;-4.73298;3
PRES;18.628;202.232;1010.4043;3
ACCE;18.632;202.236;8.32224;4.12760;-0.14365;3
MAGN;18.639;202.243;-32.93750;-7.06250;25.75000;3
GYRO;18.639;202.243;0.43005;-1.99875;-4.69022;3
ACCE;18.643;202.246;8.14029;4.51068;-0.98641;3
AHRS;18.643;202.247;27.2905;-94.1568;-74.2813;-0.30159;-0.66427;-0.53727;3
GYRO;18.648;202.252;0.36163;-1.98043;-4.65113;3
PRES;18.649;202.252;1010.4189;3
ACCE;18.653;202.256;7.93917;4.92248;-1.45567;3
MAGN;18.659;202.263;-31.18750;-10.06250;26.93750;3
GYRO;18.659;202.263;0.22969;-1.93033;-4.61692;3
ACCE;18.663;202.266;7.72848;5.37259;-1.63763;3
AHRS;18.663;202.267;32.1578;-96.9794;-73.2938;-0.28221;-0.68687;-0.54651;3
GYRO;18.668;202.272;0.06720;-1.88635;-4.58882;3
PRES;18.669;202.272;1010.4160;3
ACCE;18.672;202.276;7.43160;5.73651;-1.53229;3
MAGN;18.679;202.283;-29.31250;-12.62500;28.12500;3
GYRO;18.679;202.283;-0.09041;-1.86192;-4.57416;3
ACCE;18.683;202.286;7.12514;5.93762;-1.45567;3
AHRS;18.683;202.287;37.2363;-99.8702;-72.0621;-0.26044;-0.70740;-0.55639;3
GYRO;18.688;202.292;-0.19792;-1.83626;-4.58760;3
PRES;18.688;202.292;1010.4165;3
ACCE;18.693;202.296;6.76123;5.86101;-1.19710;3
MAGN;18.699;202.303;-27.43750;-14.68750;28.87500;3
GYRO;18.700;202.303;-0.24068;-1.79228;-4.64135;3
ACCE;18.703;202.307;6.11000;5.79397;-0.88107;3
AHRS;18.704;202.308;42.0478;-102.6374;-71.0621;-0.24099;-0.72329;-0.56694;3
GYRO;18.708;202.312;-0.21869;-1.73119;-4.69389;3
PRES;18.708;202.312;1010.4136;3
ACCE;18.712;202.316;5.01825;6.11958;-0.68953;3
MAGN;18.719;202.323;-25.43750;-16.81250;30.06250;3
GYRO;18.719;202.323;-0.14294;-1.65422;-4.66945;3
ACCE;18.723;202.326;4.12760;6.71334;-0.39265;3
AHRS;18.723;202.327;47.1891;-105.6693;-69.6337;-0.21844;-0.73760;-0.57795;3
GYRO;18.728;202.332;-0.03176;-1.60780;-4.55950;3
PRES;18.729;202.333;1010.4185;3
ACCE;18.733;202.336;3.53384;7.21134;-0.41180;3
MAGN;18.739;202.343;-23.12500;-19.25000;31.00000;3
GYRO;18.740;202.343;0.09041;-1.61024;-4.40923;3
ACCE;18.743;202.347;3.25611;7.54652;-0.61292;3
AHRS;18.743;202.347;52.8066;-108.3434;-67.9674;-0.19007;-0.74766;-0.59202;3
GYRO;18.748;202.352;0.20769;-1.63956;-4.27117;3
PRES;18.749;202.352;1010.4033;3
ACCE;18.753;202.356;3.28484;7.70933;-0.80445;3
MAGN;18.759;202.362;-20.68750;-21.18750;32.06250;3
GYRO;18.759;202.363;0.30910;-1.68232;-4.18076;3
ACCE;18.763;202.366;3.37104;7.67102;-1.00556;3
AHRS;18.763;202.367;57.4388;-112.8336;-64.7347;-0.16662;-0.75938;-0.59781;3
GYRO;18.768;202.372;0.37018;-1.74463;-4.15144;3
PRES;18.768;202.372;1010.4063;3
ACCE;18.772;202.376;3.54342;7.48906;-1.38864;3
MAGN;18.779;202.383;-17.87500;-23.06250;32.37500;3
GYRO;18.779;202.383;0.38362;-1.85581;-4.19176;3
ACCE;18.783;202.386;3.47638;7.31668;-1.63763;3
AHRS;18.783;202.387;61.8936;-117.9735;-60.7094;-0.14282;-0.76817;-0.60362;3
GYRO;18.788;202.392;0.34941;-1.96210;-4.32126;3
PRES;18.788;202.392;1010.4053;3
ACCE;18.792;202.396;3.04542;7.18261;-1.73340;3
MAGN;18.803;202.406;-14.62500;-24.75000;33.25000;3
GYRO;18.803;202.407;0.28833;-2.06717;-4.50696;3
ACCE;18.806;202.409;2.43251;7.04853;-1.74298;3
AHRS;18.808;202.411;66.2193;-127.3528;-53.0162;-0.11833;-0.77995;-0.60391;3
GYRO;18.809;202.413;0.22969;-2.16124;-4.70244;3
PRES;18.809;202.413;1010.4199;3
ACCE;18.813;202.416;1.26414;7.13472;-1.51314;3
MAGN;18.819;202.423;-11.50000;-26.00000;33.56250;3
GYRO;18.820;202.423;0.20159;-2.19911;-4.86249;3
ACCE;18.823;202.426;-0.29688;7.48906;-1.22583;3
AHRS;18.823;202.427;69.3763;-136.5461;-45.2039;-0.09907;-0.78615;-0.60506;3
GYRO;18.828;202.432;0.22235;-2.14047;-4.90647;3
PRES;18.829;202.432;1010.4180;3
ACCE;18.833;202.436;-1.37906;7.82425;-0.90022;3
MAGN;18.839;202.443;-8.12500;-26.50000;33.75000;3
GYRO;18.840;202.443;0.41783;-1.90346;-4.53506;3
SOUN;18.840;366.81;0.01119;54.96
ACCE;18.843;202.446;-1.77171;8.06367;-0.69911;3
AHRS;18.843;202.447;72.4214;-152.5188;-30.9946;-0.07420;-0.79276;-0.60419;3
GYRO;18.848;202.452;0.41783;-1.90346;-4.53506;3
PRES;18.849;202.452;1010.4048;3
ACCE;18.853;202.456;-1.79086;8.15944;-0.74699;3
MAGN;18.860;202.463;-4.50000;-26.93750;34.06250;3
GYRO;18.860;202.464;0.71349;-1.56381;-4.06348;3
ACCE;18.863;202.467;-1.60890;8.14029;-0.67995;3
AHRS;18.864;202.467;74.6207;-175.5544;-9.1091;0.03968;0.79412;0.60622;3
GYRO;18.868;202.472;0.87842;-1.34390;-3.90343;3
PRES;18.869;202.472;1010.4141;3
ACCE;18.873;202.476;-1.22583;7.97748;-0.75657;3
MAGN;18.879;202.482;-1.43750;-26.81250;34.37500;3
GYRO;18.880;202.483;1.03114;-1.18386;-3.81791;3
ACCE;18.883;202.487;-1.46525;7.76679;-1.31202;3
AHRS;18.883;202.487;73.4285;166.6490;7.4970;0.01729;0.79903;0.59860;3
GYRO;18.888;202.492;1.13377;-1.11300;-3.78614;3
PRES;18.889;202.492;1010.4253;3
ACCE;18.893;202.496;-2.23140;7.46991;-1.88663;3
MAGN;18.900;202.503;1.75000;-26.50000;34.43750;3
GYRO;18.900;202.503;1.16309;-1.13987;-3.77393;3
ACCE;18.903;202.507;-3.08373;7.19218;-2.52828;3
AHRS;18.903;202.507;71.2972;152.3605;20.9888;-0.00684;0.80124;0.59183;3
GYRO;18.909;202.512;1.16675;-1.12766;-3.75682;3
PRES;18.909;202.512;1010.4126;3
ACCE;18.913;202.516;-3.80199;7.29753;-1.88663;3
MAGN;18.920;202.523;4.93750;-25.81250;34.56250;3
GYRO;18.920;202.523;1.22295;-1.14843;-3.72261;3
ACCE;18.923;202.526;-3.67749;6.93361;-1.54187;3
AHRS;18.923;202.527;67.8516;143.1567;29.3696;-0.02896;0.80624;0.57869;3
GYRO;18.928;202.532;1.32313;-1.30847;-3.70673;3
PRES;18.929;202.532;1010.3950;3
ACCE;18.933;202.536;-3.56257;6.37815;-1.69509;3
MAGN;18.939;202.543;7.75000;-24.87500;35.00000;3
GYRO;18.940;202.543;1.42576;-1.43065;-3.71162;3
ACCE;18.943;202.546;-4.52025;6.38773;-2.08774;3
AHRS;18.944;202.547;63.8333;134.3056;37.4004;-0.05636;0.80674;0.56715;3
GYRO;18.949;202.552;1.51495;-1.35368;-3.65908;3
PRES;18.949;202.552;1010.3901;3
ACCE;18.953;202.556;-5.66947;6.81869;-2.16436;3
MAGN;18.959;202.562;9.93750;-23.25000;34.87500;3
GYRO;18.959;202.563;1.61391;-1.04947;-3.47705;3
LIGH;18.961;202.565;27259.0;3
ACCE;18.963;202.567;-6.47392;7.31668;-2.14520;3
AHRS;18.964;202.568;59.5708;129.6417;40.7777;-0.07553;0.80985;0.55003;3
GYRO;18.969;202.572;1.74830;-0.63408;-3.15573;3
PRES;18.969;202.572;1010.4038;3
ACCE;18.973;202.576;-6.78996;7.43160;-2.55701;3
MAGN;18.980;202.583;12.25000;-21.56250;35.18750;3
GYRO;18.980;202.583;1.91445;-0.23579;-2.73790;3
ACCE;18.983;202.587;-6.59842;7.23049;-3.07416;3
AHRS;18.983;202.587;54.6851;124.9983;44.4477;-0.10167;0.80959;0.53228;3
GYRO;18.988;202.592;2.06717;0.11729;-2.31640;3
PRES;18.989;202.592;1010.3989;3
ACCE;18.993;202.596;-6.33027;6.95276;-3.59130;3
MAGN;19.000;202.603;14.00000;-19.25000;35.81250;3
GYRO;19.000;202.604;2.15391;0.39095;-1.94622;3
ACCE;19.003;202.606;-6.30154;6.56011;-4.07972;3
AHRS;19.003;202.607;50.8458;124.7533;44.3810;-0.11793;0.81612;0.51035;3
GYRO;19.008;202.612;2.14292;0.59498;-1.63712;3
PRES;19.009;202.612;1010.4043;3
ACCE;19.013;202.616;-6.10043;6.12916;-4.31914;3
MAGN;19.019;202.623;15.50000;-17.68750;35.81250;3
GYRO;19.020;202.623;2.04518;0.73793;-1.39277;3
ACCE;19.023;202.627;-5.53539;5.74608;-4.34787;3
AHRS;19.024;202.627;47.0317;125.7623;43.5890;-0.13414;0.82533;0.48494;3
GYRO;19.028;202.632;1.90223;0.79901;-1.23395;3
PRES;19.029;202.632;1010.4063;3
ACCE;19.033;202.636;-5.10444;5.64074;-4.68306;3
MAGN;19.039;202.643;16.18750;-15.50000;35.93750;3
GYRO;19.039;202.643;1.76174;0.78557;-1.17653;3
ACCE;19.043;202.646;-5.01825;5.60243;-5.30555;3
AHRS;19.044;202.647;44.6376;127.9135;43.0085;-0.14955;0.83442;0.46633;3
GYRO;19.049;202.652;1.65667;0.79168;-1.18997;3
PRES;19.049;202.652;1010.4043;3
ACCE;19.053;202.656;-5.12359;5.74608;-5.43963;3
MAGN;19.059;202.663;16.56250;-13.25000;36.37500;3
GYRO;19.060;202.663;1.59436;0.87720;-1.22417;3
ACCE;19.063;202.666;-4.43406;5.58328;-4.46279;3
AHRS;19.063;202.667;41.9641;130.1286;41.5276;-0.15899;0.84518;0.44316;3
GYRO;19.068;202.672;1.61879;1.10444;-1.26327;3
PRES;19.069;202.672;1010.3979;3
ACCE;19.072;202.676;-5.00867;5.62159;-3.94564;3
MAGN;19.079;202.682;16.37500;-11.50000;36.93750;3
GYRO;19.079;202.683;1.74952;1.27671;-1.27671;3
ACCE;19.083;202.687;-5.41090;5.27682;-5.18105;3
AHRS;19.083;202.687;39.8640;131.7406;41.3600;-0.17260;0.85189;0.42679;3
GYRO;19.088;202.692;1.80205;1.30603;-1.25227;3
PRES;19.089;202.692;1010.4058;3
ACCE;19.092;202.696;-5.47793;4.83629;-5.58328;3
MAGN;19.100;202.703;15.37500;-9.87500;37.37500;3
GYRO;19.100;202.703;1.79228;1.67133;-1.07512;3
ACCE;19.103;202.707;-5.25767;4.78840;-5.33428;3
AHRS;19.104;202.707;37.2386;133.6005;40.7747;-0.18554;0.86028;0.40513;3
GYRO;19.108;202.712;1.79228;1.67133;-1.07512;3
PRES;19.109;202.712;1010.4106;3
ACCE;19.113;202.716;-4.96079;4.78840;-5.48751;3
MAGN;19.119;202.723;14.18750;-7.62500;38.37500;3
GYRO;19.120;202.724;1.73852;1.99264;-0.80268;3
ACCE;19.122;202.726;-5.10444;4.77883;-6.02381;3
AHRS;19.123;202.727;35.0326;136.1075;40.4722;-0.20041;0.86884;0.38521;3
GYRO;19.128;202.732;1.76540;1.99264;-0.67440;3
PRES;19.129;202.732;1010.4048;3
ACCE;19.133;202.736;-5.30555;4.74052;-6.67503;3
MAGN;19.139;202.743;13.31250;-6.25000;39.43750;3
GYRO;19.139;202.743;1.85092;2.32495;-0.55222;3
ACCE;19.143;202.746;-5.43005;4.82671;-7.54652;3
AHRS;19.143;202.747;32.7894;138.9001;39.6636;-0.21155;0.87863;0.36286;3
GYRO;19.148;202.752;1.97065;2.62183;-0.42516;3
PRES;19.149;202.752;1010.4180;3
ACCE;19.153;202.756;-5.33428;5.04698;-8.10198;3
MAGN;19.159;202.763;12.18750;-5.06250;40.00000;3
GYRO;19.159;202.763;2.09771;2.95903;-0.27000;3
ACCE;19.162;202.766;-4.96079;4.89375;-8.33182;3
AHRS;19.163;202.767;30.8033;142.1971;38.9333;-0.22285;0.88863;0.34098;3
GYRO;19.168;202.772;2.18079;3.32066;-0.10140;3
PRES;19.168;202.772;1010.4160;3
ACCE;19.172;202.776;-4.58729;4.42448;-8.77236;3
MAGN;19.179;202.783;10.62500;-3.56250;40.31250;3
GYRO;19.179;202.783;2.16979;3.74094;0.04398;3
ACCE;19.183;202.787;-4.36702;4.10845;-9.14585;3
AHRS;19.184;202.788;28.5089;146.4534;37.5016;-0.23101;0.90157;0.31315;3
GYRO;19.188;202.792;2.06595;4.19909;0.18326;3
PRES;19.188;202.792;1010.4116;3
ACCE;19.192;202.796;-4.25210;3.93607;-9.06924;3
MAGN;19.199;202.803;9.18750;-2.18750;40.56250;3
GYRO;19.200;202.803;1.91690;4.61814;0.34941;3
ACCE;19.203;202.806;-4.22337;3.85945;-8.59040;3
AHRS;19.203;202.807;26.3382;151.3930;36.0917;-0.23876;0.91454;0.28442;3
GYRO;19.208;202.812;1.77640;4.91013;0.54734;3
PRES;19.208;202.812;1010.4077;3
ACCE;19.212;202.816;-3.91691;3.57215;-8.23605;3
MAGN;19.219;202.823;6.81250;-0.93750;40.68750;3
GYRO;19.220;202.823;1.68843;5.05430;0.72204;3
ACCE;19.222;202.826;-3.17950;3.25611;-8.28394;3
AHRS;19.223;202.827;24.2778;156.9961;35.0511;-0.24850;0.92617;0.25520;3
GYRO;19.228;202.832;1.66766;5.04330;0.82711;3
PRES;19.228;202.832;1010.4067;3
ACCE;19.233;202.836;-2.09732;2.86347;-8.86812;3
MAGN;19.239;202.843;4.00000;0.87500;40.81250;3
GYRO;19.239;202.843;1.69332;4.94679;0.82955;3
ACCE;19.242;202.846;-1.36948;2.96881;-9.61511;3
AHRS;19.243;202.847;22.5960;163.2015;33.4080;-0.25142;0.93739;0.22680;3
GYRO;19.248;202.852;1.72508;4.84905;0.78924;3
PRES;19.249;202.853;1010.4072;3
ACCE;19.252;202.856;-1.13964;3.18908;-10.39084;3
MAGN;19.259;202.863;0.75000;2.87500;41.25000;3
GYRO;19.260;202.863;1.73486;4.84416;0.77824;3
ACCE;19.263;202.866;-1.02472;3.28484;-11.05163;3
AHRS;19.264;202.868;20.6387;169.5618;32.0019;-0.25441;0.94628;0.19615;3
GYRO;19.268;202.872;1.70431;4.99688;0.81123;3
PRES;19.269;202.872;1010.4082;3
ACCE;19.273;202.876;-0.67995;3.16992;-11.67413;3
MAGN;19.279;202.883;-3.06250;4.56250;40.75000;3
GYRO;19.279;202.883;1.60902;5.32797;0.86743;3
ACCE;19.283;202.887;-0.20111;2.69108;-12.28704;3
AHRS;19.283;202.887;18.6563;175.2651;30.5758;0.25350;-0.95281;-0.16697;3
GYRO;19.288;202.892;1.44653;5.87652;0.94195;3
PRES;19.289;202.892;1010.4028;3
ACCE;19.293;202.896;0.29688;1.85790;-11.98059;3
MAGN;19.299;202.903;-7.00000;5.56250;40.18750;3
GYRO;19.300;202.903;1.19607;6.60956;1.02014;3
ACCE;19.303;202.906;0.67038;1.41737;-10.91756;3
AHRS;19.303;202.907;16.5126;-178.5208;29.8920;0.25701;-0.95560;-0.13544;3
GYRO;19.308;202.912;0.81856;7.29495;1.08490;3
LIGH;19.309;202.913;18148.0;3
PRES;19.310;202.914;1010.4185;3
ACCE;19.312;202.916;1.23541;1.26414;-9.36612;3
MAGN;19.319;202.923;-10.93750;6.68750;38.93750;3
GYRO;19.320;202.923;0.44471;7.84351;1.14232;3
ACCE;19.323;202.927;3.00712;1.58017;-7.98706;3
AHRS;19.323;202.927;14.9433;-170.9330;28.6023;0.25411;-0.95524;-0.10625;3
GYRO;19.328;202.932;0.22724;7.93758;1.18874;3
PRES;19.329;202.932;1010.4131;3
ACCE;19.333;202.936;4.49152;2.35589;-7.76679;3
MAGN;19.339;202.943;-15.31250;7.81250;37.12500;3
GYRO;19.339;202.943;0.20159;7.48310;1.15087;3
ACCE;19.343;202.946;5.28640;2.69108;-7.90087;3
AHRS;19.343;202.947;13.9387;-161.4247;27.5756;0.25248;-0.94670;-0.07812;3
GYRO;19.348;202.952;0.32865;6.86735;0.96761;3
PRES;19.349;202.952;1010.4150;3
ACCE;19.353;202.956;5.46836;2.86347;-8.85855;3
MAGN;19.359;202.963;-19.68750;8.68750;34.43750;3
GYRO;19.360;202.963;0.51679;6.35055;0.54245;3
ACCE;19.363;202.966;5.25767;2.94966;-9.68215;3
AHRS;19.363;202.967;13.1750;-152.9173;25.8821;0.24247;-0.93524;-0.05661;3
GYRO;19.369;202.972;0.64263;6.05123;0.54245;3
PRES;19.369;202.972;1010.4194;3
ACCE;19.373;202.976;4.92248;2.82516;-10.59195;3
MAGN;19.380;202.983;-23.75000;9.50000;31.81250;3
GYRO;19.380;202.984;0.37629;6.12454;0.55955;3
ACCE;19.383;202.987;4.52983;2.57616;-10.98460;3
AHRS;19.383;202.987;12.5602;-145.9063;26.0180;0.24517;-0.91872;-0.03630;3
GYRO;19.388;202.992;0.37629;6.12454;0.55955;3
PRES;19.389;202.992;1010.4092;3
SOUN;19.391;293.94;0.00897;53.04
ACCE;19.394;202.996;4.62560;2.29843;-9.97903;3
MAGN;19.399;203.003;-27.31250;10.62500;28.06250;3
GYRO;19.400;203.003;-0.30788;6.85635;0.98349;3
ACCE;19.403;203.006;5.51624;1.99198;-7.88171;3
AHRS;19.403;203.007;11.8063;-139.1268;25.1369;0.23788;-0.90194;-0.01849;3
GYRO;19.408;203.012;-0.52168;7.05672;1.19485;3
PRES;19.409;203.012;1010.4023;3
ACCE;19.413;203.016;6.93361;1.90578;-6.09085;3
MAGN;19.419;203.023;-30.56250;11.62500;24.50000;3
GYRO;19.420;203.023;-0.55222;7.04572;1.29381;3
ACCE;19.423;203.026;7.95833;1.79086;-4.78840;3
AHRS;19.424;203.027;11.3283;-131.8914;24.8561;0.23485;-0.87875;-0.00072;3
GYRO;19.428;203.032;-0.43127;6.96020;1.26083;3
PRES;19.429;203.032;1010.4131;3
ACCE;19.433;203.036;8.55209;1.81002;-3.89776;3
MAGN;19.439;203.043;-32.81250;12.00000;20.50000;3
GYRO;19.440;203.043;-0.22969;6.83925;1.14598;3
ACCE;19.443;203.046;9.20331;1.63763;-3.04542;3
AHRS;19.443;203.047;10.5613;-123.7452;22.6442;0.21495;-0.85255;0.01257;3
GYRO;19.448;203.052;0.00000;6.65110;0.98471;3
PRES;19.449;203.052;1010.4155;3
ACCE;19.453;203.056;9.84496;1.50356;-2.14520;3
MAGN;19.459;203.063;-34.50000;12.75000;15.93750;3
GYRO;19.460;203.063;0.22113;6.33223;0.81245;3
ACCE;19.463;203.066;10.75475;1.57060;-1.65679;3
AHRS;19.463;203.067;9.6552;-114.9856;21.4062;0.20051;-0.81731;0.02971;3
GYRO;19.468;203.072;0.42394;5.91073;0.62430;3
PRES;19.469;203.072;1010.4209;3
GNSS;19.470;1491485950.802;39.993710;-0.073972;156.772;0.000;16.0;0.2;17;16
ACCE;19.474;203.076;11.67413;1.85790;-1.53229;3
GNSS;19.475;1491485950.802;39.993710;-0.073972;156.772;0.000;16.0;0.2;17;16
MAGN;19.479;203.083;-35.68750;12.62500;12.25000;3
GYRO;19.480;203.083;0.61942;5.46480;0.41294;3
ACCE;19.483;203.087;12.18170;1.88663;-2.09732;3
AHRS;19.484;203.087;8.7416;-108.0196;20.4600;0.18735;-0.78598;0.04338;3
GYRO;19.488;203.092;0.78924;5.14959;0.18326;3
PRES;19.489;203.092;1010.4229;3
ACCE;19.493;203.096;12.12424;1.92494;-2.94966;3
MAGN;19.500;203.103;-36.81250;13.12500;7.93750;3
GYRO;19.500;203.103;0.87109;4.98710;-0.04765;3
ACCE;19.503;203.107;11.69328;1.85790;-3.34231;3
AHRS;19.504;203.107;8.2159;-101.5450;20.9497;0.18502;-0.75154;0.06011;3
GYRO;19.509;203.112;0.82100;4.88326;-0.25412;3
PRES;19.509;203.112;1010.4229;3
ACCE;19.513;203.116;11.42513;1.35991;-3.42850;3
MAGN;19.519;203.123;-37.12500;13.62500;3.25000;3
GYRO;19.520;203.123;0.64507;4.78185;-0.43005;3
ACCE;19.523;203.126;11.36767;1.13006;-3.01669;3
AHRS;19.523;203.127;8.1342;-96.2726;21.2059;0.18321;-0.72147;0.07057;3
GYRO;19.528;203.132;0.39462;4.68289;-0.60598;3
PRES;19.529;203.132;1010.4189;3
ACCE;19.533;203.136;10.30464;1.74298;-2.11647;3
MAGN;19.539;203.143;-37.00000;13.75000;-1.18750;3
GYRO;19.540;203.143;0.17837;4.68045;-0.72815;3
ACCE;19.543;203.146;9.74919;2.27928;-1.24498;3
AHRS;19.543;203.147;8.3828;-91.8491;22.8778;0.19193;-0.69219;0.08612;3
GYRO;19.548;203.152;0.05498;4.79407;-0.75014;3
PRES;19.549;203.152;1010.4121;3
ACCE;19.552;203.156;10.13226;2.32716;-0.35434;3
MAGN;19.559;203.163;-36.75000;13.43750;-4.75000;3
GYRO;19.559;203.163;-0.00489;4.94679;-0.73182;3
ACCE;19.563;203.167;10.64941;2.20267;0.29688;3
AHRS;19.563;203.167;9.2133;-86.7226;22.4000;0.19021;-0.66000;0.08667;3
GYRO;19.568;203.172;-0.03787;5.10561;-0.76480;3
PRES;19.568;203.172;1010.4106;3
ACCE;19.572;203.176;10.65899;2.38462;0.91937;3
MAGN;19.579;203.183;-36.06250;13.75000;-8.75000;3
GYRO;19.579;203.183;-0.06353;5.23512;-0.85643;3
ACCE;19.583;203.187;10.20888;2.73897;1.61848;3
AHRS;19.584;203.187;10.1686;-81.4453;22.6966;0.19372;-0.62391;0.09186;3
GYRO;19.588;203.192;-0.07819;5.31575;-0.95784;3
PRES;19.589;203.192;1010.4214;3
ACCE;19.593;203.196;9.50977;2.91135;2.31759;3
MAGN;19.599;203.203;-35.37500;13.18750;-12.12500;3
GYRO;19.600;203.203;-0.07941;5.31575;-1.02014;3
ACCE;19.602;203.206;9.08839;2.82516;2.99754;3
AHRS;19.603;203.207;11.1181;-75.5461;21.7413;0.19017;-0.58427;0.09010;3
GYRO;19.608;203.212;-0.07086;5.21923;-1.03603;3
PRES;19.608;203.212;1010.4292;3
ACCE;19.613;203.216;9.06924;2.68151;3.45723;3
MAGN;19.619;203.223;-34.12500;12.56250;-14.75000;3
GYRO;19.619;203.223;-0.07208;5.02620;-1.05802;3
ACCE;19.623;203.226;8.94474;2.50912;3.84988;3
AHRS;19.623;203.227;12.5220;-69.3730;21.3297;0.19282;-0.53932;0.09027;3
GYRO;19.628;203.232;-0.09041;4.77697;-1.13621;3
PRES;19.629;203.232;1010.4316;3
ACCE;19.633;203.236;8.65743;2.47082;4.20422;3
MAGN;19.640;203.243;-32.87500;11.93750;-17.87500;3
GYRO;19.640;203.244;-0.07697;4.32004;-1.37567;3
ACCE;19.643;203.246;8.14029;2.74854;4.46279;3
AHRS;19.643;203.247;13.6007;-63.7142;19.9558;0.18986;-0.49874;0.08458;3
GYRO;19.648;203.252;-0.07697;4.32004;-1.37567;3
PRES;19.649;203.252;1010.4277;3
ACCE;19.652;203.256;7.60398;3.04542;4.46279;3
MAGN;19.659;203.263;-31.06250;11.18750;-20.93750;3
GYRO;19.660;203.263;-0.04643;3.99506;-1.44409;3
LIGH;19.661;203.265;19432.0;3
ACCE;19.664;203.267;7.20176;3.05500;4.13718;3
AHRS;19.664;203.268;15.0530;-58.6537;19.2277;0.19369;-0.45968;0.08110;3
PROX;19.666;203.269;5.0;3
GYRO;19.668;203.272;-0.07575;3.87166;-1.44653;3
PRES;19.668;203.272;1010.4136;3
ACCE;19.672;203.276;7.02938;2.90177;4.00311;3
MAGN;19.679;203.283;-29.37500;10.25000;-23.87500;3
GYRO;19.679;203.283;-0.15516;3.71650;-1.47341;3
ACCE;19.683;203.286;7.01980;2.58574;4.14676;3
AHRS;19.683;203.287;16.3876;-53.9984;17.6410;0.19439;-0.42456;0.07130;3
GYRO;19.688;203.292;-0.26145;3.50759;-1.52105;3
PRES;19.688;203.292;1010.4048;3
ACCE;19.693;203.296;6.50265;2.85389;4.02226;3
MAGN;19.699;203.303;-27.43750;9.62500;-26.25000;3
GYRO;19.700;203.303;-0.35064;3.41596;-1.55893;3
ACCE;19.703;203.306;5.68862;3.57215;4.12760;3
AHRS;19.703;203.307;17.5737;-50.0760;17.1134;0.19909;-0.39300;0.06929;3
GYRO;19.708;203.312;-0.41661;3.42940;-1.54915;3
PRES;19.709;203.312;1010.4131;3
ACCE;19.713;203.316;5.11401;3.65834;4.07972;3
MAGN;19.719;203.323;-25.62500;8.87500;-28.56250;3
GYRO;19.719;203.323;-0.48869;3.44161;-1.50029;3
ACCE;19.724;203.328;4.75967;3.16035;4.02226;3
AHRS;19.724;203.328;18.6148;-45.8022;15.1537;0.19832;-0.36102;0.05748;3
GYRO;19.728;203.332;-0.58765;3.42573;-1.44897;3
PRES;19.728;203.332;1010.4258;3
ACCE;19.732;203.336;4.76925;2.49955;4.68306;3
MAGN;19.739;203.343;-23.81250;8.37500;-30.18750;3
GYRO;19.740;203.343;-0.71960;3.35121;-1.42454;3
ACCE;19.743;203.346;4.45322;2.58574;5.67905;3
AHRS;19.743;203.347;19.8453;-41.8242;13.8786;0.20227;-0.32957;0.05012;3
PROX;19.744;203.348;5.0;3
GYRO;19.748;203.352;-0.82589;3.20093;-1.37200;3
PRES;19.749;203.352;1010.4209;3
ACCE;19.752;203.356;3.31358;3.07416;6.62715;3
MAGN;19.759;203.363;-22.00000;8.06250;-31.62500;3
GYRO;19.759;203.363;-0.87232;3.00057;-1.22906;3
ACCE;19.763;203.367;2.19309;4.23295;6.80911;3
AHRS;19.763;203.367;20.2358;-37.4513;11.6546;0.19760;-0.29752;0.03855;3
GYRO;19.769;203.372;-0.87354;2.87351;-0.98227;3
PRES;19.769;203.373;1010.4258;3
ACCE;19.773;203.376;1.83875;4.83629;7.02938;3
MAGN;19.779;203.383;-20.31250;8.12500;-32.75000;3
GYRO;19.780;203.383;-0.84055;2.89061;-0.67806;3
ACCE;19.782;203.386;2.01113;4.78840;7.62314;3
AHRS;19.783;203.387;20.9655;-32.1962;8.5789;0.19471;-0.25882;0.02035;3
GYRO;19.788;203.392;-0.84055;2.87718;-0.43494;3
PRES;19.788;203.392;1010.4204;3
ACCE;19.792;203.396;2.66235;4.12760;7.96790;3
MAGN;19.802;203.406;-18.37500;8.25000;-33.18750;3
GYRO;19.803;203.406;-0.85032;2.77333;-0.30177;3
ACCE;19.805;203.409;3.48596;3.35188;8.64786;3
AHRS;19.808;203.411;20.4475;-28.0586;6.7694;0.18598;-0.22799;0.01342;3
GYRO;19.809;203.412;-0.81367;2.62428;-0.27978;3
PRES;19.809;203.413;1010.4253;3
ACCE;19.813;203.416;4.12760;2.76770;9.48104;3
MAGN;19.819;203.423;-16.43750;8.50000;-33.93750;3
GYRO;19.820;203.423;-0.72571;2.43002;-0.36285;3
ACCE;19.823;203.427;4.45322;2.34632;9.88326;3
AHRS;19.823;203.427;19.6731;-24.9365;5.9362;0.17760;-0.20380;0.01298;3
PROX;19.824;203.428;5.0;3
GYRO;19.828;203.432;-0.58887;2.19056;-0.52290;3
PRES;19.828;203.432;1010.4170;3
ACCE;19.833;203.436;4.38618;2.18351;9.52892;3
MAGN;19.839;203.443;-14.31250;8.43750;-34.62500;3
GYRO;19.839;203.443;-0.44715;1.96210;-0.72449;3
ACCE;19.842;203.446;3.97437;2.43251;8.92558;3
AHRS;19.843;203.447;19.0717;-22.0260;4.9394;0.17058;-0.18121;0.01010;3
GYRO;19.848;203.452;-0.37507;1.79350;-0.91141;3
PRES;19.849;203.452;1010.4189;3
ACCE;19.853;203.456;3.52426;2.86347;8.14986;3
MAGN;19.859;203.463;-12.81250;9.00000;-35.06250;3
GYRO;19.860;203.463;-0.36896;1.72142;-1.02870;3
ACCE;19.863;203.467;3.14119;3.30400;7.74764;3
AHRS;19.863;203.467;18.5722;-19.8149;4.3068;0.16523;-0.16371;0.00879;3
GYRO;19.869;203.472;-0.40073;1.74585;-1.08490;3
PRES;19.869;203.472;1010.4131;3
ACCE;19.873;203.476;2.58574;3.85945;7.68060;3
MAGN;19.879;203.483;-11.12500;9.25000;-35.37500;3
GYRO;19.880;203.483;-0.46304;1.77517;-1.08856;3
ACCE;19.883;203.486;2.35589;3.79242;7.47949;3
AHRS;19.883;203.487;18.5473;-17.4852;2.8594;0.16297;-0.14599;-0.00015;3
GYRO;19.888;203.492;-0.54856;1.77151;-1.07512;3
PRES;19.889;203.492;1010.4170;3
ACCE;19.893;203.496;2.12605;3.64876;7.47949;3
MAGN;19.900;203.503;-9.75000;9.25000;-36.37500;3
GYRO;19.900;203.504;-0.73915;1.59925;-1.15087;3
ACCE;19.903;203.507;1.96325;3.53384;8.08282;3
AHRS;19.904;203.507;18.8391;-15.1775;1.5948;0.16403;-0.12801;-0.00800;3
GYRO;19.908;203.512;-0.73915;1.59925;-1.15087;3
PRES;19.908;203.512;1010.4160;3
ACCE;19.913;203.516;1.91536;3.33273;8.66701;3
MAGN;19.919;203.522;-8.50000;9.18750;-36.68750;3
GYRO;19.919;203.523;-0.83811;1.02625;-1.29381;3
ACCE;19.922;203.526;1.81002;3.19865;8.85855;3
AHRS;19.923;203.527;18.3343;-12.8580;0.0120;0.15833;-0.11052;-0.01774;3
GYRO;19.928;203.532;-0.84299;0.71838;-1.39399;3
PRES;19.929;203.532;1010.4063;3
ACCE;19.933;203.536;1.79086;3.05500;8.73405;3
MAGN;19.939;203.543;-7.81250;9.62500;-36.81250;3
GYRO;19.939;203.543;-0.86743;0.41661;-1.49051;3
SOUN;19.941;431.58;0.01317;56.37
ACCE;19.943;203.546;1.66636;3.04542;8.51378;3
AHRS;19.943;203.547;17.8107;-11.1817;-1.6953;0.15263;-0.09852;-0.02963;3
GYRO;19.948;203.552;-0.94073;0.10751;-1.56626;3
PRES;19.949;203.552;1010.4014;3
ACCE;19.952;203.556;1.60890;2.94008;8.19775;3
MAGN;19.959;203.562;-7.37500;9.62500;-36.81250;3
GYRO;19.959;203.563;-1.07024;-0.18815;-1.62001;3
ACCE;19.963;203.567;1.66636;2.48039;7.98706;3
AHRS;19.963;203.567;17.1461;-10.0944;-3.5848;0.14570;-0.09160;-0.04392;3
GYRO;19.968;203.572;-1.23273;-0.44593;-1.65911;3
PRES;19.969;203.572;1010.4063;3
ACCE;19.972;203.576;1.57060;1.87705;7.73806;3
MAGN;19.980;203.583;-7.00000;9.75000;-36.93750;3
GYRO;19.980;203.583;-1.40499;-0.63286;-1.68110;3
ACCE;19.983;203.586;0.44053;2.87304;8.27436;3
AHRS;19.984;203.587;16.2958;-9.8734;-5.5657;0.13690;-0.09194;-0.06007;3
GYRO;19.988;203.592;-1.61024;-0.86743;-1.57848;3
PRES;19.989;203.592;1010.4102;3
ACCE;19.993;203.596;-0.19154;3.82115;8.94474;3
MAGN;19.999;203.603;-7.25000;10.68750;-36.37500;3
GYRO;20.000;203.603;-1.86680;-1.20829;-1.29503;3
ACCE;20.003;203.606;0.30646;3.22738;9.18416;3
AHRS;20.003;203.607;15.0323;-9.8928;-7.6176;0.12435;-0.09395;-0.07687;3
GYRO;20.008;203.612;-2.13314;-1.55893;-1.03114;3
LIGH;20.009;203.613;35640.0;3
PRES;20.010;203.614;1010.4048;3
ACCE;20.013;203.616;1.22583;1.54187;8.77236;3
MAGN;20.019;203.623;-7.81250;11.25000;-35.62500;3
GYRO;20.020;203.623;-2.37993;-1.83993;-0.91996;3
ACCE;20.023;203.626;2.46124;-0.15323;7.64229;3
AHRS;20.023;203.627;13.5667;-10.1874;-10.0310;0.10949;-0.09811;-0.09692;3
GYRO;20.029;203.632;-2.60473;-1.94255;-1.02870;3
PRES;20.029;203.633;1010.4053;3
ACCE;20.033;203.636;3.19865;-0.82361;6.73250;3
MAGN;20.039;203.643;-8.68750;12.31250;-34.75000;3
GYRO;20.039;203.643;-2.82831;-1.85947;-1.30725;3
ACCE;20.043;203.646;3.23696;-0.73741;6.65588;3
AHRS;20.043;203.647;11.0744;-11.8097;-11.3421;0.08539;-0.11138;-0.10771;3
GYRO;20.048;203.652;-3.04822;-1.69454;-1.66278;3
PRES;20.049;203.653;1010.4092;3
ACCE;20.053;203.656;3.18908;-0.37350;7.42203;3
MAGN;20.059;203.663;-9.81250;13.68750;-34.06250;3
GYRO;20.060;203.663;-3.23026;-1.59314;-2.04151;3
ACCE;20.063;203.667;3.16992;-0.44053;8.38928;3
AHRS;20.063;203.667;7.4293;-14.5133;-12.9242;0.04967;-0.13248;-0.11954;3
PROX;20.064;203.668;5.0;3
GYRO;20.068;203.672;-3.37075;-1.66278;-2.41292;3
PRES;20.069;203.672;1010.3950;3
ACCE;20.073;203.676;3.03585;-0.83318;9.26077;3
MAGN;20.079;203.683;-11.81250;15.31250;-33.00000;3
GYRO;20.080;203.683;-3.46116;-1.87169;-2.73301;3
ACCE;20.083;203.686;3.14119;-1.26414;10.15141;3
AHRS;20.083;203.687;4.4537;-15.8757;-15.8525;0.01909;-0.14198;-0.14179;3
GYRO;20.088;203.692;-3.46238;-2.16735;-2.97614;3
PRES;20.089;203.692;1010.3921;3
ACCE;20.093;203.696;3.39019;-1.51314;10.99417;3
MAGN;20.100;203.703;-13.50000;16.81250;-31.50000;3
GYRO;20.100;203.703;-3.34754;-2.53753;-3.15084;3
ACCE;20.103;203.706;3.82115;-1.62806;11.32936;3
AHRS;20.103;203.707;1.0684;-17.7982;-20.1131;-0.01794;-0.15392;-0.17393;3
GYRO;20.108;203.712;-3.14107;-2.91138;-3.27057;3
PRES;20.109;203.712;1010.3979;3
ACCE;20.113;203.716;4.11803;-1.65679;11.26232;3
MAGN;20.119;203.723;-15.62500;18.81250;-30.00000;3
GYRO;20.119;203.723;-2.87962;-3.18383;-3.35121;3
ACCE;20.123;203.726;4.28083;-1.52271;10.56322;3
AHRS;20.123;203.727;-1.3953;-20.5411;-24.2887;-0.04922;-0.17177;-0.20487;3
GYRO;20.128;203.732;-2.60473;-3.33532;-3.37075;3
PRES;20.129;203.732;1010.3892;3
ACCE;20.133;203.736;4.07972;-1.11091;9.57681;3
MAGN;20.139;203.743;-17.87500;20.18750;-28.43750;3
GYRO;20.140;203.743;-2.38482;-3.37075;-3.30356;3
ACCE;20.143;203.747;3.89776;-0.73741;9.05008;3
AHRS;20.144;203.747;-3.2527;-24.2182;-29.2112;-0.07973;-0.19592;-0.24069;3
GYRO;20.148;203.752;-2.25165;-3.25958;-3.14840;3
PRES;20.149;203.752;1010.3877;3
ACCE;20.153;203.756;3.84030;-0.61292;8.55209;3
MAGN;20.160;203.763;-20.43750;20.81250;-26.06250;3
GYRO;20.161;203.764;-2.17712;-2.82220;-2.64260;3
ACCE;20.163;203.767;3.88818;-0.61292;8.58082;3
AHRS;20.164;203.767;-4.1376;-28.0546;-33.0698;-0.10251;-0.22224;-0.26754;3
GYRO;20.168;203.772;-2.17712;-2.82220;-2.64260;3
PRES;20.169;203.772;1010.3906;3
ACCE;20.172;203.776;3.97437;-0.66080;9.01178;3
MAGN;20.179;203.783;-22.50000;20.87500;-23.12500;3
GYRO;20.179;203.783;-1.94377;-2.23699;-2.00975;3
ACCE;20.183;203.786;4.32872;-0.73741;9.61511;3
AHRS;20.183;203.787;-4.7522;-31.0901;-37.0795;-0.12301;-0.24117;-0.29553;3
GYRO;20.188;203.792;-1.94377;-2.23699;-1.70431;3
PRES;20.188;203.792;1010.3970;3
ACCE;20.193;203.796;4.80756;-0.81403;10.18015;3
MAGN;20.199;203.803;-25.00000;20.87500;-21.06250;3
GYRO;20.199;203.803;-1.41721;-1.96210;-1.46730;3
ACCE;20.202;203.806;5.47793;-1.13964;10.26634;3
AHRS;20.203;203.807;-5.5215;-33.6903;-39.5975;-0.14142;-0.25673;-0.31067;3
GYRO;20.208;203.812;-1.18752;-2.01463;-1.34268;3
PRES;20.208;203.812;1010.3960;3
ACCE;20.213;203.816;6.53138;-1.69509;9.12670;3
MAGN;20.219;203.823;-27.50000;20.18750;-18.43750;3
GYRO;20.219;203.823;-1.05313;-2.06717;-1.35734;3
ACCE;20.223;203.827;7.49864;-1.94409;8.42759;3
AHRS;20.224;203.828;-5.9259;-35.6060;-42.0954;-0.15559;-0.26729;-0.32674;3
GYRO;20.228;203.832;-1.02748;-2.13681;-1.50884;3
PRES;20.229;203.832;1010.3911;3
ACCE;20.233;203.836;8.08282;-1.92494;8.14029;3
MAGN;20.239;203.842;-29.81250;19.68750;-16.06250;3
GYRO;20.239;203.843;-1.06657;-2.20889;-1.75318;3
ACCE;20.243;203.847;8.53294;-2.00155;7.72848;3
AHRS;20.243;203.847;-6.0155;-38.1006;-43.8341;-0.16768;-0.28388;-0.33645;3
GYRO;20.248;203.852;-1.10200;-2.22966;-2.04396;3
PRES;20.248;203.852;1010.3901;3
ACCE;20.252;203.856;8.53294;-1.94409;7.72848;3
MAGN;20.259;203.863;-31.37500;19.43750;-14.00000;3
GYRO;20.260;203.863;-1.09834;-2.22599;-2.31640;3
ACCE;20.263;203.866;8.17859;-1.74298;7.90087;3
AHRS;20.263;203.867;-5.9271;-41.2955;-46.1127;-0.18243;-0.30507;-0.34922;3
GYRO;20.268;203.872;-1.07146;-2.25776;-2.51310;3
PRES;20.269;203.872;1010.3936;3
ACCE;20.272;203.876;7.56568;-1.57060;7.78594;3
MAGN;20.279;203.883;-33.12500;19.31250;-12.25000;3
GYRO;20.279;203.883;-1.04702;-2.29441;-2.60962;3
ACCE;20.283;203.886;7.00065;-1.26414;7.35499;3
AHRS;20.283;203.887;-5.1437;-44.0106;-48.5706;-0.19187;-0.32408;-0.36561;3
GYRO;20.288;203.892;-1.04214;-2.28952;-2.58885;3
PRES;20.289;203.892;1010.3828;3
ACCE;20.293;203.896;6.68461;-0.74699;7.30710;3
MAGN;20.299;203.903;-36.43750;16.31250;-13.93750;3
GYRO;20.300;203.903;-1.08123;-2.34206;-2.46912;3
ACCE;20.303;203.907;6.65588;-0.28730;6.76123;3
AHRS;20.303;203.907;-4.1187;-46.6099;-51.6753;-0.20201;-0.34146;-0.38721;3
GYRO;20.308;203.912;-1.16797;-2.45323;-2.31274;3
PRES;20.308;203.912;1010.3799;3
ACCE;20.312;203.916;6.59842;0.00000;6.22492;3
MAGN;20.319;203.922;-37.50000;15.43750;-12.12500;3
GYRO;20.320;203.923;-1.27182;-2.51188;-2.17102;3
ACCE;20.322;203.926;6.60800;0.23942;6.03339;3
AHRS;20.323;203.927;-2.8568;-49.4429;-54.4421;-0.21137;-0.36142;-0.40610;3
GYRO;20.328;203.932;-1.35001;-2.49355;-2.04884;3
PRES;20.329;203.932;1010.3921;3
ACCE;20.332;203.936;6.70376;0.49799;6.65588;3
MAGN;20.339;203.943;-38.87500;14.00000;-9.93750;3
GYRO;20.339;203.943;-1.37200;-2.53876;-1.93400;3
ACCE;20.343;203.947;6.75165;0.44053;7.19218;3
AHRS;20.343;203.947;-1.6311;-52.0978;-57.0601;-0.22095;-0.37966;-0.42357;3
GYRO;20.348;203.952;-1.32069;-2.70002;-1.82527;3
PRES;20.348;203.952;1010.3926;3
ACCE;20.353;203.956;6.68461;0.18196;7.28795;3
MAGN;20.359;203.963;-40.06250;12.68750;-7.87500;3
GYRO;20.360;203.963;-1.18874;-2.89061;-1.71409;3
LIGH;20.362;203.965;40643.0;3
ACCE;20.364;203.967;6.92403;0.01915;6.45477;3
AHRS;20.364;203.968;-0.7930;-55.0368;-59.5889;-0.23490;-0.39790;-0.43789;3
GYRO;20.368;203.972;-1.03114;-3.11175;-1.60780;3
PRES;20.369;203.972;1010.3921;3
ACCE;20.372;203.976;7.75721;-0.20111;4.29999;3
MAGN;20.380;203.983;-40.68750;10.93750;-5.81250;3
GYRO;20.380;203.983;-0.94928;-3.28157;-1.56504;3
SOUN;20.382;221.45;0.00676;50.58
ACCE;20.385;203.987;8.35098;-0.10534;3.16035;3
AHRS;20.386;203.987;0.0254;-57.5426;-61.9530;-0.24756;-0.41277;-0.45124;3
GYRO;20.388;203.992;-1.01037;-3.31700;-1.61513;3
PRES;20.389;203.992;1010.3838;3
ACCE;20.393;203.996;8.70532;0.07661;2.49955;3
MAGN;20.399;204.003;-40.56250;9.75000;-3.56250;3
GYRO;20.400;204.003;-1.23273;-3.36220;-1.68721;3
ACCE;20.403;204.006;9.22246;0.13408;1.88663;3
AHRS;20.403;204.007;0.9757;-61.2510;-63.7531;-0.26279;-0.43645;-0.45810;3
GYRO;20.408;204.012;-1.57725;-3.39397;-1.74952;3
PRES;20.409;204.012;1010.3823;3
ACCE;20.413;204.016;9.50019;0.09577;2.16436;3
MAGN;20.420;204.023;-41.06250;8.31250;-0.93750;3
GYRO;20.421;204.024;-1.94255;-3.36709;-1.80572;3
ACCE;20.423;204.026;9.60554;-0.03831;2.48039;3
AHRS;20.423;204.027;1.9685;-65.9621;-65.6519;-0.28294;-0.46518;-0.46252;3
GYRO;20.428;204.032;-2.24921;-3.33532;-1.84970;3
PRES;20.429;204.032;1010.3804;3
ACCE;20.432;204.036;9.92157;-0.28730;2.65278;3
MAGN;20.439;204.042;-40.56250;7.06250;1.87500;3
GYRO;20.439;204.043;-2.52410;-3.03234;-1.86192;3
ACCE;20.443;204.047;10.42914;-0.30646;3.62961;3
AHRS;20.443;204.047;3.0123;-69.6488;-68.4223;-0.30312;-0.48422;-0.47380;3
GYRO;20.448;204.052;-2.52410;-3.03234;-1.86192;3
PRES;20.449;204.052;1010.3872;3
ACCE;20.452;204.056;10.57279;-0.02873;4.36702;3
MAGN;20.459;204.063;-40.37500;5.43750;4.56250;3
GYRO;20.460;204.063;-2.25654;-2.64505;-1.80327;3
ACCE;20.463;204.066;10.62068;0.25857;4.59687;3
AHRS;20.464;204.067;3.6238;-72.7030;-71.9793;-0.32754;-0.49432;-0.48821;3
GYRO;20.468;204.072;-1.94744;-2.38604;-1.76662;3
PRES;20.469;204.072;1010.3892;3
GNSS;20.470;1491485951.801;39.993709;-0.073970;156.008;0.000;16.0;0.2;17;17
ACCE;20.476;204.076;10.83137;0.45011;4.75010;3
GNSS;20.477;1491485951.801;39.993709;-0.073970;156.008;0.000;16.0;0.2;17;17
MAGN;20.479;204.083;-39.93750;3.93750;7.62500;3
GYRO;20.480;204.083;-1.58581;-2.11237;-1.73852;3
ACCE;20.483;204.086;11.09952;0.58419;4.64475;3
AHRS;20.484;204.087;4.8877;-75.4720;-74.9694;-0.34535;-0.50573;-0.50153;3
GYRO;20.489;204.092;-1.24006;-1.85581;-1.73119;3
PRES;20.489;204.092;1010.3872;3
ACCE;20.493;204.096;11.46344;0.59376;4.34787;3
MAGN;20.499;204.103;-39.87500;2.18750;9.75000;3
GYRO;20.500;204.103;-0.95906;-1.69210;-1.75929;3
ACCE;20.503;204.106;11.73159;0.47884;3.39977;3
AHRS;20.503;204.107;6.0847;-76.8725;-77.4131;-0.35574;-0.51042;-0.51488;3
GYRO;20.508;204.112;-0.80268;-1.60413;-1.82282;3
PRES;20.509;204.113;1010.3833;3
ACCE;20.513;204.116;11.91355;0.37350;2.37505;3
MAGN;20.519;204.123;-39.00000;0.25000;11.50000;3
GYRO;20.519;204.123;-0.76236;-1.54182;-1.93278;3
ACCE;20.523;204.126;11.92312;0.44053;1.92494;3
AHRS;20.523;204.127;7.8033;-78.6169;-78.9029;-0.36095;-0.52148;-0.52380;3
GYRO;20.528;204.132;-0.80023;-1.51983;-2.10015;3
PRES;20.529;204.132;1010.3872;3
ACCE;20.533;204.136;11.89439;0.55545;1.58017;3
MAGN;20.539;204.143;-38.62500;-1.56250;13.25000;3
GYRO;20.539;204.143;-0.86743;-1.52350;-2.30663;3
ACCE;20.543;204.147;11.88482;0.71826;1.38864;3
AHRS;20.544;204.147;9.1521;-80.2245;-80.3864;-0.36787;-0.52996;-0.53126;3
GYRO;20.548;204.152;-0.92118;-1.50884;-2.52287;3
PRES;20.549;204.152;1010.3828;3
ACCE;20.553;204.156;11.97101;1.05345;1.55144;3
MAGN;20.559;204.163;-38.06250;-3.50000;15.18750;3
GYRO;20.560;204.163;-0.92852;-1.46485;-2.73790;3
ACCE;20.563;204.166;11.95185;1.37906;2.03028;3
AHRS;20.563;204.167;11.5798;-81.7047;-81.7829;-0.36833;-0.54191;-0.54252;3
GYRO;20.569;204.172;-0.89553;-1.42454;-2.94315;3
PRES;20.570;204.172;1010.3770;3
ACCE;20.573;204.176;11.94228;1.60890;2.20267;3
MAGN;20.580;204.183;-37.56250;-5.56250;16.37500;3
GYRO;20.580;204.183;-0.84666;-1.40621;-3.13863;3
ACCE;20.583;204.186;12.05720;1.75256;2.03986;3
AHRS;20.583;204.187;13.8395;-82.8170;-83.5382;-0.36999;-0.54991;-0.55540;3
GYRO;20.588;204.192;-0.79046;-1.40499;-3.34754;3
PRES;20.589;204.192;1010.3745;3
ACCE;20.593;204.196;12.13381;1.84832;1.72383;3
MAGN;20.599;204.203;-37.50000;-7.31250;17.75000;3
GYRO;20.600;204.203;-0.73304;-1.38178;-3.58578;3
ACCE;20.603;204.206;12.01889;2.11647;1.37906;3
AHRS;20.603;204.207;17.2564;-84.0363;-84.9382;-0.36462;-0.56342;-0.57002;3
GYRO;20.609;204.212;-0.68050;-1.33291;-3.84967;3
PRES;20.609;204.212;1010.3911;3
ACCE;20.613;204.216;11.71243;2.51870;1.31202;3
WIFI;20.619;204.168;WAP116;20:17:FF:FF:F1:16;-67
WIFI;20.619;204.168;WAP124;20:17:FF:FF:F1:24;-71
WIFI;20.619;204.168;WAP320;20:17:FF:FF:F3:20;-69
WIFI;20.619;204.168;WAP123;20:17:FF:FF:F1:23;-83
WIFI;20.619;204.168;WAP065;20:17:FF:FF:F0:65;-80
WIFI;20.619;204.168;WAP240;20:17:FF:FF:F2:40;-77
WIFI;20.619;204.168;WAP143;20:17:FF:FF:F1:43;-85
WIFI;20.619;204.168;WAP265;20:17:FF:FF:F2:65;-81
WIFI;20.619;204.168;WAP131;20:17:FF:FF:F1:31;-72
WIFI;20.619;204.168;WAP110;20:17:FF:FF:F1:10;-76
WIFI;20.619;204.168;WAP058;20:17:FF:FF:F0:58;-87
WIFI;20.619;204.168;WAP314;20:17:FF:FF:F3:14;-76
WIFI;20.619;204.168;WAP192;20:17:FF:FF:F1:92;-69
WIFI;20.619;204.168;WAP014;20:17:FF:FF:F0:14;-72
WIFI;20.619;204.168;WAP173;20:17:FF:FF:F1:73;-79
WIFI;20.619;204.168;WAP008;20:17:FF:FF:F0:08;-80
WIFI;20.619;200.743;WAP205;20:17:FF:FF:F2:05;-89
WIFI;20.619;193.850;WAP010;20:17:FF:FF:F0:10;-76
WIFI;20.619;197.269;WAP029;20:17:FF:FF:F0:29;-80
WIFI;20.619;204.168;WAP129;20:17:FF:FF:F1:29;-90
WIFI;20.619;204.168;WAP214;20:17:FF:FF:F2:14;-77
WIFI;20.619;193.850;WAP234;20:17:FF:FF:F2:34;-80
WIFI;20.619;200.743;WAP018;20:17:FF:FF:F0:18;-104
WIFI;20.619;197.269;WAP031;20:17:FF:FF:F0:31;-87
WIFI;20.619;204.168;WAP227;20:17:FF:FF:F2:27;-83
WIFI;20.619;200.743;WAP033;20:17:FF:FF:F0:33;-80
WIFI;20.619;197.269;WAP257;20:17:FF:FF:F2:57;-78
WIFI;20.619;204.168;WAP011;20:17:FF:FF:F0:11;-78
WIFI;20.619;200.743;WAP319;20:17:FF:FF:F3:19;-88
WIFI;20.619;193.850;WAP206;20:17:FF:FF:F2:06;-81
WIFI;20.619;193.850;WAP032;20:17:FF:FF:F0:32;-82
WIFI;20.619;193.850;WAP219;20:17:FF:FF:F2:19;-84
WIFI;20.619;197.269;WAP066;20:17:FF:FF:F0:66;-90
WIFI;20.619;193.850;WAP209;20:17:FF:FF:F2:09;-88
WIFI;20.619;204.168;WAP122;20:17:FF:FF:F1:22;-88
WIFI;20.619;204.168;WAP130;20:17:FF:FF:F1:30;-78
WIFI;20.619;197.269;WAP210;20:17:FF:FF:F2:10;-79
WIFI;20.619;200.743;WAP026;20:17:FF:FF:F0:26;-89
WIFI;20.619;197.269;WAP201;20:17:FF:FF:F2:01;-86
WIFI;20.619;197.269;WAP036;20:17:FF:FF:F0:36;-87
WIFI;20.619;197.269;WAP266;20:17:FF:FF:F2:66;-87
WIFI;20.619;200.743;WAP005;20:17:FF:FF:F0:05;-87
WIFI;20.619;200.743;WAP230;20:17:FF:FF:F2:30;-88
WIFI;20.619;200.743;WAP042;20:17:FF:FF:F0:42;-88
WIFI;20.619;204.168;WAP225;20:17:FF:FF:F2:25;-86
WIFI;20.619;200.743;WAP160;20:17:FF:FF:F1:60;-89
WIFI;20.619;204.168;WAP315;20:17:FF:FF:F3:15;-88
WIFI;20.619;204.168;WAP231;20:17:FF:FF:F2:31;-86
WIFI;20.619;204.168;WAP233;20:17:FF:FF:F2:33;-87
WIFI;20.619;204.168;WAP237;20:17:FF:FF:F2:37;-87
WIFI;20.619;204.168;WAP041;20:17:FF:FF:F0:41;-87
WIFI;20.619;204.168;WAP111;20:17:FF:FF:F1:11;-88
WIFI;20.619;204.168;WAP039;20:17:FF:FF:F0:39;-89
MAGN;20.669;204.223;-37.18750;-9.25000;18.62500;3
GYRO;20.670;204.223;-0.64263;-1.28648;-4.12090;3
ACCE;20.670;204.226;11.39640;2.91135;1.22583;3
AHRS;20.670;204.227;20.2571;-85.0454;-86.5347;-0.36166;-0.57332;-0.58382;3
GYRO;20.671;204.232;-0.61942;-1.26693;-4.38357;3
PRES;20.671;204.232;1010.3926;3
ACCE;20.671;204.236;10.93671;3.23696;1.07260;3
MAGN;20.671;204.243;-35.87500;-11.81250;19.37500;3
GYRO;20.672;204.243;-0.60353;-1.26938;-4.63402;3
ACCE;20.672;204.247;10.45787;3.43807;1.04387;3
AHRS;20.672;204.247;24.8288;-86.0560;-87.6999;-0.34833;-0.58945;-0.60038;3
GYRO;20.672;204.252;-0.59620;-1.28282;-4.87348;3
PRES;20.672;204.252;1010.3960;3
ACCE;20.673;204.256;9.94073;3.67749;0.88107;3
MAGN;20.673;204.263;-34.56250;-14.31250;20.00000;3
GYRO;20.673;204.263;-0.58887;-1.30481;-5.09828;3
ACCE;20.673;204.266;9.37569;4.11803;0.76614;3
AHRS;20.673;204.267;28.9878;-86.7541;-89.1859;-0.33729;-0.60123;-0.61646;3
GYRO;20.674;204.272;-0.57421;-1.33046;-5.30598;3
PRES;20.674;204.272;1010.3916;3
ACCE;20.674;204.276;8.98304;4.47237;0.91937;3
MAGN;20.680;204.283;-32.81250;-17.00000;20.12500;3
GYRO;20.681;204.284;-0.55833;-1.36345;-5.49657;3
ACCE;20.683;204.286;8.55209;4.69264;1.17795;3
AHRS;20.683;204.287;34.6776;-87.6515;-90.2878;-0.31692;-0.61864;-0.63374;3
GYRO;20.688;204.292;-0.52046;-1.40377;-5.68105;3
PRES;20.689;204.292;1010.3813;3
ACCE;20.693;204.296;8.18817;4.82671;1.56102;3
MAGN;20.699;204.303;-30.37500;-20.18750;20.93750;3
GYRO;20.700;204.303;-0.28100;-1.42209;-6.05123;3
ACCE;20.703;204.306;7.75721;4.90333;2.08774;3
AHRS;20.704;204.307;39.7986;-87.9708;-91.9326;-0.29924;-0.62996;-0.65070;3
GYRO;20.708;204.312;-0.28100;-1.42209;-6.05123;3
LIGH;20.710;204.313;40620.0;3
PRES;20.710;204.314;1010.3770;3
ACCE;20.713;204.316;7.12514;4.91290;2.48039;3
MAGN;20.719;204.323;-27.62500;-23.37500;21.81250;3
GYRO;20.719;204.323;0.11118;-1.50151;-6.43119;3
ACCE;20.723;204.326;6.20577;4.98952;2.73897;3
AHRS;20.723;204.327;46.2033;-89.0548;-91.7855;-0.26846;-0.64978;-0.66235;3
GYRO;20.729;204.332;0.31398;-1.63834;-6.61201;3
PRES;20.729;204.332;1010.3774;3
ACCE;20.733;204.336;5.15232;5.07571;2.48039;3
MAGN;20.739;204.343;-24.81250;-25.93750;22.43750;3
GYRO;20.740;204.343;0.49602;-1.80694;-6.78916;3
ACCE;20.743;204.347;4.14676;5.20021;2.09732;3
AHRS;20.743;204.347;52.2759;-88.5030;-93.7271;-0.24138;-0.65859;-0.67943;3
GYRO;20.748;204.352;0.65973;-1.96943;-6.95287;3
PRES;20.749;204.352;1010.3579;3
ACCE;20.753;204.356;3.02627;5.39174;1.61848;3
MAGN;20.759;204.363;-21.12500;-28.68750;22.75000;3
GYRO;20.760;204.363;0.79168;-2.13803;-7.08482;3
ACCE;20.763;204.366;1.93451;5.65032;1.37906;3
AHRS;20.763;204.367;59.4973;-91.2918;-91.9368;-0.20522;-0.68089;-0.68298;3
GYRO;20.768;204.372;0.88209;-2.34450;-7.17156;3
PRES;20.769;204.372;1010.3530;3
ACCE;20.773;204.376;0.76614;5.86101;1.10133;3
MAGN;20.779;204.383;-17.00000;-31.00000;23.56250;3
GYRO;20.780;204.383;0.92729;-2.56319;-7.19477;3
ACCE;20.783;204.386;-0.45969;6.03339;0.44053;3
AHRS;20.783;204.387;67.7697;-93.7433;-91.1069;-0.16564;-0.69636;-0.69008;3
GYRO;20.788;204.392;0.93340;-2.70369;-7.14590;3
PRES;20.789;204.392;1010.3608;3
ACCE;20.793;204.396;-1.39821;6.32069;0.24900;3
MAGN;20.804;204.407;-12.25000;-32.43750;24.00000;3
GYRO;20.804;204.408;0.92363;-2.76966;-7.03717;3
ACCE;20.805;204.408;-2.16436;6.56969;0.00958;3
AHRS;20.806;204.409;76.9561;-106.5877;-80.2983;-0.12040;-0.71953;-0.68300;3
GYRO;20.809;204.413;0.92241;-2.74645;-6.88689;3
PRES;20.809;204.413;1010.3750;3
ACCE;20.813;204.416;-3.19865;6.80911;-0.33519;3
MAGN;20.819;204.423;-7.06250;-33.25000;24.93750;3
GYRO;20.820;204.423;0.93951;-2.60839;-6.67920;3
ACCE;20.823;204.427;-3.86903;7.22091;-0.02873;3
AHRS;20.823;204.427;83.7338;-135.6682;-52.4051;0.07859;0.72997;0.67863;3
GYRO;20.828;204.432;0.96150;-2.44346;-6.39942;3
PRES;20.829;204.432;1010.3867;3
ACCE;20.833;204.436;-4.22337;7.72848;0.57461;3
MAGN;20.839;204.443;-1.56250;-33.37500;24.93750;3
GYRO;20.840;204.443;0.98716;-2.37016;-6.09277;3
ACCE;20.843;204.447;-4.57771;7.91044;0.67995;3
AHRS;20.843;204.447;83.7089;151.7998;18.5494;0.04400;0.73915;0.66793;3
GYRO;20.848;204.452;1.02381;-2.33961;-5.78001;3
PRES;20.849;204.452;1010.3838;3
ACCE;20.853;204.456;-4.91290;7.84340;0.51715;3
MAGN;20.860;204.463;3.12500;-32.62500;25.43750;3
GYRO;20.860;204.463;1.08123;-2.26875;-5.48313;3
ACCE;20.863;204.467;-5.13317;7.64229;0.30646;3
AHRS;20.864;204.467;76.9117;115.3551;53.3297;0.00018;0.74060;0.65756;3
GYRO;20.869;204.472;1.16675;-2.12825;-5.22534;3
PRES;20.869;204.472;1010.3691;3
ACCE;20.873;204.477;-5.60243;7.46033;0.17238;3
MAGN;20.879;204.483;7.68750;-31.00000;25.31250;3
GYRO;20.880;204.483;1.28282;-1.92300;-4.98833;3
ACCE;20.883;204.486;-5.93762;7.37414;0.63207;3
AHRS;20.883;204.487;71.1139;109.0562;58.3400;-0.02827;0.74300;0.64363;3
GYRO;20.889;204.492;1.46730;-1.64811;-4.73176;3
PRES;20.889;204.492;1010.3823;3
ACCE;20.893;204.496;-5.92804;7.24964;1.20668;3
MAGN;20.899;204.503;12.12500;-29.00000;25.18750;3
GYRO;20.900;204.503;1.71409;-1.44531;-4.43855;3
ACCE;20.903;204.506;-5.99508;6.93361;0.97683;3
AHRS;20.903;204.507;64.1811;103.6079;62.2041;-0.06266;0.73980;0.62811;3
GYRO;20.909;204.512;1.94866;-1.35979;-4.13434;3
PRES;20.909;204.513;1010.3857;3
ACCE;20.913;204.516;-6.33985;6.60800;0.09577;3
MAGN;20.919;204.522;15.68750;-26.75000;24.62500;3
GYRO;20.920;204.523;2.12092;-1.26693;-3.83868;3
ACCE;20.923;204.527;-6.71334;6.47392;-0.35434;3
AHRS;20.924;204.527;59.1930;103.5464;61.2739;-0.08514;0.74346;0.60801;3
GYRO;20.928;204.532;2.22844;-1.04336;-3.55524;3
PRES;20.929;204.532;1010.4023;3
SOUN;20.933;2138.09;0.06525;70.27
ACCE;20.936;204.536;-7.03895;6.40688;-0.66080;3
MAGN;20.940;204.543;18.75000;-24.87500;24.43750;3
GYRO;20.940;204.544;2.27608;-0.73182;-3.26691;3
ACCE;20.943;204.547;-7.00065;6.05254;-1.10133;3
AHRS;20.944;204.547;53.5227;103.0665;60.2707;-0.10874;0.74524;0.58375;3
GYRO;20.948;204.552;2.23943;-0.41417;-2.97369;3
PRES;20.949;204.552;1010.4019;3
ACCE;20.953;204.556;-6.68461;5.48751;-1.53229;3
MAGN;20.959;204.563;21.18750;-22.43750;24.93750;3
GYRO;20.960;204.563;1.85703;0.13561;-2.52532;3
ACCE;20.963;204.566;-6.21535;4.85544;-2.02071;3
AHRS;20.963;204.567;49.6230;104.5467;58.0132;-0.12357;0.75239;0.55960;3
GYRO;20.968;204.572;1.85703;0.13561;-2.52532;3
PRES;20.969;204.572;1010.4048;3
ACCE;20.973;204.576;-6.11958;4.52983;-2.65278;3
MAGN;20.980;204.583;22.81250;-19.56250;25.18750;3
GYRO;20.981;204.583;1.37078;0.80146;-2.32740;3
ACCE;20.983;204.586;-6.54096;4.61602;-3.35188;3
AHRS;20.983;204.587;45.5697;106.2332;56.2406;-0.14258;0.75995;0.53401;3
GYRO;20.988;204.592;1.21073;1.23273;-2.20889;3
PRES;20.989;204.592;1010.4023;3
ACCE;20.993;204.596;-7.57525;5.16190;-3.88818;3
MAGN;20.999;204.603;23.75000;-16.93750;25.81250;3
GYRO;21.000;204.603;1.15942;1.76051;-2.00486;3
ACCE;21.003;204.606;-8.19775;5.76524;-3.43807;3
AHRS;21.003;204.607;42.5413;107.8509;55.2160;-0.15975;0.76643;0.51412;3
GYRO;21.008;204.612;1.24250;2.25776;-1.67133;3
PRES;21.010;204.612;1010.3960;3
ACCE;21.013;204.616;-8.41801;6.07170;-3.15077;3
MAGN;21.019;204.623;24.25000;-14.56250;26.25000;3
GYRO;21.020;204.623;1.41599;2.66826;-1.21929;3
ACCE;21.023;204.627;-8.53294;5.93762;-3.55300;3
AHRS;21.024;204.628;39.4069;110.4648;54.5700;-0.18366;0.77546;0.49225;3
GYRO;21.028;204.632;1.60413;3.12763;-0.73182;3
PRES;21.029;204.632;1010.4102;3
ACCE;21.033;204.636;-8.52336;5.68862;-3.93607;3
MAGN;21.039;204.643;23.75000;-11.93750;27.25000;3
GYRO;21.040;204.644;1.75441;3.65542;-0.29444;3
ACCE;21.045;204.646;-8.30309;5.26724;-3.96480;3
AHRS;21.046;204.647;37.4498;114.2829;53.3460;-0.20148;0.78908;0.47163;3
GYRO;21.048;204.652;1.89735;4.14411;0.04765;3
PRES;21.050;204.652;1010.4043;3
ACCE;21.053;204.656;-8.11156;5.02782;-4.15633;3
MAGN;21.059;204.663;22.87500;-10.12500;28.12500;3
GYRO;21.060;204.663;2.08672;4.48009;0.31521;3
LIGH;21.062;204.665;21166.0;3
ACCE;21.064;204.667;-8.29351;4.95121;-4.55856;3
AHRS;21.065;204.668;35.6503;119.3214;51.8384;-0.22006;0.80656;0.44781;3
GYRO;21.068;204.672;2.30541;4.60715;0.54611;3
PRES;21.069;204.672;1010.4019;3
ACCE;21.073;204.676;-8.43717;4.93206;-4.96079;3
MAGN;21.079;204.683;21.50000;-9.06250;29.75000;3
GYRO;21.080;204.683;2.47767;4.55461;0.76358;3
ACCE;21.083;204.686;-7.80510;4.63517;-5.94720;3
AHRS;21.083;204.687;34.5448;125.9707;49.2279;-0.23171;0.82959;0.42114;3
GYRO;21.088;204.692;2.53631;4.51307;0.96639;3
PRES;21.089;204.692;1010.3989;3
ACCE;21.092;204.696;-6.97192;4.62560;-7.27837;3
MAGN;21.099;204.703;19.25000;-8.00000;31.31250;3
GYRO;21.100;204.703;2.43613;4.63280;1.15454;3
ACCE;21.103;204.707;-5.98550;4.86502;-8.49463;3
AHRS;21.104;204.707;32.6466;132.5068;46.6251;-0.24370;0.85151;0.38920;3
GYRO;21.108;204.712;2.16246;4.94068;1.30603;3
PRES;21.109;204.712;1010.4053;3
ACCE;21.113;204.716;-4.71179;4.85544;-9.18416;3
MAGN;21.119;204.723;16.12500;-6.31250;33.37500;3
GYRO;21.120;204.723;1.76051;5.32552;1.41965;3
ACCE;21.123;204.727;-3.63919;4.58729;-9.27035;3
AHRS;21.123;204.727;31.4321;139.5775;43.3553;-0.24672;0.87402;0.35906;3
GYRO;21.128;204.732;1.31458;5.70182;1.49784;3
PRES;21.129;204.732;1010.4136;3
ACCE;21.133;204.736;-3.00712;4.14676;-8.58082;3
MAGN;21.139;204.743;12.50000;-5.50000;35.12500;3
GYRO;21.140;204.743;0.87232;5.96693;1.57848;3
ACCE;21.142;204.746;-3.14119;3.68707;-7.83383;3
AHRS;21.143;204.747;30.3043;148.0574;39.9056;-0.24906;0.89682;0.32684;3
GYRO;21.148;204.752;0.48869;6.10254;1.65178;3
PRES;21.149;204.752;1010.4087;3
ACCE;21.153;204.756;-3.30400;3.43807;-6.91445;3
MAGN;21.159;204.763;8.87500;-4.37500;36.56250;3
GYRO;21.160;204.763;0.23702;6.19662;1.71775;3
ACCE;21.163;204.766;-2.48039;3.41892;-6.19619;3
AHRS;21.163;204.767;30.1922;156.0201;37.6844;-0.25381;0.91129;0.30588;3
GYRO;21.169;204.772;0.18082;6.18562;1.78739;3
PRES;21.169;204.772;1010.4058;3
ACCE;21.173;204.776;-1.81002;4.11803;-6.03339;3
MAGN;21.179;204.783;4.81250;-3.37500;37.56250;3
GYRO;21.180;204.783;0.32742;5.95471;1.82771;3
ACCE;21.183;204.786;-1.15879;4.86502;-7.49864;3
AHRS;21.184;204.787;30.2817;163.6979;35.9878;-0.25996;0.92024;0.28819;3
GYRO;21.188;204.792;0.65363;5.59430;1.82160;3
PRES;21.189;204.792;1010.4111;3
ACCE;21.192;204.796;-0.93853;5.32470;-8.93516;3
MAGN;21.199;204.803;0.56250;-2.68750;37.87500;3
GYRO;21.200;204.804;1.03603;5.40005;1.78250;3
ACCE;21.202;204.806;-0.99599;5.98550;-10.12268;3
AHRS;21.203;204.807;30.3320;171.7259;33.6701;0.26074;-0.92686;-0.26992;3
GYRO;21.208;204.812;1.32069;5.36828;1.76051;3
PRES;21.209;204.813;1010.4126;3
ACCE;21.212;204.816;-0.83318;5.75566;-10.66856;3
MAGN;21.219;204.823;-3.50000;-2.00000;37.68750;3
GYRO;21.219;204.823;1.44164;5.53566;1.99509;3
ACCE;21.223;204.827;-0.16281;4.64475;-10.89841;3
AHRS;21.223;204.827;29.3846;178.7336;31.6144;0.26078;-0.93143;-0.24693;3
GYRO;21.228;204.832;1.44164;5.88385;1.99509;3
PRES;21.228;204.832;1010.4097;3
ACCE;21.232;204.836;0.57461;3.62961;-10.25676;3
MAGN;21.239;204.843;-7.68750;-0.87500;37.18750;3
GYRO;21.239;204.843;1.22784;7.01395;2.27242;3
ACCE;21.242;204.846;1.25456;3.03585;-8.89685;3
AHRS;21.243;204.847;27.6223;-173.7307;29.2825;0.25772;-0.93485;-0.21720;3
GYRO;21.248;204.852;1.22784;7.01395;2.27242;3
PRES;21.248;204.852;1010.4067;3
ACCE;21.253;204.856;2.24097;2.86347;-7.00065;3
MAGN;21.259;204.863;-12.31250;0.25000;36.00000;3
GYRO;21.260;204.863;1.14110;7.84718;2.44957;3
ACCE;21.263;204.867;3.44765;2.58574;-5.76524;3
AHRS;21.264;204.867;25.1977;-165.1675;27.3722;0.25633;-0.93362;-0.18035;3
GYRO;21.268;204.872;1.20218;7.96080;2.45690;3
PRES;21.269;204.872;1010.4121;3
ACCE;21.273;204.876;5.20978;2.26013;-5.19063;3
MAGN;21.279;204.883;-16.81250;1.56250;34.06250;3
GYRO;21.279;204.883;1.26938;7.76410;2.38360;3
ACCE;21.283;204.886;7.36456;2.71981;-5.56412;3
AHRS;21.283;204.887;23.0676;-155.0911;25.2219;0.25097;-0.92425;-0.14440;3
GYRO;21.288;204.892;1.34757;7.32794;2.18690;3
PRES;21.289;204.892;1010.4082;3
ACCE;21.293;204.896;8.47547;3.72538;-6.29196;3
MAGN;21.299;204.903;-21.37500;3.43750;31.37500;3
GYRO;21.299;204.903;1.45386;6.90644;1.87658;3
ACCE;21.303;204.906;8.89685;3.78284;-7.65187;3
AHRS;21.303;204.907;20.2339;-143.8434;23.1207;0.24095;-0.90594;-0.10238;3
GYRO;21.308;204.912;1.55771;6.72074;1.52961;3
PRES;21.309;204.912;1010.4180;3
ACCE;21.312;204.916;8.57124;3.50511;-8.77236;3
MAGN;21.319;204.923;-25.87500;4.87500;28.37500;3
GYRO;21.319;204.923;1.60902;6.83925;1.25960;3
ACCE;21.323;204.927;8.15944;3.18908;-8.82024;3
AHRS;21.323;204.927;17.6620;-135.5892;22.7053;0.23697;-0.88554;-0.06584;3
GYRO;21.328;204.932;1.59436;7.16178;1.13621;3
PRES;21.328;204.932;1010.4121;3
ACCE;21.332;204.936;8.04452;2.41336;-7.51779;3
MAGN;21.339;204.943;-29.81250;6.43750;24.68750;3
GYRO;21.340;204.943;1.42820;7.42690;1.10444;3
ACCE;21.343;204.946;8.82024;1.02472;-6.07170;3
AHRS;21.343;204.947;15.4555;-128.5307;23.4802;0.23879;-0.86208;-0.03105;3
GYRO;21.348;204.952;1.00060;7.44523;0.97861;3
PRES;21.348;204.952;1010.4028;3
ACCE;21.352;204.956;9.23204;0.77572;-4.53941;3
MAGN;21.359;204.963;-33.12500;8.18750;20.06250;3
GYRO;21.359;204.963;0.57788;7.31084;0.77213;3
ACCE;21.363;204.966;9.14585;1.34075;-3.14119;3
AHRS;21.363;204.967;13.5677;-120.7207;22.8946;0.22855;-0.83430;-0.00316;3
GYRO;21.368;204.972;0.39584;7.16789;0.59010;3
PRES;21.369;204.972;1010.4053;3
ACCE;21.373;204.976;9.25119;2.05901;-1.51314;3
SOUN;21.373;5392.98;0.16459;78.31
MAGN;21.379;204.983;-35.56250;9.56250;15.50000;3
GYRO;21.380;204.983;0.46792;6.97852;0.51191;3
ACCE;21.383;204.986;10.18015;2.22182;-0.22984;3
AHRS;21.383;204.987;12.2188;-111.8928;23.1713;0.22383;-0.79505;0.02544;3
GYRO;21.388;204.992;0.67317;6.61567;0.51068;3
PRES;21.389;204.992;1010.4121;3
ACCE;21.393;204.996;10.97502;2.11647;-0.22027;3
MAGN;21.399;205.003;-37.37500;10.37500;10.56250;3
GYRO;21.400;205.003;0.88698;6.19051;0.48625;3
ACCE;21.403;205.006;11.43471;1.97282;-1.08218;3
AHRS;21.403;205.007;11.5708;-104.4424;22.0914;0.21127;-0.75996;0.03858;3
GYRO;21.409;205.012;1.04580;5.91440;0.39828;3
LIGH;21.410;205.013;16643.0;3
PRES;21.410;205.014;1010.4224;3
ACCE;21.412;205.016;11.76990;2.08774;-1.86748;3
MAGN;21.419;205.023;-38.56250;11.31250;5.56250;3
GYRO;21.419;205.023;1.10689;5.85087;0.27367;3
ACCE;21.423;205.027;11.63582;2.22182;-1.81959;3
AHRS;21.424;205.027;10.8455;-97.1913;23.0084;0.21017;-0.71924;0.06185;3
GYRO;21.428;205.032;1.06046;5.94128;0.15638;3
PRES;21.428;205.032;1010.4087;3
ACCE;21.433;205.036;11.33894;2.04944;-1.16837;3
MAGN;21.439;205.043;-39.31250;12.18750;0.68750;3
GYRO;21.440;205.044;0.96395;6.06101;0.07697;3
ACCE;21.443;205.046;10.86010;1.88663;0.05746;3
AHRS;21.443;205.047;10.5529;-90.5611;24.3137;0.21226;-0.67806;0.08367;3
GYRO;21.448;205.052;0.89186;6.12820;0.02443;3
PRES;21.448;205.052;1010.4092;3
ACCE;21.453;205.056;10.48660;1.83875;1.51314;3
MAGN;21.459;205.063;-39.50000;12.50000;-4.18750;3
GYRO;21.460;205.064;0.89797;6.09766;-0.01222;3
ACCE;21.463;205.066;10.40041;1.64721;3.03585;3
AHRS;21.463;205.067;10.5765;-84.1419;25.6476;0.21480;-0.63537;0.10384;3
GYRO;21.468;205.072;1.00793;5.95349;-0.05742;3
PRES;21.469;205.072;1010.4072;3
GNSS;21.473;1491485952.799;39.993704;-0.073972;155.261;0.000;16.0;0.2;17;17
ACCE;21.479;205.076;10.24718;1.59933;4.21380;3
MAGN;21.480;205.083;-39.50000;12.56250;-9.06250;3
GYRO;21.480;205.083;1.20707;5.69326;-0.12706;3
GNSS;21.481;1491485952.799;39.993704;-0.073972;155.261;0.000;16.0;0.2;17;17
ACCE;21.483;205.086;10.00776;1.84832;5.05655;3
AHRS;21.484;205.087;10.8723;-77.1722;26.6855;0.21534;-0.58704;0.12209;3
GYRO;21.489;205.092;1.45508;5.32552;-0.19303;3
PRES;21.489;205.092;1010.4097;3
ACCE;21.493;205.096;9.59596;1.99198;5.07571;3
MAGN;21.500;205.103;-38.68750;12.68750;-13.31250;3
GYRO;21.500;205.104;1.93278;4.54239;-0.22235;3
ACCE;21.503;205.107;9.33739;2.12605;4.58729;3
AHRS;21.504;205.108;11.3404;-70.1510;27.7967;0.21585;-0.53568;0.14050;3
GYRO;21.508;205.112;1.93278;4.54239;-0.22235;3
PRES;21.509;205.112;1010.4131;3
ACCE;21.513;205.116;9.36612;2.38462;4.28083;3
MAGN;21.519;205.123;-37.56250;12.06250;-17.75000;3
GYRO;21.520;205.123;2.08427;3.97918;-0.23457;3
ACCE;21.523;205.126;9.49062;2.72939;4.24253;3
AHRS;21.524;205.127;12.5004;-65.2864;29.7893;0.22642;-0.49462;0.15840;3
GYRO;21.528;205.132;2.03785;3.69696;-0.29077;3
PRES;21.529;205.132;1010.4092;3
ACCE;21.533;205.136;9.70131;3.13162;4.46279;3
MAGN;21.539;205.143;-35.75000;11.18750;-21.87500;3
GYRO;21.540;205.143;1.97432;3.43184;-0.35919;3
ACCE;21.543;205.146;10.21845;2.96881;4.78840;3
AHRS;21.543;205.147;13.9531;-61.5425;31.9806;0.24022;-0.45943;0.17520;3
GYRO;21.548;205.152;1.95599;3.23514;-0.46181;3
PRES;21.549;205.152;1010.4126;3
ACCE;21.553;205.156;10.89841;2.89220;4.96079;3
MAGN;21.559;205.163;-34.25000;10.12500;-25.25000;3
GYRO;21.560;205.163;1.97920;3.09464;-0.63530;3
ACCE;21.563;205.166;11.28148;3.10289;4.98952;3
AHRS;21.563;205.167;15.4988;-58.0372;33.7750;0.25246;-0.42568;0.18912;3
GYRO;21.568;205.172;2.02319;2.98713;-0.87965;3
PRES;21.568;205.172;1010.4160;3
ACCE;21.573;205.176;11.05163;3.57215;4.63517;3
MAGN;21.579;205.183;-32.25000;9.06250;-27.87500;3
GYRO;21.579;205.183;2.05739;2.91016;-1.13499;3
ACCE;21.583;205.186;10.55364;4.06057;3.94564;3
AHRS;21.583;205.187;17.1450;-55.8541;35.7514;0.26750;-0.40033;0.20174;3
GYRO;21.589;205.192;2.03174;2.84297;-1.35123;3
PRES;21.589;205.193;1010.4243;3
ACCE;21.593;205.196;9.95030;4.22337;3.32315;3
MAGN;21.599;205.203;-30.31250;7.68750;-29.93750;3
GYRO;21.600;205.203;1.91323;2.76111;-1.52716;3
ACCE;21.603;205.207;9.32781;4.18506;2.52828;3
AHRS;21.603;205.207;19.6227;-52.8699;36.9530;0.28374;-0.36770;0.20768;3
GYRO;21.608;205.212;1.72997;2.72202;-1.67011;3
PRES;21.609;205.212;1010.4058;3
ACCE;21.613;205.216;8.40844;4.43406;1.99198;3
MAGN;21.619;205.223;-28.75000;6.00000;-31.81250;3
GYRO;21.620;205.223;1.50517;2.74278;-1.74707;3
ACCE;21.623;205.226;7.51779;4.60644;1.80044;3
AHRS;21.623;205.227;22.6254;-51.8885;38.3956;0.30765;-0.34714;0.20890;3
GYRO;21.628;205.232;1.25716;2.80387;-1.75563;3
PRES;21.629;205.232;1010.4092;3
ACCE;21.633;205.236;6.84742;4.62560;1.93451;3
MAGN;21.639;205.243;-27.18750;4.25000;-33.12500;3
GYRO;21.640;205.243;1.01770;2.88817;-1.71897;3
ACCE;21.643;205.246;6.30154;4.57771;2.03986;3
AHRS;21.643;205.247;25.3119;-48.7251;38.4260;0.32092;-0.31439;0.20715;3
GYRO;21.648;205.252;0.79168;2.99202;-1.67133;3
PRES;21.649;205.252;1010.4121;3
ACCE;21.653;205.257;6.09085;4.52983;2.73897;3
MAGN;21.659;205.263;-25.06250;2.43750;-34.75000;3
GYRO;21.660;205.263;0.59132;3.08243;-1.63101;3
ACCE;21.663;205.266;6.06212;4.50110;3.68707;3
AHRS;21.664;205.267;28.3596;-47.0929;38.6144;0.34000;-0.29129;0.20151;3
GYRO;21.668;205.272;0.43616;3.08243;-1.59558;3
PRES;21.669;205.273;1010.4019;3
ACCE;21.672;205.276;6.35900;4.62560;4.46279;3
MAGN;21.679;205.283;-23.18750;0.87500;-36.12500;3
GYRO;21.679;205.283;0.35186;3.02989;-1.59191;3
ACCE;21.682;205.286;6.45477;4.90333;4.73094;3
AHRS;21.683;205.287;30.1947;-43.0506;37.6229;0.34358;-0.25720;0.19915;3
GYRO;21.688;205.292;0.32009;2.97614;-1.64689;3
PRES;21.689;205.292;1010.3984;3
ACCE;21.693;205.296;6.27281;5.12359;4.80756;3
MAGN;21.699;205.303;-21.25000;-0.18750;-37.43750;3
GYRO;21.700;205.303;0.29322;2.92849;-1.74585;3
ACCE;21.703;205.307;5.86101;5.03740;4.75967;3
AHRS;21.703;205.307;31.7478;-40.0991;37.0534;0.34841;-0.23103;0.19819;3
GYRO;21.708;205.312;0.23824;2.84908;-1.85947;3
PRES;21.709;205.312;1010.4106;3
ACCE;21.713;205.316;5.18105;4.95121;4.69264;3
MAGN;21.720;205.323;-18.68750;-1.00000;-38.31250;3
GYRO;21.720;205.324;0.15516;2.72812;-1.95477;3
ACCE;21.723;205.326;4.56814;5.01825;4.69264;3
AHRS;21.723;205.327;33.2673;-35.8357;35.3979;0.34909;-0.19802;0.19327;3
GYRO;21.728;205.332;0.05620;2.58152;-2.00486;3
PRES;21.729;205.332;1010.4185;3
ACCE;21.733;205.336;4.08930;5.04698;4.83629;3
MAGN;21.739;205.343;-16.75000;-1.87500;-39.37500;3
GYRO;21.740;205.343;-0.04765;2.40681;-2.00975;3
ACCE;21.743;205.346;3.61046;4.97994;4.95121;3
AHRS;21.744;205.347;34.9459;-32.4965;33.8417;0.35346;-0.17144;0.18616;3
GYRO;21.748;205.352;-0.15149;2.20645;-1.98776;3
PRES;21.749;205.352;1010.4155;3
ACCE;21.753;205.356;3.21781;4.86502;5.06613;3
MAGN;21.759;205.363;-14.93750;-2.56250;-39.75000;3
GYRO;21.760;205.363;-0.34819;1.79472;-1.90956;3
LIGH;21.761;205.365;13083.0;3
ACCE;21.763;205.367;2.99754;4.60644;5.34386;3
AHRS;21.764;205.368;36.0759;-28.2772;31.3410;0.35184;-0.14253;0.17622;3
GYRO;21.768;205.372;-0.34819;1.79472;-1.90956;3
PRES;21.768;205.372;1010.4106;3
ACCE;21.772;205.376;2.53785;4.62560;5.50666;3
MAGN;21.779;205.383;-12.81250;-2.75000;-40.18750;3
GYRO;21.779;205.383;-0.55589;1.39644;-1.86314;3
ACCE;21.783;205.386;2.11647;4.84586;5.29597;3
AHRS;21.783;205.387;36.7179;-25.0257;28.9560;0.34913;-0.12223;0.16557;3
GYRO;21.788;205.392;-0.67073;1.31703;-1.80327;3
PRES;21.789;205.392;1010.4180;3
ACCE;21.792;205.396;1.87705;4.98952;5.47793;3
MAGN;21.802;205.406;-11.25000;-3.50000;-40.81250;3
GYRO;21.803;205.406;-0.77946;1.28404;-1.70676;3
ACCE;21.805;205.409;1.81959;4.95121;5.83228;3
AHRS;21.806;205.410;37.0080;-21.2716;25.7575;0.34308;-0.10110;0.15063;3
GYRO;21.808;205.412;-0.87109;1.26205;-1.60169;3
PRES;21.809;205.413;1010.4155;3
ACCE;21.813;205.416;1.82917;4.96079;6.15789;3
MAGN;21.819;205.423;-10.12500;-3.50000;-41.37500;3
GYRO;21.820;205.423;-0.93340;1.26571;-1.51006;3
ACCE;21.823;205.427;1.73340;5.06613;6.60800;3
AHRS;21.824;205.427;37.0442;-18.5299;23.3266;0.33792;-0.08613;0.13910;3
GYRO;21.828;205.432;-0.96395;1.27182;-1.42820;3
PRES;21.829;205.432;1010.4277;3
ACCE;21.832;205.436;1.46525;5.15232;7.00065;3
MAGN;21.839;205.443;-8.75000;-3.25000;-42.12500;3
GYRO;21.840;205.443;-0.97494;1.25838;-1.34513;3
ACCE;21.843;205.446;1.24498;5.08528;7.35499;3
AHRS;21.843;205.447;36.5234;-15.6118;20.8616;0.32868;-0.07064;0.12848;3
GYRO;21.848;205.452;-0.97983;1.20218;-1.27671;3
PRES;21.849;205.452;1010.4258;3
ACCE;21.853;205.456;1.06303;4.97036;7.69975;3
MAGN;21.859;205.463;-7.50000;-2.56250;-42.56250;3
GYRO;21.859;205.463;-0.98838;1.08001;-1.24006;3
ACCE;21.862;205.466;0.96726;4.81713;7.97748;3
AHRS;21.863;205.467;35.6881;-12.5907;18.4636;0.31738;-0.05416;0.11863;3
GYRO;21.868;205.472;-1.00182;0.90164;-1.24006;3
PRES;21.868;205.472;1010.4277;3
ACCE;21.872;205.476;0.76614;4.89375;7.96790;3
MAGN;21.880;205.483;-6.68750;-2.43750;-42.68750;3
GYRO;21.881;205.484;-1.01770;0.71716;-1.24494;3
ACCE;21.883;205.486;0.65122;4.78840;8.06367;3
AHRS;21.883;205.487;34.7527;-10.5926;15.4047;0.30650;-0.04744;0.10005;3
GYRO;21.889;205.492;-1.02259;0.53023;-1.25594;3
PRES;21.889;205.493;1010.4243;3
ACCE;21.893;205.496;0.57461;4.70221;8.37013;3
MAGN;21.899;205.503;-5.87500;-1.43750;-42.81250;3
GYRO;21.899;205.503;-1.00671;0.32865;-1.28037;3
ACCE;21.903;205.507;0.54588;4.59687;8.56167;3
AHRS;21.904;205.508;33.6344;-8.4290;13.2956;0.29474;-0.03647;0.08940;3
GYRO;21.908;205.512;-0.97128;0.11606;-1.30725;3
PRES;21.908;205.512;1010.4097;3
ACCE;21.913;205.516;0.45011;4.60644;8.59040;3
MAGN;21.919;205.523;-4.93750;-1.12500;-42.68750;3
GYRO;21.920;205.523;-0.92607;-0.08674;-1.31825;3
ACCE;21.922;205.526;0.29688;4.68306;8.31267;3
AHRS;21.923;205.527;32.6587;-7.3435;10.7098;0.28509;-0.03500;0.07145;3
SOUN;21.924;1861.60;0.05681;69.07
GYRO;21.928;205.532;-0.88820;-0.23824;-1.29748;3
PRES;21.928;205.532;1010.4111;3
[truncated: 10,458,831 more chars]
