# Supplementary material for: Off-Line Evaluation of Mobile-Centric Indoor Positioning Systems: The Experiences from the 2017 IPIN Competition
Source: Sensors (Basel). 2018 Feb 6;18(2):487. doi: 10.3390/s18020487 (PMC5855053; doi:10.3390/s18020487)
Supplement: Supplementary file 2 [file sensors-18-00487-s002.zip › 02-Validation/UJIUB/logfile_UJIUB_R06-2017_A5.txt]

% LogFile created by the 'GetSensorData' App for Android.
% Date of creation: Thu Apr 06 13:03:39 GMT+02:00 2017
% Developed by LOPSI research group at CAR-CSIC, Spain (http://www.car.upm-csic.es/lopsi)
% Version 2.0 November 2016
% The 'GetSensorData' program stores information from Smartphone/Tablet internal sensors (Accelerometers, Gyroscopes, Magnetometers, Pressure, Ambient Light, Orientation, Sound level, GPS/GNSS positio, WiFi RSS, Cellular/GSM/3G signal strength,...) and also from external devices (e.g. RFCode RFID reader, XSens IMU or LPMS-B IMU)
%
% Phone used for this logfile:
% Manufacturer:            	samsung
% Model:                   	SM-A500FU
% API Android version:     	23
% Android version Release: 	6.0.1
%
% LogFile Data format:
% Accelerometer data: 	'ACCE;AppTimestamp(s);SensorTimestamp(s);Acc_X(m/s^2);Acc_Y(m/s^2);Acc_Z(m/s^2);Accuracy(integer)'
% Gyroscope data:     	'GYRO;AppTimestamp(s);SensorTimestamp(s);Gyr_X(rad/s);Gyr_Y(rad/s);Gyr_Z(rad/s);Accuracy(integer)'
% Magnetometer data:  	'MAGN;AppTimestamp(s);SensorTimestamp(s);Mag_X(uT);;Mag_Y(uT);Mag_Z(uT);Accuracy(integer)'
% Pressure data:      	'PRES;AppTimestamp(s);SensorTimestamp(s);Pres(mbar);Accuracy(integer)'
% Light data:         	'LIGH;AppTimestamp(s);SensorTimestamp(s);Light(lux);Accuracy(integer)'
% Proximity data:     	'PROX;AppTimestamp(s);SensorTimestamp(s);prox(?);Accuracy(integer)'
% Humidity data:      	'HUMI;AppTimestamp(s);SensorTimestamp(s);humi(Percentage);Accuracy(integer)'
% Temperature data:   	'TEMP;AppTimestamp(s);SensorTimestamp(s);temp(Celsius);Accuracy(integer)'
% Orientation data:   	'AHRS;AppTimestamp(s);SensorTimestamp(s);PitchX(deg);RollY(deg);YawZ(deg);RotVecX();RotVecY();RotVecZ();Accuracy(int)'
% GNSS/GPS data:      	'GNSS;AppTimestamp(s);SensorTimeStamp(s);Latit(deg);Long(deg);Altitude(m);Bearing(deg);Accuracy(m);Speed(m/s);SatInView;SatInUse'
% WIFI data:          	'WIFI;AppTimestamp(s);SensorTimeStamp(s);Name_SSID;MAC_BSSID;RSS(dBm);'
% Bluetooth data:     	'BLUE;AppTimestamp(s);Name;MAC_Address;RSS(dBm);'
% BLE 4.0 data:       	'BLE4;AppTimestamp(s);MajorID;MinorID;RSS(dBm);'
% Sound data:         	'SOUN;AppTimestamp(s);RMS;Pressure(Pa);SPL(dB);'
% RFID Reader data:   	'RFID;AppTimestamp(s);ReaderNumber(int);TagID(int);RSS_A(dBm);RSS_B(dBm);'
% IMU XSens data:     	'IMUX;AppTimestamp(s);SensorTimestamp(s);Counter;Acc_X(m/s^2);Acc_Y(m/s^2);Acc_Z(m/s^2);Gyr_X(rad/s);Gyr_Y(rad/s);Gyr_Z(rad/s);Mag_X(uT);;Mag_Y(uT);Mag_Z(uT);Roll(deg);Pitch(deg);Yaw(deg);Quat(1);Quat(2);Quat(3);Quat(4);Pressure(mbar);Temp(Celsius)'
% IMU LPMS-B data:    	'IMUL;AppTimestamp(s);SensorTimestamp(s);Counter;Acc_X(m/s^2);Acc_Y(m/s^2);Acc_Z(m/s^2);Gyr_X(rad/s);Gyr_Y(rad/s);Gyr_Z(rad/s);Mag_X(uT);;Mag_Y(uT);Mag_Z(uT);Roll(deg);Pitch(deg);Yaw(deg);Quat(1);Quat(2);Quat(3);Quat(4);Pressure(mbar);Temp(Celsius)'
% POSI Reference:    		'POSI;Timestamp(s);Counter;Latitude(degrees); Longitude(degrees);floor ID(0,1,2..4);Building ID(0,1,2..3);'
% 
% Note that there are two timestamps: 
%  -'AppTimestamp' is set by the Android App as data is read. It is not representative of when data is actually captured by the sensor (but has a common time reference for all sensors)
%  -'SensorTimestamp' is set by the sensor itself (the delta_time=SensorTimestamp(k)-SensorTimestamp(k-1) between two consecutive samples is an accurate estimate of the sampling interval). This timestamp is better for integrating inertial data. 

LIGH;0.024;159160.978;4959.0;3
ACCE;0.024;159160.978;-1.97282;6.65588;6.46434;3
MAGN;0.024;159160.981;27.30691;-32.22264;1.11473;3
LIGH;0.025;159160.986;4959.0;3
ACCE;0.025;159160.988;-1.58017;6.61757;6.83784;3
LIGH;0.025;159160.998;4970.0;3
ACCE;0.025;159160.998;-1.15879;6.49307;7.47949;3
MAGN;0.026;159161.001;27.30691;-32.22264;1.11473;3
LIGH;0.027;159161.007;4947.0;3
ACCE;0.041;159161.008;-0.87149;6.29196;7.84340;3
LIGH;0.042;159161.016;4947.0;3
ACCE;0.042;159161.018;-1.04387;6.24408;7.68060;3
MAGN;0.042;159161.022;26.89721;-34.07164;1.76313;3
LIGH;0.071;159161.026;4947.0;3
ACCE;0.071;159161.028;-1.34075;6.24408;7.54652;3
LIGH;0.072;159161.039;4947.0;3
ACCE;0.072;159161.038;-1.60890;6.39731;7.25922;3
MAGN;0.072;159161.042;26.89721;-34.07164;1.76313;3
LIGH;0.072;159161.049;4947.0;3
ACCE;0.073;159161.048;-1.63763;6.49307;7.09641;3
LIGH;0.082;159161.059;4924.0;3
ACCE;0.083;159161.058;-1.58017;6.54096;7.18261;3
MAGN;0.084;159161.062;26.89721;-34.07164;1.76313;3
LIGH;0.085;159161.066;5028.0;3
ACCE;0.089;159161.068;-1.47483;6.59842;7.07726;3
LIGH;0.098;159161.079;5028.0;3
ACCE;0.100;159161.078;-1.29287;6.62715;7.11557;3
MAGN;0.100;159161.081;26.38578;-35.52917;1.20870;3
LIGH;0.104;159161.085;5028.0;3
ACCE;0.108;159161.088;-1.30245;6.67503;7.05811;3
LIGH;0.116;159161.097;5028.0;3
ACCE;0.118;159161.098;-1.38864;6.67503;7.13472;3
MAGN;0.120;159161.101;26.38578;-35.52917;1.20870;3
LIGH;0.124;159161.105;5028.0;3
ACCE;0.128;159161.108;-1.43652;6.71334;7.10599;3
LIGH;0.138;159161.119;5028.0;3
ACCE;0.140;159161.118;-1.39821;6.86657;7.07726;3
MAGN;0.141;159161.122;26.38578;-35.52917;1.20870;3
LIGH;0.145;159161.126;5028.0;3
ACCE;0.148;159161.128;-1.37906;6.93361;6.92403;3
LIGH;0.156;159161.137;5028.0;3
ACCE;0.159;159161.138;-1.35991;6.91445;7.04853;3
MAGN;0.160;159161.141;25.91969;-35.96777;1.35217;3
SOUN;0.163;708.74;0.02163;60.68
LIGH;0.166;159161.146;5028.0;3
ACCE;0.168;159161.148;-1.32160;6.84742;7.13472;3
LIGH;0.179;159161.159;5028.0;3
ACCE;0.180;159161.158;-1.19710;6.69419;7.15387;3
MAGN;0.181;159161.162;25.91969;-35.96777;1.35217;3
LIGH;0.185;159161.166;5028.0;3
ACCE;0.189;159161.168;-1.33118;6.45477;6.96234;3
ACCE;0.199;159161.179;-1.31202;6.23450;7.05811;3
LIGH;0.201;159161.182;4993.0;3
MAGN;0.202;159161.183;25.91969;-35.96777;1.35217;3
LIGH;0.205;159161.186;5132.0;3
ACCE;0.210;159161.188;-1.22583;6.31112;7.28795;3
LIGH;0.217;159161.198;5132.0;3
ACCE;0.220;159161.198;-0.96726;6.54096;7.70933;3
MAGN;0.220;159161.201;26.06495;-34.86633;1.77061;3
LIGH;0.226;159161.207;5132.0;3
ACCE;0.228;159161.208;-0.86191;6.46434;7.81467;3
LIGH;0.237;159161.218;5132.0;3
ACCE;0.239;159161.218;-0.80445;6.38773;7.99663;3
MAGN;0.240;159161.221;26.06495;-34.86633;1.77061;3
LIGH;0.245;159161.226;5132.0;3
ACCE;0.249;159161.228;-0.85234;6.37815;8.03494;3
LIGH;0.257;159161.238;5132.0;3
ACCE;0.260;159161.238;-1.12049;6.51223;7.88171;3
MAGN;0.261;159161.242;26.06495;-34.86633;1.77061;3
LIGH;0.265;159161.246;5271.0;3
ACCE;0.268;159161.248;-1.28329;6.40688;7.74764;3
LIGH;0.277;159161.258;5271.0;3
ACCE;0.280;159161.259;-1.40779;6.32069;7.72848;3
MAGN;0.280;159161.261;25.27740;-34.50638;1.33819;3
LIGH;0.284;159161.265;5271.0;3
ACCE;0.288;159161.268;-1.42694;6.46434;7.53695;3
LIGH;0.298;159161.279;5271.0;3
ACCE;0.299;159161.278;-1.01514;6.73250;7.54652;3
MAGN;0.301;159161.282;25.27740;-34.50638;1.33819;3
LIGH;0.305;159161.286;5271.0;3
ACCE;0.309;159161.288;-0.75657;6.77080;7.41245;3
LIGH;0.315;159161.296;5271.0;3
ACCE;0.319;159161.298;-0.55545;6.64630;7.29753;3
MAGN;0.320;159161.301;25.27740;-34.50638;1.33819;3
LIGH;0.325;159161.306;5155.0;3
ACCE;0.328;159161.308;-0.07661;6.24408;7.22091;3
LIGH;0.335;159161.316;5502.0;3
ACCE;0.340;159161.318;0.67995;5.35344;6.17704;3
MAGN;0.341;159161.321;25.08124;-33.56252;-0.82673;3
LIGH;0.345;159161.326;5502.0;3
ACCE;0.349;159161.328;1.06303;4.63517;7.71891;3
LIGH;0.357;159161.338;5502.0;3
ACCE;0.359;159161.338;1.00556;4.46279;8.75320;3
MAGN;0.362;159161.341;25.08124;-33.56252;-0.82673;3
LIGH;0.365;159161.346;5502.0;3
ACCE;0.369;159161.348;0.52672;5.12359;8.62870;3
LIGH;0.377;159161.358;5502.0;3
ACCE;0.380;159161.358;0.44053;5.40132;8.44674;3
MAGN;0.380;159161.361;25.08124;-33.56252;-0.82673;3
LIGH;0.385;159161.366;5502.0;3
ACCE;0.389;159161.368;0.47884;5.52582;8.16902;3
LIGH;0.397;159161.378;5849.0;3
ACCE;0.399;159161.378;0.38307;5.55455;8.03494;3
MAGN;0.400;159161.381;25.26655;-32.40100;-3.57910;3
LIGH;0.405;159161.386;5849.0;3
ACCE;0.408;159161.388;-0.02873;5.61201;8.05409;3
LIGH;0.417;159161.398;5849.0;3
ACCE;0.420;159161.398;0.07661;5.43005;8.29351;3
MAGN;0.420;159161.401;25.26655;-32.40100;-3.57910;3
LIGH;0.425;159161.406;5849.0;3
ACCE;0.428;159161.408;0.24900;5.12359;8.45632;3
LIGH;0.437;159161.418;5849.0;3
ACCE;0.440;159161.419;0.89064;4.55856;9.01178;3
MAGN;0.441;159161.421;25.26655;-32.40100;-3.57910;3
LIGH;0.446;159161.427;5849.0;3
ACCE;0.449;159161.428;0.17238;4.29999;9.05008;3
GNSS;0.455;1491476619.000;39.993890;-0.073728;121.000;0.000;4.0;0.0;27;16
GNSS;0.456;1491476619.000;39.993890;-0.073728;121.000;0.000;4.0;0.0;27;16
LIGH;0.459;159161.439;5895.0;3
ACCE;0.461;159161.438;0.18196;4.08930;9.13627;3
MAGN;0.464;159161.443;25.10543;-30.77160;-7.31332;3
ACCE;0.469;159161.448;0.34477;4.17549;8.99262;3
LIGH;0.471;159161.451;5895.0;3
LIGH;0.477;159161.457;5895.0;3
ACCE;0.481;159161.459;0.48842;4.05099;9.11712;3
MAGN;0.483;159161.462;25.10543;-30.77160;-7.31332;3
ACCE;0.490;159161.469;0.67995;3.70622;9.13627;3
LIGH;0.493;159161.474;5895.0;3
ACCE;0.501;159161.479;0.90980;3.50511;9.35654;3
LIGH;0.503;159161.484;5895.0;3
MAGN;0.503;159161.484;25.10543;-30.77160;-7.31332;3
LIGH;0.506;159161.487;5895.0;3
ACCE;0.509;159161.488;1.06303;3.51469;9.30866;3
LIGH;0.518;159161.499;5826.0;3
ACCE;0.519;159161.498;1.12049;3.60088;9.40442;3
MAGN;0.523;159161.503;24.36994;-28.73488;-11.73366;3
LIGH;0.526;159161.507;5826.0;3
ACCE;0.529;159161.508;1.06303;3.47638;9.50019;3
LIGH;0.536;159161.517;5826.0;3
ACCE;0.539;159161.518;0.93853;3.24654;9.73961;3
MAGN;0.541;159161.521;24.36994;-28.73488;-11.73366;3
LIGH;0.546;159161.526;5826.0;3
ACCE;0.550;159161.529;0.39265;2.96881;10.05565;3
LIGH;0.556;159161.537;5826.0;3
ACCE;0.560;159161.538;0.25857;2.37505;10.60153;3
MAGN;0.565;159161.541;24.36994;-28.73488;-11.73366;3
LIGH;0.565;159161.546;5826.0;3
ACCE;0.568;159161.548;0.32561;2.39420;10.28549;3
LIGH;0.576;159161.557;5641.0;3
ACCE;0.580;159161.558;0.45011;2.44209;10.08438;3
MAGN;0.580;159161.561;24.56553;-28.41120;-15.38313;3
LIGH;0.584;159161.565;5641.0;3
ACCE;0.588;159161.568;0.51715;2.50912;9.89284;3
LIGH;0.594;159161.575;5641.0;3
ACCE;0.600;159161.578;0.40223;2.84431;9.87369;3
MAGN;0.600;159161.581;24.56553;-28.41120;-15.38313;3
LIGH;0.606;159161.587;5641.0;3
ACCE;0.608;159161.588;0.42138;3.16035;9.93115;3
LIGH;0.614;159161.595;5641.0;3
ACCE;0.620;159161.598;0.50757;3.11246;10.02692;3
MAGN;0.620;159161.601;24.56553;-28.41120;-15.38313;3
LIGH;0.626;159161.607;5641.0;3
ACCE;0.628;159161.608;0.50757;3.06458;9.93115;3
LIGH;0.634;159161.615;5710.0;3
ACCE;0.640;159161.618;0.37350;3.31358;9.68215;3
MAGN;0.640;159161.621;24.50172;-27.89993;-16.30719;3
LIGH;0.644;159161.625;5537.0;3
ACCE;0.648;159161.628;0.26815;3.37104;9.60554;3
LIGH;0.654;159161.635;5537.0;3
ACCE;0.660;159161.638;0.11492;3.36146;9.74919;3
MAGN;0.661;159161.642;24.50172;-27.89993;-16.30719;3
LIGH;0.667;159161.645;5537.0;3
ACCE;0.668;159161.648;-0.02873;3.28484;9.90242;3
LIGH;0.674;159161.655;5537.0;3
ACCE;0.680;159161.658;-0.08619;2.96881;10.52491;3
MAGN;0.680;159161.661;24.50172;-27.89993;-16.30719;3
LIGH;0.686;159161.667;5537.0;3
ACCE;0.688;159161.668;-0.02873;3.27527;10.42914;3
LIGH;0.694;159161.675;5537.0;3
ACCE;0.700;159161.678;0.05746;3.53384;10.22803;3
MAGN;0.700;159161.681;24.06379;-28.00307;-15.99366;3
LIGH;0.706;159161.687;5502.0;3
ACCE;0.708;159161.688;0.14365;3.62961;9.87369;3
LIGH;0.714;159161.695;5502.0;3
SOUN;0.715;274.36;0.00837;52.44
ACCE;0.718;159161.698;0.26815;3.63919;9.81623;3
MAGN;0.720;159161.701;24.06379;-28.00307;-15.99366;3
LIGH;0.726;159161.707;5502.0;3
ACCE;0.728;159161.708;0.21069;3.39977;9.81623;3
LIGH;0.735;159161.716;5502.0;3
ACCE;0.739;159161.718;0.18196;3.33273;9.91199;3
MAGN;0.740;159161.721;24.06379;-28.00307;-15.99366;3
LIGH;0.747;159161.728;5502.0;3
ACCE;0.750;159161.729;0.17238;3.68707;9.49062;3
LIGH;0.755;159161.736;5502.0;3
ACCE;0.758;159161.738;0.11492;3.62003;9.28950;3
MAGN;0.761;159161.741;23.56614;-29.01784;-15.29962;3
LIGH;0.766;159161.747;5491.0;3
ACCE;0.769;159161.748;0.10534;3.55300;9.15543;3
LIGH;0.775;159161.756;5491.0;3
ACCE;0.778;159161.758;0.08619;3.38061;9.32781;3
MAGN;0.780;159161.761;23.56614;-29.01784;-15.29962;3
LIGH;0.786;159161.767;5491.0;3
ACCE;0.788;159161.768;-0.01915;3.24654;9.47146;3
LIGH;0.795;159161.776;5491.0;3
ACCE;0.799;159161.778;-0.04788;3.49553;9.63427;3
MAGN;0.800;159161.781;23.56614;-29.01784;-15.29962;3
WIFI;0.802;159161.739;WAP123;20:17:FF:FF:F1:23;-57
WIFI;0.802;159161.739;WAP130;20:17:FF:FF:F1:30;-57
WIFI;0.802;159161.739;WAP067;20:17:FF:FF:F0:67;-77
WIFI;0.802;159161.739;WAP129;20:17:FF:FF:F1:29;-66
WIFI;0.802;159161.739;WAP267;20:17:FF:FF:F2:67;-73
WIFI;0.802;159161.739;WAP122;20:17:FF:FF:F1:22;-65
WIFI;0.802;159161.739;WAP108;20:17:FF:FF:F1:08;-75
WIFI;0.802;159161.739;WAP312;20:17:FF:FF:F3:12;-75
WIFI;0.802;159161.739;WAP078;20:17:FF:FF:F0:78;-83
WIFI;0.802;159161.739;WAP015;20:17:FF:FF:F0:15;-82
WIFI;0.802;159161.739;WAP012;20:17:FF:FF:F0:12;-81
WIFI;0.802;159161.739;WAP281;20:17:FF:FF:F2:81;-85
WIFI;0.802;159161.739;WAP105;20:17:FF:FF:F1:05;-90
WIFI;0.802;159161.740;WAP197;20:17:FF:FF:F1:97;-92
WIFI;0.802;159161.739;WAP111;20:17:FF:FF:F1:11;-83
WIFI;0.802;159161.740;WAP066;20:17:FF:FF:F0:66;-87
WIFI;0.802;159161.740;WAP131;20:17:FF:FF:F1:31;-90
WIFI;0.802;159161.740;WAP140;20:17:FF:FF:F1:40;-92
WIFI;0.802;159161.739;WAP165;20:17:FF:FF:F1:65;-77
WIFI;0.802;159161.740;WAP309;20:17:FF:FF:F3:09;-89
WIFI;0.802;159161.739;WAP315;20:17:FF:FF:F3:15;-84
WIFI;0.802;159161.740;WAP266;20:17:FF:FF:F2:66;-86
WIFI;0.802;159161.740;WAP124;20:17:FF:FF:F1:24;-89
LIGH;0.821;159161.787;5491.0;3
ACCE;0.821;159161.788;-0.05746;3.62961;9.50977;3
LIGH;0.822;159161.796;5491.0;3
ACCE;0.822;159161.798;-0.01915;3.65834;9.68215;3
MAGN;0.823;159161.801;22.91858;-29.28246;-14.90828;3
LIGH;0.833;159161.808;5491.0;3
ACCE;0.834;159161.808;0.02873;3.84988;10.28549;3
LIGH;0.836;159161.817;5491.0;3
ACCE;0.839;159161.818;0.03831;3.97437;10.35253;3
MAGN;0.840;159161.821;22.91858;-29.28246;-14.90828;3
LIGH;0.847;159161.828;5491.0;3
ACCE;0.848;159161.828;0.04788;4.03184;9.98861;3
LIGH;0.854;159161.836;5491.0;3
ACCE;0.858;159161.838;0.17238;4.01268;9.50019;3
MAGN;0.860;159161.841;22.91858;-29.28246;-14.90828;3
LIGH;0.866;159161.847;5491.0;3
ACCE;0.868;159161.848;0.48842;3.91691;8.91601;3
LIGH;0.874;159161.855;5491.0;3
ACCE;0.878;159161.858;0.41180;3.60088;9.07881;3
MAGN;0.880;159161.861;21.99386;-29.55205;-14.34500;3
LIGH;0.886;159161.867;5491.0;3
ACCE;0.888;159161.868;0.32561;3.06458;9.27035;3
LIGH;0.894;159161.876;5491.0;3
ACCE;0.899;159161.878;0.18196;3.04542;9.42358;3
MAGN;0.901;159161.882;21.99386;-29.55205;-14.34500;3
LIGH;0.907;159161.888;5491.0;3
ACCE;0.908;159161.888;0.01915;3.52426;9.11712;3
LIGH;0.915;159161.896;5491.0;3
ACCE;0.919;159161.898;-0.02873;3.50511;9.30866;3
MAGN;0.920;159161.901;21.99386;-29.55205;-14.34500;3
LIGH;0.927;159161.908;5491.0;3
ACCE;0.928;159161.908;-0.00958;3.48596;9.57681;3
LIGH;0.935;159161.916;5491.0;3
ACCE;0.938;159161.918;0.04788;3.53384;9.93115;3
MAGN;0.940;159161.921;21.10683;-29.93264;-13.46234;3
LIGH;0.947;159161.928;5491.0;3
ACCE;0.948;159161.928;0.27773;3.50511;9.60554;3
LIGH;0.955;159161.936;5491.0;3
ACCE;0.959;159161.938;0.36392;3.56257;9.28950;3
MAGN;0.960;159161.941;21.10683;-29.93264;-13.46234;3
LIGH;0.965;159161.946;5491.0;3
ACCE;0.968;159161.948;0.33519;3.66792;9.00220;3
LIGH;0.975;159161.956;5491.0;3
ACCE;0.978;159161.958;0.32561;3.52426;8.97347;3
MAGN;0.980;159161.961;21.10683;-29.93264;-13.46234;3
LIGH;0.987;159161.968;5491.0;3
ACCE;0.988;159161.968;0.14365;3.23696;9.32781;3
LIGH;0.995;159161.976;5491.0;3
ACCE;0.998;159161.978;0.06704;3.44765;9.67257;3
MAGN;1.000;159161.981;20.07259;-30.13942;-13.12180;3
LIGH;1.008;159161.989;5456.0;3
ACCE;1.009;159161.988;0.12450;3.57215;9.66300;3
LIGH;1.015;159161.996;5548.0;3
ACCE;1.018;159161.998;0.28730;3.62961;9.39485;3
MAGN;1.020;159162.001;20.07259;-30.13942;-13.12180;3
ACCE;1.030;159162.008;0.37350;3.67749;9.22246;3
LIGH;1.031;159162.011;5548.0;3
LIGH;1.035;159162.016;5548.0;3
ACCE;1.040;159162.018;0.39265;3.62003;9.32781;3
MAGN;1.040;159162.021;20.07259;-30.13942;-13.12180;3
LIGH;1.046;159162.027;5548.0;3
ACCE;1.049;159162.028;0.53630;3.54342;9.38527;3
LIGH;1.057;159162.038;5548.0;3
ACCE;1.061;159162.038;0.67038;3.75411;9.17458;3
MAGN;1.063;159162.043;18.99501;-30.23304;-12.60410;3
LIGH;1.068;159162.049;5514.0;3
ACCE;1.069;159162.048;0.69911;3.80199;9.00220;3
LIGH;1.075;159162.056;5618.0;3
ACCE;1.080;159162.058;0.69911;3.89776;9.19373;3
MAGN;1.081;159162.061;18.99501;-30.23304;-12.60410;3
LIGH;1.088;159162.069;5618.0;3
ACCE;1.089;159162.068;0.61292;3.91691;9.33739;3
LIGH;1.095;159162.076;5618.0;3
ACCE;1.099;159162.078;0.41180;3.71580;9.41400;3
MAGN;1.100;159162.081;18.99501;-30.23304;-12.60410;3
LIGH;1.107;159162.088;5618.0;3
ACCE;1.108;159162.088;0.23942;3.82115;9.35654;3
LIGH;1.115;159162.096;5618.0;3
ACCE;1.119;159162.098;0.17238;3.72538;9.43316;3
MAGN;1.120;159162.101;18.57520;-30.27267;-12.70471;3
LIGH;1.125;159162.106;5618.0;3
ACCE;1.128;159162.108;0.13408;3.61046;9.48104;3
LIGH;1.135;159162.116;5629.0;3
ACCE;1.140;159162.118;0.00958;3.67749;9.64384;3
MAGN;1.140;159162.121;18.57520;-30.27267;-12.70471;3
LIGH;1.148;159162.129;5629.0;3
ACCE;1.149;159162.128;0.07661;3.68707;9.54808;3
LIGH;1.155;159162.136;5629.0;3
SOUN;1.155;622.59;0.01900;59.55
ACCE;1.159;159162.138;0.13408;3.67749;9.51935;3
MAGN;1.160;159162.141;18.57520;-30.27267;-12.70471;3
LIGH;1.168;159162.149;5629.0;3
ACCE;1.169;159162.148;0.14365;3.72538;9.39485;3
LIGH;1.175;159162.156;5629.0;3
ACCE;1.179;159162.158;0.31603;3.88818;9.16500;3
MAGN;1.180;159162.161;18.60152;-30.48096;-12.23050;3
LIGH;1.188;159162.169;5629.0;3
ACCE;1.189;159162.168;0.37350;3.84988;9.21289;3
LIGH;1.195;159162.176;5675.0;3
ACCE;1.198;159162.178;0.45011;3.88818;9.29908;3
MAGN;1.200;159162.181;18.60152;-30.48096;-12.23050;3
LIGH;1.208;159162.189;5675.0;3
ACCE;1.209;159162.188;0.55545;3.78284;9.39485;3
LIGH;1.215;159162.196;5675.0;3
ACCE;1.220;159162.198;0.53630;3.77326;9.48104;3
MAGN;1.220;159162.201;18.60152;-30.48096;-12.23050;3
LIGH;1.228;159162.209;5675.0;3
ACCE;1.229;159162.208;0.43096;3.86903;9.40442;3
LIGH;1.235;159162.216;5675.0;3
ACCE;1.238;159162.218;0.36392;3.87861;9.50977;3
MAGN;1.240;159162.221;18.41090;-30.79476;-11.55392;3
LIGH;1.245;159162.226;5675.0;3
ACCE;1.248;159162.228;0.33519;3.89776;9.45231;3
LIGH;1.258;159162.239;5710.0;3
ACCE;1.259;159162.238;0.35434;3.88818;9.54808;3
MAGN;1.260;159162.241;18.41090;-30.79476;-11.55392;3
LIGH;1.265;159162.246;5710.0;3
ACCE;1.268;159162.248;0.36392;3.97437;9.69173;3
LIGH;1.278;159162.259;5710.0;3
ACCE;1.279;159162.258;0.33519;4.06057;9.90242;3
MAGN;1.280;159162.261;18.41090;-30.79476;-11.55392;3
LIGH;1.285;159162.266;5710.0;3
ACCE;1.288;159162.268;0.45969;4.07014;10.11311;3
LIGH;1.295;159162.276;5710.0;3
ACCE;1.299;159162.278;0.62249;4.16591;10.19930;3
MAGN;1.300;159162.281;18.53442;-30.91838;-11.56991;3
LIGH;1.305;159162.286;5710.0;3
ACCE;1.308;159162.288;0.70868;3.95522;10.17057;3
LIGH;1.317;159162.298;5756.0;3
ACCE;1.318;159162.298;0.86191;3.80199;10.11311;3
MAGN;1.320;159162.301;18.53442;-30.91838;-11.56991;3
LIGH;1.325;159162.306;5756.0;3
ACCE;1.328;159162.308;1.40779;4.07014;8.90643;3
LIGH;1.337;159162.318;5756.0;3
ACCE;1.338;159162.318;1.53229;4.34787;8.72447;3
MAGN;1.340;159162.321;18.53442;-30.91838;-11.56991;3
LIGH;1.345;159162.326;5756.0;3
ACCE;1.348;159162.328;1.66636;4.29041;8.75320;3
LIGH;1.358;159162.339;5756.0;3
ACCE;1.359;159162.338;1.77171;4.07014;9.02135;3
MAGN;1.361;159162.342;17.32778;-31.68745;-11.92164;3
LIGH;1.365;159162.346;5756.0;3
ACCE;1.368;159162.348;1.72383;3.95522;9.21289;3
LIGH;1.378;159162.359;5652.0;3
ACCE;1.379;159162.358;1.70467;3.92649;9.34696;3
MAGN;1.381;159162.362;17.32778;-31.68745;-11.92164;3
LIGH;1.385;159162.366;5930.0;3
ACCE;1.388;159162.368;1.88663;3.81157;9.37569;3
LIGH;1.398;159162.379;5930.0;3
ACCE;1.399;159162.378;2.09732;3.76368;9.28950;3
MAGN;1.400;159162.381;17.32778;-31.68745;-11.92164;3
LIGH;1.405;159162.386;5930.0;3
ACCE;1.408;159162.388;2.54743;3.98395;9.05966;3
LIGH;1.418;159162.399;5930.0;3
ACCE;1.419;159162.398;2.92093;4.06057;9.06924;3
MAGN;1.421;159162.402;16.01791;-30.89100;-12.56339;3
LIGH;1.425;159162.406;5930.0;3
ACCE;1.428;159162.408;3.16992;4.10845;9.07881;3
LIGH;1.438;159162.419;5803.0;3
ACCE;1.439;159162.418;2.84431;4.31914;8.66701;3
MAGN;1.440;159162.421;16.01791;-30.89100;-12.56339;3
LIGH;1.445;159162.426;6161.0;3
ACCE;1.451;159162.428;2.86347;4.20422;8.02536;3
LIGH;1.459;159162.436;6161.0;3
ACCE;1.462;159162.439;3.05500;4.03184;7.63272;3
MAGN;1.465;159162.442;16.01791;-30.89100;-12.56339;3
LIGH;1.466;159162.447;6161.0;3
GNSS;1.467;1491476620.000;39.993900;-0.073734;121.000;0.000;3.0;0.0;27;14
ACCE;1.470;159162.449;3.07416;3.95522;7.40287;3
GNSS;1.470;1491476620.000;39.993900;-0.073734;121.000;0.000;3.0;0.0;27;14
ACCE;1.479;159162.458;3.47638;3.93607;7.43160;3
MAGN;1.483;159162.464;14.27253;-31.35960;-13.54430;3
LIGH;1.484;159162.465;6161.0;3
ACCE;1.489;159162.468;4.00311;4.22337;7.44118;3
LIGH;1.490;159162.471;6161.0;3
LIGH;1.495;159162.476;6161.0;3
ACCE;1.500;159162.478;4.43406;4.52025;7.76679;3
MAGN;1.502;159162.483;14.27253;-31.35960;-13.54430;3
LIGH;1.505;159162.486;6496.0;3
ACCE;1.512;159162.488;4.79798;4.34787;8.30309;3
LIGH;1.517;159162.498;6496.0;3
ACCE;1.518;159162.498;4.65433;3.58173;9.27993;3
MAGN;1.520;159162.501;14.27253;-31.35960;-13.54430;3
LIGH;1.524;159162.505;6496.0;3
ACCE;1.528;159162.508;4.33829;3.08373;9.04051;3
LIGH;1.537;159162.518;6496.0;3
ACCE;1.538;159162.518;4.07014;2.81558;9.01178;3
MAGN;1.540;159162.521;11.84208;-31.17648;-14.22551;3
LIGH;1.544;159162.525;6496.0;3
ACCE;1.549;159162.528;4.10845;2.97839;8.67659;3
LIGH;1.557;159162.538;6496.0;3
ACCE;1.559;159162.538;4.40533;3.13162;7.71891;3
MAGN;1.560;159162.541;11.84208;-31.17648;-14.22551;3
LIGH;1.564;159162.545;6670.0;3
ACCE;1.568;159162.548;4.47237;3.61046;6.86657;3
LIGH;1.577;159162.558;6670.0;3
ACCE;1.578;159162.558;4.62560;3.98395;6.41646;3
MAGN;1.580;159162.561;11.84208;-31.17648;-14.22551;3
LIGH;1.584;159162.565;6670.0;3
ACCE;1.588;159162.568;4.93206;4.06057;5.78439;3
LIGH;1.597;159162.578;6670.0;3
ACCE;1.598;159162.578;5.34386;4.31914;4.62560;3
MAGN;1.600;159162.581;8.50745;-30.26112;-16.18776;3
LIGH;1.605;159162.586;6670.0;3
ACCE;1.608;159162.588;5.58328;4.70221;4.24253;3
LIGH;1.615;159162.596;6670.0;3
ACCE;1.618;159162.598;5.88016;5.04698;3.99353;3
MAGN;1.620;159162.601;8.50745;-30.26112;-16.18776;3
LIGH;1.625;159162.606;6011.0;3
ACCE;1.628;159162.608;6.04296;5.35344;3.37104;3
LIGH;1.637;159162.618;6011.0;3
ACCE;1.639;159162.618;6.02381;5.92804;2.26013;3
MAGN;1.640;159162.621;8.50745;-30.26112;-16.18776;3
LIGH;1.645;159162.626;6011.0;3
ACCE;1.648;159162.628;5.94720;6.40688;1.59933;3
LIGH;1.657;159162.638;6011.0;3
ACCE;1.658;159162.638;5.76524;7.01980;0.85234;3
MAGN;1.660;159162.641;6.07710;-30.39856;-15.58262;3
LIGH;1.665;159162.646;6011.0;3
ACCE;1.668;159162.648;5.59285;8.28394;-0.44053;3
LIGH;1.677;159162.658;6011.0;3
ACCE;1.680;159162.658;5.52582;8.77236;-0.80445;3
MAGN;1.680;159162.661;6.07710;-30.39856;-15.58262;3
LIGH;1.685;159162.666;4404.0;3
ACCE;1.688;159162.668;5.43963;9.00220;-1.09176;3
LIGH;1.698;159162.678;4404.0;3
ACCE;1.699;159162.678;5.59285;8.97347;-1.20668;3
MAGN;1.700;159162.681;6.07710;-30.39856;-15.58262;3
LIGH;1.705;159162.686;4404.0;3
SOUN;1.706;789.08;0.02408;61.61
ACCE;1.709;159162.688;5.48751;8.78193;-1.55144;3
LIGH;1.718;159162.699;4404.0;3
ACCE;1.719;159162.698;5.31513;8.41801;-1.62806;3
MAGN;1.721;159162.702;5.22167;-31.08224;-14.15055;3
LIGH;1.725;159162.706;4404.0;3
ACCE;1.729;159162.709;5.23851;8.20732;-1.39821;3
LIGH;1.738;159162.719;4404.0;3
ACCE;1.740;159162.718;5.02782;7.86256;-0.81403;3
MAGN;1.741;159162.721;5.22167;-31.08224;-14.15055;3
LIGH;1.745;159162.726;4959.0;3
ACCE;1.748;159162.728;4.85544;7.63272;-1.02472;3
LIGH;1.757;159162.738;2947.0;3
ACCE;1.759;159162.738;4.70221;7.64229;-0.90980;3
MAGN;1.760;159162.741;5.22167;-31.08224;-14.15055;3
LIGH;1.765;159162.746;2947.0;3
ACCE;1.768;159162.748;4.32872;7.86256;-1.04387;3
LIGH;1.775;159162.756;2947.0;3
ACCE;1.778;159162.758;3.74453;8.11156;-1.35033;3
MAGN;1.780;159162.761;5.23883;-32.39346;-12.90772;3
LIGH;1.785;159162.766;2947.0;3
ACCE;1.788;159162.768;2.48039;8.76278;-2.23140;3
LIGH;1.797;159162.778;2947.0;3
ACCE;1.800;159162.778;1.96325;9.08839;-2.48039;3
MAGN;1.801;159162.781;5.23883;-32.39346;-12.90772;3
LIGH;1.805;159162.786;2947.0;3
ACCE;1.808;159162.788;1.48441;9.30866;-3.10289;3
LIGH;1.817;159162.798;1872.0;3
ACCE;1.819;159162.798;1.04387;9.46189;-3.68707;3
MAGN;1.820;159162.801;5.23883;-32.39346;-12.90772;3
LIGH;1.825;159162.806;1872.0;3
ACCE;1.828;159162.808;0.22984;9.77792;-4.17549;3
LIGH;1.838;159162.819;1872.0;3
ACCE;1.840;159162.818;-0.19154;9.83538;-4.10845;3
MAGN;1.841;159162.822;6.94957;-33.41350;-10.69259;3
LIGH;1.845;159162.826;1872.0;3
ACCE;1.848;159162.828;-0.29688;9.57681;-3.90734;3
LIGH;1.858;159162.839;1872.0;3
ACCE;1.860;159162.838;-0.41180;8.61913;-3.93607;3
MAGN;1.861;159162.842;6.94957;-33.41350;-10.69259;3
LIGH;1.865;159162.846;1872.0;3
ACCE;1.868;159162.848;-0.58419;8.43717;-3.96480;3
LIGH;1.875;159162.856;1190.0;3
ACCE;1.878;159162.858;-0.67995;8.33182;-3.74453;3
MAGN;1.880;159162.861;6.94957;-33.41350;-10.69259;3
LIGH;1.888;159162.869;1190.0;3
ACCE;1.889;159162.868;-0.70868;8.16902;-3.58173;3
LIGH;1.895;159162.876;1190.0;3
ACCE;1.898;159162.878;-1.28329;7.69018;-3.05500;3
MAGN;1.900;159162.881;8.45463;-34.30463;-8.16694;3
LIGH;1.908;159162.889;1190.0;3
ACCE;1.909;159162.888;-1.81002;7.46033;-2.85389;3
LIGH;1.915;159162.896;1190.0;3
ACCE;1.920;159162.898;-2.39420;7.29753;-2.56658;3
MAGN;1.920;159162.901;8.45463;-34.30463;-8.16694;3
LIGH;1.928;159162.909;1190.0;3
ACCE;1.929;159162.908;-3.01669;7.11557;-2.68151;3
LIGH;1.936;159162.917;971.0;3
ACCE;1.940;159162.918;-4.12760;6.82826;-2.85389;3
MAGN;1.940;159162.921;8.45463;-34.30463;-8.16694;3
LIGH;1.946;159162.927;971.0;3
ACCE;1.949;159162.929;-4.16591;6.73250;-2.86347;3
LIGH;1.955;159162.936;971.0;3
ACCE;1.958;159162.938;-4.10845;6.65588;-3.11246;3
MAGN;1.960;159162.941;11.42881;-35.52570;-5.77275;3
LIGH;1.968;159162.949;971.0;3
ACCE;1.969;159162.948;-4.32872;6.62715;-3.51469;3
LIGH;1.975;159162.956;971.0;3
ACCE;1.979;159162.958;-4.97036;6.27281;-4.26168;3
MAGN;1.980;159162.961;11.42881;-35.52570;-5.77275;3
LIGH;1.988;159162.969;971.0;3
ACCE;1.989;159162.968;-5.08528;6.16746;-4.67348;3
LIGH;1.995;159162.976;832.0;3
ACCE;2.000;159162.978;-5.18105;6.26323;-4.96079;3
MAGN;2.000;159162.981;11.42881;-35.52570;-5.77275;3
LIGH;2.008;159162.989;832.0;3
ACCE;2.009;159162.988;-5.40132;6.36858;-5.29597;3
LIGH;2.016;159162.996;832.0;3
ACCE;2.035;159162.998;-5.76524;6.21535;-5.69820;3
MAGN;2.035;159163.002;14.72492;-35.70705;-3.19430;3
LIGH;2.036;159163.008;832.0;3
ACCE;2.036;159163.008;-5.85143;6.05254;-5.71735;3
ACCE;2.045;159163.018;-5.96635;5.88016;-5.46836;3
MAGN;2.046;159163.023;14.72492;-35.70705;-3.19430;3
LIGH;2.046;159163.024;832.0;3
ACCE;2.050;159163.028;-6.36858;5.27682;-5.15232;3
LIGH;2.052;159163.033;832.0;3
LIGH;2.055;159163.036;797.0;3
ACCE;2.059;159163.038;-6.43561;5.13317;-4.84586;3
MAGN;2.062;159163.043;14.72492;-35.70705;-3.19430;3
LIGH;2.068;159163.049;797.0;3
ACCE;2.069;159163.048;-6.39731;5.22894;-4.63517;3
LIGH;2.075;159163.056;797.0;3
ACCE;2.080;159163.058;-6.35900;5.17148;-4.46279;3
MAGN;2.080;159163.061;17.52065;-36.48618;-0.54276;3
LIGH;2.087;159163.068;797.0;3
ACCE;2.089;159163.068;-6.22492;4.69264;-4.37660;3
LIGH;2.096;159163.077;797.0;3
ACCE;2.100;159163.078;-6.04296;4.41491;-4.39575;3
MAGN;2.101;159163.081;17.52065;-36.48618;-0.54276;3
LIGH;2.105;159163.086;797.0;3
ACCE;2.109;159163.088;-5.91847;4.25210;-5.07571;3
LIGH;2.115;159163.096;797.0;3
ACCE;2.120;159163.099;-5.90889;4.33829;-5.88974;3
MAGN;2.121;159163.101;17.52065;-36.48618;-0.54276;3
LIGH;2.127;159163.108;774.0;3
ACCE;2.129;159163.109;-6.06212;4.98952;-7.46991;3
LIGH;2.135;159163.116;774.0;3
ACCE;2.138;159163.118;-6.07170;5.20021;-7.82425;3
MAGN;2.140;159163.121;18.98240;-36.45914;3.91389;3
SOUN;2.148;937.79;0.02862;63.11
ACCE;2.151;159163.128;-5.71735;4.97994;-8.22648;3
LIGH;2.151;159163.131;774.0;3
LIGH;2.155;159163.136;774.0;3
ACCE;2.159;159163.138;-5.33428;4.85544;-8.47547;3
MAGN;2.161;159163.141;18.98240;-36.45914;3.91389;3
LIGH;2.168;159163.149;774.0;3
ACCE;2.169;159163.148;-5.28640;4.74052;-8.47547;3
ACCE;2.180;159163.158;-5.46836;4.25210;-7.55610;3
MAGN;2.181;159163.162;18.98240;-36.45914;3.91389;3
LIGH;2.182;159163.164;762.0;3
ACCE;2.189;159163.168;-5.42047;4.19464;-7.63272;3
LIGH;2.190;159163.171;762.0;3
LIGH;2.195;159163.176;762.0;3
ACCE;2.199;159163.178;-5.32470;4.59687;-7.69975;3
MAGN;2.200;159163.181;16.65979;-37.48460;9.83175;3
LIGH;2.208;159163.189;762.0;3
ACCE;2.209;159163.188;-4.63517;4.23295;-6.94318;3
LIGH;2.215;159163.196;762.0;3
ACCE;2.220;159163.198;-3.84030;3.56257;-6.73250;3
MAGN;2.220;159163.201;16.65979;-37.48460;9.83175;3
LIGH;2.228;159163.209;762.0;3
ACCE;2.229;159163.208;-3.23696;3.54342;-7.05811;3
LIGH;2.235;159163.216;762.0;3
ACCE;2.239;159163.218;-2.89220;3.86903;-7.41245;3
MAGN;2.240;159163.221;16.65979;-37.48460;9.83175;3
ACCE;2.249;159163.228;-2.71024;4.13718;-8.24563;3
LIGH;2.250;159163.231;774.0;3
LIGH;2.255;159163.236;774.0;3
ACCE;2.261;159163.238;-2.28886;4.31914;-8.59997;3
MAGN;2.262;159163.242;11.69328;-38.96603;15.37794;3
LIGH;2.265;159163.246;774.0;3
ACCE;2.268;159163.248;-1.85790;4.44364;-9.05966;3
LIGH;2.275;159163.256;774.0;3
ACCE;2.280;159163.259;-0.70868;4.40533;-9.79707;3
MAGN;2.282;159163.262;11.69328;-38.96603;15.37794;3
LIGH;2.288;159163.269;774.0;3
ACCE;2.289;159163.268;-0.14365;4.41491;-10.17057;3
LIGH;2.296;159163.277;774.0;3
ACCE;2.299;159163.278;0.15323;4.53941;-9.86411;3
MAGN;2.300;159163.281;11.69328;-38.96603;15.37794;3
LIGH;2.308;159163.289;774.0;3
ACCE;2.311;159163.288;0.37350;4.57771;-9.20331;3
LIGH;2.315;159163.296;774.0;3
ACCE;2.320;159163.298;1.72383;4.12760;-8.54251;3
MAGN;2.320;159163.301;4.00318;-38.81285;18.52023;3
LIGH;2.329;159163.309;774.0;3
ACCE;2.330;159163.308;2.60489;4.29999;-8.91601;3
LIGH;2.335;159163.316;774.0;3
ACCE;2.340;159163.318;3.13162;4.47237;-8.87770;3
MAGN;2.340;159163.321;4.00318;-38.81285;18.52023;3
ACCE;2.350;159163.329;3.37104;4.39575;-9.08839;3
LIGH;2.351;159163.332;774.0;3
LIGH;2.355;159163.336;774.0;3
ACCE;2.359;159163.338;3.98395;3.90734;-8.80109;3
MAGN;2.360;159163.341;4.00318;-38.81285;18.52023;3
LIGH;2.366;159163.347;820.0;3
ACCE;2.369;159163.348;4.51068;3.53384;-8.47547;3
LIGH;2.377;159163.358;820.0;3
ACCE;2.379;159163.358;4.99909;3.43807;-7.82425;3
MAGN;2.381;159163.361;-6.50155;-37.69043;18.56990;3
LIGH;2.386;159163.367;820.0;3
ACCE;2.389;159163.368;5.24809;3.37104;-7.42203;3
LIGH;2.395;159163.376;820.0;3
ACCE;2.400;159163.379;5.73651;2.94966;-6.27281;3
MAGN;2.400;159163.381;-6.50155;-37.69043;18.56990;3
LIGH;2.408;159163.389;820.0;3
ACCE;2.409;159163.388;6.21535;3.06458;-5.61201;3
LIGH;2.415;159163.396;820.0;3
ACCE;2.419;159163.398;6.82826;3.20823;-5.39174;3
MAGN;2.420;159163.401;-6.50155;-37.69043;18.56990;3
LIGH;2.425;159163.406;971.0;3
ACCE;2.428;159163.408;7.34541;3.39019;-5.73651;3
LIGH;2.435;159163.416;971.0;3
ACCE;2.438;159163.418;8.35098;3.23696;-5.68862;3
MAGN;2.440;159163.421;-16.50919;-35.68523;15.13232;3
LIGH;2.449;159163.429;971.0;3
ACCE;2.450;159163.428;8.58082;3.15077;-5.73651;3
GNSS;2.452;1491476621.000;39.993898;-0.073732;121.000;0.000;3.0;0.0;27;14
LIGH;2.457;159163.437;971.0;3
GNSS;2.459;1491476621.000;39.993898;-0.073732;121.000;0.000;3.0;0.0;27;14
ACCE;2.462;159163.440;8.50420;3.01669;-5.46836;3
MAGN;2.463;159163.443;-16.50919;-35.68523;15.13232;3
ACCE;2.471;159163.449;8.71489;2.80600;-4.93206;3
LIGH;2.473;159163.451;971.0;3
LIGH;2.480;159163.457;971.0;3
ACCE;2.484;159163.459;8.80109;2.59531;-4.22337;3
MAGN;2.487;159163.463;-16.50919;-35.68523;15.13232;3
LIGH;2.488;159163.467;566.0;3
ACCE;2.489;159163.469;8.75320;2.29843;-3.74453;3
LIGH;2.495;159163.476;1456.0;3
ACCE;2.500;159163.478;8.76278;2.01113;-3.17950;3
MAGN;2.503;159163.484;-23.68939;-32.55590;8.98580;3
ACCE;2.509;159163.488;8.97347;1.81002;-2.42293;3
LIGH;2.510;159163.490;1456.0;3
LIGH;2.514;159163.495;1456.0;3
ACCE;2.519;159163.498;8.95431;1.72383;-0.86191;3
MAGN;2.520;159163.501;-23.68939;-32.55590;8.98580;3
LIGH;2.524;159163.505;1456.0;3
ACCE;2.528;159163.508;8.82982;1.70467;-0.34477;3
LIGH;2.537;159163.518;1456.0;3
ACCE;2.538;159163.518;8.87770;1.61848;0.12450;3
MAGN;2.540;159163.521;-23.68939;-32.55590;8.98580;3
LIGH;2.544;159163.525;1456.0;3
ACCE;2.548;159163.528;9.58638;1.16837;0.80445;3
LIGH;2.557;159163.538;2508.0;3
ACCE;2.560;159163.538;9.99819;0.86191;1.25456;3
MAGN;2.560;159163.541;-27.34090;-28.48672;1.63690;3
LIGH;2.564;159163.545;2508.0;3
ACCE;2.568;159163.548;10.24718;0.70868;1.44610;3
LIGH;2.577;159163.558;2508.0;3
ACCE;2.580;159163.558;10.43872;0.69911;1.83875;3
MAGN;2.580;159163.561;-27.34090;-28.48672;1.63690;3
LIGH;2.584;159163.565;2508.0;3
ACCE;2.588;159163.568;10.34295;0.76614;2.17394;3
LIGH;2.594;159163.576;2508.0;3
ACCE;2.600;159163.578;10.13226;0.77572;2.42293;3
MAGN;2.600;159163.581;-27.34090;-28.48672;1.63690;3
LIGH;2.604;159163.585;2508.0;3
ACCE;2.608;159163.588;10.03649;0.66080;2.82516;3
LIGH;2.617;159163.598;3849.0;3
ACCE;2.620;159163.598;9.86411;0.40223;3.41892;3
MAGN;2.621;159163.601;-27.66139;-24.47156;-6.45673;3
LIGH;2.624;159163.605;3849.0;3
ACCE;2.628;159163.608;9.26077;0.12450;4.13718;3
LIGH;2.637;159163.618;3849.0;3
ACCE;2.640;159163.618;8.91601;0.07661;4.59687;3
MAGN;2.641;159163.621;-27.66139;-24.47156;-6.45673;3
LIGH;2.644;159163.625;3849.0;3
ACCE;2.648;159163.628;8.59997;0.08619;4.92248;3
LIGH;2.657;159163.638;3849.0;3
ACCE;2.658;159163.638;8.37971;0.07661;5.35344;3
MAGN;2.660;159163.641;-27.66139;-24.47156;-6.45673;3
LIGH;2.665;159163.646;3849.0;3
ACCE;2.668;159163.648;7.76679;0.19154;5.81312;3
LIGH;2.677;159163.658;4832.0;3
ACCE;2.680;159163.658;7.41245;0.34477;6.09085;3
MAGN;2.680;159163.661;-24.20156;-21.47600;-13.46099;3
LIGH;2.685;159163.666;4832.0;3
ACCE;2.688;159163.668;7.22091;0.57461;6.36858;3
LIGH;2.697;159163.678;4832.0;3
ACCE;2.699;159163.678;6.82826;0.71826;6.49307;3
SOUN;2.700;1672.47;0.05104;68.14
MAGN;2.702;159163.681;-24.20156;-21.47600;-13.46099;3
LIGH;2.705;159163.686;4832.0;3
ACCE;2.708;159163.688;6.14831;0.53630;6.84742;3
LIGH;2.718;159163.699;4832.0;3
ACCE;2.719;159163.698;6.07170;0.20111;7.24007;3
MAGN;2.721;159163.702;-24.20156;-21.47600;-13.46099;3
LIGH;2.725;159163.706;4832.0;3
ACCE;2.728;159163.708;6.13873;-0.11492;7.83383;3
LIGH;2.737;159163.718;5329.0;3
ACCE;2.739;159163.718;6.25365;-0.39265;8.51378;3
MAGN;2.740;159163.721;-18.50003;-20.19188;-18.93606;3
LIGH;2.745;159163.726;5329.0;3
ACCE;2.748;159163.728;6.08127;-0.59376;9.50019;3
LIGH;2.755;159163.736;5329.0;3
ACCE;2.758;159163.738;5.90889;-0.56503;9.89284;3
MAGN;2.760;159163.741;-18.50003;-20.19188;-18.93606;3
LIGH;2.765;159163.746;5329.0;3
ACCE;2.768;159163.748;5.91847;-0.48842;10.13226;3
LIGH;2.777;159163.758;5329.0;3
ACCE;2.778;159163.758;5.92804;-0.28730;9.79707;3
MAGN;2.780;159163.761;-18.50003;-20.19188;-18.93606;3
LIGH;2.785;159163.766;5329.0;3
ACCE;2.788;159163.768;5.49709;-0.50757;9.55765;3
LIGH;2.798;159163.779;5202.0;3
ACCE;2.799;159163.778;4.91290;-0.58419;9.47146;3
MAGN;2.800;159163.781;-11.75589;-19.42105;-22.04475;3
LIGH;2.805;159163.786;5202.0;3
ACCE;2.808;159163.788;4.23295;-0.68953;9.54808;3
LIGH;2.817;159163.798;5202.0;3
ACCE;2.820;159163.798;3.39977;-1.25456;10.80264;3
MAGN;2.821;159163.801;-11.75589;-19.42105;-22.04475;3
LIGH;2.825;159163.806;5202.0;3
ACCE;2.829;159163.809;3.14119;-1.21625;11.20486;3
LIGH;2.838;159163.819;5202.0;3
ACCE;2.839;159163.818;3.05500;-0.76614;11.49217;3
MAGN;2.841;159163.822;-11.75589;-19.42105;-22.04475;3
LIGH;2.845;159163.826;5202.0;3
ACCE;2.848;159163.828;3.10289;-0.83318;11.40598;3
LIGH;2.858;159163.839;5410.0;3
ACCE;2.860;159163.838;3.35188;-1.54187;11.01333;3
MAGN;2.861;159163.842;-4.51753;-18.58128;-24.91197;3
LIGH;2.865;159163.846;4739.0;3
ACCE;2.868;159163.848;3.34231;-1.64721;10.88883;3
LIGH;2.878;159163.859;4739.0;3
ACCE;2.880;159163.858;3.31358;-1.50356;10.77391;3
MAGN;2.881;159163.862;-4.51753;-18.58128;-24.91197;3
LIGH;2.885;159163.866;4739.0;3
ACCE;2.888;159163.868;3.30400;-1.28329;10.56322;3
LIGH;2.898;159163.879;4739.0;3
ACCE;2.899;159163.878;3.28484;-0.71826;9.97903;3
MAGN;2.900;159163.881;-4.51753;-18.58128;-24.91197;3
LIGH;2.905;159163.886;4739.0;3
ACCE;2.908;159163.888;3.21781;-0.45969;9.64384;3
LIGH;2.915;159163.896;4739.0;3
ACCE;2.918;159163.898;2.92093;-0.14365;9.47146;3
MAGN;2.920;159163.901;1.49395;-18.90709;-25.18360;3
LIGH;2.925;159163.906;4323.0;3
ACCE;2.929;159163.908;2.70066;-0.00958;9.24162;3
LIGH;2.938;159163.919;4323.0;3
ACCE;2.939;159163.918;2.49955;0.00958;9.14585;3
MAGN;2.940;159163.921;1.49395;-18.90709;-25.18360;3
LIGH;2.945;159163.926;4323.0;3
ACCE;2.948;159163.928;2.29843;0.06704;9.33739;3
LIGH;2.958;159163.939;4323.0;3
ACCE;2.959;159163.938;2.21224;0.06704;9.67257;3
MAGN;2.961;159163.942;1.49395;-18.90709;-25.18360;3
LIGH;2.965;159163.946;4323.0;3
ACCE;2.968;159163.948;2.29843;-0.04788;9.93115;3
LIGH;2.977;159163.958;4323.0;3
ACCE;2.979;159163.958;2.26013;-0.14365;9.78750;3
MAGN;2.980;159163.961;4.95377;-19.21775;-27.13320;3
LIGH;2.985;159163.966;4161.0;3
ACCE;2.989;159163.969;2.17394;-0.23942;9.63427;3
LIGH;2.997;159163.978;4161.0;3
ACCE;2.999;159163.978;2.30801;-0.54588;9.73004;3
MAGN;3.000;159163.981;4.95377;-19.21775;-27.13320;3
LIGH;3.005;159163.986;4161.0;3
ACCE;3.008;159163.988;2.54743;-1.38864;10.43872;3
LIGH;3.017;159163.998;4161.0;3
ACCE;3.020;159163.998;2.61447;-1.69509;10.63026;3
MAGN;3.021;159164.001;4.95377;-19.21775;-27.13320;3
LIGH;3.028;159164.006;4161.0;3
ACCE;3.029;159164.008;2.78685;-1.89621;10.48660;3
LIGH;3.038;159164.019;4161.0;3
ACCE;3.040;159164.018;2.72939;-1.58017;9.73961;3
MAGN;3.041;159164.022;9.18875;-18.61008;-28.80923;3
LIGH;3.046;159164.027;4011.0;3
ACCE;3.048;159164.028;2.48997;-1.38864;9.32781;3
LIGH;3.058;159164.039;4011.0;3
ACCE;3.059;159164.038;2.43251;-1.35991;9.03093;3
MAGN;3.060;159164.041;9.18875;-18.61008;-28.80923;3
LIGH;3.065;159164.046;4011.0;3
ACCE;3.068;159164.048;2.54743;-1.43652;8.76278;3
LIGH;3.075;159164.056;4011.0;3
ACCE;3.080;159164.059;2.75812;-1.83875;8.65743;3
MAGN;3.081;159164.061;9.18875;-18.61008;-28.80923;3
LIGH;3.085;159164.066;4011.0;3
ACCE;3.089;159164.068;2.82516;-1.95367;8.54251;3
LIGH;3.097;159164.078;4011.0;3
ACCE;3.099;159164.078;2.87304;-1.90578;8.75320;3
MAGN;3.100;159164.081;11.54895;-16.06063;-31.24289;3
LIGH;3.105;159164.086;3872.0;3
ACCE;3.108;159164.088;2.87304;-1.80044;8.57124;3
LIGH;3.117;159164.098;3872.0;3
ACCE;3.120;159164.098;3.03585;-1.87705;8.26478;3
MAGN;3.120;159164.101;11.54895;-16.06063;-31.24289;3
LIGH;3.125;159164.106;3872.0;3
ACCE;3.128;159164.108;3.31358;-2.23140;8.22648;3
LIGH;3.137;159164.118;3872.0;3
ACCE;3.139;159164.118;3.39977;-2.26970;8.42759;3
MAGN;3.140;159164.121;11.54895;-16.06063;-31.24289;3
LIGH;3.145;159164.126;3872.0;3
ACCE;3.149;159164.128;3.50511;-2.21224;8.51378;3
LIGH;3.155;159164.136;3872.0;3
ACCE;3.158;159164.138;3.66792;-2.33674;8.57124;3
MAGN;3.160;159164.141;12.38627;-11.12357;-34.77699;3
LIGH;3.168;159164.149;3676.0;3
ACCE;3.169;159164.148;4.06057;-2.48997;8.63828;3
LIGH;3.175;159164.156;3676.0;3
ACCE;3.179;159164.158;4.17549;-2.33674;8.76278;3
MAGN;3.180;159164.161;12.38627;-11.12357;-34.77699;3
LIGH;3.188;159164.169;3676.0;3
ACCE;3.189;159164.168;4.15633;-2.09732;8.62870;3
LIGH;3.195;159164.176;3676.0;3
ACCE;3.200;159164.178;4.29999;-1.89621;8.51378;3
MAGN;3.200;159164.181;12.38627;-11.12357;-34.77699;3
LIGH;3.208;159164.189;3676.0;3
ACCE;3.209;159164.188;4.29041;-1.84832;8.59040;3
LIGH;3.215;159164.196;3676.0;3
ACCE;3.218;159164.198;4.37660;-1.87705;8.59997;3
MAGN;3.220;159164.201;11.25985;-5.91729;-36.79877;3
LIGH;3.228;159164.209;3768.0;3
ACCE;3.229;159164.208;4.55856;-1.94409;8.31267;3
LIGH;3.235;159164.216;3468.0;3
ACCE;3.238;159164.218;4.86502;-1.72383;8.70532;3
MAGN;3.240;159164.221;11.25985;-5.91729;-36.79877;3
LIGH;3.245;159164.226;3468.0;3
ACCE;3.248;159164.228;5.02782;-1.65679;8.54251;3
SOUN;3.250;6397.19;0.19523;79.79
LIGH;3.255;159164.236;3468.0;3
ACCE;3.259;159164.238;5.11401;-1.52271;8.50420;3
MAGN;3.263;159164.241;11.25985;-5.91729;-36.79877;3
LIGH;3.268;159164.249;3468.0;3
ACCE;3.269;159164.248;5.28640;-1.50356;8.25521;3
LIGH;3.276;159164.257;3468.0;3
ACCE;3.279;159164.258;5.72693;-1.18752;8.07325;3
MAGN;3.280;159164.261;8.45301;-2.99649;-38.35310;3
LIGH;3.287;159164.268;3468.0;3
ACCE;3.288;159164.268;5.96635;-0.90980;8.04452;3
LIGH;3.295;159164.276;3352.0;3
ACCE;3.298;159164.278;6.26323;-0.69911;8.13071;3
MAGN;3.300;159164.281;8.45301;-2.99649;-38.35310;3
LIGH;3.308;159164.289;3352.0;3
ACCE;3.309;159164.288;6.50265;-0.52672;8.00621;3
LIGH;3.315;159164.296;3352.0;3
ACCE;3.318;159164.298;6.81869;-0.36392;7.56568;3
MAGN;3.320;159164.301;8.45301;-2.99649;-38.35310;3
LIGH;3.328;159164.308;3352.0;3
ACCE;3.329;159164.308;7.64229;-0.67995;6.92403;3
LIGH;3.335;159164.316;3352.0;3
ACCE;3.340;159164.318;8.47547;-0.57461;6.91445;3
MAGN;3.341;159164.321;3.69102;-2.09251;-38.83596;3
LIGH;3.347;159164.328;3352.0;3
ACCE;3.349;159164.328;8.63828;0.18196;7.42203;3
LIGH;3.355;159164.336;3190.0;3
ACCE;3.358;159164.338;8.56167;0.31603;7.26880;3
MAGN;3.360;159164.341;3.69102;-2.09251;-38.83596;3
LIGH;3.368;159164.349;3190.0;3
ACCE;3.369;159164.348;8.72447;0.14365;7.05811;3
LIGH;3.374;159164.356;3190.0;3
ACCE;3.378;159164.358;8.77236;0.35434;7.16345;3
MAGN;3.380;159164.361;3.69102;-2.09251;-38.83596;3
LIGH;3.387;159164.368;3190.0;3
ACCE;3.388;159164.368;8.70532;0.66080;7.33583;3
LIGH;3.396;159164.377;3190.0;3
ACCE;3.400;159164.378;8.56167;0.84276;7.24964;3
MAGN;3.401;159164.382;0.43437;-2.16779;-40.10533;3
LIGH;3.405;159164.386;3190.0;3
ACCE;3.408;159164.388;8.37013;1.09176;7.21134;3
LIGH;3.414;159164.396;3063.0;3
ACCE;3.420;159164.398;8.19775;1.29287;7.17303;3
MAGN;3.420;159164.401;0.43437;-2.16779;-40.10533;3
LIGH;3.427;159164.408;3063.0;3
ACCE;3.428;159164.408;7.93917;1.71425;6.57927;3
LIGH;3.435;159164.416;3063.0;3
ACCE;3.439;159164.418;7.78594;2.02071;6.27281;3
MAGN;3.440;159164.421;0.43437;-2.16779;-40.10533;3
LIGH;3.452;159164.429;3063.0;3
ACCE;3.454;159164.429;7.86256;2.25055;5.52582;3
LIGH;3.456;159164.436;3063.0;3
GNSS;3.456;1491476622.000;39.993886;-0.073737;120.000;0.000;3.0;0.0;27;13
ACCE;3.468;159164.438;8.16902;2.60489;4.86502;3
MAGN;3.470;159164.441;-3.05866;-4.63727;-39.53233;3
LIGH;3.471;159164.447;3063.0;3
ACCE;3.471;159164.449;8.47547;3.97437;4.26168;3
GNSS;3.472;1491476622.000;39.993886;-0.073737;120.000;0.000;3.0;0.0;27;13
LIGH;3.477;159164.458;2890.0;3
ACCE;3.479;159164.458;8.34140;4.65433;4.31914;3
MAGN;3.481;159164.461;-3.05866;-4.63727;-39.53233;3
LIGH;3.488;159164.469;2890.0;3
ACCE;3.490;159164.468;8.08282;5.07571;4.04141;3
LIGH;3.495;159164.476;2890.0;3
ACCE;3.499;159164.478;7.92002;5.26724;3.83072;3
MAGN;3.500;159164.481;-3.05866;-4.63727;-39.53233;3
LIGH;3.507;159164.488;2890.0;3
ACCE;3.510;159164.488;7.60398;5.45878;3.48596;3
LIGH;3.514;159164.495;2890.0;3
ACCE;3.520;159164.498;7.32626;5.50666;3.06458;3
MAGN;3.520;159164.501;-5.08595;-11.00894;-35.87097;3
LIGH;3.527;159164.508;2890.0;3
ACCE;3.528;159164.508;6.83784;5.86101;2.29843;3
LIGH;3.534;159164.515;3040.0;3
ACCE;3.538;159164.518;6.36858;6.36858;1.80044;3
MAGN;3.540;159164.521;-5.08595;-11.00894;-35.87097;3
LIGH;3.547;159164.528;2601.0;3
ACCE;3.548;159164.528;5.66947;7.00065;1.25456;3
LIGH;3.554;159164.535;2601.0;3
ACCE;3.560;159164.538;5.54497;7.00065;1.26414;3
MAGN;3.560;159164.541;-5.08595;-11.00894;-35.87097;3
LIGH;3.565;159164.546;2601.0;3
ACCE;3.568;159164.548;5.40132;6.93361;1.06303;3
LIGH;3.575;159164.556;2601.0;3
ACCE;3.580;159164.559;4.76925;7.10599;0.45969;3
MAGN;3.580;159164.561;-6.98288;-18.47438;-31.03200;3
LIGH;3.587;159164.568;2601.0;3
ACCE;3.588;159164.568;4.46279;7.37414;0.02873;3
LIGH;3.595;159164.576;2601.0;3
ACCE;3.598;159164.578;4.23295;7.74764;-0.32561;3
MAGN;3.600;159164.581;-6.98288;-18.47438;-31.03200;3
LIGH;3.607;159164.588;2080.0;3
ACCE;3.608;159164.588;3.93607;8.25521;-0.75657;3
LIGH;3.615;159164.596;2080.0;3
ACCE;3.618;159164.598;3.61046;8.60955;-1.12049;3
MAGN;3.620;159164.601;-6.98288;-18.47438;-31.03200;3
LIGH;3.627;159164.608;2080.0;3
ACCE;3.628;159164.608;3.32315;8.86812;-2.00155;3
LIGH;3.634;159164.615;2080.0;3
ACCE;3.638;159164.618;3.10289;8.95431;-2.26970;3
MAGN;3.640;159164.621;-4.88685;-25.22792;-25.10952;3
ACCE;3.649;159164.628;2.74854;9.09797;-2.68151;3
LIGH;3.650;159164.630;2080.0;3
LIGH;3.654;159164.635;2080.0;3
ACCE;3.658;159164.638;1.96325;9.07881;-3.25611;3
MAGN;3.660;159164.641;-4.88685;-25.22792;-25.10952;3
LIGH;3.667;159164.648;1560.0;3
ACCE;3.668;159164.648;1.69509;8.96389;-3.38061;3
LIGH;3.674;159164.655;1560.0;3
ACCE;3.678;159164.658;1.55144;8.74362;-3.19865;3
MAGN;3.680;159164.661;-4.88685;-25.22792;-25.10952;3
LIGH;3.687;159164.668;1560.0;3
ACCE;3.689;159164.668;1.35991;8.55209;-3.29442;3
SOUN;3.691;4693.28;0.14323;77.10
LIGH;3.695;159164.676;1560.0;3
ACCE;3.700;159164.678;0.69911;8.29351;-3.82115;3
MAGN;3.701;159164.681;-1.36548;-30.50680;-19.92715;3
LIGH;3.707;159164.688;1560.0;3
ACCE;3.708;159164.688;0.58419;8.25521;-3.64876;3
LIGH;3.715;159164.696;1560.0;3
ACCE;3.720;159164.698;0.52672;8.26478;-3.16992;3
MAGN;3.720;159164.701;-1.36548;-30.50680;-19.92715;3
LIGH;3.725;159164.706;1167.0;3
ACCE;3.728;159164.708;0.42138;8.02536;-3.18908;3
LIGH;3.735;159164.716;1167.0;3
ACCE;3.738;159164.718;-0.01915;7.69018;-2.84431;3
MAGN;3.740;159164.721;-1.36548;-30.50680;-19.92715;3
LIGH;3.747;159164.728;1167.0;3
ACCE;3.748;159164.728;-0.26815;7.48906;-2.94008;3
LIGH;3.755;159164.736;1167.0;3
ACCE;3.760;159164.738;-0.67995;7.30710;-3.22738;3
MAGN;3.760;159164.741;2.93166;-33.75785;-15.70753;3
LIGH;3.767;159164.748;1167.0;3
ACCE;3.768;159164.748;-1.09176;7.36456;-3.61046;3
LIGH;3.775;159164.756;1167.0;3
ACCE;3.778;159164.758;-1.87705;7.69018;-4.21380;3
MAGN;3.780;159164.761;2.93166;-33.75785;-15.70753;3
LIGH;3.787;159164.768;947.0;3
ACCE;3.788;159164.768;-2.32716;7.76679;-4.68306;3
LIGH;3.794;159164.776;947.0;3
ACCE;3.799;159164.778;-2.64320;7.80510;-4.98952;3
MAGN;3.806;159164.785;2.93166;-33.75785;-15.70753;3
ACCE;3.809;159164.788;-3.18908;7.98706;-5.44920;3
LIGH;3.810;159164.791;947.0;3
LIGH;3.818;159164.798;947.0;3
ACCE;3.822;159164.798;-3.66792;7.93917;-5.86101;3
MAGN;3.828;159164.801;8.20423;-34.99817;-12.58235;3
ACCE;3.831;159164.808;-4.26168;8.00621;-6.45477;3
LIGH;3.832;159164.812;947.0;3
LIGH;3.838;159164.819;947.0;3
ACCE;3.841;159164.818;-4.67348;8.09240;-6.65588;3
MAGN;3.842;159164.822;8.20423;-34.99817;-12.58235;3
LIGH;3.846;159164.827;832.0;3
ACCE;3.849;159164.829;-5.14275;8.26478;-7.06768;3
ACCE;3.864;159164.841;-5.09486;8.22648;-7.14430;3
LIGH;3.865;159164.845;832.0;3
MAGN;3.866;159164.846;8.20423;-34.99817;-12.58235;3
ACCE;3.869;159164.849;-4.92248;8.01579;-7.17303;3
LIGH;3.872;159164.852;832.0;3
ACCE;3.880;159164.859;-4.61602;7.73806;-7.10599;3
LIGH;3.882;159164.863;832.0;3
MAGN;3.883;159164.863;10.78401;-36.77827;-10.42081;3
ACCE;3.889;159164.868;-3.92649;7.33583;-6.57927;3
LIGH;3.890;159164.871;832.0;3
LIGH;3.895;159164.876;832.0;3
ACCE;3.899;159164.878;-3.87861;7.17303;-6.15789;3
MAGN;3.901;159164.881;10.78401;-36.77827;-10.42081;3
LIGH;3.906;159164.887;809.0;3
ACCE;3.909;159164.889;-3.90734;6.79953;-6.06212;3
LIGH;3.918;159164.899;809.0;3
ACCE;3.921;159164.899;-3.19865;6.66546;-5.67905;3
MAGN;3.922;159164.903;10.78401;-36.77827;-10.42081;3
LIGH;3.925;159164.906;809.0;3
ACCE;3.928;159164.908;-2.72939;6.93361;-5.57370;3
LIGH;3.937;159164.918;809.0;3
ACCE;3.940;159164.918;-2.30801;7.08684;-5.38217;3
MAGN;3.940;159164.921;10.75807;-40.24311;-9.27790;3
LIGH;3.944;159164.925;809.0;3
ACCE;3.948;159164.928;-2.03986;7.18261;-5.39174;3
LIGH;3.957;159164.938;809.0;3
ACCE;3.960;159164.938;-1.76213;7.48906;-5.49709;3
MAGN;3.960;159164.941;10.75807;-40.24311;-9.27790;3
LIGH;3.964;159164.945;809.0;3
ACCE;3.968;159164.948;-1.49398;7.56568;-5.59285;3
LIGH;3.977;159164.958;820.0;3
ACCE;3.978;159164.958;-1.21625;7.61356;-5.33428;3
MAGN;3.980;159164.961;10.75807;-40.24311;-9.27790;3
LIGH;3.984;159164.965;820.0;3
ACCE;3.988;159164.968;-1.02472;7.56568;-5.07571;3
LIGH;3.997;159164.978;820.0;3
ACCE;3.998;159164.978;-0.70868;7.69018;-5.18105;3
MAGN;4.000;159164.981;7.51212;-42.56361;-8.42907;3
LIGH;4.004;159164.986;820.0;3
ACCE;4.008;159164.988;-0.10534;7.76679;-5.78439;3
LIGH;4.017;159164.998;820.0;3
ACCE;4.018;159164.998;0.22027;7.64229;-5.65032;3
MAGN;4.020;159165.001;7.51212;-42.56361;-8.42907;3
LIGH;4.025;159165.006;820.0;3
ACCE;4.029;159165.009;0.40223;7.57525;-5.71735;3
LIGH;4.038;159165.019;855.0;3
ACCE;4.039;159165.018;0.88107;7.52737;-5.57370;3
MAGN;4.040;159165.021;7.51212;-42.56361;-8.42907;3
LIGH;4.045;159165.026;855.0;3
ACCE;4.048;159165.028;1.27372;7.50822;-5.42047;3
LIGH;4.054;159165.036;855.0;3
ACCE;4.058;159165.038;1.61848;7.48906;-5.23851;3
MAGN;4.060;159165.041;2.15863;-43.43872;-8.29921;3
LIGH;4.064;159165.045;855.0;3
ACCE;4.068;159165.048;1.93451;7.41245;-5.18105;3
LIGH;4.077;159165.058;855.0;3
ACCE;4.079;159165.058;2.73897;7.25922;-4.68306;3
MAGN;4.080;159165.061;2.15863;-43.43872;-8.29921;3
LIGH;4.084;159165.066;855.0;3
ACCE;4.088;159165.068;3.05500;7.20176;-4.62560;3
LIGH;4.097;159165.078;994.0;3
ACCE;4.100;159165.079;3.32315;7.13472;-4.37660;3
MAGN;4.101;159165.081;2.15863;-43.43872;-8.29921;3
LIGH;4.105;159165.086;994.0;3
ACCE;4.108;159165.088;3.62961;7.17303;-4.33829;3
LIGH;4.117;159165.098;994.0;3
ACCE;4.118;159165.098;4.18506;7.36456;-4.52025;3
MAGN;4.120;159165.101;-3.19379;-42.86615;-9.15320;3
LIGH;4.125;159165.106;994.0;3
ACCE;4.129;159165.108;4.19464;7.21134;-4.75010;3
LIGH;4.137;159165.118;994.0;3
ACCE;4.138;159165.118;4.16591;7.13472;-4.57771;3
MAGN;4.140;159165.121;-3.19379;-42.86615;-9.15320;3
LIGH;4.145;159165.126;994.0;3
ACCE;4.148;159165.128;4.23295;7.13472;-4.26168;3
LIGH;4.157;159165.138;1340.0;3
ACCE;4.160;159165.138;4.85544;6.66546;-3.61046;3
MAGN;4.160;159165.141;-3.19379;-42.86615;-9.15320;3
LIGH;4.164;159165.146;1340.0;3
ACCE;4.168;159165.148;5.20978;6.56011;-3.38061;3
LIGH;4.177;159165.158;1340.0;3
ACCE;4.178;159165.158;5.55455;6.43561;-2.92093;3
MAGN;4.180;159165.161;-8.13697;-41.20459;-10.92398;3
LIGH;4.185;159165.166;1340.0;3
ACCE;4.188;159165.168;5.88974;6.29196;-2.57616;3
LIGH;4.197;159165.178;1340.0;3
ACCE;4.198;159165.178;6.40688;5.97593;-2.11647;3
MAGN;4.200;159165.181;-8.13697;-41.20459;-10.92398;3
LIGH;4.205;159165.186;1340.0;3
ACCE;4.209;159165.188;6.72292;5.87058;-2.14520;3
LIGH;4.215;159165.196;1942.0;3
ACCE;4.220;159165.198;7.14430;5.85143;-2.07817;3
MAGN;4.220;159165.201;-8.13697;-41.20459;-10.92398;3
LIGH;4.225;159165.206;1942.0;3
ACCE;4.228;159165.208;7.51779;5.81312;-2.11647;3
LIGH;4.237;159165.218;1942.0;3
ACCE;4.238;159165.218;8.08282;5.63116;-1.93451;3
MAGN;4.240;159165.221;-12.11468;-39.29346;-13.40613;3
SOUN;4.243;7518.45;0.22945;81.19
LIGH;4.245;159165.226;1942.0;3
ACCE;4.248;159165.228;8.32224;5.47793;-1.83875;3
LIGH;4.257;159165.238;1942.0;3
ACCE;4.258;159165.238;8.48505;5.43005;-1.63763;3
MAGN;4.260;159165.241;-12.11468;-39.29346;-13.40613;3
LIGH;4.265;159165.246;1942.0;3
ACCE;4.268;159165.248;8.44674;5.57370;-1.61848;3
LIGH;4.277;159165.258;1340.0;3
ACCE;4.278;159165.258;8.13071;5.23851;-1.13006;3
MAGN;4.280;159165.261;-12.11468;-39.29346;-13.40613;3
LIGH;4.285;159165.266;2797.0;3
ACCE;4.288;159165.268;7.97748;4.96079;-0.69911;3
LIGH;4.297;159165.278;2797.0;3
ACCE;4.300;159165.278;7.73806;4.58729;-0.09577;3
MAGN;4.300;159165.281;-14.53785;-37.12771;-16.62576;3
LIGH;4.304;159165.286;2797.0;3
ACCE;4.308;159165.288;7.33583;4.31914;1.06303;3
LIGH;4.317;159165.298;2797.0;3
ACCE;4.318;159165.298;7.28795;4.29041;1.68552;3
MAGN;4.320;159165.301;-14.53785;-37.12771;-16.62576;3
LIGH;4.325;159165.306;2797.0;3
ACCE;4.328;159165.308;7.51779;4.17549;1.96325;3
LIGH;4.337;159165.318;2797.0;3
ACCE;4.340;159165.318;7.92002;3.81157;2.05901;3
MAGN;4.340;159165.321;-14.53785;-37.12771;-16.62576;3
LIGH;4.345;159165.326;3768.0;3
ACCE;4.348;159165.328;8.60955;3.64876;1.73340;3
LIGH;4.357;159165.338;3768.0;3
ACCE;4.358;159165.338;8.91601;3.33273;1.70467;3
MAGN;4.360;159165.341;-15.81754;-34.97315;-20.03897;3
LIGH;4.365;159165.346;3768.0;3
ACCE;4.368;159165.348;9.15543;3.17950;1.68552;3
LIGH;4.375;159165.356;3768.0;3
ACCE;4.378;159165.358;9.20331;3.13162;1.83875;3
MAGN;4.380;159165.361;-15.81754;-34.97315;-20.03897;3
LIGH;4.385;159165.366;3768.0;3
ACCE;4.389;159165.368;9.15543;2.71981;2.53785;3
ACCE;4.399;159165.378;9.00220;2.32716;3.04542;3
LIGH;4.401;159165.382;3456.0;3
MAGN;4.401;159165.382;-15.81754;-34.97315;-20.03897;3
LIGH;4.405;159165.386;4600.0;3
ACCE;4.410;159165.388;8.88728;2.11647;3.39019;3
LIGH;4.418;159165.399;4600.0;3
ACCE;4.419;159165.398;8.64786;1.98240;3.76368;3
MAGN;4.420;159165.401;-15.52749;-32.36567;-23.79732;3
LIGH;4.425;159165.406;4600.0;3
ACCE;4.428;159165.408;8.15944;1.63763;4.29999;3
LIGH;4.435;159165.416;4600.0;3
ACCE;4.438;159165.418;7.82425;1.73340;4.77883;3
MAGN;4.440;159165.421;-15.52749;-32.36567;-23.79732;3
LIGH;4.448;159165.429;4600.0;3
ACCE;4.451;159165.428;7.54652;1.71425;5.01825;3
LIGH;4.456;159165.437;4600.0;3
ACCE;4.460;159165.439;7.37414;1.59933;5.33428;3
MAGN;4.465;159165.443;-15.52749;-32.36567;-23.79732;3
GNSS;4.465;1491476623.000;39.993880;-0.073741;120.000;0.000;3.0;0.0;28;14
GNSS;4.468;1491476623.000;39.993880;-0.073741;120.000;0.000;3.0;0.0;28;14
ACCE;4.471;159165.449;7.22091;1.67594;5.73651;3
LIGH;4.472;159165.452;5213.0;3
LIGH;4.478;159165.459;5213.0;3
ACCE;4.481;159165.458;7.44118;1.55144;5.85143;3
MAGN;4.482;159165.462;-13.28309;-30.25355;-28.27527;3
ACCE;4.489;159165.468;7.51779;1.35033;5.88016;3
LIGH;4.490;159165.471;5213.0;3
LIGH;4.495;159165.475;5213.0;3
ACCE;4.499;159165.478;7.20176;0.94810;6.10043;3
MAGN;4.500;159165.481;-13.28309;-30.25355;-28.27527;3
LIGH;4.507;159165.488;5213.0;3
ACCE;4.508;159165.488;6.84742;0.68953;6.20577;3
LIGH;4.514;159165.495;5213.0;3
ACCE;4.518;159165.498;6.37815;0.45011;6.66546;3
MAGN;4.520;159165.501;-13.28309;-30.25355;-28.27527;3
LIGH;4.527;159165.508;5537.0;3
ACCE;4.528;159165.508;6.12916;0.04788;7.08684;3
LIGH;4.534;159165.515;5537.0;3
ACCE;4.538;159165.518;5.49709;-0.03831;8.18817;3
MAGN;4.540;159165.521;-9.41566;-27.51488;-32.10138;3
LIGH;4.545;159165.526;5537.0;3
ACCE;4.548;159165.528;5.23851;0.04788;8.51378;3
LIGH;4.554;159165.535;5537.0;3
ACCE;4.560;159165.539;5.08528;0.07661;9.03093;3
MAGN;4.560;159165.541;-9.41566;-27.51488;-32.10138;3
LIGH;4.567;159165.548;5537.0;3
ACCE;4.568;159165.548;5.02782;0.19154;9.47146;3
LIGH;4.574;159165.555;5537.0;3
ACCE;4.578;159165.558;5.23851;-0.37350;9.73004;3
MAGN;4.580;159165.561;-9.41566;-27.51488;-32.10138;3
LIGH;4.587;159165.568;5317.0;3
ACCE;4.588;159165.568;5.18105;-0.37350;9.78750;3
LIGH;4.594;159165.575;5317.0;3
ACCE;4.598;159165.578;4.94163;-0.36392;10.01734;3
MAGN;4.600;159165.581;-4.39475;-24.40864;-34.99881;3
LIGH;4.607;159165.588;5317.0;3
ACCE;4.608;159165.588;4.68306;-0.32561;10.04607;3
LIGH;4.614;159165.595;5317.0;3
ACCE;4.618;159165.598;3.84988;1.05345;10.68772;3
MAGN;4.620;159165.601;-4.39475;-24.40864;-34.99881;3
LIGH;4.627;159165.608;5317.0;3
ACCE;4.628;159165.608;3.55300;1.62806;9.95030;3
LIGH;4.634;159165.615;5317.0;3
ACCE;4.638;159165.618;2.92093;1.85790;9.49062;3
MAGN;4.640;159165.621;-4.39475;-24.40864;-34.99881;3
LIGH;4.648;159165.629;5456.0;3
ACCE;4.649;159165.628;2.52828;1.85790;9.50977;3
LIGH;4.654;159165.635;4947.0;3
ACCE;4.658;159165.638;3.01669;1.45567;10.15141;3
MAGN;4.660;159165.641;1.81240;-23.24400;-36.19117;3
LIGH;4.667;159165.648;4947.0;3
ACCE;4.668;159165.648;3.16035;0.85234;9.67257;3
LIGH;4.674;159165.655;4947.0;3
ACCE;4.678;159165.658;3.02627;0.21069;9.35654;3
MAGN;4.680;159165.661;1.81240;-23.24400;-36.19117;3
SOUN;4.684;1946.68;0.05941;69.46
LIGH;4.690;159165.668;4947.0;3
ACCE;4.690;159165.668;3.04542;-0.05746;9.32781;3
LIGH;4.695;159165.676;4947.0;3
ACCE;4.699;159165.678;3.12204;-0.19154;9.27993;3
MAGN;4.700;159165.681;1.81240;-23.24400;-36.19117;3
LIGH;4.705;159165.686;4947.0;3
ACCE;4.708;159165.688;2.96881;-0.18196;9.33739;3
LIGH;4.714;159165.696;4728.0;3
ACCE;4.718;159165.698;2.91135;-0.19154;9.75877;3
MAGN;4.720;159165.701;6.86302;-22.26571;-36.77080;3
LIGH;4.727;159165.708;4728.0;3
ACCE;4.728;159165.708;2.67193;-0.26815;9.89284;3
LIGH;4.735;159165.716;4728.0;3
ACCE;4.738;159165.718;2.62405;-0.32561;10.10353;3
MAGN;4.740;159165.721;6.86302;-22.26571;-36.77080;3
LIGH;4.747;159165.728;4728.0;3
ACCE;4.748;159165.728;2.49955;-0.29688;10.06522;3
LIGH;4.755;159165.736;4728.0;3
ACCE;4.758;159165.738;2.31759;-0.31603;10.37168;3
MAGN;4.760;159165.741;6.86302;-22.26571;-36.77080;3
LIGH;4.767;159165.748;4728.0;3
ACCE;4.768;159165.748;1.71425;-0.69911;11.06121;3
LIGH;4.775;159165.756;4462.0;3
ACCE;4.778;159165.758;1.40779;-0.87149;11.30063;3
MAGN;4.780;159165.761;11.60482;-21.77191;-36.44719;3
LIGH;4.787;159165.768;4462.0;3
ACCE;4.788;159165.768;1.10133;-0.80445;11.13783;3
LIGH;4.795;159165.776;4462.0;3
ACCE;4.799;159165.778;0.89064;-0.64165;11.31979;3
MAGN;4.800;159165.781;11.60482;-21.77191;-36.44719;3
LIGH;4.807;159165.788;4462.0;3
ACCE;4.808;159165.788;0.75657;-0.71826;11.41555;3
LIGH;4.815;159165.796;4462.0;3
ACCE;4.818;159165.798;0.61292;-0.81403;11.28148;3
MAGN;4.820;159165.801;11.60482;-21.77191;-36.44719;3
LIGH;4.827;159165.808;4462.0;3
ACCE;4.828;159165.808;0.41180;-0.62249;11.11867;3
LIGH;4.834;159165.816;4161.0;3
ACCE;4.838;159165.818;0.19154;-0.26815;11.08037;3
MAGN;4.840;159165.821;15.72585;-21.36189;-36.11065;3
LIGH;4.847;159165.828;4161.0;3
ACCE;4.848;159165.828;-0.05746;-0.05746;10.63983;3
LIGH;4.854;159165.836;4161.0;3
ACCE;4.859;159165.838;-0.36392;-0.12450;10.63026;3
MAGN;4.860;159165.841;15.72585;-21.36189;-36.11065;3
LIGH;4.865;159165.846;4161.0;3
ACCE;4.868;159165.848;-0.76614;-0.25857;10.54406;3
LIGH;4.875;159165.856;4161.0;3
ACCE;4.878;159165.858;-1.03430;-0.38307;10.66856;3
MAGN;4.880;159165.861;15.72585;-21.36189;-36.11065;3
LIGH;4.887;159165.868;4161.0;3
ACCE;4.889;159165.868;-0.94810;0.04788;11.11867;3
LIGH;4.894;159165.876;4022.0;3
ACCE;4.898;159165.878;-0.50757;0.36392;11.38682;3
MAGN;4.900;159165.881;19.35513;-21.05938;-35.21461;3
LIGH;4.907;159165.888;4022.0;3
ACCE;4.908;159165.888;-0.22027;0.63207;11.41555;3
LIGH;4.915;159165.896;4022.0;3
ACCE;4.918;159165.898;-0.18196;0.67038;11.33894;3
MAGN;4.920;159165.901;19.35513;-21.05938;-35.21461;3
LIGH;4.928;159165.909;4022.0;3
ACCE;4.938;159165.908;-0.53630;1.55144;11.02290;3
ACCE;4.941;159165.919;-0.24900;0.95768;11.02290;3
MAGN;4.942;159165.922;19.35513;-21.05938;-35.21461;3
LIGH;4.944;159165.925;4022.0;3
ACCE;4.949;159165.928;0.03831;-0.20111;10.93671;3
LIGH;4.950;159165.931;4022.0;3
LIGH;4.954;159165.936;3976.0;3
ACCE;4.958;159165.938;-0.27773;-2.27928;9.95030;3
MAGN;4.960;159165.941;22.30701;-22.49468;-34.12792;3
LIGH;4.965;159165.946;3976.0;3
ACCE;4.968;159165.948;-0.65122;-2.57616;9.47146;3
LIGH;4.975;159165.956;3976.0;3
ACCE;4.979;159165.958;-0.81403;-2.23140;9.58638;3
MAGN;4.987;159165.968;22.30701;-22.49468;-34.12792;3
ACCE;4.989;159165.969;-0.95768;-1.61848;9.77792;3
LIGH;4.992;159165.971;3976.0;3
WIFI;4.995;159165.911;WAP123;20:17:FF:FF:F1:23;-70
WIFI;4.995;159165.911;WAP130;20:17:FF:FF:F1:30;-66
WIFI;4.995;159165.911;WAP129;20:17:FF:FF:F1:29;-67
WIFI;4.995;159165.911;WAP122;20:17:FF:FF:F1:22;-61
WIFI;4.995;159165.911;WAP108;20:17:FF:FF:F1:08;-82
WIFI;4.995;159165.911;WAP312;20:17:FF:FF:F3:12;-79
WIFI;4.995;159165.911;WAP015;20:17:FF:FF:F0:15;-77
WIFI;4.995;159165.911;WAP012;20:17:FF:FF:F0:12;-79
WIFI;4.995;159165.911;WAP105;20:17:FF:FF:F1:05;-88
WIFI;4.995;159165.911;WAP111;20:17:FF:FF:F1:11;-80
WIFI;4.995;159165.911;WAP165;20:17:FF:FF:F1:65;-80
WIFI;4.995;159165.911;WAP309;20:17:FF:FF:F3:09;-86
WIFI;4.995;159165.911;WAP315;20:17:FF:FF:F3:15;-81
WIFI;4.995;159165.911;WAP266;20:17:FF:FF:F2:66;-87
WIFI;4.995;159165.911;WAP114;20:17:FF:FF:F1:14;-69
WIFI;4.995;159165.911;WAP180;20:17:FF:FF:F1:80;-80
WIFI;4.995;159165.911;WAP022;20:17:FF:FF:F0:22;-86
WIFI;4.995;159165.911;WAP181;20:17:FF:FF:F1:81;-88
WIFI;4.995;159165.911;WAP132;20:17:FF:FF:F1:32;-89
WIFI;4.995;159165.911;WAP116;20:17:FF:FF:F1:16;-91
WIFI;4.995;159165.911;WAP318;20:17:FF:FF:F3:18;-70
WIFI;4.995;159165.911;WAP272;20:17:FF:FF:F2:72;-86
WIFI;4.995;159165.911;WAP125;20:17:FF:FF:F1:25;-88
WIFI;4.995;159165.911;WAP320;20:17:FF:FF:F3:20;-92
LIGH;5.013;159165.977;3976.0;3
ACCE;5.013;159165.978;-0.80445;-1.27372;10.40041;3
MAGN;5.013;159165.983;22.30701;-22.49468;-34.12792;3
ACCE;5.014;159165.988;-0.60334;-1.57060;10.76433;3
LIGH;5.014;159165.991;3976.0;3
LIGH;5.014;159165.996;4022.0;3
ACCE;5.018;159165.998;-0.02873;-2.01113;11.06121;3
MAGN;5.020;159166.001;23.83580;-22.08406;-34.36358;3
LIGH;5.024;159166.006;3837.0;3
ACCE;5.029;159166.008;0.63207;-2.49955;11.37725;3
LIGH;5.037;159166.018;3837.0;3
ACCE;5.038;159166.018;-0.17238;-3.13162;11.51132;3
MAGN;5.040;159166.021;23.83580;-22.08406;-34.36358;3
LIGH;5.047;159166.028;3837.0;3
ACCE;5.048;159166.028;-0.02873;-3.83072;10.86968;3
LIGH;5.054;159166.035;3837.0;3
ACCE;5.058;159166.038;0.42138;-4.44364;10.50576;3
MAGN;5.061;159166.042;23.83580;-22.08406;-34.36358;3
LIGH;5.067;159166.048;3837.0;3
ACCE;5.068;159166.048;0.53630;-4.55856;10.49618;3
LIGH;5.075;159166.056;3837.0;3
ACCE;5.080;159166.058;0.11492;-3.95522;9.84496;3
MAGN;5.080;159166.061;25.09292;-16.68286;-37.47192;3
LIGH;5.084;159166.065;3363.0;3
ACCE;5.088;159166.068;-0.14365;-3.59130;9.14585;3
LIGH;5.097;159166.078;3363.0;3
ACCE;5.098;159166.078;-0.41180;-3.06458;9.02135;3
MAGN;5.101;159166.082;25.09292;-16.68286;-37.47192;3
LIGH;5.104;159166.086;3363.0;3
ACCE;5.108;159166.088;-0.25857;-2.34632;9.30866;3
LIGH;5.117;159166.098;3363.0;3
ACCE;5.119;159166.098;1.41737;-1.26414;9.23204;3
MAGN;5.120;159166.101;25.09292;-16.68286;-37.47192;3
LIGH;5.125;159166.106;3363.0;3
ACCE;5.128;159166.108;2.07817;-1.35991;9.12670;3
LIGH;5.137;159166.118;3363.0;3
ACCE;5.139;159166.118;2.20267;-1.56102;9.69173;3
MAGN;5.140;159166.121;24.28489;-9.77899;-40.18207;3
LIGH;5.145;159166.126;3074.0;3
ACCE;5.149;159166.128;2.12605;-1.85790;9.64384;3
LIGH;5.157;159166.138;3074.0;3
ACCE;5.159;159166.138;1.88663;-1.68552;9.66300;3
MAGN;5.160;159166.141;24.28489;-9.77899;-40.18207;3
LIGH;5.165;159166.146;3074.0;3
ACCE;5.168;159166.148;1.77171;-1.42694;9.44273;3
LIGH;5.177;159166.158;3074.0;3
ACCE;5.178;159166.158;1.67594;-1.35033;9.26077;3
MAGN;5.180;159166.161;24.28489;-9.77899;-40.18207;3
LIGH;5.185;159166.166;3074.0;3
ACCE;5.188;159166.168;2.17394;-1.81002;8.52336;3
LIGH;5.195;159166.176;3074.0;3
ACCE;5.198;159166.178;2.65278;-2.06859;8.39886;3
MAGN;5.200;159166.181;23.21950;-2.51677;-42.32749;3
LIGH;5.205;159166.186;2820.0;3
ACCE;5.208;159166.188;3.12204;-2.29843;8.42759;3
LIGH;5.218;159166.199;2820.0;3
ACCE;5.219;159166.198;3.61046;-2.57616;8.66701;3
MAGN;5.221;159166.201;23.21950;-2.51677;-42.32749;3
LIGH;5.225;159166.206;2820.0;3
ACCE;5.228;159166.208;4.17549;-3.12204;9.14585;3
SOUN;5.235;3386.52;0.10335;74.27
LIGH;5.237;159166.218;2820.0;3
ACCE;5.239;159166.218;4.16591;-3.16035;9.67257;3
MAGN;5.240;159166.221;23.21950;-2.51677;-42.32749;3
LIGH;5.245;159166.226;2820.0;3
ACCE;5.248;159166.228;4.11803;-2.94966;9.55765;3
LIGH;5.257;159166.238;2820.0;3
ACCE;5.258;159166.238;4.04141;-2.93050;9.21289;3
MAGN;5.260;159166.241;21.73291;3.01626;-43.82993;3
LIGH;5.265;159166.246;2612.0;3
ACCE;5.268;159166.248;4.03184;-2.78685;9.73961;3
LIGH;5.277;159166.258;2612.0;3
ACCE;5.278;159166.258;4.21380;-2.78685;9.71088;3
MAGN;5.280;159166.261;21.73291;3.01626;-43.82993;3
LIGH;5.285;159166.266;2612.0;3
ACCE;5.288;159166.268;4.43406;-2.70066;9.27035;3
LIGH;5.297;159166.278;2612.0;3
ACCE;5.300;159166.278;4.74052;-2.09732;9.27035;3
MAGN;5.300;159166.281;21.73291;3.01626;-43.82993;3
LIGH;5.304;159166.286;2612.0;3
ACCE;5.308;159166.288;4.84586;-1.81959;9.51935;3
LIGH;5.317;159166.298;2612.0;3
ACCE;5.318;159166.298;5.04698;-1.59933;9.48104;3
MAGN;5.320;159166.301;19.43819;6.61910;-44.94376;3
LIGH;5.325;159166.306;2612.0;3
ACCE;5.328;159166.308;4.94163;-1.68552;9.09797;3
LIGH;5.337;159166.318;2612.0;3
ACCE;5.338;159166.318;4.64475;-1.86748;8.98304;3
MAGN;5.340;159166.321;19.43819;6.61910;-44.94376;3
LIGH;5.345;159166.326;2612.0;3
ACCE;5.349;159166.328;4.49152;-1.40779;8.34140;3
LIGH;5.356;159166.336;2612.0;3
ACCE;5.359;159166.338;4.34787;-1.96325;8.05409;3
MAGN;5.361;159166.342;19.43819;6.61910;-44.94376;3
ACCE;5.388;159166.348;4.09887;-1.90578;7.49864;3
MAGN;5.389;159166.361;16.69228;7.71416;-46.45186;3
LIGH;5.390;159166.369;2612.0;3
ACCE;5.390;159166.358;4.18506;0.36392;8.57124;3
LIGH;5.391;159166.369;2612.0;3
LIGH;5.391;159166.369;2531.0;3
ACCE;5.391;159166.368;4.41491;1.15879;8.73405;3
LIGH;5.398;159166.379;2785.0;3
ACCE;5.399;159166.378;4.75967;1.44610;8.93516;3
MAGN;5.401;159166.382;16.69228;7.71416;-46.45186;3
LIGH;5.405;159166.386;2785.0;3
ACCE;5.409;159166.388;4.97994;1.45567;8.71489;3
LIGH;5.417;159166.398;2785.0;3
ACCE;5.420;159166.399;5.14275;1.24498;8.77236;3
MAGN;5.420;159166.401;16.69228;7.71416;-46.45186;3
LIGH;5.425;159166.406;2785.0;3
ACCE;5.428;159166.408;4.88417;1.55144;8.69574;3
LIGH;5.437;159166.418;2785.0;3
ACCE;5.440;159166.419;4.56814;1.95367;8.28394;3
MAGN;5.440;159166.421;12.39631;5.87497;-46.88362;3
LIGH;5.445;159166.426;2785.0;3
ACCE;5.450;159166.428;4.37660;2.20267;7.69018;3
GNSS;5.451;1491476624.000;39.993882;-0.073738;120.000;0.000;3.0;0.0;28;15
LIGH;5.458;159166.439;2855.0;3
ACCE;5.459;159166.439;4.00311;2.91135;7.75721;3
GNSS;5.460;1491476624.000;39.993882;-0.073738;120.000;0.000;3.0;0.0;28;15
MAGN;5.464;159166.444;12.39631;5.87497;-46.88362;3
LIGH;5.472;159166.449;2855.0;3
ACCE;5.473;159166.448;3.81157;3.68707;7.75721;3
LIGH;5.479;159166.459;2855.0;3
ACCE;5.480;159166.459;3.77326;4.48195;7.49864;3
MAGN;5.481;159166.462;12.39631;5.87497;-46.88362;3
LIGH;5.487;159166.468;2855.0;3
ACCE;5.489;159166.468;3.93607;5.43005;7.27837;3
LIGH;5.498;159166.479;2855.0;3
ACCE;5.499;159166.478;4.27126;7.04853;6.99107;3
MAGN;5.501;159166.482;10.03841;2.42785;-47.45402;3
LIGH;5.504;159166.485;2855.0;3
ACCE;5.509;159166.488;3.93607;6.45477;6.78038;3
LIGH;5.515;159166.496;2936.0;3
ACCE;5.520;159166.498;3.30400;5.67905;7.06768;3
MAGN;5.521;159166.501;10.03841;2.42785;-47.45402;3
LIGH;5.524;159166.505;2936.0;3
ACCE;5.528;159166.508;2.64320;5.19063;6.79953;3
LIGH;5.537;159166.518;2936.0;3
ACCE;5.540;159166.519;2.92093;5.20021;7.24007;3
MAGN;5.540;159166.521;10.03841;2.42785;-47.45402;3
LIGH;5.544;159166.525;2936.0;3
ACCE;5.548;159166.528;3.42850;5.51624;7.27837;3
LIGH;5.557;159166.538;2936.0;3
ACCE;5.560;159166.539;3.32315;5.59285;7.19218;3
MAGN;5.560;159166.541;8.91934;-1.07729;-46.89772;3
LIGH;5.564;159166.545;2936.0;3
ACCE;5.568;159166.548;2.89220;5.37259;6.94318;3
LIGH;5.577;159166.558;2913.0;3
ACCE;5.580;159166.559;1.81959;5.55455;6.69419;3
MAGN;5.580;159166.561;8.91934;-1.07729;-46.89772;3
LIGH;5.584;159166.565;2913.0;3
ACCE;5.588;159166.568;1.31202;6.10043;6.11000;3
LIGH;5.597;159166.578;2913.0;3
ACCE;5.600;159166.579;0.69911;6.92403;5.75566;3
MAGN;5.600;159166.581;8.91934;-1.07729;-46.89772;3
LIGH;5.604;159166.585;2913.0;3
ACCE;5.608;159166.588;-0.71826;8.17859;5.21936;3
LIGH;5.617;159166.598;2913.0;3
ACCE;5.620;159166.599;-1.02472;8.32224;5.16190;3
MAGN;5.620;159166.601;8.91653;-5.06460;-45.70231;3
LIGH;5.624;159166.605;2913.0;3
ACCE;5.628;159166.608;-1.10133;8.32224;5.07571;3
LIGH;5.637;159166.618;2705.0;3
ACCE;5.640;159166.619;-1.16837;8.25521;5.04698;3
MAGN;5.641;159166.621;8.91653;-5.06460;-45.70231;3
LIGH;5.644;159166.625;2705.0;3
ACCE;5.648;159166.628;-0.86191;8.38928;4.06057;3
LIGH;5.657;159166.638;2705.0;3
ACCE;5.659;159166.638;-0.64165;8.63828;3.68707;3
MAGN;5.660;159166.641;8.91653;-5.06460;-45.70231;3
LIGH;5.664;159166.645;2705.0;3
ACCE;5.668;159166.648;-0.63207;8.82024;3.83072;3
LIGH;5.675;159166.656;2705.0;3
SOUN;5.676;7559.24;0.23070;81.24
ACCE;5.679;159166.658;-0.88107;8.77236;3.84988;3
MAGN;5.680;159166.661;9.62837;-10.10458;-43.97357;3
LIGH;5.684;159166.665;2705.0;3
ACCE;5.688;159166.668;-1.56102;8.09240;3.52426;3
LIGH;5.697;159166.678;2369.0;3
ACCE;5.700;159166.678;-1.81959;7.75721;3.58173;3
MAGN;5.700;159166.681;9.62837;-10.10458;-43.97357;3
LIGH;5.704;159166.685;2369.0;3
ACCE;5.708;159166.688;-2.13563;7.66145;3.33273;3
LIGH;5.714;159166.695;2369.0;3
ACCE;5.719;159166.698;-2.46124;7.52737;3.33273;3
MAGN;5.720;159166.701;9.62837;-10.10458;-43.97357;3
LIGH;5.727;159166.708;2369.0;3
ACCE;5.729;159166.708;-2.67193;7.35499;3.05500;3
LIGH;5.735;159166.716;2369.0;3
ACCE;5.738;159166.718;-3.11246;7.74764;2.97839;3
MAGN;5.740;159166.721;11.30370;-14.58558;-41.87996;3
LIGH;5.747;159166.728;2369.0;3
ACCE;5.749;159166.728;-3.56257;8.29351;2.63362;3
LIGH;5.755;159166.736;2520.0;3
ACCE;5.759;159166.738;-3.82115;8.71489;2.48039;3
MAGN;5.760;159166.741;11.30370;-14.58558;-41.87996;3
LIGH;5.767;159166.748;2092.0;3
ACCE;5.768;159166.748;-4.09887;9.28950;1.87705;3
LIGH;5.775;159166.756;2092.0;3
ACCE;5.780;159166.758;-4.16591;9.45231;1.58017;3
MAGN;5.780;159166.761;11.30370;-14.58558;-41.87996;3
LIGH;5.787;159166.768;2092.0;3
ACCE;5.789;159166.768;-4.04141;9.42358;1.32160;3
LIGH;5.795;159166.776;2092.0;3
ACCE;5.799;159166.778;-3.83072;9.16500;1.17795;3
MAGN;5.800;159166.781;13.69195;-18.50298;-39.61009;3
LIGH;5.807;159166.788;2092.0;3
ACCE;5.809;159166.788;-3.22738;8.74362;1.35033;3
LIGH;5.815;159166.796;2092.0;3
ACCE;5.818;159166.798;-3.06458;8.53294;1.57060;3
MAGN;5.820;159166.801;13.69195;-18.50298;-39.61009;3
LIGH;5.827;159166.808;1768.0;3
ACCE;5.829;159166.808;-2.98796;8.14986;1.56102;3
LIGH;5.835;159166.816;1768.0;3
ACCE;5.838;159166.818;-3.07416;7.69018;1.11091;3
MAGN;5.840;159166.821;13.69195;-18.50298;-39.61009;3
LIGH;5.845;159166.826;1768.0;3
ACCE;5.848;159166.828;-3.37104;7.66145;0.69911;3
LIGH;5.855;159166.836;1768.0;3
ACCE;5.858;159166.838;-3.65834;7.61356;0.64165;3
MAGN;5.860;159166.841;14.89487;-22.70295;-36.83166;3
LIGH;5.867;159166.848;1768.0;3
ACCE;5.869;159166.848;-3.90734;7.56568;0.53630;3
LIGH;5.874;159166.856;1768.0;3
ACCE;5.878;159166.858;-4.69264;7.66145;-0.07661;3
MAGN;5.880;159166.861;14.89487;-22.70295;-36.83166;3
LIGH;5.887;159166.868;1479.0;3
ACCE;5.889;159166.869;-5.07571;7.82425;-0.30646;3
LIGH;5.895;159166.876;1479.0;3
ACCE;5.899;159166.878;-5.34386;8.14986;-0.44053;3
MAGN;5.900;159166.881;14.89487;-22.70295;-36.83166;3
LIGH;5.907;159166.888;1479.0;3
ACCE;5.908;159166.888;-5.61201;8.44674;-0.73741;3
LIGH;5.915;159166.896;1479.0;3
ACCE;5.919;159166.898;-5.68862;8.68616;-1.27372;3
MAGN;5.920;159166.901;16.28957;-26.39753;-33.28219;3
LIGH;5.928;159166.909;1479.0;3
ACCE;5.929;159166.908;-5.63116;8.82024;-1.59933;3
LIGH;5.935;159166.916;1479.0;3
ACCE;5.938;159166.918;-5.71735;8.91601;-1.80044;3
MAGN;5.940;159166.921;16.28957;-26.39753;-33.28219;3
LIGH;5.948;159166.929;1260.0;3
ACCE;5.949;159166.928;-5.76524;9.04051;-2.00155;3
LIGH;5.955;159166.936;1260.0;3
ACCE;5.958;159166.938;-5.85143;9.12670;-1.71425;3
MAGN;5.960;159166.941;16.28957;-26.39753;-33.28219;3
LIGH;5.968;159166.949;1260.0;3
ACCE;5.969;159166.948;-5.79397;8.89685;-1.58975;3
LIGH;5.975;159166.956;1260.0;3
ACCE;5.978;159166.958;-5.58328;8.37971;-1.56102;3
MAGN;5.980;159166.961;17.89415;-29.57428;-30.03078;3
LIGH;5.987;159166.968;1260.0;3
ACCE;5.989;159166.968;-5.46836;7.74764;-1.49398;3
LIGH;5.995;159166.976;1260.0;3
ACCE;5.999;159166.978;-5.30555;6.36858;-1.15879;3
MAGN;6.000;159166.981;17.89415;-29.57428;-30.03078;3
LIGH;6.005;159166.986;1098.0;3
ACCE;6.008;159166.988;-5.28640;6.63673;-1.36948;3
LIGH;6.015;159166.996;1098.0;3
ACCE;6.018;159166.998;-5.03740;7.60398;-1.61848;3
MAGN;6.020;159167.001;17.89415;-29.57428;-30.03078;3
LIGH;6.029;159167.008;1098.0;3
ACCE;6.036;159167.008;-4.90333;8.39886;-2.88262;3
LIGH;6.037;159167.016;1098.0;3
ACCE;6.039;159167.018;-5.06613;8.28394;-3.49553;3
MAGN;6.040;159167.021;17.88133;-33.58477;-26.39589;3
ACCE;6.049;159167.028;-5.02782;8.25521;-3.89776;3
LIGH;6.050;159167.031;1098.0;3
LIGH;6.055;159167.036;1098.0;3
ACCE;6.059;159167.038;-4.94163;8.28394;-3.93607;3
MAGN;6.060;159167.041;17.88133;-33.58477;-26.39589;3
LIGH;6.067;159167.048;947.0;3
ACCE;6.069;159167.048;-4.82671;7.92002;-4.48195;3
LIGH;6.075;159167.056;947.0;3
ACCE;6.079;159167.058;-4.58729;7.97748;-4.45322;3
MAGN;6.081;159167.062;17.88133;-33.58477;-26.39589;3
LIGH;6.087;159167.068;947.0;3
ACCE;6.088;159167.068;-4.38618;8.02536;-4.45322;3
LIGH;6.095;159167.076;947.0;3
ACCE;6.098;159167.078;-4.39575;7.91044;-4.40533;3
MAGN;6.100;159167.081;16.68926;-36.45692;-21.64307;3
LIGH;6.107;159167.088;947.0;3
ACCE;6.108;159167.088;-4.37660;7.61356;-4.30956;3
LIGH;6.115;159167.096;947.0;3
ACCE;6.120;159167.099;-4.35745;7.40287;-4.36702;3
MAGN;6.121;159167.102;16.68926;-36.45692;-21.64307;3
LIGH;6.127;159167.108;1005.0;3
ACCE;6.128;159167.108;-4.49152;7.27837;-4.73094;3
LIGH;6.135;159167.116;878.0;3
ACCE;6.138;159167.118;-4.56814;7.23049;-4.98952;3
MAGN;6.140;159167.121;16.68926;-36.45692;-21.64307;3
LIGH;6.147;159167.128;878.0;3
ACCE;6.149;159167.128;-4.54898;7.69975;-4.85544;3
LIGH;6.155;159167.136;878.0;3
ACCE;6.158;159167.138;-4.61602;7.61356;-4.85544;3
MAGN;6.160;159167.141;14.87105;-39.97137;-15.81817;3
LIGH;6.165;159167.146;878.0;3
ACCE;6.168;159167.148;-4.52983;7.24007;-5.39174;3
LIGH;6.175;159167.156;878.0;3
ACCE;6.178;159167.158;-4.33829;7.04853;-5.62159;3
MAGN;6.180;159167.161;14.87105;-39.97137;-15.81817;3
LIGH;6.187;159167.168;878.0;3
ACCE;6.188;159167.168;-3.97437;7.01022;-5.48751;3
LIGH;6.195;159167.176;809.0;3
ACCE;6.199;159167.178;-3.76368;6.86657;-5.34386;3
MAGN;6.200;159167.181;14.87105;-39.97137;-15.81817;3
LIGH;6.207;159167.188;809.0;3
ACCE;6.209;159167.188;-3.54342;6.63673;-5.31513;3
LIGH;6.215;159167.196;809.0;3
ACCE;6.219;159167.198;-3.44765;6.37815;-5.26724;3
MAGN;6.220;159167.201;13.44349;-43.24227;-10.15946;3
LIGH;6.227;159167.208;809.0;3
SOUN;6.228;2424.17;0.07398;71.36
ACCE;6.231;159167.208;-2.91135;5.95677;-5.32470;3
LIGH;6.235;159167.216;809.0;3
ACCE;6.240;159167.218;-2.52828;5.93762;-5.68862;3
MAGN;6.240;159167.221;13.44349;-43.24227;-10.15946;3
LIGH;6.247;159167.228;809.0;3
ACCE;6.249;159167.228;-2.58574;6.07170;-6.56969;3
LIGH;6.255;159167.236;774.0;3
ACCE;6.258;159167.238;-2.88262;6.19619;-8.00621;3
MAGN;6.260;159167.241;13.44349;-43.24227;-10.15946;3
LIGH;6.267;159167.248;774.0;3
ACCE;6.268;159167.248;-2.97839;6.33027;-8.25521;3
LIGH;6.274;159167.256;774.0;3
ACCE;6.278;159167.258;-3.11246;6.33985;-8.25521;3
MAGN;6.280;159167.261;10.38041;-45.21165;-5.31022;3
LIGH;6.287;159167.268;774.0;3
ACCE;6.288;159167.268;-3.12204;6.26323;-8.34140;3
LIGH;6.295;159167.276;774.0;3
ACCE;6.298;159167.278;-2.78685;6.04296;-8.05409;3
MAGN;6.300;159167.281;10.38041;-45.21165;-5.31022;3
LIGH;6.307;159167.288;774.0;3
ACCE;6.309;159167.288;-2.49955;5.94720;-7.86256;3
LIGH;6.315;159167.296;774.0;3
ACCE;6.318;159167.298;-2.17394;5.74608;-7.55610;3
MAGN;6.320;159167.301;10.38041;-45.21165;-5.31022;3
LIGH;6.325;159167.306;774.0;3
ACCE;6.328;159167.308;-1.93451;5.47793;-7.40287;3
LIGH;6.335;159167.316;774.0;3
ACCE;6.340;159167.318;-1.29287;5.23851;-6.86657;3
MAGN;6.340;159167.321;7.07277;-47.04361;-0.35738;3
LIGH;6.348;159167.328;774.0;3
ACCE;6.349;159167.329;-0.68953;5.06613;-7.06768;3
LIGH;6.355;159167.336;774.0;3
ACCE;6.359;159167.338;-0.14365;4.97994;-7.63272;3
MAGN;6.360;159167.341;7.07277;-47.04361;-0.35738;3
LIGH;6.365;159167.346;774.0;3
ACCE;6.369;159167.348;0.16281;5.13317;-8.61913;3
LIGH;6.377;159167.358;774.0;3
ACCE;6.379;159167.358;0.22027;5.68862;-9.82580;3
MAGN;6.380;159167.361;7.07277;-47.04361;-0.35738;3
LIGH;6.384;159167.366;774.0;3
ACCE;6.388;159167.368;0.33519;5.43963;-9.62469;3
LIGH;6.397;159167.378;774.0;3
ACCE;6.399;159167.378;0.76614;4.86502;-9.22246;3
MAGN;6.400;159167.381;2.02123;-47.64923;4.86639;3
LIGH;6.405;159167.386;774.0;3
ACCE;6.409;159167.388;1.34075;4.75010;-9.00220;3
LIGH;6.417;159167.398;774.0;3
ACCE;6.419;159167.398;2.18351;4.52025;-9.25119;3
MAGN;6.420;159167.401;2.02123;-47.64923;4.86639;3
LIGH;6.424;159167.406;774.0;3
ACCE;6.428;159167.408;2.90177;4.55856;-8.97347;3
LIGH;6.435;159167.416;739.0;3
ACCE;6.440;159167.418;3.62961;4.52983;-8.53294;3
MAGN;6.441;159167.422;2.02123;-47.64923;4.86639;3
LIGH;6.449;159167.429;797.0;3
ACCE;6.450;159167.429;4.47237;4.06057;-8.07325;3
ACCE;6.466;159167.439;4.77883;3.95522;-7.89129;3
LIGH;6.470;159167.446;797.0;3
MAGN;6.472;159167.447;-4.29709;-47.24205;6.93243;3
ACCE;6.473;159167.450;5.06613;3.91691;-7.64229;3
GNSS;6.475;1491476625.000;39.993881;-0.073736;120.000;0.000;3.0;0.0;28;14
LIGH;6.484;159167.456;797.0;3
ACCE;6.485;159167.459;5.55455;3.74453;-7.24964;3
MAGN;6.486;159167.466;-4.29709;-47.24205;6.93243;3
GNSS;6.487;1491476625.000;39.993881;-0.073736;120.000;0.000;3.0;0.0;28;14
LIGH;6.490;159167.468;797.0;3
ACCE;6.493;159167.469;6.90488;3.58173;-6.43561;3
LIGH;6.495;159167.476;693.0;3
ACCE;6.501;159167.479;7.52737;3.77326;-6.25365;3
MAGN;6.502;159167.483;-4.29709;-47.24205;6.93243;3
LIGH;6.503;159167.484;947.0;3
LIGH;6.507;159167.488;947.0;3
ACCE;6.508;159167.488;7.92002;3.92649;-6.33985;3
LIGH;6.517;159167.498;947.0;3
ACCE;6.520;159167.498;8.08282;4.13718;-6.32069;3
MAGN;6.520;159167.501;-12.09995;-47.42930;6.12214;3
LIGH;6.524;159167.505;947.0;3
ACCE;6.528;159167.508;8.10198;4.26168;-6.18662;3
LIGH;6.537;159167.518;947.0;3
ACCE;6.538;159167.518;8.14986;4.17549;-5.75566;3
MAGN;6.540;159167.521;-12.09995;-47.42930;6.12214;3
LIGH;6.544;159167.525;947.0;3
ACCE;6.548;159167.528;8.32224;3.88818;-5.29597;3
LIGH;6.557;159167.538;947.0;3
ACCE;6.559;159167.538;8.47547;3.47638;-4.53941;3
MAGN;6.560;159167.541;-12.09995;-47.42930;6.12214;3
LIGH;6.564;159167.545;1676.0;3
ACCE;6.568;159167.548;8.75320;3.16035;-2.91135;3
LIGH;6.577;159167.558;1676.0;3
ACCE;6.580;159167.558;8.84897;3.16992;-2.11647;3
MAGN;6.580;159167.561;-18.00420;-45.84622;2.73469;3
LIGH;6.584;159167.565;1676.0;3
ACCE;6.588;159167.568;8.82024;3.15077;-1.71425;3
LIGH;6.597;159167.578;1676.0;3
ACCE;6.599;159167.578;8.84897;3.21781;-1.29287;3
MAGN;6.600;159167.581;-18.00420;-45.84622;2.73469;3
LIGH;6.604;159167.585;1676.0;3
ACCE;6.608;159167.588;9.45231;3.30400;-0.95768;3
LIGH;6.617;159167.598;1676.0;3
ACCE;6.619;159167.598;9.77792;3.31358;-0.78530;3
MAGN;6.620;159167.601;-18.00420;-45.84622;2.73469;3
LIGH;6.624;159167.605;2947.0;3
ACCE;6.628;159167.608;10.05565;3.31358;-0.58419;3
LIGH;6.637;159167.618;2947.0;3
ACCE;6.638;159167.618;10.10353;3.38061;-0.24900;3
MAGN;6.640;159167.621;-21.16253;-44.49739;-2.20896;3
LIGH;6.644;159167.625;2947.0;3
ACCE;6.648;159167.628;9.93115;3.52426;0.22984;3
LIGH;6.655;159167.636;2947.0;3
ACCE;6.659;159167.638;9.69173;3.32315;0.63207;3
MAGN;6.660;159167.641;-21.16253;-44.49739;-2.20896;3
LIGH;6.664;159167.645;2947.0;3
ACCE;6.669;159167.648;9.42358;2.99754;0.93853;3
SOUN;6.669;1845.70;0.05633;68.99
LIGH;6.677;159167.658;2947.0;3
ACCE;6.680;159167.658;9.15543;2.67193;2.00155;3
MAGN;6.680;159167.661;-21.16253;-44.49739;-2.20896;3
LIGH;6.684;159167.665;4230.0;3
ACCE;6.689;159167.668;9.08839;2.66235;2.43251;3
LIGH;6.697;159167.678;4230.0;3
ACCE;6.699;159167.678;9.13627;2.78685;2.99754;3
MAGN;6.700;159167.681;-21.52918;-42.75874;-7.54415;3
LIGH;6.704;159167.686;4230.0;3
ACCE;6.709;159167.688;9.09797;2.99754;3.14119;3
LIGH;6.717;159167.698;4230.0;3
ACCE;6.718;159167.698;8.78193;3.27527;3.09331;3
MAGN;6.720;159167.701;-21.52918;-42.75874;-7.54415;3
LIGH;6.725;159167.706;4230.0;3
ACCE;6.728;159167.708;8.61913;3.43807;2.93050;3
LIGH;6.737;159167.718;4230.0;3
ACCE;6.738;159167.718;8.33182;3.54342;2.95923;3
MAGN;6.740;159167.721;-21.52918;-42.75874;-7.54415;3
LIGH;6.745;159167.726;5097.0;3
ACCE;6.748;159167.728;7.98706;3.76368;2.98796;3
LIGH;6.757;159167.738;5097.0;3
ACCE;6.760;159167.738;7.47949;3.46680;3.56257;3
MAGN;6.760;159167.741;-19.33651;-42.20745;-12.60577;3
LIGH;6.765;159167.746;5097.0;3
ACCE;6.768;159167.748;7.30710;3.47638;3.81157;3
LIGH;6.775;159167.756;5097.0;3
ACCE;6.780;159167.758;7.31668;3.39977;4.27126;3
MAGN;6.781;159167.761;-19.33651;-42.20745;-12.60577;3
LIGH;6.785;159167.766;5097.0;3
ACCE;6.788;159167.768;7.25922;3.20823;4.41491;3
LIGH;6.797;159167.778;5097.0;3
ACCE;6.799;159167.778;7.00065;3.04542;5.22894;3
MAGN;6.800;159167.781;-19.33651;-42.20745;-12.60577;3
LIGH;6.805;159167.786;4670.0;3
ACCE;6.808;159167.788;6.75165;3.03585;5.43005;3
LIGH;6.815;159167.796;5710.0;3
ACCE;6.819;159167.798;6.59842;2.98796;5.81312;3
MAGN;6.820;159167.801;-16.07157;-41.39177;-16.60793;3
LIGH;6.825;159167.806;5710.0;3
ACCE;6.828;159167.808;6.37815;3.03585;6.26323;3
LIGH;6.837;159167.818;5710.0;3
ACCE;6.838;159167.818;6.42604;3.21781;6.66546;3
MAGN;6.840;159167.821;-16.07157;-41.39177;-16.60793;3
LIGH;6.845;159167.826;5710.0;3
ACCE;6.848;159167.828;6.52181;3.21781;6.66546;3
LIGH;6.857;159167.838;5710.0;3
ACCE;6.860;159167.838;6.43561;3.15077;6.48350;3
MAGN;6.861;159167.841;-16.07157;-41.39177;-16.60793;3
LIGH;6.865;159167.846;5710.0;3
ACCE;6.868;159167.848;6.24408;2.96881;6.33985;3
LIGH;6.877;159167.858;6057.0;3
ACCE;6.879;159167.858;5.90889;3.00712;6.45477;3
MAGN;6.880;159167.861;-12.36802;-41.04247;-19.75630;3
LIGH;6.885;159167.866;6057.0;3
ACCE;6.888;159167.868;5.65989;2.96881;6.34942;3
LIGH;6.898;159167.879;6057.0;3
ACCE;6.899;159167.878;5.38217;2.90177;6.64630;3
MAGN;6.901;159167.882;-12.36802;-41.04247;-19.75630;3
LIGH;6.905;159167.886;6057.0;3
ACCE;6.909;159167.888;5.00867;2.81558;6.78038;3
LIGH;6.917;159167.898;6057.0;3
ACCE;6.920;159167.898;4.05099;2.87304;6.98149;3
MAGN;6.921;159167.901;-12.36802;-41.04247;-19.75630;3
LIGH;6.925;159167.906;6057.0;3
ACCE;6.928;159167.908;3.63919;2.94008;7.25922;3
LIGH;6.937;159167.918;6034.0;3
ACCE;6.939;159167.918;3.39977;2.85389;7.78594;3
MAGN;6.940;159167.921;-7.38309;-40.61014;-22.38115;3
LIGH;6.945;159167.926;6034.0;3
ACCE;6.948;159167.928;3.32315;2.56658;8.43717;3
LIGH;6.957;159167.938;6034.0;3
ACCE;6.959;159167.938;3.42850;2.56658;8.72447;3
MAGN;6.960;159167.941;-7.38309;-40.61014;-22.38115;3
LIGH;6.965;159167.946;6034.0;3
ACCE;6.968;159167.948;3.60088;2.61447;8.59997;3
LIGH;6.975;159167.956;6034.0;3
ACCE;6.980;159167.958;3.73495;2.55701;8.56167;3
MAGN;6.980;159167.961;-7.38309;-40.61014;-22.38115;3
LIGH;6.985;159167.966;6034.0;3
ACCE;6.988;159167.968;3.56257;3.02627;8.23605;3
LIGH;6.995;159167.976;5710.0;3
ACCE;7.000;159167.978;3.25611;2.32716;8.13071;3
MAGN;7.001;159167.981;-2.33641;-39.22668;-25.14419;3
LIGH;7.007;159167.988;5710.0;3
ACCE;7.008;159167.988;2.87304;2.15478;8.03494;3
LIGH;7.015;159167.996;5710.0;3
ACCE;7.020;159167.999;2.14520;2.22182;8.50420;3
MAGN;7.021;159168.002;-2.33641;-39.22668;-25.14419;3
ACCE;7.029;159168.009;1.95367;2.14520;8.62870;3
LIGH;7.030;159168.011;5710.0;3
LIGH;7.037;159168.018;5710.0;3
ACCE;7.040;159168.018;1.83875;2.01113;8.89685;3
MAGN;7.041;159168.021;-2.33641;-39.22668;-25.14419;3
LIGH;7.048;159168.029;5710.0;3
ACCE;7.049;159168.028;1.74298;1.92494;9.00220;3
LIGH;7.055;159168.036;5329.0;3
ACCE;7.059;159168.038;1.75256;1.92494;9.17458;3
MAGN;7.060;159168.041;1.97280;-38.23920;-26.64002;3
LIGH;7.068;159168.049;5329.0;3
ACCE;7.069;159168.048;1.75256;1.72383;8.96389;3
LIGH;7.074;159168.056;5329.0;3
MAGN;7.080;159168.061;1.97280;-38.23920;-26.64002;3
ACCE;7.082;159168.062;1.73340;1.60890;9.00220;3
LIGH;7.088;159168.068;5329.0;3
ACCE;7.089;159168.068;1.61848;1.58017;8.94474;3
LIGH;7.095;159168.076;5329.0;3
ACCE;7.099;159168.079;1.52271;1.47483;9.05966;3
MAGN;7.100;159168.081;1.97280;-38.23920;-26.64002;3
ACCE;7.110;159168.089;1.35991;1.22583;9.38527;3
LIGH;7.112;159168.093;5329.0;3
LIGH;7.116;159168.097;4889.0;3
ACCE;7.120;159168.098;1.29287;0.97683;9.65342;3
MAGN;7.121;159168.102;6.07459;-36.17339;-29.95648;3
LIGH;7.128;159168.109;4889.0;3
ACCE;7.129;159168.109;1.25456;0.74699;9.85453;3
LIGH;7.135;159168.116;4889.0;3
ACCE;7.138;159168.118;1.29287;0.52672;10.03649;3
MAGN;7.140;159168.121;6.07459;-36.17339;-29.95648;3
LIGH;7.145;159168.126;4889.0;3
ACCE;7.148;159168.128;1.32160;0.30646;9.96946;3
LIGH;7.155;159168.136;4889.0;3
ACCE;7.158;159168.138;1.25456;0.14365;10.02692;3
MAGN;7.160;159168.141;6.07459;-36.17339;-29.95648;3
LIGH;7.167;159168.148;4889.0;3
ACCE;7.168;159168.148;1.16837;0.00958;9.95030;3
LIGH;7.175;159168.156;5167.0;3
ACCE;7.179;159168.158;1.05345;-0.24900;10.07480;3
MAGN;7.180;159168.161;8.62293;-32.75690;-32.01869;3
LIGH;7.187;159168.168;4519.0;3
ACCE;7.188;159168.168;1.01514;-0.37350;10.08438;3
LIGH;7.195;159168.176;4519.0;3
ACCE;7.198;159168.178;0.90022;-0.54588;10.18972;3
MAGN;7.200;159168.181;8.62293;-32.75690;-32.01869;3
LIGH;7.207;159168.188;4519.0;3
ACCE;7.208;159168.188;0.81403;-0.75657;10.29507;3
LIGH;7.215;159168.196;4519.0;3
ACCE;7.220;159168.198;0.75657;-1.11091;10.59195;3
MAGN;7.221;159168.201;8.62293;-32.75690;-32.01869;3
SOUN;7.221;9041.55;0.27593;82.80
LIGH;7.227;159168.208;4519.0;3
ACCE;7.229;159168.208;0.76614;-1.17795;10.56322;3
LIGH;7.234;159168.216;4519.0;3
ACCE;7.238;159168.218;0.74699;-1.35033;10.68772;3
MAGN;7.240;159168.221;11.40779;-29.72027;-34.57470;3
LIGH;7.247;159168.228;4184.0;3
ACCE;7.249;159168.228;0.74699;-1.50356;10.76433;3
LIGH;7.255;159168.236;4184.0;3
ACCE;7.258;159168.238;0.63207;-1.63763;10.98460;3
MAGN;7.260;159168.241;11.40779;-29.72027;-34.57470;3
LIGH;7.267;159168.248;4184.0;3
ACCE;7.269;159168.248;0.51715;-1.69509;11.02290;3
LIGH;7.274;159168.256;4184.0;3
ACCE;7.279;159168.258;0.41180;-1.77171;11.16656;3
MAGN;7.280;159168.261;11.40779;-29.72027;-34.57470;3
LIGH;7.287;159168.268;4184.0;3
ACCE;7.289;159168.269;0.34477;-1.82917;11.20486;3
LIGH;7.295;159168.276;4184.0;3
ACCE;7.298;159168.278;0.22984;-1.88663;11.20486;3
MAGN;7.301;159168.282;13.49884;-26.34761;-36.61533;3
LIGH;7.305;159168.286;3907.0;3
ACCE;7.308;159168.288;0.22027;-1.95367;11.10910;3
LIGH;7.315;159168.296;3907.0;3
ACCE;7.320;159168.298;0.27773;-1.95367;11.20486;3
MAGN;7.320;159168.301;13.49884;-26.34761;-36.61533;3
LIGH;7.327;159168.308;3907.0;3
ACCE;7.328;159168.308;0.33519;-1.96325;11.20486;3
LIGH;7.335;159168.316;3907.0;3
ACCE;7.338;159168.318;0.46926;-1.95367;11.16656;3
MAGN;7.340;159168.321;13.49884;-26.34761;-36.61533;3
LIGH;7.347;159168.328;3907.0;3
ACCE;7.348;159168.328;0.56503;-1.88663;11.08994;3
LIGH;7.355;159168.336;3907.0;3
ACCE;7.358;159168.338;0.66080;-1.86748;11.08037;3
MAGN;7.360;159168.341;15.29868;-24.37494;-38.21122;3
LIGH;7.367;159168.348;3780.0;3
ACCE;7.369;159168.349;0.72784;-1.91536;10.91756;3
LIGH;7.375;159168.356;3780.0;3
ACCE;7.378;159168.358;0.63207;-1.81959;10.97502;3
MAGN;7.380;159168.361;15.29868;-24.37494;-38.21122;3
LIGH;7.387;159168.368;3780.0;3
ACCE;7.388;159168.368;0.43096;-1.81959;10.95587;3
LIGH;7.395;159168.376;3780.0;3
ACCE;7.398;159168.378;0.25857;-1.88663;11.23359;3
MAGN;7.400;159168.381;15.29868;-24.37494;-38.21122;3
LIGH;7.407;159168.388;3780.0;3
ACCE;7.409;159168.389;-0.09577;-1.66636;11.45386;3
LIGH;7.415;159168.396;3780.0;3
ACCE;7.419;159168.398;-0.13408;-1.64721;11.59751;3
MAGN;7.420;159168.401;16.11530;-22.93316;-38.62151;3
LIGH;7.427;159168.408;3733.0;3
ACCE;7.429;159168.408;-0.01915;-1.59933;11.48259;3
LIGH;7.435;159168.416;3733.0;3
ACCE;7.438;159168.418;0.18196;-1.57060;11.36767;3
MAGN;7.440;159168.421;16.11530;-22.93316;-38.62151;3
LIGH;7.450;159168.429;3733.0;3
ACCE;7.451;159168.428;0.75657;-1.44610;10.95587;3
LIGH;7.458;159168.436;3733.0;3
ACCE;7.464;159168.439;0.96726;-1.17795;10.75475;3
MAGN;7.465;159168.442;16.11530;-22.93316;-38.62151;3
GNSS;7.465;1491476626.000;39.993876;-0.073736;120.000;0.000;3.0;0.0;28;15
LIGH;7.468;159168.447;3733.0;3
ACCE;7.469;159168.448;1.07260;-1.35033;10.46745;3
GNSS;7.470;1491476626.000;39.993876;-0.073736;120.000;0.000;3.0;0.0;28;15
LIGH;7.475;159168.456;3733.0;3
ACCE;7.479;159168.458;1.10133;-1.31202;10.35253;3
MAGN;7.481;159168.461;16.84529;-22.75390;-38.54801;3
LIGH;7.488;159168.469;3884.0;3
ACCE;7.490;159168.468;1.10133;-1.08218;10.18015;3
LIGH;7.496;159168.477;3884.0;3
ACCE;7.499;159168.478;1.05345;-0.93853;10.17057;3
MAGN;7.500;159168.481;16.84529;-22.75390;-38.54801;3
LIGH;7.510;159168.488;3884.0;3
ACCE;7.511;159168.489;1.00556;-0.85234;10.14184;3
LIGH;7.515;159168.496;3884.0;3
ACCE;7.520;159168.498;0.98641;-0.78530;10.35253;3
MAGN;7.520;159168.501;16.84529;-22.75390;-38.54801;3
LIGH;7.527;159168.508;3884.0;3
ACCE;7.528;159168.508;0.99599;-0.72784;10.19930;3
LIGH;7.534;159168.515;3884.0;3
ACCE;7.539;159168.518;1.07260;-0.67038;10.20888;3
MAGN;7.540;159168.521;16.25795;-22.80969;-38.08709;3
LIGH;7.547;159168.528;3768.0;3
ACCE;7.549;159168.528;1.17795;-0.62249;10.12268;3
LIGH;7.554;159168.535;4115.0;3
ACCE;7.558;159168.538;1.25456;-0.58419;10.04607;3
MAGN;7.560;159168.541;16.25795;-22.80969;-38.08709;3
LIGH;7.567;159168.548;4115.0;3
ACCE;7.568;159168.548;1.42694;-0.42138;9.81623;3
LIGH;7.574;159168.555;4115.0;3
ACCE;7.578;159168.558;1.48441;-0.33519;9.77792;3
MAGN;7.580;159168.561;16.25795;-22.80969;-38.08709;3
LIGH;7.587;159168.568;4115.0;3
ACCE;7.588;159168.568;1.48441;-0.21069;9.57681;3
LIGH;7.594;159168.575;4115.0;3
ACCE;7.598;159168.578;1.39821;-0.08619;9.33739;3
MAGN;7.600;159168.581;15.41515;-22.95350;-38.29641;3
LIGH;7.607;159168.588;4115.0;3
ACCE;7.608;159168.588;1.35033;-0.02873;9.19373;3
LIGH;7.614;159168.595;4358.0;3
ACCE;7.618;159168.598;1.38864;-0.01915;9.26077;3
MAGN;7.620;159168.601;15.41515;-22.95350;-38.29641;3
LIGH;7.624;159168.606;4358.0;3
ACCE;7.628;159168.608;1.39821;-0.06704;9.44273;3
LIGH;7.634;159168.615;4358.0;3
ACCE;7.638;159168.618;1.49398;-0.16281;9.93115;3
MAGN;7.640;159168.621;15.41515;-22.95350;-38.29641;3
LIGH;7.644;159168.625;4358.0;3
ACCE;7.648;159168.628;1.68552;-0.22984;9.89284;3
LIGH;7.658;159168.639;4358.0;3
ACCE;7.659;159168.638;1.86748;-0.28730;10.02692;3
MAGN;7.661;159168.642;14.57245;-23.75533;-38.21888;3
SOUN;7.661;5884.70;0.17959;79.07
LIGH;7.665;159168.645;4358.0;3
ACCE;7.669;159168.648;2.03028;-0.35434;9.95030;3
LIGH;7.677;159168.658;4531.0;3
ACCE;7.680;159168.658;2.26013;-0.29688;10.05565;3
MAGN;7.680;159168.661;14.57245;-23.75533;-38.21888;3
LIGH;7.684;159168.665;4531.0;3
ACCE;7.688;159168.668;2.24097;-0.20111;9.95030;3
LIGH;7.697;159168.678;4531.0;3
ACCE;7.700;159168.679;2.19309;-0.12450;10.04607;3
MAGN;7.701;159168.682;14.57245;-23.75533;-38.21888;3
LIGH;7.705;159168.686;4531.0;3
ACCE;7.708;159168.688;2.15478;-0.04788;9.99819;3
LIGH;7.717;159168.698;4531.0;3
ACCE;7.718;159168.698;2.11647;0.14365;9.92157;3
MAGN;7.720;159168.701;13.55826;-24.56092;-38.49162;3
LIGH;7.725;159168.706;4531.0;3
ACCE;7.728;159168.708;2.11647;0.22027;9.79707;3
LIGH;7.737;159168.718;4681.0;3
ACCE;7.739;159168.718;2.19309;0.22027;9.83538;3
MAGN;7.740;159168.721;13.55826;-24.56092;-38.49162;3
LIGH;7.745;159168.726;4681.0;3
ACCE;7.748;159168.728;2.24097;0.22984;9.80665;3
LIGH;7.757;159168.738;4681.0;3
ACCE;7.758;159168.738;2.34632;0.31603;9.94073;3
MAGN;7.760;159168.741;13.55826;-24.56092;-38.49162;3
LIGH;7.765;159168.746;4681.0;3
ACCE;7.768;159168.748;2.40378;0.32561;9.98861;3
LIGH;7.777;159168.758;4681.0;3
ACCE;7.778;159168.758;2.60489;0.25857;10.15141;3
MAGN;7.780;159168.761;12.58516;-25.07612;-36.83746;3
LIGH;7.785;159168.766;4681.0;3
ACCE;7.788;159168.768;2.84431;0.22027;10.18972;3
LIGH;7.795;159168.776;4855.0;3
ACCE;7.798;159168.778;3.24654;0.20111;10.22803;3
MAGN;7.800;159168.781;12.58516;-25.07612;-36.83746;3
LIGH;7.805;159168.786;4855.0;3
ACCE;7.808;159168.788;3.44765;0.07661;10.26634;3
LIGH;7.817;159168.798;4855.0;3
ACCE;7.818;159168.798;3.69665;-0.03831;10.60153;3
MAGN;7.820;159168.801;12.58516;-25.07612;-36.83746;3
LIGH;7.825;159168.806;4855.0;3
ACCE;7.828;159168.808;3.99353;0.29688;11.18571;3
LIGH;7.837;159168.818;4855.0;3
ACCE;7.838;159168.818;3.99353;0.38307;11.76032;3
MAGN;7.840;159168.821;11.74644;-25.41680;-36.87915;3
LIGH;7.845;159168.826;4855.0;3
ACCE;7.848;159168.828;3.95522;0.27773;12.22001;3
LIGH;7.857;159168.838;5086.0;3
ACCE;7.858;159168.838;3.95522;-0.06704;12.69885;3
MAGN;7.860;159168.841;11.74644;-25.41680;-36.87915;3
LIGH;7.865;159168.846;5086.0;3
ACCE;7.868;159168.848;4.55856;-0.45969;12.18170;3
LIGH;7.877;159168.858;5086.0;3
ACCE;7.878;159168.858;4.75967;-0.22027;11.60709;3
MAGN;7.880;159168.861;11.74644;-25.41680;-36.87915;3
LIGH;7.885;159168.866;5086.0;3
ACCE;7.888;159168.868;4.96079;0.28730;10.53449;3
LIGH;7.897;159168.878;5086.0;3
ACCE;7.898;159168.878;5.17148;0.83318;9.60554;3
MAGN;7.900;159168.881;9.73705;-26.53999;-35.98050;3
LIGH;7.905;159168.886;5086.0;3
ACCE;7.908;159168.888;5.22894;1.80044;8.74362;3
LIGH;7.917;159168.898;4959.0;3
ACCE;7.918;159168.898;5.10444;1.94409;8.70532;3
MAGN;7.920;159168.901;9.73705;-26.53999;-35.98050;3
LIGH;7.925;159168.906;5491.0;3
ACCE;7.928;159168.908;5.16190;1.85790;8.60955;3
LIGH;7.937;159168.918;5491.0;3
ACCE;7.938;159168.918;5.32470;1.67594;8.88728;3
MAGN;7.940;159168.921;9.73705;-26.53999;-35.98050;3
LIGH;7.945;159168.926;5491.0;3
ACCE;7.948;159168.928;5.58328;1.49398;9.75877;3
LIGH;7.955;159168.936;5491.0;3
ACCE;7.958;159168.938;5.79397;1.26414;9.66300;3
MAGN;7.960;159168.941;6.91851;-27.90665;-35.34197;3
LIGH;7.965;159168.946;5491.0;3
ACCE;7.968;159168.948;5.85143;1.28329;9.24162;3
LIGH;7.977;159168.958;5491.0;3
ACCE;7.979;159168.958;5.63116;1.69509;8.92558;3
MAGN;7.980;159168.961;6.91851;-27.90665;-35.34197;3
LIGH;7.985;159168.966;5699.0;3
ACCE;7.988;159168.968;4.87459;2.53785;7.50822;3
LIGH;7.997;159168.978;5699.0;3
ACCE;7.999;159168.978;4.52025;3.04542;6.90488;3
MAGN;8.000;159168.981;6.91851;-27.90665;-35.34197;3
LIGH;8.005;159168.986;5699.0;3
ACCE;8.008;159168.988;4.07972;3.60088;6.08127;3
LIGH;8.017;159168.998;5699.0;3
ACCE;8.019;159168.998;3.69665;4.18506;5.40132;3
MAGN;8.020;159169.001;4.38014;-30.50879;-33.39874;3
LIGH;8.025;159169.006;5699.0;3
ACCE;8.030;159169.009;3.47638;5.13317;3.88818;3
ACCE;8.042;159169.018;3.50511;5.59285;3.07416;3
MAGN;8.044;159169.024;4.38014;-30.50879;-33.39874;3
LIGH;8.045;159169.026;5294.0;3
ACCE;8.049;159169.028;3.63919;6.05254;2.36547;3
LIGH;8.050;159169.031;5294.0;3
LIGH;8.054;159169.036;5294.0;3
ACCE;8.059;159169.038;3.90734;6.94318;1.84832;3
MAGN;8.060;159169.041;4.38014;-30.50879;-33.39874;3
LIGH;8.065;159169.046;5294.0;3
ACCE;8.068;159169.048;3.78284;7.15387;1.42694;3
LIGH;8.077;159169.058;5294.0;3
ACCE;8.079;159169.058;3.62003;7.23049;1.14922;3
MAGN;8.080;159169.061;2.21861;-33.64074;-30.36389;3
LIGH;8.084;159169.065;5294.0;3
ACCE;8.089;159169.068;3.43807;7.32626;0.90980;3
LIGH;8.097;159169.078;5294.0;3
ACCE;8.100;159169.078;3.13162;7.51779;0.51715;3
MAGN;8.100;159169.081;2.21861;-33.64074;-30.36389;3
LIGH;8.105;159169.086;4173.0;3
ACCE;8.113;159169.088;2.94966;7.63272;0.37350;3
LIGH;8.116;159169.097;4173.0;3
ACCE;8.119;159169.098;2.83473;7.57525;0.45011;3
MAGN;8.120;159169.101;2.21861;-33.64074;-30.36389;3
LIGH;8.125;159169.106;4173.0;3
ACCE;8.129;159169.109;2.77727;7.45076;0.12450;3
LIGH;8.137;159169.118;4173.0;3
ACCE;8.140;159169.118;2.73897;7.76679;-0.79487;3
MAGN;8.140;159169.121;1.22075;-37.51974;-26.92243;3
LIGH;8.145;159169.126;4173.0;3
ACCE;8.149;159169.128;2.59531;8.14029;-1.23541;3
LIGH;8.158;159169.138;4173.0;3
ACCE;8.159;159169.138;2.41336;8.40844;-1.58975;3
MAGN;8.160;159169.141;1.22075;-37.51974;-26.92243;3
LIGH;8.165;159169.146;2866.0;3
ACCE;8.169;159169.148;2.10690;8.58082;-2.02071;3
LIGH;8.178;159169.159;2866.0;3
ACCE;8.179;159169.158;1.57060;8.63828;-2.35589;3
MAGN;8.181;159169.161;1.22075;-37.51974;-26.92243;3
LIGH;8.185;159169.166;2866.0;3
ACCE;8.188;159169.168;1.30245;8.46590;-2.59531;3
LIGH;8.197;159169.178;2866.0;3
ACCE;8.199;159169.178;1.16837;8.36055;-2.45166;3
MAGN;8.200;159169.181;1.41896;-40.26859;-22.89235;3
LIGH;8.205;159169.186;2866.0;3
ACCE;8.209;159169.188;1.24498;8.17859;-2.29843;3
SOUN;8.212;5786.60;0.17660;78.92
LIGH;8.218;159169.198;2866.0;3
ACCE;8.219;159169.198;1.33118;7.87214;-2.67193;3
MAGN;8.220;159169.201;1.41896;-40.26859;-22.89235;3
LIGH;8.225;159169.206;1734.0;3
ACCE;8.229;159169.208;1.11091;7.98706;-2.99754;3
LIGH;8.237;159169.218;1734.0;3
ACCE;8.239;159169.218;0.81403;8.08282;-3.05500;3
MAGN;8.240;159169.221;1.41896;-40.26859;-22.89235;3
LIGH;8.245;159169.226;1734.0;3
ACCE;8.248;159169.228;-0.12450;7.96790;-3.42850;3
LIGH;8.257;159169.238;1734.0;3
ACCE;8.259;159169.238;-0.44053;7.91044;-3.33273;3
MAGN;8.260;159169.241;2.52972;-41.99158;-19.30962;3
LIGH;8.265;159169.246;1734.0;3
ACCE;8.268;159169.248;-0.70868;7.81467;-3.54342;3
LIGH;8.275;159169.256;1734.0;3
ACCE;8.279;159169.258;-1.03430;7.71891;-3.85945;3
MAGN;8.283;159169.263;2.52972;-41.99158;-19.30962;3
LIGH;8.286;159169.267;1109.0;3
ACCE;8.288;159169.268;-1.56102;7.91044;-3.89776;3
LIGH;8.295;159169.276;1109.0;3
ACCE;8.299;159169.278;-1.73340;7.98706;-3.81157;3
MAGN;8.300;159169.281;2.52972;-41.99158;-19.30962;3
LIGH;8.307;159169.288;1109.0;3
ACCE;8.309;159169.288;-1.93451;7.96790;-4.22337;3
LIGH;8.315;159169.296;1109.0;3
ACCE;8.319;159169.298;-2.22182;7.94875;-4.68306;3
MAGN;8.320;159169.301;4.33231;-43.52546;-15.99438;3
LIGH;8.328;159169.308;1109.0;3
LIGH;8.335;159169.316;1109.0;3
ACCE;8.339;159169.308;-3.65834;8.52336;-5.87058;3
ACCE;8.339;159169.318;-3.65834;8.52336;-5.87058;3
MAGN;8.340;159169.321;4.33231;-43.52546;-15.99438;3
LIGH;8.347;159169.328;1109.0;3
ACCE;8.349;159169.328;-4.18506;8.63828;-5.90889;3
LIGH;8.355;159169.336;878.0;3
ACCE;8.358;159169.338;-4.25210;8.32224;-5.36301;3
MAGN;8.360;159169.341;4.33231;-43.52546;-15.99438;3
LIGH;8.367;159169.348;878.0;3
ACCE;8.368;159169.348;-3.97437;6.94318;-4.90333;3
LIGH;8.375;159169.356;878.0;3
ACCE;8.378;159169.358;-3.85945;6.67503;-4.71179;3
MAGN;8.380;159169.361;6.76501;-44.54795;-13.23586;3
LIGH;8.388;159169.369;878.0;3
ACCE;8.389;159169.368;-3.76368;6.78996;-4.79798;3
LIGH;8.395;159169.376;878.0;3
ACCE;8.398;159169.378;-3.84988;7.02938;-5.00867;3
MAGN;8.400;159169.381;6.76501;-44.54795;-13.23586;3
LIGH;8.408;159169.389;924.0;3
ACCE;8.409;159169.388;-4.17549;7.20176;-5.47793;3
LIGH;8.418;159169.398;809.0;3
ACCE;8.419;159169.399;-4.21380;7.07726;-5.54497;3
MAGN;8.427;159169.404;6.76501;-44.54795;-13.23586;3
LIGH;8.429;159169.410;809.0;3
ACCE;8.434;159169.411;-4.38618;7.00065;-5.67905;3
LIGH;8.436;159169.417;809.0;3
ACCE;8.439;159169.418;-4.68306;6.89530;-5.65032;3
MAGN;8.441;159169.421;9.52042;-45.56674;-11.31797;3
LIGH;8.445;159169.426;809.0;3
ACCE;8.450;159169.429;-5.09486;6.43561;-4.70221;3
GNSS;8.454;1491476627.000;39.993877;-0.073737;120.000;0.000;3.0;0.0;28;15
LIGH;8.463;159169.440;809.0;3
ACCE;8.464;159169.439;-5.16190;6.09085;-4.40533;3
GNSS;8.468;1491476627.000;39.993877;-0.073737;120.000;0.000;3.0;0.0;28;14
MAGN;8.473;159169.446;9.52042;-45.56674;-11.31797;3
ACCE;8.474;159169.449;-5.27682;5.76524;-4.39575;3
LIGH;8.475;159169.456;832.0;3
LIGH;8.478;159169.457;797.0;3
MAGN;8.480;159169.460;9.52042;-45.56674;-11.31797;3
ACCE;8.482;159169.460;-5.66947;5.35344;-4.71179;3
ACCE;8.490;159169.469;-5.79397;5.44920;-4.74052;3
LIGH;8.492;159169.472;797.0;3
LIGH;8.499;159169.479;797.0;3
ACCE;8.500;159169.478;-5.83228;5.44920;-4.73094;3
MAGN;8.502;159169.482;12.03505;-46.00021;-8.94791;3
LIGH;8.505;159169.486;797.0;3
ACCE;8.509;159169.488;-5.81312;5.37259;-4.95121;3
LIGH;8.515;159169.496;797.0;3
ACCE;8.520;159169.499;-6.25365;5.03740;-5.29597;3
MAGN;8.522;159169.502;12.03505;-46.00021;-8.94791;3
LIGH;8.527;159169.508;797.0;3
ACCE;8.530;159169.510;-6.50265;4.94163;-5.27682;3
GNSS;8.532;1491476624.202;39.993682;-0.073545;0.000;0.000;20.5;0.0;28;14
LIGH;8.535;159169.516;797.0;3
ACCE;8.539;159169.518;-6.60800;4.77883;-5.31513;3
MAGN;8.541;159169.522;12.03505;-46.00021;-8.94791;3
LIGH;8.546;159169.527;797.0;3
ACCE;8.548;159169.528;-6.62715;4.63517;-5.45878;3
LIGH;8.554;159169.535;797.0;3
ACCE;8.558;159169.538;-6.70376;4.55856;-5.30555;3
MAGN;8.560;159169.541;14.57140;-45.93879;-6.47931;3
LIGH;8.567;159169.548;797.0;3
ACCE;8.569;159169.549;-6.76123;4.30956;-5.26724;3
LIGH;8.574;159169.555;797.0;3
ACCE;8.579;159169.558;-6.81869;4.00311;-5.30555;3
MAGN;8.580;159169.561;14.57140;-45.93879;-6.47931;3
LIGH;8.587;159169.568;797.0;3
ACCE;8.588;159169.568;-6.92403;3.85945;-5.58328;3
LIGH;8.594;159169.575;797.0;3
ACCE;8.600;159169.578;-7.35499;3.81157;-6.38773;3
MAGN;8.600;159169.581;14.57140;-45.93879;-6.47931;3
LIGH;8.604;159169.585;797.0;3
ACCE;8.609;159169.588;-7.48906;3.88818;-6.70376;3
LIGH;8.614;159169.595;797.0;3
ACCE;8.618;159169.598;-7.45076;3.86903;-6.71334;3
MAGN;8.620;159169.601;16.61204;-44.76326;-2.78775;3
LIGH;8.627;159169.608;797.0;3
ACCE;8.628;159169.608;-7.30710;3.77326;-6.72292;3
LIGH;8.634;159169.615;797.0;3
ACCE;8.638;159169.618;-6.85699;3.49553;-6.69419;3
MAGN;8.640;159169.621;16.61204;-44.76326;-2.78775;3
LIGH;8.647;159169.628;797.0;3
ACCE;8.649;159169.628;-6.48350;3.34231;-6.64630;3
LIGH;8.656;159169.637;774.0;3
ACCE;8.659;159169.638;-6.06212;3.35188;-6.44519;3
MAGN;8.660;159169.641;16.61204;-44.76326;-2.78775;3
LIGH;8.667;159169.648;797.0;3
ACCE;8.668;159169.648;-5.79397;3.55300;-6.55054;3
LIGH;8.676;159169.657;797.0;3
ACCE;8.680;159169.658;-6.17704;3.81157;-7.56568;3
MAGN;8.681;159169.661;18.35351;-42.76685;0.38169;3
LIGH;8.688;159169.669;797.0;3
ACCE;8.689;159169.669;-6.50265;3.81157;-8.38928;3
LIGH;8.697;159169.677;797.0;3
ACCE;8.702;159169.679;-6.54096;3.87861;-8.96389;3
MAGN;8.705;159169.683;18.35351;-42.76685;0.38169;3
LIGH;8.708;159169.689;797.0;3
ACCE;8.709;159169.689;-6.10043;3.76368;-9.73961;3
LIGH;8.716;159169.697;797.0;3
MAGN;8.720;159169.700;18.35351;-42.76685;0.38169;3
LIGH;8.726;159169.707;786.0;3
ACCE;8.729;159169.699;-5.46836;3.47638;-10.01734;3
ACCE;8.730;159169.709;-5.46836;3.47638;-10.01734;3
LIGH;8.738;159169.719;786.0;3
ACCE;8.742;159169.719;-4.60644;3.17950;-9.75877;3
MAGN;8.744;159169.725;17.26714;-43.05505;4.53204;3
LIGH;8.748;159169.728;786.0;3
ACCE;8.749;159169.729;-4.21380;3.16035;-9.54808;3
LIGH;8.754;159169.735;786.0;3
ACCE;8.759;159169.738;-3.94564;3.25611;-9.09797;3
MAGN;8.760;159169.741;17.26714;-43.05505;4.53204;3
SOUN;8.763;6929.90;0.21149;80.49
LIGH;8.765;159169.746;786.0;3
ACCE;8.768;159169.748;-3.44765;3.24654;-8.76278;3
LIGH;8.774;159169.755;786.0;3
ACCE;8.778;159169.758;-2.68151;3.28484;-8.61913;3
MAGN;8.780;159169.761;17.26714;-43.05505;4.53204;3
LIGH;8.787;159169.768;751.0;3
ACCE;8.788;159169.768;-1.55144;3.72538;-9.20331;3
LIGH;8.794;159169.775;751.0;3
ACCE;8.799;159169.778;-1.14922;4.07972;-9.29908;3
MAGN;8.800;159169.781;11.67601;-43.86769;8.20869;3
LIGH;8.807;159169.788;751.0;3
ACCE;8.808;159169.788;-0.55545;4.37660;-9.50019;3
LIGH;8.814;159169.795;751.0;3
ACCE;8.820;159169.798;0.64165;4.69264;-9.58638;3
MAGN;8.820;159169.801;11.67601;-43.86769;8.20869;3
LIGH;8.827;159169.808;751.0;3
ACCE;8.828;159169.808;1.09176;4.75010;-9.81623;3
LIGH;8.834;159169.815;751.0;3
ACCE;8.838;159169.818;1.35991;4.70221;-9.95988;3
MAGN;8.840;159169.821;11.67601;-43.86769;8.20869;3
LIGH;8.847;159169.828;774.0;3
ACCE;8.848;159169.828;1.58975;4.70221;-10.01734;3
LIGH;8.854;159169.835;774.0;3
ACCE;8.858;159169.838;1.82917;4.76925;-9.72046;3
MAGN;8.860;159169.841;3.60823;-45.67621;8.93065;3
LIGH;8.867;159169.848;774.0;3
ACCE;8.868;159169.848;3.01669;4.67348;-8.60955;3
LIGH;8.874;159169.855;774.0;3
ACCE;8.878;159169.858;3.70622;4.49152;-7.83383;3
MAGN;8.880;159169.861;3.60823;-45.67621;8.93065;3
LIGH;8.887;159169.868;774.0;3
ACCE;8.888;159169.868;4.20422;4.19464;-7.37414;3
LIGH;8.894;159169.875;774.0;3
ACCE;8.898;159169.878;4.59687;3.85945;-6.88572;3
MAGN;8.900;159169.881;3.60823;-45.67621;8.93065;3
LIGH;8.907;159169.888;971.0;3
ACCE;8.908;159169.888;5.56412;3.69665;-5.88016;3
LIGH;8.914;159169.895;971.0;3
ACCE;8.918;159169.898;6.13873;4.07014;-5.38217;3
MAGN;8.920;159169.901;-6.11314;-46.07231;6.47769;3
LIGH;8.924;159169.905;971.0;3
ACCE;8.928;159169.908;6.78996;4.32872;-4.97036;3
LIGH;8.935;159169.916;971.0;3
ACCE;8.938;159169.918;7.64229;4.20422;-4.14676;3
MAGN;8.940;159169.921;-6.11314;-46.07231;6.47769;3
LIGH;8.944;159169.925;971.0;3
ACCE;8.948;159169.928;7.90087;4.13718;-3.87861;3
LIGH;8.957;159169.938;971.0;3
ACCE;8.959;159169.938;8.03494;4.17549;-3.47638;3
MAGN;8.960;159169.941;-6.11314;-46.07231;6.47769;3
LIGH;8.965;159169.946;1953.0;3
ACCE;8.968;159169.948;8.01579;4.17549;-3.16992;3
LIGH;8.977;159169.958;1953.0;3
ACCE;8.978;159169.958;7.87214;4.07014;-2.06859;3
MAGN;8.980;159169.961;-13.55654;-45.58929;0.82016;3
LIGH;8.985;159169.966;1953.0;3
ACCE;8.988;159169.968;7.92960;4.03184;-1.55144;3
LIGH;8.997;159169.978;1953.0;3
ACCE;8.999;159169.978;7.94875;3.99353;-0.96726;3
MAGN;9.000;159169.981;-13.55654;-45.58929;0.82016;3
LIGH;9.005;159169.986;1953.0;3
ACCE;9.008;159169.988;7.98706;3.90734;-0.39265;3
LIGH;9.017;159169.998;1953.0;3
ACCE;9.018;159169.998;8.11156;3.87861;0.99599;3
MAGN;9.020;159170.001;-13.55654;-45.58929;0.82016;3
LIGH;9.025;159170.006;1040.0;3
ACCE;9.030;159170.008;8.07325;3.88818;1.58975;3
LIGH;9.038;159170.019;3733.0;3
ACCE;9.040;159170.018;7.98706;3.91691;2.22182;3
MAGN;9.041;159170.021;-16.52488;-44.83579;-6.26612;3
LIGH;9.046;159170.027;3733.0;3
ACCE;9.049;159170.028;7.93917;4.00311;2.70066;3
LIGH;9.057;159170.038;3733.0;3
ACCE;9.060;159170.038;7.90087;3.95522;3.49553;3
MAGN;9.060;159170.041;-16.52488;-44.83579;-6.26612;3
LIGH;9.065;159170.046;3733.0;3
ACCE;9.069;159170.048;7.88171;3.81157;3.69665;3
ACCE;9.080;159170.058;8.01579;3.69665;4.07972;3
LIGH;9.081;159170.062;3733.0;3
MAGN;9.082;159170.062;-16.52488;-44.83579;-6.26612;3
LIGH;9.085;159170.066;3733.0;3
ACCE;9.088;159170.068;8.20732;3.64876;4.36702;3
LIGH;9.095;159170.076;5040.0;3
ACCE;9.098;159170.078;8.29351;3.51469;4.70221;3
MAGN;9.100;159170.081;-16.46240;-43.55833;-12.51328;3
LIGH;9.105;159170.086;5040.0;3
ACCE;9.108;159170.088;8.10198;3.47638;4.67348;3
LIGH;9.117;159170.098;5040.0;3
ACCE;9.120;159170.098;7.87214;3.54342;4.78840;3
MAGN;9.128;159170.109;-16.46240;-43.55833;-12.51328;3
ACCE;9.131;159170.108;7.62314;3.86903;4.43406;3
LIGH;9.136;159170.113;5040.0;3
WIFI;9.138;159170.049;WAP123;20:17:FF:FF:F1:23;-69
WIFI;9.138;159170.049;WAP130;20:17:FF:FF:F1:30;-68
WIFI;9.138;159170.049;WAP129;20:17:FF:FF:F1:29;-66
WIFI;9.138;159170.049;WAP122;20:17:FF:FF:F1:22;-65
WIFI;9.138;159170.050;WAP108;20:17:FF:FF:F1:08;-84
WIFI;9.138;159170.050;WAP312;20:17:FF:FF:F3:12;-83
WIFI;9.138;159170.050;WAP012;20:17:FF:FF:F0:12;-78
WIFI;9.138;159170.050;WAP105;20:17:FF:FF:F1:05;-91
WIFI;9.138;159170.050;WAP165;20:17:FF:FF:F1:65;-77
WIFI;9.138;159170.050;WAP309;20:17:FF:FF:F3:09;-90
WIFI;9.138;159170.050;WAP315;20:17:FF:FF:F3:15;-79
WIFI;9.138;159170.049;WAP114;20:17:FF:FF:F1:14;-73
WIFI;9.138;159170.050;WAP022;20:17:FF:FF:F0:22;-90
WIFI;9.138;159170.050;WAP181;20:17:FF:FF:F1:81;-87
WIFI;9.138;159170.050;WAP132;20:17:FF:FF:F1:32;-87
WIFI;9.138;159170.050;WAP116;20:17:FF:FF:F1:16;-91
WIFI;9.138;159170.049;WAP318;20:17:FF:FF:F3:18;-73
WIFI;9.138;159170.050;WAP272;20:17:FF:FF:F2:72;-85
WIFI;9.138;159170.050;WAP320;20:17:FF:FF:F3:20;-90
WIFI;9.138;159170.050;WAP067;20:17:FF:FF:F0:67;-77
WIFI;9.138;159170.050;WAP211;20:17:FF:FF:F2:11;-91
WIFI;9.138;159170.050;WAP078;20:17:FF:FF:F0:78;-84
WIFI;9.138;159170.049;WAP267;20:17:FF:FF:F2:67;-77
WIFI;9.138;159170.050;WAP281;20:17:FF:FF:F2:81;-85
ACCE;9.152;159170.118;7.56568;3.79242;4.08930;3
LIGH;9.153;159170.123;5040.0;3
LIGH;9.153;159170.126;5040.0;3
ACCE;9.154;159170.128;7.44118;3.62961;3.79242;3
MAGN;9.157;159170.132;-15.61145;-42.80413;-16.46268;3
LIGH;9.157;159170.138;5514.0;3
ACCE;9.160;159170.138;7.42203;3.53384;3.81157;3
ACCE;9.170;159170.148;7.45076;3.38061;4.52025;3
MAGN;9.171;159170.152;-15.61145;-42.80413;-16.46268;3
LIGH;9.173;159170.154;5514.0;3
ACCE;9.179;159170.159;7.29753;3.34231;4.63517;3
LIGH;9.180;159170.162;5514.0;3
LIGH;9.184;159170.165;5514.0;3
ACCE;9.190;159170.168;7.08684;3.24654;4.76925;3
MAGN;9.190;159170.171;-15.61145;-42.80413;-16.46268;3
LIGH;9.197;159170.178;5514.0;3
ACCE;9.198;159170.178;6.94318;3.70622;4.95121;3
SOUN;9.204;1865.22;0.05692;69.09
LIGH;9.206;159170.186;5514.0;3
ACCE;9.209;159170.188;7.31668;4.11803;5.97593;3
MAGN;9.210;159170.191;-12.99388;-42.35781;-19.14855;3
LIGH;9.217;159170.198;5791.0;3
ACCE;9.218;159170.198;7.42203;3.92649;6.06212;3
LIGH;9.224;159170.205;5791.0;3
ACCE;9.228;159170.208;7.23049;3.69665;6.00466;3
MAGN;9.230;159170.211;-12.99388;-42.35781;-19.14855;3
LIGH;9.237;159170.218;5791.0;3
ACCE;9.238;159170.218;6.97192;3.46680;6.06212;3
LIGH;9.244;159170.225;5791.0;3
ACCE;9.249;159170.228;6.56969;3.14119;6.35900;3
MAGN;9.250;159170.231;-12.99388;-42.35781;-19.14855;3
LIGH;9.255;159170.236;5791.0;3
ACCE;9.258;159170.238;6.22492;3.23696;5.99508;3
LIGH;9.264;159170.246;5791.0;3
ACCE;9.269;159170.248;5.87058;3.29442;5.76524;3
MAGN;9.270;159170.251;-9.90741;-41.04636;-21.83612;3
LIGH;9.277;159170.258;6045.0;3
ACCE;9.278;159170.258;5.67905;3.20823;5.68862;3
LIGH;9.285;159170.266;6045.0;3
ACCE;9.288;159170.268;5.52582;2.71024;6.03339;3
MAGN;9.290;159170.271;-9.90741;-41.04636;-21.83612;3
LIGH;9.297;159170.278;6045.0;3
ACCE;9.298;159170.278;5.58328;2.59531;6.24408;3
LIGH;9.305;159170.286;6045.0;3
ACCE;9.308;159170.288;5.65032;2.69108;6.75165;3
MAGN;9.310;159170.291;-9.90741;-41.04636;-21.83612;3
LIGH;9.317;159170.298;6045.0;3
ACCE;9.318;159170.298;5.74608;2.83473;6.96234;3
LIGH;9.325;159170.306;6045.0;3
ACCE;9.328;159170.308;5.43963;3.39977;7.16345;3
MAGN;9.330;159170.311;-5.33694;-38.18319;-25.29779;3
LIGH;9.337;159170.318;6103.0;3
ACCE;9.338;159170.318;5.09486;3.56257;7.12514;3
LIGH;9.344;159170.326;6069.0;3
ACCE;9.348;159170.328;4.76925;3.58173;7.11557;3
MAGN;9.350;159170.331;-5.33694;-38.18319;-25.29779;3
LIGH;9.357;159170.338;6069.0;3
ACCE;9.358;159170.338;4.15633;3.55300;6.82826;3
LIGH;9.365;159170.346;6069.0;3
ACCE;9.368;159170.348;3.85945;3.56257;7.15387;3
MAGN;9.370;159170.351;-5.33694;-38.18319;-25.29779;3
LIGH;9.377;159170.358;6069.0;3
ACCE;9.378;159170.358;3.62003;3.36146;7.48906;3
LIGH;9.385;159170.366;6069.0;3
ACCE;9.388;159170.368;3.66792;2.90177;7.89129;3
MAGN;9.390;159170.371;-0.82557;-34.12220;-30.32778;3
LIGH;9.397;159170.378;6277.0;3
ACCE;9.398;159170.378;4.49152;1.63763;8.46590;3
LIGH;9.405;159170.386;5629.0;3
ACCE;9.408;159170.388;4.70221;1.13006;8.68616;3
MAGN;9.410;159170.391;-0.82557;-34.12220;-30.32778;3
LIGH;9.415;159170.396;5629.0;3
ACCE;9.418;159170.398;4.83629;0.83318;8.51378;3
LIGH;9.425;159170.406;5629.0;3
ACCE;9.428;159170.408;4.87459;0.80445;8.61913;3
MAGN;9.430;159170.411;-0.82557;-34.12220;-30.32778;3
LIGH;9.437;159170.418;5629.0;3
ACCE;9.438;159170.418;4.70221;0.74699;9.21289;3
LIGH;9.446;159170.427;5629.0;3
ACCE;9.449;159170.428;4.42448;0.54588;9.42358;3
GNSS;9.451;1491476628.000;39.993871;-0.073737;120.000;0.000;3.0;0.0;28;14
MAGN;9.462;159170.432;3.29161;-30.23467;-34.31684;3
LIGH;9.468;159170.437;5629.0;3
ACCE;9.469;159170.438;4.20422;0.48842;9.57681;3
LIGH;9.469;159170.449;5028.0;3
ACCE;9.470;159170.448;4.09887;0.30646;9.79707;3
GNSS;9.470;1491476628.000;39.993871;-0.073737;120.000;0.000;3.0;0.0;28;14
MAGN;9.472;159170.451;3.29161;-30.23467;-34.31684;3
LIGH;9.478;159170.459;5028.0;3
ACCE;9.479;159170.459;4.08930;-0.53630;9.70131;3
LIGH;9.485;159170.466;5028.0;3
ACCE;9.489;159170.468;4.22337;-0.89064;9.75877;3
MAGN;9.490;159170.471;3.29161;-30.23467;-34.31684;3
ACCE;9.499;159170.478;4.22337;-1.05345;9.61511;3
LIGH;9.501;159170.482;5028.0;3
LIGH;9.504;159170.485;5028.0;3
ACCE;9.510;159170.488;4.25210;-1.15879;9.56723;3
MAGN;9.511;159170.491;6.45701;-25.44303;-38.70789;3
ACCE;9.519;159170.498;4.51068;-1.26414;9.88326;3
LIGH;9.520;159170.500;5340.0;3
LIGH;9.524;159170.505;4485.0;3
ACCE;9.528;159170.508;4.56814;-1.37906;10.08438;3
MAGN;9.530;159170.511;6.45701;-25.44303;-38.70789;3
LIGH;9.537;159170.518;4485.0;3
ACCE;9.538;159170.518;4.63517;-1.49398;10.02692;3
LIGH;9.544;159170.525;4485.0;3
ACCE;9.548;159170.528;4.77883;-1.58017;10.04607;3
MAGN;9.550;159170.531;6.45701;-25.44303;-38.70789;3
LIGH;9.554;159170.535;4485.0;3
ACCE;9.558;159170.538;4.91290;-1.39821;9.96946;3
LIGH;9.567;159170.548;4485.0;3
ACCE;9.570;159170.548;4.97994;-1.27372;9.82580;3
MAGN;9.570;159170.551;7.88288;-20.57504;-41.50338;3
LIGH;9.574;159170.555;4485.0;3
ACCE;9.578;159170.558;5.01825;-1.21625;9.43316;3
LIGH;9.584;159170.566;4069.0;3
ACCE;9.590;159170.568;4.54898;-1.28329;9.10754;3
MAGN;9.590;159170.571;7.88288;-20.57504;-41.50338;3
LIGH;9.594;159170.575;4069.0;3
ACCE;9.598;159170.578;4.41491;-1.31202;8.91601;3
LIGH;9.607;159170.588;4069.0;3
ACCE;9.610;159170.588;4.45322;-1.28329;8.98304;3
MAGN;9.610;159170.591;7.88288;-20.57504;-41.50338;3
LIGH;9.614;159170.595;4069.0;3
ACCE;9.618;159170.598;4.45322;-1.38864;8.96389;3
LIGH;9.624;159170.605;4069.0;3
ACCE;9.628;159170.608;4.71179;-1.86748;9.52892;3
MAGN;9.630;159170.611;8.86917;-15.54158;-43.83740;3
LIGH;9.634;159170.615;4069.0;3
ACCE;9.638;159170.618;4.97994;-2.08774;9.76834;3
LIGH;9.647;159170.628;3629.0;3
ACCE;9.648;159170.628;5.20978;-2.42293;9.97903;3
MAGN;9.650;159170.631;8.86917;-15.54158;-43.83740;3
LIGH;9.654;159170.635;3629.0;3
ACCE;9.658;159170.638;5.36301;-2.62405;9.89284;3
LIGH;9.667;159170.648;3629.0;3
ACCE;9.670;159170.648;5.94720;-2.73897;9.43316;3
MAGN;9.670;159170.651;8.86917;-15.54158;-43.83740;3
LIGH;9.674;159170.655;3629.0;3
ACCE;9.678;159170.658;6.20577;-2.45166;9.00220;3
LIGH;9.687;159170.668;3629.0;3
ACCE;9.689;159170.668;6.22492;-2.00155;8.94474;3
MAGN;9.690;159170.671;8.24287;-11.85495;-45.30217;3
LIGH;9.695;159170.676;3629.0;3
ACCE;9.699;159170.678;6.00466;-1.45567;8.56167;3
LIGH;9.707;159170.688;3768.0;3
ACCE;9.710;159170.688;5.44920;-0.55545;8.03494;3
MAGN;9.710;159170.691;8.24287;-11.85495;-45.30217;3
LIGH;9.715;159170.696;3398.0;3
ACCE;9.718;159170.698;5.29597;-0.23942;7.86256;3
LIGH;9.727;159170.708;3398.0;3
ACCE;9.730;159170.708;5.26724;-0.06704;7.91044;3
MAGN;9.730;159170.711;8.24287;-11.85495;-45.30217;3
LIGH;9.735;159170.716;3398.0;3
ACCE;9.738;159170.718;5.41090;-0.07661;7.93917;3
LIGH;9.745;159170.726;3398.0;3
ACCE;9.750;159170.728;5.79397;-0.54588;8.35098;3
MAGN;9.751;159170.731;7.26019;-9.37364;-46.04231;3
LIGH;9.755;159170.736;3398.0;3
SOUN;9.758;1612.22;0.04920;67.82
ACCE;9.761;159170.738;5.98550;-0.86191;8.69574;3
LIGH;9.767;159170.748;3398.0;3
ACCE;9.770;159170.748;6.15789;-1.17795;9.10754;3
MAGN;9.770;159170.751;7.26019;-9.37364;-46.04231;3
LIGH;9.775;159170.756;3271.0;3
ACCE;9.778;159170.758;6.30154;-1.47483;9.07881;3
LIGH;9.787;159170.768;3271.0;3
ACCE;9.790;159170.768;6.90488;-1.78129;8.29351;3
MAGN;9.790;159170.771;7.26019;-9.37364;-46.04231;3
LIGH;9.795;159170.776;3271.0;3
ACCE;9.798;159170.778;7.25922;-1.54187;7.94875;3
LIGH;9.807;159170.788;3271.0;3
ACCE;9.808;159170.788;7.38372;-1.01514;8.05409;3
MAGN;9.810;159170.791;5.18468;-8.32379;-46.41721;3
LIGH;9.815;159170.796;3271.0;3
ACCE;9.818;159170.798;7.20176;-0.05746;7.93917;3
LIGH;9.827;159170.808;3271.0;3
ACCE;9.830;159170.808;7.01980;0.27773;7.83383;3
MAGN;9.830;159170.811;5.18468;-8.32379;-46.41721;3
LIGH;9.835;159170.816;3144.0;3
ACCE;9.838;159170.818;6.81869;0.52672;7.50822;3
LIGH;9.847;159170.828;3144.0;3
ACCE;9.850;159170.828;6.66546;0.74699;7.45076;3
MAGN;9.851;159170.831;5.18468;-8.32379;-46.41721;3
LIGH;9.855;159170.836;3144.0;3
ACCE;9.858;159170.838;6.66546;1.13006;7.03895;3
LIGH;9.867;159170.848;3144.0;3
ACCE;9.868;159170.848;6.63673;1.31202;7.08684;3
MAGN;9.870;159170.851;2.33800;-8.08438;-46.48695;3
LIGH;9.875;159170.856;3144.0;3
ACCE;9.878;159170.858;6.63673;1.50356;6.99107;3
LIGH;9.887;159170.868;3144.0;3
ACCE;9.888;159170.868;6.75165;1.68552;6.96234;3
MAGN;9.890;159170.871;2.33800;-8.08438;-46.48695;3
LIGH;9.895;159170.876;3144.0;3
ACCE;9.898;159170.878;7.03895;2.16436;6.87615;3
LIGH;9.905;159170.886;3144.0;3
ACCE;9.908;159170.888;7.18261;2.40378;6.68461;3
MAGN;9.910;159170.891;2.33800;-8.08438;-46.48695;3
LIGH;9.915;159170.896;3144.0;3
ACCE;9.918;159170.898;7.32626;2.65278;6.17704;3
LIGH;9.927;159170.908;3144.0;3
ACCE;9.928;159170.908;7.36456;3.00712;5.97593;3
MAGN;9.930;159170.911;-0.25998;-10.71273;-45.39479;3
LIGH;9.935;159170.916;3144.0;3
ACCE;9.938;159170.918;6.93361;3.85945;5.77481;3
LIGH;9.947;159170.928;3144.0;3
ACCE;9.948;159170.928;6.67503;4.28083;5.59285;3
MAGN;9.950;159170.931;-0.25998;-10.71273;-45.39479;3
LIGH;9.955;159170.936;3098.0;3
ACCE;9.958;159170.938;6.52181;4.57771;5.36301;3
LIGH;9.967;159170.948;3098.0;3
ACCE;9.970;159170.948;6.53138;4.91290;5.12359;3
MAGN;9.970;159170.951;-0.25998;-10.71273;-45.39479;3
LIGH;9.974;159170.956;3098.0;3
ACCE;9.978;159170.958;6.50265;5.11401;4.88417;3
ACCE;9.989;159170.968;6.45477;5.35344;4.76925;3
LIGH;9.991;159170.972;3098.0;3
MAGN;9.992;159170.973;-2.40703;-15.18889;-42.90992;3
LIGH;9.996;159170.977;3098.0;3
ACCE;10.001;159170.978;6.41646;5.55455;4.41491;3
LIGH;10.007;159170.988;3098.0;3
ACCE;10.008;159170.988;6.27281;5.80354;4.25210;3
MAGN;10.010;159170.991;-2.40703;-15.18889;-42.90992;3
LIGH;10.015;159170.996;2994.0;3
ACCE;10.018;159170.998;5.84185;6.21535;3.78284;3
LIGH;10.032;159171.009;2994.0;3
ACCE;10.034;159171.008;5.71735;6.41646;3.39019;3
MAGN;10.035;159171.011;-2.40703;-15.18889;-42.90992;3
LIGH;10.064;159171.016;2994.0;3
ACCE;10.064;159171.019;5.64074;6.62715;3.02627;3
MAGN;10.065;159171.031;-4.35142;-21.98432;-39.73037;3
LIGH;10.065;159171.045;2994.0;3
ACCE;10.065;159171.028;5.53539;6.90488;3.04542;3
LIGH;10.066;159171.045;2994.0;3
ACCE;10.066;159171.038;5.44920;6.85699;2.87304;3
LIGH;10.067;159171.047;2994.0;3
ACCE;10.070;159171.048;5.39174;6.77080;2.68151;3
MAGN;10.070;159171.051;-4.35142;-21.98432;-39.73037;3
LIGH;10.075;159171.056;3121.0;3
ACCE;10.079;159171.058;5.34386;6.76123;2.26013;3
LIGH;10.087;159171.068;2716.0;3
ACCE;10.089;159171.068;4.96079;7.23049;1.89621;3
MAGN;10.090;159171.071;-4.35142;-21.98432;-39.73037;3
LIGH;10.095;159171.076;2716.0;3
ACCE;10.099;159171.078;4.75010;7.46033;1.59933;3
LIGH;10.107;159171.088;2716.0;3
ACCE;10.109;159171.088;4.49152;7.75721;1.41737;3
MAGN;10.110;159171.091;-4.35142;-21.98432;-39.73037;3
LIGH;10.115;159171.096;2716.0;3
ACCE;10.119;159171.098;4.12760;8.03494;1.07260;3
LIGH;10.127;159171.108;2716.0;3
ACCE;10.130;159171.108;3.55300;8.37971;0.68953;3
MAGN;10.131;159171.111;-4.96229;-28.67948;-35.47743;3
LIGH;10.135;159171.116;2716.0;3
ACCE;10.139;159171.118;3.45723;8.41801;0.45969;3
LIGH;10.147;159171.128;2242.0;3
ACCE;10.149;159171.128;3.36146;8.37971;0.22027;3
MAGN;10.150;159171.131;-4.96229;-28.67948;-35.47743;3
LIGH;10.154;159171.135;2242.0;3
ACCE;10.158;159171.138;3.21781;8.37013;-0.12450;3
LIGH;10.166;159171.147;2242.0;3
ACCE;10.170;159171.149;3.01669;8.44674;-0.99599;3
MAGN;10.170;159171.151;-4.96229;-28.67948;-35.47743;3
LIGH;10.175;159171.155;2242.0;3
ACCE;10.178;159171.158;2.82516;8.56167;-1.39821;3
LIGH;10.186;159171.167;2242.0;3
ACCE;10.190;159171.168;2.60489;8.62870;-1.47483;3
MAGN;10.190;159171.171;-3.39726;-34.36094;-31.30803;3
LIGH;10.194;159171.175;2242.0;3
ACCE;10.200;159171.179;2.42293;8.65743;-1.70467;3
SOUN;10.200;7009.96;0.21393;80.58
LIGH;10.205;159171.186;1734.0;3
ACCE;10.210;159171.188;2.04944;8.79151;-2.10690;3
MAGN;10.210;159171.191;-3.39726;-34.36094;-31.30803;3
LIGH;10.216;159171.197;1734.0;3
ACCE;10.218;159171.198;1.79086;8.96389;-2.46124;3
LIGH;10.224;159171.205;1734.0;3
ACCE;10.230;159171.208;1.55144;9.11712;-2.67193;3
MAGN;10.230;159171.211;-3.39726;-34.36094;-31.30803;3
LIGH;10.234;159171.215;1734.0;3
ACCE;10.238;159171.218;1.15879;9.22246;-2.96881;3
LIGH;10.244;159171.225;1734.0;3
ACCE;10.249;159171.228;0.75657;9.16500;-3.05500;3
MAGN;10.251;159171.231;-1.40137;-38.62621;-26.17062;3
LIGH;10.257;159171.238;1734.0;3
ACCE;10.259;159171.238;0.58419;9.05966;-3.20823;3
LIGH;10.265;159171.246;1306.0;3
ACCE;10.269;159171.248;0.35434;9.01178;-3.31358;3
MAGN;10.270;159171.251;-1.40137;-38.62621;-26.17062;3
LIGH;10.277;159171.258;1306.0;3
ACCE;10.278;159171.258;-0.05746;8.86812;-3.55300;3
LIGH;10.285;159171.266;1306.0;3
ACCE;10.290;159171.268;-0.28730;8.77236;-3.53384;3
MAGN;10.291;159171.271;-1.40137;-38.62621;-26.17062;3
LIGH;10.297;159171.278;1306.0;3
ACCE;10.298;159171.278;-0.58419;8.68616;-3.62003;3
LIGH;10.305;159171.286;1306.0;3
ACCE;10.308;159171.288;-0.73741;8.60955;-3.55300;3
MAGN;10.310;159171.291;0.63096;-41.59485;-21.54973;3
LIGH;10.317;159171.298;1306.0;3
ACCE;10.318;159171.298;-0.85234;8.34140;-3.71580;3
LIGH;10.325;159171.306;1063.0;3
ACCE;10.328;159171.308;-0.95768;8.30309;-3.69665;3
MAGN;10.330;159171.311;0.63096;-41.59485;-21.54973;3
LIGH;10.338;159171.319;1063.0;3
ACCE;10.339;159171.318;-1.08218;8.32224;-3.82115;3
LIGH;10.345;159171.326;1063.0;3
ACCE;10.350;159171.328;-1.37906;8.32224;-3.87861;3
MAGN;10.350;159171.331;0.63096;-41.59485;-21.54973;3
LIGH;10.357;159171.338;1063.0;3
ACCE;10.358;159171.338;-1.56102;8.27436;-4.10845;3
LIGH;10.365;159171.346;1063.0;3
ACCE;10.370;159171.348;-1.82917;8.24563;-4.14676;3
MAGN;10.370;159171.351;3.70668;-43.22681;-17.74819;3
LIGH;10.378;159171.359;1063.0;3
ACCE;10.382;159171.358;-2.02071;8.14986;-4.13718;3
LIGH;10.386;159171.366;936.0;3
ACCE;10.390;159171.368;-2.03028;7.74764;-4.00311;3
MAGN;10.390;159171.371;3.70668;-43.22681;-17.74819;3
LIGH;10.396;159171.377;936.0;3
ACCE;10.399;159171.378;-1.97282;7.44118;-4.13718;3
LIGH;10.405;159171.386;936.0;3
ACCE;10.409;159171.388;-1.99198;7.24964;-4.25210;3
MAGN;10.410;159171.391;3.70668;-43.22681;-17.74819;3
LIGH;10.418;159171.399;936.0;3
ACCE;10.419;159171.398;-2.18351;7.23049;-4.47237;3
LIGH;10.425;159171.406;936.0;3
ACCE;10.430;159171.408;-2.57616;7.42203;-4.95121;3
MAGN;10.430;159171.411;6.44553;-44.40051;-14.58893;3
LIGH;10.438;159171.419;936.0;3
ACCE;10.439;159171.418;-2.85389;7.47949;-5.39174;3
LIGH;10.445;159171.426;1005.0;3
ACCE;10.449;159171.428;-3.18908;7.59441;-5.72693;3
MAGN;10.451;159171.432;6.44553;-44.40051;-14.58893;3
GNSS;10.453;1491476629.000;39.993866;-0.073741;120.000;0.000;3.0;0.0;29;15
ACCE;10.464;159171.438;-3.55300;7.69975;-5.93762;3
LIGH;10.465;159171.441;855.0;3
GNSS;10.466;1491476629.000;39.993866;-0.073741;120.000;0.000;3.0;0.0;29;15
LIGH;10.473;159171.447;855.0;3
ACCE;10.474;159171.448;-3.93607;7.54652;-6.01423;3
MAGN;10.474;159171.452;6.44553;-44.40051;-14.58893;3
LIGH;10.476;159171.456;855.0;3
ACCE;10.480;159171.459;-4.07972;7.33583;-6.20577;3
ACCE;10.491;159171.469;-4.29999;7.13472;-6.13873;3
LIGH;10.493;159171.473;855.0;3
MAGN;10.494;159171.473;9.85879;-44.83016;-11.98951;3
ACCE;10.499;159171.478;-4.49152;6.99107;-6.11958;3
LIGH;10.500;159171.480;855.0;3
LIGH;10.504;159171.485;855.0;3
ACCE;10.510;159171.488;-4.68306;6.93361;-6.13873;3
MAGN;10.510;159171.491;9.85879;-44.83016;-11.98951;3
LIGH;10.517;159171.498;809.0;3
ACCE;10.519;159171.498;-4.66391;6.92403;-6.23450;3
LIGH;10.524;159171.505;809.0;3
ACCE;10.528;159171.508;-4.58729;6.85699;-6.13873;3
MAGN;10.530;159171.511;9.85879;-44.83016;-11.98951;3
LIGH;10.537;159171.518;809.0;3
ACCE;10.538;159171.518;-4.52983;6.76123;-6.17704;3
LIGH;10.544;159171.525;809.0;3
ACCE;10.550;159171.528;-4.29041;6.45477;-5.98550;3
MAGN;10.550;159171.531;13.17563;-44.41806;-9.91459;3
LIGH;10.554;159171.535;809.0;3
ACCE;10.558;159171.538;-4.05099;6.35900;-5.87058;3
LIGH;10.564;159171.545;809.0;3
ACCE;10.570;159171.548;-3.83072;6.30154;-5.62159;3
MAGN;10.570;159171.551;13.17563;-44.41806;-9.91459;3
LIGH;10.577;159171.558;797.0;3
ACCE;10.578;159171.558;-3.62003;6.27281;-5.60243;3
LIGH;10.584;159171.565;797.0;3
ACCE;10.588;159171.568;-3.84988;6.28239;-6.23450;3
MAGN;10.590;159171.571;13.17563;-44.41806;-9.91459;3
LIGH;10.597;159171.578;797.0;3
ACCE;10.599;159171.578;-4.00311;6.33985;-6.74207;3
LIGH;10.605;159171.586;797.0;3
ACCE;10.610;159171.588;-4.12760;6.52181;-6.91445;3
MAGN;10.610;159171.591;14.31668;-44.37642;-8.06159;3
LIGH;10.617;159171.598;797.0;3
ACCE;10.618;159171.598;-4.20422;6.81869;-7.11557;3
LIGH;10.625;159171.606;797.0;3
ACCE;10.628;159171.608;-4.07014;7.03895;-7.51779;3
MAGN;10.630;159171.611;14.31668;-44.37642;-8.06159;3
LIGH;10.637;159171.618;774.0;3
ACCE;10.638;159171.618;-3.84030;7.02938;-7.75721;3
LIGH;10.645;159171.626;774.0;3
ACCE;10.648;159171.628;-3.59130;6.99107;-7.77637;3
MAGN;10.650;159171.631;14.31668;-44.37642;-8.06159;3
LIGH;10.657;159171.638;774.0;3
ACCE;10.658;159171.638;-3.40934;6.98149;-7.89129;3
LIGH;10.665;159171.646;774.0;3
ACCE;10.669;159171.648;-3.08373;6.93361;-7.74764;3
MAGN;10.670;159171.651;13.72796;-44.09641;-6.01179;3
LIGH;10.677;159171.658;774.0;3
ACCE;10.678;159171.658;-2.87304;6.80911;-7.74764;3
LIGH;10.685;159171.666;774.0;3
ACCE;10.688;159171.668;-2.60489;6.63673;-7.53695;3
MAGN;10.690;159171.671;13.72796;-44.09641;-6.01179;3
LIGH;10.697;159171.678;797.0;3
ACCE;10.699;159171.678;-2.03028;6.55054;-7.19218;3
LIGH;10.705;159171.686;797.0;3
ACCE;10.708;159171.688;-1.80044;6.56969;-6.91445;3
MAGN;10.710;159171.691;13.72796;-44.09641;-6.01179;3
LIGH;10.715;159171.696;797.0;3
ACCE;10.719;159171.698;-1.50356;6.63673;-6.89530;3
LIGH;10.725;159171.706;797.0;3
ACCE;10.730;159171.708;-1.15879;6.68461;-6.78038;3
MAGN;10.730;159171.711;11.60344;-45.03574;-4.64215;3
LIGH;10.738;159171.719;797.0;3
ACCE;10.739;159171.718;-0.63207;7.00065;-6.90488;3
LIGH;10.745;159171.726;797.0;3
ACCE;10.750;159171.728;-0.35434;7.22091;-7.01980;3
MAGN;10.750;159171.731;11.60344;-45.03574;-4.64215;3
SOUN;10.751;5876.34;0.17934;79.05
LIGH;10.757;159171.738;843.0;3
ACCE;10.758;159171.738;-0.07661;7.50822;-7.30710;3
LIGH;10.764;159171.746;843.0;3
ACCE;10.769;159171.748;0.09577;7.70933;-7.61356;3
MAGN;10.770;159171.751;11.60344;-45.03574;-4.64215;3
LIGH;10.777;159171.758;843.0;3
ACCE;10.778;159171.758;0.32561;7.64229;-8.07325;3
LIGH;10.785;159171.766;843.0;3
ACCE;10.788;159171.768;0.51715;7.46991;-7.95833;3
MAGN;10.790;159171.771;7.68783;-46.24573;-3.31234;3
LIGH;10.797;159171.778;843.0;3
ACCE;10.798;159171.778;0.70868;7.31668;-7.77637;3
LIGH;10.805;159171.786;843.0;3
ACCE;10.808;159171.788;0.93853;7.17303;-7.31668;3
MAGN;10.810;159171.791;7.68783;-46.24573;-3.31234;3
LIGH;10.817;159171.798;809.0;3
ACCE;10.818;159171.798;1.61848;6.91445;-6.69419;3
LIGH;10.825;159171.806;924.0;3
ACCE;10.828;159171.808;1.99198;6.87615;-6.30154;3
MAGN;10.830;159171.811;7.68783;-46.24573;-3.31234;3
LIGH;10.835;159171.816;924.0;3
ACCE;10.838;159171.818;2.45166;6.99107;-6.18662;3
LIGH;10.847;159171.828;924.0;3
ACCE;10.849;159171.828;2.82516;7.12514;-6.18662;3
MAGN;10.850;159171.831;3.10842;-47.56858;-3.20004;3
LIGH;10.855;159171.836;924.0;3
ACCE;10.858;159171.838;3.29442;7.34541;-6.31112;3
LIGH;10.867;159171.848;924.0;3
ACCE;10.870;159171.848;3.50511;7.42203;-6.09085;3
MAGN;10.870;159171.851;3.10842;-47.56858;-3.20004;3
LIGH;10.875;159171.856;924.0;3
ACCE;10.878;159171.858;3.70622;7.46033;-5.91847;3
LIGH;10.885;159171.866;1294.0;3
ACCE;10.888;159171.868;3.89776;7.35499;-5.65032;3
MAGN;10.890;159171.871;3.10842;-47.56858;-3.20004;3
LIGH;10.895;159171.876;1294.0;3
ACCE;10.898;159171.878;4.09887;7.16345;-5.32470;3
LIGH;10.907;159171.888;1294.0;3
ACCE;10.908;159171.888;4.28083;6.97192;-4.99909;3
MAGN;10.910;159171.891;-1.86997;-47.49749;-4.63103;3
LIGH;10.915;159171.896;1294.0;3
ACCE;10.918;159171.898;4.51068;6.64630;-4.71179;3
LIGH;10.927;159171.908;1294.0;3
ACCE;10.930;159171.908;5.17148;6.14831;-3.61046;3
MAGN;10.930;159171.911;-1.86997;-47.49749;-4.63103;3
LIGH;10.935;159171.916;1294.0;3
ACCE;10.938;159171.918;5.54497;5.90889;-3.08373;3
LIGH;10.947;159171.928;2219.0;3
ACCE;10.949;159171.928;5.94720;5.75566;-2.31759;3
MAGN;10.950;159171.931;-1.86997;-47.49749;-4.63103;3
LIGH;10.955;159171.936;2219.0;3
ACCE;10.958;159171.938;6.30154;5.60243;-1.67594;3
LIGH;10.967;159171.948;2219.0;3
ACCE;10.968;159171.948;6.82826;5.35344;-0.48842;3
MAGN;10.970;159171.951;-7.03466;-46.53301;-7.27462;3
LIGH;10.975;159171.956;2219.0;3
ACCE;10.978;159171.958;7.06768;5.25767;-0.14365;3
LIGH;10.987;159171.968;2219.0;3
ACCE;10.990;159171.968;7.27837;5.15232;0.23942;3
MAGN;10.990;159171.971;-7.03466;-46.53301;-7.27462;3
LIGH;10.995;159171.976;2219.0;3
ACCE;10.999;159171.979;7.46991;5.11401;0.44053;3
LIGH;11.007;159171.988;3525.0;3
ACCE;11.008;159171.988;7.60398;5.03740;0.71826;3
MAGN;11.010;159171.991;-7.03466;-46.53301;-7.27462;3
LIGH;11.015;159171.996;3525.0;3
ACCE;11.018;159171.998;7.56568;4.99909;0.76614;3
LIGH;11.030;159172.009;3525.0;3
ACCE;11.032;159172.008;7.66145;5.00867;1.02472;3
MAGN;11.033;159172.013;-10.79120;-45.19201;-10.61829;3
LIGH;11.038;159172.019;3525.0;3
ACCE;11.039;159172.018;7.66145;5.00867;1.02472;3
LIGH;11.046;159172.027;3525.0;3
ACCE;11.049;159172.028;7.93917;5.24809;1.24498;3
MAGN;11.050;159172.031;-10.79120;-45.19201;-10.61829;3
LIGH;11.055;159172.036;3525.0;3
ACCE;11.059;159172.038;8.02536;5.37259;1.12049;3
LIGH;11.068;159172.049;4415.0;3
ACCE;11.069;159172.048;8.06367;5.42047;1.07260;3
MAGN;11.070;159172.051;-10.79120;-45.19201;-10.61829;3
LIGH;11.075;159172.056;4415.0;3
ACCE;11.079;159172.058;8.03494;5.38217;0.91937;3
LIGH;11.088;159172.069;4415.0;3
ACCE;11.089;159172.068;7.74764;5.45878;1.15879;3
MAGN;11.090;159172.071;-12.19995;-44.56057;-13.66101;3
LIGH;11.095;159172.076;4415.0;3
ACCE;11.098;159172.078;7.52737;5.28640;1.43652;3
LIGH;11.107;159172.088;4415.0;3
ACCE;11.108;159172.088;7.41245;4.97036;1.89621;3
MAGN;11.110;159172.091;-12.19995;-44.56057;-13.66101;3
LIGH;11.115;159172.096;4415.0;3
ACCE;11.118;159172.098;7.23049;4.44364;2.90177;3
LIGH;11.127;159172.108;5040.0;3
ACCE;11.129;159172.108;7.24964;4.29041;3.60088;3
MAGN;11.130;159172.111;-12.19995;-44.56057;-13.66101;3
LIGH;11.135;159172.116;5040.0;3
ACCE;11.138;159172.118;7.28795;4.16591;4.05099;3
LIGH;11.147;159172.128;5040.0;3
ACCE;11.150;159172.128;7.27837;4.13718;4.36702;3
MAGN;11.150;159172.131;-12.12067;-43.13698;-16.41914;3
LIGH;11.155;159172.136;5040.0;3
ACCE;11.159;159172.138;7.27837;4.09887;4.59687;3
ACCE;11.170;159172.148;7.27837;4.17549;4.65433;3
MAGN;11.173;159172.154;-12.12067;-43.13698;-16.41914;3
LIGH;11.176;159172.154;5040.0;3
ACCE;11.179;159172.158;7.24964;4.23295;4.45322;3
LIGH;11.181;159172.162;5040.0;3
LIGH;11.188;159172.169;4785.0;3
ACCE;11.189;159172.168;7.23049;4.23295;4.31914;3
MAGN;11.190;159172.171;-12.12067;-43.13698;-16.41914;3
SOUN;11.192;1970.18;0.06013;69.56
LIGH;11.197;159172.178;5618.0;3
ACCE;11.198;159172.178;7.13472;4.04141;4.15633;3
LIGH;11.205;159172.186;5618.0;3
ACCE;11.210;159172.188;7.07726;3.81157;4.45322;3
MAGN;11.210;159172.191;-11.14441;-41.70935;-19.75060;3
LIGH;11.215;159172.196;5618.0;3
ACCE;11.218;159172.198;7.03895;3.60088;4.69264;3
LIGH;11.227;159172.208;5618.0;3
ACCE;11.229;159172.208;6.98149;3.44765;4.98952;3
MAGN;11.230;159172.211;-11.14441;-41.70935;-19.75060;3
LIGH;11.235;159172.216;5618.0;3
ACCE;11.239;159172.218;6.64630;3.40934;5.35344;3
LIGH;11.248;159172.228;5618.0;3
ACCE;11.249;159172.228;6.40688;3.42850;5.59285;3
MAGN;11.250;159172.231;-11.14441;-41.70935;-19.75060;3
LIGH;11.255;159172.236;5999.0;3
ACCE;11.259;159172.238;6.08127;3.39019;5.88974;3
LIGH;11.268;159172.248;5999.0;3
ACCE;11.269;159172.248;5.69820;3.32315;6.34942;3
MAGN;11.270;159172.251;-9.12499;-39.57465;-23.64083;3
LIGH;11.275;159172.256;5999.0;3
ACCE;11.279;159172.259;4.83629;2.91135;6.95276;3
LIGH;11.289;159172.269;5999.0;3
ACCE;11.290;159172.268;4.43406;2.70066;7.28795;3
MAGN;11.291;159172.271;-9.12499;-39.57465;-23.64083;3
LIGH;11.295;159172.276;5999.0;3
ACCE;11.299;159172.279;4.11803;2.48997;7.46991;3
LIGH;11.307;159172.288;5999.0;3
ACCE;11.310;159172.288;3.80199;2.15478;8.04452;3
MAGN;11.311;159172.291;-9.12499;-39.57465;-23.64083;3
LIGH;11.315;159172.296;6045.0;3
ACCE;11.318;159172.298;3.79242;2.05901;8.30309;3
LIGH;11.327;159172.308;6045.0;3
ACCE;11.329;159172.308;3.88818;1.91536;8.61913;3
MAGN;11.330;159172.311;-5.11144;-37.73605;-27.34045;3
LIGH;11.335;159172.316;6045.0;3
ACCE;11.338;159172.318;3.98395;1.74298;8.71489;3
LIGH;11.347;159172.328;6045.0;3
ACCE;11.349;159172.328;4.08930;1.40779;9.29908;3
MAGN;11.350;159172.331;-5.11144;-37.73605;-27.34045;3
LIGH;11.355;159172.336;6045.0;3
ACCE;11.359;159172.339;4.08930;1.31202;9.39485;3
LIGH;11.364;159172.345;6045.0;3
ACCE;11.368;159172.348;3.99353;1.24498;9.62469;3
MAGN;11.370;159172.351;-5.11144;-37.73605;-27.34045;3
LIGH;11.374;159172.355;5710.0;3
ACCE;11.378;159172.358;3.84030;1.16837;9.67257;3
LIGH;11.386;159172.367;5710.0;3
ACCE;11.390;159172.368;3.52426;1.00556;9.78750;3
MAGN;11.391;159172.372;-1.28087;-34.64366;-30.54500;3
LIGH;11.395;159172.376;5710.0;3
ACCE;11.398;159172.378;3.46680;0.95768;9.70131;3
LIGH;11.406;159172.387;5710.0;3
ACCE;11.408;159172.388;3.39977;0.90980;9.71088;3
MAGN;11.410;159172.391;-1.28087;-34.64366;-30.54500;3
LIGH;11.414;159172.396;5710.0;3
ACCE;11.418;159172.398;3.32315;0.89064;9.68215;3
LIGH;11.426;159172.407;5710.0;3
ACCE;11.428;159172.408;3.17950;0.83318;9.89284;3
MAGN;11.430;159172.411;-1.28087;-34.64366;-30.54500;3
LIGH;11.434;159172.416;5306.0;3
ACCE;11.438;159172.418;3.16992;0.69911;9.77792;3
LIGH;11.447;159172.428;5306.0;3
ACCE;11.450;159172.428;3.18908;0.49799;9.88326;3
MAGN;11.451;159172.432;2.08840;-31.44731;-33.37177;3
GNSS;11.454;1491476630.000;39.993866;-0.073743;120.000;0.000;3.0;0.0;29;15
LIGH;11.457;159172.438;5306.0;3
ACCE;11.459;159172.438;3.28484;0.31603;9.98861;3
GNSS;11.461;1491476630.000;39.993866;-0.073743;120.000;0.000;3.0;0.0;29;15
LIGH;11.471;159172.447;5306.0;3
ACCE;11.473;159172.449;3.47638;0.16281;10.23761;3
MAGN;11.474;159172.452;2.08840;-31.44731;-33.37177;3
LIGH;11.476;159172.456;5306.0;3
ACCE;11.480;159172.459;3.50511;0.12450;10.04607;3
LIGH;11.489;159172.469;5306.0;3
ACCE;11.492;159172.468;3.33273;0.18196;9.91199;3
MAGN;11.499;159172.479;2.08840;-31.44731;-33.37177;3
ACCE;11.501;159172.479;2.95923;0.41180;9.43316;3
LIGH;11.504;159172.485;5063.0;3
ACCE;11.509;159172.488;2.85389;0.43096;9.43316;3
LIGH;11.510;159172.491;5063.0;3
LIGH;11.517;159172.498;5063.0;3
ACCE;11.520;159172.498;2.80600;0.31603;9.59596;3
MAGN;11.520;159172.501;4.37951;-29.72890;-35.96346;3
LIGH;11.524;159172.505;5063.0;3
ACCE;11.528;159172.508;2.76770;0.20111;9.62469;3
LIGH;11.534;159172.515;5063.0;3
ACCE;11.538;159172.518;2.77727;0.10534;9.70131;3
MAGN;11.540;159172.521;4.37951;-29.72890;-35.96346;3
LIGH;11.544;159172.525;5063.0;3
ACCE;11.548;159172.528;2.88262;0.09577;9.84496;3
LIGH;11.554;159172.535;5167.0;3
ACCE;11.560;159172.538;3.03585;0.12450;9.87369;3
MAGN;11.560;159172.541;4.37951;-29.72890;-35.96346;3
LIGH;11.564;159172.545;4889.0;3
ACCE;11.568;159172.548;3.12204;0.11492;9.75877;3
LIGH;11.577;159172.558;4889.0;3
ACCE;11.578;159172.558;3.21781;0.03831;9.76834;3
MAGN;11.580;159172.561;6.10863;-27.51355;-37.58034;3
LIGH;11.584;159172.565;4889.0;3
ACCE;11.588;159172.568;3.19865;0.02873;9.72046;3
LIGH;11.596;159172.578;4889.0;3
ACCE;11.599;159172.579;3.17950;-0.00958;9.73961;3
MAGN;11.600;159172.581;6.10863;-27.51355;-37.58034;3
LIGH;11.604;159172.585;4889.0;3
ACCE;11.608;159172.588;3.17950;-0.08619;9.58638;3
LIGH;11.617;159172.598;4889.0;3
ACCE;11.618;159172.598;3.20823;-0.23942;9.30866;3
MAGN;11.620;159172.601;6.10863;-27.51355;-37.58034;3
LIGH;11.624;159172.605;4751.0;3
ACCE;11.628;159172.608;3.21781;-0.20111;9.16500;3
LIGH;11.637;159172.618;4751.0;3
ACCE;11.640;159172.619;3.30400;-0.18196;9.26077;3
MAGN;11.640;159172.621;6.86682;-25.60182;-38.63113;3
LIGH;11.644;159172.625;4751.0;3
ACCE;11.648;159172.628;3.33273;-0.17238;9.19373;3
LIGH;11.657;159172.638;4751.0;3
ACCE;11.660;159172.638;3.38061;-0.28730;9.27993;3
MAGN;11.660;159172.641;6.86682;-25.60182;-38.63113;3
LIGH;11.664;159172.645;4751.0;3
ACCE;11.668;159172.648;3.51469;-0.45969;9.46189;3
LIGH;11.677;159172.658;4751.0;3
ACCE;11.678;159172.658;3.61046;-0.70868;9.71088;3
MAGN;11.680;159172.661;6.86682;-25.60182;-38.63113;3
LIGH;11.684;159172.665;4624.0;3
ACCE;11.688;159172.668;3.62003;-0.90980;9.75877;3
LIGH;11.694;159172.676;4624.0;3
ACCE;11.698;159172.678;3.90734;-1.16837;10.18015;3
MAGN;11.700;159172.681;6.84740;-23.19201;-39.94825;3
LIGH;11.704;159172.685;4624.0;3
ACCE;11.708;159172.688;4.17549;-1.29287;10.25676;3
LIGH;11.717;159172.698;4624.0;3
ACCE;11.718;159172.698;4.36702;-1.35033;10.29507;3
MAGN;11.720;159172.701;6.84740;-23.19201;-39.94825;3
LIGH;11.725;159172.706;4624.0;3
ACCE;11.728;159172.708;4.58729;-1.28329;10.28549;3
LIGH;11.737;159172.718;4624.0;3
ACCE;11.739;159172.718;5.03740;-1.06303;9.80665;3
MAGN;11.740;159172.721;6.84740;-23.19201;-39.94825;3
SOUN;11.743;4497.38;0.13725;76.73
LIGH;11.746;159172.726;4554.0;3
ACCE;11.748;159172.728;5.17148;-0.88107;9.27035;3
LIGH;11.757;159172.738;4554.0;3
ACCE;11.758;159172.738;5.29597;-0.76614;8.81066;3
MAGN;11.760;159172.741;5.67110;-20.36306;-41.71046;3
LIGH;11.765;159172.746;4554.0;3
ACCE;11.768;159172.748;5.44920;-0.56503;8.58082;3
LIGH;11.777;159172.758;4554.0;3
ACCE;11.780;159172.758;5.92804;-0.29688;7.99663;3
MAGN;11.780;159172.761;5.67110;-20.36306;-41.71046;3
LIGH;11.785;159172.766;4554.0;3
ACCE;11.788;159172.768;6.19619;-0.09577;7.66145;3
LIGH;11.797;159172.778;4554.0;3
ACCE;11.800;159172.778;6.53138;0.20111;7.64229;3
MAGN;11.801;159172.781;5.67110;-20.36306;-41.71046;3
LIGH;11.805;159172.786;4335.0;3
ACCE;11.808;159172.788;6.96234;0.68953;7.30710;3
LIGH;11.817;159172.798;4335.0;3
ACCE;11.818;159172.798;7.18261;0.72784;7.31668;3
MAGN;11.820;159172.801;0.64686;-17.99447;-43.09442;3
LIGH;11.825;159172.806;4335.0;3
ACCE;11.828;159172.808;7.49864;0.61292;7.08684;3
LIGH;11.837;159172.818;4335.0;3
ACCE;11.840;159172.818;7.83383;0.45011;7.10599;3
MAGN;11.840;159172.821;0.64686;-17.99447;-43.09442;3
LIGH;11.845;159172.826;4335.0;3
ACCE;11.848;159172.828;8.42759;0.41180;6.78038;3
LIGH;11.855;159172.836;4335.0;3
ACCE;11.858;159172.838;8.67659;0.63207;6.56011;3
MAGN;11.860;159172.841;0.64686;-17.99447;-43.09442;3
LIGH;11.865;159172.846;3768.0;3
ACCE;11.868;159172.848;8.78193;1.01514;6.20577;3
LIGH;11.877;159172.858;3768.0;3
ACCE;11.878;159172.858;8.80109;1.49398;5.86101;3
MAGN;11.880;159172.861;-5.68157;-17.13564;-42.34381;3
LIGH;11.885;159172.866;3768.0;3
ACCE;11.888;159172.868;8.82982;2.39420;4.60644;3
LIGH;11.897;159172.878;3768.0;3
ACCE;11.899;159172.878;8.76278;2.86347;4.09887;3
MAGN;11.900;159172.881;-5.68157;-17.13564;-42.34381;3
LIGH;11.904;159172.886;3768.0;3
ACCE;11.908;159172.888;8.69574;3.32315;3.60088;3
LIGH;11.917;159172.898;3768.0;3
ACCE;11.920;159172.898;8.57124;4.06057;2.87304;3
MAGN;11.920;159172.901;-5.68157;-17.13564;-42.34381;3
LIGH;11.925;159172.906;4138.0;3
ACCE;11.928;159172.908;8.53294;4.36702;2.54743;3
LIGH;11.937;159172.918;3051.0;3
ACCE;11.938;159172.918;8.47547;4.61602;2.41336;3
MAGN;11.940;159172.921;-11.47669;-19.35383;-39.38273;3
LIGH;11.945;159172.926;3051.0;3
ACCE;11.948;159172.928;8.41801;4.78840;2.28886;3
LIGH;11.957;159172.938;3051.0;3
ACCE;11.958;159172.938;8.33182;4.81713;2.34632;3
MAGN;11.960;159172.941;-11.47669;-19.35383;-39.38273;3
LIGH;11.965;159172.946;3051.0;3
ACCE;11.968;159172.948;8.14986;4.84586;2.10690;3
LIGH;11.977;159172.958;3051.0;3
ACCE;11.978;159172.958;8.07325;4.88417;1.99198;3
MAGN;11.980;159172.961;-11.47669;-19.35383;-39.38273;3
LIGH;11.985;159172.966;3051.0;3
ACCE;11.988;159172.968;7.98706;5.01825;1.64721;3
LIGH;11.997;159172.978;2346.0;3
ACCE;11.998;159172.978;7.82425;5.19063;1.33118;3
MAGN;12.000;159172.981;-16.07949;-22.67345;-35.26614;3
LIGH;12.005;159172.986;2346.0;3
ACCE;12.008;159172.988;7.33583;5.72693;0.90980;3
LIGH;12.014;159172.996;2346.0;3
ACCE;12.018;159172.998;7.10599;6.01423;0.78530;3
MAGN;12.020;159173.001;-16.07949;-22.67345;-35.26614;3
LIGH;12.025;159173.006;2346.0;3
ACCE;12.029;159173.009;6.86657;6.25365;0.45969;3
LIGH;12.038;159173.018;2346.0;3
ACCE;12.039;159173.018;6.43561;6.78038;-0.07661;3
MAGN;12.040;159173.021;-16.07949;-22.67345;-35.26614;3
LIGH;12.046;159173.027;2346.0;3
ACCE;12.049;159173.028;6.11958;7.05811;-0.64165;3
LIGH;12.057;159173.038;1757.0;3
ACCE;12.060;159173.038;5.73651;7.37414;-0.99599;3
MAGN;12.061;159173.041;-17.89756;-28.08776;-31.54506;3
LIGH;12.065;159173.046;1757.0;3
ACCE;12.069;159173.048;5.46836;7.65187;-1.22583;3
LIGH;12.077;159173.058;1757.0;3
ACCE;12.079;159173.058;5.05655;7.98706;-1.36948;3
MAGN;12.080;159173.061;-17.89756;-28.08776;-31.54506;3
LIGH;12.085;159173.066;1757.0;3
ACCE;12.088;159173.068;4.79798;8.06367;-1.58975;3
LIGH;12.097;159173.078;1757.0;3
ACCE;12.098;159173.078;4.57771;8.09240;-1.63763;3
MAGN;12.100;159173.081;-17.89756;-28.08776;-31.54506;3
LIGH;12.105;159173.086;1757.0;3
ACCE;12.108;159173.088;4.34787;8.18817;-1.78129;3
LIGH;12.115;159173.096;1306.0;3
ACCE;12.120;159173.098;3.61046;8.35098;-2.16436;3
MAGN;12.120;159173.101;-17.37218;-32.99078;-27.67375;3
LIGH;12.127;159173.108;1306.0;3
ACCE;12.128;159173.108;3.15077;8.52336;-2.35589;3
LIGH;12.135;159173.116;1306.0;3
ACCE;12.138;159173.118;2.72939;8.63828;-2.43251;3
MAGN;12.140;159173.121;-17.37218;-32.99078;-27.67375;3
LIGH;12.147;159173.128;1306.0;3
ACCE;12.149;159173.128;2.32716;8.63828;-2.58574;3
LIGH;12.154;159173.136;1306.0;3
ACCE;12.158;159173.138;1.64721;8.61913;-2.69108;3
MAGN;12.160;159173.141;-17.37218;-32.99078;-27.67375;3
LIGH;12.167;159173.148;1306.0;3
ACCE;12.169;159173.148;1.28329;8.61913;-2.91135;3
LIGH;12.175;159173.156;1063.0;3
ACCE;12.178;159173.158;0.95768;8.61913;-2.98796;3
MAGN;12.180;159173.161;-14.17550;-36.65145;-23.68064;3
LIGH;12.185;159173.166;1063.0;3
ACCE;12.188;159173.168;0.64165;8.70532;-3.13162;3
LIGH;12.195;159173.176;1063.0;3
ACCE;12.200;159173.178;-0.08619;9.02135;-3.49553;3
MAGN;12.200;159173.181;-14.17550;-36.65145;-23.68064;3
LIGH;12.208;159173.189;1063.0;3
ACCE;12.209;159173.188;-0.45011;9.08839;-3.67749;3
LIGH;12.215;159173.196;1063.0;3
ACCE;12.218;159173.198;-0.67038;9.17458;-3.52426;3
MAGN;12.220;159173.201;-14.17550;-36.65145;-23.68064;3
LIGH;12.227;159173.208;1063.0;3
ACCE;12.228;159173.208;-0.75657;9.04051;-3.56257;3
LIGH;12.235;159173.216;947.0;3
ACCE;12.238;159173.218;-0.71826;8.87770;-3.61046;3
MAGN;12.240;159173.221;-10.04353;-40.03961;-20.63449;3
LIGH;12.248;159173.228;947.0;3
ACCE;12.249;159173.228;-0.77572;8.75320;-3.62961;3
LIGH;12.254;159173.236;947.0;3
ACCE;12.260;159173.238;-0.89064;8.57124;-3.59130;3
MAGN;12.260;159173.241;-10.04353;-40.03961;-20.63449;3
LIGH;12.267;159173.248;947.0;3
ACCE;12.268;159173.248;-1.04387;8.16902;-3.69665;3
LIGH;12.275;159173.256;947.0;3
ACCE;12.280;159173.258;-1.23541;8.13071;-3.62003;3
MAGN;12.282;159173.261;-10.04353;-40.03961;-20.63449;3
LIGH;12.288;159173.269;947.0;3
ACCE;12.289;159173.268;-1.50356;8.11156;-3.71580;3
SOUN;12.294;1429.17;0.04362;66.77
LIGH;12.297;159173.276;971.0;3
ACCE;12.299;159173.278;-1.71425;8.03494;-3.65834;3
MAGN;12.300;159173.281;-5.85208;-42.83565;-17.87824;3
LIGH;12.307;159173.288;890.0;3
ACCE;12.308;159173.288;-1.97282;7.90087;-3.73495;3
LIGH;12.314;159173.296;890.0;3
ACCE;12.319;159173.298;-2.06859;7.79552;-3.67749;3
MAGN;12.320;159173.301;-5.85208;-42.83565;-17.87824;3
LIGH;12.327;159173.308;890.0;3
ACCE;12.328;159173.308;-2.20267;7.74764;-3.87861;3
LIGH;12.334;159173.316;890.0;3
ACCE;12.338;159173.318;-2.38462;7.78594;-3.89776;3
MAGN;12.340;159173.321;-5.85208;-42.83565;-17.87824;3
LIGH;12.345;159173.326;890.0;3
ACCE;12.348;159173.328;-2.69108;7.85298;-3.96480;3
LIGH;12.355;159173.336;890.0;3
ACCE;12.360;159173.338;-2.77727;7.84340;-3.90734;3
MAGN;12.360;159173.341;-1.84376;-44.14622;-15.79619;3
LIGH;12.368;159173.349;843.0;3
ACCE;12.369;159173.348;-2.83473;7.82425;-4.08930;3
LIGH;12.375;159173.356;843.0;3
ACCE;12.378;159173.358;-2.94966;7.81467;-4.27126;3
MAGN;12.380;159173.361;-1.84376;-44.14622;-15.79619;3
LIGH;12.387;159173.368;843.0;3
ACCE;12.388;159173.368;-3.19865;7.84340;-5.05655;3
LIGH;12.394;159173.376;843.0;3
ACCE;12.399;159173.378;-3.47638;7.94875;-5.19063;3
MAGN;12.400;159173.381;-1.84376;-44.14622;-15.79619;3
LIGH;12.407;159173.388;843.0;3
ACCE;12.408;159173.388;-3.69665;7.97748;-5.40132;3
LIGH;12.415;159173.396;843.0;3
ACCE;12.418;159173.398;-3.78284;8.00621;-5.54497;3
MAGN;12.420;159173.401;1.52191;-44.56488;-13.56745;3
LIGH;12.427;159173.408;820.0;3
ACCE;12.429;159173.408;-3.72538;7.96790;-5.74608;3
LIGH;12.438;159173.418;820.0;3
ACCE;12.440;159173.419;-3.58173;7.92960;-5.64074;3
MAGN;12.440;159173.421;1.52191;-44.56488;-13.56745;3
LIGH;12.448;159173.429;820.0;3
ACCE;12.449;159173.429;-3.45723;7.90087;-5.61201;3
GNSS;12.455;1491476631.000;39.993861;-0.073748;120.000;0.000;3.0;0.0;29;15
LIGH;12.466;159173.437;820.0;3
ACCE;12.467;159173.439;-3.32315;7.71891;-5.53539;3
MAGN;12.468;159173.442;1.52191;-44.56488;-13.56745;3
LIGH;12.469;159173.447;820.0;3
ACCE;12.470;159173.449;-3.25611;7.62314;-5.60243;3
GNSS;12.471;1491476631.000;39.993861;-0.073748;120.000;0.000;3.0;0.0;29;15
ACCE;12.481;159173.459;-3.18908;7.64229;-5.55455;3
MAGN;12.483;159173.463;4.70865;-45.62323;-12.44478;3
LIGH;12.483;159173.464;832.0;3
ACCE;12.489;159173.469;-3.18908;7.69975;-5.65989;3
LIGH;12.491;159173.472;809.0;3
LIGH;12.495;159173.476;809.0;3
ACCE;12.499;159173.478;-3.42850;7.91044;-6.00466;3
MAGN;12.500;159173.481;4.70865;-45.62323;-12.44478;3
LIGH;12.505;159173.486;809.0;3
ACCE;12.508;159173.488;-3.54342;7.96790;-6.09085;3
LIGH;12.514;159173.495;809.0;3
ACCE;12.520;159173.498;-3.55300;7.91044;-5.99508;3
MAGN;12.520;159173.501;4.70865;-45.62323;-12.44478;3
LIGH;12.527;159173.508;809.0;3
ACCE;12.528;159173.508;-3.52426;7.84340;-5.97593;3
LIGH;12.534;159173.515;809.0;3
ACCE;12.538;159173.518;-3.29442;7.61356;-5.80354;3
MAGN;12.540;159173.521;6.49543;-45.40875;-10.74947;3
LIGH;12.547;159173.528;809.0;3
ACCE;12.548;159173.528;-3.09331;7.53695;-5.73651;3
LIGH;12.554;159173.535;809.0;3
ACCE;12.558;159173.538;-2.82516;7.42203;-5.52582;3
MAGN;12.560;159173.541;6.49543;-45.40875;-10.74947;3
LIGH;12.567;159173.548;809.0;3
ACCE;12.568;159173.548;-2.57616;7.38372;-5.44920;3
LIGH;12.574;159173.555;809.0;3
ACCE;12.578;159173.558;-2.09732;7.36456;-5.44920;3
MAGN;12.580;159173.561;6.49543;-45.40875;-10.74947;3
LIGH;12.587;159173.568;809.0;3
ACCE;12.588;159173.568;-1.96325;7.44118;-5.60243;3
LIGH;12.594;159173.575;809.0;3
ACCE;12.598;159173.578;-1.82917;7.53695;-5.65032;3
MAGN;12.600;159173.581;6.30457;-45.00340;-9.77410;3
LIGH;12.607;159173.588;774.0;3
ACCE;12.608;159173.588;-1.68552;7.60398;-5.78439;3
LIGH;12.614;159173.595;809.0;3
ACCE;12.618;159173.598;-1.36948;7.66145;-5.83228;3
MAGN;12.620;159173.601;6.30457;-45.00340;-9.77410;3
LIGH;12.627;159173.608;809.0;3
ACCE;12.628;159173.608;-1.20668;7.68060;-5.95677;3
LIGH;12.634;159173.615;809.0;3
ACCE;12.638;159173.618;-1.02472;7.76679;-5.87058;3
MAGN;12.640;159173.621;6.30457;-45.00340;-9.77410;3
LIGH;12.647;159173.628;809.0;3
ACCE;12.648;159173.628;-0.91937;7.83383;-5.93762;3
LIGH;12.654;159173.635;809.0;3
ACCE;12.658;159173.638;-0.61292;7.89129;-6.08127;3
MAGN;12.660;159173.641;4.70311;-45.64134;-9.03650;3
LIGH;12.665;159173.646;809.0;3
ACCE;12.668;159173.648;-0.42138;8.07325;-6.34942;3
LIGH;12.674;159173.655;855.0;3
ACCE;12.678;159173.658;-0.31603;8.15944;-6.42604;3
MAGN;12.680;159173.661;4.70311;-45.64134;-9.03650;3
LIGH;12.687;159173.668;855.0;3
ACCE;12.688;159173.668;-0.00958;8.15944;-6.33985;3
LIGH;12.694;159173.675;855.0;3
ACCE;12.699;159173.678;0.19154;8.01579;-6.19619;3
MAGN;12.700;159173.681;4.70311;-45.64134;-9.03650;3
LIGH;12.707;159173.688;855.0;3
ACCE;12.708;159173.688;0.54588;7.87214;-6.25365;3
LIGH;12.714;159173.696;855.0;3
ACCE;12.719;159173.698;0.82361;7.81467;-6.13873;3
MAGN;12.720;159173.701;2.26950;-46.24854;-8.43197;3
LIGH;12.727;159173.708;855.0;3
ACCE;12.728;159173.708;1.05345;7.82425;-5.93762;3
LIGH;12.735;159173.716;936.0;3
SOUN;12.738;1348.43;0.04115;66.27
ACCE;12.741;159173.718;1.21625;7.83383;-5.75566;3
MAGN;12.742;159173.721;2.26950;-46.24854;-8.43197;3
LIGH;12.747;159173.728;936.0;3
ACCE;12.748;159173.728;1.39821;7.86256;-5.73651;3
LIGH;12.754;159173.736;936.0;3
ACCE;12.758;159173.738;1.54187;7.78594;-5.60243;3
MAGN;12.760;159173.741;2.26950;-46.24854;-8.43197;3
LIGH;12.765;159173.746;936.0;3
ACCE;12.768;159173.748;2.00155;7.62314;-5.39174;3
LIGH;12.777;159173.758;936.0;3
ACCE;12.780;159173.758;2.42293;7.56568;-5.15232;3
MAGN;12.780;159173.761;-0.93455;-46.22581;-8.46426;3
LIGH;12.785;159173.766;936.0;3
ACCE;12.788;159173.768;3.00712;7.55610;-5.07571;3
LIGH;12.797;159173.778;1132.0;3
ACCE;12.798;159173.778;3.42850;7.69975;-5.11401;3
MAGN;12.800;159173.781;-0.93455;-46.22581;-8.46426;3
LIGH;12.805;159173.786;1132.0;3
ACCE;12.808;159173.788;3.95522;8.19775;-5.47793;3
LIGH;12.817;159173.798;1132.0;3
ACCE;12.819;159173.798;4.16591;8.37971;-5.62159;3
MAGN;12.820;159173.801;-0.93455;-46.22581;-8.46426;3
LIGH;12.825;159173.806;1132.0;3
ACCE;12.828;159173.808;4.28083;8.48505;-5.96635;3
LIGH;12.835;159173.816;1132.0;3
ACCE;12.838;159173.818;4.31914;8.48505;-6.15789;3
MAGN;12.840;159173.821;-4.48629;-46.16361;-9.15600;3
LIGH;12.845;159173.826;1132.0;3
ACCE;12.848;159173.828;4.15633;8.29351;-6.00466;3
LIGH;12.857;159173.838;1595.0;3
ACCE;12.860;159173.838;4.10845;8.03494;-5.55455;3
MAGN;12.860;159173.841;-4.48629;-46.16361;-9.15600;3
LIGH;12.865;159173.846;1595.0;3
ACCE;12.868;159173.848;4.11803;7.67102;-5.16190;3
LIGH;12.877;159173.858;1595.0;3
ACCE;12.878;159173.858;4.23295;7.23049;-4.51068;3
MAGN;12.880;159173.861;-4.48629;-46.16361;-9.15600;3
LIGH;12.885;159173.866;1595.0;3
ACCE;12.888;159173.868;4.98952;6.51223;-3.08373;3
LIGH;12.897;159173.878;1595.0;3
ACCE;12.899;159173.878;5.41090;6.22492;-2.25055;3
MAGN;12.900;159173.881;-8.18501;-45.16810;-11.39246;3
LIGH;12.908;159173.886;1595.0;3
ACCE;12.909;159173.888;6.05254;5.94720;-1.55144;3
ACCE;12.920;159173.899;7.64229;5.61201;-1.05345;3
LIGH;12.923;159173.902;2681.0;3
MAGN;12.924;159173.903;-8.18501;-45.16810;-11.39246;3
LIGH;12.926;159173.907;2681.0;3
ACCE;12.929;159173.909;8.26478;5.69820;-1.16837;3
LIGH;12.938;159173.919;2681.0;3
ACCE;12.939;159173.918;8.57124;5.90889;-1.15879;3
MAGN;12.941;159173.922;-8.18501;-45.16810;-11.39246;3
LIGH;12.946;159173.927;2681.0;3
ACCE;12.950;159173.928;8.57124;6.04296;-1.23541;3
LIGH;12.957;159173.938;2681.0;3
ACCE;12.960;159173.938;8.12113;5.87058;-1.20668;3
MAGN;12.960;159173.941;-12.23210;-43.56778;-14.50300;3
LIGH;12.965;159173.946;2681.0;3
ACCE;12.968;159173.948;7.77637;5.65032;-0.92895;3
LIGH;12.975;159173.956;1618.0;3
ACCE;12.980;159173.958;7.35499;5.23851;-0.17238;3
MAGN;12.980;159173.961;-12.23210;-43.56778;-14.50300;3
LIGH;12.985;159173.966;4115.0;3
ACCE;12.988;159173.968;7.05811;4.74052;0.47884;3
LIGH;12.995;159173.976;4115.0;3
ACCE;13.000;159173.978;6.79953;3.86903;2.12605;3
MAGN;13.002;159173.982;-12.23210;-43.56778;-14.50300;3
LIGH;13.006;159173.987;4115.0;3
ACCE;13.009;159173.988;6.74207;3.60088;2.77727;3
LIGH;13.016;159173.997;4115.0;3
ACCE;13.019;159173.998;6.66546;3.45723;3.51469;3
WIFI;13.019;159173.922;WAP123;20:17:FF:FF:F1:23;-65
WIFI;13.019;159173.922;WAP130;20:17:FF:FF:F1:30;-64
WIFI;13.019;159173.922;WAP129;20:17:FF:FF:F1:29;-65
WIFI;13.019;159173.922;WAP122;20:17:FF:FF:F1:22;-64
WIFI;13.019;159173.922;WAP108;20:17:FF:FF:F1:08;-82
WIFI;13.019;159173.922;WAP312;20:17:FF:FF:F3:12;-83
WIFI;13.019;159173.922;WAP012;20:17:FF:FF:F0:12;-77
WIFI;13.019;159173.922;WAP105;20:17:FF:FF:F1:05;-92
WIFI;13.019;159173.922;WAP165;20:17:FF:FF:F1:65;-74
WIFI;13.019;159173.922;WAP309;20:17:FF:FF:F3:09;-91
WIFI;13.019;159173.922;WAP315;20:17:FF:FF:F3:15;-81
WIFI;13.019;159173.922;WAP114;20:17:FF:FF:F1:14;-70
WIFI;13.019;159173.922;WAP181;20:17:FF:FF:F1:81;-87
WIFI;13.019;159173.922;WAP132;20:17:FF:FF:F1:32;-87
WIFI;13.019;159173.922;WAP116;20:17:FF:FF:F1:16;-90
WIFI;13.019;159173.922;WAP318;20:17:FF:FF:F3:18;-69
WIFI;13.019;159173.922;WAP272;20:17:FF:FF:F2:72;-89
WIFI;13.019;159173.922;WAP320;20:17:FF:FF:F3:20;-90
WIFI;13.019;159173.922;WAP067;20:17:FF:FF:F0:67;-78
WIFI;13.019;159173.922;WAP211;20:17:FF:FF:F2:11;-87
WIFI;13.019;159173.922;WAP267;20:17:FF:FF:F2:67;-77
WIFI;13.019;159173.922;WAP180;20:17:FF:FF:F1:80;-78
WIFI;13.019;159173.922;WAP044;20:17:FF:FF:F0:44;-85
WIFI;13.019;159173.922;WAP015;20:17:FF:FF:F0:15;-80
WIFI;13.019;159173.922;WAP111;20:17:FF:FF:F1:11;-81
WIFI;13.019;159173.922;WAP133;20:17:FF:FF:F1:33;-91
WIFI;13.019;159173.922;WAP266;20:17:FF:FF:F2:66;-86
WIFI;13.019;159173.922;WAP125;20:17:FF:FF:F1:25;-86
WIFI;13.019;159173.922;WAP126;20:17:FF:FF:F1:26;-91
MAGN;13.039;159174.004;-13.50046;-40.76722;-19.40640;3
LIGH;13.041;159174.010;4115.0;3
ACCE;13.041;159174.010;6.55054;3.04542;4.65433;3
LIGH;13.041;159174.018;4115.0;3
ACCE;13.042;159174.019;6.54096;2.77727;5.13317;3
MAGN;13.042;159174.021;-13.50046;-40.76722;-19.40640;3
LIGH;13.048;159174.026;5398.0;3
ACCE;13.049;159174.028;6.65588;2.61447;5.42047;3
ACCE;13.061;159174.038;6.81869;2.48039;5.66947;3
MAGN;13.062;159174.042;-13.50046;-40.76722;-19.40640;3
LIGH;13.063;159174.044;5398.0;3
LIGH;13.067;159174.048;5398.0;3
ACCE;13.068;159174.048;6.90488;2.30801;5.86101;3
LIGH;13.078;159174.058;5398.0;3
MAGN;13.080;159174.061;-12.68971;-38.39891;-23.82760;3
ACCE;13.081;159174.060;6.92403;2.18351;6.11000;3
LIGH;13.085;159174.066;5398.0;3
ACCE;13.088;159174.068;6.84742;2.05901;6.18662;3
LIGH;13.098;159174.079;5109.0;3
ACCE;13.099;159174.078;6.80911;1.93451;6.39731;3
MAGN;13.101;159174.082;-12.68971;-38.39891;-23.82760;3
LIGH;13.105;159174.086;5988.0;3
ACCE;13.108;159174.088;6.71334;1.81002;6.56969;3
LIGH;13.117;159174.098;5988.0;3
ACCE;13.120;159174.098;6.83784;1.73340;6.82826;3
MAGN;13.120;159174.101;-12.68971;-38.39891;-23.82760;3
LIGH;13.125;159174.106;5988.0;3
ACCE;13.128;159174.108;6.79953;1.75256;6.73250;3
LIGH;13.137;159174.118;5988.0;3
ACCE;13.139;159174.118;6.64630;1.71425;6.69419;3
MAGN;13.140;159174.121;-11.28579;-35.13797;-27.57605;3
LIGH;13.145;159174.126;5988.0;3
ACCE;13.148;159174.128;6.35900;1.56102;6.73250;3
LIGH;13.155;159174.136;5988.0;3
ACCE;13.158;159174.138;6.22492;1.44610;6.96234;3
MAGN;13.160;159174.141;-11.28579;-35.13797;-27.57605;3
LIGH;13.165;159174.146;6022.0;3
ACCE;13.168;159174.148;6.05254;1.37906;7.04853;3
LIGH;13.177;159174.158;6022.0;3
ACCE;13.179;159174.158;5.91847;1.26414;7.21134;3
SOUN;13.179;1918.21;0.05854;69.33
MAGN;13.183;159174.161;-11.28579;-35.13797;-27.57605;3
LIGH;13.185;159174.166;6022.0;3
ACCE;13.188;159174.168;5.69820;0.97683;7.58483;3
LIGH;13.197;159174.178;6022.0;3
ACCE;13.198;159174.178;5.54497;0.84276;7.80510;3
MAGN;13.200;159174.181;-9.30830;-32.79487;-30.43142;3
LIGH;13.205;159174.186;6022.0;3
ACCE;13.208;159174.188;5.38217;0.73741;7.86256;3
LIGH;13.217;159174.198;6022.0;3
ACCE;13.218;159174.198;5.24809;0.70868;8.01579;3
MAGN;13.220;159174.201;-9.30830;-32.79487;-30.43142;3
LIGH;13.225;159174.206;5756.0;3
ACCE;13.228;159174.208;4.93206;0.57461;8.08282;3
LIGH;13.237;159174.218;5756.0;3
ACCE;13.240;159174.218;4.77883;0.50757;8.23605;3
MAGN;13.240;159174.221;-9.30830;-32.79487;-30.43142;3
LIGH;13.244;159174.226;5756.0;3
ACCE;13.248;159174.228;4.65433;0.39265;8.22648;3
LIGH;13.257;159174.238;5756.0;3
ACCE;13.258;159174.238;4.45322;0.24900;8.29351;3
MAGN;13.260;159174.241;-6.65011;-29.77788;-33.66877;3
LIGH;13.265;159174.246;5756.0;3
ACCE;13.268;159174.248;4.08930;-0.00958;8.47547;3
LIGH;13.277;159174.258;5756.0;3
ACCE;13.280;159174.258;3.92649;-0.12450;8.68616;3
MAGN;13.280;159174.261;-6.65011;-29.77788;-33.66877;3
LIGH;13.285;159174.266;5340.0;3
ACCE;13.288;159174.268;3.76368;-0.25857;8.79151;3
LIGH;13.298;159174.279;5340.0;3
ACCE;13.299;159174.278;3.60088;-0.35434;8.94474;3
MAGN;13.300;159174.281;-6.65011;-29.77788;-33.66877;3
LIGH;13.305;159174.286;5340.0;3
ACCE;13.308;159174.288;3.28484;-0.55545;9.17458;3
LIGH;13.315;159174.296;5340.0;3
ACCE;13.318;159174.298;3.16992;-0.66080;9.36612;3
MAGN;13.320;159174.301;-3.48540;-27.38714;-36.43875;3
LIGH;13.325;159174.306;5340.0;3
ACCE;13.328;159174.308;3.12204;-0.70868;9.44273;3
LIGH;13.337;159174.318;5340.0;3
ACCE;13.338;159174.318;3.10289;-0.80445;9.50977;3
MAGN;13.340;159174.321;-3.48540;-27.38714;-36.43875;3
LIGH;13.345;159174.326;5745.0;3
ACCE;13.348;159174.328;3.12204;-0.85234;9.38527;3
LIGH;13.357;159174.338;4866.0;3
ACCE;13.359;159174.338;3.08373;-0.93853;9.30866;3
MAGN;13.360;159174.341;-3.48540;-27.38714;-36.43875;3
LIGH;13.365;159174.346;4866.0;3
ACCE;13.368;159174.348;2.96881;-1.02472;9.13627;3
LIGH;13.377;159174.358;4866.0;3
ACCE;13.378;159174.358;2.74854;-1.20668;9.19373;3
MAGN;13.380;159174.361;-0.26323;-24.75406;-38.32175;3
LIGH;13.385;159174.366;4866.0;3
ACCE;13.388;159174.368;2.69108;-1.29287;9.21289;3
LIGH;13.395;159174.376;4866.0;3
ACCE;13.398;159174.378;2.62405;-1.38864;9.33739;3
MAGN;13.400;159174.381;-0.26323;-24.75406;-38.32175;3
LIGH;13.407;159174.388;4866.0;3
ACCE;13.408;159174.388;2.56658;-1.49398;9.38527;3
LIGH;13.414;159174.396;4439.0;3
ACCE;13.418;159174.398;2.48997;-1.65679;9.52892;3
MAGN;13.420;159174.401;-0.26323;-24.75406;-38.32175;3
LIGH;13.427;159174.408;4439.0;3
ACCE;13.428;159174.408;2.47082;-1.79086;9.50977;3
LIGH;13.435;159174.416;4439.0;3
ACCE;13.438;159174.418;2.43251;-1.92494;9.67257;3
MAGN;13.440;159174.421;2.56889;-22.26146;-39.70995;3
LIGH;13.448;159174.429;4439.0;3
ACCE;13.451;159174.428;2.38462;-2.03986;9.69173;3
GNSS;13.456;1491476632.000;39.993860;-0.073749;120.000;0.000;3.0;0.0;29;15
LIGH;13.459;159174.439;4439.0;3
ACCE;13.460;159174.438;2.29843;-2.25055;9.95988;3
MAGN;13.462;159174.442;2.56889;-22.26146;-39.70995;3
GNSS;13.468;1491476632.000;39.993860;-0.073749;120.000;0.000;3.0;0.0;29;15
LIGH;13.472;159174.452;4600.0;3
ACCE;13.475;159174.449;2.27928;-2.33674;9.99819;3
LIGH;13.476;159174.457;3988.0;3
ACCE;13.480;159174.459;2.31759;-2.36547;10.04607;3
MAGN;13.482;159174.461;2.56889;-22.26146;-39.70995;3
LIGH;13.488;159174.468;3988.0;3
ACCE;13.489;159174.469;2.30801;-2.41336;9.97903;3
LIGH;13.495;159174.476;3988.0;3
ACCE;13.499;159174.478;2.40378;-2.49955;9.94073;3
MAGN;13.500;159174.481;5.06639;-19.58455;-40.92023;3
LIGH;13.507;159174.488;3988.0;3
ACCE;13.509;159174.488;2.51870;-2.59531;9.88326;3
LIGH;13.516;159174.497;3988.0;3
ACCE;13.518;159174.498;2.58574;-2.62405;9.93115;3
MAGN;13.520;159174.501;5.06639;-19.58455;-40.92023;3
LIGH;13.528;159174.509;3988.0;3
ACCE;13.529;159174.508;2.63362;-2.69108;9.77792;3
LIGH;13.535;159174.516;3664.0;3
ACCE;13.538;159174.518;2.53785;-2.78685;9.59596;3
MAGN;13.540;159174.521;5.06639;-19.58455;-40.92023;3
LIGH;13.547;159174.528;3664.0;3
ACCE;13.548;159174.528;2.53785;-2.86347;9.46189;3
LIGH;13.555;159174.536;3664.0;3
ACCE;13.560;159174.538;2.56658;-2.94966;9.50977;3
MAGN;13.560;159174.541;7.15433;-16.68982;-42.97535;3
LIGH;13.567;159174.548;3664.0;3
ACCE;13.569;159174.548;2.71024;-3.21781;9.66300;3
LIGH;13.575;159174.556;3664.0;3
ACCE;13.578;159174.558;2.84431;-3.35188;9.77792;3
MAGN;13.580;159174.561;7.15433;-16.68982;-42.97535;3
LIGH;13.587;159174.568;3664.0;3
ACCE;13.588;159174.568;2.98796;-3.45723;9.77792;3
LIGH;13.595;159174.576;3421.0;3
ACCE;13.600;159174.578;3.11246;-3.55300;10.01734;3
MAGN;13.600;159174.581;7.15433;-16.68982;-42.97535;3
LIGH;13.607;159174.588;3421.0;3
ACCE;13.608;159174.588;3.40934;-3.73495;10.20888;3
LIGH;13.615;159174.596;3421.0;3
ACCE;13.618;159174.598;3.54342;-3.78284;10.40041;3
MAGN;13.620;159174.601;8.35128;-13.39113;-44.30359;3
LIGH;13.627;159174.608;3421.0;3
ACCE;13.628;159174.608;3.69665;-3.88818;10.34295;3
LIGH;13.634;159174.615;3421.0;3
ACCE;13.638;159174.618;3.83072;-4.00311;10.42914;3
MAGN;13.640;159174.621;8.35128;-13.39113;-44.30359;3
LIGH;13.645;159174.626;3421.0;3
ACCE;13.648;159174.628;3.97437;-4.03184;10.33337;3
LIGH;13.654;159174.635;3248.0;3
ACCE;13.658;159174.638;4.11803;-4.03184;10.29507;3
MAGN;13.660;159174.641;8.35128;-13.39113;-44.30359;3
LIGH;13.667;159174.648;3248.0;3
ACCE;13.668;159174.648;4.25210;-4.00311;10.11311;3
LIGH;13.675;159174.656;3248.0;3
ACCE;13.680;159174.658;4.66391;-3.86903;9.83538;3
MAGN;13.680;159174.661;7.65443;-10.01149;-46.08813;3
LIGH;13.687;159174.668;3248.0;3
ACCE;13.688;159174.668;4.91290;-3.78284;9.55765;3
LIGH;13.694;159174.675;3248.0;3
ACCE;13.699;159174.678;5.20021;-3.71580;9.50019;3
MAGN;13.700;159174.681;7.65443;-10.01149;-46.08813;3
LIGH;13.707;159174.688;3248.0;3
ACCE;13.708;159174.688;5.39174;-3.62003;9.24162;3
LIGH;13.715;159174.696;3225.0;3
ACCE;13.719;159174.698;5.49709;-3.55300;9.15543;3
MAGN;13.720;159174.701;7.65443;-10.01149;-46.08813;3
LIGH;13.727;159174.708;3225.0;3
ACCE;13.728;159174.708;5.91847;-3.40934;9.04051;3
SOUN;13.730;3824.92;0.11673;75.32
LIGH;13.735;159174.716;3225.0;3
ACCE;13.738;159174.718;6.16746;-3.33273;9.26077;3
MAGN;13.740;159174.721;3.73255;-7.95960;-46.71659;3
LIGH;13.747;159174.728;3225.0;3
ACCE;13.749;159174.728;6.38773;-3.23696;9.15543;3
LIGH;13.754;159174.736;3225.0;3
ACCE;13.759;159174.738;6.56011;-3.21781;8.96389;3
MAGN;13.760;159174.741;3.73255;-7.95960;-46.71659;3
LIGH;13.767;159174.748;3225.0;3
ACCE;13.768;159174.748;6.96234;-2.92093;8.67659;3
LIGH;13.775;159174.756;3225.0;3
ACCE;13.778;159174.758;7.16345;-2.61447;8.61913;3
MAGN;13.780;159174.761;3.73255;-7.95960;-46.71659;3
LIGH;13.787;159174.768;3202.0;3
ACCE;13.788;159174.768;7.32626;-2.29843;8.44674;3
LIGH;13.795;159174.776;3202.0;3
ACCE;13.798;159174.778;7.63272;-1.59933;8.05409;3
MAGN;13.800;159174.781;-1.54082;-7.43084;-46.47091;3
LIGH;13.805;159174.786;3202.0;3
ACCE;13.808;159174.788;7.71891;-1.33118;7.57525;3
LIGH;13.814;159174.796;3202.0;3
ACCE;13.819;159174.798;7.87214;-1.06303;7.20176;3
MAGN;13.820;159174.801;-1.54082;-7.43084;-46.47091;3
LIGH;13.827;159174.808;3202.0;3
ACCE;13.828;159174.808;8.03494;-0.80445;6.73250;3
LIGH;13.835;159174.816;3202.0;3
ACCE;13.838;159174.818;8.37971;-0.26815;6.13873;3
MAGN;13.840;159174.821;-1.54082;-7.43084;-46.47091;3
LIGH;13.847;159174.828;3155.0;3
ACCE;13.849;159174.829;8.45632;-0.26815;5.71735;3
LIGH;13.855;159174.836;3155.0;3
ACCE;13.858;159174.838;8.47547;0.30646;5.47793;3
MAGN;13.860;159174.841;-8.18310;-10.06174;-45.07322;3
LIGH;13.867;159174.848;3155.0;3
ACCE;13.868;159174.848;8.38928;0.70868;5.06613;3
LIGH;13.875;159174.856;3155.0;3
ACCE;13.878;159174.858;8.14029;1.57060;4.28083;3
MAGN;13.880;159174.861;-8.18310;-10.06174;-45.07322;3
LIGH;13.887;159174.868;3155.0;3
ACCE;13.888;159174.868;8.01579;2.01113;3.74453;3
LIGH;13.895;159174.876;3155.0;3
ACCE;13.898;159174.878;7.92002;2.43251;3.40934;3
MAGN;13.900;159174.881;-8.18310;-10.06174;-45.07322;3
LIGH;13.907;159174.888;2762.0;3
ACCE;13.908;159174.888;7.84340;2.88262;3.11246;3
LIGH;13.915;159174.896;2762.0;3
ACCE;13.918;159174.898;7.78594;3.76368;3.18908;3
MAGN;13.920;159174.901;-14.33859;-13.93858;-41.66226;3
LIGH;13.927;159174.908;2762.0;3
ACCE;13.928;159174.908;7.72848;3.95522;2.94008;3
LIGH;13.935;159174.916;2762.0;3
ACCE;13.938;159174.918;7.57525;4.07972;2.86347;3
MAGN;13.940;159174.921;-14.33859;-13.93858;-41.66226;3
LIGH;13.947;159174.928;2762.0;3
ACCE;13.948;159174.928;7.38372;4.20422;2.57616;3
LIGH;13.955;159174.936;2762.0;3
ACCE;13.958;159174.938;6.95276;4.46279;2.03986;3
MAGN;13.960;159174.941;-14.33859;-13.93858;-41.66226;3
LIGH;13.965;159174.946;2277.0;3
ACCE;13.968;159174.948;6.83784;4.67348;1.75256;3
LIGH;13.975;159174.956;2277.0;3
ACCE;13.978;159174.958;6.75165;4.92248;1.54187;3
MAGN;13.980;159174.961;-18.74851;-18.98221;-37.66350;3
LIGH;13.987;159174.968;2277.0;3
ACCE;13.988;159174.968;6.69419;5.16190;1.21625;3
LIGH;13.995;159174.976;2277.0;3
ACCE;13.998;159174.978;6.56011;5.78439;0.82361;3
MAGN;14.000;159174.981;-18.74851;-18.98221;-37.66350;3
LIGH;14.007;159174.988;2277.0;3
ACCE;14.009;159174.989;6.40688;6.14831;0.67038;3
LIGH;14.015;159174.996;2277.0;3
ACCE;14.018;159174.998;6.15789;6.45477;0.47884;3
MAGN;14.020;159175.001;-18.74851;-18.98221;-37.66350;3
LIGH;14.028;159175.008;1757.0;3
ACCE;14.032;159175.008;5.58328;6.97192;-0.41180;3
LIGH;14.035;159175.016;1757.0;3
ACCE;14.040;159175.018;5.36301;7.25922;-0.50757;3
MAGN;14.041;159175.022;-20.61402;-24.81824;-33.32912;3
LIGH;14.045;159175.026;1757.0;3
ACCE;14.049;159175.028;5.29597;7.43160;-0.65122;3
LIGH;14.057;159175.038;1757.0;3
ACCE;14.060;159175.038;5.25767;7.48906;-0.63207;3
MAGN;14.060;159175.041;-20.61402;-24.81824;-33.32912;3
LIGH;14.065;159175.046;1757.0;3
ACCE;14.068;159175.048;5.16190;7.45076;-1.07260;3
LIGH;14.077;159175.058;1757.0;3
ACCE;14.079;159175.058;5.04698;7.49864;-1.08218;3
MAGN;14.081;159175.061;-20.61402;-24.81824;-33.32912;3
LIGH;14.085;159175.066;1895.0;3
ACCE;14.088;159175.068;4.83629;7.46991;-1.30245;3
LIGH;14.097;159175.078;1398.0;3
ACCE;14.099;159175.078;4.50110;7.49864;-1.49398;3
MAGN;14.100;159175.081;-20.22853;-30.94037;-29.08039;3
LIGH;14.105;159175.086;1398.0;3
ACCE;14.108;159175.088;3.54342;7.68060;-2.00155;3
LIGH;14.117;159175.098;1398.0;3
ACCE;14.119;159175.098;3.02627;7.79552;-2.05901;3
MAGN;14.120;159175.101;-20.22853;-30.94037;-29.08039;3
LIGH;14.125;159175.106;1398.0;3
ACCE;14.128;159175.108;2.61447;7.92960;-2.17394;3
LIGH;14.135;159175.116;1398.0;3
ACCE;14.140;159175.118;2.06859;8.15944;-2.16436;3
MAGN;14.141;159175.121;-20.22853;-30.94037;-29.08039;3
LIGH;14.145;159175.126;1398.0;3
ACCE;14.149;159175.128;1.87705;8.16902;-2.28886;3
LIGH;14.157;159175.138;1156.0;3
ACCE;14.158;159175.138;1.70467;8.15944;-2.43251;3
MAGN;14.160;159175.141;-17.88000;-36.21077;-24.81391;3
LIGH;14.165;159175.146;1156.0;3
ACCE;14.168;159175.148;1.45567;8.18817;-2.78685;3
LIGH;14.178;159175.159;1156.0;3
ACCE;14.180;159175.158;0.99599;8.48505;-3.20823;3
MAGN;14.181;159175.162;-17.88000;-36.21077;-24.81391;3
LIGH;14.185;159175.166;1156.0;3
ACCE;14.189;159175.168;0.59376;8.62870;-3.44765;3
LIGH;14.198;159175.179;1156.0;3
ACCE;14.199;159175.178;0.22027;8.68616;-3.53384;3
MAGN;14.200;159175.181;-17.88000;-36.21077;-24.81391;3
LIGH;14.205;159175.186;1156.0;3
ACCE;14.208;159175.188;-0.08619;8.51378;-3.90734;3
LIGH;14.218;159175.199;994.0;3
ACCE;14.219;159175.198;-0.47884;8.38928;-3.52426;3
MAGN;14.220;159175.201;-13.42972;-40.51523;-20.62591;3
LIGH;14.225;159175.206;994.0;3
ACCE;14.228;159175.208;-0.53630;8.31267;-3.39019;3
LIGH;14.238;159175.219;994.0;3
ACCE;14.240;159175.218;-0.62249;8.09240;-3.33273;3
MAGN;14.241;159175.221;-13.42972;-40.51523;-20.62591;3
LIGH;14.245;159175.226;994.0;3
ACCE;14.248;159175.228;-0.81403;7.87214;-3.59130;3
LIGH;14.258;159175.239;994.0;3
ACCE;14.259;159175.238;-1.52271;7.75721;-3.69665;3
MAGN;14.260;159175.241;-13.42972;-40.51523;-20.62591;3
LIGH;14.265;159175.246;994.0;3
ACCE;14.268;159175.248;-1.93451;7.77637;-3.74453;3
LIGH;14.278;159175.259;890.0;3
ACCE;14.280;159175.258;-2.27928;7.75721;-3.75411;3
MAGN;14.281;159175.261;-7.29943;-43.06028;-17.30243;3
SOUN;14.281;3655.29;0.11155;74.93
LIGH;14.285;159175.266;890.0;3
ACCE;14.288;159175.268;-2.58574;7.69975;-3.84030;3
LIGH;14.295;159175.276;890.0;3
ACCE;14.299;159175.278;-3.44765;7.40287;-4.16591;3
MAGN;14.300;159175.281;-7.29943;-43.06028;-17.30243;3
LIGH;14.305;159175.286;890.0;3
ACCE;14.308;159175.288;-3.93607;7.33583;-4.39575;3
LIGH;14.317;159175.298;890.0;3
ACCE;14.320;159175.298;-4.31914;7.36456;-4.29041;3
MAGN;14.322;159175.303;-7.29943;-43.06028;-17.30243;3
LIGH;14.328;159175.309;890.0;3
ACCE;14.329;159175.309;-4.70221;7.35499;-4.34787;3
LIGH;14.337;159175.318;832.0;3
ACCE;14.338;159175.318;-4.90333;7.06768;-4.52983;3
MAGN;14.340;159175.321;-0.28128;-44.48295;-14.34739;3
LIGH;14.345;159175.326;832.0;3
ACCE;14.349;159175.328;-4.84586;6.86657;-4.85544;3
LIGH;14.357;159175.338;832.0;3
ACCE;14.358;159175.338;-4.84586;6.78996;-5.06613;3
MAGN;14.360;159175.341;-0.28128;-44.48295;-14.34739;3
LIGH;14.365;159175.346;832.0;3
ACCE;14.368;159175.348;-4.96079;6.85699;-5.35344;3
LIGH;14.378;159175.359;832.0;3
ACCE;14.380;159175.358;-5.23851;6.79953;-5.44920;3
MAGN;14.381;159175.361;-0.28128;-44.48295;-14.34739;3
LIGH;14.385;159175.366;832.0;3
ACCE;14.388;159175.368;-5.45878;6.76123;-5.60243;3
LIGH;14.398;159175.379;809.0;3
ACCE;14.399;159175.378;-5.77481;6.65588;-5.57370;3
MAGN;14.400;159175.381;5.45519;-44.31695;-11.68824;3
LIGH;14.405;159175.386;809.0;3
ACCE;14.408;159175.388;-5.98550;6.52181;-5.38217;3
LIGH;14.417;159175.398;809.0;3
ACCE;14.418;159175.398;-6.22492;5.84185;-5.05655;3
MAGN;14.420;159175.401;5.45519;-44.31695;-11.68824;3
LIGH;14.425;159175.406;809.0;3
ACCE;14.428;159175.408;-6.32069;5.57370;-5.06613;3
LIGH;14.437;159175.418;809.0;3
ACCE;14.440;159175.418;-6.36858;5.28640;-4.90333;3
MAGN;14.440;159175.421;5.45519;-44.31695;-11.68824;3
LIGH;14.449;159175.429;809.0;3
ACCE;14.452;159175.429;-6.22492;5.11401;-4.82671;3
LIGH;14.461;159175.440;809.0;3
ACCE;14.463;159175.439;-6.20577;5.14275;-4.81713;3
MAGN;14.467;159175.443;10.63962;-43.23954;-9.70515;3
LIGH;14.468;159175.447;797.0;3
GNSS;14.469;1491476633.000;39.993862;-0.073748;120.000;0.000;3.0;0.0;29;14
ACCE;14.472;159175.450;-6.19619;5.21936;-5.11401;3
GNSS;14.473;1491476633.000;39.993862;-0.073748;120.000;0.000;3.0;0.0;29;14
LIGH;14.476;159175.457;797.0;3
ACCE;14.481;159175.459;-6.49307;5.23851;-5.43005;3
MAGN;14.482;159175.462;10.63962;-43.23954;-9.70515;3
LIGH;14.486;159175.467;797.0;3
ACCE;14.489;159175.468;-6.51223;5.16190;-5.65989;3
LIGH;14.498;159175.479;797.0;3
ACCE;14.499;159175.478;-6.43561;4.95121;-5.71735;3
MAGN;14.500;159175.481;10.63962;-43.23954;-9.70515;3
LIGH;14.504;159175.485;797.0;3
ACCE;14.508;159175.488;-6.43561;4.67348;-5.86101;3
LIGH;14.516;159175.498;797.0;3
ACCE;14.520;159175.498;-6.33027;4.50110;-5.83228;3
MAGN;14.520;159175.501;14.20336;-42.03037;-7.14403;3
LIGH;14.524;159175.505;797.0;3
ACCE;14.528;159175.508;-5.99508;4.37660;-5.57370;3
LIGH;14.536;159175.518;797.0;3
ACCE;14.540;159175.518;-5.85143;4.21380;-5.33428;3
MAGN;14.540;159175.521;14.20336;-42.03037;-7.14403;3
LIGH;14.544;159175.525;797.0;3
ACCE;14.549;159175.528;-5.63116;4.04141;-5.27682;3
LIGH;14.557;159175.538;797.0;3
ACCE;14.558;159175.538;-5.34386;3.84030;-5.34386;3
MAGN;14.560;159175.541;14.20336;-42.03037;-7.14403;3
LIGH;14.564;159175.545;797.0;3
ACCE;14.568;159175.548;-5.43963;3.80199;-6.22492;3
LIGH;14.577;159175.558;797.0;3
ACCE;14.580;159175.558;-5.55455;3.94564;-6.78996;3
MAGN;14.580;159175.561;16.31084;-41.77506;-4.13401;3
LIGH;14.584;159175.565;774.0;3
ACCE;14.589;159175.569;-5.55455;4.16591;-7.53695;3
LIGH;14.597;159175.578;774.0;3
ACCE;14.600;159175.578;-5.83228;4.45322;-8.33182;3
MAGN;14.600;159175.581;16.31084;-41.77506;-4.13401;3
LIGH;14.604;159175.585;774.0;3
ACCE;14.608;159175.588;-5.88016;4.44364;-8.62870;3
LIGH;14.615;159175.596;774.0;3
ACCE;14.618;159175.598;-5.72693;4.35745;-8.54251;3
MAGN;14.620;159175.601;16.31084;-41.77506;-4.13401;3
LIGH;14.624;159175.605;774.0;3
ACCE;14.628;159175.608;-5.39174;4.21380;-8.45632;3
LIGH;14.637;159175.618;774.0;3
ACCE;14.640;159175.618;-4.43406;3.78284;-8.24563;3
MAGN;14.640;159175.621;16.57024;-41.71861;0.39512;3
LIGH;14.645;159175.626;762.0;3
ACCE;14.648;159175.628;-3.98395;3.59130;-8.23605;3
LIGH;14.657;159175.638;762.0;3
ACCE;14.658;159175.638;-3.38061;3.28484;-8.09240;3
MAGN;14.660;159175.641;16.57024;-41.71861;0.39512;3
LIGH;14.664;159175.645;762.0;3
ACCE;14.668;159175.648;-2.68151;2.99754;-8.25521;3
LIGH;14.674;159175.655;762.0;3
ACCE;14.680;159175.658;-2.03028;3.39977;-8.86812;3
MAGN;14.680;159175.661;16.57024;-41.71861;0.39512;3
LIGH;14.687;159175.668;762.0;3
ACCE;14.688;159175.668;-1.95367;3.61046;-9.31823;3
LIGH;14.695;159175.676;762.0;3
ACCE;14.699;159175.678;-2.00155;3.77326;-9.74919;3
MAGN;14.700;159175.681;12.86128;-42.23316;5.94379;3
LIGH;14.707;159175.688;751.0;3
ACCE;14.708;159175.688;-2.03028;3.78284;-10.11311;3
LIGH;14.715;159175.696;751.0;3
ACCE;14.718;159175.698;-1.35033;3.54342;-9.97903;3
MAGN;14.720;159175.701;12.86128;-42.23316;5.94379;3
SOUN;14.722;3986.80;0.12167;75.68
LIGH;14.729;159175.709;751.0;3
ACCE;14.729;159175.708;-1.02472;3.41892;-9.92157;3
LIGH;14.735;159175.716;751.0;3
ACCE;14.738;159175.718;-0.63207;3.24654;-9.78750;3
MAGN;14.740;159175.721;12.86128;-42.23316;5.94379;3
LIGH;14.745;159175.726;751.0;3
ACCE;14.749;159175.728;-0.16281;3.11246;-9.55765;3
LIGH;14.755;159175.736;751.0;3
ACCE;14.760;159175.738;0.97683;2.87304;-8.70532;3
MAGN;14.760;159175.741;5.67115;-42.93041;11.31067;3
LIGH;14.765;159175.746;762.0;3
ACCE;14.768;159175.748;1.58017;2.74854;-8.58082;3
LIGH;14.774;159175.756;762.0;3
ACCE;14.778;159175.758;2.33674;2.73897;-8.28394;3
MAGN;14.780;159175.761;5.67115;-42.93041;11.31067;3
LIGH;14.785;159175.766;762.0;3
ACCE;14.788;159175.768;3.09331;2.89220;-8.07325;3
LIGH;14.795;159175.776;762.0;3
ACCE;14.798;159175.778;4.49152;2.98796;-7.94875;3
MAGN;14.800;159175.781;5.67115;-42.93041;11.31067;3
LIGH;14.807;159175.788;762.0;3
ACCE;14.808;159175.788;5.11401;2.83473;-8.25521;3
LIGH;14.815;159175.796;762.0;3
ACCE;14.818;159175.798;5.63116;2.73897;-8.47547;3
MAGN;14.820;159175.801;-4.01021;-42.58760;15.19090;3
LIGH;14.827;159175.808;705.0;3
ACCE;14.828;159175.808;6.15789;2.39420;-8.47547;3
LIGH;14.835;159175.816;774.0;3
ACCE;14.838;159175.818;7.32626;1.49398;-8.65743;3
MAGN;14.840;159175.821;-4.01021;-42.58760;15.19090;3
LIGH;14.847;159175.828;774.0;3
ACCE;14.849;159175.828;7.44118;1.47483;-9.08839;3
LIGH;14.855;159175.836;774.0;3
ACCE;14.860;159175.838;7.44118;1.67594;-9.24162;3
MAGN;14.860;159175.841;-4.01021;-42.58760;15.19090;3
LIGH;14.867;159175.848;774.0;3
ACCE;14.868;159175.848;7.43160;1.89621;-8.90643;3
LIGH;14.874;159175.856;774.0;3
ACCE;14.878;159175.858;7.56568;1.97282;-7.64229;3
MAGN;14.880;159175.861;-13.51582;-41.99012;16.32169;3
LIGH;14.887;159175.868;774.0;3
ACCE;14.888;159175.868;7.74764;1.77171;-7.07726;3
LIGH;14.894;159175.876;878.0;3
ACCE;14.898;159175.878;7.98706;1.63763;-6.48350;3
MAGN;14.900;159175.881;-13.51582;-41.99012;16.32169;3
LIGH;14.907;159175.888;878.0;3
ACCE;14.908;159175.888;8.55209;1.53229;-5.52582;3
LIGH;14.915;159175.896;878.0;3
ACCE;14.920;159175.899;8.81066;1.61848;-4.97036;3
MAGN;14.921;159175.901;-13.51582;-41.99012;16.32169;3
LIGH;14.928;159175.909;878.0;3
ACCE;14.929;159175.908;9.21289;1.74298;-4.66391;3
LIGH;14.935;159175.916;878.0;3
ACCE;14.940;159175.918;9.59596;1.86748;-4.29041;3
MAGN;14.940;159175.921;-21.51668;-41.17907;14.38574;3
LIGH;14.945;159175.926;878.0;3
ACCE;14.948;159175.928;10.12268;2.08774;-4.25210;3
LIGH;14.955;159175.936;1329.0;3
ACCE;14.960;159175.938;10.24718;2.03986;-4.07972;3
MAGN;14.960;159175.941;-21.51668;-41.17907;14.38574;3
LIGH;14.967;159175.948;1329.0;3
ACCE;14.968;159175.948;10.35253;2.09732;-4.03184;3
LIGH;14.975;159175.956;1329.0;3
ACCE;14.978;159175.958;10.51533;2.05901;-3.79242;3
MAGN;14.980;159175.961;-21.51668;-41.17907;14.38574;3
LIGH;14.987;159175.968;1329.0;3
ACCE;14.989;159175.968;10.54406;1.99198;-3.25611;3
LIGH;14.995;159175.976;1329.0;3
ACCE;14.998;159175.978;10.45787;1.87705;-2.84431;3
MAGN;15.000;159175.981;-26.75674;-40.54823;10.25371;3
LIGH;15.007;159175.988;1329.0;3
ACCE;15.008;159175.988;10.28549;1.81959;-2.39420;3
LIGH;15.015;159175.996;2150.0;3
ACCE;15.018;159175.998;10.10353;1.90578;-1.69509;3
MAGN;15.020;159176.001;-26.75674;-40.54823;10.25371;3
LIGH;15.025;159176.006;2150.0;3
ACCE;15.029;159176.009;9.85453;2.05901;-0.84276;3
LIGH;15.035;159176.016;2150.0;3
ACCE;15.040;159176.018;9.87369;2.08774;-0.24900;3
MAGN;15.041;159176.021;-26.75674;-40.54823;10.25371;3
LIGH;15.048;159176.029;2150.0;3
ACCE;15.049;159176.028;9.75877;2.21224;0.09577;3
LIGH;15.055;159176.036;2150.0;3
ACCE;15.060;159176.038;9.62469;2.41336;0.85234;3
MAGN;15.060;159176.041;-29.30871;-40.71461;4.32937;3
LIGH;15.068;159176.049;2150.0;3
ACCE;15.069;159176.048;9.60554;2.64320;1.25456;3
LIGH;15.075;159176.056;3306.0;3
ACCE;15.079;159176.058;9.55765;2.84431;1.63763;3
MAGN;15.080;159176.061;-29.30871;-40.71461;4.32937;3
LIGH;15.087;159176.068;3306.0;3
ACCE;15.088;159176.068;9.40442;2.89220;1.73340;3
LIGH;15.095;159176.076;3306.0;3
ACCE;15.098;159176.078;8.97347;2.61447;2.37505;3
MAGN;15.100;159176.081;-29.30871;-40.71461;4.32937;3
LIGH;15.105;159176.086;3306.0;3
ACCE;15.108;159176.088;8.84897;2.57616;2.75812;3
LIGH;15.115;159176.096;3306.0;3
ACCE;15.118;159176.098;8.80109;2.55701;3.35188;3
MAGN;15.120;159176.101;-28.78869;-41.20091;-1.67868;3
LIGH;15.127;159176.108;3306.0;3
ACCE;15.128;159176.108;8.75320;2.57616;3.73495;3
LIGH;15.135;159176.116;4346.0;3
ACCE;15.138;159176.118;8.54251;2.59531;4.22337;3
MAGN;15.140;159176.121;-28.78869;-41.20091;-1.67868;3
LIGH;15.147;159176.128;4346.0;3
ACCE;15.149;159176.128;8.37971;2.65278;4.40533;3
LIGH;15.155;159176.136;4346.0;3
ACCE;15.158;159176.138;8.20732;2.75812;4.49152;3
MAGN;15.160;159176.141;-28.78869;-41.20091;-1.67868;3
LIGH;15.167;159176.148;4346.0;3
ACCE;15.169;159176.149;7.90087;2.94966;4.38618;3
LIGH;15.175;159176.156;4346.0;3
ACCE;15.179;159176.158;6.89530;3.20823;4.63517;3
MAGN;15.180;159176.161;-26.11252;-41.33538;-6.87356;3
LIGH;15.187;159176.168;4346.0;3
ACCE;15.188;159176.168;6.45477;3.24654;4.72137;3
LIGH;15.195;159176.176;3895.0;3
ACCE;15.200;159176.178;5.98550;3.21781;4.97994;3
MAGN;15.200;159176.181;-26.11252;-41.33538;-6.87356;3
LIGH;15.207;159176.188;5225.0;3
ACCE;15.208;159176.188;5.39174;3.30400;5.39174;3
LIGH;15.215;159176.196;5225.0;3
ACCE;15.218;159176.198;4.64475;3.24654;6.38773;3
MAGN;15.220;159176.201;-26.11252;-41.33538;-6.87356;3
LIGH;15.227;159176.208;5225.0;3
ACCE;15.228;159176.208;4.34787;3.12204;6.68461;3
LIGH;15.235;159176.216;5225.0;3
ACCE;15.238;159176.218;4.17549;3.13162;7.03895;3
MAGN;15.240;159176.221;-20.32442;-41.95316;-13.39784;3
LIGH;15.247;159176.228;5225.0;3
ACCE;15.248;159176.228;4.21380;3.15077;7.10599;3
LIGH;15.255;159176.236;5225.0;3
ACCE;15.258;159176.238;4.27126;3.32315;6.93361;3
MAGN;15.260;159176.241;-20.32442;-41.95316;-13.39784;3
LIGH;15.265;159176.246;5687.0;3
ACCE;15.268;159176.248;4.38618;3.27527;6.79953;3
SOUN;15.273;2083.22;0.06358;70.05
LIGH;15.276;159176.256;5687.0;3
ACCE;15.278;159176.258;4.53941;3.12204;7.06768;3
MAGN;15.280;159176.261;-20.32442;-41.95316;-13.39784;3
LIGH;15.287;159176.268;5687.0;3
ACCE;15.288;159176.268;4.64475;3.18908;7.38372;3
LIGH;15.294;159176.276;5687.0;3
ACCE;15.298;159176.278;4.55856;3.44765;8.00621;3
MAGN;15.300;159176.281;-13.84965;-42.16906;-18.52882;3
LIGH;15.307;159176.288;5687.0;3
ACCE;15.308;159176.288;4.49152;3.40934;8.01579;3
LIGH;15.315;159176.296;5687.0;3
ACCE;15.318;159176.298;4.23295;3.41892;7.95833;3
MAGN;15.320;159176.301;-13.84965;-42.16906;-18.52882;3
LIGH;15.325;159176.306;5675.0;3
ACCE;15.328;159176.308;3.16035;3.59130;7.49864;3
LIGH;15.337;159176.318;5675.0;3
ACCE;15.339;159176.318;2.67193;3.53384;7.45076;3
MAGN;15.340;159176.321;-13.84965;-42.16906;-18.52882;3
LIGH;15.345;159176.326;5675.0;3
ACCE;15.348;159176.328;2.24097;3.43807;7.34541;3
LIGH;15.357;159176.338;5675.0;3
ACCE;15.359;159176.338;2.02071;3.27527;7.49864;3
MAGN;15.360;159176.341;-7.21184;-42.05719;-21.75747;3
LIGH;15.365;159176.346;5675.0;3
ACCE;15.368;159176.348;1.84832;3.03585;8.12113;3
LIGH;15.377;159176.358;5675.0;3
ACCE;15.378;159176.358;1.68552;2.95923;8.73405;3
MAGN;15.380;159176.361;-7.21184;-42.05719;-21.75747;3
LIGH;15.385;159176.366;5525.0;3
ACCE;15.388;159176.368;1.66636;2.78685;9.09797;3
LIGH;15.397;159176.378;5525.0;3
ACCE;15.399;159176.378;1.65679;2.55701;9.53850;3
MAGN;15.400;159176.381;-7.21184;-42.05719;-21.75747;3
LIGH;15.405;159176.386;5525.0;3
ACCE;15.408;159176.388;1.35991;2.28886;9.69173;3
LIGH;15.417;159176.398;5525.0;3
ACCE;15.418;159176.398;1.30245;1.83875;10.43872;3
MAGN;15.420;159176.401;-0.86713;-40.77279;-24.58018;3
LIGH;15.425;159176.406;5525.0;3
ACCE;15.428;159176.408;1.05345;1.97282;10.12268;3
LIGH;15.434;159176.416;5525.0;3
ACCE;15.438;159176.418;0.91937;2.21224;9.49062;3
MAGN;15.440;159176.421;-0.86713;-40.77279;-24.58018;3
LIGH;15.448;159176.429;5363.0;3
ACCE;15.450;159176.429;0.89064;2.32716;8.79151;3
GNSS;15.451;1491476634.000;39.993861;-0.073747;121.000;0.000;3.0;0.0;29;14
LIGH;15.466;159176.437;5363.0;3
ACCE;15.467;159176.439;1.01514;2.12605;9.13627;3
MAGN;15.469;159176.443;-0.86713;-40.77279;-24.58018;3
LIGH;15.471;159176.447;5363.0;3
ACCE;15.472;159176.448;1.20668;2.01113;9.38527;3
GNSS;15.473;1491476634.000;39.993861;-0.073747;121.000;0.000;3.0;0.0;29;14
LIGH;15.479;159176.460;5363.0;3
ACCE;15.481;159176.459;1.87705;1.86748;9.90242;3
MAGN;15.486;159176.466;5.19267;-38.76310;-28.89551;3
ACCE;15.490;159176.468;2.01113;1.83875;9.91199;3
LIGH;15.492;159176.473;5363.0;3
ACCE;15.500;159176.478;2.13563;1.82917;9.81623;3
LIGH;15.502;159176.482;5363.0;3
MAGN;15.503;159176.483;5.19267;-38.76310;-28.89551;3
LIGH;15.507;159176.487;5178.0;3
ACCE;15.509;159176.488;2.27928;1.75256;9.69173;3
LIGH;15.517;159176.498;5178.0;3
ACCE;15.520;159176.498;2.18351;1.66636;9.36612;3
MAGN;15.520;159176.501;5.19267;-38.76310;-28.89551;3
LIGH;15.524;159176.505;5178.0;3
ACCE;15.528;159176.508;1.96325;1.42694;9.18416;3
LIGH;15.537;159176.518;5178.0;3
ACCE;15.538;159176.518;1.95367;0.92895;9.25119;3
MAGN;15.540;159176.521;8.94497;-34.92404;-32.93889;3
LIGH;15.544;159176.525;5178.0;3
ACCE;15.548;159176.528;2.09732;0.43096;9.27993;3
LIGH;15.557;159176.538;5178.0;3
ACCE;15.560;159176.538;2.44209;-0.02873;9.63427;3
MAGN;15.561;159176.541;8.94497;-34.92404;-32.93889;3
LIGH;15.564;159176.545;5178.0;3
ACCE;15.568;159176.548;2.40378;0.01915;9.68215;3
LIGH;15.577;159176.558;4878.0;3
ACCE;15.578;159176.558;2.10690;0.03831;9.92157;3
MAGN;15.580;159176.561;8.94497;-34.92404;-32.93889;3
LIGH;15.584;159176.565;4878.0;3
ACCE;15.589;159176.569;1.85790;-0.00958;9.95030;3
LIGH;15.594;159176.576;4878.0;3
ACCE;15.598;159176.578;1.51314;-0.18196;9.93115;3
MAGN;15.600;159176.581;12.34357;-29.18138;-37.27570;3
LIGH;15.604;159176.585;4878.0;3
ACCE;15.608;159176.588;1.63763;-0.03831;10.10353;3
LIGH;15.617;159176.598;4878.0;3
ACCE;15.618;159176.598;1.98240;-0.03831;10.36211;3
MAGN;15.620;159176.601;12.34357;-29.18138;-37.27570;3
LIGH;15.624;159176.605;4878.0;3
ACCE;15.628;159176.608;2.20267;-0.09577;10.24718;3
LIGH;15.637;159176.618;4323.0;3
ACCE;15.640;159176.618;2.32716;-0.08619;10.05565;3
MAGN;15.640;159176.621;12.34357;-29.18138;-37.27570;3
LIGH;15.644;159176.625;4323.0;3
ACCE;15.649;159176.629;2.48039;0.13408;10.37168;3
LIGH;15.657;159176.638;4323.0;3
ACCE;15.658;159176.638;2.83473;0.13408;10.55364;3
MAGN;15.660;159176.641;14.17854;-22.97090;-41.37831;3
LIGH;15.664;159176.645;4323.0;3
ACCE;15.668;159176.648;3.12204;-0.10534;10.30464;3
LIGH;15.676;159176.657;4323.0;3
ACCE;15.680;159176.658;3.28484;-0.33519;9.30866;3
MAGN;15.680;159176.661;14.17854;-22.97090;-41.37831;3
LIGH;15.684;159176.665;4323.0;3
ACCE;15.688;159176.668;3.30400;-0.24900;8.88728;3
LIGH;15.697;159176.678;3930.0;3
ACCE;15.700;159176.678;3.24654;-0.19154;8.80109;3
MAGN;15.701;159176.681;14.17854;-22.97090;-41.37831;3
LIGH;15.704;159176.685;3930.0;3
ACCE;15.708;159176.688;3.25611;-0.19154;8.73405;3
SOUN;15.717;1572.49;0.04799;67.60
LIGH;15.720;159176.699;3930.0;3
ACCE;15.720;159176.698;3.36146;-0.46926;8.67659;3
MAGN;15.720;159176.701;14.33564;-18.26403;-44.11693;3
LIGH;15.724;159176.705;3930.0;3
ACCE;15.728;159176.708;3.34231;-0.52672;8.93516;3
LIGH;15.737;159176.718;3930.0;3
ACCE;15.739;159176.718;3.23696;-0.56503;9.22246;3
MAGN;15.740;159176.721;14.33564;-18.26403;-44.11693;3
LIGH;15.745;159176.726;3930.0;3
ACCE;15.748;159176.728;3.14119;-0.68953;9.08839;3
LIGH;15.755;159176.736;3676.0;3
ACCE;15.758;159176.738;3.23696;-1.08218;8.75320;3
MAGN;15.760;159176.741;14.33564;-18.26403;-44.11693;3
LIGH;15.765;159176.746;3676.0;3
ACCE;15.768;159176.748;3.59130;-1.27372;8.41801;3
LIGH;15.777;159176.758;3676.0;3
ACCE;15.780;159176.758;3.98395;-1.36948;8.59040;3
MAGN;15.780;159176.761;13.94710;-13.44075;-46.29589;3
LIGH;15.785;159176.766;3676.0;3
ACCE;15.788;159176.768;4.47237;-1.50356;8.98304;3
LIGH;15.797;159176.778;3676.0;3
ACCE;15.798;159176.778;4.58729;-1.51314;8.71489;3
MAGN;15.800;159176.781;13.94710;-13.44075;-46.29589;3
LIGH;15.805;159176.786;3676.0;3
ACCE;15.808;159176.788;4.67348;-1.58975;8.28394;3
LIGH;15.817;159176.798;3248.0;3
ACCE;15.818;159176.798;4.80756;-1.58017;8.34140;3
MAGN;15.820;159176.801;13.94710;-13.44075;-46.29589;3
LIGH;15.825;159176.806;3248.0;3
ACCE;15.828;159176.808;5.13317;-1.79086;8.61913;3
LIGH;15.837;159176.818;3248.0;3
ACCE;15.838;159176.818;5.24809;-2.04944;8.73405;3
MAGN;15.840;159176.821;11.87741;-8.81133;-48.00819;3
LIGH;15.844;159176.826;3248.0;3
ACCE;15.848;159176.828;5.29597;-2.22182;8.65743;3
LIGH;15.857;159176.838;3248.0;3
ACCE;15.858;159176.838;5.32470;-2.42293;8.88728;3
MAGN;15.860;159176.841;11.87741;-8.81133;-48.00819;3
LIGH;15.865;159176.846;3248.0;3
ACCE;15.868;159176.848;5.37259;-3.05500;8.44674;3
LIGH;15.877;159176.858;3525.0;3
ACCE;15.878;159176.858;5.41090;-3.35188;8.22648;3
MAGN;15.880;159176.861;11.87741;-8.81133;-48.00819;3
LIGH;15.885;159176.866;2762.0;3
ACCE;15.888;159176.868;5.48751;-3.46680;7.96790;3
LIGH;15.897;159176.878;2762.0;3
ACCE;15.899;159176.878;5.68862;-3.41892;7.70933;3
MAGN;15.900;159176.881;7.16268;-4.49954;-49.53324;3
LIGH;15.905;159176.886;2762.0;3
ACCE;15.908;159176.888;6.36858;-3.19865;7.11557;3
LIGH;15.915;159176.896;2762.0;3
ACCE;15.918;159176.898;6.89530;-3.15077;6.56011;3
MAGN;15.920;159176.901;7.16268;-4.49954;-49.53324;3
LIGH;15.925;159176.906;2762.0;3
ACCE;15.928;159176.908;7.46033;-3.00712;6.16746;3
LIGH;15.937;159176.918;2970.0;3
ACCE;15.939;159176.918;8.01579;-2.85389;6.09085;3
MAGN;15.940;159176.921;7.16268;-4.49954;-49.53324;3
LIGH;15.945;159176.926;2335.0;3
ACCE;15.948;159176.928;8.75320;-2.60489;5.99508;3
LIGH;15.955;159176.936;2335.0;3
ACCE;15.958;159176.938;8.94474;-2.57616;5.98550;3
MAGN;15.960;159176.941;0.17941;-0.69882;-48.96729;3
LIGH;15.967;159176.948;2335.0;3
ACCE;15.968;159176.948;9.15543;-2.56658;5.90889;3
LIGH;15.975;159176.956;2335.0;3
ACCE;15.978;159176.958;9.24162;-2.56658;5.92804;3
MAGN;15.980;159176.961;0.17941;-0.69882;-48.96729;3
LIGH;15.987;159176.968;2335.0;3
ACCE;15.988;159176.968;9.35654;-2.35589;5.91847;3
LIGH;15.995;159176.976;2335.0;3
ACCE;15.998;159176.978;9.40442;-2.35589;5.89931;3
MAGN;16.000;159176.981;0.17941;-0.69882;-48.96729;3
LIGH;16.007;159176.988;1999.0;3
ACCE;16.009;159176.988;9.50019;-2.27928;5.88016;3
LIGH;16.015;159176.996;1999.0;3
ACCE;16.018;159176.998;9.73004;-2.26970;5.62159;3
MAGN;16.020;159177.001;-6.99337;1.76467;-49.12972;3
LIGH;16.025;159177.006;1999.0;3
ACCE;16.030;159177.008;9.79707;-2.33674;5.28640;3
LIGH;16.035;159177.016;1999.0;3
ACCE;16.040;159177.018;9.88326;-2.30801;5.12359;3
MAGN;16.041;159177.021;-6.99337;1.76467;-49.12972;3
LIGH;16.045;159177.026;1999.0;3
ACCE;16.049;159177.028;9.94073;-2.18351;4.82671;3
LIGH;16.055;159177.036;1999.0;3
ACCE;16.060;159177.038;10.00776;-1.37906;4.60644;3
MAGN;16.060;159177.041;-6.99337;1.76467;-49.12972;3
LIGH;16.068;159177.049;1814.0;3
ACCE;16.069;159177.048;9.98861;-0.97683;4.31914;3
LIGH;16.075;159177.056;1814.0;3
ACCE;16.078;159177.058;9.95030;-0.63207;4.11803;3
MAGN;16.080;159177.061;-13.66637;1.06671;-47.59245;3
LIGH;16.085;159177.066;1814.0;3
ACCE;16.088;159177.068;9.91199;-0.22984;3.84030;3
LIGH;16.095;159177.076;1814.0;3
ACCE;16.100;159177.078;10.09395;0.65122;3.35188;3
MAGN;16.100;159177.081;-13.66637;1.06671;-47.59245;3
LIGH;16.107;159177.088;1814.0;3
ACCE;16.108;159177.088;10.21845;1.00556;3.01669;3
LIGH;16.115;159177.096;1814.0;3
ACCE;16.120;159177.098;10.25676;1.35033;2.91135;3
MAGN;16.120;159177.101;-13.66637;1.06671;-47.59245;3
LIGH;16.127;159177.108;1745.0;3
ACCE;16.128;159177.108;10.24718;1.82917;2.71024;3
LIGH;16.134;159177.116;1745.0;3
ACCE;16.138;159177.118;10.09395;2.68151;2.60489;3
MAGN;16.140;159177.121;-19.97636;-3.05315;-44.73709;3
LIGH;16.147;159177.128;1745.0;3
ACCE;16.148;159177.128;9.82580;2.99754;2.38462;3
LIGH;16.155;159177.136;1745.0;3
ACCE;16.158;159177.138;9.49062;3.32315;2.32716;3
MAGN;16.160;159177.141;-19.97636;-3.05315;-44.73709;3
LIGH;16.167;159177.148;1745.0;3
ACCE;16.168;159177.148;9.17458;3.62003;2.09732;3
LIGH;16.175;159177.156;1745.0;3
ACCE;16.178;159177.158;9.09797;4.16591;1.84832;3
MAGN;16.180;159177.161;-19.97636;-3.05315;-44.73709;3
LIGH;16.187;159177.168;1606.0;3
ACCE;16.188;159177.168;9.27993;4.34787;1.85790;3
LIGH;16.195;159177.176;1606.0;3
ACCE;16.198;159177.178;9.30866;4.51068;1.93451;3
MAGN;16.200;159177.181;-23.32450;-9.02123;-42.18686;3
LIGH;16.207;159177.188;1606.0;3
ACCE;16.208;159177.188;8.68616;4.78840;1.60890;3
LIGH;16.215;159177.196;1606.0;3
ACCE;16.218;159177.198;8.22648;5.02782;1.57060;3
MAGN;16.220;159177.201;-23.32450;-9.02123;-42.18686;3
LIGH;16.227;159177.208;1606.0;3
ACCE;16.228;159177.208;7.84340;5.32470;1.56102;3
LIGH;16.235;159177.216;1606.0;3
ACCE;16.238;159177.218;7.50822;5.71735;1.70467;3
MAGN;16.240;159177.221;-23.32450;-9.02123;-42.18686;3
LIGH;16.245;159177.226;1710.0;3
ACCE;16.248;159177.228;7.00065;6.10043;1.34075;3
LIGH;16.255;159177.236;1468.0;3
ACCE;16.258;159177.238;6.77080;6.29196;1.34075;3
MAGN;16.260;159177.241;-24.54060;-15.68048;-39.44515;3
LIGH;16.267;159177.248;1468.0;3
ACCE;16.269;159177.248;6.42604;6.63673;1.11091;3
SOUN;16.269;5861.74;0.17889;79.03
LIGH;16.275;159177.256;1468.0;3
ACCE;16.279;159177.258;5.96635;7.04853;0.86191;3
MAGN;16.280;159177.261;-24.54060;-15.68048;-39.44515;3
LIGH;16.287;159177.268;1468.0;3
ACCE;16.288;159177.268;5.21936;7.92002;0.22027;3
LIGH;16.295;159177.276;1468.0;3
ACCE;16.298;159177.278;4.99909;8.33182;0.17238;3
MAGN;16.300;159177.281;-24.54060;-15.68048;-39.44515;3
LIGH;16.307;159177.288;1468.0;3
ACCE;16.308;159177.288;4.67348;8.52336;-0.10534;3
LIGH;16.314;159177.296;1317.0;3
ACCE;16.318;159177.298;4.37660;8.56167;-0.27773;3
MAGN;16.320;159177.301;-23.61040;-22.27059;-36.37214;3
LIGH;16.327;159177.308;1317.0;3
ACCE;16.328;159177.308;4.21380;8.56167;-0.66080;3
LIGH;16.335;159177.316;1317.0;3
ACCE;16.338;159177.318;4.15633;8.56167;-0.53630;3
MAGN;16.340;159177.321;-23.61040;-22.27059;-36.37214;3
LIGH;16.347;159177.328;1317.0;3
ACCE;16.348;159177.328;3.93607;8.55209;-0.47884;3
LIGH;16.355;159177.336;1317.0;3
ACCE;16.358;159177.338;3.66792;8.51378;-0.39265;3
MAGN;16.360;159177.341;-23.61040;-22.27059;-36.37214;3
LIGH;16.367;159177.348;1317.0;3
ACCE;16.368;159177.348;3.18908;8.53294;-0.40223;3
LIGH;16.374;159177.356;1190.0;3
ACCE;16.378;159177.358;2.84431;8.48505;-0.23942;3
MAGN;16.380;159177.361;-21.32299;-27.94792;-33.93167;3
LIGH;16.387;159177.368;1190.0;3
ACCE;16.388;159177.368;2.18351;8.45632;-0.25857;3
LIGH;16.395;159177.376;1190.0;3
ACCE;16.398;159177.378;1.46525;8.43717;-0.16281;3
MAGN;16.400;159177.381;-21.32299;-27.94792;-33.93167;3
LIGH;16.405;159177.386;1190.0;3
ACCE;16.409;159177.388;0.73741;8.42759;-0.04788;3
LIGH;16.415;159177.396;1190.0;3
ACCE;16.419;159177.398;0.47884;8.46590;0.02873;3
MAGN;16.420;159177.401;-21.32299;-27.94792;-33.93167;3
LIGH;16.427;159177.408;1190.0;3
ACCE;16.429;159177.408;0.13408;8.59040;0.06704;3
LIGH;16.435;159177.416;1132.0;3
ACCE;16.438;159177.418;-0.75657;8.87770;0.22984;3
MAGN;16.440;159177.421;-17.81697;-32.45911;-31.80123;3
LIGH;16.449;159177.429;1132.0;3
ACCE;16.450;159177.428;-1.15879;8.99262;0.27773;3
LIGH;16.455;159177.436;1132.0;3
GNSS;16.459;1491476635.000;39.993863;-0.073748;121.000;321.300;3.0;0.3;29;14
ACCE;16.464;159177.439;-1.35991;9.00220;0.45969;3
MAGN;16.465;159177.442;-17.81697;-32.45911;-31.80123;3
LIGH;16.466;159177.446;1132.0;3
GNSS;16.466;1491476635.000;39.993863;-0.073748;121.000;321.300;3.0;0.3;29;14
ACCE;16.470;159177.448;-1.32160;8.72447;0.54588;3
LIGH;16.477;159177.457;1132.0;3
ACCE;16.481;159177.459;-1.84832;8.06367;0.36392;3
MAGN;16.482;159177.462;-17.81697;-32.45911;-31.80123;3
LIGH;16.488;159177.468;1132.0;3
ACCE;16.489;159177.468;-2.52828;7.92960;0.10534;3
LIGH;16.494;159177.475;1063.0;3
ACCE;16.498;159177.478;-3.15077;8.06367;0.14365;3
MAGN;16.500;159177.481;-13.01634;-36.91963;-30.47821;3
LIGH;16.507;159177.488;1063.0;3
ACCE;16.508;159177.488;-3.52426;8.26478;0.07661;3
LIGH;16.514;159177.495;1063.0;3
ACCE;16.518;159177.498;-3.93607;8.45632;-0.26815;3
MAGN;16.520;159177.501;-13.01634;-36.91963;-30.47821;3
LIGH;16.527;159177.508;1063.0;3
ACCE;16.528;159177.508;-4.31914;8.49463;-0.61292;3
LIGH;16.534;159177.515;1063.0;3
ACCE;16.540;159177.518;-4.74052;8.43717;-0.73741;3
MAGN;16.540;159177.521;-13.01634;-36.91963;-30.47821;3
LIGH;16.547;159177.528;1063.0;3
ACCE;16.549;159177.528;-4.96079;8.34140;-0.89064;3
LIGH;16.555;159177.536;1005.0;3
ACCE;16.560;159177.538;-5.03740;8.26478;-1.02472;3
MAGN;16.560;159177.541;-7.48845;-39.28305;-28.31883;3
LIGH;16.565;159177.546;1005.0;3
ACCE;16.568;159177.548;-5.00867;8.12113;-1.27372;3
LIGH;16.575;159177.556;1005.0;3
ACCE;16.578;159177.558;-4.88417;8.03494;-1.13964;3
MAGN;16.580;159177.561;-7.48845;-39.28305;-28.31883;3
LIGH;16.587;159177.568;1005.0;3
ACCE;16.588;159177.568;-4.70221;7.92002;-1.08218;3
LIGH;16.595;159177.576;1005.0;3
ACCE;16.600;159177.578;-4.57771;7.42203;-1.00556;3
MAGN;16.600;159177.581;-7.48845;-39.28305;-28.31883;3
LIGH;16.605;159177.586;1005.0;3
ACCE;16.608;159177.588;-4.52025;7.19218;-1.12049;3
LIGH;16.617;159177.598;1040.0;3
ACCE;16.618;159177.598;-4.55856;6.96234;-1.23541;3
MAGN;16.620;159177.601;-2.01176;-40.96826;-25.40104;3
LIGH;16.625;159177.606;924.0;3
ACCE;16.628;159177.608;-4.90333;6.81869;-1.59933;3
LIGH;16.637;159177.618;924.0;3
ACCE;16.638;159177.618;-5.67905;6.85699;-2.08774;3
MAGN;16.640;159177.621;-2.01176;-40.96826;-25.40104;3
LIGH;16.645;159177.626;924.0;3
ACCE;16.648;159177.628;-5.87058;7.01022;-2.37505;3
LIGH;16.657;159177.638;924.0;3
ACCE;16.658;159177.638;-6.12916;7.07726;-2.52828;3
MAGN;16.660;159177.641;-2.01176;-40.96826;-25.40104;3
LIGH;16.664;159177.645;924.0;3
ACCE;16.668;159177.648;-6.33027;7.01980;-2.88262;3
LIGH;16.678;159177.658;924.0;3
ACCE;16.679;159177.658;-6.11000;6.92403;-2.89220;3
MAGN;16.680;159177.661;3.37602;-42.03032;-22.43112;3
LIGH;16.684;159177.665;867.0;3
ACCE;16.688;159177.668;-5.78439;6.74207;-3.02627;3
LIGH;16.697;159177.678;867.0;3
ACCE;16.699;159177.678;-5.41090;6.58884;-2.97839;3
MAGN;16.700;159177.681;3.37602;-42.03032;-22.43112;3
LIGH;16.705;159177.686;867.0;3
ACCE;16.708;159177.688;-4.81713;6.28239;-3.24654;3
SOUN;16.709;4160.89;0.12698;76.05
LIGH;16.717;159177.698;867.0;3
ACCE;16.719;159177.698;-4.59687;6.18662;-3.10289;3
MAGN;16.720;159177.701;3.37602;-42.03032;-22.43112;3
LIGH;16.725;159177.706;867.0;3
ACCE;16.728;159177.708;-4.42448;6.04296;-3.07416;3
LIGH;16.735;159177.716;867.0;3
ACCE;16.740;159177.718;-3.90734;5.25767;-3.20823;3
MAGN;16.740;159177.721;8.33055;-43.20473;-18.19459;3
LIGH;16.745;159177.726;832.0;3
ACCE;16.748;159177.728;-4.11803;5.05655;-4.04141;3
LIGH;16.757;159177.738;832.0;3
ACCE;16.758;159177.738;-4.69264;5.19063;-5.08528;3
MAGN;16.760;159177.741;8.33055;-43.20473;-18.19459;3
LIGH;16.765;159177.746;832.0;3
ACCE;16.768;159177.748;-5.45878;5.45878;-6.05254;3
LIGH;16.777;159177.758;832.0;3
ACCE;16.778;159177.758;-6.15789;5.67905;-6.50265;3
MAGN;16.780;159177.761;8.33055;-43.20473;-18.19459;3
LIGH;16.785;159177.766;832.0;3
ACCE;16.788;159177.768;-6.51223;6.10043;-6.50265;3
LIGH;16.797;159177.778;832.0;3
ACCE;16.798;159177.778;-6.25365;6.08127;-6.47392;3
MAGN;16.800;159177.781;11.49625;-44.11242;-13.53826;3
LIGH;16.805;159177.786;786.0;3
ACCE;16.808;159177.788;-5.83228;5.93762;-6.63673;3
LIGH;16.817;159177.798;786.0;3
ACCE;16.818;159177.798;-5.31513;5.68862;-6.69419;3
MAGN;16.820;159177.801;11.49625;-44.11242;-13.53826;3
LIGH;16.825;159177.806;786.0;3
ACCE;16.828;159177.808;-4.04141;5.05655;-6.63673;3
LIGH;16.837;159177.818;786.0;3
ACCE;16.838;159177.818;-3.35188;4.73094;-6.57927;3
MAGN;16.840;159177.821;11.49625;-44.11242;-13.53826;3
LIGH;16.845;159177.826;786.0;3
ACCE;16.848;159177.828;-2.62405;4.51068;-6.62715;3
LIGH;16.857;159177.838;786.0;3
ACCE;16.858;159177.838;-2.09732;4.52025;-7.01022;3
MAGN;16.860;159177.841;13.09531;-45.09107;-7.43539;3
LIGH;16.865;159177.846;762.0;3
ACCE;16.870;159177.848;-2.87304;5.02782;-8.53294;3
LIGH;16.878;159177.858;762.0;3
MAGN;16.879;159177.860;13.09531;-45.09107;-7.43539;3
ACCE;16.880;159177.860;-3.42850;5.27682;-9.07881;3
LIGH;16.885;159177.866;762.0;3
ACCE;16.888;159177.868;-3.60088;5.38217;-9.37569;3
LIGH;16.895;159177.876;762.0;3
ACCE;16.900;159177.878;-3.71580;5.13317;-9.20331;3
MAGN;16.901;159177.882;13.09531;-45.09107;-7.43539;3
LIGH;16.905;159177.886;762.0;3
ACCE;16.908;159177.888;-3.63919;4.73094;-9.22246;3
LIGH;16.918;159177.899;762.0;3
ACCE;16.920;159177.899;-3.25611;4.44364;-8.77236;3
MAGN;16.921;159177.902;12.74548;-45.94165;-1.69817;3
LIGH;16.925;159177.906;762.0;3
ACCE;16.929;159177.909;-2.58574;4.13718;-8.41801;3
LIGH;16.938;159177.918;762.0;3
ACCE;16.941;159177.919;-0.98641;3.76368;-7.87214;3
MAGN;16.942;159177.922;12.74548;-45.94165;-1.69817;3
WIFI;16.944;159177.851;WAP123;20:17:FF:FF:F1:23;-67
WIFI;16.944;159177.851;WAP130;20:17:FF:FF:F1:30;-68
WIFI;16.944;159177.851;WAP129;20:17:FF:FF:F1:29;-64
WIFI;16.944;159177.851;WAP122;20:17:FF:FF:F1:22;-62
WIFI;16.944;159177.851;WAP108;20:17:FF:FF:F1:08;-80
WIFI;16.944;159177.851;WAP312;20:17:FF:FF:F3:12;-80
WIFI;16.944;159177.851;WAP105;20:17:FF:FF:F1:05;-87
WIFI;16.944;159177.851;WAP165;20:17:FF:FF:F1:65;-76
WIFI;16.944;159177.851;WAP309;20:17:FF:FF:F3:09;-87
WIFI;16.944;159177.851;WAP315;20:17:FF:FF:F3:15;-82
WIFI;16.944;159177.851;WAP114;20:17:FF:FF:F1:14;-72
WIFI;16.944;159177.851;WAP116;20:17:FF:FF:F1:16;-91
WIFI;16.944;159177.851;WAP318;20:17:FF:FF:F3:18;-73
WIFI;16.944;159177.851;WAP320;20:17:FF:FF:F3:20;-90
WIFI;16.944;159177.851;WAP067;20:17:FF:FF:F0:67;-80
WIFI;16.944;159177.851;WAP211;20:17:FF:FF:F2:11;-89
WIFI;16.944;159177.851;WAP267;20:17:FF:FF:F2:67;-78
WIFI;16.944;159177.851;WAP180;20:17:FF:FF:F1:80;-79
WIFI;16.944;159177.851;WAP044;20:17:FF:FF:F0:44;-84
WIFI;16.944;159177.851;WAP015;20:17:FF:FF:F0:15;-76
WIFI;16.944;159177.851;WAP133;20:17:FF:FF:F1:33;-87
WIFI;16.944;159177.851;WAP266;20:17:FF:FF:F2:66;-87
WIFI;16.944;159177.851;WAP125;20:17:FF:FF:F1:25;-87
WIFI;16.944;159177.851;WAP126;20:17:FF:FF:F1:26;-88
WIFI;16.944;159177.851;WAP131;20:17:FF:FF:F1:31;-89
WIFI;16.944;159177.851;WAP022;20:17:FF:FF:F0:22;-90
WIFI;16.944;159177.851;WAP078;20:17:FF:FF:F0:78;-86
WIFI;16.944;159177.851;WAP140;20:17:FF:FF:F1:40;-92
WIFI;16.944;159177.851;WAP124;20:17:FF:FF:F1:24;-86
WIFI;16.944;159177.851;WAP280;20:17:FF:FF:F2:80;-88
LIGH;16.964;159177.927;762.0;3
ACCE;16.965;159177.930;-0.21069;3.71580;-8.08282;3
LIGH;16.965;159177.936;762.0;3
ACCE;16.966;159177.938;0.36392;3.83072;-8.37971;3
MAGN;16.966;159177.941;12.74548;-45.94165;-1.69817;3
LIGH;16.966;159177.946;762.0;3
ACCE;16.968;159177.948;0.62249;4.07972;-8.77236;3
LIGH;16.979;159177.958;762.0;3
ACCE;16.979;159177.958;0.83318;4.29041;-9.28950;3
MAGN;16.981;159177.961;10.43967;-46.32571;3.31993;3
ACCE;16.989;159177.968;0.96726;4.23295;-9.50977;3
LIGH;16.990;159177.971;762.0;3
LIGH;16.997;159177.978;762.0;3
ACCE;17.000;159177.978;1.10133;4.12760;-9.62469;3
MAGN;17.000;159177.981;10.43967;-46.32571;3.31993;3
LIGH;17.005;159177.986;762.0;3
ACCE;17.008;159177.988;1.20668;4.04141;-9.95030;3
LIGH;17.017;159177.998;762.0;3
ACCE;17.018;159177.998;1.14922;3.86903;-10.21845;3
MAGN;17.020;159178.001;10.43967;-46.32571;3.31993;3
LIGH;17.025;159178.006;762.0;3
ACCE;17.029;159178.008;1.28329;3.73495;-10.18015;3
LIGH;17.037;159178.018;762.0;3
ACCE;17.040;159178.018;1.48441;3.62961;-10.02692;3
MAGN;17.040;159178.021;6.20416;-45.43209;7.93581;3
LIGH;17.045;159178.026;762.0;3
ACCE;17.049;159178.028;1.71425;3.48596;-9.99819;3
LIGH;17.055;159178.036;762.0;3
ACCE;17.060;159178.038;1.91536;3.27527;-9.86411;3
MAGN;17.060;159178.041;6.20416;-45.43209;7.93581;3
LIGH;17.065;159178.046;762.0;3
ACCE;17.069;159178.048;1.95367;3.08373;-10.04607;3
LIGH;17.077;159178.058;762.0;3
ACCE;17.079;159178.058;2.14520;2.95923;-9.95030;3
MAGN;17.080;159178.061;6.20416;-45.43209;7.93581;3
LIGH;17.085;159178.066;762.0;3
ACCE;17.089;159178.068;2.83473;3.16992;-9.82580;3
LIGH;17.097;159178.078;762.0;3
ACCE;17.098;159178.078;3.24654;3.32315;-9.82580;3
MAGN;17.100;159178.081;1.73532;-44.81720;11.79189;3
LIGH;17.105;159178.086;762.0;3
ACCE;17.108;159178.088;3.61046;3.35188;-10.08438;3
LIGH;17.118;159178.099;739.0;3
ACCE;17.120;159178.098;3.88818;3.34231;-10.27591;3
MAGN;17.121;159178.101;1.73532;-44.81720;11.79189;3
LIGH;17.125;159178.106;739.0;3
ACCE;17.128;159178.108;4.27126;3.31358;-10.55364;3
LIGH;17.137;159178.118;739.0;3
ACCE;17.138;159178.118;4.36702;3.31358;-10.38126;3
MAGN;17.140;159178.121;1.73532;-44.81720;11.79189;3
LIGH;17.145;159178.126;739.0;3
ACCE;17.148;159178.128;4.36702;3.24654;-10.43872;3
LIGH;17.157;159178.138;739.0;3
ACCE;17.158;159178.138;4.29041;3.09331;-10.31422;3
MAGN;17.160;159178.141;-2.71914;-44.18376;14.12027;3
LIGH;17.165;159178.146;739.0;3
ACCE;17.168;159178.148;4.15633;2.74854;-9.95988;3
LIGH;17.177;159178.158;739.0;3
ACCE;17.179;159178.158;4.12760;2.71024;-9.71088;3
MAGN;17.180;159178.161;-2.71914;-44.18376;14.12027;3
LIGH;17.185;159178.166;739.0;3
ACCE;17.188;159178.168;4.20422;2.75812;-9.61511;3
LIGH;17.197;159178.178;739.0;3
ACCE;17.200;159178.178;4.77883;2.84431;-9.32781;3
MAGN;17.200;159178.181;-2.71914;-44.18376;14.12027;3
LIGH;17.204;159178.186;739.0;3
ACCE;17.208;159178.188;5.03740;2.83473;-9.28950;3
LIGH;17.215;159178.196;739.0;3
ACCE;17.220;159178.198;5.34386;2.93050;-9.11712;3
MAGN;17.220;159178.201;-7.05031;-44.04488;15.06481;3
LIGH;17.225;159178.206;739.0;3
ACCE;17.228;159178.208;5.71735;2.97839;-9.17458;3
LIGH;17.235;159178.216;786.0;3
ACCE;17.238;159178.218;6.02381;3.01669;-9.09797;3
MAGN;17.240;159178.221;-7.05031;-44.04488;15.06481;3
LIGH;17.247;159178.228;786.0;3
ACCE;17.248;159178.228;6.40688;3.13162;-8.95431;3
LIGH;17.255;159178.236;786.0;3
ACCE;17.258;159178.238;6.56969;3.12204;-8.73405;3
MAGN;17.260;159178.241;-7.05031;-44.04488;15.06481;3
SOUN;17.261;2916.15;0.08900;72.97
LIGH;17.267;159178.248;786.0;3
ACCE;17.268;159178.248;6.65588;2.94008;-8.57124;3
LIGH;17.275;159178.256;786.0;3
ACCE;17.278;159178.258;6.76123;2.78685;-8.14986;3
MAGN;17.280;159178.261;-12.26866;-44.39623;14.86927;3
LIGH;17.287;159178.268;786.0;3
ACCE;17.288;159178.268;7.11557;2.57616;-7.17303;3
LIGH;17.295;159178.276;924.0;3
ACCE;17.298;159178.278;7.30710;2.52828;-6.56969;3
MAGN;17.300;159178.281;-12.26866;-44.39623;14.86927;3
LIGH;17.307;159178.288;924.0;3
ACCE;17.308;159178.288;7.40287;2.48039;-6.11000;3
LIGH;17.315;159178.296;924.0;3
ACCE;17.318;159178.298;7.76679;2.43251;-5.10444;3
MAGN;17.320;159178.301;-12.26866;-44.39623;14.86927;3
LIGH;17.327;159178.308;924.0;3
ACCE;17.328;159178.308;8.05409;2.37505;-4.74052;3
LIGH;17.335;159178.316;924.0;3
ACCE;17.338;159178.318;8.38928;2.03986;-3.88818;3
MAGN;17.340;159178.321;-18.31717;-44.47415;12.22837;3
LIGH;17.347;159178.328;924.0;3
ACCE;17.348;159178.328;8.80109;1.73340;-3.41892;3
LIGH;17.355;159178.336;728.0;3
ACCE;17.358;159178.338;9.21289;1.92494;-3.09331;3
MAGN;17.360;159178.341;-18.31717;-44.47415;12.22837;3
LIGH;17.367;159178.348;1398.0;3
ACCE;17.368;159178.348;9.09797;2.30801;-2.98796;3
LIGH;17.375;159178.356;1398.0;3
ACCE;17.378;159178.358;9.04051;2.50912;-2.73897;3
MAGN;17.380;159178.361;-18.31717;-44.47415;12.22837;3
LIGH;17.385;159178.366;1398.0;3
ACCE;17.388;159178.368;8.96389;2.49955;-2.68151;3
LIGH;17.394;159178.376;1398.0;3
ACCE;17.399;159178.378;8.84897;2.38462;-1.99198;3
MAGN;17.400;159178.381;-23.11281;-43.82080;7.97148;3
LIGH;17.407;159178.388;1398.0;3
ACCE;17.408;159178.388;8.76278;2.27928;-1.73340;3
LIGH;17.415;159178.396;1398.0;3
ACCE;17.418;159178.398;8.82024;2.29843;-1.24498;3
MAGN;17.420;159178.401;-23.11281;-43.82080;7.97148;3
LIGH;17.427;159178.408;2346.0;3
ACCE;17.428;159178.408;8.95431;2.48997;-0.82361;3
LIGH;17.435;159178.416;2346.0;3
ACCE;17.438;159178.418;9.08839;2.47082;0.07661;3
MAGN;17.440;159178.421;-23.11281;-43.82080;7.97148;3
LIGH;17.448;159178.429;2346.0;3
ACCE;17.450;159178.429;9.04051;2.44209;0.29688;3
GNSS;17.453;1491476636.000;39.993859;-0.073749;121.000;120.600;3.0;0.2;29;14
LIGH;17.456;159178.437;2346.0;3
ACCE;17.461;159178.438;8.92558;2.49955;0.58419;3
MAGN;17.468;159178.441;-25.74631;-44.09455;2.94062;3
ACCE;17.474;159178.448;8.83939;2.52828;0.80445;3
LIGH;17.476;159178.452;2346.0;3
LIGH;17.476;159178.456;2346.0;3
GNSS;17.477;1491476636.000;39.993859;-0.073749;121.000;120.600;3.0;0.2;29;14
ACCE;17.484;159178.458;8.69574;2.62405;1.23541;3
MAGN;17.485;159178.465;-25.74631;-44.09455;2.94062;3
LIGH;17.488;159178.469;3375.0;3
ACCE;17.489;159178.469;8.63828;2.65278;1.25456;3
LIGH;17.495;159178.476;3375.0;3
ACCE;17.499;159178.478;8.61913;2.75812;1.45567;3
MAGN;17.500;159178.481;-25.74631;-44.09455;2.94062;3
LIGH;17.507;159178.485;3375.0;3
ACCE;17.512;159178.488;8.57124;2.82516;1.66636;3
LIGH;17.515;159178.496;3375.0;3
ACCE;17.518;159178.498;8.48505;3.00712;2.11647;3
MAGN;17.520;159178.501;-26.12676;-44.88707;-1.75335;3
LIGH;17.527;159178.508;3375.0;3
ACCE;17.528;159178.508;8.39886;3.04542;2.22182;3
LIGH;17.534;159178.515;3375.0;3
ACCE;17.538;159178.518;8.28394;3.06458;2.54743;3
MAGN;17.540;159178.521;-26.12676;-44.88707;-1.75335;3
LIGH;17.544;159178.525;4265.0;3
ACCE;17.549;159178.528;8.05409;3.08373;2.95923;3
LIGH;17.554;159178.535;4265.0;3
ACCE;17.558;159178.538;7.91044;3.05500;3.14119;3
MAGN;17.560;159178.541;-26.12676;-44.88707;-1.75335;3
LIGH;17.567;159178.548;4265.0;3
ACCE;17.568;159178.548;7.82425;2.98796;3.21781;3
LIGH;17.574;159178.555;4265.0;3
ACCE;17.580;159178.558;7.91044;2.87304;3.52426;3
MAGN;17.580;159178.561;-25.08835;-44.81268;-6.75926;3
LIGH;17.587;159178.568;4265.0;3
ACCE;17.588;159178.568;7.85298;3.09331;3.87861;3
LIGH;17.594;159178.575;4265.0;3
ACCE;17.598;159178.578;7.70933;3.31358;4.09887;3
MAGN;17.600;159178.581;-25.08835;-44.81268;-6.75926;3
LIGH;17.607;159178.588;4970.0;3
ACCE;17.608;159178.588;7.55610;3.48596;4.05099;3
LIGH;17.614;159178.595;4970.0;3
ACCE;17.618;159178.598;7.37414;3.55300;4.00311;3
MAGN;17.620;159178.601;-25.08835;-44.81268;-6.75926;3
LIGH;17.627;159178.608;4970.0;3
ACCE;17.628;159178.608;7.00065;3.59130;4.15633;3
LIGH;17.634;159178.615;4970.0;3
ACCE;17.638;159178.618;6.90488;3.59130;4.34787;3
MAGN;17.640;159178.621;-22.32287;-44.94464;-10.92329;3
LIGH;17.647;159178.628;4970.0;3
ACCE;17.648;159178.628;6.80911;3.59130;4.46279;3
LIGH;17.654;159178.635;4970.0;3
ACCE;17.660;159178.638;6.53138;3.63919;5.15232;3
MAGN;17.660;159178.641;-22.32287;-44.94464;-10.92329;3
LIGH;17.667;159178.648;5525.0;3
ACCE;17.668;159178.648;6.39731;3.70622;5.23851;3
LIGH;17.674;159178.655;5525.0;3
ACCE;17.678;159178.658;6.26323;3.82115;5.38217;3
MAGN;17.680;159178.661;-22.32287;-44.94464;-10.92329;3
LIGH;17.687;159178.668;5525.0;3
ACCE;17.688;159178.668;6.14831;3.84030;5.40132;3
LIGH;17.694;159178.675;5525.0;3
ACCE;17.698;159178.678;6.08127;3.75411;5.52582;3
MAGN;17.700;159178.681;-18.77865;-44.35777;-15.13323;3
SOUN;17.701;4425.21;0.13505;76.59
LIGH;17.705;159178.686;5525.0;3
ACCE;17.709;159178.688;5.82270;3.78284;5.78439;3
LIGH;17.715;159178.696;5525.0;3
ACCE;17.719;159178.698;5.70778;3.72538;5.90889;3
MAGN;17.720;159178.701;-18.77865;-44.35777;-15.13323;3
LIGH;17.727;159178.708;5294.0;3
ACCE;17.728;159178.708;5.49709;3.57215;5.88974;3
LIGH;17.735;159178.716;5930.0;3
ACCE;17.738;159178.718;5.20978;3.39019;5.98550;3
MAGN;17.740;159178.721;-18.77865;-44.35777;-15.13323;3
LIGH;17.747;159178.728;5930.0;3
ACCE;17.748;159178.728;4.77883;3.16992;6.31112;3
LIGH;17.755;159178.736;5930.0;3
ACCE;17.758;159178.738;4.62560;3.11246;6.56969;3
MAGN;17.760;159178.741;-14.90536;-43.65910;-19.24608;3
LIGH;17.767;159178.748;5930.0;3
ACCE;17.768;159178.748;4.54898;2.91135;6.72292;3
LIGH;17.775;159178.756;5930.0;3
ACCE;17.778;159178.758;4.54898;2.60489;7.27837;3
MAGN;17.780;159178.761;-14.90536;-43.65910;-19.24608;3
LIGH;17.787;159178.768;5930.0;3
ACCE;17.788;159178.768;4.45322;2.69108;7.30710;3
LIGH;17.795;159178.776;6115.0;3
ACCE;17.798;159178.778;4.20422;2.66235;7.40287;3
MAGN;17.800;159178.781;-14.90536;-43.65910;-19.24608;3
LIGH;17.807;159178.788;6115.0;3
ACCE;17.808;159178.788;3.98395;2.45166;7.38372;3
LIGH;17.815;159178.796;6115.0;3
ACCE;17.819;159178.798;3.66792;2.14520;7.48906;3
MAGN;17.820;159178.801;-9.36093;-41.70284;-24.16099;3
LIGH;17.827;159178.808;6115.0;3
ACCE;17.829;159178.809;3.56257;2.14520;7.60398;3
LIGH;17.835;159178.816;6115.0;3
ACCE;17.838;159178.818;3.52426;2.11647;7.89129;3
MAGN;17.840;159178.821;-9.36093;-41.70284;-24.16099;3
LIGH;17.847;159178.828;6115.0;3
ACCE;17.848;159178.828;3.47638;2.07817;7.98706;3
LIGH;17.855;159178.836;5988.0;3
ACCE;17.860;159178.838;3.54342;1.95367;8.26478;3
MAGN;17.860;159178.841;-9.36093;-41.70284;-24.16099;3
LIGH;17.865;159178.846;5988.0;3
ACCE;17.868;159178.848;3.73495;1.71425;8.19775;3
LIGH;17.875;159178.856;5988.0;3
ACCE;17.878;159178.858;3.89776;1.43652;8.19775;3
MAGN;17.880;159178.861;-3.17613;-37.94498;-29.99691;3
LIGH;17.885;159178.866;5988.0;3
ACCE;17.888;159178.868;3.93607;1.30245;8.01579;3
LIGH;17.897;159178.878;5988.0;3
ACCE;17.898;159178.878;3.75411;1.42694;7.86256;3
MAGN;17.900;159178.881;-3.17613;-37.94498;-29.99691;3
LIGH;17.905;159178.886;5988.0;3
ACCE;17.908;159178.888;3.65834;1.42694;7.64229;3
LIGH;17.917;159178.898;5629.0;3
ACCE;17.920;159178.898;3.64876;1.15879;7.66145;3
MAGN;17.920;159178.901;-3.17613;-37.94498;-29.99691;3
LIGH;17.925;159178.906;5629.0;3
ACCE;17.928;159178.908;3.74453;0.67038;7.76679;3
LIGH;17.937;159178.918;5629.0;3
ACCE;17.939;159178.918;4.27126;-0.25857;8.29351;3
MAGN;17.940;159178.921;0.42720;-32.53476;-35.50526;3
LIGH;17.944;159178.926;5629.0;3
ACCE;17.948;159178.928;4.57771;-0.50757;8.53294;3
LIGH;17.957;159178.938;5629.0;3
ACCE;17.960;159178.938;4.82671;-0.71826;8.81066;3
MAGN;17.961;159178.941;0.42720;-32.53476;-35.50526;3
LIGH;17.965;159178.946;5629.0;3
ACCE;17.968;159178.948;5.00867;-0.92895;9.00220;3
LIGH;17.977;159178.958;4970.0;3
ACCE;17.979;159178.958;5.49709;-1.44610;9.19373;3
MAGN;17.980;159178.961;0.42720;-32.53476;-35.50526;3
LIGH;17.985;159178.966;4970.0;3
ACCE;17.989;159178.968;5.63116;-1.57060;9.11712;3
LIGH;17.998;159178.979;4970.0;3
ACCE;18.000;159178.978;5.43963;-1.55144;9.12670;3
MAGN;18.001;159178.981;1.99841;-26.46926;-40.88741;3
LIGH;18.005;159178.986;4970.0;3
ACCE;18.008;159178.988;5.11401;-1.53229;8.65743;3
LIGH;18.017;159178.998;4970.0;3
ACCE;18.019;159178.998;5.07571;-1.54187;8.61913;3
MAGN;18.020;159179.001;1.99841;-26.46926;-40.88741;3
LIGH;18.025;159179.006;4970.0;3
ACCE;18.029;159179.008;5.15232;-1.70467;8.35098;3
LIGH;18.035;159179.016;4254.0;3
ACCE;18.040;159179.018;5.28640;-1.83875;8.31267;3
MAGN;18.041;159179.021;1.99841;-26.46926;-40.88741;3
LIGH;18.045;159179.026;4254.0;3
ACCE;18.048;159179.028;5.59285;-2.15478;8.36055;3
LIGH;18.057;159179.038;4254.0;3
ACCE;18.058;159179.038;5.81312;-2.34632;8.46590;3
MAGN;18.060;159179.041;1.45287;-20.28677;-44.73203;3
LIGH;18.064;159179.046;4254.0;3
ACCE;18.068;159179.048;6.10043;-2.58574;8.36055;3
LIGH;18.079;159179.059;4254.0;3
ACCE;18.080;159179.058;6.38773;-2.71024;8.34140;3
MAGN;18.081;159179.062;1.45287;-20.28677;-44.73203;3
LIGH;18.085;159179.066;4254.0;3
ACCE;18.089;159179.068;6.75165;-3.02627;8.43717;3
LIGH;18.097;159179.078;4612.0;3
ACCE;18.099;159179.078;6.94318;-3.16992;8.36055;3
MAGN;18.100;159179.081;1.45287;-20.28677;-44.73203;3
LIGH;18.105;159179.086;3537.0;3
ACCE;18.108;159179.088;7.14430;-3.16992;8.13071;3
LIGH;18.118;159179.099;3537.0;3
ACCE;18.119;159179.098;7.30710;-3.05500;7.94875;3
MAGN;18.120;159179.101;-0.10415;-14.03852;-47.04023;3
LIGH;18.125;159179.106;3537.0;3
ACCE;18.128;159179.108;7.52737;-2.82516;7.39329;3
LIGH;18.137;159179.118;3537.0;3
ACCE;18.138;159179.118;7.75721;-2.75812;7.30710;3
MAGN;18.140;159179.121;-0.10415;-14.03852;-47.04023;3
LIGH;18.145;159179.126;3537.0;3
ACCE;18.148;159179.128;7.96790;-2.84431;7.07726;3
LIGH;18.157;159179.138;3537.0;3
ACCE;18.158;159179.138;8.14029;-2.98796;7.03895;3
MAGN;18.160;159179.141;-0.10415;-14.03852;-47.04023;3
LIGH;18.165;159179.146;2959.0;3
ACCE;18.168;159179.148;8.29351;-2.97839;7.20176;3
LIGH;18.177;159179.158;2959.0;3
ACCE;18.179;159179.158;8.37013;-2.93050;7.43160;3
MAGN;18.180;159179.161;-3.20272;-8.91217;-48.11757;3
LIGH;18.185;159179.166;2959.0;3
ACCE;18.188;159179.168;8.51378;-2.76770;7.41245;3
LIGH;18.195;159179.176;2959.0;3
ACCE;18.199;159179.178;8.78193;-2.62405;7.30710;3
MAGN;18.200;159179.181;-3.20272;-8.91217;-48.11757;3
LIGH;18.204;159179.186;2959.0;3
ACCE;18.209;159179.188;9.31823;-2.39420;6.58884;3
LIGH;18.217;159179.198;2959.0;3
ACCE;18.219;159179.198;9.46189;-2.28886;6.38773;3
MAGN;18.220;159179.201;-3.20272;-8.91217;-48.11757;3
LIGH;18.225;159179.206;2508.0;3
ACCE;18.228;159179.208;9.50019;-2.18351;6.23450;3
LIGH;18.237;159179.218;2508.0;3
ACCE;18.240;159179.218;9.49062;-2.04944;6.09085;3
MAGN;18.240;159179.221;-6.66530;-4.94422;-48.05133;3
LIGH;18.245;159179.226;2508.0;3
ACCE;18.248;159179.228;9.45231;-1.87705;5.99508;3
SOUN;18.252;2826.38;0.08626;72.70
LIGH;18.258;159179.239;2508.0;3
ACCE;18.260;159179.238;9.39485;-1.80044;6.10043;3
MAGN;18.261;159179.242;-6.66530;-4.94422;-48.05133;3
LIGH;18.265;159179.246;2508.0;3
ACCE;18.268;159179.248;9.36612;-1.69509;5.99508;3
LIGH;18.278;159179.259;2508.0;3
ACCE;18.279;159179.258;9.48104;-1.35991;5.91847;3
MAGN;18.280;159179.261;-6.66530;-4.94422;-48.05133;3
LIGH;18.285;159179.266;2288.0;3
ACCE;18.288;159179.268;9.59596;-1.15879;5.84185;3
LIGH;18.297;159179.278;2288.0;3
ACCE;18.299;159179.278;9.73961;-0.95768;5.95677;3
MAGN;18.300;159179.281;-11.47096;-4.26956;-47.58939;3
LIGH;18.305;159179.286;2288.0;3
ACCE;18.308;159179.288;9.88326;-0.71826;5.86101;3
LIGH;18.317;159179.298;2288.0;3
ACCE;18.320;159179.298;10.14184;-0.24900;5.07571;3
MAGN;18.320;159179.301;-11.47096;-4.26956;-47.58939;3
LIGH;18.325;159179.306;2288.0;3
ACCE;18.328;159179.308;10.14184;0.10534;4.70221;3
LIGH;18.337;159179.318;2288.0;3
ACCE;18.340;159179.318;10.05565;0.50757;4.45322;3
MAGN;18.341;159179.321;-11.47096;-4.26956;-47.58939;3
LIGH;18.345;159179.326;2150.0;3
ACCE;18.348;159179.328;9.94073;0.90980;3.99353;3
LIGH;18.355;159179.336;2150.0;3
ACCE;18.359;159179.338;9.65342;1.67594;3.37104;3
MAGN;18.360;159179.341;-15.70935;-6.77420;-45.44553;3
LIGH;18.365;159179.346;2150.0;3
ACCE;18.368;159179.348;9.46189;2.03028;3.25611;3
LIGH;18.377;159179.358;2150.0;3
ACCE;18.379;159179.358;9.21289;2.33674;3.18908;3
MAGN;18.380;159179.361;-15.70935;-6.77420;-45.44553;3
LIGH;18.385;159179.366;2150.0;3
ACCE;18.388;159179.368;9.08839;2.56658;3.00712;3
LIGH;18.397;159179.378;2150.0;3
ACCE;18.399;159179.378;9.07881;3.00712;2.97839;3
MAGN;18.400;159179.381;-15.70935;-6.77420;-45.44553;3
LIGH;18.405;159179.386;2011.0;3
ACCE;18.408;159179.388;9.05966;3.24654;2.73897;3
LIGH;18.417;159179.398;2011.0;3
ACCE;18.418;159179.398;8.96389;3.60088;2.63362;3
MAGN;18.420;159179.401;-19.30794;-12.02695;-42.46817;3
LIGH;18.425;159179.406;2011.0;3
ACCE;18.428;159179.408;8.77236;3.99353;2.47082;3
LIGH;18.437;159179.418;2011.0;3
ACCE;18.438;159179.418;8.12113;4.62560;1.95367;3
MAGN;18.440;159179.421;-19.30794;-12.02695;-42.46817;3
LIGH;18.445;159179.426;2011.0;3
ACCE;18.449;159179.429;7.84340;4.94163;1.55144;3
GNSS;18.458;1491476637.000;39.993852;-0.073753;120.000;0.000;3.0;0.0;29;14
LIGH;18.464;159179.440;2011.0;3
ACCE;18.465;159179.439;7.63272;5.21936;1.43652;3
MAGN;18.466;159179.445;-19.30794;-12.02695;-42.46817;3
GNSS;18.467;1491476637.000;39.993852;-0.073753;120.000;0.000;3.0;0.0;29;14
LIGH;18.471;159179.449;1780.0;3
ACCE;18.472;159179.448;7.28795;5.56412;1.18752;3
LIGH;18.478;159179.458;1780.0;3
ACCE;18.482;159179.459;7.09641;5.69820;1.06303;3
MAGN;18.484;159179.463;-21.22401;-19.25024;-39.50926;3
LIGH;18.487;159179.467;1780.0;3
ACCE;18.492;159179.469;6.85699;5.88016;0.88107;3
LIGH;18.497;159179.478;1780.0;3
ACCE;18.503;159179.479;6.21535;6.41646;0.52672;3
MAGN;18.504;159179.483;-21.22401;-19.25024;-39.50926;3
LIGH;18.508;159179.489;1780.0;3
ACCE;18.509;159179.489;5.87058;6.72292;0.24900;3
LIGH;18.516;159179.497;1780.0;3
ACCE;18.520;159179.498;5.53539;6.99107;0.22027;3
MAGN;18.520;159179.501;-21.22401;-19.25024;-39.50926;3
LIGH;18.524;159179.505;1780.0;3
ACCE;18.528;159179.508;5.33428;7.19218;0.04788;3
LIGH;18.534;159179.515;1502.0;3
ACCE;18.538;159179.518;5.20978;7.37414;-0.13408;3
MAGN;18.540;159179.521;-20.69378;-25.56399;-35.86010;3
LIGH;18.547;159179.528;1502.0;3
ACCE;18.548;159179.528;4.65433;7.72848;-0.59376;3
LIGH;18.554;159179.535;1502.0;3
ACCE;18.558;159179.538;4.28083;7.94875;-0.72784;3
MAGN;18.560;159179.541;-20.69378;-25.56399;-35.86010;3
LIGH;18.567;159179.548;1502.0;3
ACCE;18.568;159179.548;3.94564;8.19775;-0.90980;3
LIGH;18.574;159179.555;1502.0;3
ACCE;18.578;159179.558;3.61046;8.39886;-0.98641;3
MAGN;18.580;159179.561;-20.69378;-25.56399;-35.86010;3
LIGH;18.584;159179.565;1502.0;3
ACCE;18.588;159179.568;3.09331;8.65743;-1.17795;3
LIGH;18.594;159179.575;1236.0;3
ACCE;18.599;159179.578;2.72939;8.67659;-1.22583;3
MAGN;18.600;159179.581;-17.53434;-32.03837;-31.26732;3
LIGH;18.607;159179.588;1236.0;3
ACCE;18.608;159179.588;2.38462;8.66701;-1.45567;3
LIGH;18.614;159179.595;1236.0;3
ACCE;18.619;159179.598;2.11647;8.62870;-1.56102;3
MAGN;18.620;159179.601;-17.53434;-32.03837;-31.26732;3
LIGH;18.627;159179.608;1236.0;3
ACCE;18.628;159179.608;1.46525;8.54251;-1.95367;3
LIGH;18.634;159179.615;1236.0;3
ACCE;18.638;159179.618;1.15879;8.51378;-2.00155;3
MAGN;18.640;159179.621;-17.53434;-32.03837;-31.26732;3
LIGH;18.647;159179.628;1236.0;3
ACCE;18.649;159179.629;0.81403;8.54251;-2.17394;3
LIGH;18.654;159179.635;1063.0;3
ACCE;18.658;159179.638;0.22027;8.66701;-2.14520;3
MAGN;18.660;159179.641;-13.18510;-37.62591;-26.59559;3
LIGH;18.667;159179.648;1063.0;3
ACCE;18.668;159179.648;0.02873;8.63828;-2.40378;3
LIGH;18.674;159179.655;1063.0;3
ACCE;18.680;159179.659;-0.06704;8.41801;-2.68151;3
MAGN;18.680;159179.661;-13.18510;-37.62591;-26.59559;3
LIGH;18.685;159179.666;1063.0;3
ACCE;18.688;159179.668;-0.30646;8.27436;-3.04542;3
SOUN;18.693;6592.09;0.20118;80.05
LIGH;18.696;159179.675;1063.0;3
ACCE;18.698;159179.678;-1.32160;8.57124;-3.66792;3
MAGN;18.700;159179.681;-13.18510;-37.62591;-26.59559;3
LIGH;18.707;159179.688;1063.0;3
ACCE;18.708;159179.688;-1.74298;8.75320;-4.03184;3
LIGH;18.715;159179.696;924.0;3
ACCE;18.719;159179.698;-2.05901;8.84897;-4.17549;3
MAGN;18.720;159179.701;-8.28432;-41.90048;-21.95197;3
LIGH;18.727;159179.708;924.0;3
ACCE;18.728;159179.708;-2.34632;8.82024;-4.45322;3
LIGH;18.735;159179.716;924.0;3
ACCE;18.738;159179.718;-2.71981;8.59997;-4.39575;3
MAGN;18.740;159179.721;-8.28432;-41.90048;-21.95197;3
LIGH;18.747;159179.728;924.0;3
ACCE;18.749;159179.729;-2.92093;8.43717;-4.51068;3
LIGH;18.754;159179.736;924.0;3
ACCE;18.758;159179.738;-3.07416;8.28394;-4.30956;3
MAGN;18.760;159179.741;-8.28432;-41.90048;-21.95197;3
LIGH;18.767;159179.748;924.0;3
ACCE;18.768;159179.748;-3.21781;8.11156;-4.29041;3
LIGH;18.775;159179.756;982.0;3
ACCE;18.778;159179.758;-3.62961;7.72848;-4.31914;3
MAGN;18.780;159179.761;-2.57178;-44.64222;-18.00353;3
LIGH;18.787;159179.768;843.0;3
ACCE;18.788;159179.768;-3.89776;7.51779;-4.49152;3
LIGH;18.795;159179.776;843.0;3
ACCE;18.798;159179.778;-4.07972;7.37414;-4.43406;3
MAGN;18.800;159179.781;-2.57178;-44.64222;-18.00353;3
LIGH;18.807;159179.788;843.0;3
ACCE;18.808;159179.788;-4.16591;7.26880;-4.45322;3
LIGH;18.814;159179.796;843.0;3
ACCE;18.820;159179.798;-4.52025;7.17303;-4.57771;3
MAGN;18.820;159179.801;-2.57178;-44.64222;-18.00353;3
LIGH;18.827;159179.808;843.0;3
ACCE;18.828;159179.808;-4.83629;7.19218;-4.65433;3
LIGH;18.835;159179.816;855.0;3
ACCE;18.838;159179.818;-4.82671;7.09641;-4.52983;3
MAGN;18.840;159179.821;2.43168;-45.60929;-14.61396;3
LIGH;18.845;159179.826;809.0;3
ACCE;18.848;159179.828;-4.70221;6.98149;-4.52983;3
LIGH;18.855;159179.836;809.0;3
ACCE;18.860;159179.838;-4.64475;6.81869;-4.57771;3
MAGN;18.860;159179.841;2.43168;-45.60929;-14.61396;3
LIGH;18.865;159179.846;809.0;3
ACCE;18.869;159179.848;-4.78840;6.80911;-4.59687;3
LIGH;18.875;159179.856;809.0;3
ACCE;18.880;159179.858;-4.75010;6.69419;-4.42448;3
MAGN;18.882;159179.861;2.43168;-45.60929;-14.61396;3
LIGH;18.888;159179.869;809.0;3
ACCE;18.889;159179.868;-4.42448;6.33985;-4.11803;3
LIGH;18.895;159179.876;809.0;3
ACCE;18.899;159179.878;-4.26168;6.11958;-3.83072;3
MAGN;18.900;159179.881;6.89675;-46.11420;-13.37610;3
LIGH;18.908;159179.889;797.0;3
ACCE;18.909;159179.888;-4.21380;5.94720;-3.63919;3
LIGH;18.915;159179.896;797.0;3
ACCE;18.918;159179.898;-4.35745;5.72693;-3.53384;3
MAGN;18.920;159179.901;6.89675;-46.11420;-13.37610;3
LIGH;18.928;159179.909;797.0;3
ACCE;18.929;159179.908;-5.12359;5.54497;-4.29999;3
LIGH;18.935;159179.916;797.0;3
ACCE;18.938;159179.918;-5.49709;5.47793;-4.55856;3
MAGN;18.940;159179.921;6.89675;-46.11420;-13.37610;3
LIGH;18.948;159179.929;797.0;3
ACCE;18.949;159179.928;-5.55455;5.43005;-4.82671;3
LIGH;18.955;159179.936;797.0;3
ACCE;18.958;159179.938;-5.52582;5.40132;-4.92248;3
MAGN;18.960;159179.941;11.52752;-46.05178;-11.70454;3
LIGH;18.968;159179.949;786.0;3
ACCE;18.969;159179.948;-5.35344;5.01825;-5.41090;3
LIGH;18.975;159179.956;786.0;3
ACCE;18.980;159179.958;-5.24809;5.02782;-5.28640;3
MAGN;18.980;159179.961;11.52752;-46.05178;-11.70454;3
LIGH;18.987;159179.968;786.0;3
ACCE;18.988;159179.968;-5.08528;4.92248;-5.22894;3
LIGH;18.995;159179.976;786.0;3
ACCE;18.998;159179.978;-4.90333;4.66391;-5.00867;3
MAGN;19.000;159179.981;11.52752;-46.05178;-11.70454;3
LIGH;19.005;159179.986;786.0;3
ACCE;19.008;159179.988;-4.60644;3.92649;-4.50110;3
LIGH;19.015;159179.996;786.0;3
ACCE;19.020;159179.998;-4.67348;3.68707;-4.83629;3
MAGN;19.020;159180.001;15.91677;-44.72593;-8.20864;3
LIGH;19.025;159180.006;774.0;3
ACCE;19.030;159180.008;-5.13317;3.69665;-5.60243;3
LIGH;19.035;159180.016;774.0;3
ACCE;19.039;159180.018;-5.76524;3.84988;-6.20577;3
MAGN;19.040;159180.021;15.91677;-44.72593;-8.20864;3
ACCE;19.049;159180.028;-6.15789;4.05099;-6.95276;3
LIGH;19.050;159180.031;774.0;3
LIGH;19.054;159180.036;774.0;3
ACCE;19.060;159180.038;-6.01423;3.96480;-7.16345;3
MAGN;19.060;159180.041;15.91677;-44.72593;-8.20864;3
LIGH;19.068;159180.049;774.0;3
ACCE;19.069;159180.048;-5.84185;3.73495;-7.47949;3
LIGH;19.075;159180.056;774.0;3
ACCE;19.079;159180.058;-5.68862;3.59130;-7.57525;3
MAGN;19.080;159180.061;19.42786;-42.97541;-4.37282;3
LIGH;19.087;159180.068;762.0;3
ACCE;19.088;159180.068;-5.01825;3.18908;-7.50822;3
LIGH;19.095;159180.076;762.0;3
ACCE;19.098;159180.078;-4.79798;2.99754;-7.50822;3
MAGN;19.100;159180.081;19.42786;-42.97541;-4.37282;3
LIGH;19.107;159180.088;762.0;3
ACCE;19.109;159180.089;-4.82671;3.00712;-7.85298;3
LIGH;19.115;159180.096;762.0;3
ACCE;19.120;159180.098;-5.21936;3.13162;-8.66701;3
MAGN;19.120;159180.101;19.42786;-42.97541;-4.37282;3
LIGH;19.127;159180.108;762.0;3
ACCE;19.128;159180.108;-5.23851;3.24654;-8.75320;3
LIGH;19.134;159180.116;762.0;3
ACCE;19.139;159180.118;-5.06613;3.29442;-8.72447;3
MAGN;19.140;159180.121;21.47137;-41.31118;-0.38300;3
LIGH;19.147;159180.128;774.0;3
ACCE;19.148;159180.128;-4.85544;3.13162;-8.98304;3
LIGH;19.155;159180.136;751.0;3
ACCE;19.158;159180.138;-4.20422;2.68151;-9.46189;3
MAGN;19.160;159180.141;21.47137;-41.31118;-0.38300;3
LIGH;19.165;159180.146;751.0;3
ACCE;19.168;159180.148;-3.96480;2.66235;-9.42358;3
LIGH;19.175;159180.156;751.0;3
ACCE;19.179;159180.158;-3.74453;2.70066;-9.09797;3
MAGN;19.180;159180.161;21.47137;-41.31118;-0.38300;3
LIGH;19.185;159180.166;751.0;3
ACCE;19.188;159180.168;-3.67749;2.67193;-9.05966;3
LIGH;19.197;159180.178;751.0;3
ACCE;19.200;159180.178;-3.57215;2.54743;-8.94474;3
MAGN;19.200;159180.181;21.60060;-40.54867;3.38403;3
LIGH;19.205;159180.186;751.0;3
ACCE;19.209;159180.189;-3.30400;2.65278;-8.99262;3
LIGH;19.217;159180.198;751.0;3
ACCE;19.220;159180.198;-2.88262;2.77727;-9.10754;3
MAGN;19.220;159180.201;21.60060;-40.54867;3.38403;3
LIGH;19.225;159180.206;751.0;3
ACCE;19.228;159180.208;-2.54743;2.88262;-9.29908;3
LIGH;19.237;159180.218;751.0;3
ACCE;19.239;159180.218;-1.72383;3.03585;-10.07480;3
MAGN;19.240;159180.221;21.60060;-40.54867;3.38403;3
SOUN;19.244;641.43;0.01958;59.81
LIGH;19.247;159180.226;751.0;3
ACCE;19.249;159180.228;-1.27372;3.17950;-10.63983;3
LIGH;19.257;159180.238;751.0;3
ACCE;19.259;159180.238;-0.81403;3.32315;-10.95587;3
MAGN;19.260;159180.241;18.20265;-41.71231;9.02106;3
LIGH;19.265;159180.246;751.0;3
ACCE;19.268;159180.248;-0.40223;3.53384;-11.21444;3
LIGH;19.277;159180.258;751.0;3
ACCE;19.279;159180.258;0.20111;3.66792;-11.49217;3
MAGN;19.280;159180.261;18.20265;-41.71231;9.02106;3
LIGH;19.285;159180.266;751.0;3
ACCE;19.288;159180.268;0.44053;3.46680;-11.61667;3
LIGH;19.298;159180.279;751.0;3
ACCE;19.299;159180.278;0.75657;3.37104;-11.46344;3
MAGN;19.300;159180.281;18.20265;-41.71231;9.02106;3
LIGH;19.305;159180.286;751.0;3
ACCE;19.308;159180.288;1.04387;3.36146;-11.29106;3
LIGH;19.317;159180.298;751.0;3
ACCE;19.319;159180.298;1.42694;3.27527;-10.63983;3
MAGN;19.320;159180.301;12.16954;-42.37550;12.77391;3
LIGH;19.325;159180.306;751.0;3
ACCE;19.329;159180.308;1.60890;3.31358;-10.40041;3
LIGH;19.335;159180.316;739.0;3
ACCE;19.340;159180.318;2.07817;3.50511;-10.06522;3
MAGN;19.340;159180.321;12.16954;-42.37550;12.77391;3
LIGH;19.345;159180.326;739.0;3
ACCE;19.348;159180.328;2.85389;3.65834;-10.01734;3
LIGH;19.357;159180.338;739.0;3
ACCE;19.359;159180.338;3.16035;3.75411;-9.86411;3
MAGN;19.360;159180.341;12.16954;-42.37550;12.77391;3
LIGH;19.365;159180.346;739.0;3
ACCE;19.368;159180.348;3.60088;3.79242;-9.91199;3
LIGH;19.377;159180.358;739.0;3
ACCE;19.378;159180.358;4.04141;3.77326;-9.70131;3
MAGN;19.380;159180.361;4.30951;-43.78431;14.43066;3
LIGH;19.385;159180.366;739.0;3
ACCE;19.388;159180.368;4.56814;3.62961;-9.44273;3
LIGH;19.397;159180.378;797.0;3
ACCE;19.398;159180.378;4.75967;3.51469;-9.25119;3
MAGN;19.400;159180.381;4.30951;-43.78431;14.43066;3
LIGH;19.405;159180.386;797.0;3
ACCE;19.408;159180.388;5.01825;3.42850;-8.97347;3
LIGH;19.417;159180.398;797.0;3
ACCE;19.418;159180.398;5.27682;3.25611;-8.67659;3
MAGN;19.420;159180.401;4.30951;-43.78431;14.43066;3
LIGH;19.425;159180.406;797.0;3
ACCE;19.428;159180.408;5.58328;3.11246;-8.07325;3
LIGH;19.437;159180.418;797.0;3
ACCE;19.438;159180.418;5.75566;3.16035;-7.59441;3
MAGN;19.440;159180.421;-3.76386;-45.00855;13.10849;3
LIGH;19.445;159180.426;797.0;3
ACCE;19.450;159180.429;5.97593;3.23696;-7.12514;3
LIGH;19.457;159180.437;959.0;3
ACCE;19.460;159180.439;6.27281;3.37104;-6.56011;3
GNSS;19.462;1491476638.000;39.993854;-0.073753;120.000;61.300;3.0;0.2;29;17
MAGN;19.466;159180.442;-3.76386;-45.00855;13.10849;3
LIGH;19.468;159180.447;959.0;3
GNSS;19.469;1491476638.000;39.993854;-0.073753;120.000;61.300;3.0;0.2;29;17
ACCE;19.472;159180.448;6.72292;3.65834;-6.01423;3
ACCE;19.480;159180.459;6.78996;3.77326;-5.75566;3
LIGH;19.484;159180.464;959.0;3
MAGN;19.485;159180.465;-3.76386;-45.00855;13.10849;3
LIGH;19.489;159180.469;959.0;3
ACCE;19.490;159180.469;6.95276;3.82115;-5.54497;3
LIGH;19.495;159180.476;959.0;3
ACCE;19.500;159180.478;7.14430;3.93607;-4.95121;3
MAGN;19.501;159180.481;-10.33107;-46.87839;9.97464;3
LIGH;19.504;159180.485;959.0;3
ACCE;19.508;159180.488;7.23049;3.97437;-4.65433;3
LIGH;19.517;159180.498;543.0;3
ACCE;19.520;159180.498;7.29753;3.99353;-4.25210;3
MAGN;19.520;159180.501;-10.33107;-46.87839;9.97464;3
LIGH;19.524;159180.505;1595.0;3
ACCE;19.528;159180.508;7.35499;3.96480;-4.04141;3
LIGH;19.537;159180.518;1595.0;3
ACCE;19.538;159180.518;7.46991;3.95522;-3.79242;3
MAGN;19.540;159180.521;-10.33107;-46.87839;9.97464;3
LIGH;19.544;159180.525;1595.0;3
ACCE;19.548;159180.528;7.85298;3.90734;-3.16992;3
LIGH;19.557;159180.538;1595.0;3
ACCE;19.560;159180.538;8.05409;3.86903;-2.86347;3
MAGN;19.560;159180.541;-15.40154;-47.42235;5.89610;3
LIGH;19.564;159180.545;1595.0;3
ACCE;19.568;159180.548;8.13071;3.83072;-2.70066;3
LIGH;19.577;159180.558;1595.0;3
ACCE;19.578;159180.558;8.39886;3.60088;-1.99198;3
MAGN;19.580;159180.561;-15.40154;-47.42235;5.89610;3
LIGH;19.585;159180.566;2716.0;3
ACCE;19.588;159180.568;8.51378;3.52426;-1.60890;3
LIGH;19.597;159180.578;2716.0;3
ACCE;19.599;159180.578;8.53294;3.47638;-1.11091;3
MAGN;19.600;159180.581;-15.40154;-47.42235;5.89610;3
LIGH;19.605;159180.586;2716.0;3
ACCE;19.608;159180.588;8.42759;3.54342;-0.73741;3
LIGH;19.617;159180.598;2716.0;3
ACCE;19.618;159180.598;8.24563;3.91691;-0.09577;3
MAGN;19.620;159180.601;-18.30244;-47.35914;-0.14031;3
LIGH;19.625;159180.606;2716.0;3
ACCE;19.628;159180.608;8.07325;4.09887;0.00958;3
LIGH;19.637;159180.618;2716.0;3
ACCE;19.640;159180.618;7.74764;4.15633;0.10534;3
MAGN;19.640;159180.621;-18.30244;-47.35914;-0.14031;3
LIGH;19.645;159180.626;4161.0;3
ACCE;19.648;159180.628;7.38372;4.10845;0.21069;3
LIGH;19.655;159180.636;4161.0;3
ACCE;19.658;159180.638;6.56011;3.68707;1.01514;3
MAGN;19.660;159180.641;-18.30244;-47.35914;-0.14031;3
LIGH;19.664;159180.646;4161.0;3
ACCE;19.668;159180.648;6.22492;3.51469;1.55144;3
LIGH;19.677;159180.658;4161.0;3
ACCE;19.680;159180.659;5.87058;3.41892;2.26013;3
MAGN;19.680;159180.661;-18.14934;-46.36570;-7.37187;3
LIGH;19.685;159180.666;4161.0;3
ACCE;19.689;159180.668;5.55455;3.26569;2.75812;3
LIGH;19.697;159180.678;4161.0;3
ACCE;19.699;159180.678;5.46836;3.01669;3.99353;3
MAGN;19.700;159180.681;-18.14934;-46.36570;-7.37187;3
LIGH;19.705;159180.686;5502.0;3
ACCE;19.708;159180.688;5.62159;2.96881;4.45322;3
LIGH;19.717;159180.698;5502.0;3
ACCE;19.720;159180.698;5.84185;3.04542;5.20021;3
MAGN;19.721;159180.701;-18.14934;-46.36570;-7.37187;3
LIGH;19.725;159180.706;5502.0;3
ACCE;19.728;159180.708;5.95677;3.01669;5.65032;3
LIGH;19.737;159180.718;5502.0;3
ACCE;19.738;159180.718;6.01423;2.73897;6.31112;3
MAGN;19.740;159180.721;-15.56941;-44.04669;-15.40390;3
LIGH;19.745;159180.726;5502.0;3
ACCE;19.749;159180.728;5.90889;2.66235;6.40688;3
LIGH;19.757;159180.738;5502.0;3
ACCE;19.760;159180.738;5.69820;2.51870;6.56969;3
MAGN;19.760;159180.741;-15.56941;-44.04669;-15.40390;3
LIGH;19.765;159180.746;6288.0;3
ACCE;19.768;159180.748;5.39174;2.31759;6.73250;3
LIGH;19.777;159180.758;6288.0;3
ACCE;19.780;159180.758;4.87459;1.98240;7.18261;3
MAGN;19.780;159180.761;-15.56941;-44.04669;-15.40390;3
LIGH;19.785;159180.766;6288.0;3
ACCE;19.788;159180.768;4.77883;1.89621;7.24007;3
LIGH;19.795;159180.776;6288.0;3
SOUN;19.796;3148.87;0.09610;73.63
ACCE;19.800;159180.778;4.62560;1.81002;7.43160;3
MAGN;19.801;159180.781;-11.72970;-40.95876;-22.95659;3
LIGH;19.807;159180.788;6288.0;3
ACCE;19.808;159180.788;4.22337;1.56102;7.55610;3
LIGH;19.815;159180.796;6288.0;3
ACCE;19.818;159180.798;3.93607;1.54187;7.59441;3
MAGN;19.820;159180.801;-11.72970;-40.95876;-22.95659;3
LIGH;19.825;159180.806;6219.0;3
ACCE;19.828;159180.808;3.54342;1.41737;7.47949;3
LIGH;19.835;159180.816;6219.0;3
ACCE;19.838;159180.818;3.06458;1.19710;7.58483;3
MAGN;19.840;159180.821;-11.72970;-40.95876;-22.95659;3
LIGH;19.847;159180.828;6219.0;3
ACCE;19.848;159180.828;2.03986;0.73741;8.06367;3
LIGH;19.855;159180.836;6219.0;3
ACCE;19.860;159180.838;1.62806;0.55545;8.44674;3
MAGN;19.860;159180.841;-6.46427;-38.23552;-29.38965;3
LIGH;19.867;159180.848;6219.0;3
ACCE;19.868;159180.848;1.41737;0.58419;8.75320;3
LIGH;19.875;159180.856;6219.0;3
ACCE;19.878;159180.858;1.07260;0.11492;9.09797;3
MAGN;19.880;159180.861;-6.46427;-38.23552;-29.38965;3
LIGH;19.887;159180.868;6693.0;3
ACCE;19.888;159180.868;1.12049;-0.08619;9.77792;3
LIGH;19.895;159180.876;5583.0;3
ACCE;19.898;159180.878;1.43652;0.01915;10.02692;3
MAGN;19.900;159180.881;-6.46427;-38.23552;-29.38965;3
LIGH;19.907;159180.888;5583.0;3
ACCE;19.908;159180.888;1.82917;-0.11492;10.05565;3
LIGH;19.915;159180.896;5583.0;3
ACCE;19.918;159180.898;2.06859;-0.28730;10.02692;3
MAGN;19.920;159180.901;-1.26018;-34.30461;-34.75726;3
LIGH;19.927;159180.908;5583.0;3
ACCE;19.928;159180.908;2.62405;-0.27773;9.95030;3
LIGH;19.934;159180.916;5583.0;3
ACCE;19.938;159180.918;2.68151;-0.28730;10.22803;3
MAGN;19.940;159180.921;-1.26018;-34.30461;-34.75726;3
LIGH;19.947;159180.928;5583.0;3
ACCE;19.948;159180.928;2.49955;-0.47884;10.23761;3
LIGH;19.954;159180.936;4774.0;3
ACCE;19.959;159180.938;2.29843;-0.80445;10.10353;3
MAGN;19.960;159180.941;-1.26018;-34.30461;-34.75726;3
LIGH;19.967;159180.948;4774.0;3
ACCE;19.968;159180.948;1.77171;-1.21625;10.20888;3
LIGH;19.975;159180.956;4774.0;3
ACCE;19.978;159180.958;1.65679;-1.35033;10.48660;3
MAGN;19.980;159180.961;2.40103;-30.67592;-38.47119;3
LIGH;19.985;159180.966;4774.0;3
ACCE;19.988;159180.968;1.69509;-1.54187;10.59195;3
LIGH;19.995;159180.976;4774.0;3
ACCE;20.000;159180.978;2.14520;-1.77171;10.29507;3
MAGN;20.000;159180.981;2.40103;-30.67592;-38.47119;3
LIGH;20.007;159180.988;4774.0;3
ACCE;20.008;159180.988;2.23140;-1.87705;10.08438;3
LIGH;20.014;159180.996;4115.0;3
ACCE;20.020;159180.998;2.33674;-1.99198;10.11311;3
MAGN;20.020;159181.001;2.40103;-30.67592;-38.47119;3
LIGH;20.027;159181.008;4115.0;3
ACCE;20.030;159181.008;2.38462;-2.11647;10.07480;3
LIGH;20.039;159181.016;4115.0;3
ACCE;20.039;159181.018;2.28886;-2.07817;10.49618;3
MAGN;20.040;159181.021;5.95743;-26.98919;-41.37413;3
ACCE;20.049;159181.028;2.25055;-2.07817;10.63983;3
LIGH;20.050;159181.031;4115.0;3
LIGH;20.057;159181.038;4115.0;3
ACCE;20.059;159181.038;2.21224;-2.22182;10.64941;3
MAGN;20.060;159181.041;5.95743;-26.98919;-41.37413;3
LIGH;20.068;159181.049;4115.0;3
ACCE;20.069;159181.048;2.07817;-2.41336;10.35253;3
LIGH;20.075;159181.056;3652.0;3
ACCE;20.079;159181.058;1.95367;-2.63362;9.65342;3
MAGN;20.080;159181.061;5.95743;-26.98919;-41.37413;3
LIGH;20.087;159181.068;3652.0;3
ACCE;20.089;159181.069;1.90578;-2.69108;9.33739;3
LIGH;20.095;159181.076;3652.0;3
ACCE;20.099;159181.078;1.87705;-2.83473;9.29908;3
MAGN;20.101;159181.081;8.90238;-23.24344;-44.30679;3
LIGH;20.107;159181.088;3652.0;3
ACCE;20.108;159181.088;1.88663;-2.94966;9.27035;3
LIGH;20.115;159181.096;3652.0;3
ACCE;20.119;159181.098;1.89621;-3.18908;9.40442;3
MAGN;20.120;159181.101;8.90238;-23.24344;-44.30679;3
LIGH;20.128;159181.109;3652.0;3
ACCE;20.129;159181.108;2.03028;-3.30400;9.47146;3
LIGH;20.135;159181.116;3306.0;3
ACCE;20.138;159181.118;2.08774;-3.39977;9.65342;3
MAGN;20.140;159181.121;8.90238;-23.24344;-44.30679;3
LIGH;20.145;159181.126;3306.0;3
ACCE;20.148;159181.128;2.11647;-3.45723;9.68215;3
LIGH;20.155;159181.136;3306.0;3
ACCE;20.160;159181.138;2.28886;-3.77326;9.85453;3
MAGN;20.160;159181.141;10.38483;-19.70693;-46.17014;3
LIGH;20.167;159181.148;3306.0;3
ACCE;20.168;159181.148;2.18351;-3.88818;9.67257;3
LIGH;20.175;159181.156;3306.0;3
ACCE;20.178;159181.158;1.99198;-3.95522;9.59596;3
MAGN;20.180;159181.161;10.38483;-19.70693;-46.17014;3
LIGH;20.188;159181.169;3306.0;3
ACCE;20.189;159181.168;1.97282;-3.89776;9.36612;3
LIGH;20.194;159181.176;3005.0;3
ACCE;20.198;159181.178;2.15478;-4.09887;9.54808;3
MAGN;20.200;159181.181;10.38483;-19.70693;-46.17014;3
LIGH;20.207;159181.188;3005.0;3
ACCE;20.209;159181.188;2.34632;-4.17549;9.59596;3
LIGH;20.215;159181.196;3005.0;3
ACCE;20.218;159181.198;2.54743;-4.27126;9.69173;3
MAGN;20.220;159181.201;11.23071;-15.19668;-48.15754;3
LIGH;20.227;159181.208;3005.0;3
ACCE;20.228;159181.208;2.96881;-4.44364;9.50977;3
LIGH;20.235;159181.216;3005.0;3
SOUN;20.236;753.69;0.02300;61.21
ACCE;20.239;159181.218;3.19865;-4.64475;9.52892;3
MAGN;20.240;159181.221;11.23071;-15.19668;-48.15754;3
LIGH;20.247;159181.228;3005.0;3
ACCE;20.248;159181.228;3.44765;-4.84586;9.54808;3
LIGH;20.255;159181.236;3109.0;3
ACCE;20.258;159181.238;3.60088;-5.02782;9.74919;3
MAGN;20.260;159181.241;11.23071;-15.19668;-48.15754;3
LIGH;20.267;159181.248;2739.0;3
ACCE;20.268;159181.248;3.81157;-5.32470;10.03649;3
LIGH;20.275;159181.256;2739.0;3
ACCE;20.278;159181.258;3.89776;-5.37259;10.18972;3
MAGN;20.280;159181.261;10.89964;-10.13346;-49.68092;3
LIGH;20.287;159181.268;2739.0;3
ACCE;20.288;159181.268;4.09887;-5.43005;10.10353;3
LIGH;20.295;159181.276;2739.0;3
ACCE;20.298;159181.278;4.28083;-5.41090;10.11311;3
MAGN;20.300;159181.281;10.89964;-10.13346;-49.68092;3
LIGH;20.305;159181.286;2739.0;3
ACCE;20.308;159181.288;4.55856;-5.11401;9.98861;3
LIGH;20.315;159181.296;2739.0;3
ACCE;20.319;159181.298;4.69264;-4.97036;9.98861;3
MAGN;20.320;159181.301;10.89964;-10.13346;-49.68092;3
LIGH;20.327;159181.308;2647.0;3
ACCE;20.328;159181.308;4.87459;-4.82671;9.74919;3
LIGH;20.335;159181.316;2647.0;3
ACCE;20.340;159181.318;5.23851;-4.58729;9.47146;3
MAGN;20.340;159181.321;7.51333;-6.73634;-51.10795;3
LIGH;20.347;159181.328;2647.0;3
ACCE;20.348;159181.328;5.51624;-4.52025;9.17458;3
LIGH;20.355;159181.336;2647.0;3
ACCE;20.358;159181.338;5.80354;-4.35745;9.10754;3
MAGN;20.360;159181.341;7.51333;-6.73634;-51.10795;3
LIGH;20.367;159181.348;2647.0;3
ACCE;20.368;159181.348;6.14831;-4.14676;8.98304;3
LIGH;20.375;159181.356;2647.0;3
ACCE;20.378;159181.358;6.52181;-3.89776;8.85855;3
MAGN;20.380;159181.361;7.51333;-6.73634;-51.10795;3
LIGH;20.387;159181.368;2601.0;3
ACCE;20.388;159181.368;7.29753;-3.55300;8.20732;3
LIGH;20.395;159181.376;2601.0;3
ACCE;20.398;159181.378;7.60398;-3.30400;8.01579;3
MAGN;20.400;159181.381;2.72403;-5.10313;-51.74630;3
LIGH;20.407;159181.388;2601.0;3
ACCE;20.408;159181.388;7.74764;-3.05500;7.86256;3
LIGH;20.415;159181.396;2601.0;3
ACCE;20.418;159181.398;7.76679;-2.86347;7.69018;3
MAGN;20.420;159181.401;2.72403;-5.10313;-51.74630;3
LIGH;20.427;159181.408;2601.0;3
ACCE;20.428;159181.408;7.89129;-2.57616;7.08684;3
LIGH;20.435;159181.416;2601.0;3
ACCE;20.438;159181.418;7.92960;-2.36547;7.02938;3
MAGN;20.440;159181.421;2.72403;-5.10313;-51.74630;3
LIGH;20.445;159181.426;2658.0;3
ACCE;20.450;159181.429;8.06367;-2.21224;6.78996;3
GNSS;20.455;1491476639.000;39.993853;-0.073754;120.000;0.000;3.0;0.0;29;17
LIGH;20.458;159181.436;2658.0;3
ACCE;20.459;159181.438;8.50420;-1.76213;6.60800;3
MAGN;20.460;159181.441;-3.47865;-5.88297;-51.39114;3
GNSS;20.465;1491476639.000;39.993853;-0.073754;120.000;0.000;3.0;0.0;29;17
LIGH;20.469;159181.449;2658.0;3
ACCE;20.470;159181.448;8.76278;-1.52271;6.42604;3
LIGH;20.477;159181.458;2658.0;3
ACCE;20.478;159181.458;8.92558;-1.24498;6.38773;3
MAGN;20.480;159181.461;-3.47865;-5.88297;-51.39114;3
LIGH;20.484;159181.465;2658.0;3
ACCE;20.488;159181.468;9.05966;-1.06303;6.30154;3
LIGH;20.497;159181.478;2658.0;3
ACCE;20.500;159181.478;9.36612;-0.83318;6.12916;3
MAGN;20.500;159181.481;-3.47865;-5.88297;-51.39114;3
LIGH;20.504;159181.485;2601.0;3
ACCE;20.508;159181.488;9.41400;-0.67038;5.80354;3
LIGH;20.514;159181.495;2601.0;3
ACCE;20.520;159181.498;9.39485;-0.45969;5.64074;3
MAGN;20.520;159181.501;-10.46511;-8.06553;-48.87098;3
LIGH;20.524;159181.505;2601.0;3
ACCE;20.528;159181.508;9.40442;-0.18196;5.35344;3
LIGH;20.537;159181.518;2601.0;3
ACCE;20.539;159181.518;9.34696;0.59376;4.77883;3
MAGN;20.540;159181.521;-10.46511;-8.06553;-48.87098;3
LIGH;20.544;159181.525;2601.0;3
ACCE;20.549;159181.528;9.33739;0.96726;4.42448;3
LIGH;20.557;159181.538;2601.0;3
ACCE;20.558;159181.538;9.22246;1.29287;4.18506;3
MAGN;20.560;159181.541;-10.46511;-8.06553;-48.87098;3
LIGH;20.565;159181.546;2439.0;3
ACCE;20.568;159181.548;9.04051;1.64721;3.81157;3
LIGH;20.577;159181.558;2439.0;3
ACCE;20.578;159181.558;8.66701;2.31759;3.28484;3
MAGN;20.580;159181.561;-15.40878;-12.33668;-46.09130;3
LIGH;20.585;159181.566;2439.0;3
ACCE;20.588;159181.568;8.55209;2.60489;3.05500;3
LIGH;20.597;159181.578;2439.0;3
ACCE;20.598;159181.578;8.49463;2.86347;2.90177;3
MAGN;20.600;159181.581;-15.40878;-12.33668;-46.09130;3
LIGH;20.605;159181.586;2439.0;3
ACCE;20.608;159181.588;8.37013;3.06458;2.41336;3
LIGH;20.617;159181.598;2439.0;3
ACCE;20.618;159181.598;7.92002;3.79242;2.03028;3
MAGN;20.620;159181.601;-15.40878;-12.33668;-46.09130;3
LIGH;20.625;159181.606;2531.0;3
ACCE;20.628;159181.608;7.70933;4.23295;1.84832;3
LIGH;20.635;159181.616;2138.0;3
ACCE;20.638;159181.618;7.48906;4.62560;1.73340;3
MAGN;20.640;159181.621;-18.53606;-18.99677;-41.88910;3
LIGH;20.645;159181.626;2138.0;3
ACCE;20.648;159181.628;6.96234;5.44920;1.25456;3
LIGH;20.657;159181.638;2138.0;3
ACCE;20.658;159181.638;6.62715;5.70778;0.98641;3
MAGN;20.660;159181.641;-18.53606;-18.99677;-41.88910;3
LIGH;20.665;159181.646;2138.0;3
ACCE;20.668;159181.648;6.32069;5.95677;0.64165;3
LIGH;20.677;159181.658;2138.0;3
ACCE;20.678;159181.658;6.04296;6.14831;0.54588;3
MAGN;20.680;159181.661;-18.53606;-18.99677;-41.88910;3
LIGH;20.685;159181.666;2138.0;3
ACCE;20.689;159181.668;5.62159;6.33985;0.48842;3
LIGH;20.697;159181.678;1791.0;3
ACCE;20.699;159181.678;5.48751;6.36858;0.37350;3
MAGN;20.700;159181.681;-19.63293;-26.10713;-37.38216;3
LIGH;20.704;159181.685;1791.0;3
ACCE;20.708;159181.688;5.36301;6.41646;0.09577;3
LIGH;20.717;159181.698;1791.0;3
ACCE;20.720;159181.698;5.34386;6.49307;0.09577;3
MAGN;20.720;159181.701;-19.63293;-26.10713;-37.38216;3
LIGH;20.724;159181.705;1791.0;3
ACCE;20.728;159181.708;5.02782;6.80911;-0.60334;3
LIGH;20.737;159181.718;1791.0;3
ACCE;20.738;159181.718;4.69264;7.01022;-0.73741;3
MAGN;20.740;159181.721;-19.63293;-26.10713;-37.38216;3
LIGH;20.745;159181.726;1791.0;3
ACCE;20.748;159181.728;4.39575;7.22091;-0.92895;3
LIGH;20.757;159181.738;1537.0;3
ACCE;20.758;159181.738;4.04141;7.38372;-1.12049;3
MAGN;20.760;159181.741;-17.44888;-32.48054;-34.05416;3
LIGH;20.765;159181.746;1537.0;3
ACCE;20.768;159181.748;3.33273;7.54652;-1.55144;3
LIGH;20.777;159181.758;1537.0;3
ACCE;20.780;159181.758;3.02627;7.69018;-1.40779;3
MAGN;20.780;159181.761;-17.44888;-32.48054;-34.05416;3
LIGH;20.784;159181.766;1537.0;3
SOUN;20.788;8758.96;0.26731;82.52
ACCE;20.790;159181.768;2.87304;7.87214;-1.36948;3
LIGH;20.795;159181.776;1537.0;3
ACCE;20.800;159181.778;2.89220;8.01579;-1.33118;3
MAGN;20.800;159181.781;-17.44888;-32.48054;-34.05416;3
LIGH;20.808;159181.787;1537.0;3
ACCE;20.810;159181.789;2.79643;8.04452;-1.53229;3
ACCE;20.821;159181.798;2.55701;8.09240;-1.60890;3
LIGH;20.822;159181.802;1283.0;3
MAGN;20.824;159181.802;-14.89869;-37.60775;-31.02593;3
LIGH;20.827;159181.808;1283.0;3
ACCE;20.829;159181.809;2.23140;8.12113;-2.02071;3
LIGH;20.837;159181.818;1283.0;3
ACCE;20.840;159181.818;1.32160;8.25521;-2.46124;3
MAGN;20.840;159181.821;-14.89869;-37.60775;-31.02593;3
LIGH;20.845;159181.826;1283.0;3
ACCE;20.849;159181.828;0.80445;8.38928;-2.70066;3
LIGH;20.858;159181.839;1283.0;3
ACCE;20.863;159181.839;-0.09577;8.60955;-2.96881;3
MAGN;20.866;159181.846;-14.89869;-37.60775;-31.02593;3
ACCE;20.869;159181.848;-0.09577;8.60955;-2.96881;3
LIGH;20.873;159181.854;1364.0;3
ACCE;20.886;159181.858;-0.71826;8.72447;-3.19865;3
LIGH;20.888;159181.862;1075.0;3
MAGN;20.889;159181.865;-9.70331;-41.99821;-27.65122;3
LIGH;20.890;159181.871;1075.0;3
ACCE;20.892;159181.870;-1.01514;8.80109;-3.14119;3
ACCE;20.899;159181.878;-1.23541;8.72447;-3.04542;3
LIGH;20.906;159181.887;1075.0;3
MAGN;20.910;159181.887;-9.70331;-41.99821;-27.65122;3
ACCE;20.911;159181.889;-1.65679;8.45632;-3.24654;3
ACCE;20.919;159181.898;-1.78129;8.36055;-3.37104;3
MAGN;20.924;159181.904;-9.70331;-41.99821;-27.65122;3
LIGH;20.926;159181.906;1075.0;3
ACCE;20.929;159181.908;-1.85790;8.37013;-3.62003;3
LIGH;20.932;159181.912;1075.0;3
LIGH;20.938;159181.919;971.0;3
ACCE;20.941;159181.918;-1.99198;8.43717;-3.77326;3
MAGN;20.943;159181.923;-3.14209;-45.47031;-25.05266;3
LIGH;20.949;159181.929;971.0;3
ACCE;20.950;159181.928;-2.10690;8.44674;-3.90734;3
ACCE;20.961;159181.939;-2.17394;8.15944;-3.91691;3
LIGH;20.964;159181.943;971.0;3
MAGN;20.964;159181.944;-3.14209;-45.47031;-25.05266;3
ACCE;20.969;159181.948;-2.14520;7.98706;-3.80199;3
LIGH;20.973;159181.951;971.0;3
LIGH;20.982;159181.962;971.0;3
ACCE;20.984;159181.958;-2.07817;7.45076;-3.58173;3
MAGN;20.989;159181.969;-3.14209;-45.47031;-25.05266;3
ACCE;20.992;159181.969;-2.05901;7.38372;-2.97839;3
LIGH;20.999;159181.980;994.0;3
ACCE;21.000;159181.979;-2.31759;7.29753;-3.29442;3
LIGH;21.004;159181.984;890.0;3
WIFI;21.008;159181.892;WAP123;20:17:FF:FF:F1:23;-68
WIFI;21.008;159181.892;WAP130;20:17:FF:FF:F1:30;-70
WIFI;21.008;159181.892;WAP129;20:17:FF:FF:F1:29;-66
WIFI;21.008;159181.892;WAP122;20:17:FF:FF:F1:22;-66
WIFI;21.008;159181.893;WAP108;20:17:FF:FF:F1:08;-73
WIFI;21.008;159181.893;WAP312;20:17:FF:FF:F3:12;-73
WIFI;21.008;159181.893;WAP105;20:17:FF:FF:F1:05;-90
WIFI;21.008;159181.893;WAP165;20:17:FF:FF:F1:65;-85
WIFI;21.008;159181.893;WAP309;20:17:FF:FF:F3:09;-89
WIFI;21.008;159181.893;WAP315;20:17:FF:FF:F3:15;-81
WIFI;21.008;159181.893;WAP114;20:17:FF:FF:F1:14;-75
WIFI;21.008;159181.893;WAP318;20:17:FF:FF:F3:18;-75
WIFI;21.008;159181.893;WAP211;20:17:FF:FF:F2:11;-86
WIFI;21.008;159181.893;WAP180;20:17:FF:FF:F1:80;-80
WIFI;21.008;159181.893;WAP044;20:17:FF:FF:F0:44;-87
WIFI;21.008;159181.892;WAP015;20:17:FF:FF:F0:15;-73
WIFI;21.008;159181.893;WAP266;20:17:FF:FF:F2:66;-89
WIFI;21.008;159181.893;WAP126;20:17:FF:FF:F1:26;-88
WIFI;21.008;159181.893;WAP131;20:17:FF:FF:F1:31;-89
WIFI;21.008;159181.893;WAP022;20:17:FF:FF:F0:22;-90
WIFI;21.008;159181.893;WAP078;20:17:FF:FF:F0:78;-88
WIFI;21.008;159181.893;WAP140;20:17:FF:FF:F1:40;-91
WIFI;21.008;159181.893;WAP124;20:17:FF:FF:F1:24;-88
WIFI;21.008;159181.893;WAP012;20:17:FF:FF:F0:12;-79
WIFI;21.008;159181.893;WAP111;20:17:FF:FF:F1:11;-82
WIFI;21.008;159181.893;WAP181;20:17:FF:FF:F1:81;-87
WIFI;21.008;159181.893;WAP021;20:17:FF:FF:F0:21;-94
WIFI;21.008;159181.893;WAP281;20:17:FF:FF:F2:81;-86
WIFI;21.008;159181.893;WAP272;20:17:FF:FF:F2:72;-88
WIFI;21.008;159181.893;WAP127;20:17:FF:FF:F1:27;-91
LIGH;21.026;159181.989;890.0;3
ACCE;21.027;159181.988;-2.89220;7.14430;-3.99353;3
MAGN;21.027;159181.992;2.92301;-46.96233;-21.65150;3
ACCE;21.028;159181.998;-3.48596;7.18261;-4.34787;3
LIGH;21.028;159182.001;890.0;3
LIGH;21.028;159182.006;890.0;3
ACCE;21.031;159182.008;-4.46279;7.21134;-4.66391;3
MAGN;21.031;159182.011;2.92301;-46.96233;-21.65150;3
LIGH;21.037;159182.018;890.0;3
ACCE;21.038;159182.018;-4.63517;7.07726;-5.06613;3
LIGH;21.045;159182.026;890.0;3
ACCE;21.050;159182.028;-4.70221;6.97192;-5.30555;3
MAGN;21.050;159182.031;2.92301;-46.96233;-21.65150;3
LIGH;21.057;159182.038;890.0;3
ACCE;21.058;159182.038;-4.79798;6.92403;-5.66947;3
LIGH;21.065;159182.046;809.0;3
ACCE;21.068;159182.048;-4.91290;6.80911;-5.98550;3
MAGN;21.070;159182.051;9.01318;-47.00377;-18.52269;3
LIGH;21.075;159182.056;809.0;3
ACCE;21.078;159182.058;-5.00867;6.67503;-6.25365;3
LIGH;21.087;159182.068;809.0;3
ACCE;21.088;159182.068;-4.96079;6.56969;-6.28239;3
MAGN;21.090;159182.071;9.01318;-47.00377;-18.52269;3
LIGH;21.094;159182.075;809.0;3
ACCE;21.098;159182.078;-4.85544;6.47392;-6.46434;3
LIGH;21.107;159182.088;809.0;3
ACCE;21.109;159182.088;-4.57771;6.28239;-6.52181;3
MAGN;21.110;159182.091;9.01318;-47.00377;-18.52269;3
LIGH;21.115;159182.096;809.0;3
ACCE;21.118;159182.098;-4.51068;6.20577;-6.53138;3
LIGH;21.124;159182.106;786.0;3
ACCE;21.128;159182.108;-4.36702;6.15789;-6.37815;3
MAGN;21.130;159182.111;13.38206;-45.99728;-14.46949;3
LIGH;21.135;159182.116;786.0;3
ACCE;21.138;159182.118;-4.22337;6.11958;-6.43561;3
LIGH;21.147;159182.128;786.0;3
ACCE;21.148;159182.128;-4.07014;5.82270;-6.32069;3
MAGN;21.150;159182.131;13.38206;-45.99728;-14.46949;3
LIGH;21.155;159182.136;786.0;3
ACCE;21.158;159182.138;-3.89776;5.80354;-5.89931;3
LIGH;21.167;159182.148;786.0;3
ACCE;21.168;159182.148;-3.56257;5.52582;-5.89931;3
MAGN;21.170;159182.151;13.38206;-45.99728;-14.46949;3
LIGH;21.175;159182.156;786.0;3
ACCE;21.178;159182.158;-3.41892;5.30555;-6.03339;3
LIGH;21.187;159182.168;797.0;3
ACCE;21.188;159182.168;-2.71981;5.32470;-6.19619;3
MAGN;21.190;159182.171;14.70018;-45.39007;-10.41588;3
LIGH;21.195;159182.176;797.0;3
ACCE;21.199;159182.178;-2.47082;5.43005;-6.67503;3
LIGH;21.207;159182.188;797.0;3
ACCE;21.210;159182.188;-2.28886;5.52582;-6.98149;3
MAGN;21.210;159182.191;14.70018;-45.39007;-10.41588;3
LIGH;21.215;159182.196;797.0;3
ACCE;21.218;159182.198;-2.18351;5.61201;-7.37414;3
LIGH;21.227;159182.208;797.0;3
SOUN;21.229;1399.32;0.04271;66.59
ACCE;21.231;159182.208;-2.20267;5.61201;-8.30309;3
MAGN;21.232;159182.211;14.70018;-45.39007;-10.41588;3
LIGH;21.235;159182.216;797.0;3
ACCE;21.238;159182.218;-2.28886;5.73651;-8.61913;3
LIGH;21.247;159182.228;809.0;3
ACCE;21.250;159182.228;-2.39420;5.83228;-8.63828;3
MAGN;21.250;159182.231;14.46955;-45.58626;-5.71597;3
LIGH;21.255;159182.236;809.0;3
ACCE;21.258;159182.238;-2.40378;5.87058;-8.48505;3
LIGH;21.267;159182.248;809.0;3
ACCE;21.268;159182.248;-1.78129;5.47793;-8.00621;3
MAGN;21.270;159182.251;14.46955;-45.58626;-5.71597;3
LIGH;21.275;159182.256;809.0;3
ACCE;21.278;159182.258;-1.22583;5.23851;-7.96790;3
LIGH;21.285;159182.266;809.0;3
ACCE;21.290;159182.268;-0.61292;5.10444;-7.95833;3
MAGN;21.290;159182.271;14.46955;-45.58626;-5.71597;3
LIGH;21.295;159182.276;809.0;3
ACCE;21.298;159182.278;0.18196;5.16190;-8.49463;3
LIGH;21.307;159182.288;820.0;3
ACCE;21.308;159182.288;0.45011;5.34386;-8.81066;3
MAGN;21.310;159182.291;12.11371;-46.56855;-1.82831;3
LIGH;21.315;159182.296;820.0;3
ACCE;21.318;159182.298;0.71826;5.56412;-9.13627;3
LIGH;21.328;159182.309;820.0;3
ACCE;21.329;159182.308;0.94810;5.69820;-9.25119;3
MAGN;21.330;159182.311;12.11371;-46.56855;-1.82831;3
LIGH;21.334;159182.316;820.0;3
ACCE;21.338;159182.318;1.25456;5.53539;-9.19373;3
LIGH;21.347;159182.328;820.0;3
ACCE;21.349;159182.328;1.42694;5.39174;-8.88728;3
MAGN;21.350;159182.331;12.11371;-46.56855;-1.82831;3
LIGH;21.355;159182.336;820.0;3
ACCE;21.358;159182.338;1.76213;5.22894;-8.68616;3
LIGH;21.367;159182.348;786.0;3
ACCE;21.368;159182.348;2.20267;5.07571;-8.18817;3
MAGN;21.370;159182.351;7.26266;-48.00623;1.95229;3
LIGH;21.375;159182.356;855.0;3
ACCE;21.378;159182.358;3.52426;5.05655;-7.33583;3
LIGH;21.387;159182.368;855.0;3
ACCE;21.388;159182.368;4.44364;5.35344;-7.45076;3
MAGN;21.390;159182.371;7.26266;-48.00623;1.95229;3
LIGH;21.395;159182.376;855.0;3
ACCE;21.398;159182.378;5.01825;5.71735;-8.30309;3
LIGH;21.407;159182.388;855.0;3
ACCE;21.408;159182.388;5.23851;6.02381;-9.06924;3
MAGN;21.410;159182.391;7.26266;-48.00623;1.95229;3
LIGH;21.415;159182.396;855.0;3
ACCE;21.418;159182.398;5.35344;6.07170;-9.58638;3
LIGH;21.427;159182.408;855.0;3
ACCE;21.428;159182.408;5.45878;5.88016;-9.21289;3
MAGN;21.430;159182.411;0.41250;-48.69426;4.10164;3
LIGH;21.435;159182.416;971.0;3
ACCE;21.438;159182.418;5.69820;5.57370;-8.82982;3
LIGH;21.446;159182.426;971.0;3
ACCE;21.451;159182.429;5.99508;4.94163;-7.83383;3
MAGN;21.452;159182.432;0.41250;-48.69426;4.10164;3
GNSS;21.453;1491476640.000;39.993851;-0.073757;120.000;0.000;3.0;0.0;29;15
LIGH;21.461;159182.437;971.0;3
ACCE;21.468;159182.438;5.97593;4.67348;-7.42203;3
LIGH;21.469;159182.446;971.0;3
GNSS;21.469;1491476640.000;39.993851;-0.073757;120.000;0.000;3.0;0.0;29;15
ACCE;21.471;159182.449;5.92804;4.64475;-6.86657;3
MAGN;21.472;159182.451;0.41250;-48.69426;4.10164;3
LIGH;21.475;159182.456;971.0;3
ACCE;21.479;159182.458;5.90889;4.65433;-6.37815;3
LIGH;21.487;159182.468;971.0;3
ACCE;21.490;159182.468;6.51223;5.02782;-5.44920;3
MAGN;21.490;159182.471;-6.47751;-49.95206;3.93680;3
LIGH;21.494;159182.475;1364.0;3
ACCE;21.498;159182.478;7.11557;5.30555;-5.33428;3
LIGH;21.507;159182.488;1364.0;3
ACCE;21.511;159182.488;7.55610;5.43963;-5.17148;3
MAGN;21.513;159182.494;-6.47751;-49.95206;3.93680;3
LIGH;21.516;159182.497;1364.0;3
ACCE;21.518;159182.498;7.91044;5.38217;-5.07571;3
LIGH;21.526;159182.507;1364.0;3
ACCE;21.530;159182.508;8.28394;4.75010;-4.10845;3
MAGN;21.531;159182.511;-6.47751;-49.95206;3.93680;3
LIGH;21.534;159182.515;1364.0;3
ACCE;21.538;159182.518;8.29351;4.47237;-3.52426;3
LIGH;21.547;159182.528;1364.0;3
ACCE;21.550;159182.528;8.33182;4.17549;-2.65278;3
MAGN;21.550;159182.531;-13.47151;-49.49969;0.83395;3
LIGH;21.555;159182.536;2543.0;3
ACCE;21.558;159182.538;8.32224;3.58173;-1.81002;3
LIGH;21.567;159182.548;2543.0;3
ACCE;21.570;159182.549;8.30309;2.95923;-0.69911;3
MAGN;21.570;159182.551;-13.47151;-49.49969;0.83395;3
LIGH;21.575;159182.556;2543.0;3
ACCE;21.578;159182.558;8.19775;3.04542;-0.38307;3
LIGH;21.587;159182.568;2543.0;3
ACCE;21.588;159182.568;8.13071;3.38061;0.11492;3
MAGN;21.590;159182.571;-13.47151;-49.49969;0.83395;3
LIGH;21.595;159182.576;2543.0;3
ACCE;21.598;159182.578;8.01579;3.80199;0.36392;3
LIGH;21.605;159182.586;2543.0;3
ACCE;21.608;159182.588;7.91044;4.02226;1.07260;3
MAGN;21.610;159182.591;-17.93270;-48.74365;-4.13457;3
LIGH;21.615;159182.596;4207.0;3
ACCE;21.618;159182.598;7.98706;3.96480;1.28329;3
LIGH;21.627;159182.608;4207.0;3
ACCE;21.628;159182.608;7.92002;3.89776;1.58975;3
MAGN;21.630;159182.611;-17.93270;-48.74365;-4.13457;3
LIGH;21.635;159182.616;4207.0;3
ACCE;21.638;159182.618;7.58483;3.82115;1.91536;3
LIGH;21.647;159182.628;4207.0;3
ACCE;21.648;159182.628;7.63272;3.09331;3.44765;3
MAGN;21.650;159182.631;-17.93270;-48.74365;-4.13457;3
LIGH;21.655;159182.636;4207.0;3
ACCE;21.658;159182.638;7.54652;2.71024;3.74453;3
LIGH;21.667;159182.648;4207.0;3
ACCE;21.668;159182.648;7.12514;2.79643;4.19464;3
MAGN;21.670;159182.651;-19.08990;-46.98222;-11.33146;3
LIGH;21.675;159182.656;5571.0;3
ACCE;21.678;159182.658;6.78038;2.94008;4.60644;3
LIGH;21.687;159182.668;5571.0;3
ACCE;21.688;159182.668;6.51223;2.86347;5.71735;3
MAGN;21.690;159182.671;-19.08990;-46.98222;-11.33146;3
LIGH;21.695;159182.676;5571.0;3
ACCE;21.699;159182.678;6.33027;2.87304;6.10043;3
LIGH;21.707;159182.688;5571.0;3
ACCE;21.709;159182.688;6.22492;2.94008;6.38773;3
MAGN;21.710;159182.691;-19.08990;-46.98222;-11.33146;3
LIGH;21.715;159182.696;5571.0;3
ACCE;21.718;159182.698;6.26323;2.92093;6.50265;3
LIGH;21.725;159182.706;5571.0;3
ACCE;21.729;159182.708;6.34942;2.71024;6.46434;3
MAGN;21.730;159182.711;-17.21933;-44.68984;-18.90011;3
LIGH;21.738;159182.719;5282.0;3
ACCE;21.739;159182.718;6.17704;2.62405;6.17704;3
LIGH;21.745;159182.726;6242.0;3
ACCE;21.748;159182.728;5.92804;2.52828;6.12916;3
MAGN;21.750;159182.731;-17.21933;-44.68984;-18.90011;3
LIGH;21.757;159182.738;6242.0;3
ACCE;21.758;159182.738;5.24809;2.32716;6.20577;3
LIGH;21.765;159182.746;6242.0;3
ACCE;21.768;159182.748;4.90333;2.28886;6.49307;3
MAGN;21.770;159182.751;-17.21933;-44.68984;-18.90011;3
LIGH;21.775;159182.756;6242.0;3
ACCE;21.778;159182.758;4.57771;2.20267;6.65588;3
SOUN;21.780;2716.63;0.08291;72.35
LIGH;21.785;159182.766;6242.0;3
ACCE;21.790;159182.769;4.36702;2.16436;7.01980;3
MAGN;21.791;159182.771;-13.50840;-42.78333;-25.21755;3
LIGH;21.797;159182.778;6242.0;3
ACCE;21.799;159182.778;4.05099;2.08774;7.46991;3
LIGH;21.805;159182.786;6196.0;3
ACCE;21.808;159182.788;3.89776;2.04944;7.69018;3
MAGN;21.810;159182.791;-13.50840;-42.78333;-25.21755;3
LIGH;21.817;159182.798;6196.0;3
ACCE;21.818;159182.798;3.72538;1.88663;7.72848;3
LIGH;21.825;159182.806;6196.0;3
ACCE;21.830;159182.808;3.47638;1.50356;8.13071;3
MAGN;21.830;159182.811;-13.50840;-42.78333;-25.21755;3
LIGH;21.837;159182.818;6196.0;3
ACCE;21.838;159182.818;3.41892;1.40779;8.25521;3
LIGH;21.845;159182.826;6196.0;3
ACCE;21.848;159182.828;3.33273;1.35033;8.33182;3
MAGN;21.850;159182.831;-8.69550;-40.28681;-30.41852;3
LIGH;21.857;159182.838;6196.0;3
ACCE;21.858;159182.838;3.17950;1.16837;8.22648;3
LIGH;21.865;159182.846;5722.0;3
ACCE;21.868;159182.848;2.95923;0.96726;8.40844;3
MAGN;21.870;159182.851;-8.69550;-40.28681;-30.41852;3
LIGH;21.877;159182.858;5722.0;3
ACCE;21.878;159182.858;2.30801;0.74699;8.79151;3
LIGH;21.885;159182.866;5722.0;3
ACCE;21.888;159182.868;1.98240;0.63207;8.96389;3
MAGN;21.890;159182.871;-8.69550;-40.28681;-30.41852;3
LIGH;21.897;159182.878;5722.0;3
ACCE;21.898;159182.878;1.64721;0.47884;8.87770;3
LIGH;21.904;159182.886;5722.0;3
ACCE;21.908;159182.888;1.43652;0.33519;8.93516;3
MAGN;21.910;159182.891;-2.84063;-37.21342;-34.71371;3
LIGH;21.917;159182.898;5722.0;3
ACCE;21.918;159182.898;1.31202;0.07661;8.78193;3
LIGH;21.924;159182.906;5040.0;3
ACCE;21.929;159182.908;1.28329;-0.29688;8.95431;3
MAGN;21.930;159182.911;-2.84063;-37.21342;-34.71371;3
LIGH;21.935;159182.916;5040.0;3
ACCE;21.938;159182.918;1.21625;-0.58419;9.15543;3
LIGH;21.945;159182.926;5040.0;3
ACCE;21.948;159182.928;1.17795;-0.81403;9.43316;3
MAGN;21.950;159182.931;-2.84063;-37.21342;-34.71371;3
LIGH;21.957;159182.938;5040.0;3
ACCE;21.958;159182.938;0.96726;-1.13006;9.50019;3
LIGH;21.965;159182.946;5040.0;3
ACCE;21.968;159182.948;0.99599;-1.00556;9.76834;3
MAGN;21.970;159182.951;1.91926;-33.02511;-38.55474;3
LIGH;21.977;159182.958;5040.0;3
ACCE;21.978;159182.958;1.10133;-1.00556;9.84496;3
LIGH;21.985;159182.966;4346.0;3
ACCE;21.989;159182.968;1.17795;-1.38864;9.61511;3
MAGN;21.990;159182.971;1.91926;-33.02511;-38.55474;3
LIGH;21.997;159182.978;4346.0;3
ACCE;21.998;159182.978;1.11091;-1.63763;9.34696;3
LIGH;22.005;159182.986;4346.0;3
ACCE;22.008;159182.988;1.03430;-1.82917;9.39485;3
MAGN;22.010;159182.991;1.91926;-33.02511;-38.55474;3
LIGH;22.017;159182.998;4346.0;3
ACCE;22.018;159182.998;0.93853;-1.99198;9.47146;3
LIGH;22.025;159183.006;4346.0;3
ACCE;22.030;159183.009;0.83318;-2.26013;9.76834;3
MAGN;22.031;159183.012;5.89081;-28.74199;-42.00375;3
LIGH;22.038;159183.019;4346.0;3
ACCE;22.039;159183.018;0.85234;-2.42293;9.95988;3
LIGH;22.045;159183.026;3652.0;3
ACCE;22.050;159183.028;0.87149;-2.65278;10.32380;3
MAGN;22.050;159183.031;5.89081;-28.74199;-42.00375;3
LIGH;22.057;159183.038;3652.0;3
ACCE;22.059;159183.038;0.80445;-2.75812;10.58237;3
LIGH;22.065;159183.046;3652.0;3
ACCE;22.070;159183.048;0.71826;-3.24654;10.86010;3
MAGN;22.071;159183.051;5.89081;-28.74199;-42.00375;3
LIGH;22.078;159183.059;3652.0;3
ACCE;22.079;159183.058;0.69911;-3.45723;10.70687;3
LIGH;22.085;159183.066;3652.0;3
ACCE;22.089;159183.068;0.68953;-3.66792;10.70687;3
MAGN;22.090;159183.071;10.24494;-23.48319;-44.38987;3
LIGH;22.098;159183.079;3652.0;3
ACCE;22.099;159183.078;0.71826;-3.84030;10.61110;3
LIGH;22.105;159183.086;3941.0;3
ACCE;22.108;159183.088;0.94810;-3.91691;10.55364;3
MAGN;22.110;159183.091;10.24494;-23.48319;-44.38987;3
LIGH;22.118;159183.099;3121.0;3
ACCE;22.119;159183.098;1.15879;-3.92649;10.41957;3
LIGH;22.125;159183.106;3121.0;3
ACCE;22.128;159183.108;1.34075;-3.90734;10.33337;3
MAGN;22.130;159183.111;10.24494;-23.48319;-44.38987;3
LIGH;22.138;159183.119;3121.0;3
ACCE;22.139;159183.118;1.51314;-4.06057;10.25676;3
LIGH;22.145;159183.126;3121.0;3
ACCE;22.150;159183.128;1.94409;-4.43406;10.27591;3
MAGN;22.150;159183.131;13.11570;-18.51055;-47.12963;3
LIGH;22.157;159183.138;3121.0;3
ACCE;22.158;159183.138;2.08774;-4.53941;10.25676;3
LIGH;22.165;159183.146;3121.0;3
ACCE;22.168;159183.148;2.13563;-4.58729;10.37168;3
MAGN;22.170;159183.151;13.11570;-18.51055;-47.12963;3
LIGH;22.177;159183.158;2820.0;3
ACCE;22.178;159183.158;2.11647;-4.63517;10.34295;3
LIGH;22.185;159183.166;2820.0;3
ACCE;22.188;159183.168;2.12605;-4.64475;10.29507;3
MAGN;22.190;159183.171;13.11570;-18.51055;-47.12963;3
LIGH;22.198;159183.179;2820.0;3
ACCE;22.200;159183.180;2.13563;-4.66391;10.13226;3
LIGH;22.205;159183.186;2820.0;3
ACCE;22.210;159183.189;2.26970;-4.85544;10.25676;3
MAGN;22.210;159183.191;14.15383;-14.02768;-48.48658;3
LIGH;22.218;159183.199;2820.0;3
ACCE;22.219;159183.198;2.61447;-4.92248;10.40999;3
SOUN;22.221;5388.12;0.16444;78.30
LIGH;22.225;159183.206;2820.0;3
ACCE;22.230;159183.208;2.75812;-4.81713;10.40041;3
MAGN;22.230;159183.211;14.15383;-14.02768;-48.48658;3
LIGH;22.238;159183.219;2670.0;3
ACCE;22.239;159183.218;2.93050;-4.74052;10.09395;3
LIGH;22.245;159183.226;2670.0;3
ACCE;22.250;159183.228;2.99754;-4.56814;9.77792;3
MAGN;22.250;159183.231;14.15383;-14.02768;-48.48658;3
LIGH;22.255;159183.236;2670.0;3
ACCE;22.258;159183.238;3.25611;-4.50110;8.98304;3
LIGH;22.265;159183.246;2670.0;3
ACCE;22.270;159183.248;3.57215;-4.58729;8.82024;3
MAGN;22.270;159183.251;12.81904;-9.38376;-50.23358;3
LIGH;22.277;159183.258;2670.0;3
ACCE;22.278;159183.258;3.93607;-4.61602;8.69574;3
LIGH;22.285;159183.266;2670.0;3
ACCE;22.288;159183.268;4.15633;-4.56814;8.86812;3
MAGN;22.290;159183.271;12.81904;-9.38376;-50.23358;3
LIGH;22.298;159183.279;2531.0;3
ACCE;22.299;159183.278;3.92649;-4.69264;9.11712;3
LIGH;22.305;159183.286;2531.0;3
ACCE;22.308;159183.288;3.89776;-4.79798;9.20331;3
MAGN;22.310;159183.291;12.81904;-9.38376;-50.23358;3
LIGH;22.317;159183.298;2531.0;3
ACCE;22.318;159183.298;4.00311;-4.75967;9.10754;3
LIGH;22.325;159183.306;2531.0;3
ACCE;22.328;159183.308;4.12760;-4.64475;9.17458;3
MAGN;22.330;159183.311;10.11112;-5.03604;-51.74923;3
LIGH;22.337;159183.318;2531.0;3
ACCE;22.338;159183.318;4.50110;-4.65433;8.81066;3
LIGH;22.345;159183.326;2531.0;3
ACCE;22.348;159183.328;4.72137;-4.66391;8.63828;3
MAGN;22.350;159183.331;10.11112;-5.03604;-51.74923;3
LIGH;22.355;159183.336;2277.0;3
ACCE;22.358;159183.338;4.92248;-4.65433;8.25521;3
LIGH;22.367;159183.348;2277.0;3
ACCE;22.368;159183.348;5.08528;-4.59687;8.10198;3
MAGN;22.370;159183.351;10.11112;-5.03604;-51.74923;3
LIGH;22.375;159183.356;2277.0;3
ACCE;22.379;159183.358;5.43963;-4.48195;7.86256;3
LIGH;22.387;159183.368;2277.0;3
ACCE;22.388;159183.368;5.65032;-4.49152;7.93917;3
MAGN;22.390;159183.371;6.43315;-1.79092;-52.51886;3
LIGH;22.394;159183.376;2277.0;3
ACCE;22.398;159183.378;5.91847;-4.58729;7.88171;3
LIGH;22.407;159183.388;2277.0;3
ACCE;22.409;159183.388;6.41646;-4.42448;7.69975;3
MAGN;22.410;159183.391;6.43315;-1.79092;-52.51886;3
LIGH;22.415;159183.396;2115.0;3
ACCE;22.418;159183.398;6.46434;-4.17549;7.41245;3
LIGH;22.425;159183.406;2115.0;3
ACCE;22.428;159183.408;6.48350;-3.99353;7.22091;3
MAGN;22.430;159183.411;6.43315;-1.79092;-52.51886;3
LIGH;22.435;159183.416;2115.0;3
ACCE;22.438;159183.418;6.52181;-3.84988;6.81869;3
LIGH;22.448;159183.429;2115.0;3
ACCE;22.451;159183.428;6.69419;-3.64876;6.55054;3
MAGN;22.461;159183.434;1.80300;1.00833;-52.81138;3
LIGH;22.463;159183.437;2115.0;3
ACCE;22.463;159183.439;6.78996;-3.56257;6.45477;3
GNSS;22.464;1491476641.000;39.993851;-0.073756;120.000;0.000;3.0;0.0;29;16
LIGH;22.468;159183.448;2115.0;3
GNSS;22.470;1491476641.000;39.993851;-0.073756;120.000;0.000;3.0;0.0;29;16
ACCE;22.473;159183.449;6.98149;-3.55300;6.44519;3
MAGN;22.474;159183.454;1.80300;1.00833;-52.81138;3
LIGH;22.479;159183.459;2023.0;3
ACCE;22.481;159183.459;7.26880;-3.57215;6.35900;3
LIGH;22.488;159183.467;2023.0;3
ACCE;22.493;159183.469;7.73806;-3.44765;6.02381;3
MAGN;22.495;159183.474;1.80300;1.00833;-52.81138;3
ACCE;22.499;159183.479;7.94875;-3.40934;5.88016;3
LIGH;22.501;159183.482;2023.0;3
LIGH;22.507;159183.488;2023.0;3
ACCE;22.508;159183.488;8.06367;-3.35188;5.89931;3
MAGN;22.510;159183.491;-3.27285;1.90027;-52.63732;3
LIGH;22.514;159183.495;2023.0;3
ACCE;22.518;159183.498;8.12113;-3.27527;5.88974;3
LIGH;22.527;159183.508;2023.0;3
ACCE;22.528;159183.508;8.31267;-3.00712;6.03339;3
MAGN;22.530;159183.511;-3.27285;1.90027;-52.63732;3
LIGH;22.534;159183.515;2023.0;3
ACCE;22.538;159183.518;8.43717;-2.78685;6.00466;3
LIGH;22.547;159183.528;1918.0;3
ACCE;22.548;159183.528;8.60955;-2.57616;5.87058;3
MAGN;22.550;159183.531;-3.27285;1.90027;-52.63732;3
LIGH;22.554;159183.535;1918.0;3
ACCE;22.558;159183.538;8.75320;-2.36547;5.60243;3
LIGH;22.567;159183.548;1918.0;3
ACCE;22.568;159183.548;8.82024;-1.83875;5.34386;3
MAGN;22.570;159183.551;-8.58795;1.92350;-51.64548;3
LIGH;22.574;159183.555;1918.0;3
ACCE;22.578;159183.558;8.71489;-1.65679;5.04698;3
LIGH;22.584;159183.565;1918.0;3
ACCE;22.588;159183.568;8.64786;-1.41737;4.89375;3
MAGN;22.590;159183.571;-8.58795;1.92350;-51.64548;3
LIGH;22.594;159183.575;1918.0;3
ACCE;22.598;159183.578;8.66701;-1.08218;4.75967;3
LIGH;22.607;159183.588;1814.0;3
ACCE;22.610;159183.588;8.86812;-0.38307;4.41491;3
MAGN;22.611;159183.591;-8.58795;1.92350;-51.64548;3
LIGH;22.614;159183.595;1814.0;3
ACCE;22.618;159183.598;8.92558;0.02873;4.33829;3
LIGH;22.627;159183.608;1814.0;3
ACCE;22.629;159183.608;8.99262;0.35434;4.13718;3
MAGN;22.630;159183.611;-14.44294;-0.82192;-50.05630;3
LIGH;22.634;159183.615;1814.0;3
ACCE;22.638;159183.618;9.05966;1.20668;3.48596;3
LIGH;22.644;159183.625;1814.0;3
ACCE;22.648;159183.628;9.05966;1.58017;3.40934;3
MAGN;22.650;159183.631;-14.44294;-0.82192;-50.05630;3
LIGH;22.654;159183.635;1814.0;3
ACCE;22.658;159183.638;9.04051;1.96325;3.37104;3
LIGH;22.667;159183.648;1734.0;3
ACCE;22.670;159183.648;9.04051;2.28886;3.55300;3
MAGN;22.670;159183.651;-14.44294;-0.82192;-50.05630;3
LIGH;22.674;159183.655;1734.0;3
ACCE;22.678;159183.658;9.03093;2.69108;3.69665;3
LIGH;22.687;159183.668;1734.0;3
ACCE;22.690;159183.668;9.08839;2.70066;3.62003;3
MAGN;22.690;159183.671;-19.06673;-5.15903;-48.27015;3
LIGH;22.695;159183.676;1734.0;3
ACCE;22.698;159183.678;9.04051;2.72939;3.34231;3
LIGH;22.707;159183.688;1734.0;3
ACCE;22.708;159183.688;8.97347;2.82516;3.32315;3
MAGN;22.710;159183.691;-19.06673;-5.15903;-48.27015;3
LIGH;22.715;159183.696;1734.0;3
ACCE;22.718;159183.698;8.81066;3.23696;2.89220;3
LIGH;22.727;159183.708;1664.0;3
ACCE;22.730;159183.708;8.68616;3.53384;2.86347;3
MAGN;22.731;159183.711;-19.06673;-5.15903;-48.27015;3
LIGH;22.735;159183.716;1664.0;3
ACCE;22.738;159183.718;8.50420;3.77326;2.77727;3
LIGH;22.745;159183.726;1664.0;3
ACCE;22.748;159183.728;8.29351;3.96480;2.54743;3
MAGN;22.750;159183.731;-21.66060;-10.94967;-45.45358;3
LIGH;22.755;159183.736;1664.0;3
ACCE;22.758;159183.738;7.80510;4.29041;1.81959;3
LIGH;22.767;159183.748;1664.0;3
ACCE;22.768;159183.748;7.50822;4.56814;1.62806;3
MAGN;22.770;159183.751;-21.66060;-10.94967;-45.45358;3
SOUN;22.772;226.00;0.00690;50.75
LIGH;22.775;159183.756;1664.0;3
ACCE;22.778;159183.758;7.29753;4.96079;1.56102;3
LIGH;22.787;159183.768;1734.0;3
ACCE;22.788;159183.768;7.10599;5.38217;1.58017;3
MAGN;22.790;159183.771;-21.66060;-10.94967;-45.45358;3
LIGH;22.795;159183.776;1583.0;3
ACCE;22.799;159183.779;6.35900;6.17704;1.13006;3
LIGH;22.807;159183.788;1583.0;3
ACCE;22.810;159183.788;6.05254;6.56969;0.91937;3
MAGN;22.810;159183.791;-23.32702;-17.82108;-42.41854;3
LIGH;22.815;159183.796;1583.0;3
ACCE;22.818;159183.798;5.77481;7.02938;0.67995;3
LIGH;22.827;159183.808;1583.0;3
ACCE;22.830;159183.808;5.50666;7.79552;0.32561;3
MAGN;22.830;159183.811;-23.32702;-17.82108;-42.41854;3
LIGH;22.834;159183.816;1583.0;3
ACCE;22.838;159183.818;5.41090;8.09240;0.19154;3
LIGH;22.847;159183.828;1676.0;3
ACCE;22.849;159183.828;5.21936;8.29351;0.22984;3
MAGN;22.850;159183.831;-23.32702;-17.82108;-42.41854;3
LIGH;22.855;159183.836;1421.0;3
ACCE;22.858;159183.838;4.99909;8.37013;0.03831;3
LIGH;22.867;159183.848;1421.0;3
ACCE;22.868;159183.848;4.71179;8.22648;-0.16281;3
MAGN;22.870;159183.851;-22.19937;-24.93667;-38.66284;3
LIGH;22.875;159183.856;1421.0;3
ACCE;22.878;159183.858;4.41491;8.14986;-0.33519;3
LIGH;22.888;159183.869;1421.0;3
ACCE;22.889;159183.868;4.01268;8.12113;-0.24900;3
MAGN;22.890;159183.871;-22.19937;-24.93667;-38.66284;3
LIGH;22.895;159183.876;1421.0;3
ACCE;22.898;159183.878;3.62961;8.13071;-0.24900;3
LIGH;22.905;159183.886;1421.0;3
ACCE;22.909;159183.888;2.95923;8.14029;-0.35434;3
MAGN;22.910;159183.891;-22.19937;-24.93667;-38.66284;3
LIGH;22.915;159183.896;1260.0;3
ACCE;22.918;159183.898;2.57616;8.21690;-0.50757;3
LIGH;22.927;159183.908;1260.0;3
ACCE;22.929;159183.908;2.07817;8.38928;-0.51715;3
MAGN;22.930;159183.911;-19.37346;-31.48832;-35.83622;3
LIGH;22.935;159183.916;1260.0;3
ACCE;22.939;159183.918;1.67594;8.69574;-0.64165;3
ACCE;22.950;159183.928;1.34075;8.81066;-0.70868;3
LIGH;22.952;159183.932;1260.0;3
MAGN;22.952;159183.933;-19.37346;-31.48832;-35.83622;3
LIGH;22.955;159183.936;1260.0;3
ACCE;22.959;159183.938;1.25456;8.79151;-0.91937;3
LIGH;22.967;159183.948;1260.0;3
ACCE;22.968;159183.948;1.04387;8.80109;-0.94810;3
MAGN;22.970;159183.951;-19.37346;-31.48832;-35.83622;3
LIGH;22.975;159183.956;1144.0;3
ACCE;22.978;159183.958;0.66080;8.86812;-1.04387;3
LIGH;22.988;159183.969;1144.0;3
ACCE;22.989;159183.968;-0.20111;9.09797;-1.22583;3
MAGN;22.991;159183.971;-15.46413;-36.43406;-33.33671;3
LIGH;22.995;159183.976;1144.0;3
ACCE;22.998;159183.978;-0.56503;9.23204;-1.55144;3
LIGH;23.005;159183.986;1144.0;3
ACCE;23.010;159183.988;-0.82361;9.20331;-1.90578;3
MAGN;23.010;159183.991;-15.46413;-36.43406;-33.33671;3
LIGH;23.017;159183.998;1144.0;3
ACCE;23.019;159183.999;-1.12049;9.19373;-2.31759;3
LIGH;23.025;159184.006;1144.0;3
ACCE;23.030;159184.009;-1.74298;9.13627;-2.55701;3
MAGN;23.031;159184.011;-15.46413;-36.43406;-33.33671;3
LIGH;23.038;159184.019;1040.0;3
ACCE;23.039;159184.019;-2.00155;9.05966;-2.74854;3
LIGH;23.045;159184.026;1040.0;3
ACCE;23.049;159184.028;-2.12605;8.92558;-2.58574;3
MAGN;23.050;159184.031;-10.60860;-41.22938;-30.19113;3
LIGH;23.057;159184.038;1040.0;3
ACCE;23.059;159184.038;-1.88663;8.70532;-2.34632;3
LIGH;23.065;159184.046;1040.0;3
ACCE;23.070;159184.048;-1.85790;8.59997;-2.12605;3
MAGN;23.070;159184.051;-10.60860;-41.22938;-30.19113;3
LIGH;23.075;159184.056;1040.0;3
ACCE;23.079;159184.059;-1.93451;8.52336;-2.03028;3
LIGH;23.085;159184.066;1040.0;3
ACCE;23.089;159184.068;-2.03028;8.46590;-1.78129;3
MAGN;23.090;159184.071;-10.60860;-41.22938;-30.19113;3
LIGH;23.097;159184.078;971.0;3
ACCE;23.098;159184.078;-2.56658;8.17859;-1.85790;3
LIGH;23.105;159184.086;971.0;3
ACCE;23.110;159184.088;-2.89220;8.00621;-1.84832;3
MAGN;23.110;159184.091;-5.84803;-44.09490;-27.11174;3
LIGH;23.118;159184.099;971.0;3
ACCE;23.119;159184.098;-3.37104;7.92960;-2.10690;3
LIGH;23.125;159184.106;971.0;3
ACCE;23.129;159184.108;-3.93607;7.89129;-2.32716;3
MAGN;23.130;159184.111;-5.84803;-44.09490;-27.11174;3
LIGH;23.138;159184.119;971.0;3
ACCE;23.139;159184.118;-4.67348;8.19775;-2.80600;3
LIGH;23.145;159184.126;971.0;3
ACCE;23.150;159184.128;-4.63517;8.15944;-3.02627;3
MAGN;23.150;159184.131;-5.84803;-44.09490;-27.11174;3
LIGH;23.157;159184.138;1005.0;3
ACCE;23.158;159184.138;-4.59687;8.14986;-3.20823;3
LIGH;23.165;159184.146;890.0;3
ACCE;23.170;159184.148;-4.86502;7.91044;-3.44765;3
MAGN;23.170;159184.151;-0.45213;-45.33459;-24.17175;3
LIGH;23.177;159184.158;890.0;3
ACCE;23.179;159184.158;-5.06613;7.77637;-3.55300;3
LIGH;23.185;159184.166;890.0;3
ACCE;23.188;159184.168;-4.96079;7.41245;-3.62961;3
MAGN;23.190;159184.171;-0.45213;-45.33459;-24.17175;3
ACCE;23.199;159184.178;-4.94163;7.19218;-3.77326;3
LIGH;23.200;159184.181;890.0;3
LIGH;23.205;159184.186;890.0;3
ACCE;23.208;159184.188;-4.99909;7.12514;-3.54342;3
MAGN;23.210;159184.191;-0.45213;-45.33459;-24.17175;3
LIGH;23.218;159184.199;913.0;3
ACCE;23.219;159184.198;-5.15232;6.75165;-3.60088;3
LIGH;23.225;159184.206;832.0;3
ACCE;23.228;159184.208;-5.28640;6.56011;-3.40934;3
MAGN;23.230;159184.211;4.94857;-46.08917;-20.92612;3
LIGH;23.235;159184.216;832.0;3
ACCE;23.238;159184.218;-5.41090;6.35900;-3.26569;3
LIGH;23.245;159184.226;832.0;3
ACCE;23.250;159184.228;-5.52582;6.05254;-3.36146;3
MAGN;23.250;159184.231;4.94857;-46.08917;-20.92612;3
LIGH;23.257;159184.238;832.0;3
ACCE;23.258;159184.238;-5.66947;6.07170;-3.80199;3
LIGH;23.265;159184.246;832.0;3
ACCE;23.268;159184.248;-5.80354;6.07170;-4.22337;3
MAGN;23.270;159184.251;4.94857;-46.08917;-20.92612;3
LIGH;23.278;159184.259;855.0;3
ACCE;23.279;159184.258;-5.79397;5.98550;-4.63517;3
LIGH;23.285;159184.266;797.0;3
ACCE;23.290;159184.268;-5.62159;5.69820;-4.97036;3
MAGN;23.290;159184.271;9.91731;-46.01074;-17.29393;3
LIGH;23.297;159184.278;797.0;3
ACCE;23.298;159184.278;-5.41090;5.51624;-4.84586;3
LIGH;23.305;159184.286;797.0;3
ACCE;23.308;159184.288;-5.37259;5.29597;-4.59687;3
MAGN;23.310;159184.291;9.91731;-46.01074;-17.29393;3
LIGH;23.317;159184.298;797.0;3
ACCE;23.318;159184.298;-5.52582;4.97036;-4.60644;3
SOUN;23.323;1454.19;0.04438;66.92
LIGH;23.326;159184.306;797.0;3
ACCE;23.329;159184.308;-5.71735;4.35745;-5.00867;3
MAGN;23.330;159184.311;9.91731;-46.01074;-17.29393;3
LIGH;23.337;159184.318;797.0;3
ACCE;23.338;159184.318;-5.81312;4.07972;-5.49709;3
LIGH;23.344;159184.326;774.0;3
ACCE;23.349;159184.328;-5.88016;3.93607;-5.65032;3
MAGN;23.350;159184.331;12.75450;-45.75931;-12.15827;3
LIGH;23.357;159184.338;774.0;3
ACCE;23.358;159184.338;-5.65989;3.96480;-5.77481;3
LIGH;23.364;159184.346;774.0;3
ACCE;23.368;159184.348;-5.43963;4.15633;-6.14831;3
MAGN;23.370;159184.351;12.75450;-45.75931;-12.15827;3
LIGH;23.377;159184.358;774.0;3
ACCE;23.378;159184.358;-5.38217;4.07972;-6.61757;3
LIGH;23.384;159184.366;774.0;3
ACCE;23.390;159184.368;-5.39174;3.92649;-6.91445;3
MAGN;23.390;159184.371;12.75450;-45.75931;-12.15827;3
LIGH;23.395;159184.376;774.0;3
ACCE;23.398;159184.378;-5.56412;3.69665;-7.46991;3
LIGH;23.405;159184.386;774.0;3
ACCE;23.408;159184.388;-5.63116;3.45723;-7.68060;3
MAGN;23.410;159184.391;15.83532;-45.75873;-7.20745;3
LIGH;23.417;159184.398;774.0;3
ACCE;23.418;159184.398;-5.44920;3.51469;-7.59441;3
LIGH;23.425;159184.406;774.0;3
ACCE;23.428;159184.408;-5.28640;3.50511;-7.58483;3
MAGN;23.430;159184.411;15.83532;-45.75873;-7.20745;3
LIGH;23.438;159184.419;774.0;3
ACCE;23.439;159184.418;-5.08528;3.30400;-7.79552;3
LIGH;23.445;159184.426;774.0;3
ACCE;23.450;159184.428;-4.47237;2.91135;-7.98706;3
MAGN;23.452;159184.432;15.83532;-45.75873;-7.20745;3
LIGH;23.458;159184.437;774.0;3
GNSS;23.461;1491476642.000;39.993850;-0.073756;119.000;0.000;3.0;0.0;29;15
ACCE;23.468;159184.438;-4.14676;2.90177;-7.99663;3
LIGH;23.469;159184.447;751.0;3
GNSS;23.469;1491476642.000;39.993850;-0.073756;119.000;0.000;3.0;0.0;29;15
ACCE;23.472;159184.448;-3.94564;2.83473;-7.90087;3
MAGN;23.474;159184.453;17.36083;-45.73050;-2.48781;3
LIGH;23.476;159184.457;751.0;3
ACCE;23.480;159184.459;-3.31358;2.44209;-7.33583;3
LIGH;23.487;159184.467;751.0;3
ACCE;23.490;159184.468;-2.82516;2.25055;-7.04853;3
MAGN;23.491;159184.471;17.36083;-45.73050;-2.48781;3
LIGH;23.495;159184.476;751.0;3
ACCE;23.499;159184.478;-2.44209;2.09732;-7.40287;3
LIGH;23.504;159184.485;751.0;3
ACCE;23.509;159184.488;-2.24097;2.07817;-7.95833;3
MAGN;23.511;159184.492;17.36083;-45.73050;-2.48781;3
LIGH;23.517;159184.498;751.0;3
ACCE;23.518;159184.498;-2.49955;2.26970;-9.27993;3
LIGH;23.524;159184.505;774.0;3
ACCE;23.530;159184.508;-2.70066;2.23140;-9.66300;3
MAGN;23.530;159184.511;15.67767;-44.70560;3.25991;3
LIGH;23.537;159184.518;751.0;3
ACCE;23.538;159184.518;-2.85389;2.24097;-10.01734;3
LIGH;23.544;159184.525;751.0;3
ACCE;23.548;159184.528;-2.68151;2.00155;-10.26634;3
MAGN;23.550;159184.531;15.67767;-44.70560;3.25991;3
LIGH;23.554;159184.536;751.0;3
ACCE;23.558;159184.538;-1.80044;1.91536;-10.39084;3
LIGH;23.564;159184.546;751.0;3
ACCE;23.570;159184.548;-1.34075;1.80044;-10.43872;3
MAGN;23.570;159184.551;15.67767;-44.70560;3.25991;3
LIGH;23.577;159184.558;751.0;3
ACCE;23.578;159184.558;-0.85234;1.67594;-10.63983;3
LIGH;23.585;159184.566;751.0;3
ACCE;23.588;159184.568;-0.35434;1.37906;-10.68772;3
MAGN;23.590;159184.571;11.95374;-43.75692;8.97097;3
LIGH;23.597;159184.578;728.0;3
ACCE;23.598;159184.578;0.65122;1.01514;-10.12268;3
LIGH;23.604;159184.585;728.0;3
ACCE;23.608;159184.588;0.97683;0.92895;-9.83538;3
MAGN;23.610;159184.591;11.95374;-43.75692;8.97097;3
LIGH;23.617;159184.598;728.0;3
ACCE;23.618;159184.598;1.36948;1.11091;-9.93115;3
LIGH;23.625;159184.606;728.0;3
ACCE;23.628;159184.608;1.87705;1.05345;-9.88326;3
MAGN;23.630;159184.611;11.95374;-43.75692;8.97097;3
LIGH;23.635;159184.616;728.0;3
ACCE;23.638;159184.618;2.54743;0.99599;-10.24718;3
LIGH;23.647;159184.628;728.0;3
ACCE;23.648;159184.628;2.79643;0.96726;-10.28549;3
MAGN;23.650;159184.631;5.43803;-42.78971;14.62579;3
LIGH;23.655;159184.636;693.0;3
ACCE;23.658;159184.638;2.94008;0.98641;-10.64941;3
LIGH;23.668;159184.648;693.0;3
ACCE;23.669;159184.648;3.12204;0.99599;-10.72602;3
MAGN;23.670;159184.651;5.43803;-42.78971;14.62579;3
LIGH;23.674;159184.655;693.0;3
ACCE;23.678;159184.658;3.95522;0.79487;-9.64384;3
LIGH;23.687;159184.668;693.0;3
ACCE;23.688;159184.668;4.43406;0.58419;-8.88728;3
MAGN;23.690;159184.671;5.43803;-42.78971;14.62579;3
LIGH;23.695;159184.676;693.0;3
ACCE;23.699;159184.678;4.90333;0.28730;-8.71489;3
LIGH;23.707;159184.688;693.0;3
ACCE;23.709;159184.688;5.41090;0.23942;-8.64786;3
MAGN;23.710;159184.691;-3.40548;-41.70927;18.23380;3
LIGH;23.715;159184.696;647.0;3
ACCE;23.719;159184.698;6.11000;0.60334;-8.87770;3
LIGH;23.725;159184.706;647.0;3
ACCE;23.728;159184.708;6.44519;0.71826;-8.78193;3
MAGN;23.730;159184.711;-3.40548;-41.70927;18.23380;3
LIGH;23.735;159184.716;647.0;3
ACCE;23.738;159184.718;6.78038;0.70868;-8.79151;3
LIGH;23.747;159184.728;647.0;3
ACCE;23.748;159184.728;7.19218;0.49799;-8.76278;3
MAGN;23.750;159184.731;-3.40548;-41.70927;18.23380;3
LIGH;23.755;159184.736;647.0;3
ACCE;23.758;159184.738;7.38372;0.34477;-8.68616;3
SOUN;23.767;3908.22;0.11927;75.51
LIGH;23.770;159184.748;647.0;3
ACCE;23.771;159184.748;7.59441;0.36392;-8.42759;3
MAGN;23.771;159184.751;-11.88633;-40.75439;19.37021;3
LIGH;23.775;159184.756;635.0;3
ACCE;23.778;159184.758;7.89129;0.39265;-8.17859;3
LIGH;23.787;159184.768;635.0;3
ACCE;23.788;159184.768;8.46590;0.57461;-7.59441;3
MAGN;23.790;159184.771;-11.88633;-40.75439;19.37021;3
LIGH;23.795;159184.776;635.0;3
ACCE;23.799;159184.778;8.80109;0.54588;-7.35499;3
LIGH;23.807;159184.788;635.0;3
ACCE;23.810;159184.788;9.08839;0.53630;-6.91445;3
MAGN;23.810;159184.791;-11.88633;-40.75439;19.37021;3
LIGH;23.814;159184.796;635.0;3
ACCE;23.818;159184.798;9.23204;0.53630;-6.56969;3
LIGH;23.827;159184.808;635.0;3
ACCE;23.830;159184.808;9.54808;0.41180;-5.65032;3
MAGN;23.830;159184.811;-19.57936;-40.07589;18.03543;3
LIGH;23.835;159184.816;728.0;3
ACCE;23.839;159184.819;9.72046;0.48842;-5.21936;3
LIGH;23.847;159184.828;728.0;3
ACCE;23.849;159184.828;9.82580;0.58419;-4.73094;3
MAGN;23.850;159184.831;-19.57936;-40.07589;18.03543;3
LIGH;23.855;159184.836;728.0;3
ACCE;23.858;159184.838;9.90242;0.76614;-4.37660;3
LIGH;23.867;159184.848;728.0;3
ACCE;23.868;159184.848;10.07480;1.12049;-3.89776;3
MAGN;23.870;159184.851;-19.57936;-40.07589;18.03543;3
LIGH;23.875;159184.856;728.0;3
ACCE;23.878;159184.858;10.11311;1.20668;-3.90734;3
LIGH;23.885;159184.866;728.0;3
ACCE;23.888;159184.868;10.13226;1.31202;-3.69665;3
MAGN;23.890;159184.871;-25.67671;-40.94519;14.21564;3
LIGH;23.895;159184.876;462.0;3
ACCE;23.898;159184.878;10.06522;1.40779;-3.50511;3
LIGH;23.907;159184.888;1179.0;3
ACCE;23.908;159184.888;10.06522;1.75256;-2.64320;3
MAGN;23.910;159184.891;-25.67671;-40.94519;14.21564;3
LIGH;23.915;159184.896;1179.0;3
ACCE;23.918;159184.898;10.09395;1.94409;-2.15478;3
LIGH;23.927;159184.908;1179.0;3
ACCE;23.928;159184.908;10.06522;2.06859;-1.57060;3
MAGN;23.930;159184.911;-25.67671;-40.94519;14.21564;3
LIGH;23.935;159184.916;1179.0;3
ACCE;23.938;159184.918;9.98861;2.14520;-1.09176;3
LIGH;23.947;159184.928;1179.0;3
ACCE;23.950;159184.928;9.56723;2.32716;-1.09176;3
MAGN;23.950;159184.931;-28.91168;-42.14504;8.28655;3
LIGH;23.954;159184.936;1179.0;3
ACCE;23.958;159184.938;9.34696;2.36547;0.45969;3
LIGH;23.967;159184.948;2219.0;3
ACCE;23.969;159184.948;9.11712;2.32716;0.93853;3
MAGN;23.970;159184.951;-28.91168;-42.14504;8.28655;3
LIGH;23.975;159184.956;2219.0;3
ACCE;23.978;159184.958;8.77236;2.49955;1.79086;3
LIGH;23.987;159184.968;2219.0;3
ACCE;23.988;159184.968;8.62870;2.58574;2.11647;3
MAGN;23.990;159184.971;-28.91168;-42.14504;8.28655;3
LIGH;23.995;159184.976;2219.0;3
ACCE;23.998;159184.978;8.50420;2.69108;2.17394;3
LIGH;24.007;159184.988;2219.0;3
ACCE;24.008;159184.988;8.41801;2.78685;2.35589;3
MAGN;24.010;159184.991;-29.69287;-43.61141;3.45068;3
LIGH;24.015;159184.996;2219.0;3
ACCE;24.018;159184.998;8.32224;2.97839;2.65278;3
LIGH;24.029;159185.009;3410.0;3
ACCE;24.031;159185.009;8.22648;2.96881;2.92093;3
MAGN;24.032;159185.012;-29.69287;-43.61141;3.45068;3
LIGH;24.038;159185.018;3410.0;3
ACCE;24.038;159185.018;8.06367;3.09331;3.02627;3
LIGH;24.046;159185.027;3410.0;3
ACCE;24.049;159185.028;7.95833;3.24654;3.39977;3
MAGN;24.050;159185.031;-29.69287;-43.61141;3.45068;3
LIGH;24.055;159185.036;3410.0;3
ACCE;24.059;159185.038;7.70933;3.56257;3.95522;3
LIGH;24.067;159185.048;3410.0;3
ACCE;24.069;159185.048;7.60398;3.74453;4.16591;3
MAGN;24.070;159185.051;-28.12679;-44.73124;-1.42452;3
LIGH;24.075;159185.056;3410.0;3
ACCE;24.079;159185.058;7.42203;3.83072;4.24253;3
LIGH;24.087;159185.068;4346.0;3
ACCE;24.089;159185.068;7.15387;3.75411;4.40533;3
MAGN;24.090;159185.071;-28.12679;-44.73124;-1.42452;3
LIGH;24.095;159185.076;4346.0;3
ACCE;24.098;159185.078;6.52181;3.49553;4.64475;3
LIGH;24.107;159185.088;4346.0;3
ACCE;24.108;159185.088;6.16746;3.43807;5.03740;3
MAGN;24.110;159185.091;-28.12679;-44.73124;-1.42452;3
LIGH;24.115;159185.096;4346.0;3
ACCE;24.118;159185.098;5.83228;3.46680;5.36301;3
LIGH;24.127;159185.108;4346.0;3
ACCE;24.128;159185.108;5.55455;3.57215;6.11958;3
MAGN;24.130;159185.111;-24.91665;-45.14183;-6.21876;3
LIGH;24.135;159185.116;4346.0;3
ACCE;24.138;159185.118;5.30555;3.88818;6.69419;3
LIGH;24.147;159185.128;5074.0;3
ACCE;24.150;159185.128;6.05254;4.16591;6.57927;3
MAGN;24.151;159185.131;-24.91665;-45.14183;-6.21876;3
LIGH;24.155;159185.136;5074.0;3
ACCE;24.158;159185.138;6.16746;3.67749;6.66546;3
LIGH;24.167;159185.148;5074.0;3
ACCE;24.168;159185.148;5.87058;3.37104;6.40688;3
MAGN;24.170;159185.151;-24.91665;-45.14183;-6.21876;3
LIGH;24.175;159185.156;5074.0;3
ACCE;24.178;159185.158;5.63116;4.35745;5.85143;3
LIGH;24.187;159185.168;5074.0;3
ACCE;24.188;159185.168;5.57370;4.51068;6.11000;3
MAGN;24.190;159185.171;-20.85985;-45.53860;-9.90530;3
LIGH;24.195;159185.176;5074.0;3
ACCE;24.198;159185.178;5.41090;4.36702;6.25365;3
LIGH;24.205;159185.186;5306.0;3
SOUN;24.208;4586.38;0.13997;76.90
ACCE;24.211;159185.189;4.76925;3.98395;6.45477;3
MAGN;24.212;159185.191;-20.85985;-45.53860;-9.90530;3
LIGH;24.215;159185.196;5306.0;3
ACCE;24.218;159185.198;4.40533;3.83072;6.46434;3
LIGH;24.227;159185.208;5306.0;3
ACCE;24.229;159185.208;4.07972;3.79242;6.64630;3
MAGN;24.230;159185.211;-20.85985;-45.53860;-9.90530;3
LIGH;24.235;159185.216;5306.0;3
ACCE;24.238;159185.218;3.80199;3.79242;6.76123;3
LIGH;24.247;159185.228;5306.0;3
ACCE;24.248;159185.228;3.42850;3.87861;7.10599;3
MAGN;24.250;159185.231;-17.33858;-46.03181;-12.45368;3
LIGH;24.255;159185.236;5306.0;3
ACCE;24.258;159185.238;3.33273;3.90734;7.18261;3
LIGH;24.267;159185.248;5294.0;3
ACCE;24.269;159185.248;3.28484;3.92649;7.36456;3
MAGN;24.270;159185.251;-17.33858;-46.03181;-12.45368;3
LIGH;24.274;159185.256;5363.0;3
ACCE;24.278;159185.258;3.17950;3.91691;7.59441;3
LIGH;24.285;159185.266;5363.0;3
ACCE;24.288;159185.268;3.19865;3.99353;7.75721;3
MAGN;24.290;159185.271;-17.33858;-46.03181;-12.45368;3
LIGH;24.297;159185.278;5363.0;3
ACCE;24.298;159185.278;3.21781;3.91691;7.90087;3
LIGH;24.305;159185.286;5363.0;3
ACCE;24.310;159185.288;3.08373;3.72538;8.18817;3
MAGN;24.310;159185.291;-10.89436;-44.85600;-15.60778;3
LIGH;24.317;159185.298;5363.0;3
ACCE;24.318;159185.298;2.95923;3.66792;8.22648;3
LIGH;24.324;159185.306;5363.0;3
ACCE;24.328;159185.308;2.58574;3.65834;8.40844;3
MAGN;24.330;159185.311;-10.89436;-44.85600;-15.60778;3
LIGH;24.337;159185.318;5317.0;3
ACCE;24.338;159185.318;2.28886;3.65834;8.12113;3
LIGH;24.345;159185.326;5317.0;3
ACCE;24.348;159185.328;1.97282;3.67749;8.13071;3
MAGN;24.350;159185.331;-10.89436;-44.85600;-15.60778;3
LIGH;24.357;159185.338;5317.0;3
ACCE;24.358;159185.338;1.76213;3.62961;8.16902;3
LIGH;24.365;159185.346;5317.0;3
ACCE;24.368;159185.348;1.61848;3.48596;8.46590;3
MAGN;24.370;159185.351;-5.58153;-43.91906;-17.92038;3
LIGH;24.375;159185.356;5317.0;3
ACCE;24.378;159185.358;1.56102;3.47638;8.40844;3
LIGH;24.385;159185.366;5317.0;3
ACCE;24.388;159185.368;1.54187;3.35188;8.48505;3
MAGN;24.390;159185.371;-5.58153;-43.91906;-17.92038;3
LIGH;24.397;159185.378;5225.0;3
ACCE;24.398;159185.378;1.61848;3.06458;8.63828;3
LIGH;24.405;159185.386;5225.0;3
ACCE;24.408;159185.388;1.63763;3.01669;8.66701;3
MAGN;24.410;159185.391;-5.58153;-43.91906;-17.92038;3
LIGH;24.417;159185.398;5225.0;3
ACCE;24.419;159185.398;1.67594;2.97839;8.60955;3
LIGH;24.425;159185.406;5225.0;3
ACCE;24.428;159185.408;1.65679;2.88262;8.64786;3
MAGN;24.430;159185.411;-0.02937;-41.57896;-20.54360;3
LIGH;24.437;159185.418;5225.0;3
ACCE;24.438;159185.418;1.41737;2.65278;8.55209;3
LIGH;24.445;159185.426;5225.0;3
ACCE;24.451;159185.429;1.35991;2.46124;8.69574;3
MAGN;24.452;159185.432;-0.02937;-41.57896;-20.54360;3
LIGH;24.458;159185.439;5132.0;3
ACCE;24.462;159185.438;1.28329;2.32716;8.71489;3
GNSS;24.462;1491476643.000;39.993849;-0.073756;119.000;0.000;3.0;0.0;29;17
GNSS;24.464;1491476643.000;39.993849;-0.073756;119.000;0.000;3.0;0.0;29;17
LIGH;24.469;159185.450;5132.0;3
ACCE;24.470;159185.450;1.20668;2.06859;8.98304;3
LIGH;24.475;159185.456;5132.0;3
ACCE;24.481;159185.458;1.22583;1.96325;8.99262;3
MAGN;24.482;159185.462;4.84490;-40.29785;-23.66053;3
LIGH;24.485;159185.466;5132.0;3
ACCE;24.489;159185.468;1.26414;1.80044;9.13627;3
LIGH;24.496;159185.477;5132.0;3
MAGN;24.499;159185.480;4.84490;-40.29785;-23.66053;3
ACCE;24.501;159185.480;1.23541;1.60890;9.27993;3
LIGH;24.504;159185.485;5132.0;3
ACCE;24.509;159185.488;1.15879;1.38864;9.24162;3
LIGH;24.517;159185.498;4924.0;3
ACCE;24.519;159185.498;0.96726;0.99599;9.52892;3
MAGN;24.520;159185.501;4.84490;-40.29785;-23.66053;3
LIGH;24.524;159185.505;4924.0;3
ACCE;24.528;159185.508;0.90022;0.95768;9.81623;3
LIGH;24.534;159185.515;4924.0;3
ACCE;24.538;159185.518;0.90022;1.06303;10.47703;3
MAGN;24.540;159185.521;9.29329;-36.78839;-27.38483;3
LIGH;24.544;159185.525;4924.0;3
ACCE;24.548;159185.528;0.82361;0.70868;10.46745;3
LIGH;24.557;159185.538;4924.0;3
ACCE;24.558;159185.538;0.80445;0.26815;10.16099;3
MAGN;24.560;159185.541;9.29329;-36.78839;-27.38483;3
LIGH;24.564;159185.545;4924.0;3
ACCE;24.568;159185.548;0.96726;0.07661;9.91199;3
LIGH;24.577;159185.558;4635.0;3
ACCE;24.578;159185.558;1.01514;-0.06704;9.88326;3
MAGN;24.580;159185.561;9.29329;-36.78839;-27.38483;3
LIGH;24.584;159185.565;4635.0;3
ACCE;24.588;159185.568;1.07260;-0.33519;9.79707;3
LIGH;24.597;159185.578;4635.0;3
ACCE;24.598;159185.578;1.33118;-0.96726;10.01734;3
MAGN;24.600;159185.581;12.29238;-31.80921;-32.10606;3
LIGH;24.604;159185.585;4635.0;3
ACCE;24.609;159185.588;1.37906;-1.18752;10.04607;3
LIGH;24.617;159185.598;4635.0;3
ACCE;24.620;159185.598;1.48441;-1.37906;10.25676;3
MAGN;24.620;159185.601;12.29238;-31.80921;-32.10606;3
LIGH;24.624;159185.605;4635.0;3
ACCE;24.628;159185.608;1.68552;-1.51314;10.45787;3
LIGH;24.637;159185.618;4785.0;3
ACCE;24.638;159185.618;1.76213;-1.65679;10.62068;3
MAGN;24.640;159185.621;12.29238;-31.80921;-32.10606;3
LIGH;24.644;159185.625;4219.0;3
ACCE;24.648;159185.628;1.85790;-1.76213;10.51533;3
LIGH;24.657;159185.638;4219.0;3
ACCE;24.658;159185.638;2.01113;-1.95367;10.49618;3
MAGN;24.660;159185.641;13.97597;-25.69446;-35.98485;3
LIGH;24.664;159185.645;4219.0;3
ACCE;24.668;159185.648;2.30801;-2.18351;10.18015;3
LIGH;24.677;159185.658;4219.0;3
ACCE;24.678;159185.658;2.41336;-2.25055;10.16099;3
MAGN;24.680;159185.661;13.97597;-25.69446;-35.98485;3
LIGH;24.684;159185.665;4219.0;3
ACCE;24.688;159185.668;2.55701;-2.34632;9.93115;3
LIGH;24.695;159185.676;4219.0;3
ACCE;24.698;159185.678;2.66235;-2.50912;9.88326;3
MAGN;24.701;159185.682;13.97597;-25.69446;-35.98485;3
LIGH;24.705;159185.686;3768.0;3
ACCE;24.708;159185.688;2.91135;-2.89220;9.69173;3
LIGH;24.717;159185.698;3768.0;3
ACCE;24.719;159185.698;3.06458;-3.09331;9.75877;3
MAGN;24.720;159185.701;13.59419;-19.87994;-39.85443;3
LIGH;24.725;159185.706;3768.0;3
ACCE;24.728;159185.708;3.18908;-3.28484;9.78750;3
LIGH;24.737;159185.718;3768.0;3
ACCE;24.740;159185.718;3.38061;-3.29442;10.03649;3
MAGN;24.740;159185.721;13.59419;-19.87994;-39.85443;3
LIGH;24.745;159185.726;3768.0;3
ACCE;24.748;159185.728;3.51469;-3.39977;9.93115;3
LIGH;24.757;159185.738;3768.0;3
ACCE;24.759;159185.738;3.65834;-3.52426;9.94073;3
SOUN;24.759;1994.36;0.06086;69.67
MAGN;24.762;159185.741;13.59419;-19.87994;-39.85443;3
LIGH;24.765;159185.746;3329.0;3
ACCE;24.768;159185.748;3.81157;-3.63919;9.87369;3
LIGH;24.777;159185.758;3329.0;3
ACCE;24.778;159185.758;3.99353;-3.75411;9.90242;3
MAGN;24.780;159185.761;12.36644;-14.00041;-43.25787;3
LIGH;24.785;159185.766;3329.0;3
ACCE;24.788;159185.768;4.37660;-4.18506;9.85453;3
LIGH;24.797;159185.778;3329.0;3
ACCE;24.800;159185.778;4.57771;-4.32872;9.95988;3
MAGN;24.800;159185.781;12.36644;-14.00041;-43.25787;3
LIGH;24.805;159185.786;3329.0;3
ACCE;24.808;159185.788;4.75967;-4.33829;9.91199;3
LIGH;24.817;159185.798;3329.0;3
ACCE;24.818;159185.798;5.02782;-4.36702;9.95030;3
MAGN;24.820;159185.801;12.36644;-14.00041;-43.25787;3
LIGH;24.825;159185.806;2970.0;3
ACCE;24.828;159185.808;5.59285;-4.63517;9.39485;3
LIGH;24.837;159185.818;2970.0;3
ACCE;24.838;159185.818;5.78439;-4.70221;9.26077;3
MAGN;24.840;159185.821;10.46033;-9.49785;-45.51837;3
LIGH;24.845;159185.826;2970.0;3
ACCE;24.848;159185.828;5.99508;-4.56814;9.02135;3
LIGH;24.855;159185.836;2970.0;3
ACCE;24.858;159185.838;6.22492;-4.15633;8.98304;3
MAGN;24.860;159185.841;10.46033;-9.49785;-45.51837;3
LIGH;24.865;159185.846;2970.0;3
ACCE;24.868;159185.848;6.39731;-3.98395;8.83939;3
LIGH;24.877;159185.858;2970.0;3
ACCE;24.878;159185.858;6.68461;-3.92649;8.79151;3
MAGN;24.880;159185.861;10.46033;-9.49785;-45.51837;3
LIGH;24.885;159185.866;2762.0;3
ACCE;24.888;159185.868;6.82826;-3.83072;8.59040;3
LIGH;24.897;159185.878;2762.0;3
ACCE;24.900;159185.878;6.85699;-3.62003;8.11156;3
MAGN;24.900;159185.881;6.00688;-5.73068;-46.60239;3
LIGH;24.904;159185.886;2762.0;3
ACCE;24.908;159185.888;7.01022;-3.37104;7.65187;3
LIGH;24.915;159185.896;2762.0;3
ACCE;24.920;159185.898;7.19218;-3.01669;7.40287;3
MAGN;24.921;159185.901;6.00688;-5.73068;-46.60239;3
LIGH;24.927;159185.908;2762.0;3
ACCE;24.929;159185.908;7.44118;-2.65278;7.04853;3
LIGH;24.935;159185.916;2762.0;3
ACCE;24.938;159185.918;7.83383;-2.27928;6.75165;3
MAGN;24.940;159185.921;6.00688;-5.73068;-46.60239;3
LIGH;24.947;159185.928;2601.0;3
ACCE;24.948;159185.928;7.96790;-2.19309;6.51223;3
LIGH;24.955;159185.936;2601.0;3
ACCE;24.958;159185.938;8.02536;-2.00155;6.36858;3
MAGN;24.969;159185.949;0.31930;-4.21458;-46.68797;3
ACCE;24.971;159185.948;7.96790;-1.83875;6.18662;3
LIGH;24.974;159185.955;2601.0;3
LIGH;24.977;159185.958;2601.0;3
ACCE;24.978;159185.958;7.96790;-1.47483;6.22492;3
LIGH;24.985;159185.966;2601.0;3
ACCE;24.988;159185.968;8.12113;-1.33118;6.05254;3
MAGN;24.990;159185.971;0.31930;-4.21458;-46.68797;3
LIGH;24.995;159185.976;2601.0;3
ACCE;24.999;159185.978;8.33182;-1.12049;5.81312;3
LIGH;25.008;159185.988;2670.0;3
ACCE;25.010;159185.989;8.60955;-0.65122;5.79397;3
MAGN;25.011;159185.992;0.31930;-4.21458;-46.68797;3
LIGH;25.015;159185.996;2485.0;3
ACCE;25.019;159185.998;8.70532;-0.51715;5.44920;3
WIFI;25.020;159185.941;WAP123;20:17:FF:FF:F1:23;-65
WIFI;25.020;159185.941;WAP130;20:17:FF:FF:F1:30;-65
WIFI;25.020;159185.941;WAP129;20:17:FF:FF:F1:29;-67
WIFI;25.020;159185.941;WAP122;20:17:FF:FF:F1:22;-68
WIFI;25.020;159185.941;WAP108;20:17:FF:FF:F1:08;-77
WIFI;25.020;159185.941;WAP312;20:17:FF:FF:F3:12;-77
WIFI;25.020;159185.941;WAP105;20:17:FF:FF:F1:05;-86
WIFI;25.020;159185.941;WAP165;20:17:FF:FF:F1:65;-82
WIFI;25.020;159185.941;WAP309;20:17:FF:FF:F3:09;-85
WIFI;25.020;159185.941;WAP315;20:17:FF:FF:F3:15;-81
WIFI;25.020;159185.941;WAP114;20:17:FF:FF:F1:14;-75
WIFI;25.020;159185.941;WAP318;20:17:FF:FF:F3:18;-75
WIFI;25.020;159185.941;WAP211;20:17:FF:FF:F2:11;-86
WIFI;25.020;159185.941;WAP044;20:17:FF:FF:F0:44;-85
WIFI;25.020;159185.941;WAP015;20:17:FF:FF:F0:15;-71
WIFI;25.020;159185.941;WAP266;20:17:FF:FF:F2:66;-86
WIFI;25.020;159185.941;WAP131;20:17:FF:FF:F1:31;-89
WIFI;25.020;159185.941;WAP022;20:17:FF:FF:F0:22;-90
WIFI;25.020;159185.941;WAP140;20:17:FF:FF:F1:40;-89
WIFI;25.020;159185.941;WAP111;20:17:FF:FF:F1:11;-83
WIFI;25.020;159185.941;WAP181;20:17:FF:FF:F1:81;-84
WIFI;25.020;159185.941;WAP281;20:17:FF:FF:F2:81;-84
WIFI;25.020;159185.941;WAP272;20:17:FF:FF:F2:72;-85
WIFI;25.020;159185.941;WAP267;20:17:FF:FF:F2:67;-75
LIGH;25.038;159186.009;2485.0;3
ACCE;25.039;159186.008;8.77236;-0.33519;5.24809;3
MAGN;25.040;159186.018;-5.23297;-5.09429;-45.98059;3
ACCE;25.040;159186.018;8.78193;-0.08619;5.01825;3
LIGH;25.051;159186.024;2485.0;3
LIGH;25.052;159186.027;2485.0;3
ACCE;25.052;159186.028;8.85855;0.50757;4.88417;3
MAGN;25.058;159186.039;-5.23297;-5.09429;-45.98059;3
ACCE;25.059;159186.038;8.91601;0.75657;4.69264;3
LIGH;25.062;159186.043;2485.0;3
LIGH;25.068;159186.049;2554.0;3
ACCE;25.069;159186.048;8.87770;1.01514;4.32872;3
LIGH;25.075;159186.056;2381.0;3
ACCE;25.079;159186.058;8.80109;1.37906;4.18506;3
MAGN;25.080;159186.061;-5.23297;-5.09429;-45.98059;3
LIGH;25.088;159186.069;2381.0;3
ACCE;25.089;159186.068;8.71489;2.15478;3.70622;3
LIGH;25.095;159186.076;2381.0;3
ACCE;25.100;159186.078;8.65743;2.53785;3.77326;3
MAGN;25.101;159186.082;-9.88533;-8.47941;-43.48532;3
LIGH;25.107;159186.088;2381.0;3
ACCE;25.108;159186.088;8.64786;2.80600;3.61046;3
LIGH;25.114;159186.096;2381.0;3
ACCE;25.119;159186.098;8.62870;3.00712;3.42850;3
MAGN;25.120;159186.101;-9.88533;-8.47941;-43.48532;3
LIGH;25.127;159186.108;2381.0;3
ACCE;25.128;159186.108;8.54251;3.30400;3.02627;3
LIGH;25.135;159186.116;2219.0;3
ACCE;25.138;159186.118;8.40844;3.39977;2.85389;3
MAGN;25.140;159186.121;-9.88533;-8.47941;-43.48532;3
LIGH;25.147;159186.128;2219.0;3
ACCE;25.149;159186.129;8.17859;3.64876;2.66235;3
LIGH;25.155;159186.136;2219.0;3
ACCE;25.158;159186.138;7.96790;3.91691;2.64320;3
MAGN;25.160;159186.141;-13.81656;-13.80010;-40.65275;3
LIGH;25.167;159186.148;2219.0;3
ACCE;25.168;159186.148;7.60398;4.36702;2.19309;3
LIGH;25.175;159186.156;2219.0;3
ACCE;25.178;159186.158;7.49864;4.60644;1.97282;3
MAGN;25.180;159186.161;-13.81656;-13.80010;-40.65275;3
LIGH;25.185;159186.166;2219.0;3
ACCE;25.188;159186.168;7.29753;4.94163;1.79086;3
LIGH;25.195;159186.176;2011.0;3
ACCE;25.198;159186.178;7.15387;5.34386;1.77171;3
MAGN;25.200;159186.181;-13.81656;-13.80010;-40.65275;3
LIGH;25.208;159186.189;2011.0;3
ACCE;25.209;159186.188;7.02938;5.91847;1.57060;3
LIGH;25.215;159186.196;2011.0;3
ACCE;25.218;159186.198;7.01980;6.01423;1.47483;3
MAGN;25.220;159186.201;-15.37111;-20.12971;-37.18483;3
LIGH;25.227;159186.208;2011.0;3
ACCE;25.228;159186.208;6.83784;6.17704;1.12049;3
LIGH;25.235;159186.216;2011.0;3
ACCE;25.238;159186.218;6.44519;6.43561;0.97683;3
MAGN;25.240;159186.221;-15.37111;-20.12971;-37.18483;3
LIGH;25.247;159186.228;2011.0;3
ACCE;25.248;159186.228;5.98550;6.75165;0.55545;3
LIGH;25.255;159186.236;1745.0;3
ACCE;25.258;159186.238;5.84185;6.84742;0.64165;3
MAGN;25.260;159186.241;-15.37111;-20.12971;-37.18483;3
LIGH;25.267;159186.248;1745.0;3
ACCE;25.268;159186.248;5.66947;6.88572;0.48842;3
LIGH;25.275;159186.256;1745.0;3
ACCE;25.280;159186.258;5.20978;7.01022;0.09577;3
MAGN;25.280;159186.261;-14.98134;-25.85382;-33.74667;3
LIGH;25.287;159186.268;1745.0;3
ACCE;25.288;159186.268;4.94163;7.21134;-0.12450;3
LIGH;25.295;159186.276;1745.0;3
ACCE;25.298;159186.278;4.52983;7.44118;-0.29688;3
MAGN;25.300;159186.281;-14.98134;-25.85382;-33.74667;3
LIGH;25.307;159186.288;1745.0;3
ACCE;25.308;159186.288;4.01268;7.70933;-0.74699;3
SOUN;25.310;3665.01;0.11185;74.95
LIGH;25.315;159186.296;1456.0;3
ACCE;25.318;159186.298;2.98796;8.35098;-1.31202;3
MAGN;25.320;159186.301;-14.98134;-25.85382;-33.74667;3
LIGH;25.327;159186.308;1456.0;3
ACCE;25.328;159186.308;2.44209;8.47547;-1.78129;3
LIGH;25.334;159186.316;1456.0;3
ACCE;25.338;159186.318;1.98240;8.59040;-2.04944;3
MAGN;25.340;159186.321;-12.12712;-32.38192;-29.27322;3
LIGH;25.345;159186.326;1456.0;3
ACCE;25.348;159186.328;1.63763;8.76278;-2.26970;3
LIGH;25.355;159186.336;1456.0;3
ACCE;25.358;159186.338;1.63763;9.08839;-2.29843;3
MAGN;25.360;159186.341;-12.12712;-32.38192;-29.27322;3
LIGH;25.367;159186.348;1456.0;3
ACCE;25.368;159186.348;1.73340;9.05966;-2.46124;3
LIGH;25.375;159186.356;1595.0;3
ACCE;25.378;159186.358;1.78129;8.94474;-2.42293;3
MAGN;25.380;159186.361;-12.12712;-32.38192;-29.27322;3
LIGH;25.387;159186.368;1179.0;3
ACCE;25.388;159186.368;1.66636;8.94474;-2.46124;3
LIGH;25.395;159186.376;1179.0;3
ACCE;25.398;159186.378;1.09176;8.78193;-2.48997;3
MAGN;25.400;159186.381;-8.47776;-37.66484;-25.18420;3
LIGH;25.407;159186.388;1179.0;3
ACCE;25.408;159186.388;0.73741;8.70532;-2.57616;3
LIGH;25.415;159186.396;1179.0;3
ACCE;25.418;159186.398;0.49799;8.68616;-2.48039;3
MAGN;25.420;159186.401;-8.47776;-37.66484;-25.18420;3
LIGH;25.427;159186.408;1179.0;3
ACCE;25.428;159186.408;0.22984;8.76278;-2.49955;3
LIGH;25.435;159186.416;1179.0;3
ACCE;25.438;159186.418;-0.41180;8.71489;-2.60489;3
MAGN;25.440;159186.421;-8.47776;-37.66484;-25.18420;3
LIGH;25.448;159186.429;1040.0;3
ACCE;25.454;159186.428;-0.79487;8.62870;-2.71981;3
LIGH;25.466;159186.438;1040.0;3
ACCE;25.467;159186.438;-1.04387;8.50420;-2.57616;3
MAGN;25.468;159186.443;-3.97249;-41.03236;-22.08066;3
LIGH;25.469;159186.449;1040.0;3
ACCE;25.470;159186.449;-1.41737;8.17859;-2.94966;3
GNSS;25.470;1491476644.000;39.993855;-0.073758;119.000;333.800;3.0;0.3;29;15
GNSS;25.476;1491476644.000;39.993855;-0.073758;119.000;333.800;3.0;0.3;29;15
LIGH;25.480;159186.459;1040.0;3
ACCE;25.482;159186.459;-1.63763;8.03494;-3.16035;3
MAGN;25.483;159186.463;-3.97249;-41.03236;-22.08066;3
ACCE;25.490;159186.469;-1.76213;8.11156;-3.41892;3
LIGH;25.492;159186.472;1040.0;3
LIGH;25.497;159186.478;1040.0;3
ACCE;25.499;159186.478;-1.92494;8.30309;-3.62003;3
MAGN;25.501;159186.481;-3.97249;-41.03236;-22.08066;3
LIGH;25.504;159186.485;947.0;3
ACCE;25.508;159186.488;-2.16436;8.48505;-3.84988;3
LIGH;25.515;159186.495;947.0;3
ACCE;25.518;159186.498;-2.42293;8.52336;-4.37660;3
MAGN;25.520;159186.501;1.17473;-42.87023;-18.96166;3
LIGH;25.527;159186.508;947.0;3
ACCE;25.528;159186.508;-2.63362;8.44674;-4.56814;3
LIGH;25.534;159186.515;947.0;3
ACCE;25.538;159186.518;-2.78685;8.30309;-4.57771;3
MAGN;25.540;159186.521;1.17473;-42.87023;-18.96166;3
LIGH;25.547;159186.528;947.0;3
ACCE;25.548;159186.528;-3.00712;7.88171;-4.62560;3
LIGH;25.554;159186.535;947.0;3
ACCE;25.560;159186.538;-3.13162;7.74764;-4.53941;3
MAGN;25.560;159186.541;1.17473;-42.87023;-18.96166;3
LIGH;25.564;159186.545;867.0;3
ACCE;25.568;159186.548;-3.28484;7.65187;-4.50110;3
LIGH;25.577;159186.558;867.0;3
ACCE;25.579;159186.558;-3.41892;7.56568;-4.26168;3
MAGN;25.580;159186.561;6.83064;-44.32755;-15.61054;3
LIGH;25.584;159186.565;867.0;3
ACCE;25.588;159186.568;-3.40934;7.33583;-4.30956;3
LIGH;25.597;159186.578;867.0;3
ACCE;25.599;159186.578;-3.50511;7.24007;-4.43406;3
MAGN;25.600;159186.581;6.83064;-44.32755;-15.61054;3
LIGH;25.604;159186.585;867.0;3
ACCE;25.608;159186.588;-3.62961;7.15387;-4.75967;3
LIGH;25.617;159186.598;867.0;3
ACCE;25.620;159186.598;-4.09887;7.01022;-5.06613;3
MAGN;25.620;159186.601;6.83064;-44.32755;-15.61054;3
LIGH;25.624;159186.605;820.0;3
ACCE;25.628;159186.608;-4.28083;6.94318;-5.23851;3
LIGH;25.637;159186.618;820.0;3
ACCE;25.640;159186.619;-4.36702;6.78038;-5.18105;3
MAGN;25.640;159186.621;11.82840;-43.61491;-13.03339;3
LIGH;25.644;159186.625;820.0;3
ACCE;25.648;159186.628;-4.31914;6.55054;-5.16190;3
LIGH;25.657;159186.638;820.0;3
ACCE;25.660;159186.638;-4.15633;6.05254;-5.21936;3
MAGN;25.660;159186.641;11.82840;-43.61491;-13.03339;3
LIGH;25.664;159186.645;820.0;3
ACCE;25.668;159186.648;-4.09887;5.84185;-5.43005;3
LIGH;25.674;159186.656;820.0;3
ACCE;25.678;159186.658;-3.98395;5.73651;-5.39174;3
MAGN;25.680;159186.661;11.82840;-43.61491;-13.03339;3
LIGH;25.684;159186.665;797.0;3
ACCE;25.688;159186.668;-3.86903;5.68862;-5.50666;3
LIGH;25.697;159186.678;797.0;3
ACCE;25.700;159186.679;-3.91691;5.59285;-5.89931;3
MAGN;25.700;159186.681;16.39059;-42.59075;-10.21919;3
LIGH;25.705;159186.686;797.0;3
ACCE;25.708;159186.688;-4.00311;5.60243;-6.15789;3
LIGH;25.717;159186.698;797.0;3
ACCE;25.718;159186.698;-4.26168;5.62159;-6.29196;3
MAGN;25.720;159186.701;16.39059;-42.59075;-10.21919;3
LIGH;25.725;159186.706;797.0;3
ACCE;25.728;159186.708;-4.40533;5.50666;-6.44519;3
LIGH;25.737;159186.718;797.0;3
ACCE;25.740;159186.718;-4.34787;4.89375;-6.22492;3
MAGN;25.740;159186.721;16.39059;-42.59075;-10.21919;3
LIGH;25.745;159186.726;809.0;3
ACCE;25.748;159186.728;-4.26168;4.53941;-6.55054;3
SOUN;25.751;653.18;0.01993;59.97
LIGH;25.758;159186.738;774.0;3
ACCE;25.759;159186.738;-4.42448;4.31914;-6.80911;3
MAGN;25.760;159186.741;19.78409;-41.60126;-7.00884;3
LIGH;25.765;159186.746;774.0;3
ACCE;25.769;159186.748;-4.68306;4.36702;-7.11557;3
LIGH;25.777;159186.758;774.0;3
ACCE;25.778;159186.758;-4.83629;4.53941;-7.38372;3
MAGN;25.780;159186.761;19.78409;-41.60126;-7.00884;3
LIGH;25.785;159186.766;774.0;3
ACCE;25.788;159186.768;-4.55856;4.39575;-7.53695;3
LIGH;25.797;159186.778;774.0;3
ACCE;25.799;159186.778;-4.16591;4.14676;-7.64229;3
MAGN;25.800;159186.781;19.78409;-41.60126;-7.00884;3
LIGH;25.804;159186.786;774.0;3
ACCE;25.808;159186.788;-3.79242;4.00311;-7.88171;3
LIGH;25.817;159186.798;774.0;3
ACCE;25.818;159186.798;-3.53384;4.24253;-8.23605;3
MAGN;25.820;159186.801;22.07921;-40.56150;-2.61977;3
LIGH;25.825;159186.806;774.0;3
ACCE;25.828;159186.808;-3.56257;4.40533;-8.60955;3
LIGH;25.835;159186.816;774.0;3
ACCE;25.838;159186.818;-3.46680;4.29041;-8.92558;3
MAGN;25.840;159186.821;22.07921;-40.56150;-2.61977;3
LIGH;25.845;159186.826;774.0;3
ACCE;25.848;159186.828;-3.40934;4.21380;-8.73405;3
LIGH;25.857;159186.838;774.0;3
ACCE;25.860;159186.838;-3.26569;3.73495;-8.30309;3
MAGN;25.860;159186.841;22.07921;-40.56150;-2.61977;3
LIGH;25.865;159186.846;774.0;3
ACCE;25.868;159186.848;-3.10289;3.42850;-8.45632;3
LIGH;25.877;159186.858;774.0;3
ACCE;25.878;159186.858;-2.77727;3.27527;-8.47547;3
MAGN;25.880;159186.861;22.46480;-39.87280;2.68485;3
LIGH;25.885;159186.866;774.0;3
ACCE;25.888;159186.868;-2.43251;3.21781;-8.59040;3
LIGH;25.897;159186.878;774.0;3
ACCE;25.898;159186.878;-1.96325;3.37104;-9.14585;3
MAGN;25.900;159186.881;22.46480;-39.87280;2.68485;3
LIGH;25.905;159186.886;774.0;3
ACCE;25.908;159186.888;-1.81002;3.42850;-9.63427;3
LIGH;25.917;159186.898;774.0;3
ACCE;25.920;159186.898;-1.58017;3.33273;-9.83538;3
MAGN;25.920;159186.901;22.46480;-39.87280;2.68485;3
LIGH;25.925;159186.906;774.0;3
ACCE;25.928;159186.908;-1.32160;3.15077;-9.90242;3
LIGH;25.937;159186.918;774.0;3
ACCE;25.938;159186.918;-0.78530;2.88262;-9.47146;3
MAGN;25.940;159186.921;20.92854;-39.54276;7.91649;3
LIGH;25.945;159186.926;774.0;3
ACCE;25.948;159186.928;-0.55545;2.73897;-9.40442;3
LIGH;25.957;159186.938;774.0;3
ACCE;25.960;159186.938;-0.35434;2.58574;-9.26077;3
MAGN;25.961;159186.941;20.92854;-39.54276;7.91649;3
LIGH;25.965;159186.946;774.0;3
ACCE;25.968;159186.948;0.11492;2.30801;-9.22246;3
LIGH;25.977;159186.958;774.0;3
ACCE;25.980;159186.958;0.45011;2.20267;-9.21289;3
MAGN;25.982;159186.961;20.92854;-39.54276;7.91649;3
LIGH;25.985;159186.966;774.0;3
ACCE;25.989;159186.968;0.70868;2.17394;-9.40442;3
LIGH;25.996;159186.976;739.0;3
ACCE;25.999;159186.978;0.84276;2.14520;-9.40442;3
MAGN;26.000;159186.981;16.71194;-39.73584;12.98311;3
LIGH;26.005;159186.986;739.0;3
ACCE;26.009;159186.988;1.36948;2.13563;-9.52892;3
LIGH;26.019;159186.999;739.0;3
ACCE;26.022;159186.999;1.61848;2.08774;-9.58638;3
MAGN;26.024;159187.005;16.71194;-39.73584;12.98311;3
LIGH;26.029;159187.007;739.0;3
ACCE;26.030;159187.008;1.93451;1.98240;-9.85453;3
LIGH;26.038;159187.019;739.0;3
ACCE;26.039;159187.018;2.26013;1.65679;-9.84496;3
MAGN;26.040;159187.021;16.71194;-39.73584;12.98311;3
LIGH;26.046;159187.027;739.0;3
ACCE;26.049;159187.028;3.04542;1.40779;-9.59596;3
LIGH;26.057;159187.038;682.0;3
ACCE;26.059;159187.038;3.41892;1.39821;-9.51935;3
MAGN;26.060;159187.041;10.41688;-39.06208;18.43654;3
LIGH;26.065;159187.046;682.0;3
ACCE;26.068;159187.048;3.81157;1.38864;-9.58638;3
LIGH;26.077;159187.058;682.0;3
ACCE;26.079;159187.058;4.19464;1.38864;-9.62469;3
MAGN;26.080;159187.061;10.41688;-39.06208;18.43654;3
LIGH;26.085;159187.066;682.0;3
ACCE;26.088;159187.068;4.95121;1.12049;-9.39485;3
LIGH;26.097;159187.078;682.0;3
ACCE;26.100;159187.079;5.29597;0.67995;-8.93516;3
MAGN;26.100;159187.081;10.41688;-39.06208;18.43654;3
LIGH;26.105;159187.086;682.0;3
ACCE;26.108;159187.088;5.67905;0.16281;-9.08839;3
LIGH;26.117;159187.098;693.0;3
ACCE;26.120;159187.098;6.20577;0.39265;-9.41400;3
MAGN;26.120;159187.101;1.55317;-37.05838;22.69528;3
LIGH;26.125;159187.106;624.0;3
ACCE;26.128;159187.108;6.39731;0.66080;-9.50977;3
LIGH;26.137;159187.118;624.0;3
ACCE;26.140;159187.119;6.56969;0.70868;-9.34696;3
MAGN;26.140;159187.121;1.55317;-37.05838;22.69528;3
LIGH;26.145;159187.126;624.0;3
ACCE;26.148;159187.128;6.75165;0.65122;-9.23204;3
LIGH;26.155;159187.136;624.0;3
ACCE;26.158;159187.138;6.83784;0.46926;-8.99262;3
MAGN;26.160;159187.141;1.55317;-37.05838;22.69528;3
LIGH;26.165;159187.146;624.0;3
ACCE;26.168;159187.148;6.96234;0.35434;-8.50420;3
LIGH;26.177;159187.158;624.0;3
ACCE;26.180;159187.158;7.06768;0.46926;-8.20732;3
MAGN;26.180;159187.161;-5.90145;-35.43007;25.24625;3
LIGH;26.185;159187.166;578.0;3
ACCE;26.188;159187.168;7.29753;0.54588;-7.99663;3
LIGH;26.195;159187.176;578.0;3
ACCE;26.200;159187.178;7.87214;0.53630;-7.46033;3
MAGN;26.200;159187.181;-5.90145;-35.43007;25.24625;3
LIGH;26.208;159187.189;578.0;3
ACCE;26.209;159187.188;8.11156;0.56503;-7.41245;3
LIGH;26.215;159187.196;578.0;3
ACCE;26.218;159187.198;8.29351;0.58419;-7.26880;3
MAGN;26.220;159187.201;-5.90145;-35.43007;25.24625;3
LIGH;26.227;159187.208;578.0;3
ACCE;26.229;159187.209;8.33182;0.58419;-7.24964;3
LIGH;26.235;159187.216;578.0;3
ACCE;26.238;159187.218;8.24563;0.61292;-7.21134;3
MAGN;26.240;159187.221;-12.88112;-34.22937;25.81212;3
LIGH;26.247;159187.228;578.0;3
ACCE;26.248;159187.228;8.22648;0.65122;-7.26880;3
LIGH;26.255;159187.236;578.0;3
ACCE;26.258;159187.238;8.25521;0.60334;-7.12514;3
MAGN;26.260;159187.241;-12.88112;-34.22937;25.81212;3
LIGH;26.267;159187.248;578.0;3
ACCE;26.268;159187.248;8.37971;0.66080;-6.99107;3
LIGH;26.275;159187.256;578.0;3
ACCE;26.280;159187.258;8.55209;0.74699;-6.64630;3
MAGN;26.280;159187.261;-12.88112;-34.22937;25.81212;3
LIGH;26.287;159187.268;578.0;3
ACCE;26.288;159187.268;8.65743;0.82361;-6.52181;3
LIGH;26.294;159187.276;578.0;3
ACCE;26.298;159187.278;8.72447;0.97683;-6.25365;3
MAGN;26.300;159187.281;-18.24856;-34.11922;24.55558;3
SOUN;26.302;5278.72;0.16110;78.12
LIGH;26.308;159187.289;554.0;3
ACCE;26.309;159187.288;8.85855;1.05345;-6.11958;3
LIGH;26.315;159187.296;554.0;3
ACCE;26.320;159187.298;9.16500;1.38864;-5.81312;3
MAGN;26.320;159187.301;-18.24856;-34.11922;24.55558;3
LIGH;26.325;159187.306;554.0;3
ACCE;26.328;159187.308;9.32781;1.64721;-5.63116;3
LIGH;26.335;159187.316;554.0;3
ACCE;26.338;159187.318;9.50977;1.85790;-5.31513;3
MAGN;26.340;159187.321;-18.24856;-34.11922;24.55558;3
LIGH;26.347;159187.328;554.0;3
ACCE;26.348;159187.328;9.57681;1.96325;-5.06613;3
LIGH;26.355;159187.336;554.0;3
ACCE;26.360;159187.338;9.61511;1.88663;-4.39575;3
MAGN;26.360;159187.341;-21.77465;-35.54118;21.30838;3
LIGH;26.367;159187.348;682.0;3
ACCE;26.368;159187.348;9.59596;1.81002;-4.07972;3
LIGH;26.375;159187.356;682.0;3
ACCE;26.378;159187.358;9.38527;1.75256;-3.60088;3
MAGN;26.380;159187.361;-21.77465;-35.54118;21.30838;3
LIGH;26.387;159187.368;682.0;3
ACCE;26.388;159187.368;9.07881;1.62806;-3.30400;3
LIGH;26.395;159187.376;682.0;3
ACCE;26.400;159187.378;8.61913;1.50356;-2.45166;3
MAGN;26.400;159187.381;-21.77465;-35.54118;21.30838;3
LIGH;26.407;159187.388;682.0;3
ACCE;26.408;159187.388;8.48505;1.59933;-1.93451;3
LIGH;26.414;159187.396;682.0;3
ACCE;26.419;159187.398;8.40844;1.73340;-1.42694;3
MAGN;26.420;159187.401;-25.14091;-37.17117;16.77258;3
LIGH;26.427;159187.408;254.0;3
ACCE;26.428;159187.408;8.24563;2.02071;-0.74699;3
LIGH;26.435;159187.416;1375.0;3
ACCE;26.438;159187.418;8.29351;2.18351;-0.28730;3
MAGN;26.440;159187.421;-25.14091;-37.17117;16.77258;3
LIGH;26.448;159187.429;1375.0;3
ACCE;26.453;159187.428;8.37013;2.31759;0.03831;3
LIGH;26.462;159187.437;1375.0;3
ACCE;26.465;159187.439;8.37013;2.44209;0.44053;3
MAGN;26.466;159187.442;-25.14091;-37.17117;16.77258;3
LIGH;26.467;159187.448;1375.0;3
GNSS;26.468;1491476645.000;39.993853;-0.073754;119.000;101.100;3.0;0.2;29;15
ACCE;26.472;159187.448;8.55209;2.79643;0.94810;3
GNSS;26.474;1491476645.000;39.993853;-0.073754;119.000;101.100;3.0;0.2;29;15
LIGH;26.478;159187.459;1375.0;3
ACCE;26.479;159187.458;8.33182;3.16035;1.83875;3
MAGN;26.481;159187.462;-26.54257;-39.66741;9.84688;3
LIGH;26.488;159187.469;2785.0;3
ACCE;26.489;159187.469;8.67659;3.14119;1.98240;3
LIGH;26.496;159187.477;2785.0;3
ACCE;26.499;159187.478;8.81066;2.90177;1.91536;3
MAGN;26.501;159187.482;-26.54257;-39.66741;9.84688;3
LIGH;26.507;159187.488;2785.0;3
ACCE;26.508;159187.488;8.13071;3.17950;1.82917;3
LIGH;26.514;159187.495;2785.0;3
ACCE;26.518;159187.498;7.96790;3.03585;2.10690;3
MAGN;26.520;159187.501;-26.54257;-39.66741;9.84688;3
LIGH;26.527;159187.508;2785.0;3
ACCE;26.528;159187.508;7.89129;2.79643;2.39420;3
LIGH;26.534;159187.515;2785.0;3
ACCE;26.538;159187.518;7.81467;2.67193;2.84431;3
MAGN;26.540;159187.521;-26.20227;-40.84275;3.07832;3
LIGH;26.547;159187.528;2785.0;3
ACCE;26.548;159187.528;7.61356;2.59531;3.39977;3
LIGH;26.554;159187.535;4092.0;3
ACCE;26.559;159187.538;7.41245;2.82516;3.69665;3
MAGN;26.560;159187.541;-26.20227;-40.84275;3.07832;3
LIGH;26.567;159187.548;4092.0;3
ACCE;26.568;159187.548;7.38372;3.04542;3.94564;3
LIGH;26.578;159187.559;4092.0;3
ACCE;26.579;159187.558;7.36456;3.26569;4.27126;3
MAGN;26.580;159187.561;-26.20227;-40.84275;3.07832;3
LIGH;26.587;159187.568;4092.0;3
ACCE;26.588;159187.568;7.25922;3.38061;4.85544;3
LIGH;26.594;159187.575;4092.0;3
ACCE;26.599;159187.578;7.04853;3.17950;5.20021;3
MAGN;26.600;159187.581;-23.67796;-41.30026;-3.78876;3
LIGH;26.607;159187.588;4092.0;3
ACCE;26.608;159187.588;6.73250;2.71981;5.35344;3
LIGH;26.614;159187.595;5178.0;3
ACCE;26.618;159187.598;5.89931;2.08774;5.74608;3
MAGN;26.620;159187.601;-23.67796;-41.30026;-3.78876;3
LIGH;26.627;159187.608;5178.0;3
ACCE;26.628;159187.608;5.55455;2.02071;5.89931;3
LIGH;26.634;159187.615;5178.0;3
ACCE;26.640;159187.618;5.36301;2.06859;6.09085;3
MAGN;26.640;159187.621;-23.67796;-41.30026;-3.78876;3
LIGH;26.644;159187.626;5178.0;3
ACCE;26.648;159187.628;5.22894;2.21224;6.06212;3
LIGH;26.654;159187.635;5178.0;3
ACCE;26.658;159187.638;5.16190;2.26970;6.28239;3
MAGN;26.660;159187.641;-20.36659;-40.04074;-10.43952;3
LIGH;26.667;159187.648;5178.0;3
ACCE;26.668;159187.648;5.08528;2.28886;6.35900;3
LIGH;26.674;159187.655;5872.0;3
ACCE;26.679;159187.658;5.07571;2.26013;6.64630;3
MAGN;26.680;159187.661;-20.36659;-40.04074;-10.43952;3
LIGH;26.687;159187.668;5872.0;3
ACCE;26.689;159187.668;5.05655;2.19309;6.77080;3
LIGH;26.695;159187.676;5872.0;3
ACCE;26.699;159187.678;4.97036;2.01113;7.24007;3
MAGN;26.700;159187.681;-20.36659;-40.04074;-10.43952;3
LIGH;26.708;159187.689;5872.0;3
ACCE;26.709;159187.688;4.84586;1.99198;7.24964;3
LIGH;26.715;159187.696;5872.0;3
ACCE;26.719;159187.698;4.77883;1.99198;7.24007;3
MAGN;26.720;159187.701;-16.56572;-38.86442;-16.85661;3
LIGH;26.727;159187.708;5872.0;3
ACCE;26.728;159187.708;4.71179;1.82917;7.19218;3
LIGH;26.735;159187.716;5930.0;3
ACCE;26.738;159187.718;4.25210;1.27372;7.25922;3
MAGN;26.740;159187.721;-16.56572;-38.86442;-16.85661;3
SOUN;26.743;2820.19;0.08607;72.68
LIGH;26.749;159187.729;5930.0;3
ACCE;26.749;159187.728;3.93607;1.03430;7.41245;3
LIGH;26.755;159187.736;5930.0;3
ACCE;26.758;159187.738;3.67749;0.80445;7.70933;3
MAGN;26.760;159187.741;-16.56572;-38.86442;-16.85661;3
LIGH;26.767;159187.748;5930.0;3
ACCE;26.768;159187.748;3.45723;0.63207;7.90087;3
LIGH;26.774;159187.756;5930.0;3
ACCE;26.778;159187.758;3.27527;0.26815;8.37971;3
MAGN;26.780;159187.761;-10.13410;-36.05140;-22.57481;3
LIGH;26.787;159187.768;5930.0;3
ACCE;26.788;159187.768;3.28484;0.12450;8.51378;3
LIGH;26.795;159187.776;6161.0;3
ACCE;26.798;159187.778;3.28484;-0.00958;8.74362;3
MAGN;26.800;159187.781;-10.13410;-36.05140;-22.57481;3
LIGH;26.805;159187.786;5606.0;3
ACCE;26.808;159187.788;3.28484;-0.13408;8.94474;3
LIGH;26.815;159187.796;5606.0;3
ACCE;26.820;159187.798;3.31358;-0.48842;9.45231;3
MAGN;26.820;159187.801;-10.13410;-36.05140;-22.57481;3
LIGH;26.827;159187.808;5606.0;3
ACCE;26.829;159187.808;3.32315;-0.73741;9.53850;3
LIGH;26.835;159187.816;5606.0;3
ACCE;26.838;159187.818;3.29442;-0.95768;9.64384;3
MAGN;26.840;159187.821;-4.94721;-32.20169;-27.31635;3
LIGH;26.845;159187.826;5606.0;3
ACCE;26.848;159187.828;3.21781;-1.18752;9.50019;3
LIGH;26.857;159187.838;5849.0;3
ACCE;26.860;159187.838;3.23696;-1.24498;9.45231;3
MAGN;26.860;159187.841;-4.94721;-32.20169;-27.31635;3
LIGH;26.865;159187.846;5121.0;3
ACCE;26.868;159187.848;3.22738;-1.27372;9.24162;3
LIGH;26.877;159187.858;5121.0;3
ACCE;26.878;159187.858;3.18908;-1.30245;9.14585;3
MAGN;26.880;159187.861;-4.94721;-32.20169;-27.31635;3
LIGH;26.885;159187.866;5121.0;3
ACCE;26.888;159187.868;2.96881;-1.48441;9.09797;3
LIGH;26.897;159187.878;5121.0;3
ACCE;26.898;159187.878;2.86347;-1.58975;9.26077;3
MAGN;26.900;159187.881;-1.00559;-28.10090;-31.38383;3
LIGH;26.905;159187.886;5121.0;3
ACCE;26.908;159187.888;2.84431;-1.75256;9.36612;3
LIGH;26.917;159187.898;5121.0;3
ACCE;26.920;159187.898;2.68151;-1.85790;9.45231;3
MAGN;26.920;159187.901;-1.00559;-28.10090;-31.38383;3
LIGH;26.925;159187.906;4600.0;3
ACCE;26.928;159187.908;2.44209;-2.17394;9.47146;3
LIGH;26.937;159187.918;4600.0;3
ACCE;26.938;159187.918;2.35589;-2.45166;9.61511;3
MAGN;26.940;159187.921;-1.00559;-28.10090;-31.38383;3
LIGH;26.945;159187.926;4600.0;3
ACCE;26.949;159187.928;2.27928;-2.71981;9.69173;3
LIGH;26.957;159187.938;4600.0;3
ACCE;26.960;159187.938;2.14520;-3.05500;10.08438;3
MAGN;26.960;159187.941;3.87242;-23.74041;-34.93299;3
LIGH;26.965;159187.946;4600.0;3
ACCE;26.968;159187.948;2.08774;-3.11246;10.02692;3
LIGH;26.974;159187.956;4600.0;3
ACCE;26.979;159187.958;2.06859;-3.20823;10.05565;3
MAGN;26.980;159187.961;3.87242;-23.74041;-34.93299;3
LIGH;26.985;159187.966;3953.0;3
ACCE;26.988;159187.968;2.00155;-3.21781;9.95988;3
LIGH;26.997;159187.978;3953.0;3
ACCE;26.998;159187.978;1.98240;-3.23696;10.00776;3
MAGN;27.000;159187.981;3.87242;-23.74041;-34.93299;3
LIGH;27.005;159187.986;3953.0;3
ACCE;27.008;159187.988;2.01113;-3.39019;9.92157;3
LIGH;27.017;159187.998;3953.0;3
ACCE;27.018;159187.998;2.10690;-3.49553;10.04607;3
MAGN;27.020;159188.001;8.54790;-18.66817;-38.60909;3
LIGH;27.025;159188.006;3953.0;3
ACCE;27.030;159188.009;2.14520;-3.57215;9.92157;3
ACCE;27.039;159188.018;2.17394;-3.70622;9.78750;3
MAGN;27.042;159188.023;8.54790;-18.66817;-38.60909;3
LIGH;27.044;159188.024;4335.0;3
LIGH;27.046;159188.027;3421.0;3
ACCE;27.048;159188.028;2.19309;-3.84030;9.51935;3
LIGH;27.057;159188.038;3421.0;3
ACCE;27.059;159188.038;2.30801;-3.93607;9.46189;3
MAGN;27.060;159188.041;8.54790;-18.66817;-38.60909;3
LIGH;27.065;159188.046;3421.0;3
ACCE;27.068;159188.048;2.38462;-4.01268;9.33739;3
LIGH;27.077;159188.058;3421.0;3
ACCE;27.080;159188.058;2.42293;-4.28083;9.33739;3
MAGN;27.081;159188.061;11.97095;-13.47767;-41.29882;3
LIGH;27.085;159188.066;3421.0;3
ACCE;27.089;159188.068;2.32716;-4.36702;9.35654;3
LIGH;27.098;159188.079;3421.0;3
ACCE;27.099;159188.078;2.08774;-4.33829;9.50019;3
MAGN;27.100;159188.081;11.97095;-13.47767;-41.29882;3
LIGH;27.105;159188.086;2936.0;3
ACCE;27.108;159188.088;1.89621;-4.19464;9.43316;3
LIGH;27.117;159188.098;2936.0;3
ACCE;27.120;159188.098;1.29287;-4.50110;9.60554;3
MAGN;27.120;159188.101;11.97095;-13.47767;-41.29882;3
LIGH;27.125;159188.106;2936.0;3
ACCE;27.128;159188.108;1.61848;-5.07571;9.34696;3
LIGH;27.135;159188.116;2936.0;3
ACCE;27.138;159188.118;2.31759;-5.70778;9.33739;3
MAGN;27.140;159188.121;13.98674;-8.56115;-43.48256;3
LIGH;27.145;159188.126;2936.0;3
ACCE;27.148;159188.128;2.87304;-6.07170;9.49062;3
LIGH;27.157;159188.138;2936.0;3
ACCE;27.158;159188.138;3.47638;-6.25365;9.94073;3
MAGN;27.160;159188.141;13.98674;-8.56115;-43.48256;3
LIGH;27.165;159188.146;3179.0;3
ACCE;27.168;159188.148;3.63919;-6.34942;9.90242;3
LIGH;27.177;159188.158;2496.0;3
ACCE;27.178;159188.158;3.40934;-6.27281;10.01734;3
MAGN;27.180;159188.161;13.98674;-8.56115;-43.48256;3
LIGH;27.185;159188.166;2496.0;3
ACCE;27.188;159188.168;3.57215;-6.30154;9.73961;3
LIGH;27.197;159188.178;2496.0;3
ACCE;27.198;159188.178;4.10845;-6.33027;9.20331;3
MAGN;27.200;159188.181;14.39437;-2.33048;-45.53764;3
LIGH;27.205;159188.186;2496.0;3
ACCE;27.208;159188.188;4.41491;-6.38773;8.63828;3
LIGH;27.217;159188.198;2496.0;3
ACCE;27.219;159188.198;4.71179;-6.54096;8.16902;3
MAGN;27.220;159188.201;14.39437;-2.33048;-45.53764;3
LIGH;27.225;159188.206;2496.0;3
ACCE;27.228;159188.208;4.67348;-6.26323;8.09240;3
LIGH;27.237;159188.218;2080.0;3
ACCE;27.239;159188.218;5.04698;-5.95677;7.90087;3
MAGN;27.240;159188.221;14.39437;-2.33048;-45.53764;3
LIGH;27.244;159188.226;2080.0;3
ACCE;27.249;159188.228;5.37259;-5.96635;7.44118;3
LIGH;27.257;159188.238;2080.0;3
ACCE;27.259;159188.238;5.65989;-5.95677;7.07726;3
MAGN;27.260;159188.241;11.26168;3.99061;-46.21198;3
LIGH;27.265;159188.246;2080.0;3
ACCE;27.268;159188.248;5.83228;-5.80354;6.85699;3
LIGH;27.277;159188.258;2080.0;3
ACCE;27.280;159188.258;6.11000;-5.60243;6.57927;3
MAGN;27.280;159188.261;11.26168;3.99061;-46.21198;3
LIGH;27.285;159188.266;2080.0;3
ACCE;27.288;159188.268;6.23450;-5.43963;6.32069;3
SOUN;27.294;3340.38;0.10194;74.15
LIGH;27.297;159188.276;1872.0;3
ACCE;27.298;159188.278;6.33985;-5.35344;6.36858;3
MAGN;27.300;159188.281;11.26168;3.99061;-46.21198;3
LIGH;27.305;159188.286;1872.0;3
ACCE;27.308;159188.288;6.72292;-5.24809;6.17704;3
LIGH;27.317;159188.298;1872.0;3
ACCE;27.320;159188.299;6.87615;-5.15232;6.20577;3
MAGN;27.320;159188.301;6.70946;8.43680;-46.21218;3
LIGH;27.325;159188.306;1872.0;3
ACCE;27.328;159188.308;6.96234;-4.97036;6.09085;3
LIGH;27.337;159188.318;1872.0;3
ACCE;27.338;159188.318;7.04853;-4.80756;6.09085;3
MAGN;27.340;159188.321;6.70946;8.43680;-46.21218;3
LIGH;27.345;159188.326;1872.0;3
ACCE;27.348;159188.328;7.20176;-4.48195;5.62159;3
LIGH;27.357;159188.338;1734.0;3
ACCE;27.360;159188.338;7.40287;-4.27126;5.51624;3
MAGN;27.360;159188.341;6.70946;8.43680;-46.21218;3
LIGH;27.365;159188.346;1734.0;3
ACCE;27.368;159188.348;7.70933;-4.20422;5.33428;3
ACCE;27.379;159188.358;8.02536;-4.29999;5.39174;3
MAGN;27.381;159188.362;1.44474;10.50283;-45.87035;3
LIGH;27.382;159188.363;1734.0;3
LIGH;27.385;159188.366;1734.0;3
ACCE;27.388;159188.368;8.65743;-4.47237;5.37259;3
LIGH;27.397;159188.378;1734.0;3
ACCE;27.398;159188.378;8.75320;-4.56814;5.50666;3
MAGN;27.400;159188.381;1.44474;10.50283;-45.87035;3
LIGH;27.405;159188.386;1734.0;3
ACCE;27.408;159188.388;8.78193;-4.55856;5.46836;3
LIGH;27.417;159188.398;1664.0;3
ACCE;27.418;159188.398;8.74362;-4.39575;5.48751;3
MAGN;27.420;159188.401;1.44474;10.50283;-45.87035;3
LIGH;27.425;159188.406;1664.0;3
ACCE;27.428;159188.408;8.79151;-3.87861;5.20978;3
LIGH;27.437;159188.418;1664.0;3
ACCE;27.438;159188.418;8.83939;-3.67749;5.20978;3
MAGN;27.440;159188.421;-3.07791;11.00276;-45.04124;3
LIGH;27.445;159188.426;1664.0;3
ACCE;27.450;159188.428;8.88728;-3.55300;5.12359;3
GNSS;27.452;1491476646.000;39.993853;-0.073754;119.000;0.000;3.0;0.0;29;15
LIGH;27.460;159188.438;1664.0;3
ACCE;27.463;159188.438;8.98304;-3.14119;5.12359;3
MAGN;27.464;159188.442;-3.07791;11.00276;-45.04124;3
GNSS;27.465;1491476646.000;39.993853;-0.073754;119.000;0.000;3.0;0.0;29;15
LIGH;27.467;159188.447;1664.0;3
ACCE;27.470;159188.449;9.02135;-3.03585;5.02782;3
LIGH;27.474;159188.455;1618.0;3
ACCE;27.480;159188.459;9.11712;-2.86347;5.05655;3
MAGN;27.480;159188.461;-3.07791;11.00276;-45.04124;3
LIGH;27.487;159188.468;1618.0;3
ACCE;27.488;159188.468;9.16500;-2.67193;4.98952;3
LIGH;27.494;159188.475;1618.0;3
ACCE;27.498;159188.478;9.25119;-2.35589;4.83629;3
MAGN;27.500;159188.481;-7.43433;9.64943;-44.04312;3
LIGH;27.507;159188.488;1618.0;3
ACCE;27.509;159188.488;9.36612;-1.73340;4.58729;3
LIGH;27.514;159188.495;1618.0;3
ACCE;27.520;159188.498;9.42358;-1.46525;4.65433;3
MAGN;27.520;159188.501;-7.43433;9.64943;-44.04312;3
LIGH;27.524;159188.505;1618.0;3
ACCE;27.528;159188.508;9.48104;-1.15879;4.51068;3
LIGH;27.534;159188.515;1629.0;3
ACCE;27.539;159188.518;9.44273;-0.46926;4.34787;3
MAGN;27.540;159188.521;-7.43433;9.64943;-44.04312;3
LIGH;27.548;159188.529;1606.0;3
ACCE;27.549;159188.528;9.25119;-0.08619;4.22337;3
LIGH;27.554;159188.535;1606.0;3
ACCE;27.558;159188.538;8.99262;0.32561;4.25210;3
MAGN;27.560;159188.541;-11.27036;6.15744;-43.12657;3
LIGH;27.567;159188.548;1606.0;3
ACCE;27.568;159188.548;8.85855;0.68953;4.08930;3
LIGH;27.574;159188.555;1606.0;3
ACCE;27.578;159188.558;8.73405;1.20668;4.06057;3
MAGN;27.580;159188.561;-11.27036;6.15744;-43.12657;3
LIGH;27.587;159188.568;1606.0;3
ACCE;27.588;159188.568;8.61913;1.35991;4.04141;3
LIGH;27.594;159188.575;1606.0;3
ACCE;27.598;159188.578;8.49463;1.51314;4.14676;3
MAGN;27.600;159188.581;-11.27036;6.15744;-43.12657;3
LIGH;27.607;159188.588;1606.0;3
ACCE;27.608;159188.588;8.36055;1.62806;4.15633;3
LIGH;27.614;159188.595;1606.0;3
ACCE;27.618;159188.598;7.80510;1.78129;4.01268;3
MAGN;27.620;159188.601;-13.99147;1.67451;-41.69650;3
LIGH;27.625;159188.606;1606.0;3
ACCE;27.628;159188.608;7.53695;2.04944;3.96480;3
LIGH;27.634;159188.615;1606.0;3
ACCE;27.638;159188.618;7.28795;2.38462;3.91691;3
MAGN;27.640;159188.621;-13.99147;1.67451;-41.69650;3
LIGH;27.647;159188.628;1606.0;3
ACCE;27.648;159188.628;7.15387;2.78685;3.68707;3
LIGH;27.654;159188.635;1606.0;3
ACCE;27.658;159188.638;7.21134;3.92649;3.39019;3
MAGN;27.660;159188.641;-13.99147;1.67451;-41.69650;3
LIGH;27.667;159188.648;1664.0;3
ACCE;27.668;159188.648;7.24964;4.50110;3.17950;3
LIGH;27.674;159188.655;1664.0;3
ACCE;27.678;159188.658;7.18261;4.98952;2.97839;3
MAGN;27.680;159188.661;-15.41326;-5.29589;-39.90377;3
LIGH;27.687;159188.668;1664.0;3
ACCE;27.688;159188.668;7.04853;5.33428;2.69108;3
LIGH;27.695;159188.676;1664.0;3
ACCE;27.698;159188.678;7.01022;5.84185;2.07817;3
MAGN;27.700;159188.681;-15.41326;-5.29589;-39.90377;3
LIGH;27.707;159188.688;1664.0;3
ACCE;27.708;159188.688;7.03895;5.94720;1.75256;3
LIGH;27.715;159188.696;1664.0;3
ACCE;27.718;159188.698;6.91445;6.02381;1.47483;3
MAGN;27.720;159188.701;-15.41326;-5.29589;-39.90377;3
LIGH;27.727;159188.708;1710.0;3
ACCE;27.728;159188.708;6.48350;6.40688;0.95768;3
LIGH;27.735;159188.716;1710.0;3
SOUN;27.735;2207.39;0.06737;70.55
ACCE;27.740;159188.719;6.33027;6.73250;0.99599;3
MAGN;27.740;159188.721;-14.27264;-14.06350;-37.64655;3
LIGH;27.747;159188.728;1710.0;3
ACCE;27.749;159188.728;5.99508;7.07726;1.00556;3
LIGH;27.754;159188.736;1710.0;3
ACCE;27.759;159188.738;5.53539;7.36456;0.66080;3
MAGN;27.760;159188.741;-14.27264;-14.06350;-37.64655;3
LIGH;27.767;159188.748;1710.0;3
ACCE;27.768;159188.748;4.91290;7.56568;0.14365;3
LIGH;27.775;159188.756;1710.0;3
ACCE;27.778;159188.758;4.77883;7.61356;0.19154;3
MAGN;27.780;159188.761;-14.27264;-14.06350;-37.64655;3
LIGH;27.785;159188.766;1641.0;3
ACCE;27.788;159188.768;4.71179;7.64229;0.07661;3
LIGH;27.795;159188.776;1641.0;3
ACCE;27.800;159188.778;4.65433;7.63272;-0.01915;3
MAGN;27.800;159188.781;-11.79452;-22.79843;-33.12363;3
LIGH;27.807;159188.788;1641.0;3
ACCE;27.808;159188.788;4.33829;7.64229;-0.67995;3
LIGH;27.815;159188.796;1641.0;3
ACCE;27.818;159188.798;3.95522;7.73806;-0.88107;3
MAGN;27.820;159188.801;-11.79452;-22.79843;-33.12363;3
LIGH;27.827;159188.808;1641.0;3
ACCE;27.828;159188.808;3.50511;7.88171;-1.23541;3
LIGH;27.835;159188.816;1641.0;3
ACCE;27.838;159188.818;3.08373;8.00621;-1.37906;3
MAGN;27.840;159188.821;-11.79452;-22.79843;-33.12363;3
LIGH;27.847;159188.828;1456.0;3
ACCE;27.849;159188.828;2.71981;8.32224;-1.45567;3
LIGH;27.854;159188.836;1456.0;3
ACCE;27.858;159188.838;2.63362;8.45632;-1.33118;3
MAGN;27.860;159188.841;-8.28690;-30.26598;-28.14245;3
LIGH;27.867;159188.848;1456.0;3
ACCE;27.868;159188.848;2.41336;8.63828;-1.32160;3
LIGH;27.875;159188.856;1456.0;3
ACCE;27.880;159188.858;2.05901;8.42759;-1.14922;3
MAGN;27.881;159188.861;-8.28690;-30.26598;-28.14245;3
LIGH;27.887;159188.868;1456.0;3
ACCE;27.888;159188.868;2.11647;8.11156;-1.23541;3
LIGH;27.895;159188.876;1456.0;3
ACCE;27.898;159188.878;2.20267;7.74764;-1.35991;3
MAGN;27.900;159188.881;-8.28690;-30.26598;-28.14245;3
LIGH;27.907;159188.888;1606.0;3
ACCE;27.908;159188.888;2.14520;7.31668;-2.15478;3
LIGH;27.915;159188.896;1248.0;3
ACCE;27.918;159188.898;1.81959;7.16345;-2.94008;3
MAGN;27.920;159188.901;-3.16458;-35.91972;-22.77958;3
LIGH;27.927;159188.908;1248.0;3
ACCE;27.928;159188.908;0.36392;7.68060;-4.27126;3
LIGH;27.935;159188.916;1248.0;3
ACCE;27.938;159188.918;-0.63207;8.06367;-4.62560;3
MAGN;27.940;159188.921;-3.16458;-35.91972;-22.77958;3
LIGH;27.945;159188.926;1248.0;3
ACCE;27.948;159188.928;-0.67038;8.47547;-5.21936;3
LIGH;27.955;159188.936;1248.0;3
ACCE;27.958;159188.938;0.05746;8.35098;-5.16190;3
MAGN;27.960;159188.941;-3.16458;-35.91972;-22.77958;3
LIGH;27.967;159188.948;1248.0;3
ACCE;27.969;159188.949;-0.10534;7.93917;-5.18105;3
LIGH;27.975;159188.956;1051.0;3
ACCE;27.978;159188.958;-0.37350;7.40287;-5.44920;3
MAGN;27.980;159188.961;2.84420;-40.15455;-16.16835;3
LIGH;27.987;159188.968;1051.0;3
ACCE;27.988;159188.968;-0.44053;6.94318;-5.60243;3
LIGH;27.995;159188.976;1051.0;3
ACCE;27.998;159188.978;-0.17238;6.74207;-5.04698;3
MAGN;28.000;159188.981;2.84420;-40.15455;-16.16835;3
LIGH;28.007;159188.988;1051.0;3
ACCE;28.008;159188.988;-0.28730;6.82826;-5.45878;3
LIGH;28.014;159188.996;1051.0;3
ACCE;28.018;159188.998;-0.56503;6.95276;-5.92804;3
MAGN;28.020;159189.001;2.84420;-40.15455;-16.16835;3
LIGH;28.025;159189.006;1051.0;3
ACCE;28.030;159189.009;-0.78530;7.13472;-6.25365;3
LIGH;28.038;159189.016;924.0;3
ACCE;28.040;159189.018;-1.06303;6.93361;-6.44519;3
MAGN;28.040;159189.021;7.62369;-41.90715;-10.03865;3
LIGH;28.047;159189.028;924.0;3
ACCE;28.049;159189.028;-1.18752;6.64630;-6.64630;3
LIGH;28.055;159189.036;924.0;3
ACCE;28.060;159189.038;-1.18752;6.32069;-6.56011;3
MAGN;28.060;159189.041;7.62369;-41.90715;-10.03865;3
LIGH;28.068;159189.049;924.0;3
ACCE;28.069;159189.048;-1.24498;6.13873;-6.52181;3
LIGH;28.075;159189.056;924.0;3
ACCE;28.079;159189.058;-1.69509;5.66947;-6.38773;3
MAGN;28.080;159189.061;7.62369;-41.90715;-10.03865;3
LIGH;28.087;159189.068;924.0;3
ACCE;28.088;159189.068;-1.74298;5.42047;-6.57927;3
LIGH;28.095;159189.076;843.0;3
ACCE;28.100;159189.078;-1.90578;5.34386;-6.69419;3
MAGN;28.100;159189.081;12.31468;-42.76393;-4.05772;3
LIGH;28.105;159189.086;843.0;3
ACCE;28.108;159189.088;-2.01113;5.29597;-6.93361;3
LIGH;28.115;159189.096;843.0;3
ACCE;28.118;159189.098;-2.00155;4.96079;-7.24964;3
MAGN;28.120;159189.101;12.31468;-42.76393;-4.05772;3
LIGH;28.125;159189.106;843.0;3
ACCE;28.128;159189.108;-1.86748;4.95121;-7.52737;3
LIGH;28.137;159189.118;843.0;3
ACCE;28.138;159189.118;-1.56102;4.99909;-7.72848;3
MAGN;28.140;159189.121;12.31468;-42.76393;-4.05772;3
LIGH;28.145;159189.126;843.0;3
ACCE;28.148;159189.128;-1.23541;4.95121;-7.78594;3
LIGH;28.157;159189.138;797.0;3
ACCE;28.158;159189.138;-0.89064;4.53941;-7.92960;3
MAGN;28.160;159189.141;16.13891;-42.60978;1.15246;3
LIGH;28.165;159189.146;797.0;3
ACCE;28.168;159189.148;-1.17795;4.39575;-8.51378;3
LIGH;28.177;159189.158;797.0;3
ACCE;28.179;159189.158;-1.67594;4.16591;-9.06924;3
MAGN;28.180;159189.161;16.13891;-42.60978;1.15246;3
LIGH;28.185;159189.166;797.0;3
ACCE;28.188;159189.168;-2.34632;3.46680;-8.97347;3
LIGH;28.198;159189.178;797.0;3
ACCE;28.199;159189.178;-2.11647;3.17950;-8.54251;3
MAGN;28.200;159189.181;16.13891;-42.60978;1.15246;3
LIGH;28.205;159189.186;797.0;3
ACCE;28.208;159189.188;-1.81959;2.77727;-8.52336;3
LIGH;28.217;159189.198;774.0;3
ACCE;28.219;159189.198;-1.50356;2.47082;-8.44674;3
MAGN;28.220;159189.201;18.29818;-40.67276;6.92009;3
LIGH;28.225;159189.206;774.0;3
ACCE;28.228;159189.208;-1.05345;2.20267;-8.78193;3
LIGH;28.237;159189.218;774.0;3
ACCE;28.238;159189.218;-0.81403;2.23140;-8.86812;3
MAGN;28.240;159189.221;18.29818;-40.67276;6.92009;3
LIGH;28.245;159189.226;774.0;3
ACCE;28.248;159189.228;-0.53630;2.44209;-8.99262;3
LIGH;28.257;159189.238;774.0;3
ACCE;28.258;159189.238;-0.29688;2.48039;-8.93516;3
MAGN;28.260;159189.241;18.29818;-40.67276;6.92009;3
LIGH;28.265;159189.246;774.0;3
ACCE;28.268;159189.248;-0.35434;1.85790;-9.16500;3
LIGH;28.275;159189.256;774.0;3
ACCE;28.280;159189.258;-0.40223;1.65679;-9.40442;3
MAGN;28.280;159189.261;18.37579;-38.94688;12.60386;3
LIGH;28.284;159189.266;751.0;3
SOUN;28.288;979.77;0.02990;63.49
ACCE;28.290;159189.268;-0.31603;1.76213;-9.66300;3
LIGH;28.297;159189.278;751.0;3
ACCE;28.300;159189.279;-0.18196;1.89621;-10.33337;3
MAGN;28.301;159189.281;18.37579;-38.94688;12.60386;3
LIGH;28.304;159189.286;751.0;3
ACCE;28.308;159189.288;-0.22027;2.00155;-10.78348;3
LIGH;28.317;159189.298;751.0;3
ACCE;28.320;159189.298;-0.00958;2.03028;-10.77391;3
MAGN;28.320;159189.301;18.37579;-38.94688;12.60386;3
LIGH;28.325;159189.306;751.0;3
ACCE;28.328;159189.308;0.36392;1.81959;-10.94629;3
LIGH;28.337;159189.318;751.0;3
ACCE;28.338;159189.318;0.64165;1.62806;-10.78348;3
MAGN;28.340;159189.321;17.04962;-37.05831;18.43271;3
LIGH;28.345;159189.326;716.0;3
ACCE;28.348;159189.328;1.13006;1.26414;-10.78348;3
LIGH;28.357;159189.338;716.0;3
ACCE;28.359;159189.338;1.53229;1.03430;-10.63983;3
MAGN;28.360;159189.341;17.04962;-37.05831;18.43271;3
LIGH;28.365;159189.346;716.0;3
ACCE;28.368;159189.348;2.00155;0.82361;-10.71645;3
LIGH;28.377;159189.358;716.0;3
ACCE;28.378;159189.358;2.88262;0.67995;-10.61110;3
MAGN;28.380;159189.361;17.04962;-37.05831;18.43271;3
LIGH;28.385;159189.366;716.0;3
ACCE;28.388;159189.368;3.33273;0.69911;-10.43872;3
LIGH;28.397;159189.378;716.0;3
ACCE;28.398;159189.378;3.86903;0.70868;-10.03649;3
MAGN;28.400;159189.381;11.44771;-34.67123;23.44332;3
LIGH;28.405;159189.386;647.0;3
ACCE;28.408;159189.388;4.33829;0.77572;-9.81623;3
LIGH;28.417;159189.398;647.0;3
ACCE;28.420;159189.399;5.05655;0.67995;-9.54808;3
MAGN;28.420;159189.401;11.44771;-34.67123;23.44332;3
LIGH;28.424;159189.406;647.0;3
ACCE;28.428;159189.408;5.35344;0.68953;-9.66300;3
LIGH;28.435;159189.416;647.0;3
ACCE;28.440;159189.418;5.71735;0.67038;-9.80665;3
MAGN;28.440;159189.421;11.44771;-34.67123;23.44332;3
LIGH;28.451;159189.431;647.0;3
ACCE;28.453;159189.428;6.25365;0.55545;-10.49618;3
GNSS;28.456;1491476647.000;39.993853;-0.073751;119.000;46.000;3.0;0.3;29;15
LIGH;28.460;159189.437;647.0;3
ACCE;28.462;159189.438;6.56011;0.68953;-10.31422;3
MAGN;28.464;159189.442;2.57666;-33.43808;26.55938;3
LIGH;28.466;159189.446;589.0;3
GNSS;28.466;1491476647.000;39.993853;-0.073751;119.000;46.000;3.0;0.3;29;15
ACCE;28.470;159189.449;6.80911;0.70868;-10.20888;3
LIGH;28.477;159189.458;589.0;3
ACCE;28.479;159189.458;6.97192;0.54588;-9.94073;3
MAGN;28.480;159189.461;2.57666;-33.43808;26.55938;3
LIGH;28.485;159189.466;589.0;3
ACCE;28.488;159189.468;7.07726;0.08619;-9.64384;3
LIGH;28.494;159189.475;589.0;3
ACCE;28.499;159189.478;7.81467;-0.21069;-8.75320;3
MAGN;28.500;159189.481;2.57666;-33.43808;26.55938;3
LIGH;28.505;159189.486;589.0;3
ACCE;28.508;159189.488;7.96790;-0.12450;-8.58082;3
LIGH;28.517;159189.498;589.0;3
ACCE;28.519;159189.498;8.11156;0.03831;-8.22648;3
MAGN;28.523;159189.504;-7.62582;-33.94515;27.26016;3
LIGH;28.525;159189.506;566.0;3
ACCE;28.530;159189.508;8.56167;0.11492;-7.68060;3
LIGH;28.537;159189.518;566.0;3
ACCE;28.539;159189.518;9.37569;0.33519;-6.28239;3
MAGN;28.541;159189.521;-7.62582;-33.94515;27.26016;3
LIGH;28.545;159189.526;566.0;3
ACCE;28.548;159189.528;9.57681;0.38307;-5.65032;3
LIGH;28.554;159189.535;566.0;3
ACCE;28.558;159189.538;9.73961;0.52672;-4.98952;3
MAGN;28.561;159189.542;-7.62582;-33.94515;27.26016;3
LIGH;28.566;159189.546;566.0;3
ACCE;28.569;159189.549;10.24718;0.92895;-3.88818;3
GNSS;28.572;1491476644.228;39.993803;-0.073436;0.000;0.000;19.2;0.0;29;15
LIGH;28.578;159189.558;566.0;3
ACCE;28.580;159189.558;10.31422;1.10133;-3.46680;3
MAGN;28.581;159189.562;-18.07763;-34.49204;23.25535;3
LIGH;28.584;159189.565;809.0;3
ACCE;28.589;159189.569;10.32380;1.26414;-3.14119;3
LIGH;28.595;159189.576;809.0;3
ACCE;28.599;159189.578;10.20888;1.26414;-2.69108;3
MAGN;28.600;159189.581;-18.07763;-34.49204;23.25535;3
LIGH;28.604;159189.585;809.0;3
ACCE;28.609;159189.588;9.67257;0.98641;-1.71425;3
LIGH;28.617;159189.598;809.0;3
ACCE;28.619;159189.598;9.38527;0.86191;-1.00556;3
MAGN;28.620;159189.601;-18.07763;-34.49204;23.25535;3
LIGH;28.624;159189.605;809.0;3
ACCE;28.628;159189.608;9.16500;0.87149;-0.29688;3
LIGH;28.637;159189.618;809.0;3
ACCE;28.638;159189.618;9.11712;0.91937;0.67995;3
MAGN;28.640;159189.621;-25.02051;-36.02762;15.46840;3
LIGH;28.644;159189.625;323.0;3
ACCE;28.649;159189.628;8.67659;1.10133;2.09732;3
LIGH;28.656;159189.637;2034.0;3
ACCE;28.658;159189.638;8.44674;1.30245;2.66235;3
MAGN;28.660;159189.641;-25.02051;-36.02762;15.46840;3
LIGH;28.664;159189.645;2034.0;3
ACCE;28.668;159189.648;8.24563;1.64721;3.09331;3
LIGH;28.677;159189.658;2034.0;3
ACCE;28.680;159189.658;8.08282;1.81959;3.67749;3
MAGN;28.680;159189.661;-25.02051;-36.02762;15.46840;3
LIGH;28.684;159189.665;2034.0;3
ACCE;28.688;159189.668;8.08282;2.02071;4.31914;3
LIGH;28.696;159189.677;2034.0;3
ACCE;28.698;159189.678;8.09240;2.26970;4.50110;3
MAGN;28.700;159189.681;-27.82210;-38.24921;6.31661;3
LIGH;28.704;159189.685;2034.0;3
ACCE;28.708;159189.688;8.06367;2.43251;4.47237;3
LIGH;28.717;159189.698;3814.0;3
ACCE;28.719;159189.698;7.94875;2.64320;4.46279;3
MAGN;28.720;159189.701;-27.82210;-38.24921;6.31661;3
LIGH;28.724;159189.705;3814.0;3
ACCE;28.728;159189.708;7.60398;2.75812;4.13718;3
SOUN;28.729;5024.99;0.15336;77.69
LIGH;28.736;159189.717;3814.0;3
ACCE;28.740;159189.718;7.26880;2.59531;4.29041;3
MAGN;28.740;159189.721;-27.82210;-38.24921;6.31661;3
LIGH;28.744;159189.725;3814.0;3
ACCE;28.748;159189.728;6.96234;2.46124;4.48195;3
LIGH;28.754;159189.735;3814.0;3
ACCE;28.760;159189.738;6.14831;2.06859;5.21936;3
MAGN;28.760;159189.741;-25.63562;-39.93932;-1.19151;3
LIGH;28.765;159189.746;3814.0;3
ACCE;28.768;159189.748;5.80354;2.03986;5.51624;3
LIGH;28.775;159189.756;4970.0;3
ACCE;28.780;159189.758;5.58328;2.00155;5.86101;3
MAGN;28.781;159189.761;-25.63562;-39.93932;-1.19151;3
LIGH;28.786;159189.767;4970.0;3
ACCE;28.789;159189.768;5.42047;2.11647;6.14831;3
LIGH;28.795;159189.776;4970.0;3
ACCE;28.800;159189.778;5.24809;2.55701;7.28795;3
MAGN;28.802;159189.782;-25.63562;-39.93932;-1.19151;3
LIGH;28.807;159189.788;4970.0;3
ACCE;28.808;159189.788;5.23851;2.68151;7.84340;3
LIGH;28.815;159189.795;4970.0;3
ACCE;28.819;159189.798;5.42047;2.71981;8.45632;3
MAGN;28.820;159189.801;-21.74760;-41.25566;-8.32423;3
LIGH;28.825;159189.806;4970.0;3
ACCE;28.828;159189.808;5.64074;2.73897;8.66701;3
LIGH;28.834;159189.815;5618.0;3
ACCE;28.838;159189.818;5.76524;2.53785;8.61913;3
MAGN;28.840;159189.821;-21.74760;-41.25566;-8.32423;3
LIGH;28.847;159189.828;5618.0;3
ACCE;28.848;159189.828;5.69820;2.40378;8.37971;3
LIGH;28.854;159189.836;5618.0;3
ACCE;28.858;159189.838;5.52582;2.22182;8.25521;3
MAGN;28.860;159189.841;-21.74760;-41.25566;-8.32423;3
LIGH;28.867;159189.848;5618.0;3
ACCE;28.868;159189.848;5.15232;2.12605;8.02536;3
LIGH;28.875;159189.856;5618.0;3
ACCE;28.879;159189.858;4.29041;1.99198;8.19775;3
MAGN;28.880;159189.861;-16.66171;-40.23025;-13.29922;3
LIGH;28.887;159189.868;5618.0;3
WIFI;28.888;159189.818;WAP123;20:17:FF:FF:F1:23;-65
WIFI;28.888;159189.818;WAP130;20:17:FF:FF:F1:30;-65
WIFI;28.888;159189.818;WAP129;20:17:FF:FF:F1:29;-66
WIFI;28.888;159189.818;WAP122;20:17:FF:FF:F1:22;-66
WIFI;28.888;159189.818;WAP108;20:17:FF:FF:F1:08;-79
WIFI;28.888;159189.818;WAP312;20:17:FF:FF:F3:12;-82
WIFI;28.888;159189.818;WAP105;20:17:FF:FF:F1:05;-90
WIFI;28.888;159189.818;WAP165;20:17:FF:FF:F1:65;-80
WIFI;28.888;159189.818;WAP309;20:17:FF:FF:F3:09;-89
WIFI;28.888;159189.818;WAP315;20:17:FF:FF:F3:15;-83
WIFI;28.888;159189.818;WAP114;20:17:FF:FF:F1:14;-76
WIFI;28.888;159189.818;WAP318;20:17:FF:FF:F3:18;-75
WIFI;28.888;159189.818;WAP211;20:17:FF:FF:F2:11;-89
WIFI;28.888;159189.818;WAP044;20:17:FF:FF:F0:44;-89
WIFI;28.888;159189.818;WAP015;20:17:FF:FF:F0:15;-77
WIFI;28.888;159189.818;WAP022;20:17:FF:FF:F0:22;-86
WIFI;28.888;159189.818;WAP281;20:17:FF:FF:F2:81;-80
WIFI;28.888;159189.818;WAP267;20:17:FF:FF:F2:67;-74
WIFI;28.888;159189.818;WAP078;20:17:FF:FF:F0:78;-78
WIFI;28.888;159189.818;WAP070;20:17:FF:FF:F0:70;-87
WIFI;28.888;159189.818;WAP132;20:17:FF:FF:F1:32;-88
WIFI;28.888;159189.818;WAP320;20:17:FF:FF:F3:20;-90
ACCE;28.903;159189.868;3.92649;2.10690;8.37013;3
LIGH;28.903;159189.877;5756.0;3
ACCE;28.904;159189.878;3.71580;2.31759;8.64786;3
MAGN;28.904;159189.881;-16.66171;-40.23025;-13.29922;3
LIGH;28.905;159189.886;5756.0;3
ACCE;28.908;159189.888;3.73495;2.38462;8.75320;3
LIGH;28.915;159189.896;5756.0;3
ACCE;28.920;159189.898;3.79242;2.31759;9.00220;3
MAGN;28.920;159189.901;-16.66171;-40.23025;-13.29922;3
LIGH;28.924;159189.906;5756.0;3
ACCE;28.929;159189.908;3.79242;2.38462;8.87770;3
LIGH;28.934;159189.915;5756.0;3
ACCE;28.940;159189.918;3.81157;2.43251;9.03093;3
MAGN;28.940;159189.921;-11.37722;-39.07770;-15.71359;3
LIGH;28.947;159189.928;5756.0;3
ACCE;28.948;159189.928;3.75411;2.48997;9.08839;3
LIGH;28.955;159189.936;5606.0;3
ACCE;28.960;159189.938;3.58173;2.54743;9.17458;3
MAGN;28.961;159189.942;-11.37722;-39.07770;-15.71359;3
LIGH;28.967;159189.948;5606.0;3
ACCE;28.968;159189.948;3.42850;2.54743;8.91601;3
LIGH;28.974;159189.956;5606.0;3
ACCE;28.979;159189.958;3.24654;2.48997;8.76278;3
MAGN;28.980;159189.961;-11.37722;-39.07770;-15.71359;3
LIGH;28.987;159189.968;5606.0;3
ACCE;28.988;159189.968;3.19865;2.50912;8.88728;3
LIGH;28.995;159189.976;5606.0;3
ACCE;29.000;159189.978;2.71981;2.58574;9.05008;3
MAGN;29.000;159189.981;-6.88539;-38.03620;-17.58022;3
LIGH;29.007;159189.988;5606.0;3
ACCE;29.008;159189.988;2.44209;2.48039;8.93516;3
LIGH;29.015;159189.996;5687.0;3
ACCE;29.020;159189.998;2.16436;2.48997;9.01178;3
MAGN;29.020;159190.001;-6.88539;-38.03620;-17.58022;3
LIGH;29.028;159190.008;5433.0;3
ACCE;29.030;159190.010;2.03028;2.56658;9.00220;3
LIGH;29.037;159190.016;5433.0;3
ACCE;29.039;159190.018;2.00155;2.52828;9.03093;3
MAGN;29.040;159190.021;-6.88539;-38.03620;-17.58022;3
ACCE;29.049;159190.028;2.03028;2.53785;8.92558;3
LIGH;29.050;159190.031;5433.0;3
LIGH;29.055;159190.036;5433.0;3
ACCE;29.059;159190.038;2.02071;2.54743;8.97347;3
MAGN;29.060;159190.041;-2.54906;-37.98351;-19.27505;3
LIGH;29.067;159190.048;5433.0;3
ACCE;29.069;159190.048;1.85790;2.45166;9.07881;3
LIGH;29.075;159190.056;5433.0;3
ACCE;29.079;159190.058;1.68552;2.44209;9.39485;3
MAGN;29.080;159190.061;-2.54906;-37.98351;-19.27505;3
LIGH;29.085;159190.066;5271.0;3
ACCE;29.088;159190.068;1.52271;2.44209;9.52892;3
LIGH;29.095;159190.076;5271.0;3
ACCE;29.098;159190.078;1.40779;2.44209;9.61511;3
MAGN;29.100;159190.081;-2.54906;-37.98351;-19.27505;3
LIGH;29.108;159190.089;5271.0;3
ACCE;29.109;159190.088;1.29287;2.38462;9.46189;3
LIGH;29.115;159190.096;5271.0;3
ACCE;29.118;159190.098;1.28329;2.41336;9.50977;3
MAGN;29.120;159190.101;1.13340;-37.41121;-21.00661;3
LIGH;29.128;159190.109;5271.0;3
ACCE;29.129;159190.108;1.29287;2.44209;9.28950;3
LIGH;29.135;159190.116;5271.0;3
ACCE;29.138;159190.118;1.25456;2.46124;9.14585;3
MAGN;29.140;159190.121;1.13340;-37.41121;-21.00661;3
LIGH;29.147;159190.128;5086.0;3
ACCE;29.148;159190.128;1.23541;2.48039;9.05008;3
LIGH;29.155;159190.136;5086.0;3
ACCE;29.158;159190.138;1.21625;2.48997;9.04051;3
MAGN;29.160;159190.141;1.13340;-37.41121;-21.00661;3
LIGH;29.167;159190.148;5086.0;3
ACCE;29.168;159190.148;1.10133;2.49955;8.71489;3
LIGH;29.175;159190.156;5086.0;3
ACCE;29.178;159190.158;0.93853;2.48039;8.53294;3
MAGN;29.180;159190.161;4.33996;-36.49604;-22.19797;3
LIGH;29.187;159190.168;5086.0;3
ACCE;29.188;159190.168;0.89064;2.42293;8.66701;3
LIGH;29.194;159190.176;5086.0;3
ACCE;29.198;159190.178;0.90022;2.32716;8.76278;3
MAGN;29.200;159190.181;4.33996;-36.49604;-22.19797;3
LIGH;29.207;159190.188;4901.0;3
ACCE;29.208;159190.188;0.90022;2.19309;8.68616;3
LIGH;29.215;159190.196;4901.0;3
ACCE;29.218;159190.198;0.90980;2.15478;8.78193;3
MAGN;29.220;159190.201;4.33996;-36.49604;-22.19797;3
LIGH;29.227;159190.208;4901.0;3
ACCE;29.229;159190.208;0.90022;2.15478;8.74362;3
LIGH;29.235;159190.216;4901.0;3
ACCE;29.238;159190.218;0.85234;2.16436;8.84897;3
MAGN;29.240;159190.221;8.41731;-35.03273;-23.83025;3
LIGH;29.245;159190.226;4901.0;3
ACCE;29.248;159190.228;0.80445;2.03986;8.69574;3
LIGH;29.255;159190.236;4901.0;3
ACCE;29.258;159190.238;0.97683;1.74298;8.76278;3
MAGN;29.260;159190.241;8.41731;-35.03273;-23.83025;3
LIGH;29.267;159190.248;4647.0;3
ACCE;29.268;159190.248;1.16837;1.30245;8.83939;3
LIGH;29.275;159190.256;4647.0;3
ACCE;29.280;159190.258;1.09176;1.09176;8.86812;3
MAGN;29.281;159190.261;8.41731;-35.03273;-23.83025;3
SOUN;29.281;1300.81;0.03970;65.95
LIGH;29.287;159190.268;4647.0;3
ACCE;29.288;159190.268;0.91937;0.86191;8.81066;3
LIGH;29.295;159190.276;4647.0;3
ACCE;29.299;159190.278;0.66080;0.57461;8.64786;3
MAGN;29.300;159190.281;13.19919;-32.73996;-26.63431;3
LIGH;29.307;159190.288;4647.0;3
ACCE;29.308;159190.288;0.73741;0.41180;8.79151;3
LIGH;29.315;159190.296;4647.0;3
ACCE;29.318;159190.298;0.96726;0.13408;9.21289;3
MAGN;29.320;159190.301;13.19919;-32.73996;-26.63431;3
LIGH;29.328;159190.308;4358.0;3
ACCE;29.329;159190.309;1.05345;0.00958;9.34696;3
LIGH;29.335;159190.316;4358.0;3
ACCE;29.338;159190.318;1.01514;-0.34477;9.35654;3
MAGN;29.340;159190.321;13.19919;-32.73996;-26.63431;3
LIGH;29.347;159190.328;4358.0;3
ACCE;29.348;159190.328;1.08218;-0.00958;10.36211;3
LIGH;29.355;159190.336;4358.0;3
ACCE;29.358;159190.338;0.88107;-0.54588;10.48660;3
MAGN;29.360;159190.341;18.52613;-27.97736;-30.68217;3
LIGH;29.367;159190.348;4358.0;3
ACCE;29.368;159190.348;0.71826;-1.52271;10.06522;3
LIGH;29.375;159190.356;4358.0;3
ACCE;29.378;159190.358;0.85234;-2.48997;9.59596;3
MAGN;29.380;159190.361;18.52613;-27.97736;-30.68217;3
LIGH;29.387;159190.368;4600.0;3
ACCE;29.388;159190.368;1.20668;-2.86347;9.56723;3
LIGH;29.395;159190.376;3907.0;3
ACCE;29.398;159190.378;1.46525;-3.15077;9.68215;3
MAGN;29.400;159190.381;18.52613;-27.97736;-30.68217;3
LIGH;29.405;159190.386;3907.0;3
ACCE;29.408;159190.388;1.78129;-3.53384;9.83538;3
LIGH;29.415;159190.396;3907.0;3
ACCE;29.418;159190.398;2.07817;-3.94564;10.12268;3
MAGN;29.420;159190.401;21.86774;-20.11922;-35.23856;3
LIGH;29.425;159190.406;3907.0;3
ACCE;29.428;159190.408;2.15478;-4.02226;10.22803;3
LIGH;29.437;159190.418;3907.0;3
ACCE;29.438;159190.418;2.19309;-4.13718;10.31422;3
MAGN;29.440;159190.421;21.86774;-20.11922;-35.23856;3
LIGH;29.445;159190.426;3907.0;3
ACCE;29.450;159190.429;2.58574;-4.63517;10.29507;3
GNSS;29.454;1491476648.000;39.993853;-0.073750;120.000;46.100;3.0;0.2;29;18
LIGH;29.457;159190.438;3259.0;3
GNSS;29.459;1491476648.000;39.993853;-0.073750;120.000;46.100;3.0;0.2;29;18
ACCE;29.461;159190.439;3.02627;-4.81713;10.54406;3
MAGN;29.462;159190.442;21.86774;-20.11922;-35.23856;3
LIGH;29.466;159190.447;3259.0;3
ACCE;29.469;159190.448;3.78284;-5.14275;10.46745;3
LIGH;29.477;159190.457;3259.0;3
ACCE;29.480;159190.459;4.45322;-5.45878;10.40999;3
MAGN;29.480;159190.461;20.37456;-12.18534;-40.09656;3
LIGH;29.485;159190.466;3259.0;3
ACCE;29.488;159190.468;5.71735;-5.91847;9.92157;3
LIGH;29.497;159190.478;3259.0;3
ACCE;29.498;159190.478;6.04296;-5.84185;9.78750;3
MAGN;29.500;159190.481;20.37456;-12.18534;-40.09656;3
LIGH;29.504;159190.485;3259.0;3
ACCE;29.511;159190.488;6.00466;-5.48751;9.62469;3
LIGH;29.517;159190.498;2647.0;3
ACCE;29.520;159190.498;6.18662;-5.01825;9.50019;3
MAGN;29.520;159190.501;20.37456;-12.18534;-40.09656;3
LIGH;29.525;159190.506;2647.0;3
ACCE;29.528;159190.508;6.85699;-3.85945;8.77236;3
LIGH;29.537;159190.518;2647.0;3
ACCE;29.540;159190.518;7.01980;-3.29442;8.59040;3
MAGN;29.540;159190.521;13.69131;-4.21367;-43.36685;3
LIGH;29.544;159190.525;2647.0;3
ACCE;29.549;159190.528;7.36456;-2.80600;8.32224;3
LIGH;29.557;159190.538;2647.0;3
ACCE;29.558;159190.538;7.93917;-2.47082;7.81467;3
MAGN;29.560;159190.541;13.69131;-4.21367;-43.36685;3
LIGH;29.564;159190.545;2647.0;3
ACCE;29.568;159190.548;8.59997;-2.21224;6.18662;3
LIGH;29.575;159190.556;2231.0;3
ACCE;29.578;159190.558;8.61913;-1.92494;6.62715;3
MAGN;29.580;159190.561;13.69131;-4.21367;-43.36685;3
LIGH;29.585;159190.566;2231.0;3
ACCE;29.588;159190.568;8.61913;-1.54187;6.04296;3
LIGH;29.597;159190.578;2231.0;3
ACCE;29.600;159190.578;9.18416;-0.47884;5.68862;3
MAGN;29.600;159190.581;3.60882;-0.92937;-43.02039;3
LIGH;29.605;159190.586;2231.0;3
ACCE;29.608;159190.588;9.74919;-0.53630;5.88016;3
LIGH;29.617;159190.598;2231.0;3
ACCE;29.618;159190.598;10.10353;-0.24900;6.07170;3
MAGN;29.620;159190.601;3.60882;-0.92937;-43.02039;3
LIGH;29.625;159190.606;2231.0;3
ACCE;29.628;159190.608;10.44830;0.37350;6.01423;3
LIGH;29.637;159190.618;2069.0;3
ACCE;29.638;159190.618;10.65899;0.78530;5.82270;3
MAGN;29.640;159190.621;3.60882;-0.92937;-43.02039;3
LIGH;29.644;159190.625;2069.0;3
ACCE;29.648;159190.628;10.37168;1.42694;5.10444;3
LIGH;29.657;159190.638;2069.0;3
ACCE;29.660;159190.638;10.27591;2.16436;4.41491;3
MAGN;29.660;159190.641;-5.17001;-3.24453;-41.06289;3
LIGH;29.664;159190.645;2069.0;3
ACCE;29.668;159190.648;10.23761;2.83473;3.66792;3
LIGH;29.677;159190.658;2069.0;3
ACCE;29.679;159190.658;10.18015;3.36146;3.36146;3
MAGN;29.680;159190.661;-5.17001;-3.24453;-41.06289;3
LIGH;29.685;159190.666;2069.0;3
ACCE;29.689;159190.668;9.34696;3.76368;3.31358;3
LIGH;29.697;159190.678;1953.0;3
ACCE;29.699;159190.678;9.23204;3.86903;3.18908;3
MAGN;29.700;159190.681;-5.17001;-3.24453;-41.06289;3
LIGH;29.705;159190.686;1953.0;3
ACCE;29.708;159190.688;9.05966;4.53941;3.40934;3
ACCE;29.720;159190.698;8.57124;5.49709;3.73495;3
LIGH;29.721;159190.702;1953.0;3
MAGN;29.722;159190.703;-10.30271;-9.31237;-38.52411;3
SOUN;29.722;1566.60;0.04781;67.57
LIGH;29.725;159190.706;1953.0;3
ACCE;29.728;159190.708;8.23605;5.57370;3.51469;3
LIGH;29.735;159190.716;1953.0;3
ACCE;29.738;159190.718;7.49864;5.64074;3.24654;3
MAGN;29.740;159190.721;-10.30271;-9.31237;-38.52411;3
LIGH;29.745;159190.726;1953.0;3
ACCE;29.748;159190.728;7.63272;5.95677;2.74854;3
LIGH;29.757;159190.738;1965.0;3
ACCE;29.758;159190.738;8.38928;7.01980;3.11246;3
MAGN;29.760;159190.741;-10.30271;-9.31237;-38.52411;3
LIGH;29.765;159190.746;1953.0;3
ACCE;29.768;159190.748;7.98706;6.70376;2.40378;3
LIGH;29.777;159190.758;1953.0;3
ACCE;29.780;159190.758;7.12514;6.47392;1.93451;3
MAGN;29.780;159190.761;-10.28003;-15.64786;-36.14943;3
LIGH;29.785;159190.766;1953.0;3
ACCE;29.788;159190.768;6.52181;6.69419;1.59933;3
LIGH;29.797;159190.778;1953.0;3
ACCE;29.799;159190.778;6.51223;8.05409;1.61848;3
MAGN;29.800;159190.781;-10.28003;-15.64786;-36.14943;3
LIGH;29.805;159190.786;1953.0;3
ACCE;29.808;159190.788;6.41646;8.37971;1.77171;3
LIGH;29.818;159190.798;1953.0;3
ACCE;29.820;159190.799;6.34942;8.15944;2.54743;3
MAGN;29.820;159190.801;-10.28003;-15.64786;-36.14943;3
LIGH;29.825;159190.806;2242.0;3
ACCE;29.828;159190.808;6.47392;7.65187;3.23696;3
LIGH;29.837;159190.818;2242.0;3
ACCE;29.840;159190.818;6.57927;6.76123;4.69264;3
MAGN;29.840;159190.821;-6.68780;-19.77973;-35.35973;3
LIGH;29.845;159190.826;2242.0;3
ACCE;29.848;159190.828;6.49307;6.51223;4.57771;3
LIGH;29.857;159190.838;2242.0;3
ACCE;29.858;159190.838;5.94720;6.20577;3.80199;3
MAGN;29.860;159190.841;-6.68780;-19.77973;-35.35973;3
LIGH;29.865;159190.846;2242.0;3
ACCE;29.868;159190.848;4.97994;5.95677;2.76770;3
LIGH;29.877;159190.858;2242.0;3
ACCE;29.879;159190.858;4.38618;6.54096;2.23140;3
MAGN;29.880;159190.861;-6.68780;-19.77973;-35.35973;3
LIGH;29.885;159190.866;3132.0;3
ACCE;29.888;159190.868;4.74052;6.57927;2.93050;3
LIGH;29.895;159190.876;3132.0;3
ACCE;29.898;159190.878;4.79798;6.26323;4.07972;3
MAGN;29.900;159190.881;0.88972;-21.80001;-35.26789;3
LIGH;29.905;159190.886;3132.0;3
ACCE;29.908;159190.888;4.64475;5.75566;4.64475;3
LIGH;29.917;159190.898;3132.0;3
ACCE;29.918;159190.898;4.36702;5.46836;5.32470;3
MAGN;29.920;159190.901;0.88972;-21.80001;-35.26789;3
LIGH;29.925;159190.906;3132.0;3
ACCE;29.928;159190.908;4.00311;5.57370;4.77883;3
LIGH;29.937;159190.918;3132.0;3
ACCE;29.938;159190.918;3.33273;5.70778;4.07014;3
MAGN;29.940;159190.921;0.88972;-21.80001;-35.26789;3
LIGH;29.945;159190.926;4785.0;3
ACCE;29.948;159190.928;2.94966;5.42047;3.79242;3
LIGH;29.958;159190.939;4785.0;3
ACCE;29.959;159190.938;2.70066;4.88417;4.49152;3
MAGN;29.960;159190.941;10.57286;-21.96163;-35.17996;3
LIGH;29.965;159190.946;4785.0;3
ACCE;29.968;159190.948;2.58574;4.29041;5.27682;3
LIGH;29.978;159190.959;4785.0;3
ACCE;29.979;159190.958;2.67193;3.90734;5.97593;3
MAGN;29.980;159190.961;10.57286;-21.96163;-35.17996;3
LIGH;29.985;159190.966;4785.0;3
ACCE;29.988;159190.968;2.38462;3.98395;6.56011;3
LIGH;29.998;159190.979;4785.0;3
ACCE;29.999;159190.978;2.18351;4.09887;6.64630;3
MAGN;30.000;159190.981;10.57286;-21.96163;-35.17996;3
LIGH;30.005;159190.986;6011.0;3
ACCE;30.008;159190.988;1.89621;4.14676;6.66546;3
LIGH;30.017;159190.998;6011.0;3
ACCE;30.018;159190.998;1.37906;4.13718;7.33583;3
MAGN;30.020;159191.001;18.84854;-23.62498;-31.43854;3
LIGH;30.025;159191.006;6011.0;3
ACCE;30.030;159191.009;0.08619;4.33829;9.69173;3
LIGH;30.038;159191.016;6011.0;3
ACCE;30.039;159191.018;-0.38307;4.05099;10.29507;3
MAGN;30.040;159191.021;18.84854;-23.62498;-31.43854;3
ACCE;30.049;159191.028;-0.67995;3.80199;10.11311;3
LIGH;30.050;159191.031;6011.0;3
LIGH;30.055;159191.036;6011.0;3
ACCE;30.060;159191.038;-1.02472;3.75411;8.56167;3
MAGN;30.060;159191.041;18.84854;-23.62498;-31.43854;3
LIGH;30.065;159191.046;6230.0;3
ACCE;30.069;159191.048;-0.93853;3.86903;9.00220;3
LIGH;30.074;159191.056;6230.0;3
ACCE;30.080;159191.058;-0.22984;4.33829;8.82982;3
MAGN;30.081;159191.061;25.29529;-26.96206;-24.78473;3
LIGH;30.087;159191.068;6230.0;3
ACCE;30.088;159191.068;-1.28329;4.51068;8.39886;3
LIGH;30.095;159191.076;6230.0;3
ACCE;30.098;159191.078;-1.79086;4.36702;8.80109;3
MAGN;30.100;159191.081;25.29529;-26.96206;-24.78473;3
LIGH;30.107;159191.088;6230.0;3
ACCE;30.108;159191.088;-0.94810;4.63517;9.57681;3
LIGH;30.115;159191.096;6230.0;3
ACCE;30.118;159191.098;-0.67995;5.07571;8.34140;3
MAGN;30.120;159191.101;25.29529;-26.96206;-24.78473;3
LIGH;30.128;159191.108;6346.0;3
ACCE;30.131;159191.108;-0.39265;5.16190;7.20176;3
LIGH;30.135;159191.116;5999.0;3
ACCE;30.140;159191.118;0.34477;5.12359;7.19218;3
MAGN;30.140;159191.121;28.98129;-30.65524;-19.69975;3
LIGH;30.147;159191.128;5999.0;3
ACCE;30.148;159191.128;-0.06704;5.24809;7.04853;3
LIGH;30.155;159191.136;5999.0;3
ACCE;30.159;159191.138;-0.65122;5.21936;7.01022;3
MAGN;30.160;159191.141;28.98129;-30.65524;-19.69975;3
LIGH;30.167;159191.148;5999.0;3
ACCE;30.168;159191.148;-1.05345;5.09486;6.99107;3
LIGH;30.175;159191.156;5999.0;3
ACCE;30.179;159191.158;-1.28329;4.97994;7.95833;3
MAGN;30.180;159191.161;28.98129;-30.65524;-19.69975;3
LIGH;30.187;159191.168;5999.0;3
ACCE;30.188;159191.168;-1.31202;4.95121;8.51378;3
LIGH;30.195;159191.176;5826.0;3
ACCE;30.198;159191.178;-1.17795;4.97994;9.07881;3
MAGN;30.200;159191.181;29.71715;-33.18018;-16.74907;3
LIGH;30.208;159191.189;5826.0;3
ACCE;30.209;159191.188;-1.00556;5.03740;9.22246;3
LIGH;30.215;159191.196;5826.0;3
ACCE;30.219;159191.198;-0.76614;4.99909;8.97347;3
MAGN;30.220;159191.201;29.71715;-33.18018;-16.74907;3
LIGH;30.225;159191.206;5826.0;3
ACCE;30.228;159191.208;-0.79487;4.97036;8.59997;3
LIGH;30.235;159191.216;5826.0;3
ACCE;30.238;159191.218;-0.98641;4.93206;8.35098;3
MAGN;30.240;159191.221;29.71715;-33.18018;-16.74907;3
LIGH;30.247;159191.228;5826.0;3
ACCE;30.248;159191.228;-1.24498;4.70221;7.88171;3
LIGH;30.255;159191.236;5664.0;3
ACCE;30.258;159191.238;-1.47483;4.93206;8.04452;3
MAGN;30.260;159191.241;28.90379;-34.39969;-15.14546;3
LIGH;30.267;159191.248;5664.0;3
ACCE;30.268;159191.248;-1.26414;5.07571;8.10198;3
SOUN;30.272;3608.74;0.11013;74.82
LIGH;30.275;159191.256;5664.0;3
ACCE;30.280;159191.258;-0.88107;5.16190;8.28394;3
MAGN;30.280;159191.261;28.90379;-34.39969;-15.14546;3
LIGH;30.287;159191.268;5664.0;3
ACCE;30.288;159191.268;-0.34477;5.07571;8.37013;3
LIGH;30.294;159191.276;5664.0;3
ACCE;30.298;159191.278;0.04788;5.58328;8.17859;3
MAGN;30.300;159191.281;28.90379;-34.39969;-15.14546;3
LIGH;30.307;159191.288;5664.0;3
ACCE;30.309;159191.289;0.10534;5.50666;8.15944;3
LIGH;30.315;159191.296;5583.0;3
ACCE;30.320;159191.298;0.12450;5.28640;8.50420;3
MAGN;30.320;159191.301;27.01290;-35.12140;-15.04335;3
LIGH;30.327;159191.308;5583.0;3
ACCE;30.328;159191.308;-0.07661;5.09486;8.71489;3
LIGH;30.335;159191.316;5583.0;3
ACCE;30.340;159191.318;-0.61292;5.08528;9.31823;3
MAGN;30.340;159191.321;27.01290;-35.12140;-15.04335;3
LIGH;30.347;159191.328;5583.0;3
ACCE;30.349;159191.328;-0.67995;4.86502;9.33739;3
LIGH;30.355;159191.336;5583.0;3
ACCE;30.359;159191.338;-0.74699;4.76925;9.31823;3
MAGN;30.360;159191.341;27.01290;-35.12140;-15.04335;3
LIGH;30.367;159191.348;5583.0;3
ACCE;30.368;159191.348;-0.77572;4.69264;9.01178;3
LIGH;30.375;159191.356;5560.0;3
ACCE;30.378;159191.358;-0.64165;4.70221;9.09797;3
MAGN;30.380;159191.361;25.36744;-35.60087;-15.54238;3
LIGH;30.385;159191.366;5560.0;3
ACCE;30.388;159191.368;-0.43096;4.77883;8.91601;3
LIGH;30.395;159191.376;5560.0;3
ACCE;30.398;159191.378;-0.22984;5.00867;8.79151;3
MAGN;30.400;159191.381;25.36744;-35.60087;-15.54238;3
LIGH;30.407;159191.388;5560.0;3
ACCE;30.408;159191.388;0.01915;5.12359;8.81066;3
LIGH;30.415;159191.396;5560.0;3
ACCE;30.419;159191.398;0.11492;5.13317;8.94474;3
MAGN;30.420;159191.401;25.36744;-35.60087;-15.54238;3
LIGH;30.427;159191.408;5560.0;3
ACCE;30.428;159191.408;0.13408;5.16190;8.82982;3
LIGH;30.435;159191.416;5571.0;3
ACCE;30.440;159191.418;0.11492;5.16190;8.77236;3
MAGN;30.440;159191.421;23.23543;-35.87881;-15.27396;3
LIGH;30.450;159191.429;5560.0;3
ACCE;30.452;159191.428;-0.10534;5.08528;8.73405;3
LIGH;30.459;159191.436;5560.0;3
GNSS;30.460;1491476649.000;39.993856;-0.073749;120.000;0.000;3.0;0.0;29;18
ACCE;30.470;159191.438;-0.15323;5.09486;8.93516;3
MAGN;30.472;159191.443;23.23543;-35.87881;-15.27396;3
ACCE;30.474;159191.449;-0.16281;5.05655;8.82982;3
LIGH;30.475;159191.453;5560.0;3
GNSS;30.475;1491476649.000;39.993856;-0.073749;120.000;0.000;3.0;0.0;29;18
LIGH;30.478;159191.458;5560.0;3
ACCE;30.491;159191.459;-0.15323;4.97036;8.78193;3
MAGN;30.493;159191.462;23.23543;-35.87881;-15.27396;3
LIGH;30.494;159191.469;5560.0;3
ACCE;30.495;159191.469;-0.11492;4.98952;8.76278;3
LIGH;30.499;159191.479;5560.0;3
ACCE;30.500;159191.479;-0.09577;4.83629;8.60955;3
MAGN;30.502;159191.483;21.51187;-37.01522;-15.50498;3
LIGH;30.508;159191.489;5537.0;3
ACCE;30.509;159191.488;0.04788;4.78840;8.53294;3
LIGH;30.515;159191.496;5537.0;3
ACCE;30.519;159191.498;0.37350;4.92248;8.57124;3
MAGN;30.520;159191.501;21.51187;-37.01522;-15.50498;3
LIGH;30.527;159191.508;5537.0;3
ACCE;30.529;159191.508;1.04387;5.23851;8.41801;3
LIGH;30.534;159191.515;5537.0;3
ACCE;30.538;159191.518;0.92895;5.19063;8.91601;3
MAGN;30.540;159191.521;21.51187;-37.01522;-15.50498;3
LIGH;30.544;159191.525;5537.0;3
ACCE;30.548;159191.528;0.72784;5.21936;9.22246;3
LIGH;30.554;159191.535;5537.0;3
ACCE;30.560;159191.538;0.64165;5.24809;9.86411;3
MAGN;30.561;159191.542;20.26429;-37.72282;-15.28107;3
LIGH;30.567;159191.548;5548.0;3
ACCE;30.568;159191.548;0.35434;5.01825;9.55765;3
LIGH;30.574;159191.555;5548.0;3
ACCE;30.578;159191.558;0.08619;4.86502;9.53850;3
MAGN;30.580;159191.561;20.26429;-37.72282;-15.28107;3
LIGH;30.587;159191.568;5548.0;3
ACCE;30.588;159191.568;0.16281;4.77883;9.55765;3
LIGH;30.594;159191.575;5548.0;3
ACCE;30.599;159191.578;0.24900;4.94163;9.54808;3
MAGN;30.600;159191.581;20.26429;-37.72282;-15.28107;3
LIGH;30.607;159191.588;5548.0;3
ACCE;30.609;159191.588;0.22027;4.97994;9.23204;3
LIGH;30.614;159191.595;5548.0;3
ACCE;30.618;159191.598;0.16281;4.99909;9.08839;3
MAGN;30.620;159191.601;19.89362;-37.48048;-15.94425;3
LIGH;30.627;159191.608;5537.0;3
ACCE;30.628;159191.608;0.04788;4.98952;8.83939;3
LIGH;30.634;159191.615;5537.0;3
ACCE;30.640;159191.618;-0.16281;4.89375;8.51378;3
MAGN;30.640;159191.621;19.89362;-37.48048;-15.94425;3
LIGH;30.647;159191.628;5537.0;3
ACCE;30.648;159191.628;-0.19154;4.89375;8.33182;3
LIGH;30.654;159191.635;5537.0;3
ACCE;30.658;159191.638;-0.18196;4.89375;8.31267;3
MAGN;30.660;159191.641;19.89362;-37.48048;-15.94425;3
LIGH;30.667;159191.648;5537.0;3
ACCE;30.668;159191.648;-0.12450;4.90333;8.23605;3
LIGH;30.674;159191.655;5537.0;3
ACCE;30.678;159191.658;0.03831;4.99909;8.33182;3
MAGN;30.680;159191.661;18.76303;-37.66246;-15.54406;3
LIGH;30.684;159191.665;5514.0;3
ACCE;30.688;159191.668;0.07661;5.06613;8.33182;3
LIGH;30.697;159191.678;5514.0;3
ACCE;30.700;159191.678;0.17238;5.06613;8.42759;3
MAGN;30.700;159191.681;18.76303;-37.66246;-15.54406;3
LIGH;30.704;159191.685;5514.0;3
ACCE;30.708;159191.688;0.27773;5.09486;8.37971;3
LIGH;30.715;159191.696;5514.0;3
ACCE;30.719;159191.698;0.32561;5.05655;8.32224;3
MAGN;30.720;159191.701;18.76303;-37.66246;-15.54406;3
LIGH;30.724;159191.705;5514.0;3
ACCE;30.728;159191.708;0.27773;5.01825;8.19775;3
LIGH;30.737;159191.718;5514.0;3
ACCE;30.738;159191.718;0.25857;4.97994;8.32224;3
MAGN;30.740;159191.721;18.11433;-38.17505;-15.05890;3
LIGH;30.744;159191.725;5514.0;3
ACCE;30.748;159191.728;0.34477;4.96079;8.37971;3
LIGH;30.757;159191.738;5514.0;3
ACCE;30.758;159191.738;0.35434;4.92248;8.76278;3
MAGN;30.760;159191.741;18.11433;-38.17505;-15.05890;3
LIGH;30.765;159191.746;5514.0;3
ACCE;30.768;159191.748;0.30646;4.88417;8.84897;3
LIGH;30.777;159191.758;5514.0;3
ACCE;30.780;159191.758;0.29688;4.84586;9.00220;3
MAGN;30.780;159191.761;18.11433;-38.17505;-15.05890;3
LIGH;30.785;159191.766;5514.0;3
ACCE;30.788;159191.768;0.28730;4.83629;9.03093;3
LIGH;30.797;159191.778;5514.0;3
ACCE;30.798;159191.778;0.37350;4.87459;8.99262;3
MAGN;30.800;159191.781;17.81556;-38.46803;-14.79981;3
LIGH;30.805;159191.786;5491.0;3
ACCE;30.808;159191.788;0.37350;4.89375;8.89685;3
LIGH;30.817;159191.798;5537.0;3
ACCE;30.818;159191.798;0.36392;4.96079;9.01178;3
MAGN;30.820;159191.801;17.81556;-38.46803;-14.79981;3
SOUN;30.823;1671.50;0.05101;68.13
LIGH;30.826;159191.806;5537.0;3
ACCE;30.828;159191.808;0.24900;4.98952;8.98304;3
LIGH;30.837;159191.818;5537.0;3
ACCE;30.839;159191.818;0.25857;4.99909;8.96389;3
MAGN;30.840;159191.821;17.81556;-38.46803;-14.79981;3
LIGH;30.845;159191.826;5537.0;3
ACCE;30.848;159191.828;0.27773;4.98952;8.77236;3
LIGH;30.857;159191.838;5537.0;3
ACCE;30.859;159191.838;0.25857;5.00867;8.76278;3
MAGN;30.860;159191.841;17.49619;-38.45881;-14.49118;3
LIGH;30.865;159191.846;5537.0;3
ACCE;30.868;159191.848;0.31603;5.04698;8.52336;3
LIGH;30.875;159191.856;5537.0;3
ACCE;30.878;159191.858;0.36392;5.07571;8.52336;3
MAGN;30.880;159191.861;17.49619;-38.45881;-14.49118;3
LIGH;30.885;159191.866;5537.0;3
ACCE;30.888;159191.868;0.43096;5.07571;8.41801;3
LIGH;30.897;159191.878;5537.0;3
ACCE;30.900;159191.878;0.46926;5.09486;8.45632;3
MAGN;30.900;159191.881;17.49619;-38.45881;-14.49118;3
LIGH;30.904;159191.886;5537.0;3
ACCE;30.908;159191.888;0.44053;5.05655;8.37013;3
LIGH;30.917;159191.898;5537.0;3
ACCE;30.920;159191.898;0.44053;5.02782;8.45632;3
MAGN;30.920;159191.901;17.13647;-38.76585;-14.47072;3
LIGH;30.925;159191.906;5537.0;3
ACCE;30.928;159191.908;0.42138;5.00867;8.51378;3
LIGH;30.937;159191.918;5571.0;3
ACCE;30.938;159191.918;0.44053;4.97994;8.70532;3
MAGN;30.940;159191.921;17.13647;-38.76585;-14.47072;3
LIGH;30.945;159191.926;5571.0;3
ACCE;30.948;159191.928;0.46926;4.98952;8.87770;3
LIGH;30.957;159191.938;5571.0;3
ACCE;30.960;159191.938;0.50757;5.01825;9.04051;3
MAGN;30.960;159191.941;17.13647;-38.76585;-14.47072;3
LIGH;30.965;159191.946;5571.0;3
ACCE;30.969;159191.948;0.54588;4.97994;9.00220;3
LIGH;30.977;159191.958;5571.0;3
ACCE;30.978;159191.958;0.60334;4.99909;8.98304;3
MAGN;30.980;159191.961;16.41819;-38.95081;-14.62714;3
LIGH;30.985;159191.966;5571.0;3
ACCE;30.988;159191.968;0.63207;5.03740;8.82024;3
LIGH;30.997;159191.978;5595.0;3
ACCE;30.998;159191.978;0.68953;5.06613;8.81066;3
MAGN;31.000;159191.981;16.41819;-38.95081;-14.62714;3
LIGH;31.005;159191.986;5595.0;3
ACCE;31.008;159191.988;0.82361;5.10444;8.60955;3
LIGH;31.017;159191.998;5595.0;3
ACCE;31.018;159191.998;0.93853;5.13317;8.38928;3
MAGN;31.020;159192.001;16.41819;-38.95081;-14.62714;3
LIGH;31.025;159192.006;5595.0;3
ACCE;31.029;159192.008;0.98641;5.16190;8.19775;3
LIGH;31.038;159192.016;5595.0;3
ACCE;31.039;159192.018;0.99599;5.17148;8.30309;3
MAGN;31.040;159192.021;15.53599;-39.32522;-14.91463;3
LIGH;31.045;159192.026;5595.0;3
ACCE;31.049;159192.028;1.00556;5.19063;8.27436;3
LIGH;31.057;159192.038;5629.0;3
ACCE;31.059;159192.038;0.90022;5.14275;8.45632;3
MAGN;31.060;159192.041;15.53599;-39.32522;-14.91463;3
LIGH;31.065;159192.046;5629.0;3
ACCE;31.069;159192.048;0.86191;5.11401;8.45632;3
LIGH;31.078;159192.058;5629.0;3
ACCE;31.080;159192.059;0.83318;5.08528;8.57124;3
MAGN;31.082;159192.061;15.53599;-39.32522;-14.91463;3
LIGH;31.085;159192.066;5629.0;3
ACCE;31.088;159192.068;0.83318;5.05655;8.52336;3
LIGH;31.098;159192.079;5629.0;3
ACCE;31.100;159192.078;0.98641;5.04698;8.57124;3
MAGN;31.101;159192.081;14.87214;-39.58307;-14.35461;3
LIGH;31.105;159192.086;5629.0;3
ACCE;31.108;159192.088;1.04387;5.10444;8.50420;3
LIGH;31.117;159192.098;5652.0;3
ACCE;31.120;159192.098;1.08218;5.14275;8.63828;3
MAGN;31.120;159192.101;14.87214;-39.58307;-14.35461;3
LIGH;31.125;159192.106;5652.0;3
ACCE;31.129;159192.108;1.05345;5.16190;8.60955;3
LIGH;31.137;159192.118;5652.0;3
ACCE;31.140;159192.118;0.99599;5.16190;8.65743;3
MAGN;31.140;159192.121;14.87214;-39.58307;-14.35461;3
LIGH;31.145;159192.126;5652.0;3
ACCE;31.148;159192.128;0.97683;5.15232;8.55209;3
LIGH;31.157;159192.138;5652.0;3
ACCE;31.158;159192.138;0.93853;5.10444;8.63828;3
MAGN;31.160;159192.141;14.35241;-39.99582;-14.33159;3
LIGH;31.165;159192.146;5652.0;3
ACCE;31.168;159192.148;0.92895;5.04698;8.63828;3
LIGH;31.177;159192.158;5664.0;3
ACCE;31.180;159192.158;0.90022;5.02782;8.82982;3
MAGN;31.180;159192.161;14.35241;-39.99582;-14.33159;3
LIGH;31.185;159192.166;5629.0;3
ACCE;31.188;159192.168;0.90022;5.07571;8.81066;3
LIGH;31.195;159192.176;5629.0;3
ACCE;31.200;159192.178;0.96726;5.08528;8.94474;3
MAGN;31.200;159192.181;14.35241;-39.99582;-14.33159;3
LIGH;31.205;159192.186;5629.0;3
ACCE;31.208;159192.188;1.00556;5.12359;8.92558;3
LIGH;31.218;159192.199;5629.0;3
ACCE;31.219;159192.198;1.05345;5.10444;8.95431;3
MAGN;31.220;159192.201;14.28567;-40.22285;-14.17059;3
LIGH;31.225;159192.206;5629.0;3
ACCE;31.228;159192.208;1.04387;5.11401;8.83939;3
LIGH;31.237;159192.218;5629.0;3
ACCE;31.240;159192.218;1.01514;5.07571;8.85855;3
MAGN;31.241;159192.221;14.28567;-40.22285;-14.17059;3
LIGH;31.245;159192.226;5606.0;3
ACCE;31.248;159192.228;1.07260;5.11401;8.71489;3
LIGH;31.257;159192.238;5606.0;3
ACCE;31.258;159192.238;1.16837;5.09486;8.73405;3
MAGN;31.260;159192.241;14.28567;-40.22285;-14.17059;3
SOUN;31.264;212.52;0.00649;50.22
LIGH;31.267;159192.246;5606.0;3
ACCE;31.269;159192.248;1.26414;5.15232;8.59040;3
LIGH;31.277;159192.258;5606.0;3
ACCE;31.280;159192.258;1.34075;5.16190;8.54251;3
MAGN;31.280;159192.261;14.09521;-39.79805;-14.45983;3
LIGH;31.285;159192.266;5606.0;3
ACCE;31.288;159192.268;1.54187;5.10444;8.51378;3
LIGH;31.298;159192.278;5606.0;3
ACCE;31.300;159192.278;1.54187;4.85544;8.64786;3
MAGN;31.300;159192.281;14.09521;-39.79805;-14.45983;3
LIGH;31.305;159192.286;5571.0;3
ACCE;31.308;159192.288;1.27372;4.93206;8.55209;3
LIGH;31.315;159192.296;5571.0;3
ACCE;31.318;159192.298;0.99599;5.49709;8.83939;3
MAGN;31.320;159192.301;14.09521;-39.79805;-14.45983;3
LIGH;31.327;159192.308;5571.0;3
ACCE;31.328;159192.308;0.98641;5.09486;8.51378;3
LIGH;31.335;159192.316;5571.0;3
ACCE;31.340;159192.318;0.99599;4.96079;8.59997;3
MAGN;31.340;159192.321;13.79427;-39.52500;-14.83825;3
LIGH;31.347;159192.328;5571.0;3
ACCE;31.349;159192.328;0.95768;4.95121;8.65743;3
LIGH;31.355;159192.336;5571.0;3
ACCE;31.360;159192.338;0.94810;4.93206;8.75320;3
MAGN;31.360;159192.341;13.79427;-39.52500;-14.83825;3
LIGH;31.365;159192.346;5514.0;3
ACCE;31.368;159192.348;0.80445;4.95121;8.67659;3
LIGH;31.375;159192.356;5514.0;3
ACCE;31.379;159192.358;0.71826;5.08528;8.66701;3
MAGN;31.380;159192.361;13.79427;-39.52500;-14.83825;3
LIGH;31.387;159192.368;5514.0;3
ACCE;31.388;159192.368;0.79487;5.17148;8.48505;3
LIGH;31.395;159192.376;5514.0;3
ACCE;31.398;159192.378;0.84276;5.18105;8.52336;3
MAGN;31.400;159192.381;13.24495;-40.30716;-14.41816;3
LIGH;31.407;159192.388;5514.0;3
ACCE;31.408;159192.388;0.76614;5.13317;8.40844;3
LIGH;31.415;159192.396;5514.0;3
ACCE;31.419;159192.398;0.73741;5.25767;8.43717;3
MAGN;31.420;159192.401;13.24495;-40.30716;-14.41816;3
LIGH;31.428;159192.409;5433.0;3
ACCE;31.429;159192.409;0.77572;5.32470;8.41801;3
LIGH;31.435;159192.416;5433.0;3
ACCE;31.440;159192.418;0.91937;5.27682;8.56167;3
MAGN;31.440;159192.421;13.24495;-40.30716;-14.41816;3
LIGH;31.449;159192.429;5433.0;3
ACCE;31.450;159192.428;0.96726;5.25767;8.49463;3
GNSS;31.452;1491476650.000;39.993855;-0.073750;119.000;0.000;3.0;0.0;29;15
LIGH;31.463;159192.436;5433.0;3
ACCE;31.464;159192.439;0.97683;5.29597;8.58082;3
MAGN;31.465;159192.443;13.08343;-40.84629;-13.36784;3
LIGH;31.466;159192.446;5433.0;3
GNSS;31.466;1491476650.000;39.993855;-0.073750;119.000;0.000;3.0;0.0;29;15
ACCE;31.470;159192.449;1.00556;5.36301;8.45632;3
LIGH;31.476;159192.457;5433.0;3
ACCE;31.480;159192.458;1.13006;5.40132;8.23605;3
MAGN;31.481;159192.461;13.08343;-40.84629;-13.36784;3
ACCE;31.489;159192.468;1.09176;5.44920;8.14029;3
LIGH;31.491;159192.472;5352.0;3
LIGH;31.497;159192.478;5352.0;3
ACCE;31.499;159192.478;1.01514;5.51624;8.17859;3
MAGN;31.501;159192.482;13.08343;-40.84629;-13.36784;3
LIGH;31.507;159192.488;5352.0;3
ACCE;31.511;159192.488;0.98641;5.57370;8.08282;3
LIGH;31.514;159192.495;5352.0;3
ACCE;31.518;159192.498;1.01514;5.49709;8.14986;3
MAGN;31.520;159192.501;12.64646;-41.44321;-12.77125;3
LIGH;31.525;159192.506;5352.0;3
ACCE;31.528;159192.509;1.11091;5.43963;8.06367;3
LIGH;31.534;159192.515;5352.0;3
ACCE;31.538;159192.518;1.13006;5.39174;8.16902;3
MAGN;31.540;159192.521;12.64646;-41.44321;-12.77125;3
LIGH;31.547;159192.528;5386.0;3
ACCE;31.548;159192.528;1.15879;5.40132;8.10198;3
LIGH;31.554;159192.535;5294.0;3
ACCE;31.558;159192.538;1.07260;5.46836;8.17859;3
MAGN;31.560;159192.541;12.64646;-41.44321;-12.77125;3
LIGH;31.567;159192.548;5294.0;3
ACCE;31.568;159192.548;1.00556;5.53539;8.12113;3
LIGH;31.574;159192.555;5294.0;3
ACCE;31.578;159192.558;0.96726;5.57370;8.17859;3
MAGN;31.580;159192.561;12.39720;-41.27822;-11.96932;3
LIGH;31.587;159192.568;5294.0;3
ACCE;31.588;159192.568;0.96726;5.57370;8.07325;3
LIGH;31.594;159192.575;5294.0;3
ACCE;31.599;159192.578;1.04387;5.42047;8.15944;3
MAGN;31.600;159192.581;12.39720;-41.27822;-11.96932;3
LIGH;31.607;159192.588;5294.0;3
ACCE;31.608;159192.588;0.94810;5.43005;8.13071;3
LIGH;31.614;159192.596;5271.0;3
ACCE;31.618;159192.598;0.88107;5.41090;8.23605;3
MAGN;31.620;159192.601;12.39720;-41.27822;-11.96932;3
LIGH;31.627;159192.608;5271.0;3
ACCE;31.628;159192.608;0.89064;5.38217;8.26478;3
LIGH;31.634;159192.615;5271.0;3
ACCE;31.638;159192.618;0.89064;5.31513;8.30309;3
MAGN;31.640;159192.621;12.47460;-41.41948;-11.91989;3
LIGH;31.647;159192.628;5271.0;3
ACCE;31.648;159192.628;0.90022;5.27682;8.23605;3
LIGH;31.654;159192.635;5271.0;3
ACCE;31.658;159192.638;0.90022;5.24809;8.27436;3
MAGN;31.660;159192.641;12.47460;-41.41948;-11.91989;3
LIGH;31.667;159192.648;5271.0;3
ACCE;31.668;159192.648;0.91937;5.26724;8.27436;3
LIGH;31.674;159192.655;5294.0;3
ACCE;31.680;159192.658;0.91937;5.22894;8.39886;3
MAGN;31.680;159192.661;12.47460;-41.41948;-11.91989;3
LIGH;31.684;159192.666;5294.0;3
ACCE;31.688;159192.668;0.88107;5.26724;8.30309;3
LIGH;31.694;159192.675;5294.0;3
ACCE;31.698;159192.678;0.83318;5.33428;8.44674;3
MAGN;31.700;159192.681;12.54099;-41.90143;-12.09839;3
LIGH;31.707;159192.688;5294.0;3
ACCE;31.708;159192.688;0.79487;5.46836;8.54251;3
LIGH;31.715;159192.696;5294.0;3
ACCE;31.719;159192.698;0.85234;5.38217;8.62870;3
MAGN;31.720;159192.701;12.54099;-41.90143;-12.09839;3
LIGH;31.727;159192.708;5294.0;3
ACCE;31.729;159192.709;0.90980;5.29597;8.50420;3
LIGH;31.735;159192.716;5294.0;3
ACCE;31.739;159192.718;0.91937;5.25767;8.55209;3
MAGN;31.740;159192.721;12.54099;-41.90143;-12.09839;3
LIGH;31.747;159192.728;5294.0;3
ACCE;31.748;159192.728;0.90022;5.36301;8.56167;3
LIGH;31.755;159192.736;5294.0;3
ACCE;31.758;159192.738;0.88107;5.35344;8.62870;3
MAGN;31.760;159192.741;12.19062;-41.84330;-12.01744;3
LIGH;31.767;159192.748;5294.0;3
ACCE;31.768;159192.748;0.90022;5.36301;8.55209;3
LIGH;31.774;159192.756;5294.0;3
ACCE;31.778;159192.758;0.92895;5.40132;8.55209;3
MAGN;31.780;159192.761;12.19062;-41.84330;-12.01744;3
LIGH;31.787;159192.768;5294.0;3
ACCE;31.788;159192.768;1.02472;5.42047;8.41801;3
LIGH;31.795;159192.776;5294.0;3
ACCE;31.798;159192.778;1.04387;5.45878;8.45632;3
MAGN;31.800;159192.781;12.19062;-41.84330;-12.01744;3
LIGH;31.807;159192.788;5294.0;3
ACCE;31.808;159192.788;1.04387;5.47793;8.36055;3
LIGH;31.814;159192.796;5294.0;3
SOUN;31.816;1803.67;0.05505;68.79
ACCE;31.820;159192.798;1.09176;5.45878;8.51378;3
MAGN;31.820;159192.801;11.78310;-41.57787;-12.14660;3
LIGH;31.827;159192.808;5294.0;3
ACCE;31.828;159192.808;1.13964;5.43963;8.45632;3
LIGH;31.835;159192.816;5294.0;3
ACCE;31.838;159192.818;1.17795;5.44920;8.53294;3
MAGN;31.840;159192.821;11.78310;-41.57787;-12.14660;3
LIGH;31.845;159192.826;5294.0;3
ACCE;31.848;159192.828;1.17795;5.47793;8.48505;3
LIGH;31.855;159192.836;5294.0;3
ACCE;31.860;159192.838;1.18752;5.48751;8.48505;3
MAGN;31.860;159192.841;11.78310;-41.57787;-12.14660;3
LIGH;31.867;159192.848;5294.0;3
ACCE;31.868;159192.848;1.20668;5.49709;8.30309;3
LIGH;31.875;159192.856;5294.0;3
ACCE;31.878;159192.858;1.21625;5.47793;8.35098;3
MAGN;31.880;159192.861;11.99861;-41.37526;-12.80656;3
LIGH;31.887;159192.868;5294.0;3
ACCE;31.888;159192.868;1.18752;5.43963;8.27436;3
LIGH;31.895;159192.876;5294.0;3
ACCE;31.898;159192.878;1.12049;5.49709;8.29351;3
MAGN;31.900;159192.881;11.99861;-41.37526;-12.80656;3
LIGH;31.907;159192.888;5294.0;3
ACCE;31.908;159192.888;1.12049;5.50666;8.31267;3
LIGH;31.915;159192.896;5294.0;3
ACCE;31.918;159192.898;1.07260;5.44920;8.43717;3
MAGN;31.920;159192.901;11.99861;-41.37526;-12.80656;3
LIGH;31.927;159192.908;5294.0;3
ACCE;31.928;159192.908;1.08218;5.43005;8.40844;3
LIGH;31.935;159192.916;5294.0;3
ACCE;31.938;159192.918;1.10133;5.40132;8.47547;3
MAGN;31.940;159192.921;11.92052;-41.51493;-12.28021;3
LIGH;31.947;159192.928;5294.0;3
ACCE;31.948;159192.928;1.09176;5.40132;8.41801;3
LIGH;31.955;159192.936;5294.0;3
ACCE;31.958;159192.938;1.11091;5.38217;8.43717;3
MAGN;31.960;159192.941;11.92052;-41.51493;-12.28021;3
LIGH;31.965;159192.946;5294.0;3
ACCE;31.968;159192.948;1.12049;5.35344;8.39886;3
LIGH;31.977;159192.958;5294.0;3
ACCE;31.978;159192.958;1.14922;5.39174;8.43717;3
MAGN;31.980;159192.961;11.92052;-41.51493;-12.28021;3
LIGH;31.984;159192.966;5294.0;3
ACCE;31.988;159192.968;1.14922;5.37259;8.35098;3
LIGH;31.997;159192.978;5294.0;3
ACCE;31.998;159192.978;1.13964;5.37259;8.43717;3
MAGN;32.000;159192.981;11.66442;-41.75894;-12.05560;3
LIGH;32.005;159192.986;5294.0;3
ACCE;32.008;159192.988;1.16837;5.40132;8.37013;3
LIGH;32.015;159192.996;5294.0;3
ACCE;32.018;159192.998;1.11091;5.24809;8.36055;3
MAGN;32.020;159193.001;11.66442;-41.75894;-12.05560;3
LIGH;32.025;159193.006;5294.0;3
ACCE;32.029;159193.008;1.13964;5.37259;8.15944;3
LIGH;32.038;159193.018;5294.0;3
ACCE;32.040;159193.018;1.12049;5.47793;8.30309;3
MAGN;32.041;159193.021;11.66442;-41.75894;-12.05560;3
LIGH;32.046;159193.027;5282.0;3
ACCE;32.049;159193.028;1.11091;5.43963;8.35098;3
LIGH;32.057;159193.038;5282.0;3
ACCE;32.059;159193.038;1.05345;5.39174;8.50420;3
MAGN;32.060;159193.041;11.32501;-42.08617;-12.29894;3
LIGH;32.065;159193.046;5282.0;3
ACCE;32.068;159193.048;0.99599;5.41090;8.46590;3
LIGH;32.077;159193.058;5282.0;3
ACCE;32.079;159193.058;0.96726;5.38217;8.51378;3
MAGN;32.080;159193.061;11.32501;-42.08617;-12.29894;3
LIGH;32.085;159193.066;5282.0;3
ACCE;32.088;159193.068;0.93853;5.36301;8.47547;3
LIGH;32.098;159193.079;5282.0;3
ACCE;32.099;159193.078;0.88107;5.36301;8.47547;3
MAGN;32.100;159193.081;11.32501;-42.08617;-12.29894;3
LIGH;32.105;159193.086;5294.0;3
ACCE;32.108;159193.088;0.88107;5.37259;8.35098;3
LIGH;32.118;159193.099;5294.0;3
ACCE;32.119;159193.098;0.90980;5.38217;8.36055;3
MAGN;32.120;159193.101;11.90985;-42.07099;-12.36692;3
LIGH;32.125;159193.106;5294.0;3
ACCE;32.128;159193.108;1.00556;5.36301;8.30309;3
LIGH;32.137;159193.118;5294.0;3
ACCE;32.138;159193.118;1.03430;5.38217;8.37971;3
MAGN;32.140;159193.121;11.90985;-42.07099;-12.36692;3
LIGH;32.145;159193.126;5294.0;3
ACCE;32.148;159193.128;1.07260;5.43005;8.30309;3
LIGH;32.157;159193.138;5294.0;3
ACCE;32.158;159193.138;1.08218;5.43005;8.33182;3
MAGN;32.160;159193.141;11.90985;-42.07099;-12.36692;3
LIGH;32.165;159193.146;5294.0;3
ACCE;32.168;159193.148;1.09176;5.41090;8.26478;3
LIGH;32.175;159193.156;5294.0;3
ACCE;32.178;159193.158;1.04387;5.44920;8.27436;3
MAGN;32.180;159193.161;11.71191;-42.22770;-11.95624;3
LIGH;32.185;159193.166;5294.0;3
ACCE;32.188;159193.168;0.99599;5.43963;8.22648;3
LIGH;32.197;159193.178;5294.0;3
ACCE;32.198;159193.178;0.94810;5.47793;8.26478;3
MAGN;32.200;159193.181;11.71191;-42.22770;-11.95624;3
LIGH;32.205;159193.186;5294.0;3
ACCE;32.208;159193.188;0.98641;5.44920;8.26478;3
LIGH;32.217;159193.198;5294.0;3
ACCE;32.218;159193.198;0.99599;5.43005;8.37971;3
MAGN;32.220;159193.201;11.71191;-42.22770;-11.95624;3
LIGH;32.225;159193.206;5271.0;3
ACCE;32.228;159193.208;0.96726;5.47793;8.31267;3
LIGH;32.238;159193.219;5271.0;3
ACCE;32.239;159193.218;0.91937;5.51624;8.30309;3
MAGN;32.240;159193.221;12.12236;-41.79494;-12.08839;3
LIGH;32.245;159193.226;5271.0;3
ACCE;32.248;159193.228;0.91937;5.48751;8.17859;3
SOUN;32.256;345.24;0.01054;54.43
LIGH;32.259;159193.238;5271.0;3
ACCE;32.260;159193.238;0.89064;5.47793;8.20732;3
MAGN;32.260;159193.241;12.12236;-41.79494;-12.08839;3
LIGH;32.265;159193.246;5271.0;3
ACCE;32.268;159193.248;0.86191;5.52582;8.14029;3
LIGH;32.277;159193.258;5271.0;3
ACCE;32.278;159193.258;0.89064;5.55455;8.16902;3
MAGN;32.280;159193.261;12.12236;-41.79494;-12.08839;3
LIGH;32.285;159193.266;5271.0;3
ACCE;32.288;159193.268;0.93853;5.53539;8.19775;3
LIGH;32.297;159193.278;5271.0;3
ACCE;32.298;159193.278;1.01514;5.54497;8.36055;3
MAGN;32.300;159193.281;12.19246;-42.09875;-11.62453;3
LIGH;32.305;159193.286;5271.0;3
ACCE;32.308;159193.288;1.06303;5.53539;8.34140;3
LIGH;32.317;159193.298;5271.0;3
ACCE;32.320;159193.299;1.11091;5.54497;8.40844;3
MAGN;32.321;159193.301;12.19246;-42.09875;-11.62453;3
LIGH;32.325;159193.306;5271.0;3
ACCE;32.328;159193.308;1.10133;5.50666;8.33182;3
LIGH;32.335;159193.316;5271.0;3
ACCE;32.338;159193.318;1.12049;5.48751;8.34140;3
MAGN;32.340;159193.321;12.19246;-42.09875;-11.62453;3
LIGH;32.345;159193.326;5271.0;3
ACCE;32.348;159193.328;1.11091;5.48751;8.28394;3
LIGH;32.357;159193.338;5271.0;3
ACCE;32.358;159193.338;1.06303;5.45878;8.21690;3
MAGN;32.360;159193.341;12.00969;-42.26766;-11.71965;3
LIGH;32.364;159193.346;5271.0;3
ACCE;32.368;159193.348;1.04387;5.49709;8.10198;3
LIGH;32.377;159193.358;5271.0;3
ACCE;32.380;159193.358;1.01514;5.49709;8.12113;3
MAGN;32.381;159193.361;12.00969;-42.26766;-11.71965;3
LIGH;32.385;159193.366;5271.0;3
ACCE;32.388;159193.368;1.04387;5.51624;8.12113;3
LIGH;32.397;159193.378;5271.0;3
ACCE;32.398;159193.378;1.03430;5.53539;8.15944;3
MAGN;32.400;159193.381;12.00969;-42.26766;-11.71965;3
LIGH;32.405;159193.386;5271.0;3
ACCE;32.408;159193.388;1.02472;5.53539;8.14986;3
LIGH;32.417;159193.398;5282.0;3
ACCE;32.420;159193.398;1.01514;5.52582;8.27436;3
MAGN;32.420;159193.401;11.89442;-41.28870;-11.66983;3
LIGH;32.425;159193.406;5282.0;3
ACCE;32.428;159193.408;1.00556;5.48751;8.34140;3
LIGH;32.437;159193.418;5282.0;3
ACCE;32.438;159193.418;0.95768;5.40132;8.51378;3
MAGN;32.440;159193.421;11.89442;-41.28870;-11.66983;3
LIGH;32.448;159193.426;5282.0;3
ACCE;32.450;159193.429;0.91937;5.40132;8.43717;3
GNSS;32.453;1491476651.000;39.993855;-0.073750;119.000;0.000;3.0;0.0;29;17
LIGH;32.457;159193.436;5282.0;3
GNSS;32.458;1491476651.000;39.993855;-0.073750;119.000;0.000;3.0;0.0;29;17
ACCE;32.461;159193.438;0.91937;5.42047;8.48505;3
MAGN;32.462;159193.441;11.89442;-41.28870;-11.66983;3
LIGH;32.467;159193.448;5282.0;3
ACCE;32.469;159193.449;0.89064;5.43005;8.39886;3
LIGH;32.477;159193.458;5294.0;3
ACCE;32.480;159193.458;0.97683;5.46836;8.37013;3
MAGN;32.480;159193.461;12.03187;-42.41581;-12.25632;3
LIGH;32.484;159193.465;5294.0;3
ACCE;32.488;159193.468;1.03430;5.47793;8.23605;3
LIGH;32.494;159193.475;5294.0;3
ACCE;32.498;159193.478;1.04387;5.48751;8.26478;3
MAGN;32.500;159193.481;12.03187;-42.41581;-12.25632;3
LIGH;32.504;159193.485;5294.0;3
ACCE;32.508;159193.488;1.02472;5.50666;8.25521;3
LIGH;32.517;159193.498;5294.0;3
ACCE;32.518;159193.498;0.94810;5.49709;8.37971;3
MAGN;32.520;159193.501;12.03187;-42.41581;-12.25632;3
LIGH;32.524;159193.505;5294.0;3
ACCE;32.529;159193.508;0.91937;5.47793;8.34140;3
LIGH;32.537;159193.518;5317.0;3
ACCE;32.539;159193.518;0.90980;5.43005;8.44674;3
MAGN;32.540;159193.521;11.93157;-42.16239;-12.13221;3
LIGH;32.544;159193.525;5317.0;3
ACCE;32.548;159193.528;0.84276;5.43005;8.44674;3
LIGH;32.557;159193.538;5317.0;3
ACCE;32.559;159193.538;0.85234;5.43963;8.42759;3
MAGN;32.560;159193.541;11.93157;-42.16239;-12.13221;3
LIGH;32.564;159193.545;5317.0;3
ACCE;32.568;159193.548;0.86191;5.43005;8.35098;3
LIGH;32.577;159193.558;5317.0;3
ACCE;32.580;159193.558;0.90022;5.44920;8.37971;3
MAGN;32.580;159193.561;11.93157;-42.16239;-12.13221;3
LIGH;32.584;159193.565;5317.0;3
ACCE;32.588;159193.568;0.92895;5.48751;8.28394;3
LIGH;32.594;159193.575;5317.0;3
ACCE;32.600;159193.578;0.96726;5.50666;8.37971;3
MAGN;32.600;159193.581;12.05239;-41.77617;-11.86682;3
LIGH;32.607;159193.588;5317.0;3
ACCE;32.608;159193.588;0.97683;5.50666;8.26478;3
LIGH;32.615;159193.596;5317.0;3
ACCE;32.618;159193.598;1.02472;5.50666;8.34140;3
MAGN;32.620;159193.601;12.05239;-41.77617;-11.86682;3
LIGH;32.627;159193.608;5317.0;3
ACCE;32.628;159193.608;1.02472;5.51624;8.21690;3
LIGH;32.635;159193.616;5317.0;3
ACCE;32.638;159193.618;1.02472;5.52582;8.29351;3
MAGN;32.640;159193.621;12.05239;-41.77617;-11.86682;3
LIGH;32.647;159193.628;5317.0;3
ACCE;32.648;159193.628;0.95768;5.52582;8.22648;3
LIGH;32.655;159193.636;5317.0;3
ACCE;32.658;159193.638;0.94810;5.55455;8.25521;3
MAGN;32.660;159193.641;12.51691;-41.32471;-12.10152;3
LIGH;32.665;159193.646;5317.0;3
ACCE;32.668;159193.648;0.95768;5.47793;8.20732;3
LIGH;32.675;159193.656;5317.0;3
ACCE;32.678;159193.658;0.92895;5.47793;8.23605;3
MAGN;32.680;159193.661;12.51691;-41.32471;-12.10152;3
LIGH;32.687;159193.668;5317.0;3
ACCE;32.688;159193.668;0.90980;5.55455;8.16902;3
LIGH;32.695;159193.676;5317.0;3
ACCE;32.698;159193.678;0.90980;5.57370;8.17859;3
MAGN;32.700;159193.681;12.51691;-41.32471;-12.10152;3
LIGH;32.707;159193.688;5317.0;3
ACCE;32.708;159193.688;0.92895;5.54497;8.14029;3
LIGH;32.715;159193.696;5317.0;3
ACCE;32.718;159193.698;0.95768;5.55455;8.21690;3
MAGN;32.720;159193.701;12.59396;-41.66074;-11.63956;3
LIGH;32.727;159193.708;5317.0;3
ACCE;32.728;159193.708;0.96726;5.51624;8.15944;3
LIGH;32.735;159193.716;5317.0;3
ACCE;32.738;159193.718;0.97683;5.48751;8.18817;3
MAGN;32.740;159193.721;12.59396;-41.66074;-11.63956;3
LIGH;32.747;159193.728;5317.0;3
ACCE;32.748;159193.728;0.98641;5.46836;8.22648;3
LIGH;32.755;159193.736;5317.0;3
ACCE;32.758;159193.738;1.02472;5.51624;8.37013;3
MAGN;32.760;159193.741;12.59396;-41.66074;-11.63956;3
LIGH;32.767;159193.748;5317.0;3
ACCE;32.768;159193.748;1.02472;5.49709;8.27436;3
LIGH;32.775;159193.756;5317.0;3
ACCE;32.778;159193.758;1.00556;5.47793;8.35098;3
MAGN;32.780;159193.761;12.74702;-41.89847;-11.39162;3
LIGH;32.787;159193.768;5317.0;3
ACCE;32.788;159193.768;0.98641;5.48751;8.32224;3
LIGH;32.794;159193.776;5317.0;3
ACCE;32.798;159193.778;1.00556;5.48751;8.43717;3
MAGN;32.800;159193.781;12.74702;-41.89847;-11.39162;3
LIGH;32.807;159193.788;5317.0;3
SOUN;32.808;613.22;0.01871;59.42
ACCE;32.810;159193.789;1.01514;5.45878;8.44674;3
LIGH;32.815;159193.796;5317.0;3
ACCE;32.820;159193.798;0.94810;5.45878;8.50420;3
MAGN;32.820;159193.801;12.74702;-41.89847;-11.39162;3
LIGH;32.825;159193.806;5317.0;3
ACCE;32.828;159193.808;0.91937;5.45878;8.38928;3
LIGH;32.834;159193.816;5317.0;3
ACCE;32.839;159193.818;0.93853;5.43005;8.41801;3
MAGN;32.840;159193.821;12.30470;-41.82222;-11.47181;3
LIGH;32.847;159193.828;5306.0;3
ACCE;32.848;159193.828;0.91937;5.43005;8.30309;3
LIGH;32.855;159193.836;5306.0;3
ACCE;32.858;159193.838;0.90980;5.48751;8.38928;3
MAGN;32.860;159193.841;12.30470;-41.82222;-11.47181;3
LIGH;32.867;159193.848;5306.0;3
ACCE;32.868;159193.848;0.95768;5.47793;8.30309;3
LIGH;32.875;159193.856;5306.0;3
ACCE;32.878;159193.858;0.99599;5.47793;8.41801;3
MAGN;32.880;159193.861;12.30470;-41.82222;-11.47181;3
LIGH;32.888;159193.869;5306.0;3
ACCE;32.898;159193.868;0.99599;5.48751;8.36055;3
ACCE;32.900;159193.879;0.99599;5.49709;8.35098;3
MAGN;32.901;159193.882;13.17906;-41.90146;-11.73175;3
LIGH;32.904;159193.885;5329.0;3
ACCE;32.909;159193.888;1.00556;5.46836;8.19775;3
LIGH;32.911;159193.892;5329.0;3
LIGH;32.914;159193.896;5329.0;3
ACCE;32.918;159193.898;0.99599;5.48751;8.24563;3
MAGN;32.920;159193.901;13.17906;-41.90146;-11.73175;3
LIGH;32.925;159193.906;5329.0;3
ACCE;32.929;159193.908;0.94810;5.47793;8.30309;3
LIGH;32.935;159193.916;5329.0;3
ACCE;32.940;159193.918;0.90022;5.49709;8.34140;3
MAGN;32.941;159193.921;13.17906;-41.90146;-11.73175;3
LIGH;32.948;159193.928;5329.0;3
ACCE;32.949;159193.929;0.90022;5.47793;8.25521;3
WIFI;32.956;159193.871;WAP123;20:17:FF:FF:F1:23;-69
WIFI;32.956;159193.871;WAP130;20:17:FF:FF:F1:30;-68
WIFI;32.956;159193.871;WAP129;20:17:FF:FF:F1:29;-68
WIFI;32.956;159193.871;WAP122;20:17:FF:FF:F1:22;-68
WIFI;32.956;159193.872;WAP108;20:17:FF:FF:F1:08;-81
WIFI;32.956;159193.872;WAP312;20:17:FF:FF:F3:12;-81
WIFI;32.956;159193.872;WAP105;20:17:FF:FF:F1:05;-88
WIFI;32.956;159193.871;WAP165;20:17:FF:FF:F1:65;-70
WIFI;32.956;159193.872;WAP309;20:17:FF:FF:F3:09;-88
WIFI;32.956;159193.872;WAP315;20:17:FF:FF:F3:15;-79
WIFI;32.956;159193.871;WAP114;20:17:FF:FF:F1:14;-75
WIFI;32.956;159193.871;WAP318;20:17:FF:FF:F3:18;-75
WIFI;32.956;159193.871;WAP015;20:17:FF:FF:F0:15;-73
WIFI;32.956;159193.872;WAP281;20:17:FF:FF:F2:81;-86
WIFI;32.956;159193.871;WAP267;20:17:FF:FF:F2:67;-74
WIFI;32.956;159193.872;WAP132;20:17:FF:FF:F1:32;-89
WIFI;32.956;159193.872;WAP111;20:17:FF:FF:F1:11;-79
WIFI;32.956;159193.872;WAP180;20:17:FF:FF:F1:80;-80
WIFI;32.956;159193.872;WAP067;20:17:FF:FF:F0:67;-83
WIFI;32.956;159193.872;WAP181;20:17:FF:FF:F1:81;-88
WIFI;32.956;159193.872;WAP133;20:17:FF:FF:F1:33;-90
WIFI;32.956;159193.872;WAP066;20:17:FF:FF:F0:66;-90
WIFI;32.956;159193.872;WAP140;20:17:FF:FF:F1:40;-91
WIFI;32.956;159193.872;WAP272;20:17:FF:FF:F2:72;-85
WIFI;32.956;159193.872;WAP126;20:17:FF:FF:F1:26;-89
WIFI;32.956;159193.872;WAP266;20:17:FF:FF:F2:66;-89
WIFI;32.956;159193.872;WAP279;20:17:FF:FF:F2:79;-90
LIGH;32.979;159193.939;5329.0;3
ACCE;32.980;159193.938;0.90980;5.43963;8.38928;3
MAGN;32.981;159193.948;12.58706;-41.76310;-12.02531;3
ACCE;32.981;159193.948;0.89064;5.47793;8.29351;3
LIGH;32.982;159193.952;5329.0;3
LIGH;32.982;159193.956;5329.0;3
ACCE;32.982;159193.959;0.87149;5.47793;8.31267;3
MAGN;32.983;159193.961;12.58706;-41.76310;-12.02531;3
LIGH;32.985;159193.966;5329.0;3
ACCE;32.988;159193.968;0.90022;5.45878;8.32224;3
LIGH;32.995;159193.976;5329.0;3
ACCE;33.004;159193.978;0.87149;5.45878;8.29351;3
MAGN;33.005;159193.981;12.58706;-41.76310;-12.02531;3
LIGH;33.006;159193.986;5329.0;3
ACCE;33.009;159193.988;0.86191;5.48751;8.14986;3
LIGH;33.015;159193.996;5329.0;3
ACCE;33.019;159193.998;0.87149;5.49709;8.21690;3
MAGN;33.020;159194.001;12.54591;-41.67374;-12.18064;3
LIGH;33.025;159194.006;5329.0;3
ACCE;33.030;159194.009;0.85234;5.49709;8.13071;3
LIGH;33.035;159194.016;5329.0;3
ACCE;33.039;159194.018;0.88107;5.51624;8.16902;3
MAGN;33.040;159194.021;12.54591;-41.67374;-12.18064;3
LIGH;33.046;159194.027;5329.0;3
ACCE;33.049;159194.028;0.89064;5.47793;8.14986;3
LIGH;33.055;159194.036;5329.0;3
ACCE;33.060;159194.038;0.83318;5.53539;8.21690;3
MAGN;33.060;159194.041;12.54591;-41.67374;-12.18064;3
LIGH;33.068;159194.049;5329.0;3
ACCE;33.069;159194.049;0.81403;5.53539;8.16902;3
LIGH;33.075;159194.056;5329.0;3
ACCE;33.078;159194.058;0.79487;5.55455;8.21690;3
MAGN;33.080;159194.061;12.95258;-41.63120;-12.63436;3
LIGH;33.088;159194.068;5329.0;3
ACCE;33.089;159194.068;0.87149;5.48751;8.21690;3
LIGH;33.095;159194.076;5329.0;3
ACCE;33.098;159194.078;0.85234;5.50666;8.39886;3
MAGN;33.100;159194.081;12.95258;-41.63120;-12.63436;3
LIGH;33.107;159194.088;5329.0;3
ACCE;33.108;159194.088;0.87149;5.50666;8.41801;3
LIGH;33.115;159194.096;5329.0;3
ACCE;33.120;159194.098;0.91937;5.49709;8.57124;3
MAGN;33.120;159194.101;12.95258;-41.63120;-12.63436;3
LIGH;33.128;159194.109;5329.0;3
ACCE;33.129;159194.108;0.94810;5.43963;8.45632;3
LIGH;33.135;159194.116;5329.0;3
ACCE;33.138;159194.118;0.91937;5.42047;8.50420;3
MAGN;33.140;159194.121;13.19988;-41.27682;-12.36617;3
LIGH;33.145;159194.126;5329.0;3
ACCE;33.148;159194.128;0.90980;5.46836;8.37971;3
LIGH;33.155;159194.136;5329.0;3
ACCE;33.158;159194.138;0.88107;5.50666;8.32224;3
MAGN;33.160;159194.141;13.19988;-41.27682;-12.36617;3
LIGH;33.167;159194.148;5329.0;3
ACCE;33.168;159194.148;0.94810;5.46836;8.24563;3
LIGH;33.175;159194.156;5329.0;3
ACCE;33.178;159194.158;1.03430;5.47793;8.31267;3
MAGN;33.180;159194.161;13.19988;-41.27682;-12.36617;3
LIGH;33.187;159194.168;5329.0;3
ACCE;33.188;159194.168;1.09176;5.50666;8.30309;3
LIGH;33.195;159194.176;5329.0;3
ACCE;33.198;159194.178;1.11091;5.53539;8.32224;3
MAGN;33.200;159194.181;12.54772;-41.45160;-11.97695;3
LIGH;33.207;159194.188;5329.0;3
ACCE;33.208;159194.188;1.14922;5.57370;8.25521;3
LIGH;33.214;159194.196;5329.0;3
ACCE;33.218;159194.198;1.13964;5.56412;8.30309;3
MAGN;33.220;159194.201;12.54772;-41.45160;-11.97695;3
LIGH;33.228;159194.209;5329.0;3
ACCE;33.229;159194.208;1.13964;5.57370;8.22648;3
LIGH;33.235;159194.216;5329.0;3
ACCE;33.238;159194.218;1.04387;5.54497;8.28394;3
MAGN;33.240;159194.221;12.54772;-41.45160;-11.97695;3
LIGH;33.245;159194.226;5329.0;3
ACCE;33.249;159194.228;0.98641;5.51624;8.16902;3
SOUN;33.249;335.01;0.01022;54.17
LIGH;33.257;159194.238;5329.0;3
ACCE;33.258;159194.238;0.94810;5.48751;8.23605;3
MAGN;33.260;159194.241;12.71264;-41.92081;-12.10088;3
LIGH;33.265;159194.246;5329.0;3
ACCE;33.268;159194.248;0.91937;5.47793;8.21690;3
LIGH;33.277;159194.258;5306.0;3
ACCE;33.279;159194.258;0.89064;5.45878;8.32224;3
MAGN;33.280;159194.261;12.71264;-41.92081;-12.10088;3
LIGH;33.285;159194.266;5306.0;3
ACCE;33.288;159194.268;0.90980;5.45878;8.22648;3
LIGH;33.297;159194.278;5306.0;3
ACCE;33.300;159194.278;0.89064;5.46836;8.31267;3
MAGN;33.300;159194.281;12.71264;-41.92081;-12.10088;3
LIGH;33.305;159194.286;5306.0;3
ACCE;33.308;159194.288;0.88107;5.51624;8.22648;3
LIGH;33.315;159194.296;5306.0;3
ACCE;33.318;159194.298;0.90022;5.49709;8.18817;3
MAGN;33.320;159194.301;12.28777;-41.32437;-11.87037;3
LIGH;33.325;159194.306;5306.0;3
ACCE;33.328;159194.308;0.90022;5.50666;8.14986;3
LIGH;33.338;159194.319;5329.0;3
ACCE;33.339;159194.318;0.89064;5.46836;8.21690;3
MAGN;33.340;159194.321;12.28777;-41.32437;-11.87037;3
LIGH;33.345;159194.326;5329.0;3
ACCE;33.349;159194.329;0.92895;5.49709;8.23605;3
LIGH;33.357;159194.338;5329.0;3
ACCE;33.359;159194.338;0.90980;5.48751;8.40844;3
MAGN;33.360;159194.341;12.28777;-41.32437;-11.87037;3
LIGH;33.365;159194.346;5329.0;3
ACCE;33.368;159194.348;0.90022;5.52582;8.32224;3
LIGH;33.377;159194.358;5329.0;3
ACCE;33.378;159194.358;0.89064;5.49709;8.39886;3
MAGN;33.380;159194.361;12.01965;-41.60096;-12.25015;3
LIGH;33.385;159194.366;5329.0;3
ACCE;33.388;159194.368;0.89064;5.47793;8.39886;3
LIGH;33.397;159194.378;5329.0;3
ACCE;33.398;159194.378;0.89064;5.50666;8.34140;3
MAGN;33.400;159194.381;12.01965;-41.60096;-12.25015;3
LIGH;33.405;159194.386;5329.0;3
ACCE;33.408;159194.388;0.88107;5.54497;8.25521;3
LIGH;33.417;159194.398;5329.0;3
ACCE;33.418;159194.398;0.87149;5.51624;8.33182;3
MAGN;33.420;159194.401;12.01965;-41.60096;-12.25015;3
LIGH;33.425;159194.406;5329.0;3
ACCE;33.428;159194.408;0.83318;5.51624;8.23605;3
LIGH;33.437;159194.418;5329.0;3
ACCE;33.440;159194.418;0.86191;5.51624;8.27436;3
MAGN;33.440;159194.421;12.27677;-41.62263;-12.16046;3
LIGH;33.445;159194.426;5329.0;3
ACCE;33.449;159194.429;0.83318;5.48751;8.16902;3
GNSS;33.451;1491476652.000;39.993855;-0.073750;119.000;0.000;3.0;0.0;29;17
GNSS;33.456;1491476652.000;39.993855;-0.073750;119.000;0.000;3.0;0.0;29;17
ACCE;33.461;159194.438;0.84276;5.55455;8.26478;3
MAGN;33.464;159194.445;12.27677;-41.62263;-12.16046;3
LIGH;33.467;159194.447;5317.0;3
ACCE;33.470;159194.449;0.88107;5.55455;8.28394;3
LIGH;33.473;159194.454;5317.0;3
LIGH;33.476;159194.457;5317.0;3
ACCE;33.478;159194.458;0.91937;5.52582;8.37013;3
MAGN;33.481;159194.462;12.27677;-41.62263;-12.16046;3
LIGH;33.486;159194.467;5317.0;3
ACCE;33.488;159194.468;0.91937;5.50666;8.44674;3
LIGH;33.497;159194.478;5317.0;3
ACCE;33.498;159194.478;0.91937;5.50666;8.50420;3
MAGN;33.500;159194.481;12.26049;-42.33350;-11.83627;3
LIGH;33.504;159194.485;5317.0;3
ACCE;33.511;159194.488;0.90022;5.48751;8.41801;3
LIGH;33.517;159194.498;5317.0;3
ACCE;33.520;159194.498;0.89064;5.48751;8.42759;3
MAGN;33.520;159194.501;12.26049;-42.33350;-11.83627;3
LIGH;33.525;159194.506;5317.0;3
ACCE;33.528;159194.508;0.84276;5.49709;8.32224;3
LIGH;33.534;159194.515;5317.0;3
ACCE;33.539;159194.518;0.83318;5.48751;8.35098;3
MAGN;33.540;159194.521;12.26049;-42.33350;-11.83627;3
LIGH;33.544;159194.525;5317.0;3
ACCE;33.548;159194.528;0.84276;5.48751;8.31267;3
LIGH;33.558;159194.539;5317.0;3
ACCE;33.560;159194.539;0.86191;5.49709;8.41801;3
MAGN;33.561;159194.541;12.03815;-42.08629;-11.84092;3
LIGH;33.564;159194.545;5317.0;3
ACCE;33.568;159194.548;0.89064;5.46836;8.35098;3
LIGH;33.577;159194.558;5317.0;3
ACCE;33.580;159194.558;0.93853;5.51624;8.36055;3
MAGN;33.580;159194.561;12.03815;-42.08629;-11.84092;3
LIGH;33.584;159194.565;5317.0;3
ACCE;33.588;159194.568;0.94810;5.53539;8.27436;3
LIGH;33.597;159194.578;5317.0;3
ACCE;33.598;159194.578;0.96726;5.50666;8.32224;3
MAGN;33.600;159194.581;12.03815;-42.08629;-11.84092;3
LIGH;33.604;159194.585;5317.0;3
ACCE;33.608;159194.588;0.94810;5.50666;8.19775;3
LIGH;33.617;159194.598;5317.0;3
ACCE;33.620;159194.598;0.90980;5.48751;8.17859;3
MAGN;33.620;159194.601;13.20205;-41.68909;-11.91765;3
LIGH;33.624;159194.605;5317.0;3
ACCE;33.628;159194.608;0.91937;5.49709;8.04452;3
LIGH;33.634;159194.615;5317.0;3
ACCE;33.638;159194.618;0.93853;5.48751;8.17859;3
MAGN;33.640;159194.621;13.20205;-41.68909;-11.91765;3
LIGH;33.644;159194.625;5317.0;3
ACCE;33.648;159194.628;0.98641;5.46836;8.21690;3
LIGH;33.657;159194.638;5317.0;3
ACCE;33.660;159194.638;1.02472;5.47793;8.32224;3
MAGN;33.660;159194.641;13.20205;-41.68909;-11.91765;3
LIGH;33.664;159194.645;5317.0;3
ACCE;33.668;159194.648;0.99599;5.48751;8.26478;3
LIGH;33.677;159194.658;5317.0;3
ACCE;33.679;159194.658;0.96726;5.48751;8.29351;3
MAGN;33.680;159194.661;12.62218;-41.51855;-11.38732;3
LIGH;33.685;159194.666;5317.0;3
ACCE;33.688;159194.668;0.92895;5.46836;8.18817;3
LIGH;33.697;159194.678;5317.0;3
ACCE;33.700;159194.678;0.85234;5.43005;8.21690;3
MAGN;33.700;159194.681;12.62218;-41.51855;-11.38732;3
LIGH;33.705;159194.686;5317.0;3
ACCE;33.708;159194.688;0.81403;5.46836;8.15944;3
LIGH;33.717;159194.698;5317.0;3
ACCE;33.719;159194.698;0.79487;5.49709;8.27436;3
MAGN;33.720;159194.701;12.62218;-41.51855;-11.38732;3
LIGH;33.725;159194.706;5317.0;3
ACCE;33.728;159194.708;0.81403;5.46836;8.32224;3
LIGH;33.737;159194.718;5317.0;3
ACCE;33.740;159194.718;0.81403;5.43005;8.48505;3
MAGN;33.740;159194.721;12.75714;-41.06401;-11.49498;3
LIGH;33.744;159194.726;5317.0;3
ACCE;33.748;159194.728;0.82361;5.44920;8.40844;3
LIGH;33.757;159194.738;5317.0;3
ACCE;33.760;159194.738;0.81403;5.43963;8.53294;3
MAGN;33.760;159194.741;12.75714;-41.06401;-11.49498;3
LIGH;33.765;159194.746;5317.0;3
ACCE;33.768;159194.748;0.81403;5.41090;8.47547;3
LIGH;33.777;159194.758;5329.0;3
ACCE;33.780;159194.758;0.76614;5.42047;8.44674;3
MAGN;33.780;159194.761;12.75714;-41.06401;-11.49498;3
LIGH;33.785;159194.766;5329.0;3
ACCE;33.788;159194.768;0.77572;5.44920;8.34140;3
LIGH;33.795;159194.776;5329.0;3
SOUN;33.800;3202.93;0.09775;73.78
ACCE;33.803;159194.778;0.76614;5.44920;8.35098;3
MAGN;33.803;159194.781;12.50051;-40.99692;-11.74600;3
LIGH;33.805;159194.786;5329.0;3
ACCE;33.808;159194.788;0.80445;5.43963;8.32224;3
LIGH;33.817;159194.798;5329.0;3
ACCE;33.819;159194.798;0.80445;5.47793;8.32224;3
MAGN;33.820;159194.801;12.50051;-40.99692;-11.74600;3
LIGH;33.824;159194.806;5329.0;3
ACCE;33.828;159194.808;0.82361;5.48751;8.26478;3
LIGH;33.837;159194.818;5329.0;3
ACCE;33.840;159194.818;0.82361;5.49709;8.27436;3
MAGN;33.840;159194.821;12.50051;-40.99692;-11.74600;3
LIGH;33.845;159194.826;5329.0;3
ACCE;33.848;159194.828;0.84276;5.51624;8.27436;3
LIGH;33.857;159194.838;5329.0;3
ACCE;33.859;159194.838;0.85234;5.52582;8.26478;3
MAGN;33.860;159194.841;12.91174;-40.75303;-12.08000;3
LIGH;33.865;159194.846;5329.0;3
ACCE;33.868;159194.848;0.83318;5.55455;8.16902;3
LIGH;33.875;159194.856;5329.0;3
ACCE;33.878;159194.858;0.80445;5.57370;8.20732;3
MAGN;33.880;159194.861;12.91174;-40.75303;-12.08000;3
LIGH;33.887;159194.868;5329.0;3
ACCE;33.888;159194.868;0.89064;5.55455;8.24563;3
LIGH;33.895;159194.876;5306.0;3
ACCE;33.898;159194.878;0.90022;5.52582;8.37013;3
MAGN;33.900;159194.881;12.91174;-40.75303;-12.08000;3
LIGH;33.907;159194.888;5306.0;3
ACCE;33.908;159194.888;0.90980;5.53539;8.36055;3
LIGH;33.915;159194.896;5306.0;3
ACCE;33.919;159194.898;0.91937;5.55455;8.50420;3
MAGN;33.920;159194.901;12.93900;-40.85207;-11.87632;3
LIGH;33.927;159194.908;5306.0;3
ACCE;33.928;159194.908;0.92895;5.43963;8.46590;3
LIGH;33.934;159194.916;5306.0;3
ACCE;33.938;159194.918;0.94810;5.42047;8.51378;3
MAGN;33.940;159194.921;12.93900;-40.85207;-11.87632;3
LIGH;33.947;159194.928;5306.0;3
ACCE;33.948;159194.928;0.94810;5.46836;8.41801;3
LIGH;33.955;159194.936;5329.0;3
ACCE;33.960;159194.938;0.96726;5.48751;8.40844;3
MAGN;33.960;159194.941;12.93900;-40.85207;-11.87632;3
LIGH;33.965;159194.946;5329.0;3
ACCE;33.968;159194.948;0.95768;5.49709;8.36055;3
LIGH;33.975;159194.956;5329.0;3
ACCE;33.978;159194.958;0.99599;5.49709;8.38928;3
MAGN;33.980;159194.961;12.20246;-41.07500;-12.06339;3
LIGH;33.987;159194.968;5329.0;3
ACCE;33.988;159194.968;0.96726;5.50666;8.27436;3
LIGH;33.995;159194.976;5329.0;3
ACCE;33.998;159194.978;0.97683;5.49709;8.34140;3
MAGN;34.000;159194.981;12.20246;-41.07500;-12.06339;3
LIGH;34.007;159194.988;5329.0;3
ACCE;34.008;159194.988;0.90022;5.49709;8.22648;3
LIGH;34.015;159194.996;5329.0;3
ACCE;34.018;159194.998;0.85234;5.51624;8.27436;3
MAGN;34.020;159195.001;12.20246;-41.07500;-12.06339;3
LIGH;34.029;159195.009;5329.0;3
ACCE;34.032;159195.010;0.87149;5.48751;8.23605;3
LIGH;34.037;159195.017;5329.0;3
ACCE;34.040;159195.018;0.84276;5.45878;8.20732;3
MAGN;34.041;159195.021;12.52636;-41.15284;-12.57593;3
LIGH;34.046;159195.027;5329.0;3
ACCE;34.049;159195.028;0.82361;5.42047;8.12113;3
LIGH;34.055;159195.036;5329.0;3
ACCE;34.060;159195.038;0.80445;5.44920;8.20732;3
MAGN;34.060;159195.041;12.52636;-41.15284;-12.57593;3
LIGH;34.067;159195.048;5329.0;3
ACCE;34.069;159195.048;0.81403;5.43963;8.13071;3
LIGH;34.075;159195.056;5329.0;3
ACCE;34.079;159195.058;0.81403;5.41090;8.20732;3
MAGN;34.080;159195.061;12.52636;-41.15284;-12.57593;3
LIGH;34.087;159195.068;5329.0;3
ACCE;34.089;159195.068;0.77572;5.42047;8.12113;3
LIGH;34.094;159195.076;5329.0;3
ACCE;34.100;159195.078;0.76614;5.43005;8.21690;3
MAGN;34.101;159195.081;12.39562;-41.22970;-12.67649;3
LIGH;34.107;159195.088;5329.0;3
ACCE;34.108;159195.088;0.75657;5.43963;8.14029;3
LIGH;34.115;159195.096;5329.0;3
ACCE;34.118;159195.098;0.80445;5.43005;8.21690;3
MAGN;34.120;159195.101;12.39562;-41.22970;-12.67649;3
LIGH;34.125;159195.106;5329.0;3
ACCE;34.128;159195.108;0.88107;5.44920;8.18817;3
LIGH;34.135;159195.116;5329.0;3
ACCE;34.138;159195.118;0.88107;5.45878;8.33182;3
MAGN;34.140;159195.121;12.39562;-41.22970;-12.67649;3
LIGH;34.147;159195.128;5329.0;3
ACCE;34.148;159195.128;0.85234;5.49709;8.41801;3
LIGH;34.155;159195.136;5329.0;3
ACCE;34.158;159195.138;0.86191;5.40132;8.51378;3
MAGN;34.160;159195.141;13.05926;-41.26960;-12.55182;3
LIGH;34.167;159195.148;5329.0;3
ACCE;34.168;159195.148;0.88107;5.37259;8.39886;3
LIGH;34.175;159195.156;5329.0;3
ACCE;34.178;159195.158;0.85234;5.41090;8.42759;3
MAGN;34.180;159195.161;13.05926;-41.26960;-12.55182;3
LIGH;34.187;159195.168;5329.0;3
ACCE;34.189;159195.168;0.81403;5.46836;8.41801;3
LIGH;34.195;159195.176;5329.0;3
ACCE;34.200;159195.178;0.76614;5.46836;8.52336;3
MAGN;34.200;159195.181;13.05926;-41.26960;-12.55182;3
LIGH;34.207;159195.188;5329.0;3
ACCE;34.208;159195.188;0.82361;5.45878;8.46590;3
LIGH;34.214;159195.196;5329.0;3
ACCE;34.218;159195.198;0.89064;5.43005;8.49463;3
MAGN;34.220;159195.201;12.89191;-41.47938;-12.08497;3
LIGH;34.228;159195.209;5329.0;3
ACCE;34.229;159195.209;0.94810;5.43005;8.45632;3
LIGH;34.235;159195.216;5329.0;3
ACCE;34.238;159195.218;0.96726;5.49709;8.44674;3
MAGN;34.240;159195.221;12.89191;-41.47938;-12.08497;3
LIGH;34.247;159195.228;5329.0;3
ACCE;34.249;159195.228;0.98641;5.53539;8.34140;3
LIGH;34.255;159195.236;5329.0;3
ACCE;34.258;159195.238;1.00556;5.46836;8.40844;3
MAGN;34.260;159195.241;12.89191;-41.47938;-12.08497;3
LIGH;34.267;159195.248;5329.0;3
ACCE;34.268;159195.248;0.99599;5.45878;8.42759;3
LIGH;34.275;159195.256;5329.0;3
ACCE;34.278;159195.258;0.91937;5.45878;8.51378;3
MAGN;34.280;159195.261;12.54640;-41.41006;-12.00684;3
LIGH;34.285;159195.266;5329.0;3
ACCE;34.288;159195.268;0.87149;5.46836;8.45632;3
LIGH;34.295;159195.276;5329.0;3
ACCE;34.298;159195.278;0.83318;5.44920;8.56167;3
MAGN;34.300;159195.281;12.54640;-41.41006;-12.00684;3
LIGH;34.307;159195.288;5329.0;3
ACCE;34.308;159195.288;0.85234;5.40132;8.51378;3
LIGH;34.315;159195.296;5329.0;3
ACCE;34.320;159195.299;0.86191;5.41090;8.51378;3
MAGN;34.320;159195.301;12.54640;-41.41006;-12.00684;3
LIGH;34.327;159195.308;5317.0;3
ACCE;34.328;159195.308;0.87149;5.41090;8.38928;3
LIGH;34.335;159195.316;5317.0;3
ACCE;34.338;159195.318;0.88107;5.43005;8.36055;3
MAGN;34.340;159195.321;12.54449;-40.82369;-11.99731;3
LIGH;34.347;159195.328;5317.0;3
ACCE;34.348;159195.328;0.90022;5.48751;8.21690;3
SOUN;34.351;5461.58;0.16668;78.42
LIGH;34.355;159195.336;5317.0;3
ACCE;34.360;159195.338;0.92895;5.44920;8.30309;3
MAGN;34.361;159195.341;12.54449;-40.82369;-11.99731;3
LIGH;34.367;159195.348;5317.0;3
ACCE;34.368;159195.348;0.94810;5.45878;8.23605;3
LIGH;34.375;159195.356;5317.0;3
ACCE;34.378;159195.358;0.92895;5.43005;8.23605;3
MAGN;34.380;159195.361;12.54449;-40.82369;-11.99731;3
LIGH;34.387;159195.368;5317.0;3
ACCE;34.389;159195.369;0.90980;5.44920;8.28394;3
LIGH;34.395;159195.376;5317.0;3
ACCE;34.398;159195.378;0.93853;5.41090;8.37971;3
MAGN;34.400;159195.381;12.76298;-40.81341;-12.57384;3
LIGH;34.407;159195.388;5317.0;3
ACCE;34.408;159195.388;0.92895;5.43005;8.31267;3
LIGH;34.415;159195.396;5317.0;3
ACCE;34.418;159195.398;0.91937;5.43005;8.35098;3
MAGN;34.420;159195.401;12.76298;-40.81341;-12.57384;3
LIGH;34.427;159195.408;5317.0;3
ACCE;34.429;159195.409;0.93853;5.41090;8.26478;3
LIGH;34.434;159195.416;5317.0;3
ACCE;34.438;159195.418;0.92895;5.41090;8.29351;3
MAGN;34.440;159195.421;12.76298;-40.81341;-12.57384;3
LIGH;34.448;159195.426;5317.0;3
ACCE;34.449;159195.429;0.87149;5.44920;8.22648;3
GNSS;34.453;1491476653.000;39.993856;-0.073748;119.000;0.000;3.0;0.0;29;15
LIGH;34.465;159195.437;5317.0;3
ACCE;34.466;159195.439;0.87149;5.44920;8.28394;3
MAGN;34.466;159195.442;12.84623;-40.90215;-11.96052;3
LIGH;34.467;159195.447;5317.0;3
GNSS;34.468;1491476653.000;39.993856;-0.073748;119.000;0.000;3.0;0.0;29;15
ACCE;34.470;159195.449;0.88107;5.43963;8.28394;3
LIGH;34.476;159195.457;5317.0;3
ACCE;34.480;159195.458;0.86191;5.39174;8.38928;3
MAGN;34.482;159195.462;12.84623;-40.90215;-11.96052;3
LIGH;34.487;159195.468;5317.0;3
ACCE;34.490;159195.468;0.85234;5.42047;8.35098;3
LIGH;34.495;159195.476;5317.0;3
ACCE;34.499;159195.478;0.83318;5.43963;8.35098;3
MAGN;34.500;159195.481;12.84623;-40.90215;-11.96052;3
LIGH;34.507;159195.488;5317.0;3
ACCE;34.508;159195.488;0.82361;5.43005;8.37971;3
ACCE;34.520;159195.498;0.82361;5.42047;8.47547;3
MAGN;34.521;159195.502;12.78270;-41.10022;-12.31440;3
LIGH;34.522;159195.503;5317.0;3
LIGH;34.526;159195.507;5317.0;3
ACCE;34.528;159195.508;0.82361;5.43963;8.40844;3
LIGH;34.534;159195.515;5317.0;3
ACCE;34.540;159195.519;0.85234;5.39174;8.44674;3
MAGN;34.540;159195.521;12.78270;-41.10022;-12.31440;3
LIGH;34.544;159195.525;5317.0;3
ACCE;34.548;159195.528;0.88107;5.42047;8.32224;3
LIGH;34.557;159195.538;5317.0;3
ACCE;34.560;159195.538;0.86191;5.45878;8.41801;3
MAGN;34.561;159195.542;12.78270;-41.10022;-12.31440;3
LIGH;34.564;159195.545;5317.0;3
ACCE;34.568;159195.548;0.90022;5.46836;8.36055;3
LIGH;34.577;159195.558;5317.0;3
ACCE;34.580;159195.558;0.92895;5.44920;8.34140;3
MAGN;34.580;159195.561;12.83392;-41.59596;-11.42380;3
LIGH;34.584;159195.565;5317.0;3
ACCE;34.588;159195.568;0.92895;5.46836;8.27436;3
LIGH;34.597;159195.578;5317.0;3
ACCE;34.600;159195.578;0.91937;5.45878;8.34140;3
MAGN;34.600;159195.581;12.83392;-41.59596;-11.42380;3
LIGH;34.604;159195.585;5317.0;3
ACCE;34.608;159195.588;0.90980;5.42047;8.28394;3
LIGH;34.614;159195.595;5317.0;3
ACCE;34.618;159195.598;0.81403;5.46836;8.31267;3
MAGN;34.620;159195.601;12.83392;-41.59596;-11.42380;3
LIGH;34.624;159195.605;5317.0;3
ACCE;34.628;159195.608;0.74699;5.50666;8.19775;3
LIGH;34.637;159195.618;5317.0;3
ACCE;34.640;159195.618;0.77572;5.49709;8.27436;3
MAGN;34.640;159195.621;12.72574;-41.82956;-11.58113;3
LIGH;34.644;159195.625;5317.0;3
ACCE;34.648;159195.628;0.75657;5.46836;8.21690;3
LIGH;34.657;159195.638;5317.0;3
ACCE;34.660;159195.638;0.78530;5.49709;8.31267;3
MAGN;34.661;159195.641;12.72574;-41.82956;-11.58113;3
LIGH;34.664;159195.645;5317.0;3
ACCE;34.668;159195.648;0.81403;5.47793;8.31267;3
LIGH;34.677;159195.658;5317.0;3
ACCE;34.678;159195.658;0.85234;5.43963;8.44674;3
MAGN;34.680;159195.661;12.72574;-41.82956;-11.58113;3
LIGH;34.684;159195.665;5317.0;3
ACCE;34.688;159195.668;0.88107;5.41090;8.47547;3
LIGH;34.697;159195.678;5317.0;3
ACCE;34.698;159195.678;0.83318;5.40132;8.56167;3
MAGN;34.700;159195.681;12.65673;-41.40206;-11.98677;3
LIGH;34.704;159195.685;5317.0;3
ACCE;34.708;159195.688;0.81403;5.41090;8.45632;3
LIGH;34.717;159195.698;5317.0;3
ACCE;34.718;159195.698;0.81403;5.40132;8.47547;3
MAGN;34.720;159195.701;12.65673;-41.40206;-11.98677;3
LIGH;34.724;159195.705;5317.0;3
ACCE;34.729;159195.708;0.83318;5.41090;8.43717;3
LIGH;34.737;159195.718;5317.0;3
ACCE;34.739;159195.718;0.90980;5.45878;8.38928;3
MAGN;34.740;159195.721;12.65673;-41.40206;-11.98677;3
LIGH;34.744;159195.725;5317.0;3
ACCE;34.748;159195.728;0.91937;5.45878;8.28394;3
LIGH;34.757;159195.738;5329.0;3
ACCE;34.758;159195.738;0.96726;5.44920;8.32224;3
MAGN;34.760;159195.741;12.62398;-41.12687;-12.21757;3
LIGH;34.765;159195.746;5329.0;3
ACCE;34.768;159195.748;0.98641;5.44920;8.25521;3
LIGH;34.775;159195.756;5329.0;3
ACCE;34.780;159195.758;1.00556;5.46836;8.31267;3
MAGN;34.780;159195.761;12.62398;-41.12687;-12.21757;3
LIGH;34.785;159195.766;5329.0;3
ACCE;34.788;159195.768;1.00556;5.46836;8.22648;3
SOUN;34.792;370.87;0.01132;55.06
LIGH;34.798;159195.778;5329.0;3
ACCE;34.799;159195.778;1.00556;5.47793;8.28394;3
MAGN;34.800;159195.781;12.62398;-41.12687;-12.21757;3
LIGH;34.805;159195.786;5329.0;3
ACCE;34.808;159195.788;0.93853;5.47793;8.26478;3
LIGH;34.817;159195.798;5329.0;3
ACCE;34.819;159195.798;0.90022;5.48751;8.36055;3
MAGN;34.820;159195.801;12.80185;-41.18796;-12.51560;3
LIGH;34.825;159195.806;5306.0;3
ACCE;34.828;159195.808;0.90022;5.43963;8.33182;3
LIGH;34.837;159195.818;5306.0;3
ACCE;34.839;159195.818;0.90022;5.41090;8.37013;3
MAGN;34.840;159195.821;12.80185;-41.18796;-12.51560;3
LIGH;34.845;159195.826;5306.0;3
ACCE;34.848;159195.828;0.88107;5.40132;8.23605;3
LIGH;34.857;159195.838;5306.0;3
ACCE;34.859;159195.838;0.87149;5.43963;8.29351;3
MAGN;34.860;159195.841;12.80185;-41.18796;-12.51560;3
LIGH;34.864;159195.846;5306.0;3
ACCE;34.868;159195.848;0.89064;5.43963;8.18817;3
LIGH;34.877;159195.858;5306.0;3
ACCE;34.880;159195.858;0.86191;5.45878;8.19775;3
MAGN;34.880;159195.861;12.52719;-41.39062;-12.24396;3
LIGH;34.885;159195.866;5329.0;3
ACCE;34.888;159195.868;0.84276;5.50666;8.16902;3
LIGH;34.898;159195.879;5329.0;3
ACCE;34.899;159195.878;0.82361;5.50666;8.31267;3
MAGN;34.900;159195.881;12.52719;-41.39062;-12.24396;3
LIGH;34.905;159195.886;5329.0;3
ACCE;34.908;159195.888;0.79487;5.47793;8.33182;3
LIGH;34.917;159195.898;5329.0;3
ACCE;34.918;159195.898;0.80445;5.43963;8.38928;3
MAGN;34.920;159195.901;12.52719;-41.39062;-12.24396;3
LIGH;34.925;159195.906;5329.0;3
ACCE;34.928;159195.908;0.77572;5.40132;8.38928;3
LIGH;34.935;159195.916;5329.0;3
ACCE;34.938;159195.918;0.77572;5.40132;8.45632;3
MAGN;34.940;159195.921;12.34817;-41.55534;-11.72113;3
LIGH;34.945;159195.926;5329.0;3
ACCE;34.948;159195.928;0.77572;5.41090;8.37013;3
LIGH;34.957;159195.938;5329.0;3
ACCE;34.960;159195.938;0.80445;5.43005;8.35098;3
MAGN;34.960;159195.941;12.34817;-41.55534;-11.72113;3
LIGH;34.964;159195.946;5329.0;3
ACCE;34.968;159195.948;0.82361;5.43963;8.27436;3
LIGH;34.977;159195.958;5329.0;3
ACCE;34.979;159195.958;0.81403;5.43005;8.35098;3
MAGN;34.980;159195.961;12.34817;-41.55534;-11.72113;3
LIGH;34.985;159195.966;5329.0;3
ACCE;34.988;159195.968;0.82361;5.46836;8.28394;3
LIGH;34.997;159195.978;5329.0;3
[truncated: 6,611,131 more chars]
