# Supplementary material for: Off-Line Evaluation of Mobile-Centric Indoor Positioning Systems: The Experiences from the 2017 IPIN Competition
Source: Sensors (Basel). 2018 Feb 6;18(2):487. doi: 10.3390/s18020487 (PMC5855053; doi:10.3390/s18020487)
Supplement: Supplementary file 2 [file sensors-18-00487-s002.zip › 02-Validation/UJIUB/logfile_UJIUB_R07-2017_A5.txt]

% LogFile created by the 'GetSensorData' App for Android.
% Date of creation: Tue Apr 11 10:34:59 GMT+02:00 2017
% Developed by LOPSI research group at CAR-CSIC, Spain (http://www.car.upm-csic.es/lopsi)
% Version 2.0 November 2016
% The 'GetSensorData' program stores information from Smartphone/Tablet internal sensors (Accelerometers, Gyroscopes, Magnetometers, Pressure, Ambient Light, Orientation, Sound level, GPS/GNSS positio, WiFi RSS, Cellular/GSM/3G signal strength,...) and also from external devices (e.g. RFCode RFID reader, XSens IMU or LPMS-B IMU)
%
% Phone used for this logfile:
% Manufacturer:            	samsung
% Model:                   	SM-A500FU
% API Android version:     	23
% Android version Release: 	6.0.1
%
% LogFile Data format:
% Accelerometer data: 	'ACCE;AppTimestamp(s);SensorTimestamp(s);Acc_X(m/s^2);Acc_Y(m/s^2);Acc_Z(m/s^2);Accuracy(integer)'
% Gyroscope data:     	'GYRO;AppTimestamp(s);SensorTimestamp(s);Gyr_X(rad/s);Gyr_Y(rad/s);Gyr_Z(rad/s);Accuracy(integer)'
% Magnetometer data:  	'MAGN;AppTimestamp(s);SensorTimestamp(s);Mag_X(uT);;Mag_Y(uT);Mag_Z(uT);Accuracy(integer)'
% Pressure data:      	'PRES;AppTimestamp(s);SensorTimestamp(s);Pres(mbar);Accuracy(integer)'
% Light data:         	'LIGH;AppTimestamp(s);SensorTimestamp(s);Light(lux);Accuracy(integer)'
% Proximity data:     	'PROX;AppTimestamp(s);SensorTimestamp(s);prox(?);Accuracy(integer)'
% Humidity data:      	'HUMI;AppTimestamp(s);SensorTimestamp(s);humi(Percentage);Accuracy(integer)'
% Temperature data:   	'TEMP;AppTimestamp(s);SensorTimestamp(s);temp(Celsius);Accuracy(integer)'
% Orientation data:   	'AHRS;AppTimestamp(s);SensorTimestamp(s);PitchX(deg);RollY(deg);YawZ(deg);RotVecX();RotVecY();RotVecZ();Accuracy(int)'
% GNSS/GPS data:      	'GNSS;AppTimestamp(s);SensorTimeStamp(s);Latit(deg);Long(deg);Altitude(m);Bearing(deg);Accuracy(m);Speed(m/s);SatInView;SatInUse'
% WIFI data:          	'WIFI;AppTimestamp(s);SensorTimeStamp(s);Name_SSID;MAC_BSSID;RSS(dBm);'
% Bluetooth data:     	'BLUE;AppTimestamp(s);Name;MAC_Address;RSS(dBm);'
% BLE 4.0 data:       	'BLE4;AppTimestamp(s);MajorID;MinorID;RSS(dBm);'
% Sound data:         	'SOUN;AppTimestamp(s);RMS;Pressure(Pa);SPL(dB);'
% RFID Reader data:   	'RFID;AppTimestamp(s);ReaderNumber(int);TagID(int);RSS_A(dBm);RSS_B(dBm);'
% IMU XSens data:     	'IMUX;AppTimestamp(s);SensorTimestamp(s);Counter;Acc_X(m/s^2);Acc_Y(m/s^2);Acc_Z(m/s^2);Gyr_X(rad/s);Gyr_Y(rad/s);Gyr_Z(rad/s);Mag_X(uT);;Mag_Y(uT);Mag_Z(uT);Roll(deg);Pitch(deg);Yaw(deg);Quat(1);Quat(2);Quat(3);Quat(4);Pressure(mbar);Temp(Celsius)'
% IMU LPMS-B data:    	'IMUL;AppTimestamp(s);SensorTimestamp(s);Counter;Acc_X(m/s^2);Acc_Y(m/s^2);Acc_Z(m/s^2);Gyr_X(rad/s);Gyr_Y(rad/s);Gyr_Z(rad/s);Mag_X(uT);;Mag_Y(uT);Mag_Z(uT);Roll(deg);Pitch(deg);Yaw(deg);Quat(1);Quat(2);Quat(3);Quat(4);Pressure(mbar);Temp(Celsius)'
% POSI Reference:    		'POSI;Timestamp(s);Counter;Latitude(degrees); Longitude(degrees);floor ID(0,1,2..4);Building ID(0,1,2..3);'
% 
% Note that there are two timestamps: 
%  -'AppTimestamp' is set by the Android App as data is read. It is not representative of when data is actually captured by the sensor (but has a common time reference for all sensors)
%  -'SensorTimestamp' is set by the sensor itself (the delta_time=SensorTimestamp(k)-SensorTimestamp(k-1) between two consecutive samples is an accurate estimate of the sampling interval). This timestamp is better for integrating inertial data. 

ACCE;0.027;231417.639;-1.06303;5.91847;8.69574;3
MAGN;0.028;231417.642;17.93423;-35.64484;5.96305;0
LIGH;0.028;231417.643;7479.0;3
LIGH;0.029;231417.647;7606.0;3
ACCE;0.029;231417.650;-0.73741;5.90889;8.99262;3
LIGH;0.031;231417.657;7606.0;3
ACCE;0.031;231417.658;-0.33519;5.43963;9.06924;3
MAGN;0.031;231417.661;17.93423;-35.64484;5.96305;0
LIGH;0.032;231417.665;7606.0;3
ACCE;0.032;231417.670;-0.37350;5.49709;8.93516;3
LIGH;0.035;231417.675;7606.0;3
ACCE;0.043;231417.678;-0.54588;5.43963;8.78193;3
MAGN;0.043;231417.681;17.93423;-35.64484;5.96305;0
LIGH;0.044;231417.685;7606.0;3
ACCE;0.075;231417.689;-0.75657;5.65032;8.39886;3
LIGH;0.075;231417.696;7606.0;3
ACCE;0.075;231417.698;-1.18752;5.65032;8.35098;3
MAGN;0.076;231417.701;18.90140;-35.83139;5.08469;0
LIGH;0.076;231417.707;7941.0;3
ACCE;0.076;231417.710;-1.30245;5.66947;8.23605;3
LIGH;0.076;231417.716;7941.0;3
ACCE;0.079;231417.718;-1.34075;5.65989;8.34140;3
MAGN;0.087;231417.723;18.90140;-35.83139;5.08469;0
LIGH;0.087;231417.726;7941.0;3
ACCE;0.091;231417.731;-1.23541;5.62159;8.29351;3
LIGH;0.094;231417.735;7941.0;3
ACCE;0.098;231417.738;-1.17795;5.64074;8.33182;3
MAGN;0.100;231417.741;18.90140;-35.83139;5.08469;0
LIGH;0.104;231417.745;7941.0;3
ACCE;0.108;231417.748;-1.13006;5.65989;8.23605;3
LIGH;0.115;231417.756;7941.0;3
ACCE;0.121;231417.759;-1.13006;5.65032;8.23605;3
MAGN;0.122;231417.763;19.69810;-34.91925;5.11777;0
LIGH;0.125;231417.766;8068.0;3
ACCE;0.137;231417.770;-1.10133;5.70778;8.09240;3
LIGH;0.138;231417.775;8068.0;3
ACCE;0.139;231417.779;-1.18752;5.78439;8.10198;3
MAGN;0.140;231417.781;19.69810;-34.91925;5.11777;0
LIGH;0.145;231417.786;8068.0;3
ACCE;0.150;231417.790;-1.18752;5.78439;8.00621;3
LIGH;0.154;231417.795;8068.0;3
ACCE;0.159;231417.798;-1.16837;5.77481;8.14986;3
MAGN;0.160;231417.801;19.69810;-34.91925;5.11777;0
LIGH;0.164;231417.806;8068.0;3
ACCE;0.171;231417.808;-1.15879;5.74608;8.27436;3
LIGH;0.175;231417.816;8068.0;3
ACCE;0.181;231417.818;-1.10133;5.67905;8.39886;3
MAGN;0.184;231417.825;19.47475;-35.60504;5.49589;0
ACCE;0.191;231417.828;-1.16837;5.78439;8.30309;3
LIGH;0.192;231417.833;8207.0;3
LIGH;0.195;231417.836;8207.0;3
ACCE;0.200;231417.840;-1.12049;5.63116;8.42759;3
MAGN;0.201;231417.842;19.47475;-35.60504;5.49589;0
LIGH;0.207;231417.849;8207.0;3
ACCE;0.211;231417.851;-1.07260;5.32470;8.20732;3
LIGH;0.216;231417.856;8207.0;3
ACCE;0.220;231417.858;-1.06303;5.31513;8.23605;3
MAGN;0.220;231417.861;19.47475;-35.60504;5.49589;0
LIGH;0.225;231417.866;8207.0;3
ACCE;0.232;231417.870;-1.11091;5.37259;8.02536;3
LIGH;0.235;231417.876;8207.0;3
ACCE;0.238;231417.878;-1.12049;5.44920;8.04452;3
MAGN;0.240;231417.881;19.08500;-36.42548;5.57611;0
LIGH;0.245;231417.886;8207.0;3
ACCE;0.250;231417.888;-0.94810;5.58328;8.24563;3
LIGH;0.257;231417.897;8727.0;3
ACCE;0.258;231417.898;-0.86191;5.57370;8.41801;3
MAGN;0.260;231417.901;19.08500;-36.42548;5.57611;0
LIGH;0.267;231417.908;8727.0;3
ACCE;0.269;231417.908;-0.78530;5.45878;8.39886;3
LIGH;0.275;231417.916;8727.0;3
SOUN;0.276;642.51;0.01961;59.83
ACCE;0.279;231417.918;-0.79487;5.38217;8.38928;3
LIGH;0.284;231417.926;8727.0;3
MAGN;0.289;231417.930;19.10902;-36.47889;5.16200;0
ACCE;0.290;231417.931;-0.97683;5.45878;8.26478;3
LIGH;0.294;231417.935;8727.0;3
ACCE;0.299;231417.938;-0.95768;5.56412;8.11156;3
GNSS;0.305;1491899699.000;39.993874;-0.073831;131.000;0.000;5.0;0.0;24;9
LIGH;0.319;231417.947;8727.0;3
ACCE;0.320;231417.948;-0.86191;5.69820;8.09240;3
MAGN;0.320;231417.952;19.10902;-36.47889;5.16200;0
LIGH;0.321;231417.956;10380.0;3
ACCE;0.321;231417.958;-0.79487;5.74608;8.05409;3
GNSS;0.322;1491899699.000;39.993874;-0.073831;131.000;0.000;5.0;0.0;24;9
LIGH;0.326;231417.966;10380.0;3
ACCE;0.333;231417.968;-0.27773;5.24809;8.20732;3
MAGN;0.335;231417.972;19.10902;-36.47889;5.16200;0
LIGH;0.336;231417.977;10380.0;3
ACCE;0.339;231417.979;-0.19154;4.84586;8.17859;3
LIGH;0.344;231417.985;10380.0;3
ACCE;0.350;231417.988;-0.38307;4.69264;8.31267;3
MAGN;0.350;231417.991;19.39461;-36.20530;3.94711;0
LIGH;0.354;231417.995;10380.0;3
ACCE;0.358;231417.998;-0.67038;4.82671;8.58082;3
LIGH;0.365;231418.006;10380.0;3
ACCE;0.370;231418.008;-0.88107;5.10444;8.97347;3
MAGN;0.371;231418.012;19.39461;-36.20530;3.94711;0
LIGH;0.374;231418.015;17883.0;3
ACCE;0.378;231418.018;-0.75657;5.11401;8.99262;3
LIGH;0.384;231418.025;17883.0;3
ACCE;0.390;231418.028;-0.62249;5.08528;8.87770;3
MAGN;0.391;231418.032;19.39461;-36.20530;3.94711;0
LIGH;0.394;231418.035;17883.0;3
ACCE;0.398;231418.038;-0.50757;5.12359;8.68616;3
LIGH;0.404;231418.045;17883.0;3
ACCE;0.410;231418.048;-0.38307;5.31513;8.96389;3
MAGN;0.411;231418.052;20.14005;-34.98087;3.15531;0
LIGH;0.414;231418.055;17883.0;3
ACCE;0.418;231418.058;-0.33519;5.23851;8.94474;3
LIGH;0.424;231418.065;17883.0;3
ACCE;0.429;231418.068;-0.22027;4.98952;8.90643;3
MAGN;0.430;231418.071;20.14005;-34.98087;3.15531;0
LIGH;0.434;231418.075;1988.0;3
ACCE;0.438;231418.078;0.27773;4.10845;8.19775;3
LIGH;0.444;231418.085;25166.0;3
MAGN;0.449;231418.090;20.14005;-34.98087;3.15531;0
ACCE;0.451;231418.091;0.23942;4.07014;8.20732;3
LIGH;0.454;231418.095;25166.0;3
ACCE;0.458;231418.098;0.02873;4.25210;8.36055;3
LIGH;0.464;231418.105;25166.0;3
ACCE;0.469;231418.108;-0.05746;4.39575;8.69574;3
MAGN;0.470;231418.111;20.75646;-33.54810;2.34541;0
LIGH;0.474;231418.115;25166.0;3
ACCE;0.478;231418.118;-0.80445;4.99909;9.05008;3
LIGH;0.484;231418.125;25166.0;3
ACCE;0.491;231418.128;-0.64165;5.21936;9.08839;3
MAGN;0.492;231418.132;20.75646;-33.54810;2.34541;0
LIGH;0.494;231418.135;18854.0;3
ACCE;0.498;231418.138;-0.28730;5.14275;8.97347;3
LIGH;0.504;231418.145;24634.0;3
ACCE;0.511;231418.148;0.18196;4.80756;9.19373;3
MAGN;0.512;231418.152;20.75646;-33.54810;2.34541;0
LIGH;0.514;231418.155;24634.0;3
ACCE;0.518;231418.158;0.25857;4.80756;9.22246;3
LIGH;0.524;231418.165;24634.0;3
ACCE;0.531;231418.168;0.18196;4.82671;9.26077;3
MAGN;0.532;231418.172;21.30667;-33.07439;1.15482;0
LIGH;0.534;231418.175;24634.0;3
ACCE;0.539;231418.178;0.01915;4.75967;8.87770;3
LIGH;0.544;231418.185;24634.0;3
ACCE;0.551;231418.191;-0.01915;4.58729;8.52336;3
LIGH;0.554;231418.196;24634.0;3
ACCE;0.559;231418.198;-0.01915;4.60644;8.48505;3
MAGN;0.560;231418.201;21.30667;-33.07439;1.15482;0
LIGH;0.564;231418.205;21582.0;3
ACCE;0.571;231418.211;-0.00958;4.55856;8.53294;3
LIGH;0.574;231418.215;21582.0;3
ACCE;0.579;231418.218;0.08619;4.45322;8.72447;3
MAGN;0.580;231418.221;21.39549;-32.37679;0.31326;0
LIGH;0.584;231418.225;21582.0;3
ACCE;0.588;231418.228;0.25857;4.05099;9.11712;3
LIGH;0.594;231418.235;21582.0;3
ACCE;0.599;231418.238;0.21069;3.93607;9.43316;3
MAGN;0.600;231418.241;21.39549;-32.37679;0.31326;0
LIGH;0.604;231418.245;21582.0;3
ACCE;0.611;231418.251;0.23942;4.08930;9.66300;3
LIGH;0.614;231418.256;21582.0;3
ACCE;0.619;231418.258;0.46926;4.63517;10.23761;3
MAGN;0.620;231418.261;21.39549;-32.37679;0.31326;0
LIGH;0.624;231418.265;20033.0;3
ACCE;0.628;231418.268;0.34477;3.92649;8.96389;3
LIGH;0.634;231418.275;20033.0;3
ACCE;0.641;231418.278;0.49799;3.89776;8.82024;3
MAGN;0.643;231418.283;21.50076;-30.98812;-2.11243;0
LIGH;0.645;231418.286;20033.0;3
ACCE;0.648;231418.288;0.53630;3.98395;8.71489;3
LIGH;0.654;231418.295;20033.0;3
ACCE;0.661;231418.298;0.69911;4.01268;8.85855;3
MAGN;0.662;231418.302;21.50076;-30.98812;-2.11243;0
LIGH;0.665;231418.306;20033.0;3
ACCE;0.668;231418.308;0.79487;3.90734;8.82982;3
LIGH;0.674;231418.315;20033.0;3
ACCE;0.681;231418.318;0.86191;3.67749;9.03093;3
MAGN;0.682;231418.322;21.50076;-30.98812;-2.11243;0
LIGH;0.685;231418.326;37246.0;3
ACCE;0.688;231418.328;0.88107;3.45723;9.31823;3
LIGH;0.694;231418.335;37246.0;3
ACCE;0.701;231418.338;0.90022;3.01669;9.88326;3
MAGN;0.702;231418.342;21.26882;-29.29873;-4.65252;0
LIGH;0.705;231418.346;37246.0;3
ACCE;0.708;231418.348;0.97683;2.92093;9.83538;3
LIGH;0.714;231418.355;37246.0;3
ACCE;0.721;231418.358;1.15879;3.00712;9.86411;3
MAGN;0.722;231418.362;21.26882;-29.29873;-4.65252;0
LIGH;0.725;231418.366;37246.0;3
ACCE;0.728;231418.368;1.48441;3.13162;9.73961;3
LIGH;0.734;231418.375;37246.0;3
ACCE;0.741;231418.378;2.01113;3.26569;9.82580;3
MAGN;0.742;231418.382;21.26882;-29.29873;-4.65252;0
LIGH;0.744;231418.386;42945.0;3
ACCE;0.748;231418.388;2.08774;3.08373;9.77792;3
LIGH;0.754;231418.395;42945.0;3
ACCE;0.759;231418.398;1.98240;2.88262;9.91199;3
MAGN;0.760;231418.401;20.78523;-27.96419;-6.94252;0
LIGH;0.764;231418.405;42945.0;3
ACCE;0.768;231418.408;1.77171;2.77727;9.71088;3
LIGH;0.774;231418.415;42945.0;3
ACCE;0.781;231418.418;0.85234;1.90578;9.46189;3
MAGN;0.782;231418.422;20.78523;-27.96419;-6.94252;0
LIGH;0.785;231418.426;42945.0;3
ACCE;0.788;231418.428;1.01514;1.74298;9.71088;3
LIGH;0.794;231418.435;42945.0;3
ACCE;0.801;231418.438;1.35991;1.82917;10.14184;3
MAGN;0.802;231418.442;20.78523;-27.96419;-6.94252;0
LIGH;0.805;231418.446;42298.0;3
ACCE;0.808;231418.448;1.78129;1.98240;10.18972;3
LIGH;0.814;231418.455;40448.0;3
ACCE;0.821;231418.458;1.91536;2.43251;10.33337;3
MAGN;0.822;231418.462;19.02563;-26.38662;-9.26531;0
LIGH;0.824;231418.466;40448.0;3
SOUN;0.827;1786.12;0.05451;68.71
ACCE;0.830;231418.468;1.88663;2.52828;10.63983;3
LIGH;0.834;231418.475;40448.0;3
ACCE;0.841;231418.478;1.85790;2.27928;10.75475;3
MAGN;0.842;231418.482;19.02563;-26.38662;-9.26531;0
LIGH;0.844;231418.486;40448.0;3
ACCE;0.848;231418.488;1.92494;2.28886;10.83137;3
LIGH;0.854;231418.495;40448.0;3
ACCE;0.861;231418.498;2.40378;3.24654;10.54406;3
MAGN;0.862;231418.502;19.02563;-26.38662;-9.26531;0
LIGH;0.865;231418.506;40448.0;3
ACCE;0.868;231418.508;2.72939;3.16992;9.98861;3
LIGH;0.874;231418.515;46540.0;3
ACCE;0.881;231418.518;2.69108;1.40779;9.57681;3
MAGN;0.882;231418.522;16.95256;-25.97883;-11.53178;0
LIGH;0.885;231418.526;46540.0;3
ACCE;0.888;231418.528;2.46124;0.91937;9.67257;3
LIGH;0.894;231418.535;46540.0;3
ACCE;0.901;231418.538;2.18351;0.88107;9.99819;3
MAGN;0.902;231418.542;16.95256;-25.97883;-11.53178;0
LIGH;0.905;231418.546;46540.0;3
ACCE;0.908;231418.548;1.69509;0.75657;10.32380;3
LIGH;0.914;231418.555;46540.0;3
ACCE;0.919;231418.558;1.55144;0.54588;10.65899;3
MAGN;0.920;231418.561;16.95256;-25.97883;-11.53178;0
LIGH;0.924;231418.565;46540.0;3
ACCE;0.928;231418.568;2.30801;0.89064;10.16099;3
LIGH;0.934;231418.575;51557.0;3
ACCE;0.941;231418.578;2.83473;1.29287;9.22246;3
MAGN;0.942;231418.582;13.78549;-25.86037;-12.84985;0
LIGH;0.945;231418.586;51557.0;3
ACCE;0.948;231418.588;3.16035;1.72383;8.62870;3
LIGH;0.954;231418.595;51557.0;3
ACCE;0.961;231418.598;3.53384;2.18351;8.67659;3
MAGN;0.962;231418.602;13.78549;-25.86037;-12.84985;0
LIGH;0.964;231418.606;51557.0;3
ACCE;0.968;231418.608;3.46680;1.99198;8.95431;3
LIGH;0.974;231418.615;51557.0;3
ACCE;0.981;231418.618;3.40934;1.87705;9.44273;3
MAGN;0.982;231418.622;13.78549;-25.86037;-12.84985;0
LIGH;0.985;231418.626;51557.0;3
ACCE;0.988;231418.628;3.50511;1.58017;9.78750;3
LIGH;0.994;231418.635;76203.0;3
ACCE;1.001;231418.638;3.45723;1.00556;9.50977;3
MAGN;1.002;231418.643;10.32309;-26.06192;-12.78736;0
LIGH;1.004;231418.646;76203.0;3
ACCE;1.008;231418.648;3.53384;0.94810;9.17458;3
LIGH;1.014;231418.655;76203.0;3
ACCE;1.021;231418.658;3.73495;0.92895;9.28950;3
MAGN;1.023;231418.662;10.32309;-26.06192;-12.78736;0
LIGH;1.025;231418.666;76203.0;3
ACCE;1.029;231418.669;3.86903;0.79487;9.50977;3
ACCE;1.047;231418.681;4.18506;0.61292;9.95030;3
MAGN;1.049;231418.688;10.32309;-26.06192;-12.78736;0
LIGH;1.050;231418.690;76203.0;3
ACCE;1.050;231418.690;4.41491;0.64165;9.90242;3
LIGH;1.053;231418.694;51164.0;3
LIGH;1.056;231418.697;94063.0;3
MAGN;1.059;231418.700;5.47501;-27.44032;-12.83643;0
ACCE;1.061;231418.701;4.63517;0.75657;9.70131;3
LIGH;1.065;231418.705;94063.0;3
ACCE;1.068;231418.708;4.81713;1.02472;9.07881;3
LIGH;1.074;231418.715;94063.0;3
ACCE;1.080;231418.718;5.40132;2.43251;6.83784;3
MAGN;1.080;231418.721;5.47501;-27.44032;-12.83643;0
LIGH;1.084;231418.725;94063.0;3
ACCE;1.088;231418.728;5.82270;2.93050;5.91847;3
LIGH;1.094;231418.735;94063.0;3
ACCE;1.100;231418.738;6.03339;3.33273;5.65032;3
MAGN;1.102;231418.743;5.47501;-27.44032;-12.83643;0
LIGH;1.105;231418.746;94063.0;3
ACCE;1.108;231418.748;6.25365;3.62961;5.44920;3
LIGH;1.114;231418.755;84827.0;3
ACCE;1.121;231418.758;6.65588;3.07416;6.05254;3
MAGN;1.122;231418.762;1.06716;-28.58724;-10.71087;0
LIGH;1.125;231418.766;150000.0;3
ACCE;1.128;231418.768;6.70376;2.90177;6.48350;3
LIGH;1.134;231418.775;150000.0;3
ACCE;1.141;231418.778;6.82826;2.81558;6.95276;3
MAGN;1.142;231418.782;1.06716;-28.58724;-10.71087;0
LIGH;1.145;231418.786;150000.0;3
ACCE;1.148;231418.788;7.09641;2.74854;7.03895;3
LIGH;1.154;231418.795;150000.0;3
ACCE;1.161;231418.798;6.99107;3.65834;5.42047;3
MAGN;1.162;231418.803;1.06716;-28.58724;-10.71087;0
LIGH;1.165;231418.806;150000.0;3
ACCE;1.168;231418.808;7.23049;3.66792;4.50110;3
LIGH;1.174;231418.815;150000.0;3
ACCE;1.181;231418.818;7.68060;3.59130;3.92649;3
MAGN;1.182;231418.822;-2.62970;-30.70112;-7.17561;0
LIGH;1.185;231418.826;150000.0;3
ACCE;1.188;231418.828;7.68060;3.59130;3.92649;3
LIGH;1.194;231418.835;150000.0;3
MAGN;1.199;231418.840;-2.62970;-30.70112;-7.17561;0
ACCE;1.201;231418.841;7.77637;3.16035;3.71580;3
LIGH;1.204;231418.845;150000.0;3
ACCE;1.208;231418.848;7.41245;2.98796;3.43807;3
LIGH;1.214;231418.855;150000.0;3
MAGN;1.219;231418.860;-2.62970;-30.70112;-7.17561;0
ACCE;1.221;231418.861;5.92804;4.75010;1.81002;3
LIGH;1.224;231418.865;150000.0;3
ACCE;1.228;231418.868;6.37815;5.43963;0.81403;3
LIGH;1.234;231418.875;150000.0;3
ACCE;1.239;231418.878;7.01980;5.75566;0.25857;3
MAGN;1.240;231418.881;-5.93520;-33.79770;-4.36050;0
LIGH;1.244;231418.885;150000.0;3
ACCE;1.248;231418.888;7.43160;6.30154;0.19154;3
LIGH;1.254;231418.895;150000.0;3
ACCE;1.261;231418.898;7.66145;6.79953;0.77572;3
MAGN;1.262;231418.902;-5.93520;-33.79770;-4.36050;0
LIGH;1.265;231418.906;150000.0;3
ACCE;1.268;231418.908;7.76679;6.40688;0.63207;3
SOUN;1.270;230.00;0.00702;50.91
LIGH;1.274;231418.915;150000.0;3
ACCE;1.279;231418.918;7.65187;6.07170;0.58419;3
MAGN;1.280;231418.921;-5.93520;-33.79770;-4.36050;0
LIGH;1.284;231418.925;150000.0;3
ACCE;1.292;231418.928;7.37414;5.98550;0.41180;3
LIGH;1.296;231418.937;150000.0;3
ACCE;1.299;231418.939;7.04853;6.09085;0.40223;3
MAGN;1.307;231418.946;-5.99074;-36.11053;-2.04225;0
GNSS;1.311;1491899700.000;39.993880;-0.073831;132.000;0.000;4.0;0.0;24;9
ACCE;1.316;231418.952;5.85143;6.16746;-0.60334;3
LIGH;1.319;231418.956;79925.0;3
GNSS;1.320;1491899700.000;39.993880;-0.073831;132.000;0.000;4.0;0.0;24;9
LIGH;1.323;231418.961;79925.0;3
ACCE;1.325;231418.959;5.19063;6.34942;-1.25456;3
MAGN;1.331;231418.964;-5.99074;-36.11053;-2.04225;0
LIGH;1.333;231418.969;79925.0;3
ACCE;1.335;231418.969;4.22337;7.09641;-1.49398;3
LIGH;1.337;231418.977;79925.0;3
ACCE;1.341;231418.979;4.05099;7.04853;-2.32716;3
MAGN;1.342;231418.982;-5.99074;-36.11053;-2.04225;0
LIGH;1.345;231418.987;79925.0;3
ACCE;1.351;231418.991;4.07972;7.21134;-2.81558;3
LIGH;1.354;231418.996;79925.0;3
ACCE;1.358;231418.998;4.07014;7.83383;-2.57616;3
WIFI;1.362;231418.932;WAP130;20:17:FF:FF:F1:30;-70
WIFI;1.362;231418.933;WAP123;20:17:FF:FF:F1:23;-71
WIFI;1.362;231418.933;WAP129;20:17:FF:FF:F1:29;-75
WIFI;1.362;231418.933;WAP114;20:17:FF:FF:F1:14;-71
WIFI;1.362;231418.933;WAP111;20:17:FF:FF:F1:11;-81
WIFI;1.362;231418.933;WAP267;20:17:FF:FF:F2:67;-79
WIFI;1.362;231418.933;WAP122;20:17:FF:FF:F1:22;-71
WIFI;1.362;231418.933;WAP318;20:17:FF:FF:F3:18;-71
WIFI;1.362;231418.933;WAP315;20:17:FF:FF:F3:15;-80
WIFI;1.362;231418.933;WAP108;20:17:FF:FF:F1:08;-83
WIFI;1.362;231418.933;WAP312;20:17:FF:FF:F3:12;-83
WIFI;1.362;231418.933;WAP165;20:17:FF:FF:F1:65;-80
WIFI;1.362;231418.933;WAP067;20:17:FF:FF:F0:67;-81
WIFI;1.362;231418.933;WAP180;20:17:FF:FF:F1:80;-82
WIFI;1.362;231418.933;WAP070;20:17:FF:FF:F0:70;-84
WIFI;1.362;231418.933;WAP015;20:17:FF:FF:F0:15;-79
WIFI;1.362;231418.933;WAP116;20:17:FF:FF:F1:16;-89
WIFI;1.362;231418.933;WAP272;20:17:FF:FF:F2:72;-83
WIFI;1.362;231418.933;WAP320;20:17:FF:FF:F3:20;-89
WIFI;1.362;231418.933;WAP266;20:17:FF:FF:F2:66;-89
WIFI;1.362;231418.933;WAP105;20:17:FF:FF:F1:05;-89
WIFI;1.362;231418.933;WAP211;20:17:FF:FF:F2:11;-88
WIFI;1.362;231418.933;WAP044;20:17:FF:FF:F0:44;-88
WIFI;1.362;231418.933;WAP132;20:17:FF:FF:F1:32;-89
WIFI;1.362;231418.933;WAP309;20:17:FF:FF:F3:09;-88
WIFI;1.362;231418.933;WAP280;20:17:FF:FF:F2:80;-93
WIFI;1.362;231418.933;WAP146;20:17:FF:FF:F1:46;-91
LIGH;1.377;231419.010;40090.0;3
ACCE;1.378;231419.008;4.11803;8.11156;-3.06458;3
MAGN;1.378;231419.014;-3.69563;-39.17051;-0.63651;0
LIGH;1.378;231419.016;40090.0;3
ACCE;1.379;231419.018;3.92649;8.11156;-3.56257;3
LIGH;1.387;231419.028;40090.0;3
ACCE;1.388;231419.028;3.20823;8.45632;-3.74453;3
MAGN;1.391;231419.032;-3.69563;-39.17051;-0.63651;0
LIGH;1.394;231419.035;40090.0;3
ACCE;1.398;231419.038;2.57616;9.03093;-4.19464;3
LIGH;1.404;231419.045;40090.0;3
ACCE;1.409;231419.048;2.14520;9.39485;-4.80756;3
MAGN;1.410;231419.051;-3.69563;-39.17051;-0.63651;0
LIGH;1.414;231419.055;40090.0;3
ACCE;1.418;231419.058;1.02472;9.59596;-4.70221;3
LIGH;1.424;231419.065;67498.0;3
ACCE;1.431;231419.068;0.80445;9.12670;-4.89375;3
MAGN;1.432;231419.072;1.18988;-39.81346;1.36547;0
LIGH;1.434;231419.075;10438.0;3
ACCE;1.438;231419.078;0.60334;8.76278;-5.40132;3
LIGH;1.444;231419.085;10438.0;3
ACCE;1.451;231419.088;-0.45969;8.58082;-5.18105;3
MAGN;1.452;231419.092;1.18988;-39.81346;1.36547;0
LIGH;1.454;231419.096;10438.0;3
ACCE;1.458;231419.098;-0.89064;8.17859;-5.20978;3
LIGH;1.464;231419.105;10438.0;3
ACCE;1.471;231419.108;-1.23541;7.77637;-5.16190;3
MAGN;1.472;231419.112;1.18988;-39.81346;1.36547;0
LIGH;1.474;231419.115;10438.0;3
ACCE;1.478;231419.118;-1.57060;7.68060;-4.96079;3
LIGH;1.484;231419.125;10438.0;3
ACCE;1.491;231419.128;-1.98240;7.59441;-5.26724;3
MAGN;1.492;231419.133;6.62558;-39.57044;2.83821;0
LIGH;1.494;231419.136;6566.0;3
ACCE;1.498;231419.138;-2.60489;7.57525;-5.62159;3
LIGH;1.504;231419.145;6566.0;3
ACCE;1.511;231419.148;-3.04542;7.68060;-5.24809;3
MAGN;1.512;231419.152;6.62558;-39.57044;2.83821;0
LIGH;1.514;231419.155;6566.0;3
ACCE;1.518;231419.158;-3.70622;7.40287;-5.28640;3
LIGH;1.524;231419.165;6566.0;3
ACCE;1.531;231419.168;-5.02782;6.50265;-5.61201;3
MAGN;1.533;231419.172;6.62558;-39.57044;2.83821;0
LIGH;1.534;231419.175;6566.0;3
ACCE;1.538;231419.178;-5.98550;6.25365;-5.85143;3
LIGH;1.544;231419.185;6566.0;3
ACCE;1.551;231419.188;-6.68461;5.96635;-5.56412;3
LIGH;1.555;231419.196;4843.0;3
ACCE;1.559;231419.198;-7.00065;5.59285;-5.71735;3
MAGN;1.560;231419.201;12.47216;-38.36518;4.90569;0
LIGH;1.564;231419.205;4843.0;3
ACCE;1.568;231419.208;-7.62314;5.59285;-6.31112;3
LIGH;1.574;231419.215;4843.0;3
ACCE;1.579;231419.218;-7.59441;5.88016;-6.15789;3
MAGN;1.580;231419.221;12.47216;-38.36518;4.90569;0
LIGH;1.584;231419.225;4843.0;3
ACCE;1.591;231419.231;-7.57525;6.03339;-6.27281;3
LIGH;1.594;231419.236;4843.0;3
ACCE;1.599;231419.238;-7.92002;5.92804;-6.24408;3
MAGN;1.600;231419.241;12.47216;-38.36518;4.90569;0
LIGH;1.604;231419.245;4843.0;3
ACCE;1.611;231419.251;-8.74362;5.18105;-5.80354;3
LIGH;1.614;231419.255;4046.0;3
ACCE;1.619;231419.258;-8.97347;4.62560;-5.51624;3
MAGN;1.620;231419.261;19.00125;-35.64548;4.82836;0
LIGH;1.624;231419.265;4046.0;3
ACCE;1.631;231419.271;-9.10754;4.04141;-5.06613;3
LIGH;1.634;231419.276;4046.0;3
ACCE;1.639;231419.278;-8.37971;3.72538;-4.21380;3
MAGN;1.640;231419.281;19.00125;-35.64548;4.82836;0
LIGH;1.644;231419.285;4046.0;3
ACCE;1.650;231419.288;-8.09240;3.90734;-3.77326;3
LIGH;1.654;231419.295;4046.0;3
ACCE;1.658;231419.298;-8.16902;4.07972;-3.54342;3
LIGH;1.664;231419.305;4046.0;3
ACCE;1.671;231419.308;-8.88728;3.90734;-3.20823;3
MAGN;1.674;231419.312;24.03498;-32.23808;1.49656;0
LIGH;1.675;231419.317;3398.0;3
ACCE;1.678;231419.318;-8.88728;3.90734;-3.20823;3
LIGH;1.684;231419.325;3398.0;3
ACCE;1.691;231419.328;-9.21289;3.24654;-2.80600;3
MAGN;1.692;231419.333;24.03498;-32.23808;1.49656;0
LIGH;1.695;231419.336;3398.0;3
ACCE;1.698;231419.338;-9.35654;2.91135;-2.84431;3
LIGH;1.704;231419.345;3398.0;3
ACCE;1.712;231419.348;-9.38527;2.68151;-2.00155;3
MAGN;1.713;231419.353;24.03498;-32.23808;1.49656;0
SOUN;1.714;930.96;0.02841;63.05
LIGH;1.716;231419.357;3398.0;3
ACCE;1.718;231419.358;-9.06924;2.45166;-1.72383;3
LIGH;1.724;231419.365;3398.0;3
ACCE;1.729;231419.368;-8.84897;2.18351;-1.55144;3
MAGN;1.730;231419.371;26.67689;-30.45921;0.07967;0
LIGH;1.734;231419.375;3121.0;3
ACCE;1.738;231419.378;-8.78193;2.26970;-1.45567;3
LIGH;1.744;231419.385;3121.0;3
ACCE;1.751;231419.388;-8.56167;2.38462;-1.69509;3
MAGN;1.752;231419.392;26.67689;-30.45921;0.07967;0
LIGH;1.755;231419.396;3121.0;3
ACCE;1.758;231419.398;-8.16902;2.53785;-1.81002;3
LIGH;1.764;231419.405;3121.0;3
ACCE;1.771;231419.408;-7.90087;2.80600;-1.63763;3
MAGN;1.772;231419.412;26.67689;-30.45921;0.07967;0
LIGH;1.775;231419.416;3121.0;3
ACCE;1.778;231419.418;-7.75721;2.87304;-1.58975;3
LIGH;1.784;231419.425;3121.0;3
ACCE;1.794;231419.428;-7.39329;2.45166;-1.26414;3
MAGN;1.796;231419.435;28.00334;-29.71248;0.60008;0
LIGH;1.798;231419.439;3259.0;3
ACCE;1.799;231419.439;-7.18261;2.24097;-1.33118;3
LIGH;1.804;231419.445;3259.0;3
ACCE;1.811;231419.448;-7.12514;2.11647;-1.26414;3
MAGN;1.812;231419.453;28.00334;-29.71248;0.60008;0
LIGH;1.815;231419.456;3259.0;3
ACCE;1.818;231419.458;-7.23049;1.98240;-1.43652;3
LIGH;1.824;231419.465;3259.0;3
ACCE;1.836;231419.468;-7.64229;2.25055;-1.91536;3
MAGN;1.836;231419.473;28.00334;-29.71248;0.60008;0
LIGH;1.837;231419.477;3259.0;3
ACCE;1.838;231419.478;-7.76679;2.32716;-2.13563;3
LIGH;1.844;231419.485;3259.0;3
ACCE;1.851;231419.489;-7.66145;2.31759;-2.40378;3
MAGN;1.853;231419.493;27.91585;-31.03875;1.84167;0
LIGH;1.855;231419.496;3259.0;3
ACCE;1.858;231419.498;-7.32626;2.29843;-2.87304;3
LIGH;1.864;231419.505;3814.0;3
ACCE;1.871;231419.508;-6.82826;2.60489;-4.12760;3
MAGN;1.872;231419.513;27.91585;-31.03875;1.84167;0
LIGH;1.875;231419.516;3814.0;3
ACCE;1.878;231419.518;-6.58884;3.00712;-4.83629;3
LIGH;1.884;231419.525;3814.0;3
ACCE;1.889;231419.528;-6.49307;3.61046;-5.39174;3
MAGN;1.890;231419.531;27.91585;-31.03875;1.84167;0
LIGH;1.894;231419.535;3814.0;3
ACCE;1.898;231419.538;-6.36858;4.06057;-5.92804;3
LIGH;1.904;231419.545;3814.0;3
ACCE;1.909;231419.548;-5.40132;3.55300;-6.34942;3
MAGN;1.910;231419.551;25.88524;-32.85426;7.10500;0
LIGH;1.914;231419.555;3814.0;3
ACCE;1.920;231419.558;-4.92248;2.87304;-6.61757;3
LIGH;1.924;231419.565;4878.0;3
ACCE;1.929;231419.568;-4.57771;2.55701;-6.60800;3
MAGN;1.930;231419.571;25.88524;-32.85426;7.10500;0
LIGH;1.934;231419.575;4878.0;3
ACCE;1.941;231419.581;-4.74052;2.46124;-7.97748;3
LIGH;1.944;231419.585;4878.0;3
ACCE;1.949;231419.588;-4.72137;2.67193;-9.02135;3
MAGN;1.950;231419.591;25.88524;-32.85426;7.10500;0
LIGH;1.954;231419.595;4878.0;3
ACCE;1.961;231419.601;-4.61602;3.47638;-10.07480;3
LIGH;1.965;231419.606;4878.0;3
ACCE;1.969;231419.608;-4.27126;4.22337;-10.95587;3
MAGN;1.970;231419.611;19.34588;-34.98945;13.04367;0
LIGH;1.974;231419.615;4878.0;3
ACCE;1.981;231419.621;-2.85389;4.45322;-11.36767;3
LIGH;1.984;231419.626;6161.0;3
ACCE;1.989;231419.628;-2.11647;3.75411;-10.49618;3
MAGN;1.990;231419.631;19.34588;-34.98945;13.04367;0
LIGH;1.994;231419.635;6161.0;3
ACCE;2.000;231419.638;-1.31202;2.64320;-9.86411;3
LIGH;2.004;231419.645;6161.0;3
ACCE;2.009;231419.648;-0.22027;2.03986;-9.24162;3
MAGN;2.010;231419.651;19.34588;-34.98945;13.04367;0
LIGH;2.014;231419.655;6161.0;3
ACCE;2.020;231419.658;1.39821;2.11647;-8.92558;3
ACCE;2.039;231419.668;4.23295;2.71024;-9.35654;3
LIGH;2.041;231419.673;6161.0;3
MAGN;2.041;231419.675;5.84071;-36.22133;19.06580;0
LIGH;2.042;231419.679;6161.0;3
ACCE;2.044;231419.682;4.94163;1.70467;-8.54251;3
LIGH;2.050;231419.689;6577.0;3
ACCE;2.051;231419.689;4.94163;1.70467;-8.54251;3
MAGN;2.052;231419.692;5.84071;-36.22133;19.06580;0
LIGH;2.057;231419.695;6577.0;3
ACCE;2.059;231419.699;6.06212;2.51870;-9.65342;3
LIGH;2.066;231419.707;6577.0;3
ACCE;2.069;231419.708;6.27281;3.14119;-9.75877;3
MAGN;2.070;231419.711;5.84071;-36.22133;19.06580;0
LIGH;2.074;231419.715;6577.0;3
ACCE;2.081;231419.718;6.32069;3.24654;-9.50019;3
LIGH;2.084;231419.726;6577.0;3
ACCE;2.090;231419.729;7.08684;2.91135;-8.00621;3
MAGN;2.091;231419.731;-8.65125;-35.73364;20.47599;0
LIGH;2.094;231419.735;6577.0;3
ACCE;2.101;231419.738;7.34541;2.89220;-7.56568;3
LIGH;2.104;231419.745;6392.0;3
ACCE;2.109;231419.748;7.50822;2.74854;-6.93361;3
MAGN;2.110;231419.751;-8.65125;-35.73364;20.47599;0
LIGH;2.116;231419.757;7063.0;3
ACCE;2.120;231419.758;7.85298;2.51870;-6.32069;3
LIGH;2.124;231419.765;7063.0;3
ACCE;2.129;231419.768;8.85855;2.42293;-4.97036;3
MAGN;2.130;231419.771;-8.65125;-35.73364;20.47599;0
LIGH;2.135;231419.776;7063.0;3
ACCE;2.140;231419.778;9.40442;2.40378;-4.52983;3
LIGH;2.144;231419.785;7063.0;3
ACCE;2.150;231419.788;10.18972;2.32716;-3.94564;3
MAGN;2.150;231419.791;-20.25001;-35.96648;16.71233;0
LIGH;2.154;231419.795;7063.0;3
ACCE;2.160;231419.798;11.03248;2.28886;-3.77326;3
LIGH;2.165;231419.806;7063.0;3
ACCE;2.169;231419.808;11.99016;2.40378;-3.70622;3
MAGN;2.171;231419.812;-20.25001;-35.96648;16.71233;0
LIGH;2.176;231419.817;13143.0;3
ACCE;2.182;231419.821;11.85609;2.60489;-3.94564;3
LIGH;2.185;231419.826;13143.0;3
ACCE;2.191;231419.828;11.63582;2.74854;-3.79242;3
MAGN;2.192;231419.832;-20.25001;-35.96648;16.71233;0
LIGH;2.195;231419.836;13143.0;3
ACCE;2.201;231419.838;11.46344;2.74854;-3.57215;3
LIGH;2.204;231419.845;13143.0;3
ACCE;2.209;231419.848;10.48660;2.44209;-2.65278;3
MAGN;2.210;231419.851;-25.80990;-35.13720;9.25332;1
LIGH;2.216;231419.857;13143.0;3
ACCE;2.218;231419.858;9.95988;2.52828;-2.35589;3
LIGH;2.224;231419.865;13143.0;3
ACCE;2.231;231419.868;9.54808;2.76770;-1.94409;3
MAGN;2.233;231419.871;-25.80990;-35.13720;9.25332;1
LIGH;2.234;231419.876;58262.0;3
ACCE;2.240;231419.878;9.27993;2.82516;-1.57060;3
LIGH;2.244;231419.885;58262.0;3
ACCE;2.249;231419.888;9.46189;2.54743;-0.00958;3
MAGN;2.251;231419.892;-25.80990;-35.13720;9.25332;1
LIGH;2.254;231419.895;58262.0;3
ACCE;2.260;231419.898;9.27035;2.66235;0.86191;3
SOUN;2.263;227.56;0.00694;50.81
LIGH;2.266;231419.906;58262.0;3
ACCE;2.269;231419.908;8.88728;2.81558;1.78129;3
MAGN;2.270;231419.911;-24.66594;-34.71700;-2.21700;1
LIGH;2.274;231419.915;58262.0;3
ACCE;2.280;231419.918;8.37971;2.83473;2.53785;3
LIGH;2.285;231419.926;58262.0;3
ACCE;2.289;231419.928;7.34541;2.77727;3.74453;3
MAGN;2.290;231419.931;-24.66594;-34.71700;-2.21700;1
LIGH;2.294;231419.935;150000.0;3
ACCE;2.301;231419.938;6.73250;2.86347;3.84030;3
LIGH;2.307;231419.946;150000.0;3
ACCE;2.314;231419.949;6.30154;3.06458;3.93607;3
MAGN;2.320;231419.952;-24.66594;-34.71700;-2.21700;1
ACCE;2.321;231419.959;5.53539;3.26569;3.76368;3
LIGH;2.324;231419.962;150000.0;3
GNSS;2.325;1491899701.000;39.993882;-0.073829;132.000;336.800;4.0;0.2;24;9
LIGH;2.331;231419.971;150000.0;3
GNSS;2.333;1491899701.000;39.993882;-0.073829;132.000;336.800;4.0;0.2;24;9
ACCE;2.339;231419.969;4.02226;3.26569;3.67749;3
MAGN;2.340;231419.978;-17.34277;-34.19523;-12.34246;1
ACCE;2.340;231419.979;4.02226;3.26569;3.67749;3
LIGH;2.343;231419.984;150000.0;3
LIGH;2.346;231419.987;150000.0;3
ACCE;2.349;231419.988;3.66792;3.03585;3.89776;3
LIGH;2.354;231419.995;150000.0;3
ACCE;2.358;231419.998;3.13162;3.06458;4.69264;3
MAGN;2.361;231420.002;-17.34277;-34.19523;-12.34246;1
LIGH;2.364;231420.005;150000.0;3
ACCE;2.368;231420.008;2.96881;3.03585;5.12359;3
LIGH;2.374;231420.015;150000.0;3
ACCE;2.379;231420.018;2.84431;2.98796;5.66947;3
MAGN;2.380;231420.021;-17.34277;-34.19523;-12.34246;1
LIGH;2.384;231420.025;150000.0;3
ACCE;2.388;231420.028;2.71024;2.77727;5.89931;3
LIGH;2.394;231420.035;150000.0;3
ACCE;2.400;231420.038;1.58975;2.53785;6.17704;3
MAGN;2.401;231420.042;-5.74439;-31.27578;-20.04412;1
LIGH;2.404;231420.045;150000.0;3
ACCE;2.408;231420.048;0.84276;2.48039;6.68461;3
LIGH;2.414;231420.055;150000.0;3
ACCE;2.420;231420.058;0.23942;2.24097;7.56568;3
MAGN;2.421;231420.062;-5.74439;-31.27578;-20.04412;1
LIGH;2.424;231420.065;60447.0;3
ACCE;2.428;231420.068;-0.07661;1.74298;8.08282;3
LIGH;2.434;231420.075;60447.0;3
ACCE;2.440;231420.078;-0.22027;0.27773;9.24162;3
MAGN;2.443;231420.084;-5.74439;-31.27578;-20.04412;1
LIGH;2.445;231420.086;60447.0;3
ACCE;2.448;231420.088;-0.05746;-0.25857;9.97903;3
LIGH;2.454;231420.095;60447.0;3
ACCE;2.461;231420.098;-0.07661;-0.37350;10.76433;3
MAGN;2.462;231420.102;6.58079;-26.44585;-25.24707;1
LIGH;2.464;231420.105;60447.0;3
ACCE;2.468;231420.108;-0.07661;-0.37350;10.76433;3
LIGH;2.474;231420.115;60447.0;3
ACCE;2.481;231420.118;-0.46926;-0.68953;9.58638;3
MAGN;2.482;231420.122;6.58079;-26.44585;-25.24707;1
LIGH;2.484;231420.125;23871.0;3
ACCE;2.488;231420.128;-0.68953;-1.06303;9.13627;3
LIGH;2.494;231420.135;23871.0;3
ACCE;2.500;231420.138;-0.72784;-1.51314;9.43316;3
MAGN;2.502;231420.143;6.58079;-26.44585;-25.24707;1
LIGH;2.505;231420.146;23871.0;3
ACCE;2.508;231420.148;-0.84276;-2.18351;10.17057;3
LIGH;2.514;231420.155;23871.0;3
ACCE;2.520;231420.158;-0.89064;-2.27928;10.01734;3
LIGH;2.524;231420.165;23871.0;3
ACCE;2.529;231420.168;-1.00556;-2.31759;9.61511;3
MAGN;2.530;231420.171;15.40002;-19.98945;-29.00072;1
LIGH;2.534;231420.175;23871.0;3
ACCE;2.538;231420.178;-0.95768;-2.33674;9.34696;3
LIGH;2.544;231420.185;4728.0;3
ACCE;2.549;231420.188;-0.51715;-3.06458;9.38527;3
MAGN;2.550;231420.191;15.40002;-19.98945;-29.00072;1
LIGH;2.554;231420.195;4728.0;3
ACCE;2.559;231420.198;-0.52672;-3.09331;8.80109;3
LIGH;2.564;231420.205;4728.0;3
MAGN;2.569;231420.210;15.40002;-19.98945;-29.00072;1
ACCE;2.571;231420.211;-0.38307;-3.15077;8.63828;3
LIGH;2.574;231420.215;4728.0;3
ACCE;2.578;231420.218;0.00958;-3.39977;8.51378;3
LIGH;2.584;231420.225;4728.0;3
MAGN;2.589;231420.230;21.91355;-12.71000;-32.70866;1
ACCE;2.591;231420.231;0.09577;-3.75411;8.91601;3
LIGH;2.594;231420.236;4728.0;3
ACCE;2.598;231420.238;-0.06704;-3.98395;9.33739;3
LIGH;2.604;231420.245;5467.0;3
MAGN;2.609;231420.250;21.91355;-12.71000;-32.70866;1
ACCE;2.611;231420.251;-0.33519;-4.25210;9.94073;3
LIGH;2.614;231420.255;5467.0;3
ACCE;2.618;231420.258;-0.45011;-4.57771;10.20888;3
LIGH;2.624;231420.265;5467.0;3
ACCE;2.631;231420.268;-0.05746;-5.13317;10.09395;3
MAGN;2.632;231420.273;21.91355;-12.71000;-32.70866;1
LIGH;2.635;231420.276;5467.0;3
ACCE;2.638;231420.278;0.27773;-5.20978;9.42358;3
LIGH;2.644;231420.285;5467.0;3
ACCE;2.651;231420.288;1.22583;-4.88417;8.61913;3
MAGN;2.652;231420.292;26.84413;-3.91484;-34.82514;3
LIGH;2.655;231420.296;5467.0;3
ACCE;2.658;231420.298;1.22583;-4.88417;8.61913;3
LIGH;2.664;231420.305;3722.0;3
ACCE;2.671;231420.308;2.28886;-5.81312;9.32781;3
MAGN;2.672;231420.312;26.84413;-3.91484;-34.82514;3
LIGH;2.674;231420.316;3722.0;3
ACCE;2.678;231420.318;2.30801;-6.40688;9.50977;3
LIGH;2.684;231420.325;3722.0;3
ACCE;2.691;231420.328;1.31202;-7.23049;9.42358;3
MAGN;2.692;231420.332;26.84413;-3.91484;-34.82514;3
LIGH;2.695;231420.336;3722.0;3
ACCE;2.698;231420.338;0.26815;-7.58483;9.94073;3
LIGH;2.704;231420.345;3722.0;3
ACCE;2.709;231420.348;0.29688;-7.94875;10.61110;3
MAGN;2.710;231420.351;27.50539;6.63589;-37.04639;3
LIGH;2.714;231420.355;3722.0;3
ACCE;2.718;231420.358;0.46926;-7.44118;10.35253;3
LIGH;2.724;231420.365;2959.0;3
ACCE;2.731;231420.368;1.53229;-6.61757;9.88326;3
MAGN;2.732;231420.372;27.50539;6.63589;-37.04639;3
LIGH;2.735;231420.376;2959.0;3
ACCE;2.738;231420.378;1.80044;-6.86657;9.54808;3
LIGH;2.744;231420.385;2959.0;3
ACCE;2.751;231420.388;1.99198;-7.23049;9.04051;3
MAGN;2.752;231420.393;27.50539;6.63589;-37.04639;3
LIGH;2.755;231420.396;2959.0;3
ACCE;2.758;231420.398;2.20267;-7.54652;8.91601;3
LIGH;2.764;231420.405;2959.0;3
ACCE;2.771;231420.408;2.92093;-8.16902;9.92157;3
MAGN;2.772;231420.412;24.33971;14.71072;-39.16983;3
LIGH;2.775;231420.416;2959.0;3
ACCE;2.778;231420.418;3.72538;-8.56167;9.90242;3
LIGH;2.784;231420.425;2890.0;3
ACCE;2.791;231420.428;4.72137;-8.77236;9.95030;3
MAGN;2.792;231420.433;24.33971;14.71072;-39.16983;3
LIGH;2.795;231420.436;3086.0;3
ACCE;2.798;231420.438;5.65989;-8.76278;9.90242;3
LIGH;2.804;231420.445;3086.0;3
ACCE;2.811;231420.448;6.36858;-7.84340;9.07881;3
MAGN;2.812;231420.452;24.33971;14.71072;-39.16983;3
SOUN;2.814;1796.05;0.05481;68.76
LIGH;2.816;231420.456;3086.0;3
ACCE;2.818;231420.458;6.25365;-7.16345;8.61913;3
LIGH;2.824;231420.465;3086.0;3
ACCE;2.831;231420.468;6.13873;-6.77080;7.70933;3
MAGN;2.833;231420.472;15.47539;20.24756;-40.65019;3
LIGH;2.835;231420.476;3086.0;3
ACCE;2.838;231420.478;6.18662;-6.27281;6.77080;3
LIGH;2.844;231420.485;3086.0;3
ACCE;2.852;231420.488;6.78038;-5.32470;6.38773;3
MAGN;2.854;231420.495;15.47539;20.24756;-40.65019;3
LIGH;2.856;231420.497;3548.0;3
ACCE;2.858;231420.498;7.34541;-4.97036;6.30154;3
LIGH;2.864;231420.505;3548.0;3
ACCE;2.869;231420.508;7.85298;-4.58729;6.22492;3
MAGN;2.870;231420.511;15.47539;20.24756;-40.65019;3
LIGH;2.874;231420.515;3548.0;3
ACCE;2.878;231420.518;8.14986;-4.09887;6.02381;3
LIGH;2.884;231420.525;3548.0;3
ACCE;2.891;231420.528;8.43717;-3.15077;5.71735;3
MAGN;2.894;231420.535;4.17006;20.95568;-41.60853;3
LIGH;2.896;231420.537;3548.0;3
ACCE;2.898;231420.538;8.72447;-2.71024;5.69820;3
LIGH;2.904;231420.545;3548.0;3
ACCE;2.910;231420.548;8.80109;-2.05901;5.54497;3
MAGN;2.913;231420.554;4.17006;20.95568;-41.60853;3
LIGH;2.915;231420.557;4150.0;3
ACCE;2.918;231420.558;8.89685;-1.51314;4.93206;3
LIGH;2.924;231420.565;4150.0;3
MAGN;2.929;231420.570;4.17006;20.95568;-41.60853;3
ACCE;2.931;231420.571;9.02135;-0.51715;4.23295;3
LIGH;2.934;231420.575;4150.0;3
ACCE;2.938;231420.578;9.22246;-0.08619;4.27126;3
LIGH;2.944;231420.585;4150.0;3
MAGN;2.949;231420.590;-8.57600;15.32160;-40.43310;3
ACCE;2.951;231420.591;9.59596;0.71826;3.88818;3
LIGH;2.954;231420.595;4150.0;3
ACCE;2.958;231420.598;9.59596;0.71826;3.88818;3
LIGH;2.964;231420.605;4150.0;3
ACCE;2.971;231420.608;9.94073;1.42694;3.58173;3
MAGN;2.972;231420.612;-8.57600;15.32160;-40.43310;3
LIGH;2.975;231420.616;4358.0;3
ACCE;2.978;231420.618;10.08438;1.46525;3.52426;3
LIGH;2.984;231420.625;4358.0;3
ACCE;2.991;231420.628;10.58237;1.36948;3.72538;3
MAGN;2.992;231420.633;-8.57600;15.32160;-40.43310;3
LIGH;2.995;231420.636;4358.0;3
ACCE;2.998;231420.638;10.61110;1.58017;3.75411;3
LIGH;3.004;231420.645;4358.0;3
ACCE;3.011;231420.648;10.49618;1.81959;3.81157;3
MAGN;3.012;231420.653;-19.01520;6.12451;-38.21118;3
LIGH;3.015;231420.656;4358.0;3
ACCE;3.018;231420.658;10.18972;2.17394;3.51469;3
LIGH;3.024;231420.665;4358.0;3
ACCE;3.032;231420.668;9.58638;2.60489;3.09331;3
MAGN;3.034;231420.671;-19.01520;6.12451;-38.21118;3
LIGH;3.037;231420.677;3895.0;3
ACCE;3.043;231420.678;7.87214;4.17549;1.87705;3
LIGH;3.044;231420.686;3895.0;3
ACCE;3.052;231420.688;6.91445;5.11401;1.54187;3
MAGN;3.053;231420.693;-19.01520;6.12451;-38.21118;3
LIGH;3.055;231420.696;3895.0;3
ACCE;3.058;231420.698;6.11958;5.94720;0.75657;3
LIGH;3.064;231420.705;3895.0;3
ACCE;3.071;231420.708;5.21936;7.44118;0.03831;3
MAGN;3.072;231420.713;-25.02704;-6.67102;-34.18806;3
LIGH;3.075;231420.716;3895.0;3
ACCE;3.078;231420.718;5.13317;7.72848;-0.10534;3
LIGH;3.084;231420.725;3895.0;3
ACCE;3.091;231420.728;4.94163;7.75721;0.03831;3
MAGN;3.093;231420.733;-25.02704;-6.67102;-34.18806;3
LIGH;3.095;231420.736;4704.0;3
ACCE;3.098;231420.738;4.73094;7.60398;0.13408;3
LIGH;3.104;231420.745;3040.0;3
ACCE;3.111;231420.748;3.75411;7.29753;0.03831;3
MAGN;3.112;231420.752;-25.02704;-6.67102;-34.18806;3
LIGH;3.115;231420.756;3040.0;3
ACCE;3.118;231420.758;3.05500;7.25922;-0.12450;3
LIGH;3.124;231420.765;3040.0;3
ACCE;3.131;231420.768;2.32716;7.22091;-0.42138;3
MAGN;3.132;231420.773;-23.33501;-21.29258;-28.78394;3
LIGH;3.135;231420.776;3040.0;3
ACCE;3.138;231420.778;1.70467;7.31668;-0.81403;3
LIGH;3.144;231420.785;3040.0;3
ACCE;3.151;231420.788;0.15323;7.76679;-0.98641;3
MAGN;3.152;231420.793;-23.33501;-21.29258;-28.78394;3
LIGH;3.155;231420.796;3040.0;3
ACCE;3.158;231420.798;-0.68953;7.88171;-1.43652;3
LIGH;3.164;231420.805;2601.0;3
ACCE;3.171;231420.808;-1.42694;8.08282;-1.48441;3
MAGN;3.172;231420.813;-23.33501;-21.29258;-28.78394;3
LIGH;3.175;231420.816;2601.0;3
ACCE;3.178;231420.818;-1.83875;8.22648;-1.45567;3
LIGH;3.184;231420.825;2601.0;3
ACCE;3.189;231420.828;-2.74854;7.99663;-1.54187;3
MAGN;3.190;231420.831;-15.16684;-32.59387;-24.18332;3
LIGH;3.194;231420.835;2601.0;3
ACCE;3.198;231420.838;-3.38061;7.75721;-1.62806;3
LIGH;3.204;231420.845;2601.0;3
ACCE;3.209;231420.848;-3.88818;7.56568;-1.62806;3
MAGN;3.211;231420.852;-15.16684;-32.59387;-24.18332;3
LIGH;3.214;231420.855;2601.0;3
ACCE;3.220;231420.858;-4.50110;7.28795;-1.82917;3
LIGH;3.224;231420.865;2774.0;3
ACCE;3.229;231420.868;-5.72693;6.63673;-1.79086;3
MAGN;3.230;231420.871;-15.16684;-32.59387;-24.18332;3
LIGH;3.234;231420.875;2774.0;3
ACCE;3.241;231420.881;-6.16746;6.24408;-1.83875;3
LIGH;3.247;231420.888;2774.0;3
ACCE;3.250;231420.889;-6.42604;5.92804;-1.73340;3
MAGN;3.251;231420.891;-4.06530;-38.58892;-20.36728;3
LIGH;3.255;231420.895;2774.0;3
SOUN;3.255;190.65;0.00582;49.28
ACCE;3.261;231420.901;-6.56011;5.49709;-1.40779;3
LIGH;3.264;231420.905;2774.0;3
ACCE;3.269;231420.908;-6.56969;5.18105;-1.23541;3
MAGN;3.270;231420.911;-4.06530;-38.58892;-20.36728;3
LIGH;3.274;231420.915;2774.0;3
ACCE;3.281;231420.921;-6.71334;4.96079;-1.25456;3
LIGH;3.284;231420.925;2855.0;3
ACCE;3.289;231420.928;-6.95276;4.69264;-1.07260;3
MAGN;3.290;231420.931;-4.06530;-38.58892;-20.36728;3
LIGH;3.294;231420.935;2855.0;3
ACCE;3.301;231420.941;-7.56568;3.93607;-0.94810;3
LIGH;3.306;231420.947;2855.0;3
ACCE;3.310;231420.949;-7.73806;3.47638;-0.82361;3
MAGN;3.312;231420.952;6.93417;-40.70584;-18.34970;3
LIGH;3.323;231420.956;2855.0;3
ACCE;3.328;231420.959;-8.01579;3.13162;-0.96726;3
LIGH;3.330;231420.968;2855.0;3
ACCE;3.332;231420.969;-8.96389;2.61447;-1.15879;3
MAGN;3.332;231420.973;6.93417;-40.70584;-18.34970;3
GNSS;3.334;1491899702.000;39.993881;-0.073825;131.000;0.000;4.0;0.0;24;10
GNSS;3.338;1491899702.000;39.993881;-0.073825;131.000;0.000;4.0;0.0;24;10
ACCE;3.342;231420.978;-9.46189;2.43251;-1.34075;3
LIGH;3.344;231420.981;2855.0;3
ACCE;3.351;231420.989;-9.89284;2.25055;-1.34075;3
MAGN;3.353;231420.993;6.93417;-40.70584;-18.34970;3
LIGH;3.354;231420.994;2774.0;3
ACCE;3.359;231420.998;-10.05565;2.18351;-1.37906;3
LIGH;3.361;231421.001;2774.0;3
LIGH;3.366;231421.007;2774.0;3
ACCE;3.369;231421.008;-10.16099;2.06859;-1.40779;3
MAGN;3.370;231421.011;16.86973;-39.14439;-18.50044;3
LIGH;3.374;231421.015;2774.0;3
ACCE;3.382;231421.022;-10.22803;1.62806;-1.51314;3
LIGH;3.387;231421.028;2774.0;3
ACCE;3.390;231421.028;-10.10353;1.47483;-1.30245;3
MAGN;3.390;231421.031;16.86973;-39.14439;-18.50044;3
LIGH;3.394;231421.035;2774.0;3
ACCE;3.401;231421.041;-10.00776;1.44610;-1.16837;3
LIGH;3.404;231421.045;2774.0;3
ACCE;3.409;231421.048;-9.49062;1.36948;-1.10133;3
MAGN;3.410;231421.051;16.86973;-39.14439;-18.50044;3
LIGH;3.414;231421.055;2797.0;3
ACCE;3.421;231421.061;-9.40442;1.30245;-1.18752;3
LIGH;3.424;231421.065;2797.0;3
ACCE;3.428;231421.068;-9.48104;1.13006;-1.23541;3
MAGN;3.429;231421.071;24.39910;-35.20617;-18.84829;3
LIGH;3.434;231421.075;2797.0;3
ACCE;3.441;231421.081;-9.66300;0.88107;-1.66636;3
LIGH;3.444;231421.085;2797.0;3
ACCE;3.448;231421.088;-9.66300;0.88107;-1.66636;3
MAGN;3.449;231421.091;24.39910;-35.20617;-18.84829;3
LIGH;3.454;231421.095;2797.0;3
ACCE;3.461;231421.101;-9.73004;0.97683;-2.11647;3
LIGH;3.464;231421.105;2797.0;3
ACCE;3.469;231421.108;-9.58638;1.13964;-2.11647;3
MAGN;3.470;231421.111;24.39910;-35.20617;-18.84829;3
LIGH;3.474;231421.115;3005.0;3
ACCE;3.481;231421.121;-9.13627;1.39821;-2.24097;3
LIGH;3.484;231421.125;3005.0;3
ACCE;3.488;231421.128;-8.94474;1.52271;-2.20267;3
MAGN;3.489;231421.131;28.64989;-33.25615;-17.50894;3
LIGH;3.494;231421.135;3005.0;3
ACCE;3.501;231421.141;-8.62870;1.61848;-2.40378;3
LIGH;3.504;231421.145;3005.0;3
ACCE;3.508;231421.148;-8.22648;1.78129;-2.58574;3
MAGN;3.510;231421.151;28.64989;-33.25615;-17.50894;3
LIGH;3.514;231421.155;3005.0;3
ACCE;3.518;231421.158;-8.07325;2.03986;-2.77727;3
LIGH;3.524;231421.165;3005.0;3
ACCE;3.528;231421.168;-8.43717;2.25055;-3.52426;3
MAGN;3.529;231421.171;28.64989;-33.25615;-17.50894;3
LIGH;3.534;231421.175;3410.0;3
ACCE;3.541;231421.181;-8.54251;2.36547;-4.05099;3
LIGH;3.544;231421.185;3410.0;3
ACCE;3.549;231421.188;-8.57124;2.51870;-4.34787;3
MAGN;3.550;231421.191;29.63800;-32.30520;-14.56550;3
LIGH;3.554;231421.195;3410.0;3
ACCE;3.561;231421.201;-8.08282;2.91135;-4.86502;3
LIGH;3.564;231421.205;3410.0;3
ACCE;3.569;231421.208;-7.58483;3.12204;-4.97994;3
MAGN;3.570;231421.211;29.63800;-32.30520;-14.56550;3
LIGH;3.574;231421.215;3410.0;3
ACCE;3.581;231421.221;-7.21134;3.31358;-5.18105;3
LIGH;3.585;231421.226;3410.0;3
ACCE;3.588;231421.228;-6.67503;3.44765;-5.40132;3
MAGN;3.590;231421.231;29.63800;-32.30520;-14.56550;3
LIGH;3.594;231421.235;4138.0;3
ACCE;3.601;231421.241;-5.74608;4.38618;-6.35900;3
LIGH;3.604;231421.245;4138.0;3
ACCE;3.608;231421.248;-5.83228;4.88417;-6.64630;3
MAGN;3.610;231421.251;27.25081;-35.25063;-10.31459;3
LIGH;3.614;231421.255;4138.0;3
ACCE;3.621;231421.261;-5.95677;5.15232;-6.99107;3
LIGH;3.624;231421.265;4138.0;3
ACCE;3.629;231421.268;-5.86101;5.31513;-7.20176;3
MAGN;3.630;231421.271;27.25081;-35.25063;-10.31459;3
LIGH;3.634;231421.275;4138.0;3
ACCE;3.641;231421.281;-5.04698;5.32470;-7.48906;3
LIGH;3.644;231421.285;4138.0;3
ACCE;3.648;231421.288;-4.64475;5.26724;-7.36456;3
MAGN;3.650;231421.291;27.25081;-35.25063;-10.31459;3
LIGH;3.654;231421.295;4993.0;3
ACCE;3.661;231421.301;-4.10845;5.26724;-7.40287;3
LIGH;3.664;231421.305;4993.0;3
ACCE;3.668;231421.308;-3.32315;5.37259;-7.42203;3
MAGN;3.670;231421.311;20.79545;-39.68596;-6.31951;3
LIGH;3.674;231421.315;4993.0;3
ACCE;3.678;231421.318;-2.04944;5.83228;-7.79552;3
LIGH;3.684;231421.325;4993.0;3
ACCE;3.688;231421.328;-1.31202;6.22492;-7.84340;3
MAGN;3.690;231421.331;20.79545;-39.68596;-6.31951;3
LIGH;3.694;231421.335;4993.0;3
ACCE;3.701;231421.341;-0.68953;6.65588;-8.11156;3
LIGH;3.704;231421.345;4993.0;3
ACCE;3.709;231421.348;-0.30646;7.19218;-8.19775;3
MAGN;3.710;231421.351;20.79545;-39.68596;-6.31951;3
LIGH;3.714;231421.356;5733.0;3
ACCE;3.721;231421.361;0.31603;8.14986;-8.69574;3
LIGH;3.724;231421.365;5733.0;3
ACCE;3.731;231421.368;1.20668;8.51378;-8.64786;3
MAGN;3.733;231421.373;11.97720;-44.07953;-3.92654;3
LIGH;3.735;231421.376;5733.0;3
ACCE;3.741;231421.381;1.90578;8.82982;-8.73405;3
LIGH;3.744;231421.385;5733.0;3
ACCE;3.749;231421.388;3.07416;8.84897;-8.33182;3
MAGN;3.750;231421.391;11.97720;-44.07953;-3.92654;3
LIGH;3.754;231421.395;5733.0;3
ACCE;3.761;231421.401;3.69665;8.73405;-8.02536;3
LIGH;3.764;231421.405;5733.0;3
ACCE;3.769;231421.408;3.99353;8.57124;-7.50822;3
MAGN;3.770;231421.411;11.97720;-44.07953;-3.92654;3
LIGH;3.774;231421.415;4970.0;3
ACCE;3.781;231421.421;4.27126;8.06367;-6.23450;3
LIGH;3.784;231421.425;7282.0;3
ACCE;3.788;231421.428;4.27126;8.06367;-6.23450;3
MAGN;3.790;231421.431;1.29869;-46.26484;-5.49836;3
LIGH;3.794;231421.435;7282.0;3
ACCE;3.801;231421.441;5.35344;7.20176;-4.46279;3
LIGH;3.804;231421.445;7282.0;3
SOUN;3.806;297.18;0.00907;53.13
ACCE;3.809;231421.448;6.01423;6.97192;-3.59130;3
MAGN;3.810;231421.451;1.29869;-46.26484;-5.49836;3
LIGH;3.814;231421.455;7282.0;3
ACCE;3.821;231421.461;7.03895;6.72292;-2.76770;3
LIGH;3.824;231421.465;7282.0;3
ACCE;3.829;231421.468;7.53695;6.80911;-2.49955;3
MAGN;3.830;231421.471;1.29869;-46.26484;-5.49836;3
LIGH;3.834;231421.475;7282.0;3
ACCE;3.838;231421.478;8.02536;6.87615;-1.94409;3
LIGH;3.844;231421.485;32472.0;3
ACCE;3.849;231421.488;8.24563;6.83784;-1.33118;3
MAGN;3.850;231421.491;-6.94697;-44.92054;-10.80890;3
LIGH;3.854;231421.495;32472.0;3
ACCE;3.858;231421.498;8.27436;6.76123;-0.92895;3
LIGH;3.864;231421.505;32472.0;3
MAGN;3.869;231421.510;-6.94697;-44.92054;-10.80890;3
ACCE;3.871;231421.511;7.57525;6.92403;0.01915;3
LIGH;3.874;231421.515;32472.0;3
ACCE;3.878;231421.518;6.92403;6.61757;0.14365;3
LIGH;3.884;231421.525;32472.0;3
MAGN;3.889;231421.530;-6.94697;-44.92054;-10.80890;3
ACCE;3.891;231421.531;6.15789;6.04296;0.53630;3
LIGH;3.894;231421.535;32472.0;3
ACCE;3.898;231421.538;5.62159;5.50666;0.70868;3
LIGH;3.904;231421.545;150000.0;3
MAGN;3.909;231421.550;-9.07207;-40.29114;-19.14947;3
ACCE;3.911;231421.551;4.71179;4.28083;1.89621;3
LIGH;3.914;231421.555;150000.0;3
ACCE;3.918;231421.558;4.39575;3.31358;2.21224;3
LIGH;3.924;231421.565;150000.0;3
MAGN;3.929;231421.570;-9.07207;-40.29114;-19.14947;3
ACCE;3.931;231421.571;4.11803;2.16436;4.03184;3
LIGH;3.934;231421.575;150000.0;3
ACCE;3.938;231421.578;4.11803;2.16436;4.03184;3
LIGH;3.944;231421.585;150000.0;3
MAGN;3.949;231421.590;-9.07207;-40.29114;-19.14947;3
ACCE;3.951;231421.591;3.82115;1.26414;7.20176;3
LIGH;3.954;231421.595;150000.0;3
ACCE;3.958;231421.598;3.97437;0.54588;7.94875;3
LIGH;3.964;231421.605;150000.0;3
MAGN;3.969;231421.610;-6.51949;-34.40504;-27.28097;3
ACCE;3.971;231421.611;4.15633;-0.13408;9.26077;3
LIGH;3.974;231421.615;150000.0;3
ACCE;3.978;231421.618;4.06057;-0.17238;9.41400;3
LIGH;3.984;231421.625;150000.0;3
MAGN;3.989;231421.630;-6.51949;-34.40504;-27.28097;3
ACCE;3.991;231421.631;3.93607;-0.11492;9.35654;3
LIGH;3.994;231421.635;150000.0;3
ACCE;3.998;231421.638;3.79242;-0.11492;9.05966;3
LIGH;4.004;231421.645;150000.0;3
ACCE;4.009;231421.648;3.61046;0.18196;8.93516;3
MAGN;4.010;231421.651;-6.51949;-34.40504;-27.28097;3
LIGH;4.014;231421.655;150000.0;3
ACCE;4.018;231421.658;3.15077;0.28730;8.69574;3
LIGH;4.024;231421.665;73301.0;3
MAGN;4.030;231421.670;-0.73793;-29.85173;-31.68463;3
ACCE;4.031;231421.671;3.01669;0.13408;8.79151;3
LIGH;4.034;231421.675;73301.0;3
ACCE;4.038;231421.678;2.88262;0.01915;8.59040;3
LIGH;4.044;231421.685;73301.0;3
MAGN;4.050;231421.691;-0.73793;-29.85173;-31.68463;3
ACCE;4.051;231421.691;2.53785;-0.32561;8.40844;3
ACCE;4.058;231421.698;2.21224;-0.62249;8.40844;3
LIGH;4.061;231421.702;73301.0;3
LIGH;4.064;231421.706;73301.0;3
MAGN;4.069;231421.710;-0.73793;-29.85173;-31.68463;3
ACCE;4.071;231421.711;1.89621;-1.00556;8.58082;3
LIGH;4.074;231421.715;73301.0;3
ACCE;4.078;231421.718;1.55144;-1.18752;8.46590;3
LIGH;4.084;231421.725;81879.0;3
MAGN;4.089;231421.730;5.40680;-26.24664;-34.78030;3
ACCE;4.091;231421.731;0.74699;-1.39821;8.62870;3
LIGH;4.094;231421.735;38321.0;3
ACCE;4.098;231421.738;0.64165;-1.71425;8.81066;3
LIGH;4.104;231421.745;38321.0;3
MAGN;4.109;231421.750;5.40680;-26.24664;-34.78030;3
ACCE;4.111;231421.751;0.59376;-2.02071;9.15543;3
LIGH;4.114;231421.755;38321.0;3
ACCE;4.118;231421.758;0.67995;-2.13563;9.46189;3
LIGH;4.124;231421.765;38321.0;3
MAGN;4.129;231421.770;5.40680;-26.24664;-34.78030;3
ACCE;4.131;231421.771;0.93853;-2.51870;9.20331;3
LIGH;4.134;231421.775;38321.0;3
ACCE;4.138;231421.778;0.91937;-2.93050;8.93516;3
LIGH;4.144;231421.785;38321.0;3
MAGN;4.149;231421.790;10.59912;-21.56784;-37.67741;3
ACCE;4.151;231421.791;0.90022;-3.10289;9.16500;3
LIGH;4.154;231421.795;32240.0;3
ACCE;4.158;231421.798;0.88107;-3.32315;9.38527;3
LIGH;4.164;231421.805;32240.0;3
ACCE;4.168;231421.808;0.57461;-3.74453;9.71088;3
MAGN;4.170;231421.811;10.59912;-21.56784;-37.67741;3
LIGH;4.174;231421.815;32240.0;3
ACCE;4.178;231421.818;0.44053;-3.84988;9.68215;3
LIGH;4.184;231421.825;32240.0;3
MAGN;4.189;231421.830;10.59912;-21.56784;-37.67741;3
ACCE;4.191;231421.831;0.45011;-3.89776;9.68215;3
LIGH;4.194;231421.835;32240.0;3
ACCE;4.198;231421.838;0.49799;-3.99353;9.40442;3
LIGH;4.204;231421.845;32240.0;3
MAGN;4.209;231421.850;15.57493;-17.03298;-39.79202;3
ACCE;4.211;231421.851;0.62249;-4.23295;9.03093;3
LIGH;4.214;231421.855;820.0;3
ACCE;4.218;231421.858;0.69911;-4.20422;8.83939;3
LIGH;4.224;231421.865;820.0;3
MAGN;4.229;231421.870;15.57493;-17.03298;-39.79202;3
ACCE;4.231;231421.871;0.76614;-4.39575;8.44674;3
LIGH;4.234;231421.875;820.0;3
ACCE;4.238;231421.878;0.76614;-4.39575;8.44674;3
LIGH;4.244;231421.885;820.0;3
SOUN;4.247;357.17;0.01090;54.73
MAGN;4.250;231421.890;15.57493;-17.03298;-39.79202;3
ACCE;4.251;231421.891;0.89064;-4.57771;8.63828;3
LIGH;4.254;231421.895;820.0;3
ACCE;4.258;231421.898;1.02472;-4.88417;8.47547;3
LIGH;4.264;231421.905;820.0;3
MAGN;4.269;231421.910;18.76903;-11.71036;-41.11702;3
ACCE;4.271;231421.911;1.31202;-4.94163;8.49463;3
LIGH;4.274;231421.915;5768.0;3
ACCE;4.278;231421.918;1.31202;-4.94163;8.49463;3
LIGH;4.284;231421.925;5768.0;3
ACCE;4.289;231421.928;1.25456;-5.17148;8.57124;3
MAGN;4.290;231421.931;18.76903;-11.71036;-41.11702;3
LIGH;4.294;231421.935;5768.0;3
ACCE;4.298;231421.938;1.27372;-5.34386;8.66701;3
LIGH;4.308;231421.945;5768.0;3
ACCE;4.309;231421.949;1.35991;-5.34386;8.88728;3
GNSS;4.311;1491899703.000;39.993879;-0.073824;132.000;0.000;4.0;0.0;24;10
MAGN;4.314;231421.953;18.76903;-11.71036;-41.11702;3
LIGH;4.315;231421.957;5768.0;3
ACCE;4.319;231421.958;1.40779;-5.68862;8.88728;3
GNSS;4.324;1491899703.000;39.993879;-0.073824;132.000;0.000;4.0;0.0;24;10
LIGH;4.331;231421.967;5768.0;3
ACCE;4.332;231421.968;1.55144;-5.86101;9.25119;3
MAGN;4.333;231421.972;20.91142;-6.23958;-42.70285;3
LIGH;4.338;231421.979;4913.0;3
ACCE;4.339;231421.978;1.58017;-6.11958;9.17458;3
LIGH;4.344;231421.986;4913.0;3
MAGN;4.350;231421.990;20.91142;-6.23958;-42.70285;3
ACCE;4.352;231421.991;1.96325;-6.49307;9.12670;3
LIGH;4.358;231421.998;4913.0;3
ACCE;4.360;231421.998;2.12605;-6.67503;9.18416;3
LIGH;4.365;231422.006;4913.0;3
MAGN;4.369;231422.010;20.91142;-6.23958;-42.70285;3
ACCE;4.371;231422.011;2.24097;-6.83784;9.45231;3
LIGH;4.374;231422.015;4913.0;3
ACCE;4.378;231422.018;2.32716;-6.86657;9.36612;3
LIGH;4.384;231422.025;4913.0;3
MAGN;4.389;231422.030;19.39733;1.56108;-44.50835;3
ACCE;4.391;231422.031;3.04542;-6.74207;9.53850;3
LIGH;4.394;231422.035;4808.0;3
ACCE;4.398;231422.038;3.65834;-6.90488;9.11712;3
LIGH;4.404;231422.045;5132.0;3
MAGN;4.409;231422.050;19.39733;1.56108;-44.50835;3
ACCE;4.411;231422.051;4.48195;-7.15387;8.86812;3
LIGH;4.414;231422.055;5132.0;3
ACCE;4.418;231422.058;5.14275;-7.07726;8.71489;3
LIGH;4.424;231422.065;5132.0;3
MAGN;4.429;231422.070;19.39733;1.56108;-44.50835;3
ACCE;4.431;231422.071;6.18662;-6.50265;8.71489;3
LIGH;4.434;231422.075;5132.0;3
ACCE;4.438;231422.078;6.64630;-6.17704;8.45632;3
LIGH;4.444;231422.085;5132.0;3
MAGN;4.449;231422.090;12.07749;7.19582;-46.08878;3
ACCE;4.451;231422.091;6.92403;-5.75566;8.31267;3
LIGH;4.454;231422.095;5132.0;3
ACCE;4.458;231422.098;7.25922;-5.38217;7.85298;3
LIGH;4.464;231422.105;7352.0;3
ACCE;4.470;231422.108;7.92002;-4.79798;7.21134;3
MAGN;4.470;231422.111;12.07749;7.19582;-46.08878;3
LIGH;4.474;231422.115;7352.0;3
ACCE;4.481;231422.121;8.17859;-4.45322;6.74207;3
LIGH;4.484;231422.125;7352.0;3
ACCE;4.488;231422.128;8.48505;-3.95522;6.36858;3
MAGN;4.489;231422.131;12.07749;7.19582;-46.08878;3
LIGH;4.494;231422.135;7352.0;3
ACCE;4.498;231422.138;8.69574;-3.27527;5.97593;3
LIGH;4.504;231422.145;7352.0;3
ACCE;4.508;231422.148;8.71489;-2.04944;5.32470;3
MAGN;4.509;231422.151;0.65470;8.12860;-46.74860;3
LIGH;4.514;231422.155;7352.0;3
ACCE;4.521;231422.161;8.75320;-1.60890;5.16190;3
LIGH;4.524;231422.165;3664.0;3
ACCE;4.529;231422.168;8.82982;-1.45567;5.20978;3
MAGN;4.530;231422.171;0.65470;8.12860;-46.74860;3
LIGH;4.534;231422.175;3664.0;3
ACCE;4.541;231422.181;9.00220;-1.43652;5.12359;3
LIGH;4.544;231422.185;3664.0;3
ACCE;4.549;231422.188;9.08839;-1.21625;5.25767;3
MAGN;4.550;231422.191;0.65470;8.12860;-46.74860;3
LIGH;4.554;231422.195;3664.0;3
ACCE;4.561;231422.201;9.09797;-1.14922;5.14275;3
LIGH;4.564;231422.206;3664.0;3
ACCE;4.569;231422.208;9.11712;-1.06303;4.93206;3
MAGN;4.570;231422.211;-8.92538;5.30950;-45.53006;3
LIGH;4.574;231422.215;3664.0;3
ACCE;4.581;231422.221;9.18416;-0.54588;4.54898;3
LIGH;4.584;231422.225;5213.0;3
ACCE;4.588;231422.228;9.28950;-0.28730;4.45322;3
MAGN;4.590;231422.231;-8.92538;5.30950;-45.53006;3
LIGH;4.594;231422.235;5213.0;3
ACCE;4.601;231422.241;9.45231;-0.10534;4.24253;3
LIGH;4.604;231422.245;5213.0;3
ACCE;4.609;231422.248;9.57681;0.10534;4.13718;3
MAGN;4.610;231422.251;-8.92538;5.30950;-45.53006;3
LIGH;4.614;231422.255;5213.0;3
ACCE;4.621;231422.261;9.87369;0.92895;3.42850;3
LIGH;4.624;231422.265;5213.0;3
ACCE;4.628;231422.268;9.79707;1.59933;2.96881;3
MAGN;4.630;231422.271;-16.35160;-0.29659;-42.53815;3
LIGH;4.634;231422.275;5213.0;3
ACCE;4.641;231422.281;9.62469;2.34632;2.20267;3
LIGH;4.644;231422.285;7733.0;3
ACCE;4.649;231422.288;9.54808;3.04542;1.79086;3
MAGN;4.650;231422.291;-16.35160;-0.29659;-42.53815;3
LIGH;4.654;231422.295;7733.0;3
ACCE;4.658;231422.298;9.24162;4.04141;1.33118;3
LIGH;4.664;231422.305;7733.0;3
ACCE;4.669;231422.308;9.17458;4.21380;1.18752;3
MAGN;4.670;231422.311;-16.35160;-0.29659;-42.53815;3
LIGH;4.674;231422.315;7733.0;3
ACCE;4.681;231422.321;8.91601;4.43406;0.70868;3
ACCE;4.688;231422.328;8.31267;4.87459;0.23942;3
MAGN;4.691;231422.332;-23.25693;-9.86672;-36.90449;3
LIGH;4.692;231422.333;7733.0;3
LIGH;4.695;231422.336;7733.0;3
ACCE;4.701;231422.341;7.58483;5.49709;-0.90022;3
LIGH;4.705;231422.346;5282.0;3
ACCE;4.710;231422.348;6.85699;5.96635;-1.28329;3
MAGN;4.711;231422.351;-23.25693;-9.86672;-36.90449;3
LIGH;4.715;231422.356;5282.0;3
ACCE;4.721;231422.361;5.20978;7.81467;-2.14520;3
LIGH;4.724;231422.365;5282.0;3
ACCE;4.729;231422.368;5.20978;7.81467;-2.14520;3
MAGN;4.731;231422.371;-23.25693;-9.86672;-36.90449;3
LIGH;4.734;231422.375;5282.0;3
ACCE;4.741;231422.382;4.02226;8.50420;-2.56658;3
LIGH;4.745;231422.386;5282.0;3
ACCE;4.749;231422.388;3.74453;8.76278;-2.21224;3
MAGN;4.750;231422.391;-24.11803;-22.26430;-30.93164;3
LIGH;4.754;231422.395;5282.0;3
ACCE;4.760;231422.400;3.41892;9.05966;-1.87705;3
ACCE;4.768;231422.408;2.36547;9.25119;-1.44610;3
MAGN;4.771;231422.412;-24.11803;-22.26430;-30.93164;3
LIGH;4.773;231422.414;3329.0;3
LIGH;4.776;231422.417;3329.0;3
ACCE;4.780;231422.420;1.96325;9.15543;-1.38864;3
LIGH;4.784;231422.425;3329.0;3
ACCE;4.789;231422.428;1.30245;8.90643;-1.57060;3
MAGN;4.790;231422.431;-24.11803;-22.26430;-30.93164;3
LIGH;4.794;231422.435;3329.0;3
SOUN;4.798;337.79;0.01031;54.24
ACCE;4.800;231422.440;-0.24900;8.37971;-1.87705;3
LIGH;4.804;231422.445;3329.0;3
ACCE;4.810;231422.448;-0.99599;7.81467;-1.96325;3
MAGN;4.810;231422.451;-18.80227;-33.44925;-24.53463;3
LIGH;4.814;231422.455;3329.0;3
ACCE;4.818;231422.458;-1.92494;7.45076;-2.07817;3
LIGH;4.824;231422.465;3329.0;3
ACCE;4.828;231422.468;-2.69108;7.40287;-1.87705;3
MAGN;4.829;231422.471;-18.80227;-33.44925;-24.53463;3
LIGH;4.834;231422.475;3051.0;3
ACCE;4.840;231422.480;-3.81157;7.46033;-1.99198;3
LIGH;4.844;231422.485;3051.0;3
ACCE;4.848;231422.488;-4.23295;7.68060;-1.87705;3
MAGN;4.849;231422.491;-18.80227;-33.44925;-24.53463;3
LIGH;4.854;231422.495;3051.0;3
ACCE;4.863;231422.500;-4.49152;7.91044;-2.03028;3
LIGH;4.864;231422.506;3051.0;3
ACCE;4.869;231422.508;-4.87459;8.08282;-2.02071;3
MAGN;4.870;231422.511;-9.68792;-38.92840;-21.60625;3
LIGH;4.874;231422.515;3051.0;3
ACCE;4.880;231422.520;-5.76524;7.90087;-2.46124;3
LIGH;4.884;231422.525;3051.0;3
ACCE;4.889;231422.528;-6.05254;7.58483;-2.32716;3
MAGN;4.890;231422.531;-9.68792;-38.92840;-21.60625;3
LIGH;4.894;231422.535;2994.0;3
ACCE;4.901;231422.541;-6.26323;7.34541;-2.24097;3
LIGH;4.904;231422.545;2994.0;3
ACCE;4.909;231422.548;-6.29196;7.01980;-2.22182;3
MAGN;4.910;231422.551;-9.68792;-38.92840;-21.60625;3
LIGH;4.914;231422.555;2994.0;3
ACCE;4.921;231422.561;-6.46434;6.68461;-2.27928;3
LIGH;4.924;231422.565;2994.0;3
ACCE;4.929;231422.568;-6.85699;6.42604;-2.36547;3
MAGN;4.930;231422.571;-1.38057;-41.80111;-18.20098;3
LIGH;4.934;231422.575;2994.0;3
ACCE;4.941;231422.581;-7.16345;6.20577;-2.57616;3
LIGH;4.944;231422.585;2994.0;3
ACCE;4.949;231422.588;-7.25922;5.95677;-2.56658;3
MAGN;4.950;231422.591;-1.38057;-41.80111;-18.20098;3
LIGH;4.954;231422.595;3144.0;3
ACCE;4.961;231422.601;-7.26880;5.65989;-2.87304;3
LIGH;4.964;231422.605;3144.0;3
ACCE;4.969;231422.608;-7.32626;5.66947;-2.90177;3
MAGN;4.970;231422.611;-1.38057;-41.80111;-18.20098;3
LIGH;4.974;231422.615;3144.0;3
ACCE;4.978;231422.618;-7.49864;5.67905;-2.97839;3
LIGH;4.984;231422.625;3144.0;3
ACCE;4.989;231422.628;-7.69975;5.58328;-2.86347;3
MAGN;4.990;231422.631;6.09069;-42.51039;-14.80809;3
LIGH;4.994;231422.635;3144.0;3
ACCE;5.001;231422.641;-7.72848;5.10444;-2.55701;3
LIGH;5.004;231422.645;3144.0;3
ACCE;5.009;231422.648;-7.76679;4.78840;-2.31759;3
MAGN;5.010;231422.651;6.09069;-42.51039;-14.80809;3
LIGH;5.014;231422.655;3410.0;3
ACCE;5.021;231422.661;-7.74764;4.40533;-2.26013;3
LIGH;5.024;231422.665;3410.0;3
ACCE;5.028;231422.668;-7.71891;4.10845;-2.24097;3
MAGN;5.030;231422.671;6.09069;-42.51039;-14.80809;3
LIGH;5.034;231422.675;3410.0;3
ACCE;5.041;231422.681;-7.75721;3.88818;-2.34632;3
LIGH;5.047;231422.687;3410.0;3
ACCE;5.050;231422.688;-7.81467;3.87861;-2.40378;3
MAGN;5.051;231422.692;12.88486;-42.51415;-11.41278;3
LIGH;5.059;231422.700;3410.0;3
ACCE;5.062;231422.701;-8.16902;3.68707;-2.77727;3
LIGH;5.066;231422.707;3410.0;3
ACCE;5.069;231422.708;-8.23605;3.39977;-2.67193;3
MAGN;5.070;231422.711;12.88486;-42.51415;-11.41278;3
LIGH;5.074;231422.715;3283.0;3
ACCE;5.081;231422.721;-8.07325;3.12204;-2.49955;3
LIGH;5.085;231422.726;3930.0;3
ACCE;5.088;231422.728;-7.64229;2.94008;-2.09732;3
MAGN;5.090;231422.731;12.88486;-42.51415;-11.41278;3
LIGH;5.094;231422.735;3930.0;3
ACCE;5.101;231422.741;-7.51779;2.40378;-2.24097;3
LIGH;5.104;231422.746;3930.0;3
ACCE;5.109;231422.748;-7.75721;2.25055;-2.27928;3
MAGN;5.110;231422.751;18.18766;-41.35566;-7.67902;3
LIGH;5.114;231422.755;3930.0;3
ACCE;5.118;231422.758;-7.90087;2.12605;-2.40378;3
LIGH;5.124;231422.765;3930.0;3
MAGN;5.129;231422.770;18.18766;-41.35566;-7.67902;3
ACCE;5.131;231422.771;-7.91044;1.86748;-2.44209;3
LIGH;5.134;231422.775;3930.0;3
ACCE;5.138;231422.778;-7.81467;1.70467;-2.72939;3
LIGH;5.144;231422.785;4450.0;3
ACCE;5.148;231422.788;-7.64229;2.06859;-3.52426;3
MAGN;5.150;231422.791;18.18766;-41.35566;-7.67902;3
LIGH;5.154;231422.795;4450.0;3
ACCE;5.158;231422.798;-7.94875;2.33674;-4.41491;3
LIGH;5.164;231422.805;4450.0;3
MAGN;5.169;231422.810;21.88181;-39.89227;-3.50239;3
ACCE;5.171;231422.811;-8.52336;2.63362;-4.96079;3
LIGH;5.174;231422.815;4450.0;3
ACCE;5.178;231422.818;-8.72447;2.71024;-5.43963;3
LIGH;5.184;231422.825;4450.0;3
MAGN;5.189;231422.830;21.88181;-39.89227;-3.50239;3
ACCE;5.191;231422.831;-7.93917;2.36547;-5.59285;3
LIGH;5.194;231422.835;4450.0;3
ACCE;5.198;231422.838;-7.67102;1.94409;-5.73651;3
LIGH;5.204;231422.846;5144.0;3
MAGN;5.209;231422.850;21.88181;-39.89227;-3.50239;3
ACCE;5.211;231422.851;-7.95833;1.37906;-6.12916;3
LIGH;5.214;231422.855;5144.0;3
ACCE;5.218;231422.858;-7.95833;1.37906;-6.12916;3
LIGH;5.224;231422.865;5144.0;3
MAGN;5.229;231422.870;22.76207;-39.10691;1.20089;3
ACCE;5.231;231422.871;-7.51779;1.10133;-5.62159;3
LIGH;5.234;231422.875;5144.0;3
ACCE;5.238;231422.878;-6.99107;0.98641;-5.38217;3
SOUN;5.239;140.04;0.00427;46.60
LIGH;5.244;231422.885;5144.0;3
MAGN;5.249;231422.890;22.76207;-39.10691;1.20089;3
ACCE;5.251;231422.891;-6.92403;0.86191;-5.69820;3
LIGH;5.254;231422.895;5144.0;3
ACCE;5.258;231422.898;-7.10599;1.03430;-6.46434;3
LIGH;5.264;231422.905;5791.0;3
MAGN;5.270;231422.910;22.76207;-39.10691;1.20089;3
ACCE;5.271;231422.911;-7.23049;1.59933;-6.78996;3
LIGH;5.274;231422.915;5791.0;3
ACCE;5.279;231422.918;-7.37414;2.01113;-7.13472;3
LIGH;5.284;231422.925;5791.0;3
MAGN;5.290;231422.930;22.56270;-39.42476;5.22472;3
ACCE;5.292;231422.931;-7.14430;1.94409;-7.04853;3
LIGH;5.295;231422.936;5791.0;3
ACCE;5.299;231422.938;-6.74207;1.69509;-6.88572;3
LIGH;5.305;231422.946;5791.0;3
ACCE;5.310;231422.948;-6.41646;1.60890;-6.78038;3
MAGN;5.311;231422.952;22.56270;-39.42476;5.22472;3
GNSS;5.315;1491899704.000;39.993883;-0.073817;133.000;15.900;4.0;0.2;24;9
LIGH;5.332;231422.957;5791.0;3
ACCE;5.333;231422.958;-6.15789;1.65679;-6.99107;3
LIGH;5.334;231422.968;6103.0;3
ACCE;5.335;231422.968;-5.96635;2.01113;-7.39329;3
MAGN;5.336;231422.972;22.56270;-39.42476;5.22472;3
GNSS;5.337;1491899704.000;39.993883;-0.073817;133.000;15.900;4.0;0.2;24;9
ACCE;5.340;231422.979;-6.03339;2.01113;-7.84340;3
LIGH;5.342;231422.983;6103.0;3
LIGH;5.345;231422.986;6103.0;3
ACCE;5.348;231422.988;-6.18662;2.05901;-7.96790;3
MAGN;5.351;231422.992;21.79665;-40.20631;7.50276;3
LIGH;5.356;231422.997;6103.0;3
ACCE;5.358;231422.998;-6.42604;2.13563;-8.03494;3
LIGH;5.364;231423.005;6103.0;3
MAGN;5.369;231423.010;21.79665;-40.20631;7.50276;3
ACCE;5.370;231423.010;-6.97192;2.19309;-7.95833;3
LIGH;5.374;231423.015;6103.0;3
WIFI;5.378;231422.962;WAP130;20:17:FF:FF:F1:30;-63
WIFI;5.378;231422.962;WAP123;20:17:FF:FF:F1:23;-63
WIFI;5.378;231422.962;WAP129;20:17:FF:FF:F1:29;-71
WIFI;5.378;231422.962;WAP114;20:17:FF:FF:F1:14;-71
WIFI;5.378;231422.962;WAP111;20:17:FF:FF:F1:11;-83
WIFI;5.378;231422.962;WAP267;20:17:FF:FF:F2:67;-78
WIFI;5.378;231422.962;WAP122;20:17:FF:FF:F1:22;-70
WIFI;5.378;231422.962;WAP318;20:17:FF:FF:F3:18;-67
WIFI;5.378;231422.962;WAP315;20:17:FF:FF:F3:15;-83
WIFI;5.378;231422.962;WAP108;20:17:FF:FF:F1:08;-77
WIFI;5.378;231422.962;WAP312;20:17:FF:FF:F3:12;-77
WIFI;5.378;231422.962;WAP165;20:17:FF:FF:F1:65;-83
WIFI;5.378;231422.962;WAP067;20:17:FF:FF:F0:67;-78
WIFI;5.378;231422.962;WAP180;20:17:FF:FF:F1:80;-81
WIFI;5.378;231422.962;WAP070;20:17:FF:FF:F0:70;-84
WIFI;5.378;231422.962;WAP015;20:17:FF:FF:F0:15;-82
WIFI;5.378;231422.962;WAP116;20:17:FF:FF:F1:16;-89
WIFI;5.378;231422.962;WAP105;20:17:FF:FF:F1:05;-92
WIFI;5.378;231422.962;WAP211;20:17:FF:FF:F2:11;-85
WIFI;5.378;231422.962;WAP309;20:17:FF:FF:F3:09;-92
WIFI;5.378;231422.962;WAP181;20:17:FF:FF:F1:81;-88
WIFI;5.378;231422.962;WAP012;20:17:FF:FF:F0:12;-80
WIFI;5.378;231422.962;WAP133;20:17:FF:FF:F1:33;-91
WIFI;5.378;231422.962;WAP279;20:17:FF:FF:F2:79;-90
ACCE;5.392;231423.018;-6.86657;1.95367;-7.82425;3
LIGH;5.393;231423.026;5976.0;3
MAGN;5.393;231423.030;21.79665;-40.20631;7.50276;3
ACCE;5.394;231423.030;-6.64630;1.64721;-7.47949;3
LIGH;5.394;231423.035;6242.0;3
ACCE;5.398;231423.038;-6.39731;1.38864;-7.35499;3
LIGH;5.404;231423.045;6242.0;3
MAGN;5.409;231423.050;20.15298;-40.69780;9.55568;3
ACCE;5.410;231423.050;-5.75566;1.51314;-7.24964;3
LIGH;5.414;231423.055;6242.0;3
ACCE;5.418;231423.058;-5.49709;1.58975;-7.39329;3
LIGH;5.424;231423.065;6242.0;3
MAGN;5.428;231423.070;20.15298;-40.69780;9.55568;3
ACCE;5.430;231423.070;-5.30555;1.72383;-7.40287;3
LIGH;5.434;231423.075;6242.0;3
ACCE;5.438;231423.078;-5.33428;1.90578;-7.69018;3
LIGH;5.444;231423.085;6242.0;3
MAGN;5.449;231423.090;20.15298;-40.69780;9.55568;3
ACCE;5.450;231423.090;-5.73651;2.39420;-7.99663;3
LIGH;5.454;231423.095;6242.0;3
ACCE;5.458;231423.098;-5.79397;2.51870;-8.07325;3
LIGH;5.464;231423.105;6242.0;3
ACCE;5.468;231423.108;-5.66947;2.29843;-7.96790;3
MAGN;5.469;231423.111;18.74805;-40.78618;11.32519;3
LIGH;5.474;231423.115;6242.0;3
ACCE;5.478;231423.118;-5.50666;2.18351;-7.83383;3
LIGH;5.484;231423.125;6242.0;3
ACCE;5.491;231423.128;-5.42047;2.17394;-7.86256;3
MAGN;5.492;231423.133;18.74805;-40.78618;11.32519;3
LIGH;5.495;231423.136;6242.0;3
ACCE;5.498;231423.138;-5.45878;2.31759;-8.09240;3
LIGH;5.504;231423.145;6242.0;3
MAGN;5.509;231423.150;18.74805;-40.78618;11.32519;3
ACCE;5.511;231423.151;-5.49709;2.57616;-8.43717;3
LIGH;5.514;231423.155;6242.0;3
ACCE;5.518;231423.158;-5.49709;2.57616;-8.43717;3
LIGH;5.524;231423.165;6242.0;3
MAGN;5.529;231423.170;16.88460;-40.94389;11.69466;3
ACCE;5.531;231423.171;-5.42047;2.58574;-8.30309;3
LIGH;5.534;231423.175;6242.0;3
ACCE;5.538;231423.178;-5.32470;2.48997;-8.19775;3
LIGH;5.544;231423.185;6242.0;3
MAGN;5.549;231423.190;16.88460;-40.94389;11.69466;3
ACCE;5.551;231423.191;-4.92248;2.49955;-7.86256;3
LIGH;5.554;231423.195;6242.0;3
ACCE;5.558;231423.198;-4.92248;2.49955;-7.86256;3
LIGH;5.564;231423.205;6242.0;3
MAGN;5.569;231423.210;16.88460;-40.94389;11.69466;3
ACCE;5.571;231423.211;-4.61602;2.58574;-7.60398;3
LIGH;5.574;231423.215;6242.0;3
ACCE;5.579;231423.218;-4.54898;2.62405;-7.69018;3
LIGH;5.584;231423.225;6242.0;3
MAGN;5.589;231423.230;15.15891;-41.03144;11.63078;3
ACCE;5.591;231423.231;-4.39575;2.70066;-7.65187;3
LIGH;5.594;231423.235;6242.0;3
ACCE;5.598;231423.238;-4.41491;2.79643;-7.80510;3
LIGH;5.604;231423.245;6242.0;3
MAGN;5.609;231423.250;15.15891;-41.03144;11.63078;3
ACCE;5.611;231423.251;-4.52983;2.94966;-7.81467;3
LIGH;5.614;231423.255;6242.0;3
ACCE;5.618;231423.258;-4.72137;2.97839;-7.97748;3
LIGH;5.624;231423.265;6242.0;3
ACCE;5.628;231423.268;-4.78840;3.05500;-7.94875;3
MAGN;5.630;231423.271;15.15891;-41.03144;11.63078;3
LIGH;5.634;231423.275;6207.0;3
ACCE;5.638;231423.278;-4.54898;2.94966;-7.92960;3
LIGH;5.644;231423.285;6207.0;3
MAGN;5.649;231423.290;14.65658;-41.74335;10.98690;3
ACCE;5.651;231423.291;-4.52983;2.88262;-7.79552;3
LIGH;5.654;231423.295;6207.0;3
ACCE;5.658;231423.298;-4.55856;2.82516;-7.81467;3
LIGH;5.664;231423.305;6207.0;3
MAGN;5.669;231423.310;14.65658;-41.74335;10.98690;3
ACCE;5.671;231423.311;-4.57771;2.94008;-7.83383;3
LIGH;5.674;231423.315;6207.0;3
ACCE;5.678;231423.318;-4.52025;2.95923;-7.89129;3
LIGH;5.684;231423.325;6207.0;3
MAGN;5.689;231423.330;14.65658;-41.74335;10.98690;3
ACCE;5.691;231423.331;-4.45322;2.90177;-7.83383;3
LIGH;5.694;231423.335;6207.0;3
ACCE;5.698;231423.338;-4.39575;2.84431;-7.96790;3
LIGH;5.704;231423.345;6207.0;3
MAGN;5.709;231423.350;14.49324;-42.06750;11.61368;3
ACCE;5.711;231423.351;-4.36702;2.93050;-8.05409;3
LIGH;5.714;231423.355;6207.0;3
ACCE;5.718;231423.358;-4.41491;3.04542;-8.28394;3
LIGH;5.724;231423.365;6207.0;3
MAGN;5.729;231423.370;14.49324;-42.06750;11.61368;3
ACCE;5.731;231423.371;-4.40533;3.17950;-8.41801;3
LIGH;5.734;231423.375;6207.0;3
ACCE;5.738;231423.378;-4.39575;3.29442;-8.46590;3
LIGH;5.744;231423.385;6207.0;3
ACCE;5.749;231423.388;-4.42448;3.26569;-8.50420;3
MAGN;5.750;231423.391;14.49324;-42.06750;11.61368;3
LIGH;5.754;231423.395;6196.0;3
ACCE;5.761;231423.401;-4.38618;3.20823;-8.51378;3
LIGH;5.764;231423.405;6196.0;3
ACCE;5.768;231423.408;-4.31914;3.10289;-8.30309;3
MAGN;5.770;231423.411;13.85942;-42.30103;11.08125;3
LIGH;5.774;231423.415;6196.0;3
ACCE;5.781;231423.421;-4.20422;3.09331;-8.22648;3
LIGH;5.784;231423.425;6196.0;3
ACCE;5.788;231423.428;-4.20422;3.15077;-8.17859;3
MAGN;5.792;231423.431;13.85942;-42.30103;11.08125;3
SOUN;5.795;262.80;0.00802;52.06
LIGH;5.798;231423.439;6196.0;3
ACCE;5.798;231423.438;-4.29041;3.23696;-8.32224;3
LIGH;5.804;231423.445;6196.0;3
ACCE;5.809;231423.448;-4.33829;3.32315;-8.34140;3
MAGN;5.810;231423.451;13.85942;-42.30103;11.08125;3
LIGH;5.814;231423.455;6196.0;3
ACCE;5.821;231423.461;-4.22337;3.56257;-8.66701;3
LIGH;5.824;231423.465;6173.0;3
ACCE;5.828;231423.468;-4.14676;3.66792;-8.67659;3
MAGN;5.830;231423.471;13.87619;-42.94322;10.90366;3
LIGH;5.834;231423.475;6173.0;3
ACCE;5.841;231423.481;-4.02226;3.69665;-8.77236;3
LIGH;5.844;231423.486;6173.0;3
ACCE;5.848;231423.488;-3.89776;3.71580;-8.74362;3
MAGN;5.850;231423.491;13.87619;-42.94322;10.90366;3
LIGH;5.854;231423.495;6173.0;3
ACCE;5.861;231423.501;-3.84030;3.83072;-8.77236;3
LIGH;5.864;231423.505;6173.0;3
ACCE;5.869;231423.508;-3.79242;3.84988;-8.73405;3
MAGN;5.870;231423.511;13.87619;-42.94322;10.90366;3
LIGH;5.874;231423.515;6173.0;3
ACCE;5.881;231423.521;-3.75411;3.95522;-8.93516;3
LIGH;5.884;231423.525;6103.0;3
ACCE;5.888;231423.528;-3.76368;4.13718;-9.03093;3
MAGN;5.890;231423.531;12.44896;-43.50185;10.35970;3
LIGH;5.894;231423.535;6103.0;3
ACCE;5.901;231423.541;-3.76368;4.61602;-9.33739;3
LIGH;5.904;231423.545;6103.0;3
ACCE;5.909;231423.548;-3.58173;4.74052;-9.25119;3
MAGN;5.910;231423.551;12.44896;-43.50185;10.35970;3
LIGH;5.914;231423.555;6103.0;3
ACCE;5.921;231423.561;-3.36146;4.81713;-9.13627;3
LIGH;5.924;231423.565;6103.0;3
ACCE;5.928;231423.568;-2.99754;4.84586;-8.95431;3
MAGN;5.930;231423.571;12.44896;-43.50185;10.35970;3
LIGH;5.934;231423.575;6103.0;3
ACCE;5.941;231423.581;-2.49955;5.01825;-9.04051;3
LIGH;5.944;231423.585;5999.0;3
ACCE;5.948;231423.588;-2.48039;5.20978;-9.00220;3
MAGN;5.950;231423.591;9.38328;-44.60165;8.84753;3
LIGH;5.954;231423.595;5999.0;3
ACCE;5.958;231423.598;-2.23140;5.43963;-9.07881;3
LIGH;5.964;231423.605;5999.0;3
ACCE;5.969;231423.608;-1.86748;5.92804;-9.16500;3
MAGN;5.970;231423.611;9.38328;-44.60165;8.84753;3
LIGH;5.974;231423.615;5999.0;3
ACCE;5.981;231423.621;-1.77171;6.09085;-9.17458;3
LIGH;5.984;231423.625;5999.0;3
ACCE;5.988;231423.628;-1.27372;6.23450;-8.88728;3
MAGN;5.990;231423.631;9.38328;-44.60165;8.84753;3
LIGH;5.994;231423.635;5999.0;3
ACCE;6.001;231423.641;-0.03831;6.47392;-8.68616;3
LIGH;6.004;231423.645;5884.0;3
ACCE;6.009;231423.648;0.33519;6.60800;-8.54251;3
MAGN;6.010;231423.651;4.15405;-46.12885;5.53574;3
LIGH;6.014;231423.655;5884.0;3
ACCE;6.021;231423.661;0.81403;6.74207;-8.47547;3
LIGH;6.025;231423.666;5884.0;3
ACCE;6.031;231423.668;1.25456;6.93361;-8.26478;3
MAGN;6.031;231423.671;4.15405;-46.12885;5.53574;3
LIGH;6.034;231423.675;5884.0;3
ACCE;6.041;231423.681;1.58017;7.29753;-7.91044;3
LIGH;6.044;231423.685;5884.0;3
ACCE;6.050;231423.688;1.83875;7.24007;-7.53695;3
MAGN;6.051;231423.692;4.15405;-46.12885;5.53574;3
LIGH;6.055;231423.696;5884.0;3
ACCE;6.061;231423.701;1.97282;7.12514;-7.24007;3
LIGH;6.066;231423.707;5456.0;3
ACCE;6.068;231423.708;1.98240;6.87615;-6.78038;3
MAGN;6.070;231423.711;-3.01023;-46.47718;-1.75436;3
LIGH;6.074;231423.715;6334.0;3
ACCE;6.081;231423.721;2.35589;6.33027;-5.68862;3
LIGH;6.084;231423.725;6334.0;3
ACCE;6.089;231423.728;2.51870;5.93762;-4.94163;3
MAGN;6.090;231423.731;-3.01023;-46.47718;-1.75436;3
LIGH;6.094;231423.735;6334.0;3
ACCE;6.101;231423.741;2.61447;5.64074;-4.04141;3
LIGH;6.104;231423.745;6334.0;3
ACCE;6.108;231423.748;2.70066;5.55455;-2.71024;3
MAGN;6.110;231423.751;-3.01023;-46.47718;-1.75436;3
LIGH;6.114;231423.755;6334.0;3
ACCE;6.118;231423.758;2.79643;5.33428;-1.70467;3
LIGH;6.124;231423.765;6334.0;3
ACCE;6.128;231423.768;2.93050;4.19464;0.04788;3
MAGN;6.130;231423.771;-9.48246;-40.37200;-14.50348;3
LIGH;6.134;231423.775;31547.0;3
ACCE;6.141;231423.781;2.87304;3.66792;0.99599;3
LIGH;6.144;231423.785;31547.0;3
ACCE;6.149;231423.788;2.97839;3.12204;2.11647;3
MAGN;6.150;231423.791;-9.48246;-40.37200;-14.50348;3
LIGH;6.154;231423.795;31547.0;3
ACCE;6.161;231423.801;3.56257;1.56102;4.58729;3
LIGH;6.164;231423.805;31547.0;3
ACCE;6.168;231423.808;3.80199;1.06303;6.39731;3
MAGN;6.170;231423.811;-9.48246;-40.37200;-14.50348;3
LIGH;6.174;231423.815;31547.0;3
ACCE;6.181;231423.821;4.60644;-0.00958;7.68060;3
LIGH;6.184;231423.825;31547.0;3
ACCE;6.189;231423.828;5.36301;-1.66636;7.66145;3
MAGN;6.201;231423.842;-9.76866;-28.71303;-27.90574;3
ACCE;6.202;231423.841;5.90889;-3.02627;8.67659;3
LIGH;6.207;231423.848;89659.0;3
ACCE;6.209;231423.848;6.18662;-2.96881;8.81066;3
LIGH;6.212;231423.853;89659.0;3
LIGH;6.215;231423.856;89659.0;3
MAGN;6.219;231423.860;-9.76866;-28.71303;-27.90574;3
ACCE;6.221;231423.861;6.30154;-2.80600;8.82982;3
LIGH;6.224;231423.866;89659.0;3
ACCE;6.228;231423.868;6.20577;-2.54743;8.59040;3
LIGH;6.234;231423.875;89659.0;3
MAGN;6.239;231423.880;-9.76866;-28.71303;-27.90574;3
ACCE;6.241;231423.881;6.05254;-2.37505;8.75320;3
LIGH;6.244;231423.885;89659.0;3
ACCE;6.248;231423.888;5.99508;-2.41336;8.60955;3
LIGH;6.254;231423.895;74504.0;3
MAGN;6.259;231423.900;-5.19860;-19.27806;-36.22317;3
ACCE;6.261;231423.901;5.93762;-2.50912;8.59997;3
LIGH;6.264;231423.905;74504.0;3
ACCE;6.268;231423.908;5.96635;-2.55701;8.49463;3
LIGH;6.274;231423.915;74504.0;3
ACCE;6.278;231423.918;5.60243;-2.27928;8.64786;3
MAGN;6.280;231423.921;-5.19860;-19.27806;-36.22317;3
LIGH;6.284;231423.925;74504.0;3
ACCE;6.288;231423.928;5.35344;-2.19309;8.49463;3
LIGH;6.294;231423.935;74504.0;3
MAGN;6.299;231423.940;-5.19860;-19.27806;-36.22317;3
ACCE;6.301;231423.941;5.30555;-2.24097;8.34140;3
LIGH;6.305;231423.947;74504.0;3
ACCE;6.309;231423.948;5.27682;-2.20267;8.08282;3
GNSS;6.311;1491899705.000;39.993875;-0.073819;132.000;213.900;3.0;0.2;24;10
LIGH;6.324;231423.957;64493.0;3
ACCE;6.325;231423.958;5.11401;-1.88663;7.65187;3
MAGN;6.326;231423.965;0.20633;-13.78179;-40.86144;3
GNSS;6.326;1491899705.000;39.993875;-0.073819;132.000;213.900;3.0;0.2;24;10
LIGH;6.328;231423.968;64493.0;3
ACCE;6.329;231423.968;4.98952;-1.86748;7.42203;3
LIGH;6.336;231423.976;64493.0;3
MAGN;6.340;231423.981;0.20633;-13.78179;-40.86144;3
ACCE;6.342;231423.982;4.64475;-2.26013;7.85298;3
SOUN;6.343;587.04;0.01792;59.04
LIGH;6.348;231423.986;64493.0;3
ACCE;6.348;231423.988;4.64475;-2.26013;7.85298;3
LIGH;6.354;231423.995;64493.0;3
MAGN;6.359;231424.000;0.20633;-13.78179;-40.86144;3
ACCE;6.361;231424.001;4.37660;-2.95923;8.27436;3
LIGH;6.364;231424.005;64493.0;3
ACCE;6.368;231424.008;4.25210;-3.09331;8.27436;3
LIGH;6.374;231424.015;71047.0;3
MAGN;6.379;231424.020;4.85969;-9.94283;-43.31501;3
ACCE;6.381;231424.021;4.07014;-3.58173;8.60955;3
LIGH;6.384;231424.025;40494.0;3
ACCE;6.388;231424.028;4.03184;-3.96480;8.95431;3
LIGH;6.394;231424.035;40494.0;3
ACCE;6.399;231424.038;4.01268;-4.27126;9.35654;3
MAGN;6.400;231424.041;4.85969;-9.94283;-43.31501;3
LIGH;6.404;231424.045;40494.0;3
ACCE;6.411;231424.051;4.02226;-4.52025;9.52892;3
LIGH;6.414;231424.055;40494.0;3
ACCE;6.418;231424.058;4.07014;-4.61602;9.65342;3
MAGN;6.419;231424.061;4.85969;-9.94283;-43.31501;3
LIGH;6.424;231424.065;40494.0;3
ACCE;6.431;231424.071;4.10845;-4.64475;9.54808;3
LIGH;6.434;231424.075;40494.0;3
ACCE;6.439;231424.078;4.14676;-4.61602;9.49062;3
MAGN;6.442;231424.081;8.03531;-6.78316;-44.80009;3
LIGH;6.445;231424.086;42795.0;3
ACCE;6.448;231424.088;4.18506;-4.58729;9.27993;3
LIGH;6.454;231424.095;42795.0;3
ACCE;6.459;231424.098;4.28083;-4.43406;9.03093;3
MAGN;6.460;231424.101;8.03531;-6.78316;-44.80009;3
LIGH;6.464;231424.105;42795.0;3
ACCE;6.471;231424.111;4.31914;-4.36702;8.84897;3
LIGH;6.474;231424.115;42795.0;3
ACCE;6.479;231424.118;4.38618;-4.26168;8.87770;3
MAGN;6.480;231424.121;8.03531;-6.78316;-44.80009;3
LIGH;6.484;231424.125;42795.0;3
ACCE;6.491;231424.131;4.56814;-4.34787;8.79151;3
LIGH;6.495;231424.136;42795.0;3
ACCE;6.500;231424.138;4.61602;-4.46279;9.02135;3
MAGN;6.501;231424.141;9.90441;-4.37847;-46.26286;3
LIGH;6.504;231424.145;24264.0;3
ACCE;6.511;231424.151;4.61602;-4.58729;9.13627;3
LIGH;6.514;231424.155;24264.0;3
ACCE;6.520;231424.158;4.55856;-4.67348;9.43316;3
MAGN;6.521;231424.161;9.90441;-4.37847;-46.26286;3
LIGH;6.525;231424.166;24264.0;3
ACCE;6.532;231424.171;4.73094;-4.75010;9.53850;3
LIGH;6.535;231424.176;24264.0;3
ACCE;6.539;231424.178;4.88417;-4.82671;9.54808;3
MAGN;6.540;231424.181;9.90441;-4.37847;-46.26286;3
LIGH;6.544;231424.185;24264.0;3
ACCE;6.550;231424.190;5.15232;-4.96079;9.48104;3
LIGH;6.554;231424.195;24264.0;3
ACCE;6.559;231424.198;5.41090;-5.08528;9.69173;3
MAGN;6.560;231424.201;10.00382;-2.13243;-46.82971;3
LIGH;6.564;231424.205;14126.0;3
ACCE;6.570;231424.210;5.97593;-4.99909;9.62469;3
LIGH;6.574;231424.215;14126.0;3
ACCE;6.578;231424.218;6.20577;-4.69264;9.41400;3
MAGN;6.579;231424.221;10.00382;-2.13243;-46.82971;3
LIGH;6.584;231424.225;14126.0;3
ACCE;6.590;231424.229;6.35900;-4.29999;9.06924;3
LIGH;6.594;231424.235;14126.0;3
ACCE;6.599;231424.238;6.51223;-3.85945;8.86812;3
MAGN;6.600;231424.241;10.00382;-2.13243;-46.82971;3
LIGH;6.604;231424.245;14126.0;3
ACCE;6.608;231424.248;6.74207;-3.47638;8.50420;3
LIGH;6.614;231424.255;14126.0;3
ACCE;6.619;231424.258;7.37414;-2.79643;7.71891;3
MAGN;6.620;231424.261;5.68994;-1.40918;-46.18880;3
LIGH;6.624;231424.265;28113.0;3
ACCE;6.631;231424.271;7.56568;-2.36547;7.14430;3
LIGH;6.634;231424.275;28113.0;3
ACCE;6.638;231424.278;7.74764;-2.00155;6.55054;3
MAGN;6.639;231424.281;5.68994;-1.40918;-46.18880;3
LIGH;6.644;231424.285;28113.0;3
ACCE;6.651;231424.291;8.55209;-0.93853;5.78439;3
LIGH;6.654;231424.295;28113.0;3
ACCE;6.659;231424.298;8.76278;-0.37350;5.75566;3
MAGN;6.660;231424.301;5.68994;-1.40918;-46.18880;3
LIGH;6.664;231424.305;28113.0;3
ACCE;6.671;231424.311;8.83939;-0.01915;5.34386;3
LIGH;6.675;231424.315;28113.0;3
ACCE;6.678;231424.318;8.84897;0.08619;5.01825;3
MAGN;6.680;231424.321;-2.23434;-2.69091;-44.70291;3
LIGH;6.684;231424.325;37049.0;3
ACCE;6.691;231424.331;8.76278;0.22984;5.06613;3
LIGH;6.694;231424.335;37049.0;3
ACCE;6.699;231424.338;8.82982;0.30646;5.30555;3
MAGN;6.700;231424.341;-2.23434;-2.69091;-44.70291;3
LIGH;6.704;231424.345;37049.0;3
ACCE;6.711;231424.351;8.94474;0.37350;5.06613;3
LIGH;6.714;231424.355;37049.0;3
ACCE;6.719;231424.358;8.96389;0.44053;4.45322;3
MAGN;6.720;231424.361;-2.23434;-2.69091;-44.70291;3
LIGH;6.724;231424.365;37049.0;3
ACCE;6.731;231424.371;8.79151;1.19710;3.62003;3
LIGH;6.735;231424.376;37049.0;3
ACCE;6.739;231424.378;8.64786;1.86748;3.78284;3
MAGN;6.740;231424.381;-11.82780;-7.16581;-42.27864;3
LIGH;6.744;231424.385;43407.0;3
ACCE;6.751;231424.391;8.43717;2.56658;3.77326;3
LIGH;6.754;231424.395;22888.0;3
ACCE;6.758;231424.398;8.19775;3.25611;3.65834;3
MAGN;6.760;231424.401;-11.82780;-7.16581;-42.27864;3
LIGH;6.764;231424.405;22888.0;3
ACCE;6.768;231424.408;7.54652;4.50110;2.47082;3
LIGH;6.774;231424.415;22888.0;3
ACCE;6.778;231424.418;7.10599;4.96079;1.84832;3
MAGN;6.780;231424.421;-11.82780;-7.16581;-42.27864;3
SOUN;6.783;981.65;0.02996;63.51
LIGH;6.785;231424.425;22888.0;3
ACCE;6.791;231424.431;6.73250;5.32470;1.04387;3
LIGH;6.794;231424.435;22888.0;3
ACCE;6.799;231424.438;6.04296;6.52181;0.18196;3
MAGN;6.800;231424.441;-19.30194;-15.31622;-36.14296;3
LIGH;6.804;231424.445;22888.0;3
ACCE;6.811;231424.451;5.49709;6.90488;-0.05746;3
LIGH;6.814;231424.455;5537.0;3
ACCE;6.819;231424.458;4.97036;6.97192;-0.41180;3
MAGN;6.820;231424.461;-19.30194;-15.31622;-36.14296;3
LIGH;6.824;231424.465;5537.0;3
ACCE;6.831;231424.471;3.94564;7.02938;-1.70467;3
LIGH;6.834;231424.475;5537.0;3
ACCE;6.838;231424.478;3.94564;7.02938;-1.70467;3
MAGN;6.840;231424.481;-19.30194;-15.31622;-36.14296;3
LIGH;6.844;231424.485;5537.0;3
ACCE;6.851;231424.491;2.89220;7.35499;-2.53785;3
LIGH;6.854;231424.496;5537.0;3
ACCE;6.859;231424.498;2.51870;7.61356;-2.71024;3
MAGN;6.860;231424.501;-21.96294;-26.13647;-27.71148;3
LIGH;6.864;231424.505;5537.0;3
ACCE;6.871;231424.511;1.47483;8.23605;-2.79643;3
LIGH;6.874;231424.516;3433.0;3
ACCE;6.878;231424.518;0.74699;8.28394;-2.97839;3
MAGN;6.880;231424.521;-21.96294;-26.13647;-27.71148;3
LIGH;6.884;231424.525;3433.0;3
ACCE;6.891;231424.531;-0.01915;8.25521;-3.52426;3
LIGH;6.894;231424.535;3433.0;3
ACCE;6.898;231424.538;-0.95768;8.23605;-3.90734;3
MAGN;6.900;231424.541;-21.96294;-26.13647;-27.71148;3
LIGH;6.904;231424.545;3433.0;3
ACCE;6.911;231424.551;-2.15478;8.47547;-4.07014;3
LIGH;6.914;231424.555;3433.0;3
ACCE;6.918;231424.558;-2.42293;8.56167;-3.69665;3
MAGN;6.920;231424.561;-18.30561;-35.48058;-18.91945;3
LIGH;6.924;231424.565;3433.0;3
ACCE;6.928;231424.568;-2.70066;8.33182;-3.55300;3
LIGH;6.934;231424.575;3548.0;3
ACCE;6.938;231424.578;-2.96881;7.89129;-3.82115;3
MAGN;6.940;231424.581;-18.30561;-35.48058;-18.91945;3
LIGH;6.944;231424.585;3548.0;3
ACCE;6.951;231424.591;-3.75411;7.71891;-3.86903;3
LIGH;6.954;231424.595;3548.0;3
ACCE;6.958;231424.598;-4.27126;7.63272;-3.92649;3
MAGN;6.960;231424.601;-18.30561;-35.48058;-18.91945;3
LIGH;6.964;231424.605;3548.0;3
ACCE;6.971;231424.611;-4.78840;7.61356;-4.00311;3
LIGH;6.974;231424.615;3548.0;3
ACCE;6.978;231424.618;-5.13317;7.30710;-3.85945;3
MAGN;6.980;231424.621;-10.13833;-41.51744;-12.54275;3
LIGH;6.984;231424.625;3548.0;3
ACCE;6.991;231424.631;-5.90889;6.54096;-3.55300;3
LIGH;6.994;231424.635;3780.0;3
ACCE;6.999;231424.638;-6.25365;5.96635;-3.16992;3
MAGN;7.000;231424.641;-10.13833;-41.51744;-12.54275;3
LIGH;7.004;231424.645;3780.0;3
ACCE;7.011;231424.651;-6.45477;5.33428;-3.13162;3
LIGH;7.014;231424.655;3780.0;3
ACCE;7.018;231424.658;-6.61757;4.96079;-2.79643;3
MAGN;7.020;231424.661;-10.13833;-41.51744;-12.54275;3
LIGH;7.024;231424.665;3780.0;3
ACCE;7.028;231424.668;-7.30710;4.53941;-2.97839;3
LIGH;7.034;231424.675;3780.0;3
MAGN;7.039;231424.680;0.51745;-43.81602;-9.32410;3
ACCE;7.041;231424.681;-7.65187;4.75010;-2.75812;3
LIGH;7.044;231424.685;3780.0;3
ACCE;7.049;231424.688;-7.78594;5.08528;-2.55701;3
LIGH;7.059;231424.695;3745.0;3
MAGN;7.060;231424.700;0.51745;-43.81602;-9.32410;3
ACCE;7.061;231424.701;-7.84340;5.14275;-2.46124;3
LIGH;7.065;231424.706;3918.0;3
ACCE;7.068;231424.708;-7.92002;5.10444;-2.40378;3
LIGH;7.074;231424.715;3918.0;3
MAGN;7.079;231424.720;0.51745;-43.81602;-9.32410;3
ACCE;7.081;231424.721;-8.10198;4.94163;-2.02071;3
LIGH;7.084;231424.725;3918.0;3
ACCE;7.088;231424.728;-8.14029;4.52025;-1.86748;3
LIGH;7.094;231424.735;3918.0;3
ACCE;7.100;231424.738;-7.85298;3.75411;-1.42694;3
MAGN;7.101;231424.741;10.48154;-42.88821;-8.19104;3
LIGH;7.105;231424.746;3918.0;3
ACCE;7.108;231424.748;-8.03494;3.45723;-1.59933;3
MAGN;7.121;231424.761;10.48154;-42.88821;-8.19104;3
ACCE;7.128;231424.761;-8.33182;3.25611;-1.62806;3
LIGH;7.129;231424.764;3941.0;3
LIGH;7.129;231424.768;3941.0;3
ACCE;7.130;231424.768;-8.50420;3.17950;-1.70467;3
LIGH;7.135;231424.776;3941.0;3
MAGN;7.141;231424.780;10.48154;-42.88821;-8.19104;3
ACCE;7.143;231424.782;-8.43717;2.64320;-1.94409;3
LIGH;7.147;231424.788;3941.0;3
ACCE;7.149;231424.788;-8.28394;2.71981;-1.96325;3
LIGH;7.154;231424.795;3941.0;3
MAGN;7.159;231424.800;17.62353;-41.33165;-6.52069;3
ACCE;7.161;231424.801;-8.02536;2.90177;-1.85790;3
LIGH;7.164;231424.806;3941.0;3
ACCE;7.168;231424.808;-7.86256;2.96881;-2.07817;3
LIGH;7.174;231424.815;3941.0;3
MAGN;7.179;231424.820;17.62353;-41.33165;-6.52069;3
ACCE;7.181;231424.821;-7.68060;3.11246;-2.28886;3
LIGH;7.184;231424.825;4150.0;3
ACCE;7.188;231424.828;-7.84340;3.05500;-2.55701;3
LIGH;7.194;231424.835;4150.0;3
MAGN;7.199;231424.840;17.62353;-41.33165;-6.52069;3
ACCE;7.201;231424.841;-8.14029;3.00712;-2.66235;3
LIGH;7.207;231424.848;4150.0;3
ACCE;7.208;231424.848;-8.46590;2.86347;-2.89220;3
LIGH;7.214;231424.855;4150.0;3
MAGN;7.219;231424.860;21.54359;-39.79993;-4.69713;3
ACCE;7.221;231424.861;-8.48505;2.25055;-3.14119;3
LIGH;7.225;231424.866;4150.0;3
ACCE;7.228;231424.868;-8.19775;2.17394;-3.16992;3
LIGH;7.234;231424.875;4150.0;3
MAGN;7.239;231424.880;21.54359;-39.79993;-4.69713;3
ACCE;7.241;231424.881;-7.83383;2.35589;-3.04542;3
LIGH;7.244;231424.885;4624.0;3
ACCE;7.248;231424.888;-7.58483;2.50912;-3.39977;3
LIGH;7.254;231424.895;4624.0;3
ACCE;7.259;231424.898;-7.02938;2.26970;-4.08930;3
MAGN;7.260;231424.901;21.54359;-39.79993;-4.69713;3
LIGH;7.264;231424.905;4624.0;3
ACCE;7.268;231424.908;-6.98149;2.13563;-4.49152;3
LIGH;7.274;231424.915;4624.0;3
MAGN;7.279;231424.920;22.60427;-39.53343;-0.42462;3
ACCE;7.281;231424.921;-7.01022;2.32716;-5.56412;3
LIGH;7.284;231424.925;4624.0;3
ACCE;7.288;231424.928;-7.01022;2.32716;-5.56412;3
LIGH;7.294;231424.935;4624.0;3
MAGN;7.299;231424.940;22.60427;-39.53343;-0.42462;3
ACCE;7.301;231424.941;-6.83784;2.56658;-5.92804;3
LIGH;7.305;231424.946;5375.0;3
ACCE;7.310;231424.948;-6.79953;2.64320;-5.90889;3
GNSS;7.313;1491899706.000;39.993873;-0.073815;132.000;0.000;3.0;0.0;24;10
LIGH;7.324;231424.958;5375.0;3
MAGN;7.326;231424.960;22.60427;-39.53343;-0.42462;3
ACCE;7.326;231424.961;-6.72292;2.30801;-7.47949;3
GNSS;7.327;1491899706.000;39.993873;-0.073815;132.000;0.000;3.0;0.0;24;10
LIGH;7.330;231424.969;5375.0;3
ACCE;7.330;231424.968;-6.71334;2.49955;-8.14029;3
LIGH;7.335;231424.976;5375.0;3
SOUN;7.336;262.21;0.00800;52.04
MAGN;7.341;231424.981;20.19108;-40.02407;4.53700;3
ACCE;7.342;231424.981;-6.54096;2.95923;-8.57124;3
LIGH;7.346;231424.987;5375.0;3
ACCE;7.348;231424.988;-6.24408;3.26569;-9.03093;3
LIGH;7.354;231424.995;5375.0;3
MAGN;7.359;231425.000;20.19108;-40.02407;4.53700;3
ACCE;7.363;231425.001;-5.66947;3.21781;-8.92558;3
LIGH;7.366;231425.007;6115.0;3
ACCE;7.368;231425.008;-5.20021;2.95923;-8.80109;3
LIGH;7.374;231425.015;6115.0;3
MAGN;7.379;231425.020;20.19108;-40.02407;4.53700;3
ACCE;7.381;231425.021;-4.60644;2.48997;-8.64786;3
LIGH;7.384;231425.025;6115.0;3
ACCE;7.388;231425.028;-3.75411;2.08774;-8.68616;3
LIGH;7.394;231425.035;6115.0;3
MAGN;7.399;231425.040;11.69830;-41.20377;11.15617;3
ACCE;7.401;231425.041;-1.77171;1.55144;-9.04051;3
LIGH;7.404;231425.045;6115.0;3
ACCE;7.408;231425.048;-0.87149;1.84832;-9.33739;3
LIGH;7.414;231425.055;6115.0;3
ACCE;7.419;231425.058;-0.38307;2.16436;-9.85453;3
MAGN;7.420;231425.061;11.69830;-41.20377;11.15617;3
LIGH;7.424;231425.065;6115.0;3
ACCE;7.428;231425.068;-0.30646;2.39420;-10.52491;3
LIGH;7.434;231425.075;6508.0;3
MAGN;7.439;231425.080;11.69830;-41.20377;11.15617;3
ACCE;7.441;231425.081;0.13408;2.56658;-11.44428;3
LIGH;7.444;231425.085;6508.0;3
ACCE;7.448;231425.088;0.77572;2.48039;-11.48259;3
LIGH;7.454;231425.095;6508.0;3
MAGN;7.459;231425.100;0.17170;-41.63234;15.30674;3
ACCE;7.461;231425.101;1.55144;2.26970;-11.01333;3
LIGH;7.464;231425.105;6508.0;3
ACCE;7.471;231425.108;2.29843;1.87705;-10.28549;3
LIGH;7.474;231425.115;6508.0;3
MAGN;7.479;231425.120;0.17170;-41.63234;15.30674;3
ACCE;7.481;231425.121;4.52983;0.63207;-7.57525;3
LIGH;7.484;231425.125;6508.0;3
ACCE;7.488;231425.128;5.47793;1.60890;-8.45632;3
LIGH;7.494;231425.135;6519.0;3
MAGN;7.499;231425.140;0.17170;-41.63234;15.30674;3
ACCE;7.501;231425.141;5.88016;2.59531;-8.61913;3
LIGH;7.504;231425.145;6519.0;3
ACCE;7.508;231425.148;6.33985;2.69108;-8.64786;3
LIGH;7.514;231425.155;6519.0;3
MAGN;7.519;231425.160;-12.64085;-40.64310;14.62755;3
ACCE;7.521;231425.161;6.88572;2.30801;-7.84340;3
LIGH;7.524;231425.165;6519.0;3
ACCE;7.528;231425.168;7.05811;2.10690;-7.58483;3
LIGH;7.534;231425.175;6519.0;3
MAGN;7.539;231425.180;-12.64085;-40.64310;14.62755;3
ACCE;7.541;231425.181;7.26880;2.02071;-7.19218;3
LIGH;7.544;231425.185;6519.0;3
ACCE;7.549;231425.188;7.49864;1.86748;-7.14430;3
LIGH;7.554;231425.195;7282.0;3
MAGN;7.559;231425.200;-12.64085;-40.64310;14.62755;3
ACCE;7.561;231425.201;7.86256;1.68552;-6.48350;3
LIGH;7.564;231425.205;7282.0;3
ACCE;7.568;231425.208;8.42759;1.65679;-5.88974;3
LIGH;7.574;231425.215;7282.0;3
ACCE;7.578;231425.218;8.98304;1.72383;-5.23851;3
MAGN;7.580;231425.221;-22.28625;-39.82328;10.57599;3
LIGH;7.584;231425.225;7282.0;3
ACCE;7.588;231425.228;9.43316;1.70467;-4.84586;3
LIGH;7.594;231425.235;7282.0;3
MAGN;7.599;231425.240;-22.28625;-39.82328;10.57599;3
ACCE;7.601;231425.241;9.55765;1.58975;-4.76925;3
LIGH;7.604;231425.245;7282.0;3
ACCE;7.608;231425.248;9.17458;2.19309;-4.43406;3
LIGH;7.614;231425.255;18149.0;3
MAGN;7.619;231425.260;-22.28625;-39.82328;10.57599;3
ACCE;7.621;231425.261;9.49062;1.94409;-3.36146;3
LIGH;7.624;231425.265;18149.0;3
ACCE;7.628;231425.268;9.49062;1.94409;-3.36146;3
LIGH;7.634;231425.275;18149.0;3
MAGN;7.639;231425.280;-27.62448;-38.93052;3.20739;3
ACCE;7.641;231425.281;9.86411;1.50356;-2.02071;3
LIGH;7.644;231425.285;18149.0;3
ACCE;7.648;231425.288;10.03649;1.59933;-1.49398;3
LIGH;7.654;231425.295;18149.0;3
MAGN;7.659;231425.300;-27.62448;-38.93052;3.20739;3
ACCE;7.661;231425.301;10.36211;1.74298;-0.47884;3
LIGH;7.664;231425.305;18149.0;3
ACCE;7.668;231425.308;10.71645;1.85790;0.08619;3
LIGH;7.674;231425.315;64597.0;3
ACCE;7.678;231425.318;10.91756;1.98240;0.56503;3
MAGN;7.680;231425.321;-27.62448;-38.93052;3.20739;3
LIGH;7.684;231425.325;64597.0;3
ACCE;7.691;231425.331;10.95587;2.08774;0.76614;3
LIGH;7.694;231425.335;64597.0;3
ACCE;7.699;231425.338;10.78348;2.05901;1.10133;3
MAGN;7.700;231425.341;-28.71179;-37.45245;-5.40165;3
LIGH;7.704;231425.345;64597.0;3
ACCE;7.711;231425.351;10.09395;1.63763;1.35991;3
LIGH;7.714;231425.355;64597.0;3
ACCE;7.719;231425.358;9.65342;1.63763;1.86748;3
MAGN;7.720;231425.361;-28.71179;-37.45245;-5.40165;3
LIGH;7.725;231425.366;64597.0;3
ACCE;7.731;231425.371;9.34696;1.64721;2.27928;3
LIGH;7.734;231425.375;46979.0;3
ACCE;7.738;231425.378;9.20331;1.55144;2.72939;3
MAGN;7.740;231425.381;-28.71179;-37.45245;-5.40165;3
LIGH;7.744;231425.385;150000.0;3
ACCE;7.748;231425.388;9.19373;1.35033;3.39977;3
LIGH;7.754;231425.395;150000.0;3
ACCE;7.759;231425.398;9.26077;1.18752;3.71580;3
MAGN;7.760;231425.401;-26.77711;-37.16503;-12.47358;3
LIGH;7.764;231425.405;150000.0;3
ACCE;7.771;231425.411;9.34696;1.37906;4.07972;3
LIGH;7.774;231425.415;150000.0;3
SOUN;7.777;209.05;0.00638;50.08
ACCE;7.779;231425.418;9.34696;1.37906;4.07972;3
MAGN;7.780;231425.421;-26.77711;-37.16503;-12.47358;3
LIGH;7.784;231425.425;150000.0;3
ACCE;7.792;231425.431;9.05966;2.02071;3.89776;3
LIGH;7.794;231425.436;150000.0;3
ACCE;7.798;231425.438;9.10754;2.28886;3.92649;3
MAGN;7.800;231425.441;-26.77711;-37.16503;-12.47358;3
LIGH;7.804;231425.445;150000.0;3
ACCE;7.811;231425.451;8.75320;2.17394;4.54898;3
LIGH;7.814;231425.455;150000.0;3
ACCE;7.819;231425.458;8.40844;2.10690;4.84586;3
MAGN;7.820;231425.461;-21.83333;-36.58282;-17.94802;3
LIGH;7.824;231425.465;150000.0;3
ACCE;7.831;231425.471;7.90087;2.06859;4.93206;3
LIGH;7.834;231425.475;150000.0;3
ACCE;7.838;231425.478;7.32626;1.92494;5.23851;3
MAGN;7.840;231425.481;-21.83333;-36.58282;-17.94802;3
LIGH;7.844;231425.485;150000.0;3
ACCE;7.851;231425.491;6.11958;1.54187;6.00466;3
LIGH;7.854;231425.495;150000.0;3
ACCE;7.859;231425.498;5.74608;1.48441;6.57927;3
MAGN;7.860;231425.501;-21.83333;-36.58282;-17.94802;3
LIGH;7.864;231425.505;150000.0;3
ACCE;7.871;231425.511;5.43005;1.57060;6.88572;3
LIGH;7.874;231425.516;150000.0;3
ACCE;7.879;231425.518;5.14275;1.81002;7.22091;3
MAGN;7.880;231425.521;-14.41383;-35.96849;-22.53893;3
LIGH;7.884;231425.525;150000.0;3
ACCE;7.891;231425.528;4.89375;1.96325;7.36456;3
LIGH;7.894;231425.535;150000.0;3
ACCE;7.898;231425.538;4.50110;2.14520;7.34541;3
MAGN;7.900;231425.541;-14.41383;-35.96849;-22.53893;3
LIGH;7.904;231425.545;150000.0;3
ACCE;7.908;231425.548;4.25210;2.18351;7.24007;3
LIGH;7.914;231425.555;150000.0;3
ACCE;7.918;231425.558;4.04141;2.13563;7.32626;3
MAGN;7.920;231425.561;-14.41383;-35.96849;-22.53893;3
LIGH;7.924;231425.565;82180.0;3
ACCE;7.931;231425.571;3.62961;1.74298;7.52737;3
LIGH;7.934;231425.575;82180.0;3
ACCE;7.938;231425.578;3.46680;1.62806;7.82425;3
MAGN;7.940;231425.581;-7.28563;-34.92647;-26.77551;3
LIGH;7.944;231425.585;82180.0;3
ACCE;7.951;231425.591;3.36146;1.53229;7.92002;3
LIGH;7.954;231425.595;82180.0;3
ACCE;7.958;231425.598;3.22738;1.47483;8.17859;3
MAGN;7.960;231425.601;-7.28563;-34.92647;-26.77551;3
LIGH;7.964;231425.605;82180.0;3
ACCE;7.971;231425.611;3.05500;1.19710;8.54251;3
LIGH;7.974;231425.615;82180.0;3
ACCE;7.979;231425.618;3.02627;0.94810;8.89685;3
MAGN;7.980;231425.621;-7.28563;-34.92647;-26.77551;3
LIGH;7.984;231425.625;73637.0;3
ACCE;7.991;231425.631;2.98796;0.76614;9.06924;3
LIGH;7.994;231425.635;73637.0;3
ACCE;7.999;231425.638;3.05500;0.66080;9.27035;3
MAGN;8.000;231425.641;-2.40227;-33.43840;-29.62219;3
LIGH;8.004;231425.645;73637.0;3
ACCE;8.011;231425.651;3.26569;0.54588;9.38527;3
LIGH;8.014;231425.655;73637.0;3
ACCE;8.018;231425.658;3.34231;0.42138;9.56723;3
MAGN;8.020;231425.661;-2.40227;-33.43840;-29.62219;3
LIGH;8.024;231425.665;73637.0;3
ACCE;8.031;231425.671;3.49553;0.26815;9.58638;3
LIGH;8.034;231425.676;73637.0;3
ACCE;8.038;231425.678;3.60088;0.17238;9.77792;3
MAGN;8.040;231425.681;-2.40227;-33.43840;-29.62219;3
LIGH;8.044;231425.685;73371.0;3
ACCE;8.051;231425.691;3.62961;0.01915;9.81623;3
LIGH;8.055;231425.696;75278.0;3
ACCE;8.059;231425.698;3.53384;-0.03831;9.81623;3
MAGN;8.060;231425.701;0.77349;-31.52493;-31.80728;3
LIGH;8.064;231425.706;75278.0;3
ACCE;8.068;231425.708;3.52426;-0.11492;9.75877;3
LIGH;8.074;231425.715;75278.0;3
ACCE;8.079;231425.718;3.47638;-0.01915;10.19930;3
MAGN;8.080;231425.721;0.77349;-31.52493;-31.80728;3
LIGH;8.084;231425.725;75278.0;3
ACCE;8.091;231425.731;3.42850;-0.03831;10.08438;3
LIGH;8.094;231425.735;75278.0;3
ACCE;8.099;231425.738;3.37104;-0.06704;10.09395;3
MAGN;8.100;231425.741;0.77349;-31.52493;-31.80728;3
LIGH;8.104;231425.745;75278.0;3
ACCE;8.111;231425.751;3.36146;-0.06704;9.93115;3
LIGH;8.114;231425.756;74642.0;3
ACCE;8.119;231425.758;3.44765;-0.05746;9.89284;3
MAGN;8.120;231425.761;2.09627;-29.91988;-33.32259;3
LIGH;8.124;231425.765;74642.0;3
ACCE;8.131;231425.771;3.56257;0.00958;9.77792;3
LIGH;8.134;231425.775;74642.0;3
ACCE;8.139;231425.778;3.71580;0.06704;9.82580;3
MAGN;8.140;231425.781;2.09627;-29.91988;-33.32259;3
LIGH;8.144;231425.785;74642.0;3
ACCE;8.151;231425.791;4.07014;0.08619;9.79707;3
LIGH;8.154;231425.795;74642.0;3
ACCE;8.159;231425.798;4.22337;0.08619;9.85453;3
MAGN;8.160;231425.801;2.09627;-29.91988;-33.32259;3
LIGH;8.164;231425.805;74642.0;3
ACCE;8.171;231425.811;4.24253;0.09577;9.73961;3
LIGH;8.174;231425.815;77567.0;3
ACCE;8.178;231425.818;4.23295;0.09577;9.82580;3
MAGN;8.180;231425.821;2.87589;-28.91794;-34.48898;3
LIGH;8.184;231425.825;77567.0;3
ACCE;8.191;231425.831;4.16591;0.21069;9.68215;3
LIGH;8.194;231425.836;77567.0;3
ACCE;8.198;231425.838;4.15633;0.29688;9.65342;3
MAGN;8.200;231425.841;2.87589;-28.91794;-34.48898;3
LIGH;8.204;231425.845;77567.0;3
ACCE;8.211;231425.851;4.12760;0.41180;9.48104;3
LIGH;8.214;231425.855;77567.0;3
ACCE;8.219;231425.858;4.19464;0.52672;9.43316;3
MAGN;8.220;231425.861;2.87589;-28.91794;-34.48898;3
LIGH;8.225;231425.866;77567.0;3
ACCE;8.228;231425.868;4.30956;0.67995;9.27993;3
LIGH;8.234;231425.875;80214.0;3
ACCE;8.238;231425.878;4.59687;0.92895;9.16500;3
MAGN;8.240;231425.881;3.62183;-28.25317;-35.78758;3
LIGH;8.244;231425.885;80214.0;3
ACCE;8.251;231425.891;4.76925;1.04387;9.05966;3
LIGH;8.254;231425.895;80214.0;3
ACCE;8.259;231425.898;4.85544;1.10133;9.04051;3
MAGN;8.260;231425.901;3.62183;-28.25317;-35.78758;3
LIGH;8.264;231425.905;80214.0;3
ACCE;8.271;231425.911;4.84586;1.06303;8.83939;3
LIGH;8.274;231425.915;80214.0;3
ACCE;8.278;231425.918;4.79798;0.96726;8.83939;3
MAGN;8.280;231425.921;3.62183;-28.25317;-35.78758;3
LIGH;8.284;231425.925;80214.0;3
ACCE;8.291;231425.931;4.70221;0.87149;8.67659;3
LIGH;8.294;231425.935;90399.0;3
ACCE;8.299;231425.938;4.56814;0.88107;8.66701;3
MAGN;8.300;231425.941;4.00703;-27.88647;-36.66543;3
LIGH;8.308;231425.948;90399.0;3
ACCE;8.310;231425.949;4.67348;1.00556;8.45632;3
GNSS;8.313;1491899707.000;39.993869;-0.073816;132.000;174.100;3.0;0.2;24;10
LIGH;8.319;231425.957;90399.0;3
ACCE;8.320;231425.958;4.79798;1.13006;8.47547;3
GNSS;8.321;1491899707.000;39.993869;-0.073816;132.000;174.100;3.0;0.2;24;10
MAGN;8.326;231425.966;4.00703;-27.88647;-36.66543;3
LIGH;8.330;231425.970;90399.0;3
ACCE;8.331;231425.969;4.76925;1.26414;8.40844;3
SOUN;8.332;717.29;0.02189;60.78
LIGH;8.338;231425.979;90399.0;3
ACCE;8.346;231425.979;4.76925;1.35033;8.36055;3
MAGN;8.346;231425.987;4.00703;-27.88647;-36.66543;3
LIGH;8.349;231425.990;90399.0;3
LIGH;8.355;231425.996;150000.0;3
MAGN;8.359;231426.000;1.34647;-28.67963;-36.56025;3
ACCE;8.360;231425.990;4.89375;1.34075;7.76679;3
ACCE;8.361;231426.000;4.89375;1.34075;7.76679;3
LIGH;8.364;231426.005;150000.0;3
ACCE;8.368;231426.008;5.08528;1.26414;7.66145;3
LIGH;8.374;231426.015;150000.0;3
MAGN;8.379;231426.020;1.34647;-28.67963;-36.56025;3
ACCE;8.380;231426.020;5.88016;0.96726;7.53695;3
LIGH;8.384;231426.025;150000.0;3
ACCE;8.388;231426.028;6.46434;0.84276;7.29753;3
LIGH;8.394;231426.035;150000.0;3
ACCE;8.399;231426.038;6.97192;0.95768;7.16345;3
MAGN;8.400;231426.041;1.34647;-28.67963;-36.56025;3
LIGH;8.404;231426.045;150000.0;3
ACCE;8.408;231426.048;7.41245;1.09176;6.85699;3
LIGH;8.414;231426.055;150000.0;3
MAGN;8.419;231426.060;-3.49668;-27.31286;-36.04292;3
ACCE;8.420;231426.060;8.49463;1.13006;6.33027;3
LIGH;8.424;231426.065;150000.0;3
ACCE;8.428;231426.068;8.93516;1.30245;5.86101;3
LIGH;8.434;231426.075;150000.0;3
MAGN;8.439;231426.080;-3.49668;-27.31286;-36.04292;3
ACCE;8.440;231426.080;9.33739;1.83875;5.63116;3
LIGH;8.444;231426.085;150000.0;3
ACCE;8.448;231426.088;9.50977;2.73897;5.68862;3
LIGH;8.454;231426.095;150000.0;3
MAGN;8.458;231426.100;-3.49668;-27.31286;-36.04292;3
ACCE;8.460;231426.100;9.30866;1.51314;4.92248;3
LIGH;8.464;231426.105;150000.0;3
ACCE;8.468;231426.108;9.05008;1.01514;4.11803;3
LIGH;8.474;231426.115;150000.0;3
MAGN;8.478;231426.120;-10.60573;-26.90935;-34.01293;3
ACCE;8.480;231426.120;8.97347;0.93853;3.71580;3
LIGH;8.484;231426.125;150000.0;3
ACCE;8.488;231426.128;8.88728;1.23541;3.15077;3
LIGH;8.494;231426.135;150000.0;3
MAGN;8.498;231426.140;-10.60573;-26.90935;-34.01293;3
ACCE;8.500;231426.140;9.02135;2.27928;2.24097;3
LIGH;8.504;231426.145;150000.0;3
ACCE;8.508;231426.148;9.13627;2.67193;1.57060;3
LIGH;8.514;231426.155;150000.0;3
ACCE;8.521;231426.158;9.27035;2.88262;0.63207;3
MAGN;8.522;231426.162;-10.60573;-26.90935;-34.01293;3
LIGH;8.524;231426.165;150000.0;3
ACCE;8.528;231426.168;9.29908;3.18908;-0.18196;3
LIGH;8.534;231426.175;150000.0;3
MAGN;8.539;231426.180;-18.37170;-28.07258;-30.10033;3
ACCE;8.541;231426.181;9.13627;4.14676;-0.95768;3
LIGH;8.544;231426.185;43534.0;3
ACCE;8.548;231426.188;9.08839;4.59687;-1.13006;3
LIGH;8.554;231426.195;43534.0;3
ACCE;8.559;231426.198;9.00220;4.98952;-0.88107;3
MAGN;8.560;231426.201;-18.37170;-28.07258;-30.10033;3
LIGH;8.564;231426.205;43534.0;3
ACCE;8.568;231426.208;8.80109;5.20021;-0.91937;3
LIGH;8.574;231426.215;43534.0;3
MAGN;8.579;231426.220;-18.37170;-28.07258;-30.10033;3
ACCE;8.581;231426.221;7.96790;5.19063;-1.11091;3
LIGH;8.584;231426.225;43534.0;3
ACCE;8.589;231426.228;7.56568;5.10444;-1.08218;3
LIGH;8.594;231426.235;43534.0;3
MAGN;8.599;231426.240;-22.60657;-30.72280;-25.13116;3
ACCE;8.601;231426.241;7.22091;4.72137;-1.06303;3
LIGH;8.604;231426.245;13143.0;3
ACCE;8.608;231426.248;7.30710;4.57771;-1.40779;3
LIGH;8.614;231426.255;13143.0;3
MAGN;8.619;231426.260;-22.60657;-30.72280;-25.13116;3
ACCE;8.621;231426.261;7.46991;4.74052;-1.81002;3
LIGH;8.624;231426.265;13143.0;3
ACCE;8.628;231426.268;7.28795;5.14275;-2.55701;3
LIGH;8.634;231426.275;13143.0;3
MAGN;8.639;231426.280;-22.60657;-30.72280;-25.13116;3
ACCE;8.641;231426.281;6.35900;6.11958;-3.78284;3
LIGH;8.644;231426.285;13143.0;3
ACCE;8.648;231426.288;5.83228;6.45477;-4.37660;3
LIGH;8.654;231426.295;13143.0;3
MAGN;8.659;231426.300;-24.33420;-34.90788;-18.33467;3
ACCE;8.661;231426.301;5.21936;6.77080;-4.75967;3
LIGH;8.664;231426.305;6230.0;3
ACCE;8.668;231426.308;4.72137;7.12514;-5.02782;3
LIGH;8.674;231426.315;6230.0;3
MAGN;8.680;231426.320;-24.33420;-34.90788;-18.33467;3
ACCE;8.681;231426.321;4.16591;7.48906;-5.46836;3
LIGH;8.684;231426.325;6230.0;3
ACCE;8.688;231426.328;3.95522;7.60398;-5.93762;3
LIGH;8.694;231426.335;6230.0;3
MAGN;8.699;231426.340;-24.33420;-34.90788;-18.33467;3
ACCE;8.701;231426.341;3.61046;7.69018;-6.12916;3
LIGH;8.704;231426.345;6230.0;3
ACCE;8.708;231426.348;3.27527;7.75721;-6.28239;3
LIGH;8.714;231426.355;6230.0;3
ACCE;8.719;231426.358;2.66235;7.58483;-6.48350;3
MAGN;8.720;231426.361;-22.72800;-39.27090;-12.11031;3
LIGH;8.724;231426.365;6947.0;3
ACCE;8.728;231426.368;2.21224;7.50822;-6.51223;3
LIGH;8.734;231426.375;4913.0;3
MAGN;8.739;231426.380;-22.72800;-39.27090;-12.11031;3
ACCE;8.741;231426.381;1.90578;7.47949;-6.15789;3
LIGH;8.744;231426.385;4913.0;3
ACCE;8.748;231426.388;1.85790;7.42203;-6.07170;3
LIGH;8.754;231426.395;4913.0;3
MAGN;8.759;231426.400;-22.72800;-39.27090;-12.11031;3
ACCE;8.761;231426.401;1.31202;7.30710;-6.14831;3
LIGH;8.764;231426.405;4913.0;3
ACCE;8.768;231426.408;0.96726;7.37414;-6.33985;3
SOUN;8.770;119.49;0.00365;45.22
LIGH;8.774;231426.415;4913.0;3
MAGN;8.779;231426.420;-17.78606;-42.51391;-7.28741;3
ACCE;8.781;231426.421;0.67995;7.46033;-6.25365;3
LIGH;8.784;231426.425;4913.0;3
ACCE;8.788;231426.428;0.21069;7.35499;-6.37815;3
LIGH;8.794;231426.435;4820.0;3
MAGN;8.799;231426.440;-17.78606;-42.51391;-7.28741;3
ACCE;8.801;231426.441;-0.82361;7.15387;-6.13873;3
LIGH;8.804;231426.445;4820.0;3
ACCE;8.808;231426.448;-1.21625;7.06768;-5.99508;3
LIGH;8.814;231426.455;4820.0;3
MAGN;8.819;231426.460;-17.78606;-42.51391;-7.28741;3
ACCE;8.821;231426.461;-1.65679;6.88572;-5.84185;3
LIGH;8.824;231426.465;4820.0;3
ACCE;8.828;231426.468;-2.06859;6.75165;-5.85143;3
LIGH;8.834;231426.475;4820.0;3
MAGN;8.839;231426.480;-11.06140;-45.02267;-3.83562;3
ACCE;8.841;231426.481;-2.72939;6.19619;-5.59285;3
LIGH;8.844;231426.485;4820.0;3
ACCE;8.848;231426.488;-3.04542;6.00466;-5.63116;3
LIGH;8.854;231426.495;4797.0;3
MAGN;8.859;231426.500;-11.06140;-45.02267;-3.83562;3
ACCE;8.861;231426.501;-3.37104;5.85143;-5.53539;3
LIGH;8.864;231426.505;4797.0;3
ACCE;8.868;231426.508;-3.73495;5.85143;-5.43963;3
LIGH;8.874;231426.515;4797.0;3
ACCE;8.879;231426.518;-4.27126;5.77481;-5.04698;3
MAGN;8.880;231426.521;-11.06140;-45.02267;-3.83562;3
LIGH;8.884;231426.525;4797.0;3
ACCE;8.888;231426.528;-4.61602;5.72693;-5.23851;3
LIGH;8.894;231426.535;4797.0;3
MAGN;8.899;231426.540;-2.23795;-45.35649;-1.52638;3
ACCE;8.901;231426.541;-5.45878;5.55455;-5.78439;3
LIGH;8.904;231426.545;4797.0;3
ACCE;8.908;231426.548;-5.45878;5.55455;-5.78439;3
LIGH;8.914;231426.555;4797.0;3
MAGN;8.919;231426.560;-2.23795;-45.35649;-1.52638;3
ACCE;8.921;231426.561;-6.31112;5.39174;-5.88974;3
LIGH;8.924;231426.565;4797.0;3
ACCE;8.928;231426.568;-6.61757;5.10444;-5.80354;3
LIGH;8.934;231426.575;4797.0;3
MAGN;8.939;231426.580;-2.23795;-45.35649;-1.52638;3
ACCE;8.941;231426.581;-6.86657;4.41491;-5.00867;3
LIGH;8.944;231426.585;4797.0;3
ACCE;8.948;231426.588;-6.87615;4.11803;-4.69264;3
LIGH;8.954;231426.595;4797.0;3
ACCE;8.958;231426.598;-6.90488;3.84988;-4.41491;3
MAGN;8.960;231426.601;6.98214;-44.49208;0.11102;3
LIGH;8.964;231426.605;4797.0;3
ACCE;8.971;231426.611;-7.10599;3.84030;-4.39575;3
LIGH;8.974;231426.615;4820.0;3
ACCE;8.979;231426.618;-7.29753;3.87861;-4.32872;3
MAGN;8.980;231426.621;6.98214;-44.49208;0.11102;3
LIGH;8.984;231426.625;4820.0;3
ACCE;8.991;231426.631;-7.33583;3.68707;-4.29999;3
LIGH;8.994;231426.635;4820.0;3
ACCE;8.999;231426.638;-7.25922;3.46680;-4.07972;3
MAGN;9.000;231426.641;6.98214;-44.49208;0.11102;3
LIGH;9.004;231426.645;4820.0;3
ACCE;9.011;231426.651;-7.24007;3.26569;-3.97437;3
LIGH;9.014;231426.655;4820.0;3
ACCE;9.018;231426.658;-7.24007;3.15077;-3.90734;3
MAGN;9.020;231426.661;13.92032;-42.60273;0.23672;3
LIGH;9.024;231426.665;4820.0;3
ACCE;9.031;231426.671;-7.45076;3.08373;-4.43406;3
LIGH;9.038;231426.679;4785.0;3
ACCE;9.040;231426.678;-7.69018;3.17950;-4.63517;3
MAGN;9.040;231426.681;13.92032;-42.60273;0.23672;3
LIGH;9.044;231426.685;4785.0;3
ACCE;9.051;231426.688;-7.86256;3.21781;-4.96079;3
LIGH;9.058;231426.696;4785.0;3
ACCE;9.059;231426.698;-7.96790;3.14119;-5.08528;3
MAGN;9.060;231426.701;13.92032;-42.60273;0.23672;3
LIGH;9.066;231426.707;4785.0;3
ACCE;9.071;231426.711;-8.25521;2.97839;-5.13317;3
LIGH;9.074;231426.715;4785.0;3
ACCE;9.078;231426.718;-8.35098;2.82516;-5.09486;3
MAGN;9.080;231426.721;18.88162;-41.01027;0.13315;3
LIGH;9.084;231426.725;4785.0;3
ACCE;9.091;231426.731;-8.31267;2.83473;-4.84586;3
LIGH;9.094;231426.735;4785.0;3
ACCE;9.099;231426.738;-8.30309;2.72939;-4.76925;3
MAGN;9.100;231426.741;18.88162;-41.01027;0.13315;3
LIGH;9.104;231426.745;4820.0;3
ACCE;9.111;231426.751;-8.14029;2.67193;-4.83629;3
LIGH;9.114;231426.755;4820.0;3
ACCE;9.118;231426.758;-7.91044;2.65278;-4.67348;3
MAGN;9.120;231426.761;18.88162;-41.01027;0.13315;3
LIGH;9.124;231426.765;4820.0;3
ACCE;9.131;231426.771;-7.69018;2.58574;-4.64475;3
LIGH;9.134;231426.775;4820.0;3
ACCE;9.138;231426.778;-7.62314;2.59531;-4.57771;3
MAGN;9.140;231426.781;21.11135;-40.15795;-0.75505;3
LIGH;9.144;231426.785;4820.0;3
ACCE;9.151;231426.791;-7.57525;2.65278;-4.74052;3
LIGH;9.154;231426.795;4820.0;3
ACCE;9.159;231426.798;-7.51779;2.71981;-4.78840;3
MAGN;9.160;231426.801;21.11135;-40.15795;-0.75505;3
LIGH;9.164;231426.805;4808.0;3
ACCE;9.171;231426.811;-7.63272;2.94966;-5.03740;3
LIGH;9.174;231426.815;4808.0;3
ACCE;9.179;231426.818;-7.66145;2.97839;-5.10444;3
MAGN;9.180;231426.821;21.11135;-40.15795;-0.75505;3
LIGH;9.184;231426.825;4808.0;3
ACCE;9.191;231426.831;-7.64229;2.93050;-5.43005;3
LIGH;9.194;231426.836;4808.0;3
ACCE;9.198;231426.838;-7.66145;2.95923;-5.43005;3
MAGN;9.200;231426.841;21.86028;-40.15795;-0.65568;3
LIGH;9.204;231426.845;4808.0;3
ACCE;9.208;231426.848;-7.67102;2.96881;-5.53539;3
LIGH;9.214;231426.855;4808.0;3
ACCE;9.218;231426.858;-7.63272;2.87304;-5.62159;3
MAGN;9.220;231426.861;21.86028;-40.15795;-0.65568;3
LIGH;9.224;231426.865;4866.0;3
ACCE;9.231;231426.871;-7.63272;2.87304;-5.56412;3
LIGH;9.234;231426.875;4866.0;3
ACCE;9.246;231426.879;-7.57525;2.89220;-5.72693;3
MAGN;9.247;231426.887;21.86028;-40.15795;-0.65568;3
LIGH;9.249;231426.891;4866.0;3
ACCE;9.251;231426.891;-7.58483;2.99754;-5.92804;3
LIGH;9.254;231426.895;4866.0;3
ACCE;9.260;231426.898;-7.68060;3.13162;-6.07170;3
MAGN;9.260;231426.901;21.74726;-40.75413;-0.66900;3
LIGH;9.264;231426.905;4866.0;3
ACCE;9.271;231426.911;-7.79552;3.24654;-6.18662;3
LIGH;9.274;231426.915;4866.0;3
ACCE;9.280;231426.918;-7.90087;3.32315;-6.28239;3
MAGN;9.280;231426.921;21.74726;-40.75413;-0.66900;3
LIGH;9.284;231426.926;4970.0;3
ACCE;9.291;231426.928;-7.87214;3.41892;-6.51223;3
ACCE;9.299;231426.938;-7.80510;3.40934;-6.33985;3
WIFI;9.301;231426.879;WAP130;20:17:FF:FF:F1:30;-59
WIFI;9.301;231426.879;WAP123;20:17:FF:FF:F1:23;-60
WIFI;9.301;231426.879;WAP129;20:17:FF:FF:F1:29;-72
WIFI;9.301;231426.879;WAP114;20:17:FF:FF:F1:14;-74
WIFI;9.301;231426.879;WAP111;20:17:FF:FF:F1:11;-79
WIFI;9.301;231426.879;WAP267;20:17:FF:FF:F2:67;-74
WIFI;9.301;231426.879;WAP122;20:17:FF:FF:F1:22;-70
WIFI;9.301;231426.879;WAP318;20:17:FF:FF:F3:18;-72
WIFI;9.301;231426.879;WAP315;20:17:FF:FF:F3:15;-79
WIFI;9.301;231426.879;WAP108;20:17:FF:FF:F1:08;-81
WIFI;9.301;231426.879;WAP312;20:17:FF:FF:F3:12;-81
WIFI;9.301;231426.879;WAP067;20:17:FF:FF:F0:67;-74
WIFI;9.301;231426.879;WAP180;20:17:FF:FF:F1:80;-81
WIFI;9.301;231426.879;WAP015;20:17:FF:FF:F0:15;-84
WIFI;9.301;231426.879;WAP116;20:17:FF:FF:F1:16;-89
WIFI;9.301;231426.879;WAP105;20:17:FF:FF:F1:05;-93
WIFI;9.301;231426.879;WAP211;20:17:FF:FF:F2:11;-90
WIFI;9.301;231426.879;WAP309;20:17:FF:FF:F3:09;-92
WIFI;9.301;231426.879;WAP012;20:17:FF:FF:F0:12;-82
WIFI;9.301;231426.879;WAP133;20:17:FF:FF:F1:33;-91
WIFI;9.301;231426.879;WAP078;20:17:FF:FF:F0:78;-79
WIFI;9.301;231426.879;WAP077;20:17:FF:FF:F0:77;-92
WIFI;9.301;231426.879;WAP266;20:17:FF:FF:F2:66;-88
WIFI;9.301;231426.879;WAP272;20:17:FF:FF:F2:72;-89
MAGN;9.322;231426.943;21.74726;-40.75413;-0.66900;3
LIGH;9.323;231426.945;4970.0;3
ACCE;9.323;231426.948;-7.65187;3.35188;-6.31112;3
LIGH;9.324;231426.958;4970.0;3
ACCE;9.324;231426.958;-7.50822;3.33273;-6.28239;3
LIGH;9.325;231426.962;4970.0;3
GNSS;9.325;1491899708.000;39.993872;-0.073813;132.000;0.000;3.0;0.0;24;10
MAGN;9.329;231426.969;21.04353;-41.97585;-0.78095;3
ACCE;9.330;231426.969;-7.00065;3.44765;-6.47392;3
GNSS;9.331;1491899708.000;39.993872;-0.073813;132.000;0.000;3.0;0.0;24;10
LIGH;9.332;231426.973;4970.0;3
LIGH;9.336;231426.977;4970.0;3
SOUN;9.338;613.72;0.01873;59.43
ACCE;9.344;231426.979;-6.76123;3.61046;-6.64630;3
LIGH;9.345;231426.986;5121.0;3
ACCE;9.350;231426.989;-6.51223;3.85945;-6.77080;3
MAGN;9.351;231426.992;21.04353;-41.97585;-0.78095;3
LIGH;9.354;231426.995;5121.0;3
ACCE;9.358;231426.998;-6.33985;4.07972;-6.99107;3
LIGH;9.364;231427.005;5121.0;3
ACCE;9.369;231427.008;-5.99508;4.39575;-7.16345;3
MAGN;9.369;231427.011;21.04353;-41.97585;-0.78095;3
LIGH;9.373;231427.015;5121.0;3
ACCE;9.378;231427.018;-5.80354;4.64475;-7.51779;3
LIGH;9.383;231427.025;5121.0;3
MAGN;9.388;231427.030;18.71034;-42.51718;-0.03105;3
ACCE;9.390;231427.030;-5.62159;4.92248;-7.70933;3
LIGH;9.393;231427.035;5121.0;3
ACCE;9.398;231427.038;-5.40132;5.13317;-7.88171;3
LIGH;9.403;231427.045;5121.0;3
MAGN;9.409;231427.050;18.71034;-42.51718;-0.03105;3
ACCE;9.410;231427.050;-4.84586;5.32470;-7.90087;3
LIGH;9.413;231427.055;5225.0;3
ACCE;9.418;231427.058;-4.51068;5.37259;-7.89129;3
LIGH;9.423;231427.065;5225.0;3
ACCE;9.431;231427.069;-4.03184;5.56412;-7.57525;3
MAGN;9.432;231427.072;18.71034;-42.51718;-0.03105;3
LIGH;9.434;231427.075;5225.0;3
ACCE;9.439;231427.078;-3.77326;5.62159;-7.48906;3
LIGH;9.444;231427.085;5225.0;3
MAGN;9.449;231427.090;14.53472;-43.70424;0.95585;3
ACCE;9.451;231427.091;-3.43807;5.69820;-7.32626;3
LIGH;9.454;231427.095;5225.0;3
ACCE;9.458;231427.098;-3.11246;5.81312;-7.39329;3
LIGH;9.464;231427.105;5225.0;3
MAGN;9.469;231427.110;14.53472;-43.70424;0.95585;3
ACCE;9.471;231427.111;-2.61447;6.22492;-7.56568;3
LIGH;9.474;231427.115;5352.0;3
ACCE;9.478;231427.118;-2.35589;6.46434;-7.66145;3
LIGH;9.484;231427.125;5352.0;3
MAGN;9.489;231427.130;14.53472;-43.70424;0.95585;3
ACCE;9.491;231427.131;-2.09732;6.61757;-7.68060;3
LIGH;9.496;231427.137;5352.0;3
ACCE;9.498;231427.138;-1.88663;6.67503;-7.77637;3
LIGH;9.504;231427.145;5352.0;3
MAGN;9.509;231427.150;8.66401;-44.85318;0.14399;3
ACCE;9.511;231427.151;-1.44610;6.74207;-7.54652;3
LIGH;9.514;231427.155;5352.0;3
ACCE;9.518;231427.158;-1.12049;6.62715;-7.35499;3
LIGH;9.524;231427.165;5352.0;3
ACCE;9.528;231427.168;-0.66080;6.56011;-7.05811;3
MAGN;9.529;231427.171;8.66401;-44.85318;0.14399;3
LIGH;9.534;231427.175;5444.0;3
ACCE;9.538;231427.178;-0.17238;6.55054;-6.89530;3
LIGH;9.544;231427.185;5444.0;3
MAGN;9.549;231427.190;8.66401;-44.85318;0.14399;3
ACCE;9.551;231427.191;0.66080;7.02938;-6.33985;3
LIGH;9.554;231427.196;5444.0;3
ACCE;9.558;231427.198;0.90980;7.22091;-6.40688;3
LIGH;9.564;231427.205;5444.0;3
MAGN;9.569;231427.210;2.54763;-45.54357;-2.00607;3
ACCE;9.571;231427.211;1.19710;7.17303;-6.49307;3
LIGH;9.574;231427.215;5444.0;3
ACCE;9.578;231427.218;1.42694;7.05811;-6.51223;3
LIGH;9.584;231427.225;5444.0;3
ACCE;9.589;231427.228;2.02071;6.85699;-5.76524;3
MAGN;9.590;231427.231;2.54763;-45.54357;-2.00607;3
LIGH;9.594;231427.235;5884.0;3
ACCE;9.601;231427.241;2.44209;6.79953;-5.48751;3
LIGH;9.604;231427.245;5884.0;3
ACCE;9.609;231427.248;2.78685;6.70376;-5.08528;3
MAGN;9.610;231427.251;2.54763;-45.54357;-2.00607;3
LIGH;9.614;231427.255;5884.0;3
ACCE;9.621;231427.261;3.56257;6.55054;-4.17549;3
LIGH;9.624;231427.265;5884.0;3
ACCE;9.628;231427.268;3.84030;6.65588;-3.69665;3
MAGN;9.630;231427.271;-3.96455;-45.04988;-5.29516;3
LIGH;9.634;231427.275;5884.0;3
ACCE;9.641;231427.281;4.09887;6.70376;-3.71580;3
LIGH;9.644;231427.285;5884.0;3
ACCE;9.648;231427.288;4.39575;6.63673;-3.49553;3
MAGN;9.650;231427.291;-3.96455;-45.04988;-5.29516;3
LIGH;9.654;231427.295;8461.0;3
ACCE;9.661;231427.301;5.03740;6.56969;-2.75812;3
LIGH;9.664;231427.305;8461.0;3
ACCE;9.669;231427.308;5.40132;6.45477;-2.41336;3
MAGN;9.670;231427.311;-3.96455;-45.04988;-5.29516;3
LIGH;9.674;231427.315;8461.0;3
ACCE;9.681;231427.321;5.60243;6.33985;-2.50912;3
LIGH;9.684;231427.325;8461.0;3
ACCE;9.688;231427.328;5.76524;6.33027;-2.42293;3
MAGN;9.690;231427.331;-7.95854;-43.11445;-10.79261;3
LIGH;9.694;231427.335;8461.0;3
ACCE;9.698;231427.338;5.88974;6.42604;-2.21224;3
LIGH;9.704;231427.345;8461.0;3
ACCE;9.708;231427.348;6.37815;6.40688;-1.75256;3
MAGN;9.710;231427.351;-7.95854;-43.11445;-10.79261;3
LIGH;9.714;231427.355;0.0;3
ACCE;9.721;231427.361;6.61757;6.32069;-1.69509;3
LIGH;9.724;231427.365;22819.0;3
ACCE;9.729;231427.368;6.66546;6.32069;-1.61848;3
MAGN;9.730;231427.371;-7.95854;-43.11445;-10.79261;3
LIGH;9.734;231427.375;22819.0;3
ACCE;9.741;231427.381;6.53138;6.31112;-1.36948;3
LIGH;9.744;231427.385;22819.0;3
ACCE;9.748;231427.388;6.72292;6.25365;-0.95768;3
MAGN;9.750;231427.391;-10.50596;-41.51268;-15.69996;3
LIGH;9.754;231427.395;22819.0;3
ACCE;9.761;231427.401;6.94318;6.12916;-0.62249;3
SOUN;9.762;320.19;0.00977;53.78
LIGH;9.765;231427.405;22819.0;3
ACCE;9.768;231427.408;7.04853;6.02381;-0.14365;3
MAGN;9.770;231427.411;-10.50596;-41.51268;-15.69996;3
LIGH;9.774;231427.415;22819.0;3
ACCE;9.781;231427.421;6.88572;5.85143;0.94810;3
LIGH;9.784;231427.425;63441.0;3
ACCE;9.793;231427.428;6.83784;5.79397;1.28329;3
MAGN;9.795;231427.434;-10.50596;-41.51268;-15.69996;3
LIGH;9.797;231427.438;63441.0;3
ACCE;9.801;231427.441;6.70376;5.66947;1.35033;3
LIGH;9.804;231427.445;63441.0;3
ACCE;9.809;231427.448;6.69419;5.00867;1.92494;3
MAGN;9.810;231427.451;-9.84289;-38.54646;-21.46856;3
LIGH;9.814;231427.455;63441.0;3
ACCE;9.821;231427.461;6.61757;4.63517;2.24097;3
LIGH;9.824;231427.465;63441.0;3
ACCE;9.828;231427.468;6.43561;4.37660;2.57616;3
MAGN;9.830;231427.471;-9.84289;-38.54646;-21.46856;3
LIGH;9.834;231427.475;63441.0;3
ACCE;9.841;231427.481;6.11958;3.94564;3.52426;3
LIGH;9.844;231427.485;150000.0;3
ACCE;9.849;231427.488;6.01423;3.71580;4.05099;3
MAGN;9.850;231427.491;-9.84289;-38.54646;-21.46856;3
LIGH;9.854;231427.495;150000.0;3
ACCE;9.858;231427.498;5.91847;3.40934;4.48195;3
LIGH;9.864;231427.505;150000.0;3
ACCE;9.868;231427.508;5.72693;3.15077;5.13317;3
MAGN;9.870;231427.511;-6.88926;-35.50286;-26.79314;3
LIGH;9.874;231427.515;150000.0;3
ACCE;9.881;231427.521;5.34386;1.34075;8.73405;3
LIGH;9.884;231427.525;150000.0;3
ACCE;9.888;231427.528;5.34386;1.34075;8.73405;3
MAGN;9.890;231427.531;-6.88926;-35.50286;-26.79314;3
LIGH;9.894;231427.535;150000.0;3
ACCE;9.901;231427.541;5.71735;1.45567;8.65743;3
LIGH;9.904;231427.545;150000.0;3
ACCE;9.908;231427.548;5.38217;2.30801;8.27436;3
MAGN;9.910;231427.551;-6.88926;-35.50286;-26.79314;3
LIGH;9.914;231427.555;150000.0;3
ACCE;9.921;231427.561;4.40533;2.59531;7.77637;3
LIGH;9.924;231427.565;150000.0;3
ACCE;9.928;231427.568;4.13718;2.03986;8.20732;3
MAGN;9.930;231427.571;-1.47412;-31.85000;-31.35040;3
LIGH;9.934;231427.575;150000.0;3
ACCE;9.941;231427.581;3.93607;1.43652;8.98304;3
LIGH;9.944;231427.585;150000.0;3
ACCE;9.948;231427.588;3.71580;1.00556;9.72046;3
MAGN;9.950;231427.591;-1.47412;-31.85000;-31.35040;3
LIGH;9.954;231427.595;150000.0;3
ACCE;9.961;231427.601;3.05500;1.01514;10.24718;3
LIGH;9.964;231427.605;150000.0;3
ACCE;9.968;231427.608;2.80600;0.97683;10.32380;3
MAGN;9.970;231427.611;-1.47412;-31.85000;-31.35040;3
LIGH;9.974;231427.615;150000.0;3
ACCE;9.981;231427.621;2.65278;0.87149;10.19930;3
LIGH;9.984;231427.626;150000.0;3
ACCE;9.989;231427.628;2.55701;0.75657;10.18972;3
MAGN;9.990;231427.631;6.14667;-28.02977;-34.90680;3
LIGH;9.994;231427.635;150000.0;3
ACCE;10.001;231427.641;2.49955;0.71826;9.92157;3
LIGH;10.004;231427.645;150000.0;3
ACCE;10.009;231427.648;2.36547;0.74699;9.61511;3
MAGN;10.010;231427.651;6.14667;-28.02977;-34.90680;3
LIGH;10.014;231427.655;150000.0;3
ACCE;10.018;231427.658;2.28886;0.69911;9.15543;3
LIGH;10.024;231427.665;150000.0;3
ACCE;10.029;231427.668;2.30801;0.53630;9.03093;3
MAGN;10.030;231427.671;6.14667;-28.02977;-34.90680;3
LIGH;10.034;231427.675;53615.0;3
ACCE;10.041;231427.681;2.37505;0.36392;8.97347;3
LIGH;10.044;231427.685;53615.0;3
ACCE;10.051;231427.688;2.44209;0.35434;9.17458;3
MAGN;10.052;231427.693;10.66993;-25.50186;-36.53204;3
LIGH;10.055;231427.696;53615.0;3
ACCE;10.061;231427.701;2.45166;0.22027;9.30866;3
LIGH;10.064;231427.705;53615.0;3
ACCE;10.068;231427.708;2.45166;0.14365;9.40442;3
MAGN;10.070;231427.711;10.66993;-25.50186;-36.53204;3
LIGH;10.074;231427.715;53615.0;3
ACCE;10.081;231427.721;2.41336;0.01915;9.37569;3
LIGH;10.084;231427.725;53615.0;3
ACCE;10.088;231427.728;2.42293;-0.06704;9.43316;3
MAGN;10.090;231427.731;10.66993;-25.50186;-36.53204;3
LIGH;10.094;231427.735;41800.0;3
ACCE;10.101;231427.741;2.47082;-0.23942;9.40442;3
LIGH;10.104;231427.746;41800.0;3
ACCE;10.108;231427.748;2.54743;-0.42138;9.53850;3
MAGN;10.110;231427.751;13.87823;-22.56274;-38.80668;3
LIGH;10.114;231427.755;41800.0;3
ACCE;10.121;231427.761;2.51870;-0.77572;9.55765;3
LIGH;10.124;231427.765;41800.0;3
ACCE;10.129;231427.768;2.48039;-0.90022;9.73004;3
MAGN;10.130;231427.771;13.87823;-22.56274;-38.80668;3
LIGH;10.134;231427.775;41800.0;3
ACCE;10.141;231427.781;2.50912;-1.04387;9.74919;3
LIGH;10.144;231427.785;41800.0;3
ACCE;10.148;231427.788;2.46124;-1.28329;9.87369;3
MAGN;10.150;231427.791;13.87823;-22.56274;-38.80668;3
LIGH;10.154;231427.795;31212.0;3
ACCE;10.161;231427.801;2.34632;-1.58017;10.25676;3
LIGH;10.164;231427.805;31212.0;3
ACCE;10.169;231427.808;2.40378;-1.59933;10.61110;3
MAGN;10.170;231427.811;16.01734;-18.64950;-40.95345;3
LIGH;10.174;231427.815;31212.0;3
ACCE;10.178;231427.818;2.43251;-1.68552;10.55364;3
LIGH;10.184;231427.825;31212.0;3
ACCE;10.189;231427.828;2.26013;-1.50356;10.90798;3
MAGN;10.190;231427.831;16.01734;-18.64950;-40.95345;3
LIGH;10.194;231427.835;31212.0;3
ACCE;10.204;231427.841;2.53785;-1.77171;10.94629;3
LIGH;10.208;231427.848;31212.0;3
ACCE;10.210;231427.849;2.83473;-1.96325;11.03248;3
MAGN;10.212;231427.852;16.01734;-18.64950;-40.95345;3
LIGH;10.214;231427.856;32980.0;3
ACCE;10.221;231427.861;3.28484;-2.06859;10.86010;3
LIGH;10.225;231427.865;32980.0;3
ACCE;10.229;231427.868;3.53384;-2.14520;10.66856;3
MAGN;10.230;231427.871;15.98815;-14.90468;-43.06754;3
LIGH;10.234;231427.875;32980.0;3
ACCE;10.238;231427.878;3.60088;-2.13563;10.30464;3
LIGH;10.244;231427.885;32980.0;3
MAGN;10.249;231427.890;15.98815;-14.90468;-43.06754;3
ACCE;10.251;231427.891;3.61046;-1.93451;9.77792;3
LIGH;10.254;231427.895;32980.0;3
ACCE;10.258;231427.898;3.67749;-1.62806;9.02135;3
LIGH;10.264;231427.905;32980.0;3
MAGN;10.269;231427.910;15.98815;-14.90468;-43.06754;3
ACCE;10.271;231427.911;4.56814;-1.82917;8.69574;3
LIGH;10.274;231427.915;60979.0;3
ACCE;10.278;231427.918;5.13317;-1.64721;8.57124;3
LIGH;10.284;231427.925;60979.0;3
MAGN;10.289;231427.930;11.52750;-13.01885;-44.54824;3
ACCE;10.291;231427.931;5.67905;-1.36948;8.88728;3
LIGH;10.294;231427.935;60979.0;3
ACCE;10.298;231427.938;6.12916;-1.17795;9.03093;3
GNSS;10.306;1491899709.000;39.993870;-0.073811;132.000;0.000;3.0;0.0;24;10
LIGH;10.312;231427.950;60979.0;3
ACCE;10.316;231427.951;6.92403;-1.17795;9.04051;3
MAGN;10.317;231427.953;11.52750;-13.01885;-44.54824;3
LIGH;10.320;231427.958;60979.0;3
ACCE;10.320;231427.958;7.30710;-1.16837;8.70532;3
SOUN;10.322;592.41;0.01808;59.12
LIGH;10.330;231427.969;60979.0;3
MAGN;10.331;231427.970;11.52750;-13.01885;-44.54824;3
ACCE;10.331;231427.971;7.75721;-1.02472;8.27436;3
GNSS;10.332;1491899709.000;39.993870;-0.073811;132.000;0.000;3.0;0.0;24;10
LIGH;10.335;231427.976;77648.0;3
ACCE;10.338;231427.978;7.75721;-1.02472;8.27436;3
LIGH;10.345;231427.986;77648.0;3
ACCE;10.349;231427.988;7.87214;-0.77572;7.96790;3
MAGN;10.352;231427.993;4.29345;-12.04294;-45.50755;3
LIGH;10.354;231427.996;77648.0;3
ACCE;10.358;231427.998;8.17859;-0.75657;7.64229;3
LIGH;10.367;231428.009;77648.0;3
MAGN;10.369;231428.010;4.29345;-12.04294;-45.50755;3
ACCE;10.371;231428.011;8.42759;-0.35434;7.02938;3
LIGH;10.374;231428.015;77648.0;3
ACCE;10.378;231428.018;8.42759;-0.35434;7.02938;3
LIGH;10.384;231428.025;77648.0;3
MAGN;10.389;231428.030;4.29345;-12.04294;-45.50755;3
ACCE;10.391;231428.031;8.16902;0.13408;6.18662;3
LIGH;10.394;231428.035;77648.0;3
ACCE;10.398;231428.038;8.36055;0.27773;5.80354;3
LIGH;10.404;231428.045;68770.0;3
MAGN;10.409;231428.050;-4.29813;-12.23225;-44.47667;3
ACCE;10.411;231428.051;8.92558;0.60334;5.25767;3
LIGH;10.414;231428.055;68770.0;3
ACCE;10.418;231428.058;9.12670;0.89064;4.85544;3
LIGH;10.424;231428.065;68770.0;3
MAGN;10.429;231428.070;-4.29813;-12.23225;-44.47667;3
ACCE;10.431;231428.071;9.26077;1.27372;4.51068;3
LIGH;10.434;231428.075;68770.0;3
ACCE;10.438;231428.078;9.26077;1.67594;3.84030;3
ACCE;10.449;231428.088;9.16500;2.11647;3.34231;3
LIGH;10.451;231428.092;68770.0;3
LIGH;10.454;231428.095;68770.0;3
ACCE;10.458;231428.098;8.95431;2.89220;2.23140;3
MAGN;10.459;231428.101;-11.99435;-14.63192;-41.81340;3
LIGH;10.464;231428.105;45662.0;3
ACCE;10.471;231428.111;8.83939;3.32315;1.73340;3
LIGH;10.474;231428.115;45662.0;3
ACCE;10.479;231428.118;8.70532;3.68707;1.58975;3
MAGN;10.480;231428.121;-11.99435;-14.63192;-41.81340;3
LIGH;10.484;231428.125;45662.0;3
ACCE;10.491;231428.131;8.45632;4.16591;1.09176;3
LIGH;10.494;231428.135;45662.0;3
ACCE;10.499;231428.138;8.38928;4.29999;0.99599;3
MAGN;10.500;231428.141;-11.99435;-14.63192;-41.81340;3
LIGH;10.504;231428.145;45662.0;3
ACCE;10.508;231428.148;8.37971;4.44364;0.68953;3
LIGH;10.514;231428.155;45662.0;3
ACCE;10.519;231428.158;8.32224;4.54898;0.45011;3
MAGN;10.520;231428.161;-18.18076;-19.08057;-37.56191;3
LIGH;10.524;231428.165;21883.0;3
ACCE;10.531;231428.171;8.17859;5.06613;-0.04788;3
LIGH;10.534;231428.175;21883.0;3
ACCE;10.539;231428.178;8.05409;5.10444;-0.07661;3
MAGN;10.540;231428.181;-18.18076;-19.08057;-37.56191;3
LIGH;10.544;231428.185;21883.0;3
ACCE;10.552;231428.192;7.91044;5.16190;-0.46926;3
LIGH;10.555;231428.196;21883.0;3
ACCE;10.559;231428.198;7.74764;5.20021;-0.61292;3
MAGN;10.560;231428.201;-18.18076;-19.08057;-37.56191;3
LIGH;10.564;231428.205;21883.0;3
ACCE;10.571;231428.211;7.35499;5.44920;-0.79487;3
LIGH;10.574;231428.215;21883.0;3
ACCE;10.579;231428.218;7.23049;5.47793;-0.86191;3
MAGN;10.580;231428.221;-21.75691;-23.86179;-32.77607;3
LIGH;10.584;231428.225;15305.0;3
ACCE;10.591;231428.231;7.10599;5.47793;-1.11091;3
LIGH;10.594;231428.235;15305.0;3
ACCE;10.599;231428.238;6.97192;5.68862;-1.50356;3
MAGN;10.600;231428.241;-21.75691;-23.86179;-32.77607;3
LIGH;10.604;231428.245;15305.0;3
ACCE;10.611;231428.251;6.86657;5.86101;-1.83875;3
LIGH;10.614;231428.255;15305.0;3
ACCE;10.619;231428.258;6.81869;6.14831;-2.01113;3
MAGN;10.620;231428.261;-21.75691;-23.86179;-32.77607;3
LIGH;10.624;231428.265;15305.0;3
ACCE;10.631;231428.271;6.72292;6.44519;-2.41336;3
LIGH;10.634;231428.275;15305.0;3
ACCE;10.638;231428.278;6.60800;6.72292;-2.61447;3
MAGN;10.640;231428.281;-23.88769;-28.58263;-28.18069;3
LIGH;10.644;231428.285;7953.0;3
ACCE;10.651;231428.291;6.20577;6.90488;-2.99754;3
LIGH;10.654;231428.295;7953.0;3
ACCE;10.658;231428.298;6.10043;6.86657;-2.91135;3
MAGN;10.660;231428.301;-23.88769;-28.58263;-28.18069;3
LIGH;10.664;231428.305;7953.0;3
ACCE;10.668;231428.308;6.01423;6.74207;-2.75812;3
LIGH;10.674;231428.315;7953.0;3
ACCE;10.679;231428.318;6.01423;6.25365;-2.43251;3
MAGN;10.680;231428.321;-23.88769;-28.58263;-28.18069;3
LIGH;10.684;231428.325;7953.0;3
ACCE;10.691;231428.331;6.03339;6.14831;-2.59531;3
LIGH;10.694;231428.335;7953.0;3
ACCE;10.698;231428.338;5.98550;6.23450;-2.54743;3
MAGN;10.700;231428.341;-24.54406;-31.80063;-24.79833;3
LIGH;10.704;231428.345;8438.0;3
ACCE;10.711;231428.351;5.92804;6.55054;-2.82516;3
LIGH;10.714;231428.355;7109.0;3
ACCE;10.719;231428.358;5.86101;6.66546;-2.98796;3
MAGN;10.720;231428.361;-24.54406;-31.80063;-24.79833;3
LIGH;10.724;231428.365;7109.0;3
ACCE;10.731;231428.371;5.79397;6.74207;-3.19865;3
LIGH;10.734;231428.375;7109.0;3
ACCE;10.739;231428.378;5.72693;6.89530;-3.16992;3
MAGN;10.740;231428.381;-24.54406;-31.80063;-24.79833;3
LIGH;10.744;231428.385;7109.0;3
ACCE;10.751;231428.391;5.84185;6.90488;-3.30400;3
LIGH;10.754;231428.395;7109.0;3
SOUN;10.755;151.06;0.00461;47.25
ACCE;10.759;231428.398;5.91847;6.86657;-3.22738;3
MAGN;10.760;231428.401;-23.95142;-34.07377;-22.41654;3
LIGH;10.764;231428.405;7109.0;3
ACCE;10.771;231428.411;5.92804;6.83784;-3.26569;3
LIGH;10.774;231428.415;6751.0;3
ACCE;10.779;231428.418;5.91847;6.83784;-3.11246;3
MAGN;10.780;231428.421;-23.95142;-34.07377;-22.41654;3
LIGH;10.784;231428.425;6751.0;3
ACCE;10.791;231428.431;5.97593;6.88572;-3.08373;3
LIGH;10.794;231428.435;6751.0;3
ACCE;10.798;231428.438;5.93762;6.90488;-2.96881;3
MAGN;10.800;231428.441;-23.95142;-34.07377;-22.41654;3
LIGH;10.804;231428.445;6751.0;3
ACCE;10.811;231428.451;5.83228;6.91445;-3.06458;3
LIGH;10.814;231428.455;6751.0;3
ACCE;10.818;231428.458;5.73651;6.88572;-3.09331;3
MAGN;10.820;231428.461;-23.35133;-35.22821;-20.82606;3
LIGH;10.824;231428.465;6751.0;3
ACCE;10.828;231428.468;5.70778;6.89530;-3.07416;3
LIGH;10.834;231428.475;6774.0;3
ACCE;10.838;231428.478;5.71735;6.78996;-2.99754;3
MAGN;10.840;231428.481;-23.35133;-35.22821;-20.82606;3
LIGH;10.844;231428.485;6774.0;3
ACCE;10.851;231428.491;5.79397;6.71334;-3.08373;3
LIGH;10.854;231428.495;6774.0;3
ACCE;10.858;231428.498;5.90889;6.69419;-3.05500;3
MAGN;10.860;231428.501;-23.35133;-35.22821;-20.82606;3
LIGH;10.864;231428.505;6774.0;3
ACCE;10.868;231428.508;6.04296;6.78038;-3.20823;3
LIGH;10.874;231428.515;6774.0;3
MAGN;10.879;231428.520;-23.03868;-36.41103;-20.25431;3
ACCE;10.881;231428.521;6.08127;6.85699;-3.20823;3
LIGH;10.884;231428.525;6774.0;3
ACCE;10.888;231428.528;6.10043;6.95276;-3.39977;3
LIGH;10.894;231428.535;7028.0;3
MAGN;10.899;231428.540;-23.03868;-36.41103;-20.25431;3
ACCE;10.901;231428.541;6.11958;7.01022;-3.46680;3
LIGH;10.904;231428.545;7028.0;3
ACCE;10.908;231428.548;6.14831;6.99107;-3.54342;3
LIGH;10.914;231428.555;7028.0;3
MAGN;10.919;231428.560;-23.03868;-36.41103;-20.25431;3
ACCE;10.921;231428.561;6.17704;6.95276;-3.47638;3
LIGH;10.924;231428.565;7028.0;3
ACCE;10.928;231428.568;6.15789;6.94318;-3.52426;3
LIGH;10.934;231428.575;7028.0;3
MAGN;10.939;231428.580;-23.42710;-36.30836;-20.61450;3
ACCE;10.941;231428.581;6.01423;6.94318;-3.48596;3
LIGH;10.944;231428.585;7028.0;3
ACCE;10.948;231428.588;5.98550;6.92403;-3.58173;3
LIGH;10.954;231428.595;7109.0;3
MAGN;10.959;231428.600;-23.42710;-36.30836;-20.61450;3
ACCE;10.961;231428.601;5.99508;6.90488;-3.54342;3
LIGH;10.964;231428.605;7109.0;3
ACCE;10.968;231428.608;5.95677;6.96234;-3.62961;3
LIGH;10.974;231428.615;7109.0;3
MAGN;10.979;231428.620;-23.42710;-36.30836;-20.61450;3
ACCE;10.981;231428.621;6.02381;6.99107;-3.66792;3
LIGH;10.984;231428.625;7109.0;3
ACCE;10.988;231428.628;6.01423;6.99107;-3.72538;3
LIGH;10.994;231428.635;7109.0;3
ACCE;10.998;231428.638;6.02381;7.00065;-3.58173;3
MAGN;11.000;231428.641;-23.68517;-36.15214;-20.49236;3
LIGH;11.004;231428.645;7109.0;3
ACCE;11.008;231428.648;6.09085;6.99107;-3.68707;3
LIGH;11.014;231428.655;7063.0;3
MAGN;11.019;231428.660;-23.68517;-36.15214;-20.49236;3
ACCE;11.021;231428.661;6.17704;6.97192;-3.58173;3
LIGH;11.024;231428.665;7259.0;3
ACCE;11.028;231428.668;6.23450;6.92403;-3.58173;3
LIGH;11.034;231428.675;7259.0;3
MAGN;11.039;231428.680;-23.68517;-36.15214;-20.49236;3
ACCE;11.041;231428.681;6.28239;6.94318;-3.36146;3
LIGH;11.044;231428.685;7259.0;3
ACCE;11.050;231428.688;6.33027;6.94318;-3.33273;3
MAGN;11.060;231428.701;-23.28094;-36.06662;-20.58226;3
ACCE;11.062;231428.701;6.49307;6.86657;-3.19865;3
LIGH;11.064;231428.705;7259.0;3
ACCE;11.068;231428.708;6.55054;6.83784;-3.17950;3
LIGH;11.069;231428.710;7259.0;3
LIGH;11.074;231428.715;7259.0;3
MAGN;11.079;231428.720;-23.28094;-36.06662;-20.58226;3
ACCE;11.081;231428.721;6.64630;6.82826;-3.04542;3
LIGH;11.084;231428.725;7537.0;3
ACCE;11.088;231428.728;6.72292;6.75165;-2.92093;3
LIGH;11.094;231428.735;7537.0;3
MAGN;11.099;231428.740;-23.28094;-36.06662;-20.58226;3
ACCE;11.101;231428.741;6.76123;6.62715;-2.60489;3
LIGH;11.104;231428.745;7537.0;3
ACCE;11.108;231428.748;6.80911;6.51223;-2.57616;3
LIGH;11.114;231428.755;7537.0;3
MAGN;11.119;231428.760;-23.16175;-35.64380;-21.07797;3
ACCE;11.121;231428.761;6.86657;6.46434;-2.38462;3
LIGH;11.124;231428.765;7537.0;3
ACCE;11.128;231428.768;6.89530;6.40688;-2.30801;3
LIGH;11.134;231428.775;7537.0;3
MAGN;11.139;231428.780;-23.16175;-35.64380;-21.07797;3
ACCE;11.141;231428.781;6.88572;6.32069;-2.09732;3
LIGH;11.144;231428.785;8866.0;3
ACCE;11.148;231428.788;6.94318;6.20577;-1.90578;3
LIGH;11.154;231428.795;8866.0;3
ACCE;11.158;231428.798;7.09641;6.11000;-1.61848;3
MAGN;11.160;231428.801;-23.16175;-35.64380;-21.07797;3
LIGH;11.164;231428.805;8866.0;3
ACCE;11.168;231428.808;7.13472;6.08127;-1.47483;3
LIGH;11.174;231428.815;8866.0;3
MAGN;11.179;231428.820;-23.17058;-33.66895;-23.52820;3
ACCE;11.181;231428.821;7.08684;5.88974;-0.96726;3
LIGH;11.184;231428.825;8866.0;3
ACCE;11.188;231428.828;7.06768;5.68862;-0.78530;3
LIGH;11.194;231428.835;8866.0;3
MAGN;11.199;231428.840;-23.17058;-33.66895;-23.52820;3
ACCE;11.201;231428.841;7.17303;5.15232;0.18196;3
LIGH;11.204;231428.845;21316.0;3
ACCE;11.208;231428.848;7.28795;4.80756;0.72784;3
LIGH;11.214;231428.855;21316.0;3
MAGN;11.219;231428.860;-23.17058;-33.66895;-23.52820;3
ACCE;11.221;231428.861;7.34541;4.50110;1.32160;3
LIGH;11.224;231428.865;21316.0;3
ACCE;11.228;231428.868;7.39329;4.25210;1.64721;3
LIGH;11.235;231428.876;21316.0;3
MAGN;11.239;231428.880;-21.55341;-30.54987;-28.60668;3
ACCE;11.241;231428.881;7.79552;4.25210;1.93451;3
LIGH;11.244;231428.885;21316.0;3
ACCE;11.248;231428.888;7.70933;4.26168;1.67594;3
LIGH;11.254;231428.895;21316.0;3
MAGN;11.259;231428.900;-21.55341;-30.54987;-28.60668;3
ACCE;11.261;231428.901;7.47949;4.07014;1.48441;3
LIGH;11.264;231428.905;54031.0;3
ACCE;11.268;231428.908;7.34541;3.84030;1.30245;3
LIGH;11.274;231428.915;54031.0;3
MAGN;11.279;231428.920;-21.55341;-30.54987;-28.60668;3
ACCE;11.281;231428.921;7.05811;3.34231;1.84832;3
LIGH;11.284;231428.925;54031.0;3
ACCE;11.288;231428.928;6.90488;2.93050;2.09732;3
LIGH;11.294;231428.935;54031.0;3
MAGN;11.299;231428.940;-17.99040;-27.10840;-33.37776;3
ACCE;11.305;231428.941;6.73250;2.54743;2.64320;3
LIGH;11.307;231428.947;54031.0;3
ACCE;11.309;231428.948;6.36858;2.12605;3.16992;3
SOUN;11.315;219.56;0.00670;50.50
LIGH;11.322;231428.957;54031.0;3
ACCE;11.323;231428.959;5.56412;1.20668;4.32872;3
MAGN;11.323;231428.962;-17.99040;-27.10840;-33.37776;3
GNSS;11.324;1491899710.000;39.993869;-0.073814;132.000;0.000;3.0;0.0;24;10
LIGH;11.328;231428.968;12877.0;3
ACCE;11.330;231428.969;5.25767;1.06303;5.02782;3
GNSS;11.331;1491899710.000;39.993869;-0.073814;132.000;0.000;3.0;0.0;24;10
LIGH;11.339;231428.979;93520.0;3
ACCE;11.342;231428.980;5.01825;0.78530;5.81312;3
MAGN;11.343;231428.984;-17.99040;-27.10840;-33.37776;3
LIGH;11.347;231428.988;93520.0;3
ACCE;11.348;231428.988;4.77883;0.30646;6.51223;3
LIGH;11.354;231428.995;93520.0;3
MAGN;11.359;231429.000;-10.41397;-23.32506;-39.05012;3
ACCE;11.360;231429.000;4.38618;-0.87149;7.32626;3
LIGH;11.364;231429.005;93520.0;3
ACCE;11.368;231429.008;4.10845;-2.11647;8.48505;3
LIGH;11.374;231429.015;93520.0;3
MAGN;11.379;231429.020;-10.41397;-23.32506;-39.05012;3
ACCE;11.380;231429.020;4.60644;-2.94966;9.65342;3
LIGH;11.384;231429.025;93520.0;3
ACCE;11.388;231429.028;5.06613;-2.00155;9.27993;3
LIGH;11.394;231429.035;150000.0;3
MAGN;11.399;231429.040;-10.41397;-23.32506;-39.05012;3
ACCE;11.400;231429.040;4.57771;-0.42138;9.17458;3
LIGH;11.404;231429.045;150000.0;3
ACCE;11.408;231429.048;4.37660;-0.84276;9.30866;3
LIGH;11.414;231429.055;150000.0;3
ACCE;11.421;231429.059;4.78840;-2.02071;10.22803;3
MAGN;11.422;231429.063;-1.78515;-19.65036;-42.31186;3
LIGH;11.425;231429.066;150000.0;3
ACCE;11.428;231429.068;4.78840;-2.02071;10.22803;3
LIGH;11.434;231429.075;150000.0;3
MAGN;11.439;231429.080;-1.78515;-19.65036;-42.31186;3
ACCE;11.441;231429.081;4.67348;-2.08774;10.64941;3
LIGH;11.444;231429.085;150000.0;3
ACCE;11.448;231429.088;4.47237;-2.16436;10.35253;3
LIGH;11.454;231429.095;62192.0;3
MAGN;11.459;231429.100;-1.78515;-19.65036;-42.31186;3
ACCE;11.461;231429.101;3.90734;-2.25055;9.75877;3
LIGH;11.464;231429.105;62192.0;3
ACCE;11.468;231429.108;3.90734;-2.25055;9.75877;3
LIGH;11.474;231429.115;62192.0;3
ACCE;11.478;231429.118;3.78284;-2.27928;9.40442;3
MAGN;11.479;231429.121;4.13003;-16.35621;-43.95911;3
LIGH;11.484;231429.125;62192.0;3
ACCE;11.488;231429.128;3.89776;-2.33674;9.20331;3
LIGH;11.494;231429.135;62192.0;3
MAGN;11.499;231429.140;4.13003;-16.35621;-43.95911;3
ACCE;11.501;231429.141;4.19464;-2.46124;9.39485;3
LIGH;11.504;231429.145;62192.0;3
ACCE;11.508;231429.148;4.19464;-2.46124;9.39485;3
LIGH;11.514;231429.155;41118.0;3
ACCE;11.519;231429.158;4.37660;-2.74854;9.79707;3
MAGN;11.520;231429.161;4.13003;-16.35621;-43.95911;3
LIGH;11.524;231429.165;41118.0;3
ACCE;11.531;231429.171;4.36702;-2.83473;9.96946;3
LIGH;11.534;231429.175;41118.0;3
ACCE;11.539;231429.178;4.35745;-2.90177;10.18015;3
MAGN;11.540;231429.181;6.79683;-13.80970;-44.35052;3
LIGH;11.544;231429.185;41118.0;3
ACCE;11.551;231429.191;4.36702;-3.11246;10.30464;3
LIGH;11.555;231429.196;41118.0;3
ACCE;11.558;231429.198;4.44364;-3.22738;10.53449;3
MAGN;11.560;231429.201;6.79683;-13.80970;-44.35052;3
LIGH;11.564;231429.205;41118.0;3
ACCE;11.571;231429.211;4.52983;-3.25611;10.59195;3
LIGH;11.574;231429.215;39269.0;3
ACCE;11.579;231429.218;4.57771;-3.26569;10.68772;3
MAGN;11.580;231429.221;6.79683;-13.80970;-44.35052;3
LIGH;11.584;231429.225;39269.0;3
ACCE;11.591;231429.231;4.68306;-3.25611;10.53449;3
LIGH;11.594;231429.235;39269.0;3
ACCE;11.598;231429.238;4.84586;-3.17950;10.43872;3
MAGN;11.600;231429.241;6.67569;-11.77732;-45.41359;3
LIGH;11.604;231429.245;39269.0;3
ACCE;11.611;231429.251;5.12359;-2.96881;9.94073;3
LIGH;11.614;231429.255;39269.0;3
ACCE;11.619;231429.258;5.20978;-2.82516;9.71088;3
MAGN;11.620;231429.261;6.67569;-11.77732;-45.41359;3
LIGH;11.624;231429.265;39269.0;3
ACCE;11.631;231429.271;5.30555;-2.71981;9.34696;3
LIGH;11.634;231429.275;55118.0;3
ACCE;11.638;231429.278;5.34386;-2.63362;9.21289;3
MAGN;11.640;231429.281;6.67569;-11.77732;-45.41359;3
LIGH;11.644;231429.285;55118.0;3
ACCE;11.648;231429.288;5.41090;-2.56658;9.03093;3
LIGH;11.654;231429.295;55118.0;3
ACCE;11.659;231429.298;5.61201;-2.45166;8.77236;3
MAGN;11.660;231429.301;4.70967;-10.76162;-46.30811;3
LIGH;11.664;231429.305;55118.0;3
ACCE;11.671;231429.311;5.73651;-2.34632;8.55209;3
LIGH;11.674;231429.315;55118.0;3
ACCE;11.678;231429.318;5.83228;-2.25055;8.53294;3
MAGN;11.680;231429.321;4.70967;-10.76162;-46.30811;3
LIGH;11.684;231429.325;55118.0;3
ACCE;11.691;231429.331;5.96635;-2.10690;8.14029;3
LIGH;11.694;231429.335;51025.0;3
ACCE;11.698;231429.338;6.04296;-2.00155;8.03494;3
MAGN;11.700;231429.341;4.70967;-10.76162;-46.30811;3
LIGH;11.704;231429.345;71833.0;3
ACCE;11.711;231429.351;6.06212;-1.90578;7.91044;3
LIGH;11.714;231429.355;71833.0;3
ACCE;11.718;231429.358;6.12916;-1.81959;7.96790;3
MAGN;11.720;231429.361;1.90775;-11.08279;-46.18378;3
LIGH;11.724;231429.365;71833.0;3
ACCE;11.730;231429.368;6.28239;-1.76213;7.87214;3
LIGH;11.735;231429.376;71833.0;3
ACCE;11.739;231429.378;6.56011;-1.58017;7.75721;3
MAGN;11.740;231429.381;1.90775;-11.08279;-46.18378;3
LIGH;11.744;231429.385;71833.0;3
ACCE;11.751;231429.391;6.63673;-1.46525;7.53695;3
LIGH;11.754;231429.395;71833.0;3
ACCE;11.759;231429.398;6.68461;-1.35991;7.45076;3
MAGN;11.760;231429.401;1.90775;-11.08279;-46.18378;3
LIGH;11.764;231429.405;75417.0;3
ACCE;11.771;231429.411;6.69419;-1.25456;7.07726;3
LIGH;11.774;231429.415;75417.0;3
ACCE;11.778;231429.418;6.70376;-1.23541;7.12514;3
MAGN;11.780;231429.421;-1.39213;-12.12474;-45.17362;3
LIGH;11.784;231429.425;75417.0;3
ACCE;11.792;231429.431;6.75165;-1.25456;7.01980;3
LIGH;11.796;231429.437;75417.0;3
ACCE;11.799;231429.438;6.79953;-1.23541;7.05811;3
MAGN;11.800;231429.441;-1.39213;-12.12474;-45.17362;3
LIGH;11.804;231429.445;75417.0;3
ACCE;11.808;231429.448;6.87615;-1.18752;7.00065;3
LIGH;11.814;231429.455;75417.0;3
ACCE;11.819;231429.458;7.05811;-1.07260;7.04853;3
MAGN;11.820;231429.461;-1.39213;-12.12474;-45.17362;3
LIGH;11.824;231429.465;87289.0;3
ACCE;11.831;231429.471;7.10599;-1.08218;6.98149;3
LIGH;11.834;231429.475;87289.0;3
ACCE;11.839;231429.478;7.12514;-1.04387;6.98149;3
MAGN;11.840;231429.481;-4.25190;-12.91622;-44.52947;3
LIGH;11.844;231429.485;87289.0;3
ACCE;11.851;231429.491;7.06768;-0.98641;6.96234;3
LIGH;11.854;231429.495;87289.0;3
SOUN;11.857;292.00;0.00891;52.98
ACCE;11.860;231429.498;7.05811;-1.05345;7.01980;3
MAGN;11.861;231429.501;-4.25190;-12.91622;-44.52947;3
LIGH;11.870;231429.511;87289.0;3
ACCE;11.871;231429.511;7.01980;-1.03430;6.91445;3
LIGH;11.874;231429.515;87289.0;3
ACCE;11.879;231429.518;7.01980;-1.03430;7.01980;3
MAGN;11.880;231429.521;-4.25190;-12.91622;-44.52947;3
LIGH;11.884;231429.525;150000.0;3
ACCE;11.891;231429.531;7.22091;-1.00556;7.06768;3
LIGH;11.894;231429.535;150000.0;3
ACCE;11.898;231429.538;7.29753;-0.99599;7.19218;3
MAGN;11.900;231429.541;-5.94377;-14.02775;-43.93579;3
LIGH;11.904;231429.545;150000.0;3
ACCE;11.911;231429.551;7.35499;-0.95768;7.14430;3
LIGH;11.914;231429.555;150000.0;3
ACCE;11.919;231429.558;7.36456;-0.82361;7.10599;3
MAGN;11.920;231429.561;-5.94377;-14.02775;-43.93579;3
LIGH;11.924;231429.565;150000.0;3
ACCE;11.931;231429.571;7.32626;-0.79487;6.90488;3
LIGH;11.934;231429.575;150000.0;3
ACCE;11.938;231429.578;7.23049;-0.76614;6.86657;3
MAGN;11.940;231429.581;-5.94377;-14.02775;-43.93579;3
LIGH;11.944;231429.585;150000.0;3
ACCE;11.951;231429.591;7.13472;-0.68953;6.55054;3
LIGH;11.954;231429.595;150000.0;3
ACCE;11.958;231429.598;7.13472;-0.68953;6.55054;3
MAGN;11.960;231429.601;-6.87411;-15.01536;-43.43912;3
LIGH;11.964;231429.605;150000.0;3
ACCE;11.968;231429.608;7.31668;-0.50757;6.52181;3
LIGH;11.974;231429.615;150000.0;3
ACCE;11.979;231429.618;7.41245;-0.48842;6.61757;3
MAGN;11.980;231429.621;-6.87411;-15.01536;-43.43912;3
LIGH;11.984;231429.625;150000.0;3
ACCE;11.991;231429.631;7.48906;-0.46926;6.68461;3
LIGH;11.994;231429.635;150000.0;3
ACCE;11.998;231429.638;7.50822;-0.52672;6.91445;3
MAGN;12.000;231429.641;-6.87411;-15.01536;-43.43912;3
LIGH;12.004;231429.645;150000.0;3
ACCE;12.011;231429.651;7.45076;-0.61292;7.07726;3
LIGH;12.014;231429.655;150000.0;3
ACCE;12.019;231429.658;7.43160;-0.67995;7.36456;3
MAGN;12.020;231429.661;-7.29696;-15.51899;-42.99661;3
LIGH;12.024;231429.665;150000.0;3
ACCE;12.032;231429.671;7.56568;-0.76614;7.77637;3
LIGH;12.034;231429.675;150000.0;3
ACCE;12.039;231429.678;7.69018;-0.72784;7.93917;3
MAGN;12.040;231429.681;-7.29696;-15.51899;-42.99661;3
LIGH;12.044;231429.685;150000.0;3
ACCE;12.051;231429.691;7.81467;-0.67995;7.81467;3
ACCE;12.059;231429.698;7.91044;-0.61292;7.77637;3
MAGN;12.062;231429.703;-7.29696;-15.51899;-42.99661;3
LIGH;12.063;231429.705;150000.0;3
LIGH;12.070;231429.711;150000.0;3
ACCE;12.071;231429.711;8.11156;-0.70868;7.45076;3
LIGH;12.074;231429.715;150000.0;3
ACCE;12.079;231429.718;7.97748;-0.20111;7.20176;3
MAGN;12.080;231429.721;-8.43625;-16.60617;-42.86683;3
LIGH;12.084;231429.725;150000.0;3
ACCE;12.091;231429.731;7.99663;-0.20111;6.92403;3
LIGH;12.094;231429.735;150000.0;3
ACCE;12.098;231429.738;7.90087;0.17238;6.72292;3
MAGN;12.100;231429.741;-8.43625;-16.60617;-42.86683;3
LIGH;12.104;231429.745;150000.0;3
ACCE;12.111;231429.751;8.12113;0.24900;6.18662;3
LIGH;12.114;231429.755;150000.0;3
ACCE;12.118;231429.758;8.25521;0.41180;5.99508;3
MAGN;12.120;231429.761;-8.43625;-16.60617;-42.86683;3
LIGH;12.124;231429.765;150000.0;3
ACCE;12.128;231429.768;8.42759;0.60334;5.62159;3
LIGH;12.134;231429.775;150000.0;3
ACCE;12.138;231429.778;8.57124;0.77572;5.21936;3
MAGN;12.140;231429.781;-11.24599;-18.70618;-41.52838;3
LIGH;12.144;231429.785;150000.0;3
ACCE;12.148;231429.788;8.98304;1.20668;4.22337;3
LIGH;12.154;231429.795;150000.0;3
MAGN;12.159;231429.800;-11.24599;-18.70618;-41.52838;3
ACCE;12.161;231429.801;9.16500;1.50356;3.91691;3
LIGH;12.164;231429.805;150000.0;3
ACCE;12.168;231429.808;9.31823;1.65679;3.71580;3
LIGH;12.174;231429.815;150000.0;3
MAGN;12.179;231429.820;-11.24599;-18.70618;-41.52838;3
ACCE;12.181;231429.821;9.31823;2.10690;3.70622;3
LIGH;12.184;231429.825;150000.0;3
ACCE;12.188;231429.828;9.27035;2.24097;3.72538;3
LIGH;12.194;231429.835;150000.0;3
MAGN;12.199;231429.840;-14.66470;-21.79922;-38.43168;3
ACCE;12.201;231429.841;9.25119;2.28886;3.91691;3
LIGH;12.204;231429.845;150000.0;3
ACCE;12.208;231429.848;9.19373;2.28886;3.89776;3
LIGH;12.214;231429.855;150000.0;3
MAGN;12.219;231429.860;-14.66470;-21.79922;-38.43168;3
ACCE;12.221;231429.861;9.05008;2.33674;3.62961;3
LIGH;12.224;231429.865;150000.0;3
ACCE;12.228;231429.868;9.04051;2.33674;3.32315;3
LIGH;12.234;231429.875;150000.0;3
MAGN;12.239;231429.880;-14.66470;-21.79922;-38.43168;3
ACCE;12.241;231429.881;9.11712;2.44209;3.25611;3
LIGH;12.244;231429.885;150000.0;3
ACCE;12.248;231429.888;9.16500;2.63362;3.10289;3
LIGH;12.254;231429.895;77243.0;3
MAGN;12.259;231429.900;-17.30714;-24.49504;-35.04874;3
ACCE;12.261;231429.901;9.05966;2.97839;2.73897;3
LIGH;12.264;231429.905;77243.0;3
ACCE;12.268;231429.908;8.82024;3.16035;2.48039;3
LIGH;12.274;231429.915;77243.0;3
MAGN;12.279;231429.920;-17.30714;-24.49504;-35.04874;3
ACCE;12.281;231429.921;8.55209;3.32315;2.31759;3
LIGH;12.284;231429.925;77243.0;3
ACCE;12.288;231429.928;8.26478;3.40934;1.85790;3
LIGH;12.294;231429.935;77243.0;3
SOUN;12.298;416.29;0.01270;56.06
ACCE;12.306;231429.938;7.90087;3.80199;1.02472;3
MAGN;12.309;231429.941;-17.30714;-24.49504;-35.04874;3
LIGH;12.311;231429.946;77243.0;3
ACCE;12.313;231429.948;7.60398;4.10845;0.36392;3
LIGH;12.321;231429.957;99392.0;3
ACCE;12.322;231429.958;7.25922;4.52983;-0.01915;3
MAGN;12.324;231429.962;-19.33911;-29.51309;-30.77071;3
GNSS;12.324;1491899711.000;39.993869;-0.073812;132.000;0.000;3.0;0.0;24;10
LIGH;12.328;231429.969;54366.0;3
GNSS;12.329;1491899711.000;39.993869;-0.073812;132.000;0.000;3.0;0.0;24;10
ACCE;12.331;231429.969;7.04853;4.86502;-0.46926;3
LIGH;12.335;231429.976;54366.0;3
ACCE;12.343;231429.978;6.63673;5.18105;-1.34075;3
MAGN;12.344;231429.984;-19.33911;-29.51309;-30.77071;3
LIGH;12.346;231429.987;54366.0;3
ACCE;12.349;231429.988;6.47392;5.33428;-1.53229;3
LIGH;12.354;231429.995;54366.0;3
MAGN;12.358;231430.000;-19.33911;-29.51309;-30.77071;3
ACCE;12.360;231430.000;6.38773;5.49709;-1.43652;3
LIGH;12.364;231430.005;54366.0;3
ACCE;12.368;231430.008;6.32069;5.57370;-1.45567;3
LIGH;12.374;231430.015;54366.0;3
MAGN;12.379;231430.020;-20.29889;-33.94025;-25.49853;3
ACCE;12.380;231430.020;6.10043;5.71735;-2.43251;3
LIGH;12.384;231430.025;24333.0;3
ACCE;12.388;231430.028;5.81312;6.11000;-3.29442;3
LIGH;12.394;231430.035;24333.0;3
MAGN;12.399;231430.040;-20.29889;-33.94025;-25.49853;3
ACCE;12.401;231430.041;5.33428;6.62715;-4.07972;3
LIGH;12.404;231430.045;24333.0;3
ACCE;12.408;231430.048;4.80756;7.17303;-4.79798;3
LIGH;12.414;231430.055;24333.0;3
MAGN;12.419;231430.060;-20.29889;-33.94025;-25.49853;3
ACCE;12.421;231430.061;3.93607;7.69018;-5.17148;3
LIGH;12.424;231430.065;24333.0;3
ACCE;12.428;231430.068;3.71580;7.62314;-5.30555;3
LIGH;12.434;231430.075;24333.0;3
MAGN;12.439;231430.080;-18.36021;-38.59510;-19.41346;3
ACCE;12.441;231430.081;3.32315;7.42203;-4.64475;3
LIGH;12.444;231430.085;7826.0;3
ACCE;12.448;231430.088;3.32315;7.42203;-4.64475;3
LIGH;12.454;231430.095;7826.0;3
ACCE;12.458;231430.098;3.16992;6.65588;-4.96079;3
MAGN;12.459;231430.101;-18.36021;-38.59510;-19.41346;3
LIGH;12.464;231430.105;7826.0;3
ACCE;12.468;231430.108;2.89220;6.43561;-5.34386;3
LIGH;12.474;231430.115;7826.0;3
MAGN;12.479;231430.120;-18.36021;-38.59510;-19.41346;3
ACCE;12.481;231430.121;2.31759;6.83784;-5.30555;3
LIGH;12.484;231430.125;7826.0;3
ACCE;12.488;231430.128;1.76213;7.10599;-5.58328;3
LIGH;12.494;231430.135;7826.0;3
MAGN;12.499;231430.140;-14.43221;-42.61784;-13.68819;3
ACCE;12.501;231430.141;0.95768;7.40287;-5.56412;3
LIGH;12.504;231430.145;5595.0;3
ACCE;12.508;231430.148;0.46926;7.38372;-5.57370;3
LIGH;12.514;231430.155;5595.0;3
MAGN;12.519;231430.160;-14.43221;-42.61784;-13.68819;3
ACCE;12.521;231430.161;-0.54588;6.73250;-5.29597;3
LIGH;12.524;231430.165;5595.0;3
ACCE;12.528;231430.168;-0.89064;6.53138;-5.38217;3
LIGH;12.534;231430.175;5595.0;3
MAGN;12.539;231430.180;-14.43221;-42.61784;-13.68819;3
ACCE;12.541;231430.181;-1.35991;6.46434;-5.71735;3
LIGH;12.544;231430.185;5595.0;3
ACCE;12.549;231430.188;-1.94409;6.53138;-6.24408;3
LIGH;12.554;231430.195;5595.0;3
MAGN;12.559;231430.200;-7.76651;-44.46710;-9.01184;3
ACCE;12.561;231430.201;-2.72939;6.72292;-6.12916;3
LIGH;12.564;231430.205;5063.0;3
ACCE;12.568;231430.208;-2.98796;6.44519;-6.09085;3
LIGH;12.574;231430.215;5063.0;3
MAGN;12.579;231430.220;-7.76651;-44.46710;-9.01184;3
ACCE;12.581;231430.221;-3.04542;5.94720;-5.96635;3
LIGH;12.584;231430.225;5063.0;3
ACCE;12.588;231430.228;-3.08373;5.70778;-5.93762;3
LIGH;12.594;231430.235;5063.0;3
MAGN;12.599;231430.240;-7.76651;-44.46710;-9.01184;3
ACCE;12.601;231430.241;-3.74453;5.59285;-5.68862;3
LIGH;12.604;231430.245;5063.0;3
ACCE;12.608;231430.248;-4.18506;5.42047;-5.56412;3
LIGH;12.614;231430.255;5063.0;3
ACCE;12.618;231430.258;-4.61602;5.21936;-5.49709;3
MAGN;12.620;231430.261;0.57467;-44.77484;-5.56005;3
LIGH;12.624;231430.265;4913.0;3
ACCE;12.628;231430.268;-5.15232;5.04698;-5.62159;3
LIGH;12.634;231430.275;4913.0;3
MAGN;12.639;231430.280;0.57467;-44.77484;-5.56005;3
ACCE;12.641;231430.281;-6.31112;4.62560;-5.94720;3
LIGH;12.644;231430.285;4913.0;3
ACCE;12.648;231430.288;-6.57927;4.38618;-5.97593;3
LIGH;12.654;231430.295;4913.0;3
MAGN;12.659;231430.300;0.57467;-44.77484;-5.56005;3
ACCE;12.661;231430.301;-6.66546;4.19464;-5.72693;3
LIGH;12.664;231430.305;4913.0;3
ACCE;12.669;231430.308;-6.73250;4.07014;-5.59285;3
LIGH;12.674;231430.315;4913.0;3
MAGN;12.679;231430.320;8.93412;-43.80354;-2.90308;3
ACCE;12.681;231430.321;-7.04853;3.68707;-5.44920;3
LIGH;12.684;231430.326;4924.0;3
ACCE;12.688;231430.328;-7.39329;3.38061;-5.52582;3
LIGH;12.694;231430.335;4901.0;3
MAGN;12.699;231430.340;8.93412;-43.80354;-2.90308;3
ACCE;12.701;231430.341;-7.71891;3.08373;-5.25767;3
LIGH;12.704;231430.345;4901.0;3
ACCE;12.708;231430.348;-7.95833;2.81558;-5.10444;3
LIGH;12.714;231430.355;4901.0;3
MAGN;12.719;231430.360;8.93412;-43.80354;-2.90308;3
ACCE;12.721;231430.361;-8.26478;2.38462;-5.09486;3
LIGH;12.724;231430.365;4901.0;3
ACCE;12.728;231430.368;-8.43717;2.38462;-5.00867;3
LIGH;12.735;231430.376;4901.0;3
MAGN;12.739;231430.380;15.53850;-41.51614;-0.24105;3
ACCE;12.741;231430.381;-8.53294;2.03028;-4.86502;3
LIGH;12.744;231430.385;4901.0;3
ACCE;12.748;231430.388;-8.53294;2.03028;-4.86502;3
LIGH;12.754;231430.395;5086.0;3
MAGN;12.759;231430.400;15.53850;-41.51614;-0.24105;3
ACCE;12.761;231430.401;-8.70532;1.58017;-4.30956;3
LIGH;12.764;231430.405;5086.0;3
ACCE;12.768;231430.408;-8.60955;1.35033;-4.08930;3
LIGH;12.774;231430.415;5086.0;3
ACCE;12.778;231430.418;-8.48505;1.27372;-3.56257;3
MAGN;12.780;231430.421;15.53850;-41.51614;-0.24105;3
LIGH;12.784;231430.425;5086.0;3
ACCE;12.788;231430.428;-8.37013;1.06303;-3.34231;3
LIGH;12.794;231430.435;5086.0;3
ACCE;12.799;231430.438;-8.05409;0.67995;-3.14119;3
MAGN;12.800;231430.441;19.88837;-38.68540;1.04762;3
LIGH;12.804;231430.445;5086.0;3
ACCE;12.811;231430.451;-7.86256;0.55545;-3.47638;3
LIGH;12.814;231430.455;5340.0;3
ACCE;12.818;231430.458;-7.84340;0.50757;-3.98395;3
MAGN;12.820;231430.461;19.88837;-38.68540;1.04762;3
LIGH;12.824;231430.465;5340.0;3
ACCE;12.831;231430.471;-8.25521;0.86191;-5.31513;3
LIGH;12.834;231430.475;5340.0;3
ACCE;12.839;231430.478;-8.14986;1.11091;-5.79397;3
MAGN;12.840;231430.481;19.88837;-38.68540;1.04762;3
LIGH;12.844;231430.485;5340.0;3
SOUN;12.849;179.92;0.00549;48.77
ACCE;12.852;231430.491;-8.04452;1.19710;-6.12916;3
LIGH;12.854;231430.495;5340.0;3
ACCE;12.859;231430.498;-8.09240;0.91937;-6.14831;3
MAGN;12.860;231430.501;22.11394;-37.26595;2.95186;3
LIGH;12.864;231430.505;5340.0;3
ACCE;12.871;231430.511;-8.02536;1.03430;-6.43561;3
LIGH;12.874;231430.515;5814.0;3
ACCE;12.878;231430.518;-7.71891;1.16837;-6.63673;3
MAGN;12.880;231430.521;22.11394;-37.26595;2.95186;3
LIGH;12.884;231430.525;5814.0;3
ACCE;12.891;231430.531;-7.40287;1.26414;-6.85699;3
LIGH;12.894;231430.535;5814.0;3
ACCE;12.898;231430.538;-7.22091;1.13964;-6.80911;3
MAGN;12.900;231430.541;22.11394;-37.26595;2.95186;3
LIGH;12.904;231430.545;5814.0;3
ACCE;12.911;231430.551;-7.49864;1.20668;-6.82826;3
LIGH;12.914;231430.555;5814.0;3
ACCE;12.919;231430.558;-7.43160;1.27372;-6.81869;3
MAGN;12.920;231430.561;20.74930;-36.78474;6.53530;3
LIGH;12.924;231430.565;5814.0;3
ACCE;12.931;231430.571;-6.69419;1.30245;-6.92403;3
LIGH;12.934;231430.575;6253.0;3
ACCE;12.939;231430.578;-6.25365;1.38864;-6.97192;3
MAGN;12.940;231430.581;20.74930;-36.78474;6.53530;3
LIGH;12.944;231430.585;6253.0;3
ACCE;12.948;231430.588;-5.94720;1.35991;-7.38372;3
LIGH;12.954;231430.595;6253.0;3
ACCE;12.958;231430.598;-5.67905;1.45567;-7.50822;3
MAGN;12.960;231430.601;20.74930;-36.78474;6.53530;3
LIGH;12.964;231430.605;6253.0;3
ACCE;12.971;231430.611;-4.85544;1.54187;-7.29753;3
LIGH;12.974;231430.616;6253.0;3
ACCE;12.978;231430.618;-4.44364;1.44610;-7.21134;3
MAGN;12.980;231430.621;17.40046;-37.42557;10.02103;3
LIGH;12.984;231430.625;6253.0;3
ACCE;12.991;231430.631;-3.93607;1.46525;-7.45076;3
LIGH;12.994;231430.635;6161.0;3
ACCE;12.999;231430.638;-3.29442;1.56102;-7.57525;3
MAGN;13.000;231430.641;17.40046;-37.42557;10.02103;3
LIGH;13.004;231430.645;6531.0;3
ACCE;13.011;231430.651;-2.48039;2.03028;-8.69574;3
LIGH;13.014;231430.656;6531.0;3
ACCE;13.018;231430.658;-2.22182;2.22182;-9.37569;3
MAGN;13.020;231430.661;17.40046;-37.42557;10.02103;3
LIGH;13.024;231430.665;6531.0;3
ACCE;13.032;231430.671;-2.06859;2.31759;-10.28549;3
LIGH;13.034;231430.675;6531.0;3
ACCE;13.038;231430.678;-1.96325;2.30801;-10.85052;3
MAGN;13.040;231430.681;11.22833;-37.60856;14.65780;3
LIGH;13.044;231430.685;6531.0;3
ACCE;13.051;231430.691;-1.73340;2.28886;-11.32936;3
ACCE;13.059;231430.698;-1.45567;2.15478;-11.29106;3
MAGN;13.061;231430.703;11.22833;-37.60856;14.65780;3
LIGH;13.063;231430.704;6681.0;3
LIGH;13.070;231430.711;6681.0;3
ACCE;13.071;231430.711;-1.26414;2.01113;-11.19529;3
LIGH;13.074;231430.716;6681.0;3
ACCE;13.079;231430.718;-1.02472;1.88663;-10.86968;3
MAGN;13.080;231430.721;11.22833;-37.60856;14.65780;3
LIGH;13.084;231430.725;6681.0;3
ACCE;13.091;231430.731;0.22984;1.92494;-10.13226;3
LIGH;13.094;231430.735;6681.0;3
ACCE;13.100;231430.738;1.09176;1.66636;-9.50977;3
MAGN;13.101;231430.741;0.97696;-37.57109;17.59300;3
LIGH;13.104;231430.745;6681.0;3
ACCE;13.108;231430.748;1.98240;1.64721;-9.74919;3
LIGH;13.114;231430.755;6681.0;3
ACCE;13.118;231430.758;2.45166;2.12605;-9.92157;3
MAGN;13.120;231430.761;0.97696;-37.57109;17.59300;3
LIGH;13.124;231430.765;6531.0;3
ACCE;13.131;231430.771;3.11246;2.68151;-9.78750;3
LIGH;13.134;231430.775;6531.0;3
ACCE;13.138;231430.778;3.67749;2.48039;-9.61511;3
MAGN;13.140;231430.781;0.97696;-37.57109;17.59300;3
LIGH;13.144;231430.785;6531.0;3
ACCE;13.151;231430.791;4.12760;2.35589;-9.67257;3
LIGH;13.154;231430.795;6531.0;3
ACCE;13.159;231430.798;4.42448;2.48039;-9.79707;3
MAGN;13.160;231430.801;-8.95209;-38.15797;17.68718;3
LIGH;13.164;231430.805;6531.0;3
ACCE;13.171;231430.811;4.99909;2.83473;-9.80665;3
LIGH;13.174;231430.815;6531.0;3
ACCE;13.178;231430.818;5.20021;2.82516;-9.95988;3
MAGN;13.180;231430.821;-8.95209;-38.15797;17.68718;3
LIGH;13.184;231430.825;6554.0;3
ACCE;13.191;231430.831;5.20978;2.88262;-9.88326;3
LIGH;13.194;231430.836;6554.0;3
ACCE;13.198;231430.838;5.23851;2.88262;-9.72046;3
MAGN;13.200;231430.841;-8.95209;-38.15797;17.68718;3
LIGH;13.204;231430.845;6554.0;3
ACCE;13.211;231430.851;5.84185;2.72939;-9.05966;3
LIGH;13.214;231430.855;6554.0;3
ACCE;13.219;231430.858;6.27281;2.51870;-8.43717;3
MAGN;13.220;231430.861;-16.96941;-38.70510;14.19687;3
LIGH;13.224;231430.865;6554.0;3
ACCE;13.231;231430.871;7.26880;2.36547;-7.03895;3
LIGH;13.234;231430.875;6554.0;3
ACCE;13.238;231430.878;7.26880;2.36547;-7.03895;3
MAGN;13.240;231430.881;-16.96941;-38.70510;14.19687;3
LIGH;13.244;231430.885;7652.0;3
ACCE;13.251;231430.891;8.37013;2.51870;-6.25365;3
LIGH;13.254;231430.895;7652.0;3
ACCE;13.258;231430.898;8.60955;2.70066;-6.01423;3
MAGN;13.260;231430.901;-16.96941;-38.70510;14.19687;3
LIGH;13.264;231430.905;7652.0;3
ACCE;13.268;231430.908;8.72447;2.93050;-5.95677;3
LIGH;13.274;231430.915;7652.0;3
ACCE;13.278;231430.918;8.60955;3.35188;-5.75566;3
MAGN;13.280;231430.921;-22.08948;-39.03442;7.00715;3
LIGH;13.284;231430.925;7652.0;3
SOUN;13.290;209.34;0.00639;50.09
ACCE;13.292;231430.931;8.40844;3.60088;-5.48751;3
LIGH;13.294;231430.935;7652.0;3
ACCE;13.299;231430.938;8.11156;3.86903;-4.91290;3
MAGN;13.300;231430.941;-22.08948;-39.03442;7.00715;3
LIGH;13.304;231430.946;0.0;3
ACCE;13.309;231430.948;7.91044;4.07014;-4.27126;3
GNSS;13.315;1491899712.000;39.993869;-0.073810;132.000;0.000;3.0;0.0;24;10
LIGH;13.321;231430.956;21258.0;3
ACCE;13.322;231430.958;7.55610;3.95522;-2.72939;3
MAGN;13.323;231430.962;-22.08948;-39.03442;7.00715;3
GNSS;13.325;1491899712.000;39.993869;-0.073810;132.000;0.000;3.0;0.0;24;10
LIGH;13.328;231430.966;21258.0;3
ACCE;13.332;231430.971;7.39329;3.70622;-2.08774;3
ACCE;13.340;231430.978;7.41245;3.44765;-1.27372;3
LIGH;13.341;231430.982;21258.0;3
MAGN;13.342;231430.983;-22.93614;-39.47625;-3.17146;3
LIGH;13.344;231430.986;21258.0;3
ACCE;13.351;231430.991;7.48906;3.49553;0.40223;3
LIGH;13.354;231430.995;21258.0;3
ACCE;13.359;231430.998;7.64229;3.47638;1.44610;3
MAGN;13.360;231431.001;-22.93614;-39.47625;-3.17146;3
LIGH;13.370;231431.011;83151.0;3
ACCE;13.371;231431.011;7.76679;3.30400;2.18351;3
LIGH;13.374;231431.015;83151.0;3
ACCE;13.378;231431.018;7.75721;3.08373;2.82516;3
MAGN;13.379;231431.021;-22.93614;-39.47625;-3.17146;3
LIGH;13.384;231431.025;83151.0;3
ACCE;13.391;231431.031;7.45076;2.89220;3.73495;3
LIGH;13.394;231431.035;83151.0;3
ACCE;13.398;231431.038;7.14430;2.89220;4.04141;3
MAGN;13.400;231431.041;-19.57852;-37.45900;-13.93545;3
LIGH;13.404;231431.045;83151.0;3
ACCE;13.411;231431.051;6.79953;3.00712;4.09887;3
LIGH;13.414;231431.055;83151.0;3
ACCE;13.419;231431.058;6.51223;3.10289;4.22337;3
MAGN;13.420;231431.061;-19.57852;-37.45900;-13.93545;3
LIGH;13.424;231431.065;83151.0;3
ACCE;13.428;231431.068;6.31112;3.18908;4.36702;3
LIGH;13.434;231431.075;150000.0;3
ACCE;13.438;231431.078;6.25365;3.26569;5.10444;3
MAGN;13.439;231431.081;-19.57852;-37.45900;-13.93545;3
LIGH;13.444;231431.085;150000.0;3
ACCE;13.448;231431.088;6.49307;3.17950;5.43963;3
LIGH;13.454;231431.095;150000.0;3
MAGN;13.459;231431.100;-14.42422;-35.15730;-21.45155;3
ACCE;13.461;231431.101;7.03895;2.98796;5.83228;3
LIGH;13.464;231431.105;150000.0;3
ACCE;13.477;231431.110;7.11557;2.95923;5.88016;3
MAGN;13.480;231431.121;-14.42422;-35.15730;-21.45155;3
ACCE;13.482;231431.121;7.11557;2.94966;6.04296;3
LIGH;13.482;231431.124;150000.0;3
LIGH;13.485;231431.127;150000.0;3
ACCE;13.488;231431.128;7.07726;2.87304;6.02381;3
LIGH;13.494;231431.135;150000.0;3
MAGN;13.499;231431.140;-14.42422;-35.15730;-21.45155;3
ACCE;13.501;231431.141;6.91445;2.78685;6.16746;3
LIGH;13.504;231431.145;150000.0;3
ACCE;13.508;231431.148;6.71334;2.76770;6.15789;3
LIGH;13.514;231431.155;150000.0;3
MAGN;13.519;231431.160;-9.77625;-33.31366;-26.73210;3
ACCE;13.521;231431.161;6.59842;2.69108;6.22492;3
LIGH;13.524;231431.165;150000.0;3
ACCE;13.533;231431.172;6.75165;2.46124;6.39731;3
LIGH;13.535;231431.176;150000.0;3
ACCE;13.540;231431.178;6.75165;2.46124;6.39731;3
WIFI;13.541;231431.110;WAP130;20:17:FF:FF:F1:30;-63
WIFI;13.541;231431.110;WAP123;20:17:FF:FF:F1:23;-66
WIFI;13.541;231431.110;WAP129;20:17:FF:FF:F1:29;-64
WIFI;13.541;231431.110;WAP114;20:17:FF:FF:F1:14;-71
WIFI;13.541;231431.110;WAP267;20:17:FF:FF:F2:67;-75
WIFI;13.541;231431.110;WAP122;20:17:FF:FF:F1:22;-63
WIFI;13.541;231431.110;WAP318;20:17:FF:FF:F3:18;-70
WIFI;13.541;231431.110;WAP315;20:17:FF:FF:F3:15;-79
WIFI;13.541;231431.110;WAP108;20:17:FF:FF:F1:08;-81
WIFI;13.541;231431.110;WAP312;20:17:FF:FF:F3:12;-81
WIFI;13.541;231431.110;WAP067;20:17:FF:FF:F0:67;-75
WIFI;13.541;231431.110;WAP180;20:17:FF:FF:F1:80;-79
WIFI;13.541;231431.110;WAP015;20:17:FF:FF:F0:15;-82
WIFI;13.541;231431.110;WAP105;20:17:FF:FF:F1:05;-93
WIFI;13.541;231431.110;WAP211;20:17:FF:FF:F2:11;-89
WIFI;13.541;231431.110;WAP309;20:17:FF:FF:F3:09;-92
WIFI;13.541;231431.110;WAP012;20:17:FF:FF:F0:12;-82
WIFI;13.541;231431.110;WAP133;20:17:FF:FF:F1:33;-89
WIFI;13.541;231431.110;WAP078;20:17:FF:FF:F0:78;-82
WIFI;13.541;231431.110;WAP077;20:17:FF:FF:F0:77;-88
WIFI;13.541;231431.110;WAP272;20:17:FF:FF:F2:72;-88
WIFI;13.541;231431.110;WAP181;20:17:FF:FF:F1:81;-90
WIFI;13.541;231431.110;WAP022;20:17:FF:FF:F0:22;-90
WIFI;13.541;231431.110;WAP131;20:17:FF:FF:F1:31;-89
WIFI;13.541;231431.110;WAP066;20:17:FF:FF:F0:66;-89
MAGN;13.564;231431.185;-9.77625;-33.31366;-26.73210;3
ACCE;13.565;231431.188;6.89530;2.40378;6.37815;3
LIGH;13.566;231431.191;150000.0;3
LIGH;13.566;231431.195;150000.0;3
ACCE;13.567;231431.198;6.90488;2.42293;6.38773;3
MAGN;13.567;231431.201;-9.77625;-33.31366;-26.73210;3
LIGH;13.568;231431.206;150000.0;3
ACCE;13.572;231431.208;6.98149;2.40378;6.40688;3
LIGH;13.574;231431.215;150000.0;3
MAGN;13.579;231431.220;-6.63181;-32.53561;-29.73114;3
ACCE;13.582;231431.220;7.00065;2.29843;6.52181;3
LIGH;13.584;231431.225;150000.0;3
ACCE;13.588;231431.228;6.97192;2.36547;6.59842;3
LIGH;13.595;231431.236;150000.0;3
ACCE;13.599;231431.238;7.00065;2.36547;6.71334;3
MAGN;13.600;231431.241;-6.63181;-32.53561;-29.73114;3
LIGH;13.604;231431.245;150000.0;3
ACCE;13.608;231431.248;7.01980;2.31759;6.69419;3
LIGH;13.614;231431.255;150000.0;3
MAGN;13.618;231431.260;-6.63181;-32.53561;-29.73114;3
ACCE;13.620;231431.260;7.06768;2.31759;6.76123;3
LIGH;13.624;231431.265;150000.0;3
ACCE;13.628;231431.268;7.14430;2.33674;6.61757;3
LIGH;13.634;231431.275;150000.0;3
MAGN;13.638;231431.280;-5.30899;-31.16028;-31.15612;3
ACCE;13.643;231431.280;7.18261;2.32716;6.57927;3
LIGH;13.644;231431.285;150000.0;3
ACCE;13.648;231431.289;7.22091;2.32716;6.42604;3
LIGH;13.654;231431.295;150000.0;3
MAGN;13.659;231431.300;-5.30899;-31.16028;-31.15612;3
ACCE;13.660;231431.300;7.26880;2.41336;6.36858;3
LIGH;13.664;231431.305;150000.0;3
ACCE;13.668;231431.308;7.28795;2.43251;6.35900;3
LIGH;13.674;231431.315;150000.0;3
MAGN;13.678;231431.320;-5.30899;-31.16028;-31.15612;3
ACCE;13.680;231431.320;7.34541;2.43251;6.49307;3
LIGH;13.684;231431.325;150000.0;3
ACCE;13.688;231431.328;7.42203;2.46124;6.46434;3
LIGH;13.694;231431.335;150000.0;3
ACCE;13.701;231431.338;7.49864;2.56658;6.48350;3
MAGN;13.702;231431.343;-5.15085;-30.78132;-31.33918;3
LIGH;13.705;231431.346;150000.0;3
ACCE;13.708;231431.348;7.44118;2.60489;6.32069;3
LIGH;13.714;231431.355;150000.0;3
MAGN;13.719;231431.360;-5.15085;-30.78132;-31.33918;3
ACCE;13.721;231431.361;7.48906;2.73897;6.25365;3
LIGH;13.724;231431.365;150000.0;3
ACCE;13.728;231431.368;7.48906;2.73897;6.25365;3
LIGH;13.734;231431.375;150000.0;3
MAGN;13.739;231431.380;-5.15085;-30.78132;-31.33918;3
ACCE;13.741;231431.381;7.57525;2.83473;6.13873;3
LIGH;13.744;231431.385;150000.0;3
ACCE;13.748;231431.388;7.54652;2.85389;5.96635;3
LIGH;13.754;231431.395;150000.0;3
ACCE;13.758;231431.398;7.45076;2.89220;5.94720;3
MAGN;13.759;231431.401;-4.58579;-30.08797;-31.95902;3
LIGH;13.764;231431.405;150000.0;3
ACCE;13.769;231431.408;7.13472;2.88262;5.72693;3
LIGH;13.774;231431.415;150000.0;3
MAGN;13.779;231431.420;-4.58579;-30.08797;-31.95902;3
ACCE;13.781;231431.421;6.90488;2.52828;5.88974;3
LIGH;13.784;231431.425;150000.0;3
ACCE;13.788;231431.428;6.73250;2.46124;5.88016;3
LIGH;13.795;231431.436;150000.0;3
MAGN;13.799;231431.440;-4.58579;-30.08797;-31.95902;3
ACCE;13.801;231431.441;6.66546;2.48997;6.53138;3
LIGH;13.804;231431.446;150000.0;3
ACCE;13.808;231431.448;6.57927;2.41336;6.70376;3
LIGH;13.814;231431.455;150000.0;3
MAGN;13.819;231431.460;-3.15541;-28.45428;-32.46028;3
ACCE;13.821;231431.461;6.49307;2.31759;6.95276;3
LIGH;13.824;231431.465;150000.0;3
ACCE;13.828;231431.468;6.32069;2.24097;7.07726;3
LIGH;13.834;231431.475;150000.0;3
MAGN;13.839;231431.480;-3.15541;-28.45428;-32.46028;3
ACCE;13.841;231431.481;5.88974;2.18351;7.51779;3
SOUN;13.842;248.29;0.00758;51.57
LIGH;13.844;231431.485;150000.0;3
ACCE;13.848;231431.488;5.64074;2.20267;7.60398;3
LIGH;13.854;231431.495;150000.0;3
MAGN;13.859;231431.500;-3.15541;-28.45428;-32.46028;3
ACCE;13.861;231431.501;5.44920;2.13563;7.66145;3
LIGH;13.864;231431.505;150000.0;3
ACCE;13.868;231431.508;5.32470;2.16436;7.62314;3
LIGH;13.874;231431.515;150000.0;3
MAGN;13.879;231431.520;-1.09438;-26.18553;-34.39145;3
ACCE;13.881;231431.521;4.97994;1.98240;8.10198;3
LIGH;13.884;231431.525;150000.0;3
ACCE;13.888;231431.528;4.63517;1.83875;8.25521;3
LIGH;13.894;231431.535;150000.0;3
MAGN;13.899;231431.540;-1.09438;-26.18553;-34.39145;3
ACCE;13.901;231431.541;4.27126;1.63763;8.61913;3
LIGH;13.904;231431.545;150000.0;3
ACCE;13.908;231431.548;3.86903;1.54187;8.75320;3
LIGH;13.914;231431.555;150000.0;3
ACCE;13.918;231431.558;3.48596;1.49398;8.90643;3
MAGN;13.920;231431.561;-1.09438;-26.18553;-34.39145;3
LIGH;13.924;231431.565;150000.0;3
ACCE;13.928;231431.568;3.56257;1.46525;8.92558;3
LIGH;13.934;231431.575;150000.0;3
MAGN;13.939;231431.580;-0.16420;-24.61898;-35.51005;3
ACCE;13.941;231431.581;4.20422;1.50356;8.81066;3
LIGH;13.944;231431.585;150000.0;3
ACCE;13.948;231431.588;5.03740;1.65679;8.52336;3
LIGH;13.954;231431.595;150000.0;3
MAGN;13.959;231431.600;-0.16420;-24.61898;-35.51005;3
ACCE;13.961;231431.601;6.83784;1.11091;7.66145;3
LIGH;13.964;231431.605;150000.0;3
ACCE;13.968;231431.608;7.77637;1.07260;7.03895;3
LIGH;13.974;231431.615;150000.0;3
MAGN;13.979;231431.620;-0.16420;-24.61898;-35.51005;3
ACCE;13.981;231431.621;8.41801;1.35033;6.78996;3
LIGH;13.984;231431.625;150000.0;3
ACCE;13.988;231431.628;8.91601;1.75256;6.42604;3
LIGH;13.994;231431.635;150000.0;3
MAGN;13.999;231431.640;-2.60297;-23.33254;-35.73872;3
ACCE;14.001;231431.641;8.94474;2.18351;6.00466;3
LIGH;14.004;231431.645;150000.0;3
ACCE;14.008;231431.648;8.50420;2.13563;5.62159;3
LIGH;14.014;231431.655;150000.0;3
MAGN;14.019;231431.660;-2.60297;-23.33254;-35.73872;3
ACCE;14.021;231431.661;8.05409;2.02071;5.42047;3
LIGH;14.024;231431.665;150000.0;3
ACCE;14.028;231431.668;7.70933;2.14520;5.25767;3
LIGH;14.034;231431.676;150000.0;3
MAGN;14.039;231431.680;-2.60297;-23.33254;-35.73872;3
ACCE;14.041;231431.681;7.00065;2.66235;5.37259;3
LIGH;14.044;231431.685;150000.0;3
ACCE;14.050;231431.688;7.03895;2.75812;5.26724;3
MAGN;14.059;231431.701;-6.01265;-22.39801;-35.93043;3
ACCE;14.062;231431.701;7.66145;2.72939;4.97994;3
LIGH;14.065;231431.706;150000.0;3
ACCE;14.068;231431.708;8.04452;2.76770;4.64475;3
LIGH;14.069;231431.710;150000.0;3
LIGH;14.074;231431.715;150000.0;3
ACCE;14.078;231431.718;8.39886;3.00712;4.58729;3
MAGN;14.080;231431.721;-6.01265;-22.39801;-35.93043;3
LIGH;14.084;231431.725;150000.0;3
ACCE;14.088;231431.728;8.56167;3.25611;4.15633;3
LIGH;14.094;231431.735;150000.0;3
ACCE;14.099;231431.738;8.62870;3.42850;3.60088;3
MAGN;14.100;231431.741;-6.01265;-22.39801;-35.93043;3
LIGH;14.105;231431.746;150000.0;3
ACCE;14.111;231431.751;8.75320;4.29999;2.64320;3
LIGH;14.114;231431.755;72897.0;3
ACCE;14.118;231431.758;8.71489;4.85544;2.36547;3
MAGN;14.120;231431.761;-10.02335;-23.81220;-34.34716;3
LIGH;14.124;231431.765;72897.0;3
ACCE;14.131;231431.771;8.51378;5.33428;1.69509;3
LIGH;14.134;231431.775;72897.0;3
ACCE;14.138;231431.778;8.01579;5.76524;1.21625;3
MAGN;14.140;231431.781;-10.02335;-23.81220;-34.34716;3
LIGH;14.144;231431.785;72897.0;3
ACCE;14.151;231431.791;6.84742;6.33027;0.10534;3
LIGH;14.154;231431.795;72897.0;3
ACCE;14.159;231431.798;6.44519;6.45477;-0.09577;3
MAGN;14.160;231431.801;-10.02335;-23.81220;-34.34716;3
LIGH;14.164;231431.805;72897.0;3
ACCE;14.171;231431.811;6.27281;6.39731;-0.38307;3
LIGH;14.174;231431.815;35512.0;3
ACCE;14.178;231431.818;6.25365;6.33985;-0.46926;3
MAGN;14.180;231431.821;-13.26100;-27.18348;-30.69386;3
LIGH;14.184;231431.825;35512.0;3
ACCE;14.191;231431.831;6.41646;6.69419;-0.88107;3
LIGH;14.194;231431.835;35512.0;3
ACCE;14.198;231431.838;6.37815;6.95276;-1.13964;3
MAGN;14.200;231431.841;-13.26100;-27.18348;-30.69386;3
LIGH;14.204;231431.845;35512.0;3
ACCE;14.211;231431.851;5.90889;7.29753;-2.02071;3
LIGH;14.214;231431.855;35512.0;3
ACCE;14.219;231431.858;5.72693;7.45076;-2.03028;3
MAGN;14.220;231431.861;-13.26100;-27.18348;-30.69386;3
LIGH;14.227;231431.868;35512.0;3
ACCE;14.232;231431.871;5.62159;7.58483;-2.14520;3
LIGH;14.235;231431.876;12924.0;3
ACCE;14.239;231431.878;5.58328;7.67102;-2.14520;3
MAGN;14.240;231431.881;-14.64273;-30.82112;-26.27654;3
LIGH;14.244;231431.885;12924.0;3
ACCE;14.248;231431.888;5.52582;7.78594;-2.38462;3
LIGH;14.254;231431.895;12924.0;3
ACCE;14.259;231431.898;5.25767;8.37971;-2.91135;3
MAGN;14.260;231431.901;-14.64273;-30.82112;-26.27654;3
LIGH;14.264;231431.905;12924.0;3
ACCE;14.271;231431.911;4.78840;8.67659;-3.22738;3
LIGH;14.274;231431.915;12924.0;3
ACCE;14.279;231431.918;4.34787;8.85855;-3.30400;3
MAGN;14.280;231431.921;-14.64273;-30.82112;-26.27654;3
SOUN;14.282;186.46;0.00569;49.08
LIGH;14.286;231431.926;12924.0;3
ACCE;14.291;231431.931;3.84988;8.72447;-3.36146;3
LIGH;14.294;231431.935;20831.0;3
ACCE;14.298;231431.938;3.76368;8.50420;-3.18908;3
MAGN;14.300;231431.941;-14.34876;-34.07799;-22.28642;3
LIGH;14.305;231431.946;7271.0;3
ACCE;14.310;231431.948;3.69665;8.29351;-3.25611;3
GNSS;14.312;1491899713.000;39.993870;-0.073809;133.000;0.000;3.0;0.0;24;10
LIGH;14.316;231431.957;7271.0;3
GNSS;14.318;1491899713.000;39.993870;-0.073809;133.000;0.000;3.0;0.0;24;10
ACCE;14.325;231431.958;3.59130;8.13071;-3.39019;3
MAGN;14.326;231431.962;-14.34876;-34.07799;-22.28642;3
LIGH;14.331;231431.968;7271.0;3
ACCE;14.332;231431.968;3.40934;8.19775;-3.50511;3
LIGH;14.335;231431.976;7271.0;3
ACCE;14.340;231431.978;2.58574;8.62870;-3.28484;3
MAGN;14.340;231431.981;-14.34876;-34.07799;-22.28642;3
LIGH;14.344;231431.985;7271.0;3
ACCE;14.350;231431.990;2.20267;8.60955;-3.34231;3
LIGH;14.354;231431.995;7271.0;3
ACCE;14.359;231431.998;1.98240;8.56167;-3.34231;3
MAGN;14.360;231432.001;-11.03784;-37.08511;-20.29373;3
LIGH;14.364;231432.005;5872.0;3
ACCE;14.370;231432.010;1.71425;8.47547;-3.47638;3
LIGH;14.374;231432.015;5872.0;3
ACCE;14.378;231432.018;1.61848;8.45632;-3.35188;3
MAGN;14.379;231432.021;-11.03784;-37.08511;-20.29373;3
LIGH;14.384;231432.025;5872.0;3
ACCE;14.390;231432.031;1.58017;8.50420;-3.42850;3
LIGH;14.394;231432.035;5872.0;3
ACCE;14.398;231432.038;1.83875;8.47547;-3.38061;3
MAGN;14.400;231432.041;-11.03784;-37.08511;-20.29373;3
LIGH;14.404;231432.045;5872.0;3
ACCE;14.408;231432.048;1.85790;8.44674;-3.05500;3
LIGH;14.414;231432.055;5872.0;3
ACCE;14.419;231432.058;0.50757;8.51378;-3.63919;3
MAGN;14.420;231432.061;-8.01880;-39.20483;-18.31332;3
LIGH;14.424;231432.065;4785.0;3
ACCE;14.430;231432.070;0.26815;8.51378;-3.77326;3
LIGH;14.434;231432.076;4785.0;3
ACCE;14.439;231432.078;0.30646;8.35098;-3.51469;3
MAGN;14.440;231432.081;-8.01880;-39.20483;-18.31332;3
LIGH;14.444;231432.085;4785.0;3
ACCE;14.450;231432.090;0.08619;7.95833;-4.04141;3
LIGH;14.454;231432.095;4785.0;3
ACCE;14.459;231432.098;-0.12450;8.03494;-4.40533;3
MAGN;14.460;231432.101;-8.01880;-39.20483;-18.31332;3
LIGH;14.464;231432.105;4785.0;3
ACCE;14.471;231432.111;-0.64165;8.31267;-4.74052;3
LIGH;14.474;231432.115;4785.0;3
ACCE;14.479;231432.118;-1.77171;8.71489;-5.37259;3
MAGN;14.480;231432.121;-3.25625;-40.66809;-15.65250;3
LIGH;14.484;231432.125;4126.0;3
ACCE;14.491;231432.131;-2.15478;8.68616;-5.55455;3
LIGH;14.494;231432.135;4126.0;3
ACCE;14.499;231432.138;-2.71981;8.65743;-5.54497;3
MAGN;14.500;231432.141;-3.25625;-40.66809;-15.65250;3
LIGH;14.504;231432.145;4126.0;3
ACCE;14.511;231432.151;-3.20823;8.55209;-5.63116;3
LIGH;14.514;231432.155;4126.0;3
ACCE;14.518;231432.158;-3.49553;8.34140;-5.58328;3
MAGN;14.519;231432.161;-3.25625;-40.66809;-15.65250;3
LIGH;14.524;231432.165;4126.0;3
ACCE;14.528;231432.168;-4.09887;7.57525;-5.38217;3
LIGH;14.534;231432.175;4126.0;3
ACCE;14.539;231432.178;-4.13718;7.22091;-4.97994;3
MAGN;14.540;231432.181;3.10375;-40.89647;-13.06243;3
LIGH;14.544;231432.185;4103.0;3
ACCE;14.551;231432.191;-4.36702;6.69419;-5.01825;3
LIGH;14.554;231432.195;4103.0;3
ACCE;14.558;231432.198;-4.36702;6.69419;-5.01825;3
MAGN;14.560;231432.201;3.10375;-40.89647;-13.06243;3
LIGH;14.564;231432.205;4103.0;3
ACCE;14.568;231432.208;-4.49152;6.45477;-4.77883;3
LIGH;14.574;231432.215;4103.0;3
ACCE;14.578;231432.218;-4.39575;6.37815;-4.61602;3
MAGN;14.580;231432.221;3.10375;-40.89647;-13.06243;3
LIGH;14.584;231432.225;4103.0;3
ACCE;14.591;231432.231;-5.07571;6.14831;-4.68306;3
LIGH;14.594;231432.235;4103.0;3
ACCE;14.598;231432.238;-5.36301;5.91847;-4.68306;3
MAGN;14.600;231432.241;8.60275;-40.91644;-11.00126;3
LIGH;14.604;231432.245;4057.0;3
ACCE;14.611;231432.251;-5.68862;5.88974;-4.72137;3
LIGH;14.614;231432.255;4057.0;3
ACCE;14.619;231432.258;-6.09085;5.76524;-4.58729;3
MAGN;14.620;231432.261;8.60275;-40.91644;-11.00126;3
LIGH;14.624;231432.265;4057.0;3
ACCE;14.631;231432.271;-6.85699;5.08528;-4.50110;3
LIGH;14.634;231432.275;4057.0;3
ACCE;14.638;231432.278;-7.01980;4.66391;-4.19464;3
MAGN;14.640;231432.281;8.60275;-40.91644;-11.00126;3
LIGH;14.644;231432.285;4057.0;3
ACCE;14.651;231432.291;-7.21134;4.07014;-4.23295;3
LIGH;14.654;231432.295;4057.0;3
ACCE;14.658;231432.298;-7.37414;3.66792;-3.86903;3
MAGN;14.660;231432.301;15.42535;-38.94215;-9.49176;3
LIGH;14.664;231432.305;4080.0;3
ACCE;14.671;231432.311;-7.44118;3.07416;-3.75411;3
LIGH;14.675;231432.316;3965.0;3
ACCE;14.679;231432.318;-7.67102;3.16035;-3.72538;3
MAGN;14.680;231432.321;15.42535;-38.94215;-9.49176;3
LIGH;14.684;231432.325;3965.0;3
ACCE;14.691;231432.331;-7.94875;3.31358;-3.83072;3
LIGH;14.694;231432.335;3965.0;3
ACCE;14.698;231432.338;-8.10198;3.36146;-3.82115;3
MAGN;14.700;231432.341;15.42535;-38.94215;-9.49176;3
LIGH;14.704;231432.345;3965.0;3
ACCE;14.708;231432.348;-8.21690;3.33273;-3.71580;3
LIGH;14.714;231432.355;3965.0;3
MAGN;14.719;231432.360;22.67899;-35.01997;-9.23096;3
ACCE;14.721;231432.361;-8.30309;2.85389;-3.44765;3
LIGH;14.724;231432.365;3965.0;3
ACCE;14.728;231432.368;-8.49463;2.48997;-3.43807;3
LIGH;14.734;231432.375;3768.0;3
ACCE;14.739;231432.378;-8.81066;2.15478;-3.24654;3
MAGN;14.740;231432.381;22.67899;-35.01997;-9.23096;3
LIGH;14.744;231432.385;3768.0;3
ACCE;14.748;231432.388;-9.41400;1.78129;-3.31358;3
LIGH;14.754;231432.395;3768.0;3
MAGN;14.759;231432.400;22.67899;-35.01997;-9.23096;3
ACCE;14.761;231432.401;-9.62469;1.57060;-3.39977;3
LIGH;14.764;231432.405;3768.0;3
ACCE;14.768;231432.408;-9.78750;1.23541;-3.73495;3
LIGH;14.774;231432.415;3768.0;3
MAGN;14.779;231432.420;28.98137;-30.76061;-8.81123;3
ACCE;14.781;231432.421;-9.75877;0.70868;-3.62961;3
LIGH;14.784;231432.425;3768.0;3
ACCE;14.788;231432.428;-9.49062;0.60334;-3.59130;3
LIGH;14.794;231432.435;3803.0;3
MAGN;14.799;231432.440;28.98137;-30.76061;-8.81123;3
ACCE;14.801;231432.441;-9.08839;0.52672;-3.46680;3
LIGH;14.804;231432.445;3803.0;3
ACCE;14.808;231432.448;-8.72447;0.51715;-3.47638;3
LIGH;14.814;231432.455;3803.0;3
MAGN;14.819;231432.460;28.98137;-30.76061;-8.81123;3
ACCE;14.821;231432.461;-8.44674;0.67038;-3.36146;3
LIGH;14.824;231432.465;3803.0;3
ACCE;14.828;231432.468;-8.50420;0.73741;-3.62003;3
SOUN;14.834;219.44;0.00670;50.50
LIGH;14.836;231432.476;3803.0;3
MAGN;14.840;231432.480;33.67050;-27.31877;-7.95626;3
ACCE;14.841;231432.481;-8.45632;0.89064;-3.72538;3
LIGH;14.844;231432.485;3803.0;3
ACCE;14.848;231432.488;-8.39886;1.01514;-3.79242;3
LIGH;14.854;231432.495;4022.0;3
MAGN;14.859;231432.500;33.67050;-27.31877;-7.95626;3
ACCE;14.861;231432.501;-8.40844;1.11091;-4.06057;3
LIGH;14.864;231432.505;4022.0;3
ACCE;14.868;231432.508;-8.56167;1.13006;-4.29041;3
LIGH;14.874;231432.515;4022.0;3
MAGN;14.879;231432.520;33.67050;-27.31877;-7.95626;3
ACCE;14.881;231432.521;-8.76278;1.27372;-4.29041;3
LIGH;14.884;231432.525;4022.0;3
ACCE;14.888;231432.528;-8.82982;1.17795;-4.40533;3
LIGH;14.894;231432.535;4022.0;3
ACCE;14.899;231432.538;-8.45632;0.66080;-3.92649;3
MAGN;14.900;231432.541;34.92379;-26.93842;-5.65286;3
LIGH;14.904;231432.545;4022.0;3
ACCE;14.908;231432.548;-8.22648;0.31603;-3.69665;3
LIGH;14.914;231432.555;4439.0;3
MAGN;14.919;231432.560;34.92379;-26.93842;-5.65286;3
ACCE;14.921;231432.561;-7.86256;0.02873;-3.72538;3
LIGH;14.924;231432.565;4439.0;3
ACCE;14.928;231432.568;-7.63272;0.02873;-3.99353;3
LIGH;14.934;231432.575;4439.0;3
MAGN;14.939;231432.580;34.92379;-26.93842;-5.65286;3
ACCE;14.941;231432.581;-7.65187;0.34477;-4.58729;3
LIGH;14.944;231432.585;4439.0;3
ACCE;14.948;231432.588;-7.76679;0.58419;-5.13317;3
LIGH;14.954;231432.595;4439.0;3
MAGN;14.959;231432.600;34.29264;-27.60955;-2.94721;3
ACCE;14.961;231432.601;-7.88171;0.93853;-5.29597;3
LIGH;14.964;231432.605;4439.0;3
ACCE;14.968;231432.608;-7.75721;1.26414;-5.52582;3
LIGH;14.974;231432.615;4277.0;3
MAGN;14.979;231432.620;34.29264;-27.60955;-2.94721;3
ACCE;14.981;231432.621;-7.21134;1.71425;-6.16746;3
LIGH;14.984;231432.625;4936.0;3
ACCE;14.988;231432.628;-7.05811;1.96325;-6.59842;3
LIGH;14.994;231432.635;4936.0;3
MAGN;14.999;231432.640;34.29264;-27.60955;-2.94721;3
ACCE;15.001;231432.641;-7.06768;2.30801;-7.24007;3
LIGH;15.004;231432.645;4936.0;3
ACCE;15.008;231432.648;-7.06768;2.30801;-7.24007;3
LIGH;15.014;231432.655;4936.0;3
MAGN;15.019;231432.660;32.46968;-29.57866;0.36390;3
ACCE;15.021;231432.661;-6.81869;2.30801;-7.77637;3
LIGH;15.024;231432.665;4936.0;3
ACCE;15.028;231432.668;-6.69419;2.34632;-8.06367;3
LIGH;15.034;231432.675;4936.0;3
MAGN;15.039;231432.680;32.46968;-29.57866;0.36390;3
ACCE;15.041;231432.681;-6.32069;2.48997;-8.05409;3
LIGH;15.044;231432.685;5375.0;3
ACCE;15.051;231432.688;-6.11958;2.45166;-8.24563;3
LIGH;15.059;231432.695;5375.0;3
ACCE;15.059;231432.698;-6.00466;2.46124;-8.14986;3
MAGN;15.060;231432.701;32.46968;-29.57866;0.36390;3
LIGH;15.064;231432.705;5375.0;3
ACCE;15.068;231432.708;-5.89931;2.49955;-8.05409;3
LIGH;15.074;231432.715;5375.0;3
MAGN;15.079;231432.720;28.01840;-32.19443;3.47812;3
ACCE;15.081;231432.721;-5.43963;2.56658;-7.81467;3
LIGH;15.084;231432.726;5375.0;3
ACCE;15.088;231432.728;-5.23851;2.67193;-7.85298;3
LIGH;15.094;231432.735;5375.0;3
MAGN;15.100;231432.741;28.01840;-32.19443;3.47812;3
ACCE;15.101;231432.741;-5.05655;2.87304;-7.73806;3
LIGH;15.104;231432.745;5837.0;3
ACCE;15.108;231432.748;-4.77883;3.00712;-7.89129;3
LIGH;15.114;231432.755;5837.0;3
MAGN;15.119;231432.760;28.01840;-32.19443;3.47812;3
ACCE;15.121;231432.761;-4.34787;3.15077;-7.95833;3
LIGH;15.124;231432.765;5837.0;3
ACCE;15.128;231432.768;-4.20422;3.23696;-8.15944;3
LIGH;15.134;231432.775;5837.0;3
MAGN;15.139;231432.780;23.14146;-34.80637;6.56976;3
ACCE;15.141;231432.781;-4.07014;3.44765;-8.20732;3
LIGH;15.144;231432.785;5837.0;3
ACCE;15.148;231432.788;-3.87861;3.56257;-8.30309;3
LIGH;15.154;231432.795;5837.0;3
MAGN;15.159;231432.800;23.14146;-34.80637;6.56976;3
ACCE;15.161;231432.801;-3.33273;3.63919;-8.65743;3
LIGH;15.164;231432.805;6115.0;3
ACCE;15.168;231432.808;-3.09331;3.62003;-8.76278;3
LIGH;15.174;231432.815;6115.0;3
MAGN;15.179;231432.820;23.14146;-34.80637;6.56976;3
ACCE;15.181;231432.821;-2.92093;3.54342;-8.73405;3
LIGH;15.184;231432.825;6115.0;3
ACCE;15.188;231432.828;-2.76770;3.55300;-8.74362;3
LIGH;15.194;231432.835;6115.0;3
MAGN;15.199;231432.840;18.26741;-37.41227;8.36761;3
ACCE;15.201;231432.841;-2.42293;3.77326;-8.71489;3
LIGH;15.204;231432.845;6115.0;3
ACCE;15.208;231432.848;-2.24097;3.80199;-8.82024;3
LIGH;15.214;231432.855;6115.0;3
ACCE;15.219;231432.858;-2.07817;3.82115;-8.68616;3
MAGN;15.220;231432.861;18.26741;-37.41227;8.36761;3
LIGH;15.224;231432.865;6311.0;3
ACCE;15.228;231432.868;-1.94409;3.92649;-8.73405;3
LIGH;15.234;231432.875;6311.0;3
MAGN;15.239;231432.880;18.26741;-37.41227;8.36761;3
ACCE;15.241;231432.881;-1.57060;4.20422;-8.89685;3
LIGH;15.244;231432.885;6311.0;3
ACCE;15.248;231432.888;-1.36948;4.30956;-9.07881;3
LIGH;15.254;231432.895;6311.0;3
MAGN;15.259;231432.900;13.23713;-39.34285;10.06298;3
ACCE;15.261;231432.901;-1.10133;4.32872;-9.06924;3
LIGH;15.264;231432.906;6311.0;3
ACCE;15.268;231432.908;-0.83318;4.31914;-9.08839;3
SOUN;15.274;148.41;0.00453;47.10
LIGH;15.280;231432.919;6311.0;3
MAGN;15.280;231432.920;13.23713;-39.34285;10.06298;3
ACCE;15.281;231432.921;-0.48842;4.33829;-8.94474;3
LIGH;15.284;231432.926;6138.0;3
ACCE;15.288;231432.928;-0.44053;4.33829;-9.01178;3
LIGH;15.294;231432.935;6462.0;3
MAGN;15.299;231432.940;13.23713;-39.34285;10.06298;3
ACCE;15.302;231432.941;-0.46926;4.36702;-9.01178;3
LIGH;15.311;231432.947;6462.0;3
ACCE;15.312;231432.948;-0.56503;4.50110;-9.24162;3
GNSS;15.313;1491899714.000;39.993868;-0.073812;133.000;0.000;3.0;0.0;24;9
LIGH;15.323;231432.962;6462.0;3
ACCE;15.325;231432.959;-0.67995;4.87459;-9.66300;3
MAGN;15.328;231432.966;8.54488;-40.86873;10.88838;3
GNSS;15.329;1491899714.000;39.993868;-0.073812;133.000;0.000;3.0;0.0;24;9
ACCE;15.333;231432.968;-0.56503;4.97036;-9.82580;3
LIGH;15.334;231432.974;6462.0;3
LIGH;15.339;231432.979;6462.0;3
ACCE;15.341;231432.979;0.21069;4.67348;-9.71088;3
MAGN;15.342;231432.982;8.54488;-40.86873;10.88838;3
LIGH;15.345;231432.986;6381.0;3
ACCE;15.348;231432.988;0.21069;4.67348;-9.71088;3
LIGH;15.354;231432.995;6612.0;3
ACCE;15.359;231432.998;1.54187;4.47237;-9.25119;3
MAGN;15.360;231433.001;8.54488;-40.86873;10.88838;3
LIGH;15.364;231433.005;6612.0;3
ACCE;15.370;231433.010;2.40378;4.37660;-9.01178;3
LIGH;15.374;231433.015;6612.0;3
ACCE;15.378;231433.018;3.09331;4.23295;-8.80109;3
MAGN;15.379;231433.021;1.85996;-42.10981;10.28799;3
LIGH;15.384;231433.025;6612.0;3
ACCE;15.388;231433.028;3.70622;4.37660;-8.50420;3
LIGH;15.394;231433.035;6612.0;3
ACCE;15.399;231433.038;3.80199;4.62560;-8.32224;3
MAGN;15.400;231433.041;1.85996;-42.10981;10.28799;3
LIGH;15.404;231433.045;6612.0;3
ACCE;15.411;231433.051;3.96480;4.89375;-8.25521;3
LIGH;15.414;231433.055;6878.0;3
ACCE;15.419;231433.058;4.29999;5.01825;-7.92002;3
MAGN;15.420;231433.061;1.85996;-42.10981;10.28799;3
LIGH;15.424;231433.065;6878.0;3
ACCE;15.431;231433.071;4.91290;5.14275;-7.44118;3
LIGH;15.434;231433.075;6878.0;3
ACCE;15.439;231433.078;5.08528;5.25767;-7.12514;3
MAGN;15.440;231433.081;-5.51962;-42.78039;6.98172;3
LIGH;15.444;231433.085;6878.0;3
ACCE;15.451;231433.091;5.22894;5.34386;-6.95276;3
LIGH;15.454;231433.095;6878.0;3
ACCE;15.459;231433.098;5.37259;5.01825;-6.37815;3
MAGN;15.460;231433.101;-5.51962;-42.78039;6.98172;3
LIGH;15.464;231433.105;6878.0;3
ACCE;15.471;231433.111;5.58328;4.66391;-5.79397;3
LIGH;15.474;231433.115;9421.0;3
ACCE;15.479;231433.118;5.88974;4.34787;-4.98952;3
MAGN;15.480;231433.121;-5.51962;-42.78039;6.98172;3
LIGH;15.484;231433.125;9421.0;3
ACCE;15.491;231433.131;6.39731;4.12760;-3.57215;3
LIGH;15.494;231433.135;9421.0;3
ACCE;15.499;231433.138;6.51223;4.14676;-2.84431;3
MAGN;15.500;231433.141;-12.05257;-41.78745;1.10999;3
LIGH;15.504;231433.145;9421.0;3
ACCE;15.511;231433.151;6.71334;4.19464;-2.21224;3
LIGH;15.514;231433.155;9421.0;3
ACCE;15.519;231433.158;7.06768;4.23295;-1.31202;3
MAGN;15.520;231433.161;-12.05257;-41.78745;1.10999;3
LIGH;15.524;231433.165;9421.0;3
ACCE;15.531;231433.171;7.89129;4.25210;0.00958;3
LIGH;15.534;231433.175;40402.0;3
ACCE;15.538;231433.178;8.15944;4.18506;0.57461;3
MAGN;15.540;231433.181;-12.05257;-41.78745;1.10999;3
LIGH;15.544;231433.185;40402.0;3
ACCE;15.549;231433.188;8.33182;4.06057;0.92895;3
LIGH;15.554;231433.195;40402.0;3
ACCE;15.559;231433.198;8.38928;3.86903;1.41737;3
MAGN;15.560;231433.201;-15.66997;-39.07404;-7.62054;3
LIGH;15.564;231433.205;40402.0;3
ACCE;15.571;231433.211;8.29351;3.29442;2.04944;3
LIGH;15.574;231433.215;40402.0;3
ACCE;15.579;231433.218;8.17859;3.05500;2.37505;3
MAGN;15.580;231433.221;-15.66997;-39.07404;-7.62054;3
LIGH;15.584;231433.225;40402.0;3
ACCE;15.591;231433.231;8.14029;2.86347;2.67193;3
LIGH;15.594;231433.235;97520.0;3
ACCE;15.599;231433.238;8.08282;2.79643;3.15077;3
MAGN;15.600;231433.241;-15.66997;-39.07404;-7.62054;3
LIGH;15.604;231433.245;97520.0;3
ACCE;15.611;231433.251;8.18817;2.62405;3.59130;3
LIGH;15.614;231433.255;97520.0;3
ACCE;15.619;231433.258;8.26478;2.59531;3.86903;3
MAGN;15.620;231433.261;-15.68578;-35.50943;-16.03712;3
LIGH;15.624;231433.265;97520.0;3
ACCE;15.631;231433.271;8.33182;2.63362;3.96480;3
LIGH;15.634;231433.275;97520.0;3
ACCE;15.638;231433.278;8.32224;2.66235;4.16591;3
MAGN;15.640;231433.281;-15.68578;-35.50943;-16.03712;3
LIGH;15.644;231433.285;97520.0;3
ACCE;15.651;231433.291;8.05409;2.43251;5.32470;3
LIGH;15.654;231433.295;87844.0;3
ACCE;15.658;231433.298;7.96790;2.13563;5.77481;3
MAGN;15.660;231433.301;-15.68578;-35.50943;-16.03712;3
LIGH;15.664;231433.305;150000.0;3
ACCE;15.671;231433.311;7.90087;1.88663;5.91847;3
LIGH;15.674;231433.315;150000.0;3
ACCE;15.679;231433.318;7.70933;1.87705;6.17704;3
MAGN;15.680;231433.321;-13.19787;-31.66774;-22.64463;3
LIGH;15.684;231433.325;150000.0;3
ACCE;15.691;231433.331;7.39329;1.82917;6.59842;3
LIGH;15.694;231433.335;150000.0;3
ACCE;15.699;231433.338;7.36456;1.81959;6.85699;3
MAGN;15.700;231433.341;-13.19787;-31.66774;-22.64463;3
LIGH;15.704;231433.345;150000.0;3
ACCE;15.708;231433.348;7.34541;1.81959;6.80911;3
LIGH;15.714;231433.355;150000.0;3
ACCE;15.718;231433.358;7.31668;1.81002;6.79953;3
MAGN;15.720;231433.361;-13.19787;-31.66774;-22.64463;3
LIGH;15.724;231433.365;150000.0;3
ACCE;15.731;231433.371;7.23049;1.81002;6.84742;3
LIGH;15.734;231433.375;150000.0;3
ACCE;15.738;231433.378;7.17303;1.77171;6.97192;3
MAGN;15.740;231433.381;-10.02386;-29.07189;-27.56781;3
LIGH;15.744;231433.385;150000.0;3
ACCE;15.751;231433.391;7.10599;1.67594;6.95276;3
LIGH;15.754;231433.395;150000.0;3
ACCE;15.759;231433.398;7.05811;1.63763;7.05811;3
MAGN;15.760;231433.401;-10.02386;-29.07189;-27.56781;3
LIGH;15.764;231433.405;150000.0;3
ACCE;15.771;231433.411;6.92403;1.47483;7.25922;3
LIGH;15.774;231433.415;150000.0;3
ACCE;15.778;231433.418;6.91445;1.36948;7.45076;3
MAGN;15.780;231433.421;-10.02386;-29.07189;-27.56781;3
LIGH;15.784;231433.425;150000.0;3
ACCE;15.792;231433.431;6.91445;1.30245;7.43160;3
LIGH;15.794;231433.436;150000.0;3
ACCE;15.799;231433.438;6.65588;1.37906;7.15387;3
MAGN;15.800;231433.441;-6.92649;-27.38972;-30.66512;3
LIGH;15.804;231433.445;150000.0;3
ACCE;15.811;231433.451;6.41646;1.37906;6.92403;3
LIGH;15.814;231433.455;150000.0;3
ACCE;15.819;231433.458;6.20577;1.35033;6.82826;3
MAGN;15.820;231433.461;-6.92649;-27.38972;-30.66512;3
LIGH;15.824;231433.465;150000.0;3
SOUN;15.825;194.47;0.00593;49.45
ACCE;15.831;231433.471;5.92804;1.17795;6.76123;3
LIGH;15.834;231433.475;150000.0;3
ACCE;15.839;231433.478;5.85143;1.11091;6.99107;3
MAGN;15.840;231433.481;-6.92649;-27.38972;-30.66512;3
LIGH;15.844;231433.485;150000.0;3
ACCE;15.851;231433.491;5.78439;1.03430;7.09641;3
LIGH;15.854;231433.495;150000.0;3
ACCE;15.858;231433.498;5.76524;1.06303;7.45076;3
MAGN;15.860;231433.501;-3.83398;-26.30008;-32.80165;3
LIGH;15.864;231433.505;150000.0;3
ACCE;15.868;231433.508;5.75566;1.11091;7.63272;3
LIGH;15.874;231433.515;150000.0;3
ACCE;15.879;231433.518;5.44920;0.85234;7.93917;3
MAGN;15.880;231433.521;-3.83398;-26.30008;-32.80165;3
LIGH;15.884;231433.525;150000.0;3
ACCE;15.891;231433.531;5.26724;0.69911;8.13071;3
LIGH;15.894;231433.535;150000.0;3
ACCE;15.899;231433.538;5.05655;0.63207;8.41801;3
MAGN;15.900;231433.541;-3.83398;-26.30008;-32.80165;3
LIGH;15.904;231433.545;150000.0;3
ACCE;15.911;231433.551;4.62560;0.45011;8.66701;3
LIGH;15.914;231433.555;150000.0;3
ACCE;15.918;231433.558;4.36702;0.41180;8.87770;3
MAGN;15.920;231433.561;-0.30627;-24.77287;-35.08378;3
LIGH;15.924;231433.565;150000.0;3
ACCE;15.931;231433.571;4.13718;0.35434;9.02135;3
LIGH;15.934;231433.575;150000.0;3
ACCE;15.938;231433.578;3.98395;0.27773;9.16500;3
MAGN;15.940;231433.581;-0.30627;-24.77287;-35.08378;3
LIGH;15.944;231433.585;150000.0;3
ACCE;15.951;231433.591;3.73495;0.04788;9.27035;3
LIGH;15.954;231433.595;150000.0;3
ACCE;15.958;231433.598;3.72538;-0.01915;9.49062;3
MAGN;15.960;231433.601;-0.30627;-24.77287;-35.08378;3
LIGH;15.964;231433.605;150000.0;3
ACCE;15.971;231433.611;3.74453;-0.01915;9.58638;3
LIGH;15.974;231433.615;96953.0;3
ACCE;15.978;231433.618;3.84030;-0.02873;9.74919;3
MAGN;15.980;231433.621;3.05096;-22.59972;-36.95414;3
LIGH;15.984;231433.625;96953.0;3
ACCE;15.988;231433.628;3.93607;-0.01915;9.67257;3
LIGH;15.994;231433.635;96953.0;3
MAGN;15.999;231433.640;3.05096;-22.59972;-36.95414;3
ACCE;16.001;231433.641;4.08930;-0.03831;9.51935;3
LIGH;16.004;231433.645;96953.0;3
ACCE;16.008;231433.648;4.20422;-0.01915;9.34696;3
LIGH;16.014;231433.655;96953.0;3
MAGN;16.019;231433.660;3.05096;-22.59972;-36.95414;3
ACCE;16.021;231433.661;4.40533;0.10534;9.20331;3
LIGH;16.024;231433.665;96953.0;3
ACCE;16.028;231433.668;4.44364;0.09577;9.17458;3
LIGH;16.034;231433.675;98491.0;3
ACCE;16.039;231433.678;4.52983;-0.01915;9.08839;3
MAGN;16.040;231433.681;3.82308;-21.08200;-38.03778;3
LIGH;16.044;231433.685;98491.0;3
ACCE;16.050;231433.688;4.58729;-0.04788;8.87770;3
LIGH;16.054;231433.695;98491.0;3
MAGN;16.059;231433.700;3.82308;-21.08200;-38.03778;3
ACCE;16.061;231433.701;5.03740;-0.22984;9.17458;3
LIGH;16.064;231433.705;98491.0;3
ACCE;16.068;231433.708;5.35344;-0.29688;9.15543;3
LIGH;16.074;231433.715;98491.0;3
MAGN;16.079;231433.720;3.82308;-21.08200;-38.03778;3
ACCE;16.081;231433.721;5.40132;-0.20111;9.23204;3
LIGH;16.084;231433.725;98491.0;3
ACCE;16.088;231433.728;5.41090;-0.11492;9.39485;3
LIGH;16.094;231433.735;150000.0;3
MAGN;16.099;231433.740;1.76177;-20.87322;-38.63434;3
ACCE;16.101;231433.741;6.03339;-0.37350;9.14585;3
LIGH;16.104;231433.745;150000.0;3
ACCE;16.108;231433.748;6.54096;-0.28730;8.97347;3
LIGH;16.114;231433.755;150000.0;3
MAGN;16.119;231433.760;1.76177;-20.87322;-38.63434;3
ACCE;16.121;231433.761;7.24007;-0.13408;8.76278;3
LIGH;16.124;231433.765;150000.0;3
ACCE;16.128;231433.768;7.53695;-0.08619;7.53695;3
LIGH;16.134;231433.775;150000.0;3
MAGN;16.139;231433.780;1.76177;-20.87322;-38.63434;3
ACCE;16.141;231433.781;8.27436;0.58419;5.26724;3
LIGH;16.144;231433.785;150000.0;3
ACCE;16.148;231433.788;8.46590;1.64721;4.86502;3
LIGH;16.154;231433.795;150000.0;3
MAGN;16.159;231433.800;-4.14478;-22.11737;-36.31358;3
ACCE;16.161;231433.801;8.37971;2.49955;4.61602;3
LIGH;16.164;231433.805;150000.0;3
ACCE;16.168;231433.808;7.99663;3.08373;4.58729;3
LIGH;16.174;231433.815;150000.0;3
MAGN;16.179;231433.820;-4.14478;-22.11737;-36.31358;3
ACCE;16.181;231433.821;7.73806;2.91135;4.87459;3
LIGH;16.184;231433.825;150000.0;3
ACCE;16.188;231433.828;7.96790;2.63362;4.22337;3
LIGH;16.194;231433.835;150000.0;3
ACCE;16.198;231433.838;8.07325;2.62405;3.76368;3
MAGN;16.200;231433.841;-4.14478;-22.11737;-36.31358;3
LIGH;16.204;231433.845;150000.0;3
ACCE;16.208;231433.848;7.92960;2.78685;3.08373;3
LIGH;16.214;231433.855;93312.0;3
MAGN;16.219;231433.860;-10.64381;-26.96057;-29.40140;3
ACCE;16.221;231433.861;7.47949;3.21781;1.13964;3
LIGH;16.224;231433.865;93312.0;3
ACCE;16.228;231433.868;7.25922;3.30400;0.06704;3
LIGH;16.234;231433.875;93312.0;3
MAGN;16.239;231433.880;-10.64381;-26.96057;-29.40140;3
ACCE;16.241;231433.881;7.20176;3.41892;-0.92895;3
LIGH;16.244;231433.885;93312.0;3
ACCE;16.248;231433.888;7.22091;3.92649;-2.26970;3
LIGH;16.254;231433.895;93312.0;3
MAGN;16.259;231433.900;-10.64381;-26.96057;-29.40140;3
ACCE;16.261;231433.901;6.63673;6.19619;-4.80756;3
LIGH;16.264;231433.905;93312.0;3
SOUN;16.266;293.15;0.00895;53.01
ACCE;16.269;231433.908;6.02381;7.18261;-5.81312;3
LIGH;16.274;231433.915;113230.0;3
MAGN;16.279;231433.920;-14.11871;-32.31095;-20.73575;3
ACCE;16.281;231433.921;5.43005;7.71891;-6.52181;3
LIGH;16.284;231433.925;24333.0;3
ACCE;16.288;231433.928;4.86502;8.01579;-7.01980;3
LIGH;16.294;231433.935;24333.0;3
MAGN;16.299;231433.940;-14.11871;-32.31095;-20.73575;3
ACCE;16.301;231433.941;4.43406;7.61356;-5.93762;3
LIGH;16.308;231433.948;24333.0;3
ACCE;16.310;231433.949;4.46279;6.82826;-5.74608;3
LIGH;16.315;231433.956;24333.0;3
GNSS;16.317;1491899715.000;39.993869;-0.073815;133.000;207.200;3.0;0.2;24;10
MAGN;16.322;231433.961;-14.11871;-32.31095;-20.73575;3
ACCE;16.324;231433.962;4.07014;6.36858;-6.06212;3
GNSS;16.324;1491899715.000;39.993869;-0.073815;133.000;207.200;3.0;0.2;24;10
LIGH;16.329;231433.969;24333.0;3
ACCE;16.329;231433.968;3.59130;6.49307;-6.39731;3
LIGH;16.334;231433.975;24333.0;3
MAGN;16.339;231433.980;-13.81172;-37.62973;-12.15334;3
ACCE;16.342;231433.982;3.09331;6.37815;-6.80911;3
LIGH;16.345;231433.986;7860.0;3
ACCE;16.348;231433.988;2.83473;6.22492;-7.24007;3
LIGH;16.354;231433.995;7860.0;3
ACCE;16.359;231433.998;2.71981;6.27281;-7.33583;3
MAGN;16.360;231434.001;-13.81172;-37.62973;-12.15334;3
LIGH;16.366;231434.007;7860.0;3
ACCE;16.368;231434.008;2.22182;6.71334;-7.69975;3
LIGH;16.374;231434.015;7860.0;3
MAGN;16.379;231434.020;-13.81172;-37.62973;-12.15334;3
ACCE;16.380;231434.020;1.80044;6.78996;-7.92960;3
LIGH;16.384;231434.025;7860.0;3
ACCE;16.388;231434.028;1.37906;6.74207;-8.06367;3
LIGH;16.394;231434.035;7860.0;3
MAGN;16.399;231434.040;-9.31754;-41.35296;-5.68114;3
ACCE;16.401;231434.041;1.15879;6.58884;-7.66145;3
LIGH;16.404;231434.045;6138.0;3
ACCE;16.408;231434.048;0.82361;6.44519;-7.73806;3
LIGH;16.414;231434.055;6138.0;3
MAGN;16.419;231434.060;-9.31754;-41.35296;-5.68114;3
ACCE;16.421;231434.061;0.36392;6.31112;-7.47949;3
LIGH;16.424;231434.065;6138.0;3
ACCE;16.428;231434.068;-0.02873;6.19619;-7.37414;3
LIGH;16.434;231434.075;6138.0;3
MAGN;16.439;231434.080;-9.31754;-41.35296;-5.68114;3
ACCE;16.441;231434.081;-0.46926;5.98550;-7.55610;3
LIGH;16.444;231434.085;6138.0;3
ACCE;16.448;231434.088;-0.70868;6.14831;-7.80510;3
LIGH;16.454;231434.095;6138.0;3
MAGN;16.459;231434.100;-3.86158;-42.15340;-1.52442;3
ACCE;16.461;231434.101;-0.95768;6.31112;-7.90087;3
LIGH;16.464;231434.105;5780.0;3
ACCE;16.468;231434.108;-1.18752;6.37815;-8.19775;3
LIGH;16.474;231434.115;5780.0;3
MAGN;16.479;231434.120;-3.86158;-42.15340;-1.52442;3
ACCE;16.481;231434.121;-1.64721;6.20577;-7.97748;3
LIGH;16.484;231434.125;5780.0;3
ACCE;16.488;231434.128;-1.72383;6.11000;-8.01579;3
LIGH;16.494;231434.135;5780.0;3
MAGN;16.499;231434.140;-3.86158;-42.15340;-1.52442;3
ACCE;16.501;231434.141;-1.79086;6.03339;-7.75721;3
LIGH;16.504;231434.145;5780.0;3
ACCE;16.508;231434.148;-1.94409;5.85143;-7.46991;3
LIGH;16.514;231434.155;5780.0;3
ACCE;16.518;231434.158;-2.34632;5.41090;-6.74207;3
MAGN;16.519;231434.161;1.11645;-42.38380;0.54784;3
LIGH;16.524;231434.165;5560.0;3
ACCE;16.528;231434.168;-2.54743;5.25767;-6.47392;3
LIGH;16.534;231434.175;5560.0;3
MAGN;16.539;231434.180;1.11645;-42.38380;0.54784;3
ACCE;16.541;231434.181;-2.74854;5.15232;-6.16746;3
LIGH;16.544;231434.185;5560.0;3
ACCE;16.548;231434.188;-2.83473;5.13317;-6.16746;3
LIGH;16.554;231434.195;5560.0;3
MAGN;16.559;231434.200;1.11645;-42.38380;0.54784;3
ACCE;16.561;231434.201;-3.24654;5.34386;-6.15789;3
LIGH;16.564;231434.205;5560.0;3
ACCE;16.569;231434.208;-3.56257;5.41090;-6.32069;3
LIGH;16.574;231434.215;5560.0;3
MAGN;16.579;231434.220;5.58680;-42.21801;1.41066;3
ACCE;16.581;231434.221;-3.82115;5.46836;-6.31112;3
LIGH;16.584;231434.225;5768.0;3
ACCE;16.588;231434.228;-3.86903;5.37259;-6.58884;3
LIGH;16.594;231434.235;5375.0;3
MAGN;16.599;231434.240;5.58680;-42.21801;1.41066;3
ACCE;16.601;231434.241;-3.84030;5.28640;-7.17303;3
LIGH;16.604;231434.245;5375.0;3
ACCE;16.608;231434.248;-3.98395;5.35344;-7.54652;3
LIGH;16.614;231434.255;5375.0;3
MAGN;16.619;231434.260;5.58680;-42.21801;1.41066;3
ACCE;16.621;231434.261;-4.11803;5.51624;-8.14986;3
LIGH;16.624;231434.265;5375.0;3
ACCE;16.628;231434.268;-4.11803;5.51624;-8.14986;3
LIGH;16.634;231434.275;5375.0;3
ACCE;16.639;231434.278;-4.23295;5.02782;-7.77637;3
MAGN;16.640;231434.281;8.63876;-41.42811;2.05057;3
LIGH;16.644;231434.285;5386.0;3
ACCE;16.651;231434.291;-4.10845;4.82671;-7.65187;3
LIGH;16.654;231434.295;5363.0;3
ACCE;16.658;231434.298;-4.05099;4.66391;-7.57525;3
MAGN;16.660;231434.301;8.63876;-41.42811;2.05057;3
LIGH;16.664;231434.305;5363.0;3
ACCE;16.671;231434.311;-3.98395;4.73094;-7.21134;3
LIGH;16.674;231434.315;5363.0;3
ACCE;16.679;231434.318;-3.90734;4.81713;-7.05811;3
MAGN;16.680;231434.321;8.63876;-41.42811;2.05057;3
LIGH;16.684;231434.325;5363.0;3
ACCE;16.688;231434.328;-3.89776;4.80756;-7.17303;3
LIGH;16.694;231434.335;5363.0;3
ACCE;16.698;231434.338;-3.84988;4.84586;-7.23049;3
MAGN;16.700;231434.341;10.64032;-40.29543;1.74149;3
LIGH;16.704;231434.345;5363.0;3
ACCE;16.711;231434.351;-4.10845;5.04698;-7.34541;3
LIGH;16.714;231434.355;5363.0;3
ACCE;16.718;231434.358;-4.29999;5.01825;-7.29753;3
MAGN;16.720;231434.361;10.64032;-40.29543;1.74149;3
LIGH;16.724;231434.365;5363.0;3
ACCE;16.731;231434.371;-4.43406;4.95121;-7.46033;3
LIGH;16.734;231434.375;5363.0;3
ACCE;16.739;231434.378;-4.58729;4.92248;-7.36456;3
MAGN;16.740;231434.381;10.64032;-40.29543;1.74149;3
LIGH;16.744;231434.385;5363.0;3
ACCE;16.751;231434.391;-4.52983;4.79798;-7.31668;3
LIGH;16.754;231434.395;5363.0;3
ACCE;16.758;231434.398;-4.45322;4.69264;-7.01980;3
MAGN;16.760;231434.401;12.31709;-39.48701;1.50485;3
LIGH;16.764;231434.405;5363.0;3
ACCE;16.771;231434.411;-4.37660;4.58729;-6.81869;3
LIGH;16.774;231434.415;5363.0;3
ACCE;16.778;231434.418;-4.29999;4.46279;-6.64630;3
MAGN;16.780;231434.421;12.31709;-39.48701;1.50485;3
LIGH;16.784;231434.425;5363.0;3
ACCE;16.791;231434.431;-4.10845;4.61602;-6.57927;3
LIGH;16.794;231434.435;5363.0;3
ACCE;16.799;231434.438;-4.02226;4.74052;-6.56011;3
MAGN;16.800;231434.441;12.31709;-39.48701;1.50485;3
LIGH;16.804;231434.445;5363.0;3
ACCE;16.811;231434.451;-3.72538;4.79798;-6.89530;3
LIGH;16.814;231434.455;5363.0;3
SOUN;16.818;183.03;0.00559;48.92
ACCE;16.820;231434.458;-3.72538;4.79798;-6.89530;3
MAGN;16.821;231434.461;12.63503;-39.28457;1.38759;3
LIGH;16.824;231434.465;5363.0;3
ACCE;16.831;231434.471;-3.63919;4.88417;-7.12514;3
LIGH;16.834;231434.475;5410.0;3
ACCE;16.839;231434.478;-3.62003;4.87459;-7.06768;3
MAGN;16.840;231434.481;12.63503;-39.28457;1.38759;3
LIGH;16.844;231434.485;5410.0;3
ACCE;16.848;231434.488;-3.60088;4.79798;-7.03895;3
LIGH;16.854;231434.495;5410.0;3
ACCE;16.858;231434.498;-3.63919;4.71179;-6.97192;3
MAGN;16.860;231434.501;12.63503;-39.28457;1.38759;3
LIGH;16.864;231434.505;5410.0;3
ACCE;16.871;231434.511;-3.67749;4.77883;-7.03895;3
LIGH;16.874;231434.515;5410.0;3
ACCE;16.878;231434.518;-3.67749;4.75010;-6.92403;3
MAGN;16.880;231434.521;12.45165;-39.75578;1.57617;3
LIGH;16.884;231434.525;5410.0;3
ACCE;16.891;231434.531;-3.59130;4.74052;-7.17303;3
LIGH;16.894;231434.535;5525.0;3
ACCE;16.899;231434.538;-3.55300;4.73094;-7.13472;3
MAGN;16.900;231434.541;12.45165;-39.75578;1.57617;3
LIGH;16.904;231434.545;5525.0;3
ACCE;16.911;231434.551;-3.43807;4.72137;-7.43160;3
LIGH;16.914;231434.555;5525.0;3
ACCE;16.918;231434.558;-3.31358;4.80756;-7.55610;3
MAGN;16.920;231434.561;12.45165;-39.75578;1.57617;3
LIGH;16.924;231434.565;5525.0;3
ACCE;16.931;231434.571;-3.16992;5.03740;-8.11156;3
LIGH;16.934;231434.575;5525.0;3
ACCE;16.938;231434.578;-3.16992;5.17148;-8.32224;3
MAGN;16.940;231434.581;12.50819;-40.10270;2.46669;3
LIGH;16.944;231434.585;5525.0;3
ACCE;16.951;231434.591;-3.19865;5.20978;-8.59040;3
LIGH;16.954;231434.595;5479.0;3
ACCE;16.958;231434.598;-3.47638;5.25767;-8.58082;3
MAGN;16.960;231434.601;12.50819;-40.10270;2.46669;3
LIGH;16.964;231434.605;5629.0;3
ACCE;16.971;231434.611;-3.87861;4.98952;-8.04452;3
LIGH;16.974;231434.616;5629.0;3
ACCE;16.978;231434.618;-3.80199;4.64475;-7.50822;3
MAGN;16.980;231434.621;12.50819;-40.10270;2.46669;3
LIGH;16.984;231434.625;5629.0;3
ACCE;16.991;231434.631;-3.60088;4.44364;-7.33583;3
LIGH;16.994;231434.635;5629.0;3
ACCE;16.998;231434.638;-3.41892;4.38618;-7.01022;3
MAGN;17.000;231434.641;11.78878;-40.12916;2.98592;3
LIGH;17.004;231434.645;5629.0;3
ACCE;17.008;231434.648;-3.05500;4.57771;-7.06768;3
LIGH;17.014;231434.655;5629.0;3
ACCE;17.019;231434.658;-2.80600;4.72137;-7.02938;3
MAGN;17.020;231434.661;11.78878;-40.12916;2.98592;3
LIGH;17.027;231434.665;5756.0;3
ACCE;17.031;231434.671;-2.63362;4.79798;-7.24007;3
LIGH;17.034;231434.675;5756.0;3
ACCE;17.038;231434.678;-2.46124;4.82671;-7.45076;3
MAGN;17.040;231434.681;11.78878;-40.12916;2.98592;3
LIGH;17.044;231434.685;5756.0;3
ACCE;17.057;231434.691;-2.12605;4.98952;-8.08282;3
ACCE;17.058;231434.698;-2.05901;5.06613;-8.09240;3
MAGN;17.062;231434.703;11.54461;-40.11729;3.22622;3
LIGH;17.063;231434.704;5756.0;3
LIGH;17.070;231434.711;5756.0;3
ACCE;17.071;231434.711;-2.06859;5.03740;-8.18817;3
LIGH;17.074;231434.715;5756.0;3
ACCE;17.078;231434.718;-2.03986;4.98952;-8.33182;3
MAGN;17.080;231434.721;11.54461;-40.11729;3.22622;3
LIGH;17.084;231434.725;5837.0;3
ACCE;17.091;231434.731;-2.33674;5.11401;-8.42759;3
LIGH;17.094;231434.735;5837.0;3
ACCE;17.100;231434.738;-2.52828;5.11401;-8.38928;3
MAGN;17.101;231434.742;11.54461;-40.11729;3.22622;3
LIGH;17.104;231434.745;5837.0;3
ACCE;17.112;231434.751;-2.52828;4.90333;-8.30309;3
ACCE;17.124;231434.759;-2.41336;4.88417;-7.98706;3
MAGN;17.128;231434.768;11.07167;-40.30004;3.71286;3
LIGH;17.129;231434.770;5837.0;3
ACCE;17.136;231434.771;-2.00155;4.82671;-8.01579;3
ACCE;17.140;231434.779;-2.00155;4.82671;-8.01579;3
LIGH;17.145;231434.784;5687.0;3
LIGH;17.146;231434.787;5999.0;3
MAGN;17.149;231434.790;11.07167;-40.30004;3.71286;3
ACCE;17.150;231434.791;-1.93451;4.78840;-7.67102;3
LIGH;17.155;231434.796;5999.0;3
ACCE;17.158;231434.798;-1.96325;4.60644;-7.46033;3
LIGH;17.164;231434.805;5999.0;3
ACCE;17.168;231434.808;-1.89621;4.41491;-7.45076;3
MAGN;17.171;231434.812;11.07167;-40.30004;3.71286;3
LIGH;17.174;231434.815;5999.0;3
ACCE;17.178;231434.818;-1.82917;4.33829;-7.53695;3
WIFI;17.180;231434.754;WAP130;20:17:FF:FF:F1:30;-60
WIFI;17.180;231434.754;WAP123;20:17:FF:FF:F1:23;-62
WIFI;17.180;231434.754;WAP129;20:17:FF:FF:F1:29;-62
WIFI;17.180;231434.754;WAP114;20:17:FF:FF:F1:14;-71
WIFI;17.180;231434.754;WAP267;20:17:FF:FF:F2:67;-77
WIFI;17.180;231434.754;WAP122;20:17:FF:FF:F1:22;-63
WIFI;17.180;231434.754;WAP318;20:17:FF:FF:F3:18;-70
WIFI;17.180;231434.754;WAP315;20:17:FF:FF:F3:15;-78
WIFI;17.180;231434.754;WAP108;20:17:FF:FF:F1:08;-77
WIFI;17.180;231434.754;WAP312;20:17:FF:FF:F3:12;-77
WIFI;17.180;231434.754;WAP067;20:17:FF:FF:F0:67;-80
WIFI;17.180;231434.754;WAP015;20:17:FF:FF:F0:15;-81
WIFI;17.180;231434.754;WAP105;20:17:FF:FF:F1:05;-90
WIFI;17.180;231434.754;WAP309;20:17:FF:FF:F3:09;-92
WIFI;17.180;231434.754;WAP133;20:17:FF:FF:F1:33;-89
WIFI;17.180;231434.754;WAP077;20:17:FF:FF:F0:77;-90
WIFI;17.180;231434.754;WAP272;20:17:FF:FF:F2:72;-84
WIFI;17.180;231434.754;WAP022;20:17:FF:FF:F0:22;-93
WIFI;17.180;231434.754;WAP111;20:17:FF:FF:F1:11;-78
WIFI;17.180;231434.754;WAP044;20:17:FF:FF:F0:44;-88
WIFI;17.180;231434.754;WAP070;20:17:FF:FF:F0:70;-87
WIFI;17.180;231434.754;WAP132;20:17:FF:FF:F1:32;-89
WIFI;17.180;231434.754;WAP280;20:17:FF:FF:F2:80;-90
WIFI;17.180;231434.754;WAP165;20:17:FF:FF:F1:65;-85
WIFI;17.180;231434.754;WAP125;20:17:FF:FF:F1:25;-89
LIGH;17.193;231434.826;5999.0;3
ACCE;17.193;231434.829;-1.75256;4.38618;-7.57525;3
MAGN;17.194;231434.831;9.99143;-40.26664;4.80162;3
LIGH;17.194;231434.835;5999.0;3
ACCE;17.199;231434.838;-1.92494;4.55856;-8.34140;3
LIGH;17.204;231434.845;6126.0;3
MAGN;17.209;231434.850;9.99143;-40.26664;4.80162;3
ACCE;17.210;231434.850;-2.12605;4.65433;-8.51378;3
LIGH;17.214;231434.855;6126.0;3
ACCE;17.218;231434.858;-2.22182;4.69264;-8.81066;3
LIGH;17.224;231434.865;6126.0;3
MAGN;17.228;231434.870;9.99143;-40.26664;4.80162;3
ACCE;17.230;231434.870;-2.09732;4.64475;-9.11712;3
LIGH;17.234;231434.875;6126.0;3
ACCE;17.238;231434.878;-1.98240;4.52025;-9.20331;3
LIGH;17.244;231434.885;6126.0;3
MAGN;17.249;231434.890;10.48513;-40.42398;5.75194;3
ACCE;17.250;231434.890;-1.81959;4.45322;-9.12670;3
LIGH;17.254;231434.895;6126.0;3
ACCE;17.258;231434.898;-1.68552;4.52025;-8.97347;3
SOUN;17.258;229.50;0.00700;50.89
LIGH;17.264;231434.905;6103.0;3
ACCE;17.269;231434.908;-1.51314;4.41491;-8.51378;3
MAGN;17.269;231434.911;10.48513;-40.42398;5.75194;3
LIGH;17.274;231434.915;6196.0;3
ACCE;17.280;231434.920;-1.47483;4.45322;-8.48505;3
LIGH;17.284;231434.925;6196.0;3
ACCE;17.290;231434.928;-1.38864;4.45322;-8.42759;3
MAGN;17.290;231434.931;10.48513;-40.42398;5.75194;3
LIGH;17.294;231434.935;6196.0;3
ACCE;17.302;231434.941;-1.30245;4.52025;-9.34696;3
LIGH;17.307;231434.948;6196.0;3
GNSS;17.308;1491899716.000;39.993869;-0.073812;133.000;0.000;3.0;0.0;24;10
ACCE;17.312;231434.948;-1.15879;4.74052;-9.48104;3
MAGN;17.318;231434.954;10.29176;-39.70506;6.57104;3
LIGH;17.319;231434.959;6196.0;3
GNSS;17.319;1491899716.000;39.993869;-0.073812;133.000;0.000;3.0;0.0;24;10
ACCE;17.323;231434.961;-0.88107;4.79798;-9.66300;3
LIGH;17.326;231434.967;6138.0;3
ACCE;17.329;231434.968;-0.59376;4.82671;-9.96946;3
MAGN;17.330;231434.971;10.29176;-39.70506;6.57104;3
LIGH;17.339;231434.980;6369.0;3
ACCE;17.340;231434.979;-0.14365;4.89375;-10.46745;3
LIGH;17.345;231434.986;6369.0;3
ACCE;17.349;231434.988;0.77572;4.99909;-10.62068;3
MAGN;17.350;231434.991;10.29176;-39.70506;6.57104;3
LIGH;17.354;231434.995;6369.0;3
ACCE;17.360;231435.000;1.17795;4.87459;-11.02290;3
LIGH;17.364;231435.005;6369.0;3
ACCE;17.369;231435.008;1.65679;4.74052;-11.22402;3
MAGN;17.370;231435.011;7.30425;-39.54911;8.23447;3
LIGH;17.374;231435.015;6369.0;3
ACCE;17.380;231435.020;2.53785;5.14275;-12.03805;3
LIGH;17.384;231435.025;6369.0;3
ACCE;17.389;231435.028;2.84431;5.05655;-12.11466;3
MAGN;17.390;231435.031;7.30425;-39.54911;8.23447;3
LIGH;17.394;231435.035;6762.0;3
ACCE;17.400;231435.040;3.33273;4.68306;-12.04762;3
LIGH;17.404;231435.045;6762.0;3
ACCE;17.408;231435.048;3.91691;4.52025;-11.57836;3
MAGN;17.409;231435.051;7.30425;-39.54911;8.23447;3
LIGH;17.414;231435.055;6762.0;3
ACCE;17.420;231435.060;4.51068;4.19464;-9.55765;3
LIGH;17.424;231435.065;6762.0;3
ACCE;17.429;231435.068;4.50110;3.94564;-8.11156;3
MAGN;17.430;231435.071;-0.37679;-39.84907;5.85500;3
LIGH;17.434;231435.075;6762.0;3
ACCE;17.440;231435.078;4.97994;3.75411;-6.66546;3
LIGH;17.444;231435.085;6762.0;3
ACCE;17.449;231435.088;5.86101;3.62961;-5.22894;3
MAGN;17.450;231435.091;-0.37679;-39.84907;5.85500;3
LIGH;17.454;231435.095;11675.0;3
ACCE;17.461;231435.101;8.03494;4.67348;-3.71580;3
LIGH;17.464;231435.105;11675.0;3
ACCE;17.468;231435.108;8.52336;4.95121;-3.30400;3
MAGN;17.469;231435.111;-0.37679;-39.84907;5.85500;3
LIGH;17.474;231435.115;11675.0;3
ACCE;17.481;231435.121;9.16500;4.89375;-2.62405;3
LIGH;17.484;231435.125;11675.0;3
ACCE;17.488;231435.128;9.96946;4.97036;-1.27372;3
MAGN;17.489;231435.131;-9.88241;-38.36151;-3.62576;3
LIGH;17.494;231435.135;11675.0;3
ACCE;17.498;231435.138;9.73004;4.68306;0.69911;3
LIGH;17.504;231435.145;11675.0;3
ACCE;17.508;231435.148;8.78193;3.87861;1.78129;3
MAGN;17.509;231435.151;-9.88241;-38.36151;-3.62576;3
LIGH;17.514;231435.155;89185.0;3
ACCE;17.521;231435.161;7.50822;3.16035;2.25055;3
LIGH;17.524;231435.165;89185.0;3
ACCE;17.528;231435.168;6.36858;2.69108;2.57616;3
MAGN;17.529;231435.171;-9.88241;-38.36151;-3.62576;3
LIGH;17.534;231435.175;89185.0;3
ACCE;17.541;231435.181;3.29442;2.84431;3.35188;3
LIGH;17.544;231435.185;89185.0;3
ACCE;17.549;231435.188;1.70467;3.06458;5.10444;3
MAGN;17.550;231435.191;-9.88331;-34.13298;-16.99586;3
LIGH;17.554;231435.195;89185.0;3
ACCE;17.561;231435.201;0.75657;2.64320;6.47392;3
LIGH;17.564;231435.205;89185.0;3
ACCE;17.568;231435.208;0.65122;1.81959;7.77637;3
MAGN;17.570;231435.211;-9.88331;-34.13298;-16.99586;3
LIGH;17.574;231435.215;52493.0;3
ACCE;17.581;231435.221;2.88262;-0.36392;9.76834;3
LIGH;17.584;231435.225;150000.0;3
ACCE;17.588;231435.228;4.28083;-0.92895;9.74919;3
MAGN;17.590;231435.231;-9.88331;-34.13298;-16.99586;3
LIGH;17.594;231435.235;150000.0;3
ACCE;17.601;231435.241;5.59285;-0.01915;9.10754;3
LIGH;17.604;231435.245;150000.0;3
ACCE;17.609;231435.248;5.40132;0.69911;8.51378;3
MAGN;17.610;231435.251;-3.98739;-26.57887;-28.29145;3
LIGH;17.614;231435.255;150000.0;3
ACCE;17.621;231435.261;5.07571;1.43652;7.88171;3
LIGH;17.624;231435.265;150000.0;3
ACCE;17.628;231435.268;4.73094;2.05901;7.58483;3
MAGN;17.630;231435.271;-3.98739;-26.57887;-28.29145;3
LIGH;17.634;231435.275;150000.0;3
ACCE;17.641;231435.281;5.62159;2.06859;7.01980;3
LIGH;17.644;231435.285;150000.0;3
ACCE;17.648;231435.288;6.10043;2.09732;7.22091;3
MAGN;17.650;231435.291;-3.98739;-26.57887;-28.29145;3
LIGH;17.654;231435.295;150000.0;3
ACCE;17.658;231435.298;6.34942;1.79086;7.35499;3
LIGH;17.664;231435.305;150000.0;3
ACCE;17.668;231435.308;6.44519;0.74699;7.56568;3
MAGN;17.670;231435.311;1.42223;-18.49668;-36.83120;3
LIGH;17.674;231435.315;150000.0;3
ACCE;17.681;231435.321;6.24408;-1.07260;8.16902;3
LIGH;17.684;231435.325;150000.0;3
ACCE;17.688;231435.328;6.27281;-1.34075;8.39886;3
MAGN;17.690;231435.331;1.42223;-18.49668;-36.83120;3
LIGH;17.694;231435.335;150000.0;3
ACCE;17.701;231435.341;6.62715;-1.56102;8.20732;3
LIGH;17.704;231435.345;74793.0;3
ACCE;17.708;231435.348;7.38372;-1.33118;8.36055;3
MAGN;17.710;231435.351;1.42223;-18.49668;-36.83120;3
LIGH;17.714;231435.355;74793.0;3
ACCE;17.721;231435.361;7.88171;-0.81403;7.38372;3
LIGH;17.724;231435.365;74793.0;3
ACCE;17.728;231435.368;7.46033;-0.77572;6.87615;3
MAGN;17.730;231435.371;4.67633;-10.50770;-42.05941;3
LIGH;17.734;231435.375;74793.0;3
ACCE;17.741;231435.381;6.92403;-0.90980;6.66546;3
LIGH;17.744;231435.385;74793.0;3
ACCE;17.749;231435.388;6.53138;-1.17795;6.78038;3
MAGN;17.750;231435.391;4.67633;-10.50770;-42.05941;3
LIGH;17.754;231435.395;74793.0;3
ACCE;17.761;231435.401;6.49307;-1.46525;6.78038;3
LIGH;17.764;231435.405;63556.0;3
ACCE;17.768;231435.408;7.13472;-1.35033;7.03895;3
MAGN;17.770;231435.411;4.67633;-10.50770;-42.05941;3
LIGH;17.774;231435.415;63556.0;3
ACCE;17.781;231435.421;7.31668;-1.70467;7.05811;3
LIGH;17.784;231435.425;63556.0;3
ACCE;17.788;231435.428;7.55610;-2.00155;7.24007;3
MAGN;17.794;231435.434;4.37202;-2.13689;-45.23315;3
LIGH;17.800;231435.441;63556.0;3
ACCE;17.801;231435.441;8.30309;-2.35589;7.34541;3
LIGH;17.804;231435.445;63556.0;3
ACCE;17.809;231435.448;8.71489;-2.48997;7.09641;3
MAGN;17.810;231435.451;4.37202;-2.13689;-45.23315;3
SOUN;17.811;189.56;0.00579;49.23
LIGH;17.814;231435.455;63556.0;3
ACCE;17.818;231435.458;9.34696;-2.49955;6.60800;3
LIGH;17.824;231435.465;36968.0;3
ACCE;17.829;231435.468;9.61511;-2.26013;6.82826;3
MAGN;17.830;231435.471;4.37202;-2.13689;-45.23315;3
LIGH;17.834;231435.475;36968.0;3
ACCE;17.841;231435.481;9.89284;-1.62806;6.51223;3
LIGH;17.844;231435.485;36968.0;3
ACCE;17.848;231435.488;10.07480;-1.35033;6.63673;3
MAGN;17.850;231435.491;0.56911;6.99849;-45.85514;3
LIGH;17.854;231435.495;36968.0;3
ACCE;17.861;231435.501;10.35253;-1.15879;6.52181;3
LIGH;17.864;231435.505;36968.0;3
ACCE;17.869;231435.508;10.63026;-0.85234;6.58884;3
MAGN;17.870;231435.511;0.56911;6.99849;-45.85514;3
LIGH;17.874;231435.515;36968.0;3
ACCE;17.881;231435.521;10.88883;-0.34477;6.47392;3
LIGH;17.884;231435.525;5155.0;3
ACCE;17.888;231435.528;11.14740;-0.05746;6.11958;3
MAGN;17.890;231435.531;0.56911;6.99849;-45.85514;3
LIGH;17.894;231435.535;5155.0;3
ACCE;17.901;231435.541;11.63582;-0.01915;5.77481;3
LIGH;17.904;231435.545;5155.0;3
ACCE;17.909;231435.548;12.88081;-0.09577;5.02782;3
MAGN;17.910;231435.551;-5.62430;12.62604;-44.87043;3
LIGH;17.914;231435.555;5155.0;3
ACCE;17.918;231435.558;13.42668;0.14365;4.61602;3
LIGH;17.924;231435.565;5155.0;3
MAGN;17.929;231435.570;-5.62430;12.62604;-44.87043;3
ACCE;17.931;231435.571;13.70441;0.30646;4.16591;3
LIGH;17.934;231435.575;5155.0;3
ACCE;17.938;231435.578;13.57034;0.48842;3.84030;3
LIGH;17.944;231435.585;6381.0;3
MAGN;17.949;231435.590;-5.62430;12.62604;-44.87043;3
ACCE;17.951;231435.591;13.96298;1.86748;3.75411;3
LIGH;17.954;231435.595;3618.0;3
ACCE;17.958;231435.598;13.97256;2.53785;3.62961;3
LIGH;17.964;231435.605;3618.0;3
MAGN;17.969;231435.610;-12.73211;12.34375;-42.59785;3
ACCE;17.971;231435.611;12.48816;3.36146;3.22738;3
LIGH;17.974;231435.615;3618.0;3
ACCE;17.978;231435.618;11.74117;4.20422;2.49955;3
LIGH;17.984;231435.625;3618.0;3
ACCE;17.988;231435.628;10.54406;5.13317;3.03585;3
MAGN;17.990;231435.631;-12.73211;12.34375;-42.59785;3
LIGH;17.994;231435.635;3618.0;3
ACCE;17.998;231435.638;9.48104;4.99909;2.59531;3
LIGH;18.004;231435.645;3618.0;3
MAGN;18.009;231435.650;-12.73211;12.34375;-42.59785;3
ACCE;18.011;231435.651;8.89685;4.55856;2.74854;3
LIGH;18.014;231435.655;2843.0;3
ACCE;18.018;231435.658;8.48505;4.27126;3.54342;3
LIGH;18.024;231435.665;2843.0;3
MAGN;18.029;231435.670;-17.74932;6.30017;-40.25708;3
ACCE;18.031;231435.671;6.70376;4.34787;4.64475;3
LIGH;18.035;231435.676;2843.0;3
ACCE;18.038;231435.678;6.03339;4.42448;4.89375;3
LIGH;18.044;231435.685;2843.0;3
MAGN;18.050;231435.691;-17.74932;6.30017;-40.25708;3
ACCE;18.053;231435.691;5.02782;4.02226;5.64074;3
ACCE;18.060;231435.700;4.56814;3.67749;5.70778;3
LIGH;18.062;231435.703;2843.0;3
LIGH;18.065;231435.707;2843.0;3
MAGN;18.069;231435.710;-17.74932;6.30017;-40.25708;3
ACCE;18.071;231435.711;4.14676;3.56257;5.98550;3
LIGH;18.074;231435.716;2416.0;3
ACCE;18.078;231435.718;3.32315;3.59130;6.13873;3
LIGH;18.084;231435.725;2416.0;3
MAGN;18.089;231435.730;-18.70302;-0.99940;-39.08242;3
ACCE;18.091;231435.731;1.87705;3.57215;6.29196;3
LIGH;18.094;231435.735;2416.0;3
ACCE;18.098;231435.738;1.87705;3.57215;6.29196;3
LIGH;18.104;231435.745;2416.0;3
MAGN;18.109;231435.750;-18.70302;-0.99940;-39.08242;3
ACCE;18.111;231435.751;0.66080;3.69665;6.53138;3
LIGH;18.114;231435.755;2416.0;3
ACCE;18.118;231435.758;0.12450;3.65834;6.69419;3
LIGH;18.124;231435.765;2416.0;3
ACCE;18.129;231435.768;-0.36392;3.55300;7.05811;3
MAGN;18.130;231435.771;-18.70302;-0.99940;-39.08242;3
LIGH;18.134;231435.775;1953.0;3
ACCE;18.138;231435.778;-1.31202;3.37104;7.54652;3
LIGH;18.144;231435.785;1953.0;3
ACCE;18.149;231435.788;-1.61848;3.31358;7.84340;3
MAGN;18.150;231435.791;-15.70587;-9.45565;-37.98889;3
LIGH;18.154;231435.795;1953.0;3
ACCE;18.158;231435.798;-1.81959;3.22738;7.85298;3
LIGH;18.164;231435.805;1953.0;3
MAGN;18.169;231435.810;-15.70587;-9.45565;-37.98889;3
ACCE;18.171;231435.811;-2.05901;3.00712;7.60398;3
LIGH;18.174;231435.815;1953.0;3
ACCE;18.178;231435.818;-2.52828;2.86347;7.11557;3
LIGH;18.184;231435.825;1953.0;3
MAGN;18.189;231435.830;-15.70587;-9.45565;-37.98889;3
ACCE;18.191;231435.831;-2.97839;2.73897;6.90488;3
LIGH;18.194;231435.835;1699.0;3
ACCE;18.198;231435.838;-3.53384;2.88262;6.48350;3
LIGH;18.204;231435.845;1699.0;3
MAGN;18.209;231435.850;-8.31128;-17.49744;-35.74674;3
ACCE;18.211;231435.851;-4.57771;3.37104;5.43963;3
LIGH;18.214;231435.855;1699.0;3
ACCE;18.218;231435.858;-5.11401;3.43807;4.76925;3
LIGH;18.224;231435.865;1699.0;3
MAGN;18.229;231435.870;-8.31128;-17.49744;-35.74674;3
ACCE;18.231;231435.871;-5.59285;3.31358;4.17549;3
LIGH;18.234;231435.875;1699.0;3
ACCE;18.238;231435.878;-5.82270;3.13162;3.44765;3
LIGH;18.247;231435.888;1699.0;3
MAGN;18.249;231435.890;-8.31128;-17.49744;-35.74674;3
ACCE;18.252;231435.891;-5.71735;2.44209;2.28886;3
LIGH;18.257;231435.898;1757.0;3
ACCE;18.259;231435.898;-5.65989;2.22182;1.81959;3
LIGH;18.265;231435.906;1757.0;3
ACCE;18.269;231435.908;-5.64074;2.11647;1.54187;3
MAGN;18.271;231435.912;2.07770;-24.57401;-31.80093;3
LIGH;18.275;231435.916;1757.0;3
ACCE;18.279;231435.919;-5.71735;1.64721;0.90022;3
LIGH;18.285;231435.926;1757.0;3
ACCE;18.290;231435.928;-5.67905;0.71826;1.67594;3
MAGN;18.291;231435.932;2.07770;-24.57401;-31.80093;3
LIGH;18.295;231435.936;1757.0;3
ACCE;18.298;231435.938;-5.64074;0.29688;1.94409;3
GNSS;18.305;1491899717.000;39.993869;-0.073808;133.000;0.000;3.0;0.0;24;10
LIGH;18.307;231435.946;1757.0;3
GNSS;18.307;1491899717.000;39.993869;-0.073808;133.000;0.000;3.0;0.0;24;10
ACCE;18.312;231435.948;-5.77481;-0.38307;1.60890;3
MAGN;18.312;231435.952;2.07770;-24.57401;-31.80093;3
LIGH;18.315;231435.956;1479.0;3
ACCE;18.318;231435.958;-6.12916;-1.08218;0.53630;3
LIGH;18.325;231435.966;2115.0;3
MAGN;18.329;231435.970;14.15152;-28.84862;-25.96482;3
ACCE;18.330;231435.970;-6.57927;-1.13006;-0.53630;3
LIGH;18.336;231435.976;2115.0;3
ACCE;18.338;231435.978;-6.85699;-0.83318;-1.47483;3
LIGH;18.346;231435.987;2115.0;3
MAGN;18.350;231435.990;14.15152;-28.84862;-25.96482;3
ACCE;18.352;231435.990;-7.60398;-0.50757;-2.06859;3
LIGH;18.358;231435.998;2115.0;3
ACCE;18.359;231435.998;-8.27436;-0.35434;-2.73897;3
SOUN;18.363;284.05;0.00867;52.74
LIGH;18.372;231436.007;2115.0;3
MAGN;18.372;231436.010;14.15152;-28.84862;-25.96482;3
ACCE;18.373;231436.011;-8.14029;-0.33519;-2.88262;3
GNSS;18.373;1491899717.071;39.993682;-0.073545;0.000;0.000;21.5;0.0;23;10
LIGH;18.375;231436.017;2115.0;3
ACCE;18.378;231436.018;-7.62314;-0.71826;-3.07416;3
LIGH;18.384;231436.025;2936.0;3
ACCE;18.391;231436.029;-7.13472;-1.01514;-3.34231;3
MAGN;18.392;231436.032;24.69270;-30.07925;-17.69082;3
LIGH;18.394;231436.035;2936.0;3
ACCE;18.398;231436.038;-7.37414;-0.71826;-4.07972;3
LIGH;18.404;231436.045;2936.0;3
MAGN;18.409;231436.050;24.69270;-30.07925;-17.69082;3
ACCE;18.410;231436.051;-9.33739;0.16281;-6.16746;3
LIGH;18.414;231436.055;2936.0;3
ACCE;18.418;231436.058;-9.67257;0.74699;-6.52181;3
LIGH;18.424;231436.065;2936.0;3
MAGN;18.429;231436.070;24.69270;-30.07925;-17.69082;3
ACCE;18.430;231436.070;-9.61511;0.97683;-6.78038;3
LIGH;18.434;231436.075;2936.0;3
ACCE;18.438;231436.078;-9.49062;1.23541;-6.97192;3
LIGH;18.444;231436.085;4207.0;3
MAGN;18.449;231436.090;32.35550;-28.60366;-9.35330;3
ACCE;18.450;231436.090;-8.82982;1.58017;-7.05811;3
LIGH;18.454;231436.095;4207.0;3
ACCE;18.458;231436.098;-8.21690;1.31202;-7.14430;3
LIGH;18.464;231436.105;4207.0;3
ACCE;18.468;231436.108;-7.76679;0.89064;-6.77080;3
MAGN;18.469;231436.111;32.35550;-28.60366;-9.35330;3
LIGH;18.474;231436.115;4207.0;3
ACCE;18.478;231436.118;-7.38372;0.22984;-6.44519;3
LIGH;18.484;231436.125;4207.0;3
ACCE;18.490;231436.128;-7.51779;-0.04788;-6.68461;3
MAGN;18.490;231436.131;32.35550;-28.60366;-9.35330;3
LIGH;18.494;231436.135;4207.0;3
ACCE;18.498;231436.138;-7.54652;-0.17238;-7.15387;3
LIGH;18.504;231436.145;5282.0;3
MAGN;18.509;231436.150;36.15789;-28.48386;-1.94072;3
ACCE;18.510;231436.150;-7.01022;-0.27773;-7.25922;3
LIGH;18.514;231436.155;5282.0;3
ACCE;18.518;231436.158;-6.26323;-0.39265;-7.30710;3
LIGH;18.524;231436.165;5282.0;3
MAGN;18.529;231436.170;36.15789;-28.48386;-1.94072;3
ACCE;18.530;231436.170;-5.58328;-0.45969;-7.36456;3
LIGH;18.536;231436.175;5282.0;3
ACCE;18.539;231436.178;-5.15232;-0.67038;-7.90087;3
LIGH;18.544;231436.185;5282.0;3
ACCE;18.548;231436.188;-4.66391;-0.63207;-7.96790;3
MAGN;18.550;231436.191;36.15789;-28.48386;-1.94072;3
LIGH;18.554;231436.195;5282.0;3
ACCE;18.560;231436.200;-3.56257;-0.52672;-7.92960;3
LIGH;18.564;231436.205;4369.0;3
ACCE;18.568;231436.208;-3.34231;-0.51715;-7.97748;3
MAGN;18.569;231436.211;35.42630;-27.47402;5.19983;3
LIGH;18.573;231436.215;6057.0;3
ACCE;18.579;231436.220;-3.22738;-0.49799;-8.19775;3
LIGH;18.583;231436.225;6057.0;3
ACCE;18.589;231436.228;-3.62003;-0.54588;-9.12670;3
MAGN;18.590;231436.231;35.42630;-27.47402;5.19983;3
LIGH;18.595;231436.236;6057.0;3
ACCE;18.601;231436.241;-3.86903;-0.53630;-9.73004;3
LIGH;18.604;231436.245;6057.0;3
ACCE;18.609;231436.248;-3.79242;-0.47884;-9.70131;3
MAGN;18.610;231436.251;35.42630;-27.47402;5.19983;3
LIGH;18.614;231436.255;6057.0;3
ACCE;18.621;231436.261;-3.25611;-0.23942;-10.39084;3
LIGH;18.624;231436.265;6057.0;3
ACCE;18.628;231436.268;-2.96881;-0.13408;-10.66856;3
MAGN;18.630;231436.271;32.28315;-26.25371;12.15516;3
LIGH;18.634;231436.275;6577.0;3
ACCE;18.638;231436.278;-2.55701;-0.02873;-10.96544;3
LIGH;18.644;231436.285;6577.0;3
ACCE;18.648;231436.288;-2.21224;-0.01915;-11.10910;3
MAGN;18.650;231436.291;32.28315;-26.25371;12.15516;3
LIGH;18.654;231436.295;6577.0;3
ACCE;18.661;231436.301;-1.79086;0.02873;-11.24317;3
LIGH;18.664;231436.305;6577.0;3
ACCE;18.669;231436.308;-1.61848;0.07661;-11.24317;3
MAGN;18.670;231436.311;32.28315;-26.25371;12.15516;3
LIGH;18.674;231436.315;6577.0;3
ACCE;18.681;231436.321;-1.54187;0.04788;-11.63582;3
LIGH;18.684;231436.325;6577.0;3
ACCE;18.688;231436.328;-1.59933;-0.02873;-11.83693;3
MAGN;18.690;231436.331;28.53579;-25.55430;17.38911;3
LIGH;18.694;231436.335;6589.0;3
ACCE;18.701;231436.341;-1.81959;0.16281;-12.32535;3
LIGH;18.705;231436.346;6589.0;3
ACCE;18.708;231436.348;-1.69509;0.42138;-12.44027;3
MAGN;18.710;231436.351;28.53579;-25.55430;17.38911;3
LIGH;18.720;231436.355;6589.0;3
ACCE;18.721;231436.361;-1.45567;0.62249;-12.58392;3
LIGH;18.727;231436.365;6589.0;3
ACCE;18.728;231436.368;-1.09176;0.79487;-12.62223;3
MAGN;18.730;231436.371;28.53579;-25.55430;17.38911;3
LIGH;18.735;231436.376;6589.0;3
ACCE;18.741;231436.381;0.07661;1.40779;-12.23916;3
LIGH;18.744;231436.385;6589.0;3
ACCE;18.748;231436.388;0.70868;1.43652;-12.15297;3
MAGN;18.750;231436.391;24.42682;-25.80829;20.83705;3
LIGH;18.754;231436.395;6184.0;3
ACCE;18.761;231436.401;1.24498;1.34075;-12.27747;3
LIGH;18.764;231436.405;6184.0;3
ACCE;18.768;231436.408;1.58975;1.32160;-12.02847;3
MAGN;18.770;231436.411;24.42682;-25.80829;20.83705;3
LIGH;18.774;231436.415;6184.0;3
ACCE;18.781;231436.421;1.91536;1.47483;-11.91355;3
LIGH;18.784;231436.425;6184.0;3
ACCE;18.788;231436.428;1.99198;1.90578;-11.75074;3
MAGN;18.790;231436.431;24.42682;-25.80829;20.83705;3
LIGH;18.794;231436.435;6184.0;3
ACCE;18.798;231436.438;2.07817;2.28886;-11.90397;3
SOUN;18.803;172.47;0.00526;48.40
LIGH;18.805;231436.445;6184.0;3
ACCE;18.809;231436.448;2.21224;2.74854;-11.79863;3
MAGN;18.810;231436.451;19.04523;-27.88863;22.10310;3
LIGH;18.814;231436.455;5479.0;3
ACCE;18.821;231436.461;2.89220;3.39977;-12.22001;3
LIGH;18.824;231436.465;5479.0;3
ACCE;18.828;231436.468;3.28484;3.20823;-12.78504;3
MAGN;18.830;231436.471;19.04523;-27.88863;22.10310;3
LIGH;18.834;231436.475;5479.0;3
ACCE;18.841;231436.481;3.65834;2.96881;-12.59350;3
LIGH;18.844;231436.485;5479.0;3
ACCE;18.848;231436.488;4.01268;2.82516;-11.89439;3
MAGN;18.850;231436.491;19.04523;-27.88863;22.10310;3
LIGH;18.854;231436.495;5479.0;3
ACCE;18.861;231436.501;4.55856;3.19865;-10.53449;3
LIGH;18.864;231436.505;5479.0;3
ACCE;18.869;231436.508;4.50110;3.86903;-9.92157;3
MAGN;18.870;231436.511;14.46499;-31.85251;21.29090;3
LIGH;18.874;231436.515;4543.0;3
ACCE;18.881;231436.521;4.32872;4.52983;-9.77792;3
LIGH;18.884;231436.525;4543.0;3
ACCE;18.888;231436.528;3.97437;4.87459;-10.13226;3
MAGN;18.890;231436.531;14.46499;-31.85251;21.29090;3
LIGH;18.894;231436.535;4543.0;3
ACCE;18.901;231436.541;3.17950;4.53941;-10.60153;3
LIGH;18.904;231436.545;4543.0;3
ACCE;18.908;231436.548;3.28484;4.64475;-9.62469;3
MAGN;18.910;231436.551;14.46499;-31.85251;21.29090;3
LIGH;18.914;231436.555;4543.0;3
ACCE;18.921;231436.561;4.10845;5.14275;-8.07325;3
LIGH;18.924;231436.565;4543.0;3
ACCE;18.929;231436.568;4.32872;5.71735;-7.46033;3
MAGN;18.930;231436.571;10.80338;-36.65642;17.48629;3
LIGH;18.934;231436.575;3884.0;3
ACCE;18.941;231436.581;4.47237;6.34942;-6.93361;3
LIGH;18.944;231436.585;5202.0;3
ACCE;18.949;231436.588;4.65433;7.01980;-6.14831;3
MAGN;18.950;231436.591;10.80338;-36.65642;17.48629;3
LIGH;18.954;231436.595;5202.0;3
ACCE;18.958;231436.598;4.78840;7.51779;-5.92804;3
LIGH;18.964;231436.605;5202.0;3
ACCE;18.969;231436.608;4.69264;7.54652;-5.56412;3
MAGN;18.970;231436.611;10.80338;-36.65642;17.48629;3
LIGH;18.974;231436.615;5202.0;3
ACCE;18.981;231436.621;4.54898;7.29753;-5.00867;3
LIGH;18.984;231436.625;5202.0;3
ACCE;18.988;231436.628;4.70221;6.77080;-4.06057;3
MAGN;18.990;231436.631;6.28483;-40.75765;11.33250;3
LIGH;18.994;231436.635;5202.0;3
ACCE;19.001;231436.641;5.13317;6.78996;-1.75256;3
LIGH;19.004;231436.645;26426.0;3
ACCE;19.009;231436.648;5.30555;6.63673;-1.00556;3
MAGN;19.010;231436.651;6.28483;-40.75765;11.33250;3
LIGH;19.014;231436.655;26426.0;3
ACCE;19.021;231436.661;5.47793;6.13873;-1.03430;3
LIGH;19.024;231436.665;26426.0;3
ACCE;19.028;231436.668;5.57370;5.78439;-0.62249;3
MAGN;19.030;231436.671;6.28483;-40.75765;11.33250;3
LIGH;19.034;231436.675;26426.0;3
ACCE;19.041;231436.681;5.54497;6.13873;0.46926;3
LIGH;19.044;231436.685;26426.0;3
ACCE;19.050;231436.688;4.98952;6.72292;0.87149;3
MAGN;19.059;231436.700;3.77063;-43.31408;1.46460;3
ACCE;19.061;231436.701;3.99353;7.35499;1.13964;3
LIGH;19.063;231436.704;63059.0;3
LIGH;19.067;231436.708;63059.0;3
ACCE;19.068;231436.708;2.91135;7.74764;1.44610;3
LIGH;19.074;231436.715;63059.0;3
MAGN;19.079;231436.720;3.77063;-43.31408;1.46460;3
ACCE;19.081;231436.721;1.11091;7.98706;2.30801;3
LIGH;19.084;231436.725;63059.0;3
ACCE;19.088;231436.728;0.29688;7.46991;2.34632;3
LIGH;19.094;231436.735;63059.0;3
MAGN;19.099;231436.740;3.77063;-43.31408;1.46460;3
ACCE;19.101;231436.741;-0.23942;6.33985;2.66235;3
LIGH;19.104;231436.745;63059.0;3
ACCE;19.108;231436.748;-0.23942;4.45322;3.55300;3
LIGH;19.114;231436.755;63059.0;3
ACCE;19.118;231436.758;1.91536;0.87149;7.31668;3
MAGN;19.120;231436.761;5.59959;-41.01584;-11.88384;3
LIGH;19.124;231436.765;79567.0;3
ACCE;19.128;231436.768;2.61447;-0.49799;7.78594;3
LIGH;19.134;231436.775;79567.0;3
MAGN;19.139;231436.780;5.59959;-41.01584;-11.88384;3
ACCE;19.141;231436.781;3.08373;-1.29287;8.41801;3
LIGH;19.144;231436.785;79567.0;3
ACCE;19.148;231436.788;3.35188;-1.20668;9.72046;3
LIGH;19.154;231436.795;79567.0;3
MAGN;19.159;231436.800;5.59959;-41.01584;-11.88384;3
ACCE;19.161;231436.801;3.73495;-0.29688;10.85052;3
LIGH;19.164;231436.805;79567.0;3
ACCE;19.168;231436.808;3.58173;0.32561;10.57279;3
LIGH;19.174;231436.815;79567.0;3
MAGN;19.179;231436.820;8.77010;-33.76838;-23.66348;3
ACCE;19.181;231436.821;3.26569;0.72784;10.25676;3
LIGH;19.184;231436.825;53580.0;3
ACCE;19.188;231436.828;2.88262;0.99599;9.78750;3
LIGH;19.194;231436.835;53580.0;3
ACCE;19.199;231436.838;2.73897;1.61848;9.15543;3
MAGN;19.200;231436.841;8.77010;-33.76838;-23.66348;3
LIGH;19.204;231436.845;53580.0;3
ACCE;19.211;231436.851;3.25611;1.42694;9.08839;3
LIGH;19.214;231436.855;53580.0;3
ACCE;19.218;231436.858;3.71580;0.90980;8.99262;3
MAGN;19.220;231436.861;8.77010;-33.76838;-23.66348;3
LIGH;19.224;231436.865;53580.0;3
ACCE;19.231;231436.871;3.81157;0.12450;8.95431;3
LIGH;19.234;231436.875;53580.0;3
ACCE;19.238;231436.878;3.85945;-0.35434;8.98304;3
MAGN;19.240;231436.881;13.21410;-24.27576;-32.92738;3
LIGH;19.244;231436.885;54043.0;3
ACCE;19.251;231436.891;3.89776;-1.00556;8.71489;3
LIGH;19.254;231436.895;37223.0;3
ACCE;19.259;231436.898;3.96480;-1.50356;8.74362;3
MAGN;19.260;231436.901;13.21410;-24.27576;-32.92738;3
LIGH;19.264;231436.905;37223.0;3
ACCE;19.271;231436.911;3.99353;-2.27928;8.70532;3
LIGH;19.274;231436.915;37223.0;3
ACCE;19.278;231436.918;3.97437;-2.46124;8.79151;3
MAGN;19.280;231436.921;13.21410;-24.27576;-32.92738;3
LIGH;19.284;231436.925;37223.0;3
ACCE;19.288;231436.928;4.26168;-2.87304;8.50420;3
LIGH;19.294;231436.935;37223.0;3
ACCE;19.298;231436.938;4.50110;-3.22738;8.59997;3
MAGN;19.300;231436.941;14.76285;-14.21599;-38.88736;3
GNSS;19.306;1491899718.000;39.993870;-0.073807;133.000;0.000;3.0;0.0;23;10
LIGH;19.318;231436.948;46078.0;3
ACCE;19.321;231436.948;4.64475;-3.93607;8.65743;3
LIGH;19.323;231436.957;31096.0;3
ACCE;19.330;231436.958;4.52983;-4.04141;8.84897;3
MAGN;19.332;231436.962;14.76285;-14.21599;-38.88736;3
LIGH;19.333;231436.968;31096.0;3
ACCE;19.334;231436.968;4.32872;-4.11803;8.81066;3
GNSS;19.335;1491899718.000;39.993870;-0.073807;133.000;0.000;3.0;0.0;23;10
ACCE;19.342;231436.979;4.33829;-4.27126;8.18817;3
LIGH;19.343;231436.983;31096.0;3
MAGN;19.344;231436.983;14.76285;-14.21599;-38.88736;3
LIGH;19.347;231436.988;31096.0;3
ACCE;19.350;231436.991;4.56814;-4.34787;7.92960;3
SOUN;19.354;157.63;0.00481;47.62
LIGH;19.356;231436.995;31096.0;3
ACCE;19.359;231436.998;4.87459;-4.23295;8.14029;3
MAGN;19.359;231437.001;14.08858;-5.38753;-43.21022;3
LIGH;19.364;231437.005;31096.0;3
ACCE;19.370;231437.010;5.20021;-4.12760;8.09240;3
LIGH;19.374;231437.015;21062.0;3
ACCE;19.379;231437.018;5.87058;-4.23295;7.45076;3
MAGN;19.380;231437.021;14.08858;-5.38753;-43.21022;3
LIGH;19.384;231437.025;21062.0;3
ACCE;19.390;231437.030;6.19619;-4.21380;7.18261;3
LIGH;19.394;231437.035;21062.0;3
ACCE;19.398;231437.038;6.26323;-4.14676;7.38372;3
MAGN;19.399;231437.041;14.08858;-5.38753;-43.21022;3
LIGH;19.404;231437.045;21062.0;3
ACCE;19.410;231437.050;6.00466;-4.26168;7.31668;3
LIGH;19.414;231437.055;21062.0;3
ACCE;19.418;231437.058;6.00466;-4.26168;7.31668;3
MAGN;19.419;231437.061;11.68812;2.08076;-44.84715;3
LIGH;19.424;231437.065;21062.0;3
ACCE;19.431;231437.068;6.02381;-4.65433;6.94318;3
LIGH;19.434;231437.075;16230.0;3
ACCE;19.439;231437.078;6.28239;-4.60644;6.93361;3
MAGN;19.440;231437.081;11.68812;2.08076;-44.84715;3
LIGH;19.444;231437.085;16230.0;3
ACCE;19.448;231437.088;6.50265;-4.35745;7.02938;3
LIGH;19.454;231437.095;16230.0;3
ACCE;19.458;231437.098;6.83784;-3.85945;6.92403;3
MAGN;19.459;231437.101;11.68812;2.08076;-44.84715;3
LIGH;19.464;231437.105;16230.0;3
ACCE;19.471;231437.111;6.90488;-3.78284;6.86657;3
LIGH;19.474;231437.115;16230.0;3
ACCE;19.479;231437.118;7.06768;-3.72538;6.75165;3
MAGN;19.480;231437.121;7.27779;7.53546;-45.43547;3
LIGH;19.484;231437.125;16230.0;3
ACCE;19.491;231437.131;7.92960;-3.38061;5.80354;3
LIGH;19.494;231437.135;7005.0;3
ACCE;19.499;231437.138;8.24563;-2.81558;5.85143;3
MAGN;19.500;231437.141;7.27779;7.53546;-45.43547;3
LIGH;19.504;231437.145;7005.0;3
ACCE;19.511;231437.151;8.40844;-2.42293;5.88016;3
LIGH;19.514;231437.155;7005.0;3
ACCE;19.519;231437.158;8.46590;-2.25055;6.00466;3
MAGN;19.520;231437.161;7.27779;7.53546;-45.43547;3
LIGH;19.524;231437.165;7005.0;3
ACCE;19.531;231437.171;8.69574;-2.61447;5.92804;3
LIGH;19.534;231437.175;7005.0;3
ACCE;19.539;231437.178;8.70532;-2.71981;6.20577;3
MAGN;19.540;231437.181;1.70362;10.30682;-45.51352;3
LIGH;19.544;231437.185;7005.0;3
ACCE;19.551;231437.191;8.90643;-2.85389;6.10043;3
LIGH;19.555;231437.196;5398.0;3
ACCE;19.558;231437.198;9.49062;-3.14119;5.49709;3
MAGN;19.560;231437.201;1.70362;10.30682;-45.51352;3
LIGH;19.564;231437.205;5398.0;3
ACCE;19.571;231437.211;10.88883;-2.32716;5.23851;3
LIGH;19.574;231437.215;5398.0;3
ACCE;19.579;231437.218;11.06121;-1.75256;5.61201;3
MAGN;19.580;231437.221;1.70362;10.30682;-45.51352;3
LIGH;19.584;231437.225;5398.0;3
ACCE;19.591;231437.231;11.25275;-1.75256;5.23851;3
LIGH;19.594;231437.235;5398.0;3
ACCE;19.598;231437.238;11.39640;-2.02071;5.03740;3
MAGN;19.600;231437.241;-4.69605;12.15725;-44.84127;3
LIGH;19.604;231437.245;5398.0;3
ACCE;19.608;231437.248;11.38682;-2.53785;5.32470;3
LIGH;19.614;231437.255;5398.0;3
ACCE;19.618;231437.258;11.30063;-2.73897;5.46836;3
MAGN;19.620;231437.261;-4.69605;12.15725;-44.84127;3
LIGH;19.624;231437.265;4820.0;3
ACCE;19.631;231437.271;11.17613;-2.78685;5.46836;3
LIGH;19.634;231437.275;4820.0;3
ACCE;19.638;231437.278;11.02290;-2.76770;5.67905;3
MAGN;19.640;231437.281;-4.69605;12.15725;-44.84127;3
LIGH;19.644;231437.285;4820.0;3
ACCE;19.651;231437.291;10.70687;-2.93050;5.59285;3
LIGH;19.654;231437.295;4820.0;3
ACCE;19.658;231437.298;10.53449;-2.97839;5.52582;3
MAGN;19.660;231437.301;-10.58592;12.27781;-44.14368;3
LIGH;19.664;231437.305;4820.0;3
ACCE;19.671;231437.311;10.29507;-2.91135;5.30555;3
LIGH;19.674;231437.315;4820.0;3
ACCE;19.678;231437.318;10.16099;-2.76770;5.11401;3
MAGN;19.680;231437.321;-10.58592;12.27781;-44.14368;3
LIGH;19.684;231437.325;4011.0;3
ACCE;19.691;231437.331;10.44830;-2.18351;4.55856;3
LIGH;19.694;231437.335;4011.0;3
ACCE;19.698;231437.338;10.59195;-1.68552;4.72137;3
MAGN;19.700;231437.341;-10.58592;12.27781;-44.14368;3
LIGH;19.704;231437.345;4011.0;3
ACCE;19.711;231437.351;10.67814;-0.62249;4.58729;3
LIGH;19.714;231437.355;4011.0;3
ACCE;19.718;231437.358;10.67814;-0.62249;4.58729;3
MAGN;19.720;231437.361;-16.15187;10.52210;-42.43491;3
LIGH;19.724;231437.365;4011.0;3
ACCE;19.731;231437.371;10.64941;0.00958;4.02226;3
LIGH;19.735;231437.376;4011.0;3
ACCE;19.738;231437.378;10.61110;0.27773;3.75411;3
MAGN;19.740;231437.381;-16.15187;10.52210;-42.43491;3
LIGH;19.744;231437.385;3664.0;3
ACCE;19.751;231437.391;10.97502;0.90980;3.48596;3
LIGH;19.754;231437.396;3664.0;3
ACCE;19.758;231437.398;10.99417;1.26414;3.43807;3
MAGN;19.760;231437.401;-16.15187;10.52210;-42.43491;3
LIGH;19.764;231437.405;3664.0;3
ACCE;19.768;231437.408;10.85052;1.56102;3.19865;3
LIGH;19.774;231437.415;3664.0;3
ACCE;19.779;231437.418;10.61110;1.82917;3.15077;3
MAGN;19.780;231437.421;-21.18025;6.53104;-40.02545;3
LIGH;19.784;231437.425;3664.0;3
ACCE;19.791;231437.431;9.88326;2.14520;2.95923;3
LIGH;19.794;231437.435;3664.0;3
SOUN;19.795;206.04;0.00629;49.95
ACCE;19.799;231437.438;9.61511;2.32716;2.79643;3
MAGN;19.800;231437.441;-21.18025;6.53104;-40.02545;3
LIGH;19.804;231437.445;3375.0;3
ACCE;19.811;231437.451;9.39485;2.67193;2.70066;3
LIGH;19.814;231437.455;3375.0;3
ACCE;19.819;231437.458;9.25119;3.14119;2.83473;3
MAGN;19.820;231437.461;-21.18025;6.53104;-40.02545;3
LIGH;19.824;231437.465;3375.0;3
ACCE;19.828;231437.468;9.04051;3.70622;2.69108;3
LIGH;19.834;231437.475;3375.0;3
MAGN;19.839;231437.480;-25.00000;0.00485;-37.66048;3
ACCE;19.841;231437.481;8.44674;4.73094;2.41336;3
LIGH;19.844;231437.485;3375.0;3
ACCE;19.848;231437.488;8.25521;5.21936;2.65278;3
LIGH;19.854;231437.495;3375.0;3
MAGN;19.859;231437.500;-25.00000;0.00485;-37.66048;3
ACCE;19.861;231437.501;7.86256;5.67905;3.34231;3
LIGH;19.864;231437.505;2658.0;3
ACCE;19.868;231437.508;7.86256;5.67905;3.34231;3
LIGH;19.874;231437.515;2658.0;3
MAGN;19.879;231437.520;-25.00000;0.00485;-37.66048;3
ACCE;19.881;231437.521;6.92403;6.00466;2.27928;3
LIGH;19.884;231437.525;2658.0;3
ACCE;19.888;231437.528;6.53138;6.28239;1.72383;3
LIGH;19.894;231437.535;2658.0;3
MAGN;19.899;231437.540;-26.98558;-8.82357;-34.80225;3
ACCE;19.901;231437.541;5.87058;6.96234;1.60890;3
LIGH;19.904;231437.545;2658.0;3
ACCE;19.908;231437.548;5.87058;6.96234;1.60890;3
LIGH;19.914;231437.555;2658.0;3
MAGN;19.919;231437.560;-26.98558;-8.82357;-34.80225;3
ACCE;19.921;231437.561;4.89375;7.11557;2.21224;3
LIGH;19.924;231437.565;3028.0;3
ACCE;19.928;231437.568;4.29999;6.82826;2.05901;3
LIGH;19.934;231437.575;1988.0;3
ACCE;19.938;231437.578;3.63919;6.61757;2.06859;3
MAGN;19.940;231437.581;-26.98558;-8.82357;-34.80225;3
LIGH;19.944;231437.585;1988.0;3
ACCE;19.948;231437.588;2.42293;6.47392;2.42293;3
LIGH;19.954;231437.595;1988.0;3
MAGN;19.959;231437.600;-25.23135;-19.11853;-31.30852;3
ACCE;19.961;231437.601;1.80044;6.41646;2.48039;3
LIGH;19.964;231437.605;1988.0;3
ACCE;19.968;231437.608;1.17795;6.54096;2.39420;3
LIGH;19.974;231437.615;1988.0;3
MAGN;19.979;231437.620;-25.23135;-19.11853;-31.30852;3
ACCE;19.981;231437.621;-0.33519;7.00065;2.78685;3
LIGH;19.984;231437.625;1988.0;3
ACCE;19.988;231437.628;-1.09176;7.02938;2.48039;3
LIGH;19.994;231437.635;1884.0;3
MAGN;19.999;231437.640;-25.23135;-19.11853;-31.30852;3
ACCE;20.001;231437.641;-1.90578;7.10599;2.35589;3
LIGH;20.004;231437.645;1884.0;3
ACCE;20.008;231437.648;-2.71024;7.16345;2.25055;3
LIGH;20.014;231437.655;1884.0;3
MAGN;20.019;231437.660;-18.93196;-27.46924;-27.61693;3
ACCE;20.021;231437.661;-3.99353;6.92403;2.10690;3
LIGH;20.024;231437.665;1884.0;3
ACCE;20.028;231437.668;-4.65433;6.56969;2.01113;3
LIGH;20.034;231437.676;1884.0;3
MAGN;20.039;231437.680;-18.93196;-27.46924;-27.61693;3
ACCE;20.041;231437.681;-5.11401;6.19619;2.18351;3
LIGH;20.044;231437.685;1884.0;3
ACCE;20.051;231437.688;-5.59285;5.79397;2.04944;3
LIGH;20.054;231437.696;1930.0;3
MAGN;20.060;231437.701;-18.93196;-27.46924;-27.61693;3
ACCE;20.061;231437.701;-6.51223;5.14275;1.99198;3
LIGH;20.064;231437.705;1930.0;3
ACCE;20.068;231437.708;-6.67503;5.00867;2.11647;3
LIGH;20.074;231437.715;1930.0;3
MAGN;20.079;231437.720;-8.71667;-33.14406;-26.06548;3
ACCE;20.081;231437.721;-6.81869;4.82671;2.37505;3
LIGH;20.084;231437.725;1930.0;3
ACCE;20.088;231437.728;-6.98149;4.72137;2.64320;3
LIGH;20.094;231437.735;1930.0;3
ACCE;20.100;231437.738;-7.11557;4.40533;3.02627;3
MAGN;20.101;231437.741;-8.71667;-33.14406;-26.06548;3
LIGH;20.104;231437.745;1930.0;3
ACCE;20.108;231437.748;-7.01022;4.29999;3.19865;3
LIGH;20.114;231437.755;2080.0;3
MAGN;20.119;231437.760;-8.71667;-33.14406;-26.06548;3
ACCE;20.121;231437.761;-6.90488;4.09887;3.56257;3
LIGH;20.124;231437.765;2080.0;3
ACCE;20.128;231437.768;-6.94318;3.81157;3.69665;3
LIGH;20.134;231437.775;2080.0;3
MAGN;20.139;231437.780;2.23656;-34.92090;-24.94993;3
ACCE;20.141;231437.781;-6.78038;3.12204;3.91691;3
LIGH;20.144;231437.785;2080.0;3
ACCE;20.148;231437.788;-6.62715;2.90177;3.71580;3
LIGH;20.154;231437.795;2080.0;3
MAGN;20.159;231437.800;2.23656;-34.92090;-24.94993;3
ACCE;20.161;231437.801;-6.78996;2.72939;3.26569;3
LIGH;20.164;231437.805;2080.0;3
ACCE;20.168;231437.808;-7.35499;2.62405;2.68151;3
LIGH;20.174;231437.815;2092.0;3
MAGN;20.179;231437.820;2.23656;-34.92090;-24.94993;3
ACCE;20.181;231437.821;-8.45632;2.12605;2.41336;3
LIGH;20.184;231437.825;2092.0;3
ACCE;20.188;231437.828;-8.70532;1.72383;2.20267;3
LIGH;20.194;231437.835;2092.0;3
MAGN;20.199;231437.840;11.15927;-34.71702;-23.39672;3
ACCE;20.201;231437.841;-8.33182;1.36948;2.26013;3
LIGH;20.204;231437.845;2092.0;3
ACCE;20.208;231437.848;-8.33182;1.36948;2.26013;3
LIGH;20.214;231437.855;2092.0;3
MAGN;20.219;231437.860;11.15927;-34.71702;-23.39672;3
ACCE;20.221;231437.861;-7.97748;1.42694;2.12605;3
LIGH;20.224;231437.865;2092.0;3
ACCE;20.228;231437.868;-7.75721;1.25456;1.87705;3
LIGH;20.234;231437.875;2046.0;3
MAGN;20.239;231437.880;11.15927;-34.71702;-23.39672;3
ACCE;20.241;231437.881;-7.33583;0.90980;1.95367;3
LIGH;20.244;231437.885;2277.0;3
ACCE;20.248;231437.888;-7.30710;0.64165;1.55144;3
LIGH;20.255;231437.896;2277.0;3
ACCE;20.259;231437.898;-7.69975;0.51715;0.98641;3
MAGN;20.260;231437.901;18.03664;-33.10854;-21.21004;3
LIGH;20.264;231437.905;2277.0;3
ACCE;20.268;231437.908;-8.14986;0.50757;0.31603;3
LIGH;20.274;231437.915;2277.0;3
MAGN;20.279;231437.920;18.03664;-33.10854;-21.21004;3
ACCE;20.281;231437.921;-8.90643;1.01514;-0.63207;3
LIGH;20.284;231437.925;2277.0;3
ACCE;20.288;231437.928;-8.96389;1.24498;-0.91937;3
LIGH;20.294;231437.935;2277.0;3
MAGN;20.299;231437.940;18.03664;-33.10854;-21.21004;3
ACCE;20.301;231437.941;-8.71489;1.23541;-1.11091;3
LIGH;20.305;231437.946;2647.0;3
ACCE;20.308;231437.948;-8.34140;1.18752;-1.24498;3
GNSS;20.310;1491899719.000;39.993870;-0.073804;133.000;0.000;3.0;0.0;23;10
LIGH;20.315;231437.956;2647.0;3
GNSS;20.319;1491899719.000;39.993870;-0.073804;133.000;0.000;3.0;0.0;23;10
ACCE;20.322;231437.958;-7.92960;1.12049;-1.36948;3
MAGN;20.325;231437.966;23.99324;-31.77576;-17.47828;3
LIGH;20.329;231437.970;2647.0;3
ACCE;20.331;231437.969;-7.49864;0.93853;-2.19309;3
LIGH;20.337;231437.978;2647.0;3
ACCE;20.340;231437.979;-7.75721;1.01514;-2.35589;3
MAGN;20.341;231437.981;23.99324;-31.77576;-17.47828;3
LIGH;20.349;231437.989;2647.0;3
ACCE;20.350;231437.990;-7.93917;1.02472;-2.41336;3
SOUN;20.351;226.19;0.00690;50.76
LIGH;20.355;231437.996;2647.0;3
MAGN;20.359;231438.000;23.99324;-31.77576;-17.47828;3
ACCE;20.363;231438.001;-8.52336;0.65122;-2.99754;3
LIGH;20.364;231438.006;3248.0;3
ACCE;20.368;231438.008;-9.16500;0.80445;-3.33273;3
LIGH;20.374;231438.015;3248.0;3
MAGN;20.379;231438.020;28.21701;-31.82477;-12.34217;3
ACCE;20.381;231438.021;-9.79707;1.06303;-3.53384;3
LIGH;20.384;231438.025;3248.0;3
ACCE;20.388;231438.028;-9.98861;1.26414;-3.86903;3
LIGH;20.394;231438.035;3248.0;3
MAGN;20.399;231438.040;28.21701;-31.82477;-12.34217;3
ACCE;20.401;231438.041;-9.10754;1.01514;-4.22337;3
LIGH;20.404;231438.045;3248.0;3
ACCE;20.408;231438.048;-8.44674;0.67038;-4.29999;3
LIGH;20.414;231438.055;3248.0;3
ACCE;20.418;231438.058;-8.06367;0.45011;-4.58729;3
MAGN;20.419;231438.061;28.21701;-31.82477;-12.34217;3
LIGH;20.424;231438.065;4046.0;3
ACCE;20.428;231438.068;-8.08282;0.48842;-5.33428;3
LIGH;20.434;231438.075;4046.0;3
MAGN;20.439;231438.080;30.37075;-31.04880;-6.91904;3
ACCE;20.441;231438.081;-8.56167;1.11091;-6.11958;3
LIGH;20.444;231438.085;4046.0;3
ACCE;20.448;231438.088;-8.82024;1.34075;-6.26323;3
LIGH;20.454;231438.095;4046.0;3
MAGN;20.459;231438.100;30.37075;-31.04880;-6.91904;3
ACCE;20.461;231438.101;-8.93516;1.34075;-6.35900;3
LIGH;20.464;231438.105;4046.0;3
ACCE;20.468;231438.108;-8.85855;1.13964;-6.59842;3
LIGH;20.474;231438.115;4046.0;3
ACCE;20.478;231438.118;-8.51378;0.85234;-6.54096;3
MAGN;20.479;231438.121;30.37075;-31.04880;-6.91904;3
LIGH;20.484;231438.125;4785.0;3
ACCE;20.491;231438.131;-8.44674;0.92895;-6.64630;3
LIGH;20.494;231438.135;4785.0;3
ACCE;20.499;231438.138;-8.30309;0.82361;-6.76123;3
MAGN;20.500;231438.141;31.32509;-30.81930;-2.97205;3
LIGH;20.504;231438.145;4785.0;3
ACCE;20.511;231438.151;-7.92960;0.76614;-7.11557;3
LIGH;20.514;231438.155;4785.0;3
ACCE;20.519;231438.158;-7.77637;0.82361;-7.15387;3
MAGN;20.520;231438.161;31.32509;-30.81930;-2.97205;3
LIGH;20.524;231438.165;4785.0;3
ACCE;20.531;231438.171;-7.56568;0.81403;-7.41245;3
LIGH;20.534;231438.175;4785.0;3
ACCE;20.538;231438.178;-7.24964;0.83318;-7.53695;3
MAGN;20.539;231438.181;31.32509;-30.81930;-2.97205;3
LIGH;20.544;231438.185;4254.0;3
ACCE;20.551;231438.191;-6.45477;0.78530;-7.62314;3
LIGH;20.554;231438.195;5271.0;3
ACCE;20.559;231438.198;-6.16746;0.86191;-7.37414;3
MAGN;20.560;231438.201;31.29340;-30.83968;0.73829;3
LIGH;20.564;231438.205;5271.0;3
ACCE;20.571;231438.211;-5.90889;0.69911;-7.56568;3
LIGH;20.574;231438.215;5271.0;3
ACCE;20.578;231438.218;-5.78439;0.60334;-7.44118;3
MAGN;20.580;231438.221;31.29340;-30.83968;0.73829;3
LIGH;20.584;231438.225;5271.0;3
ACCE;20.588;231438.228;-6.33985;0.65122;-7.64229;3
LIGH;20.594;231438.235;5271.0;3
ACCE;20.599;231438.238;-6.49307;0.73741;-7.73806;3
MAGN;20.600;231438.241;31.29340;-30.83968;0.73829;3
LIGH;20.604;231438.245;5271.0;3
ACCE;20.611;231438.251;-6.36858;0.90022;-7.88171;3
LIGH;20.614;231438.255;5687.0;3
ACCE;20.619;231438.258;-6.19619;1.11091;-7.93917;3
MAGN;20.620;231438.261;31.10203;-30.82227;4.18474;3
LIGH;20.624;231438.265;5687.0;3
ACCE;20.631;231438.271;-6.07170;1.58017;-8.50420;3
LIGH;20.634;231438.275;5687.0;3
ACCE;20.639;231438.278;-5.85143;1.67594;-8.63828;3
MAGN;20.640;231438.281;31.10203;-30.82227;4.18474;3
LIGH;20.644;231438.285;5687.0;3
ACCE;20.651;231438.291;-5.43963;1.71425;-8.85855;3
LIGH;20.654;231438.295;5687.0;3
ACCE;20.658;231438.298;-5.02782;1.79086;-9.05966;3
MAGN;20.660;231438.301;31.10203;-30.82227;4.18474;3
LIGH;20.664;231438.305;5687.0;3
ACCE;20.671;231438.311;-4.23295;2.02071;-10.26634;3
LIGH;20.674;231438.315;6069.0;3
ACCE;20.678;231438.318;-3.85945;2.21224;-10.71645;3
MAGN;20.680;231438.321;29.45374;-30.76219;7.68378;3
LIGH;20.684;231438.325;6069.0;3
ACCE;20.691;231438.328;-3.54342;2.49955;-10.98460;3
LIGH;20.694;231438.335;6069.0;3
ACCE;20.698;231438.338;-3.15077;2.75812;-10.98460;3
MAGN;20.700;231438.341;29.45374;-30.76219;7.68378;3
LIGH;20.704;231438.345;6069.0;3
ACCE;20.711;231438.351;-2.71981;2.99754;-11.43471;3
LIGH;20.714;231438.355;6069.0;3
ACCE;20.718;231438.358;-2.77727;3.28484;-11.66455;3
MAGN;20.720;231438.361;29.45374;-30.76219;7.68378;3
LIGH;20.724;231438.365;6069.0;3
ACCE;20.731;231438.371;-2.79643;4.56814;-12.26789;3
LIGH;20.734;231438.376;6427.0;3
ACCE;20.738;231438.378;-2.71981;5.27682;-12.34450;3
MAGN;20.740;231438.381;26.12809;-32.74353;10.65949;3
LIGH;20.744;231438.385;6427.0;3
ACCE;20.748;231438.388;-2.53785;5.61201;-12.29662;3
LIGH;20.754;231438.395;6427.0;3
ACCE;20.759;231438.398;-2.27928;5.35344;-12.41154;3
MAGN;20.760;231438.401;26.12809;-32.74353;10.65949;3
LIGH;20.764;231438.405;6427.0;3
ACCE;20.771;231438.411;-1.51314;4.27126;-12.37323;3
LIGH;20.774;231438.415;6427.0;3
ACCE;20.778;231438.418;-0.90022;4.15633;-12.18170;3
MAGN;20.780;231438.421;26.12809;-32.74353;10.65949;3
LIGH;20.784;231438.425;6427.0;3
SOUN;20.789;157.20;0.00480;47.60
ACCE;20.791;231438.431;-0.44053;4.40533;-12.07635;3
LIGH;20.794;231438.435;6635.0;3
ACCE;20.798;231438.438;-0.24900;4.88417;-11.69328;3
MAGN;20.800;231438.441;20.32855;-36.91315;11.15699;3
LIGH;20.804;231438.445;6635.0;3
ACCE;20.811;231438.451;0.45011;5.75566;-10.83137;3
LIGH;20.814;231438.455;6635.0;3
ACCE;20.819;231438.458;0.95768;6.03339;-10.16099;3
MAGN;20.820;231438.461;20.32855;-36.91315;11.15699;3
LIGH;20.824;231438.465;6635.0;3
ACCE;20.831;231438.471;1.52271;6.04296;-9.77792;3
LIGH;20.834;231438.475;6635.0;3
ACCE;20.838;231438.478;2.13563;5.88016;-9.34696;3
MAGN;20.840;231438.481;20.32855;-36.91315;11.15699;3
LIGH;20.844;231438.485;6635.0;3
ACCE;20.851;231438.491;2.92093;5.91847;-8.52336;3
LIGH;20.854;231438.496;7317.0;3
ACCE;20.858;231438.498;2.94966;6.18662;-7.99663;3
MAGN;20.860;231438.501;11.93088;-41.27241;9.10544;3
LIGH;20.864;231438.505;7317.0;3
ACCE;20.871;231438.511;2.99754;6.40688;-7.62314;3
LIGH;20.874;231438.515;7317.0;3
ACCE;20.879;231438.518;3.11246;6.50265;-7.19218;3
MAGN;20.880;231438.521;11.93088;-41.27241;9.10544;3
LIGH;20.884;231438.525;7317.0;3
ACCE;20.891;231438.531;3.31358;6.07170;-6.81869;3
LIGH;20.894;231438.535;7317.0;3
ACCE;20.898;231438.538;3.64876;6.11000;-5.86101;3
MAGN;20.900;231438.541;11.93088;-41.27241;9.10544;3
LIGH;20.904;231438.545;7317.0;3
ACCE;20.908;231438.548;4.04141;6.33985;-5.08528;3
LIGH;20.914;231438.555;0.0;3
ACCE;20.919;231438.558;4.43406;6.51223;-4.46279;3
MAGN;20.920;231438.561;3.94825;-44.17839;3.22670;3
LIGH;20.924;231438.565;18380.0;3
ACCE;20.931;231438.571;4.63517;6.64630;-3.66792;3
LIGH;20.934;231438.575;18380.0;3
ACCE;20.938;231438.578;4.53941;6.45477;-3.27527;3
MAGN;20.940;231438.581;3.94825;-44.17839;3.22670;3
LIGH;20.944;231438.585;18380.0;3
ACCE;20.951;231438.591;4.40533;6.11000;-3.07416;3
LIGH;20.954;231438.595;18380.0;3
ACCE;20.958;231438.598;4.42448;5.70778;-2.55701;3
MAGN;20.960;231438.601;3.94825;-44.17839;3.22670;3
LIGH;20.964;231438.605;18380.0;3
ACCE;20.971;231438.611;5.02782;5.29597;-1.51314;3
LIGH;20.974;231438.616;18380.0;3
ACCE;20.978;231438.618;5.30555;5.42047;-0.91937;3
MAGN;20.980;231438.621;-2.18552;-45.42924;-2.15241;3
LIGH;20.984;231438.625;54470.0;3
ACCE;20.991;231438.631;5.47793;5.67905;-0.81403;3
LIGH;20.994;231438.635;54470.0;3
ACCE;20.998;231438.638;5.33428;5.83228;-0.90022;3
MAGN;21.000;231438.641;-2.18552;-45.42924;-2.15241;3
LIGH;21.004;231438.645;54470.0;3
ACCE;21.011;231438.651;5.15232;5.65032;-0.43096;3
LIGH;21.014;231438.655;54470.0;3
ACCE;21.019;231438.658;5.31513;5.52582;0.34477;3
MAGN;21.020;231438.661;-2.18552;-45.42924;-2.15241;3
LIGH;21.024;231438.665;54470.0;3
ACCE;21.031;231438.671;5.56412;5.44920;1.13006;3
LIGH;21.035;231438.676;54470.0;3
ACCE;21.039;231438.678;5.71735;5.48751;1.34075;3
MAGN;21.040;231438.681;-5.08317;-44.93928;-7.26159;3
LIGH;21.044;231438.685;88237.0;3
ACCE;21.051;231438.691;5.93762;5.47793;1.33118;3
ACCE;21.061;231438.699;6.19619;5.52582;1.49398;3
MAGN;21.062;231438.703;-5.08317;-44.93928;-7.26159;3
LIGH;21.065;231438.706;88237.0;3
ACCE;21.069;231438.708;6.34942;5.56412;1.50356;3
LIGH;21.070;231438.711;88237.0;3
LIGH;21.074;231438.715;88237.0;3
ACCE;21.081;231438.718;6.51223;5.65032;1.67594;3
MAGN;21.083;231438.721;-5.08317;-44.93928;-7.26159;3
LIGH;21.085;231438.726;88237.0;3
ACCE;21.092;231438.732;6.56011;5.75566;1.69509;3
LIGH;21.096;231438.737;88237.0;3
ACCE;21.100;231438.739;6.54096;5.85143;1.76213;3
MAGN;21.102;231438.741;-6.66706;-44.30523;-10.56876;3
LIGH;21.105;231438.746;96919.0;3
ACCE;21.108;231438.748;6.48350;5.79397;1.61848;3
LIGH;21.114;231438.755;96919.0;3
MAGN;21.119;231438.760;-6.66706;-44.30523;-10.56876;3
ACCE;21.121;231438.761;6.64630;5.48751;1.07260;3
LIGH;21.124;231438.765;96919.0;3
ACCE;21.128;231438.768;6.92403;5.48751;0.90980;3
LIGH;21.134;231438.775;96919.0;3
MAGN;21.139;231438.780;-6.66706;-44.30523;-10.56876;3
ACCE;21.141;231438.781;7.25922;5.55455;0.91937;3
LIGH;21.144;231438.785;96919.0;3
ACCE;21.148;231438.788;7.55610;5.67905;0.84276;3
LIGH;21.154;231438.795;96919.0;3
MAGN;21.159;231438.800;-6.47358;-43.29200;-12.43233;3
ACCE;21.161;231438.801;7.95833;6.02381;0.56503;3
LIGH;21.164;231438.805;95554.0;3
ACCE;21.168;231438.808;8.01579;6.08127;0.43096;3
LIGH;21.174;231438.815;95554.0;3
MAGN;21.179;231438.820;-6.47358;-43.29200;-12.43233;3
ACCE;21.181;231438.821;8.04452;6.16746;0.88107;3
LIGH;21.184;231438.825;95554.0;3
ACCE;21.188;231438.828;8.04452;6.16746;0.88107;3
LIGH;21.194;231438.835;95554.0;3
MAGN;21.199;231438.840;-6.47358;-43.29200;-12.43233;3
ACCE;21.201;231438.841;7.75721;6.11958;1.18752;3
LIGH;21.204;231438.845;95554.0;3
ACCE;21.208;231438.848;7.62314;6.05254;1.22583;3
LIGH;21.214;231438.855;95554.0;3
MAGN;21.219;231438.860;-6.42279;-43.26278;-13.38190;3
ACCE;21.221;231438.861;7.85298;5.88016;1.34075;3
LIGH;21.224;231438.865;98895.0;3
ACCE;21.231;231438.871;8.02536;5.86101;1.28329;3
LIGH;21.235;231438.876;94190.0;3
ACCE;21.240;231438.878;8.11156;6.00466;1.22583;3
MAGN;21.240;231438.881;-6.42279;-43.26278;-13.38190;3
LIGH;21.244;231438.885;94190.0;3
ACCE;21.248;231438.888;8.06367;6.21535;1.06303;3
LIGH;21.254;231438.895;94190.0;3
MAGN;21.259;231438.900;-6.42279;-43.26278;-13.38190;3
ACCE;21.260;231438.900;7.79552;6.44519;0.92895;3
LIGH;21.264;231438.905;94190.0;3
ACCE;21.268;231438.908;7.66145;6.38773;0.72784;3
LIGH;21.274;231438.915;94190.0;3
MAGN;21.279;231438.920;-6.40778;-43.51831;-13.65855;3
ACCE;21.280;231438.920;7.48906;6.32069;0.81403;3
WIFI;21.288;231438.870;WAP130;20:17:FF:FF:F1:30;-69
WIFI;21.288;231438.870;WAP123;20:17:FF:FF:F1:23;-68
WIFI;21.288;231438.870;WAP129;20:17:FF:FF:F1:29;-66
WIFI;21.288;231438.870;WAP114;20:17:FF:FF:F1:14;-70
WIFI;21.288;231438.870;WAP267;20:17:FF:FF:F2:67;-79
WIFI;21.288;231438.870;WAP122;20:17:FF:FF:F1:22;-68
WIFI;21.288;231438.870;WAP318;20:17:FF:FF:F3:18;-69
WIFI;21.288;231438.870;WAP315;20:17:FF:FF:F3:15;-78
WIFI;21.288;231438.870;WAP108;20:17:FF:FF:F1:08;-81
WIFI;21.288;231438.870;WAP312;20:17:FF:FF:F3:12;-78
WIFI;21.288;231438.870;WAP067;20:17:FF:FF:F0:67;-80
WIFI;21.288;231438.870;WAP015;20:17:FF:FF:F0:15;-83
WIFI;21.288;231438.870;WAP105;20:17:FF:FF:F1:05;-88
WIFI;21.288;231438.870;WAP309;20:17:FF:FF:F3:09;-91
WIFI;21.288;231438.870;WAP077;20:17:FF:FF:F0:77;-90
WIFI;21.288;231438.870;WAP044;20:17:FF:FF:F0:44;-88
WIFI;21.288;231438.870;WAP070;20:17:FF:FF:F0:70;-84
WIFI;21.288;231438.870;WAP280;20:17:FF:FF:F2:80;-90
WIFI;21.288;231438.870;WAP125;20:17:FF:FF:F1:25;-90
WIFI;21.288;231438.870;WAP180;20:17:FF:FF:F1:80;-78
WIFI;21.288;231438.870;WAP012;20:17:FF:FF:F0:12;-82
WIFI;21.288;231438.870;WAP081;20:17:FF:FF:F0:81;-90
WIFI;21.288;231438.870;WAP211;20:17:FF:FF:F2:11;-90
WIFI;21.288;231438.870;WAP066;20:17:FF:FF:F0:66;-85
WIFI;21.288;231438.870;WAP025;20:17:FF:FF:F0:25;-92
WIFI;21.288;231438.870;WAP080;20:17:FF:FF:F0:80;-92
WIFI;21.288;231438.870;WAP285;20:17:FF:FF:F2:85;-90
WIFI;21.288;231438.870;WAP283;20:17:FF:FF:F2:83;-90
ACCE;21.304;231438.929;7.33583;6.27281;0.86191;3
LIGH;21.304;231438.934;92260.0;3
LIGH;21.305;231438.937;92260.0;3
MAGN;21.305;231438.940;-6.40778;-43.51831;-13.65855;3
ACCE;21.305;231438.940;7.03895;6.15789;1.01514;3
LIGH;21.306;231438.946;92260.0;3
ACCE;21.309;231438.948;7.00065;6.11958;0.92895;3
LIGH;21.315;231438.956;92260.0;3
GNSS;21.316;1491899720.000;39.993870;-0.073804;133.000;0.000;3.0;0.0;23;10
GNSS;21.318;1491899720.000;39.993870;-0.073804;133.000;0.000;3.0;0.0;23;10
ACCE;21.320;231438.958;6.99107;6.11000;1.00556;3
MAGN;21.324;231438.965;-6.40778;-43.51831;-13.65855;3
ACCE;21.329;231438.968;7.03895;6.11000;0.86191;3
LIGH;21.331;231438.972;92260.0;3
LIGH;21.334;231438.976;92260.0;3
MAGN;21.338;231438.980;-6.01885;-45.35397;-14.18058;3
SOUN;21.340;175.24;0.00535;48.54
ACCE;21.342;231438.980;7.10599;6.35900;0.71826;3
LIGH;21.344;231438.985;92260.0;3
ACCE;21.348;231438.988;7.07726;6.47392;0.57461;3
LIGH;21.354;231438.995;91867.0;3
MAGN;21.358;231439.000;-6.01885;-45.35397;-14.18058;3
ACCE;21.360;231439.000;7.05811;6.60800;0.51715;3
LIGH;21.363;231439.005;91867.0;3
ACCE;21.368;231439.008;7.01980;6.76123;0.35434;3
LIGH;21.373;231439.015;91867.0;3
MAGN;21.378;231439.020;-6.01885;-45.35397;-14.18058;3
ACCE;21.380;231439.020;7.00065;6.95276;0.27773;3
LIGH;21.383;231439.025;91867.0;3
ACCE;21.388;231439.028;7.09641;6.99107;0.15323;3
LIGH;21.393;231439.035;91867.0;3
ACCE;21.398;231439.038;7.20176;7.02938;0.20111;3
MAGN;21.399;231439.041;-5.78669;-45.23492;-14.18366;3
LIGH;21.403;231439.045;91867.0;3
ACCE;21.408;231439.048;7.38372;7.10599;0.08619;3
LIGH;21.413;231439.055;91312.0;3
MAGN;21.418;231439.060;-5.78669;-45.23492;-14.18366;3
ACCE;21.420;231439.060;7.46991;7.23049;0.14365;3
LIGH;21.423;231439.065;91312.0;3
ACCE;21.428;231439.068;7.37414;7.33583;0.11492;3
LIGH;21.433;231439.075;91312.0;3
ACCE;21.440;231439.078;7.18261;7.38372;0.12450;3
MAGN;21.441;231439.082;-5.78669;-45.23492;-14.18366;3
LIGH;21.444;231439.085;91312.0;3
ACCE;21.448;231439.088;6.92403;7.32626;-0.08619;3
LIGH;21.454;231439.095;91312.0;3
MAGN;21.459;231439.100;-6.59050;-44.29663;-14.52775;3
ACCE;21.461;231439.101;6.61757;6.65588;0.00958;3
LIGH;21.464;231439.105;91312.0;3
ACCE;21.468;231439.108;6.57927;6.31112;0.17238;3
LIGH;21.474;231439.115;94237.0;3
MAGN;21.479;231439.120;-6.59050;-44.29663;-14.52775;3
ACCE;21.481;231439.121;6.56011;6.03339;0.50757;3
LIGH;21.484;231439.125;94237.0;3
ACCE;21.488;231439.128;6.55054;5.81312;0.78530;3
LIGH;21.494;231439.135;94237.0;3
MAGN;21.499;231439.140;-6.59050;-44.29663;-14.52775;3
ACCE;21.501;231439.141;6.52181;5.54497;1.36948;3
LIGH;21.504;231439.145;94237.0;3
ACCE;21.508;231439.148;6.40688;5.44920;1.30245;3
LIGH;21.514;231439.155;94237.0;3
MAGN;21.519;231439.160;-8.77137;-42.49519;-15.69396;3
ACCE;21.521;231439.161;6.41646;5.12359;1.22583;3
LIGH;21.524;231439.165;94237.0;3
ACCE;21.529;231439.168;6.70376;4.95121;1.20668;3
LIGH;21.534;231439.175;81058.0;3
MAGN;21.539;231439.180;-8.77137;-42.49519;-15.69396;3
ACCE;21.541;231439.181;6.94318;4.89375;1.32160;3
LIGH;21.544;231439.185;150000.0;3
ACCE;21.548;231439.188;7.07726;4.91290;1.25456;3
LIGH;21.554;231439.195;150000.0;3
ACCE;21.559;231439.198;7.19218;4.93206;1.28329;3
MAGN;21.560;231439.201;-8.77137;-42.49519;-15.69396;3
LIGH;21.564;231439.205;150000.0;3
ACCE;21.568;231439.208;7.50822;4.62560;1.60890;3
LIGH;21.574;231439.215;150000.0;3
MAGN;21.579;231439.220;-11.59958;-39.95338;-18.47816;3
ACCE;21.581;231439.221;7.66145;4.43406;2.03028;3
LIGH;21.584;231439.225;150000.0;3
ACCE;21.588;231439.228;7.81467;4.18506;2.08774;3
LIGH;21.594;231439.235;150000.0;3
MAGN;21.599;231439.240;-11.59958;-39.95338;-18.47816;3
ACCE;21.601;231439.241;7.99663;3.81157;1.80044;3
LIGH;21.604;231439.245;150000.0;3
ACCE;21.609;231439.248;8.00621;3.80199;1.64721;3
LIGH;21.614;231439.255;150000.0;3
MAGN;21.619;231439.260;-11.59958;-39.95338;-18.47816;3
ACCE;21.621;231439.261;7.98706;3.78284;1.63763;3
LIGH;21.624;231439.265;150000.0;3
ACCE;21.628;231439.268;7.86256;3.61046;1.72383;3
LIGH;21.634;231439.275;150000.0;3
MAGN;21.639;231439.280;-13.65004;-34.68441;-23.75138;3
ACCE;21.641;231439.281;7.35499;2.93050;2.38462;3
LIGH;21.644;231439.285;150000.0;3
ACCE;21.648;231439.288;7.00065;2.39420;2.68151;3
LIGH;21.654;231439.295;150000.0;3
MAGN;21.659;231439.300;-13.65004;-34.68441;-23.75138;3
ACCE;21.661;231439.301;6.78038;1.68552;3.17950;3
LIGH;21.664;231439.305;150000.0;3
ACCE;21.668;231439.308;6.69419;0.93853;3.44765;3
LIGH;21.674;231439.315;150000.0;3
MAGN;21.680;231439.320;-13.65004;-34.68441;-23.75138;3
ACCE;21.681;231439.321;6.15789;-0.27773;4.11803;3
LIGH;21.684;231439.325;150000.0;3
ACCE;21.688;231439.328;5.80354;-0.81403;4.27126;3
LIGH;21.694;231439.335;150000.0;3
MAGN;21.699;231439.340;-13.55006;-27.45438;-30.19658;3
ACCE;21.701;231439.341;5.53539;-1.33118;4.65433;3
LIGH;21.704;231439.345;150000.0;3
ACCE;21.708;231439.348;5.37259;-1.84832;5.00867;3
LIGH;21.714;231439.355;150000.0;3
ACCE;21.718;231439.358;4.90333;-2.68151;6.00466;3
MAGN;21.720;231439.361;-13.55006;-27.45438;-30.19658;3
LIGH;21.724;231439.365;150000.0;3
ACCE;21.728;231439.368;4.67348;-3.16035;6.16746;3
LIGH;21.734;231439.375;150000.0;3
MAGN;21.739;231439.380;-13.55006;-27.45438;-30.19658;3
ACCE;21.741;231439.381;4.54898;-3.77326;6.49307;3
LIGH;21.744;231439.385;150000.0;3
ACCE;21.748;231439.388;4.52025;-4.47237;6.86657;3
LIGH;21.754;231439.395;150000.0;3
ACCE;21.759;231439.398;4.72137;-5.89931;7.71891;3
MAGN;21.760;231439.401;-9.72603;-18.01787;-37.00183;3
LIGH;21.764;231439.405;150000.0;3
ACCE;21.771;231439.411;4.95121;-6.49307;7.99663;3
LIGH;21.774;231439.415;150000.0;3
ACCE;21.778;231439.418;5.06613;-6.84742;8.36055;3
MAGN;21.780;231439.421;-9.72603;-18.01787;-37.00183;3
SOUN;21.781;194.36;0.00593;49.44
LIGH;21.784;231439.425;59221.0;3
ACCE;21.794;231439.431;5.10444;-7.09641;8.82024;3
LIGH;21.795;231439.436;59221.0;3
ACCE;21.799;231439.438;5.10444;-6.97192;9.03093;3
MAGN;21.800;231439.441;-9.72603;-18.01787;-37.00183;3
LIGH;21.804;231439.445;59221.0;3
ACCE;21.811;231439.451;5.01825;-6.80911;8.95431;3
LIGH;21.814;231439.455;59221.0;3
ACCE;21.818;231439.458;4.93206;-6.69419;8.84897;3
MAGN;21.820;231439.461;-3.79161;-8.99837;-41.76937;3
LIGH;21.824;231439.465;59221.0;3
ACCE;21.831;231439.471;4.66391;-6.64630;8.71489;3
LIGH;21.834;231439.475;59221.0;3
ACCE;21.838;231439.478;4.56814;-6.78038;8.77236;3
MAGN;21.840;231439.481;-3.79161;-8.99837;-41.76937;3
LIGH;21.844;231439.485;24854.0;3
ACCE;21.851;231439.491;4.57771;-6.93361;8.59040;3
LIGH;21.854;231439.495;24854.0;3
ACCE;21.859;231439.498;4.68306;-7.03895;8.47547;3
MAGN;21.860;231439.501;-3.79161;-8.99837;-41.76937;3
LIGH;21.864;231439.505;24854.0;3
ACCE;21.871;231439.511;4.97994;-6.75165;8.09240;3
LIGH;21.874;231439.515;24854.0;3
ACCE;21.878;231439.518;5.31513;-6.68461;8.00621;3
MAGN;21.880;231439.521;1.38311;-0.83759;-44.22948;3
LIGH;21.884;231439.525;24854.0;3
ACCE;21.888;231439.528;5.56412;-6.64630;7.64229;3
LIGH;21.894;231439.535;24854.0;3
ACCE;21.898;231439.538;5.58328;-6.66546;7.44118;3
MAGN;21.900;231439.541;1.38311;-0.83759;-44.22948;3
LIGH;21.904;231439.545;26252.0;3
ACCE;21.911;231439.551;5.27682;-6.83784;7.36456;3
LIGH;21.914;231439.555;16195.0;3
ACCE;21.919;231439.558;5.11401;-6.94318;7.66145;3
MAGN;21.920;231439.561;1.38311;-0.83759;-44.22948;3
LIGH;21.924;231439.565;16195.0;3
ACCE;21.931;231439.571;4.94163;-7.05811;7.74764;3
LIGH;21.934;231439.575;16195.0;3
ACCE;21.938;231439.578;4.78840;-7.22091;7.89129;3
MAGN;21.940;231439.581;3.72520;5.73731;-45.37214;3
LIGH;21.944;231439.585;16195.0;3
ACCE;21.951;231439.591;4.79798;-7.46033;8.09240;3
LIGH;21.954;231439.596;16195.0;3
ACCE;21.959;231439.598;4.91290;-7.50822;8.14986;3
MAGN;21.960;231439.601;3.72520;5.73731;-45.37214;3
LIGH;21.964;231439.605;16195.0;3
ACCE;21.971;231439.608;5.06613;-7.49864;8.00621;3
LIGH;21.974;231439.615;13178.0;3
ACCE;21.978;231439.618;5.23851;-7.40287;7.92960;3
MAGN;21.980;231439.621;3.72520;5.73731;-45.37214;3
LIGH;21.984;231439.625;13178.0;3
ACCE;21.991;231439.631;5.56412;-7.36456;7.62314;3
LIGH;21.994;231439.635;13178.0;3
ACCE;21.998;231439.638;5.70778;-7.27837;7.71891;3
MAGN;22.000;231439.641;4.14047;10.08540;-45.71693;3
LIGH;22.004;231439.645;13178.0;3
ACCE;22.011;231439.651;5.79397;-6.93361;7.57525;3
LIGH;22.014;231439.655;13178.0;3
ACCE;22.018;231439.658;5.79397;-6.93361;7.57525;3
MAGN;22.020;231439.661;4.14047;10.08540;-45.71693;3
LIGH;22.024;231439.665;13178.0;3
ACCE;22.031;231439.671;5.89931;-6.79953;7.37414;3
LIGH;22.034;231439.676;6207.0;3
ACCE;22.039;231439.678;5.95677;-6.74207;7.48906;3
MAGN;22.040;231439.681;4.14047;10.08540;-45.71693;3
LIGH;22.044;231439.685;6207.0;3
ACCE;22.049;231439.688;5.90889;-6.64630;7.49864;3
LIGH;22.054;231439.695;6207.0;3
ACCE;22.060;231439.698;5.71735;-6.42604;7.44118;3
MAGN;22.061;231439.701;4.05827;12.40825;-45.88039;3
LIGH;22.065;231439.706;6207.0;3
ACCE;22.071;231439.711;5.65989;-6.30154;7.33583;3
LIGH;22.074;231439.715;6207.0;3
ACCE;22.079;231439.718;5.62159;-6.21535;7.40287;3
MAGN;22.080;231439.721;4.05827;12.40825;-45.88039;3
LIGH;22.084;231439.725;6207.0;3
ACCE;22.091;231439.731;5.49709;-5.93762;7.32626;3
LIGH;22.094;231439.735;5595.0;3
ACCE;22.100;231439.738;5.46836;-5.87058;7.45076;3
MAGN;22.100;231439.741;4.05827;12.40825;-45.88039;3
LIGH;22.104;231439.745;5595.0;3
ACCE;22.111;231439.751;5.48751;-5.80354;7.40287;3
LIGH;22.114;231439.755;5595.0;3
ACCE;22.118;231439.758;5.58328;-5.76524;7.43160;3
MAGN;22.120;231439.761;3.20772;13.07012;-45.32688;3
LIGH;22.124;231439.765;5595.0;3
ACCE;22.131;231439.771;5.99508;-5.45878;7.19218;3
LIGH;22.134;231439.775;5595.0;3
ACCE;22.138;231439.778;6.19619;-5.15232;7.18261;3
MAGN;22.140;231439.781;3.20772;13.07012;-45.32688;3
LIGH;22.144;231439.785;5595.0;3
ACCE;22.151;231439.791;6.37815;-4.78840;6.93361;3
LIGH;22.154;231439.795;6681.0;3
ACCE;22.159;231439.798;6.40688;-4.47237;6.71334;3
MAGN;22.160;231439.801;3.20772;13.07012;-45.32688;3
LIGH;22.164;231439.805;6681.0;3
ACCE;22.171;231439.811;6.27281;-4.10845;6.46434;3
LIGH;22.174;231439.816;6681.0;3
ACCE;22.179;231439.818;6.20577;-4.00311;6.77080;3
MAGN;22.180;231439.821;1.55197;12.60941;-45.31770;3
LIGH;22.184;231439.825;6681.0;3
ACCE;22.191;231439.831;6.13873;-4.02226;7.03895;3
LIGH;22.194;231439.836;6681.0;3
ACCE;22.198;231439.838;6.13873;-4.14676;7.24964;3
MAGN;22.200;231439.841;1.55197;12.60941;-45.31770;3
LIGH;22.204;231439.845;6681.0;3
ACCE;22.208;231439.848;6.11000;-4.09887;7.29753;3
LIGH;22.214;231439.855;0.0;3
ACCE;22.219;231439.858;6.23450;-4.05099;7.44118;3
MAGN;22.220;231439.861;1.55197;12.60941;-45.31770;3
LIGH;22.224;231439.865;15444.0;3
ACCE;22.231;231439.871;6.34942;-3.88818;7.39329;3
LIGH;22.234;231439.875;15444.0;3
ACCE;22.238;231439.878;6.47392;-3.69665;7.40287;3
MAGN;22.240;231439.881;0.24257;10.36004;-45.98047;3
LIGH;22.244;231439.885;15444.0;3
ACCE;22.251;231439.891;6.58884;-3.02627;7.04853;3
LIGH;22.254;231439.895;15444.0;3
ACCE;22.259;231439.898;6.58884;-2.58574;6.74207;3
MAGN;22.260;231439.901;0.24257;10.36004;-45.98047;3
LIGH;22.264;231439.905;15444.0;3
ACCE;22.273;231439.911;6.69419;-2.27928;6.42604;3
LIGH;22.276;231439.917;4936.0;3
ACCE;22.279;231439.918;6.96234;-1.97282;6.48350;3
MAGN;22.281;231439.921;0.24257;10.36004;-45.98047;3
LIGH;22.286;231439.927;29119.0;3
ACCE;22.291;231439.931;7.03895;-1.84832;6.47392;3
LIGH;22.294;231439.935;29119.0;3
ACCE;22.298;231439.938;7.12514;-1.71425;6.78038;3
MAGN;22.300;231439.941;-2.13862;6.35927;-45.56287;3
GNSS;22.305;1491899721.000;39.993869;-0.073805;133.000;266.000;3.0;0.2;23;10
ACCE;22.314;231439.949;7.15387;-1.49398;6.92403;3
LIGH;22.316;231439.953;29119.0;3
GNSS;22.317;1491899721.000;39.993869;-0.073805;133.000;266.000;3.0;0.2;23;10
LIGH;22.321;231439.959;29119.0;3
ACCE;22.323;231439.958;7.16345;-1.28329;7.06768;3
MAGN;22.325;231439.962;-2.13862;6.35927;-45.56287;3
LIGH;22.326;231439.966;29119.0;3
ACCE;22.334;231439.972;7.25922;-1.26414;6.95276;3
SOUN;22.336;174.07;0.00531;48.49
ACCE;22.340;231439.978;7.35499;-1.31202;7.05811;3
LIGH;22.341;231439.982;28541.0;3
MAGN;22.341;231439.982;-2.13862;6.35927;-45.56287;3
LIGH;22.344;231439.986;38286.0;3
ACCE;22.352;231439.991;7.46991;-1.28329;7.00065;3
LIGH;22.355;231439.996;38286.0;3
ACCE;22.359;231439.998;7.54652;-1.19710;6.92403;3
MAGN;22.360;231440.001;-4.42258;2.93876;-45.54728;3
LIGH;22.364;231440.005;38286.0;3
ACCE;22.368;231440.008;7.53695;-1.04387;6.72292;3
LIGH;22.374;231440.015;38286.0;3
ACCE;22.378;231440.018;7.49864;-0.79487;6.70376;3
MAGN;22.379;231440.021;-4.42258;2.93876;-45.54728;3
LIGH;22.384;231440.025;38286.0;3
ACCE;22.388;231440.028;7.49864;-0.60334;6.60800;3
LIGH;22.394;231440.035;38286.0;3
MAGN;22.399;231440.040;-4.42258;2.93876;-45.54728;3
ACCE;22.400;231440.039;7.60398;-0.33519;6.57927;3
LIGH;22.404;231440.045;32564.0;3
ACCE;22.408;231440.048;7.63272;-0.15323;6.45477;3
LIGH;22.414;231440.055;32564.0;3
MAGN;22.419;231440.060;-6.41846;-0.47349;-44.46734;3
ACCE;22.421;231440.061;7.65187;-0.03831;6.42604;3
LIGH;22.424;231440.065;32564.0;3
ACCE;22.428;231440.068;7.66145;0.11492;6.20577;3
LIGH;22.434;231440.075;32564.0;3
MAGN;22.439;231440.080;-6.41846;-0.47349;-44.46734;3
ACCE;22.441;231440.081;7.77637;0.58419;5.80354;3
LIGH;22.444;231440.085;32564.0;3
ACCE;22.448;231440.088;7.78594;0.89064;5.54497;3
LIGH;22.454;231440.095;32564.0;3
MAGN;22.459;231440.100;-6.41846;-0.47349;-44.46734;3
ACCE;22.461;231440.101;7.76679;1.15879;5.47793;3
LIGH;22.464;231440.105;37119.0;3
ACCE;22.468;231440.108;7.75721;1.31202;5.29597;3
LIGH;22.474;231440.115;37119.0;3
MAGN;22.479;231440.120;-8.58527;-3.87919;-43.29263;3
ACCE;22.481;231440.121;7.84340;1.56102;5.29597;3
LIGH;22.484;231440.125;37119.0;3
ACCE;22.488;231440.128;7.81467;1.71425;5.16190;3
LIGH;22.494;231440.135;37119.0;3
MAGN;22.499;231440.140;-8.58527;-3.87919;-43.29263;3
ACCE;22.501;231440.141;7.80510;2.05901;5.15232;3
LIGH;22.504;231440.145;37119.0;3
ACCE;22.508;231440.148;7.80510;2.05901;5.15232;3
LIGH;22.514;231440.155;37119.0;3
MAGN;22.519;231440.160;-8.58527;-3.87919;-43.29263;3
ACCE;22.521;231440.161;7.84340;2.56658;4.92248;3
LIGH;22.524;231440.165;35627.0;3
ACCE;22.528;231440.168;7.90087;2.71981;4.77883;3
LIGH;22.534;231440.175;36252.0;3
ACCE;22.538;231440.178;7.96790;2.78685;4.72137;3
MAGN;22.539;231440.181;-10.92568;-7.42564;-41.95419;3
LIGH;22.544;231440.185;36252.0;3
ACCE;22.549;231440.188;7.93917;3.04542;4.42448;3
LIGH;22.554;231440.195;36252.0;3
MAGN;22.559;231440.200;-10.92568;-7.42564;-41.95419;3
ACCE;22.561;231440.201;7.90087;3.26569;4.39575;3
LIGH;22.564;231440.205;36252.0;3
ACCE;22.568;231440.208;7.86256;3.29442;4.19464;3
LIGH;22.574;231440.215;36252.0;3
MAGN;22.579;231440.220;-10.92568;-7.42564;-41.95419;3
ACCE;22.581;231440.221;7.78594;3.48596;4.07972;3
LIGH;22.584;231440.225;36749.0;3
ACCE;22.588;231440.228;7.79552;3.63919;4.07014;3
LIGH;22.594;231440.235;38564.0;3
MAGN;22.599;231440.240;-12.78059;-11.82505;-40.14111;3
ACCE;22.601;231440.241;7.72848;3.74453;4.14676;3
LIGH;22.605;231440.247;38564.0;3
ACCE;22.608;231440.248;7.63272;3.91691;3.98395;3
LIGH;22.614;231440.255;38564.0;3
MAGN;22.619;231440.260;-12.78059;-11.82505;-40.14111;3
ACCE;22.621;231440.261;7.38372;4.27126;3.69665;3
LIGH;22.624;231440.265;38564.0;3
ACCE;22.628;231440.268;7.26880;4.48195;3.45723;3
LIGH;22.634;231440.275;38564.0;3
MAGN;22.639;231440.280;-12.78059;-11.82505;-40.14111;3
ACCE;22.641;231440.281;7.19218;4.75967;3.36146;3
LIGH;22.644;231440.285;38564.0;3
ACCE;22.648;231440.288;7.08684;4.99909;2.91135;3
LIGH;22.654;231440.295;24854.0;3
MAGN;22.659;231440.300;-14.33030;-16.38898;-38.05633;3
ACCE;22.661;231440.301;6.66546;5.74608;2.36547;3
LIGH;22.664;231440.306;24854.0;3
ACCE;22.668;231440.308;6.54096;5.94720;2.08774;3
LIGH;22.674;231440.315;24854.0;3
MAGN;22.679;231440.320;-14.33030;-16.38898;-38.05633;3
ACCE;22.681;231440.321;6.48350;6.03339;1.94409;3
LIGH;22.684;231440.325;24854.0;3
ACCE;22.688;231440.328;6.42604;6.08127;1.69509;3
LIGH;22.694;231440.335;24854.0;3
ACCE;22.698;231440.338;6.54096;6.15789;1.86748;3
MAGN;22.700;231440.341;-14.33030;-16.38898;-38.05633;3
LIGH;22.704;231440.345;24854.0;3
ACCE;22.708;231440.348;6.56011;6.20577;1.75256;3
LIGH;22.714;231440.355;22091.0;3
MAGN;22.719;231440.360;-14.82373;-21.31939;-35.27051;3
ACCE;22.721;231440.361;6.47392;6.20577;1.62806;3
LIGH;22.724;231440.365;22091.0;3
ACCE;22.728;231440.368;6.33027;6.34942;1.44610;3
LIGH;22.734;231440.375;22091.0;3
MAGN;22.739;231440.380;-14.82373;-21.31939;-35.27051;3
ACCE;22.741;231440.381;5.95677;6.59842;1.22583;3
LIGH;22.744;231440.385;22091.0;3
ACCE;22.748;231440.388;5.74608;6.68461;1.02472;3
LIGH;22.754;231440.395;22091.0;3
MAGN;22.759;231440.400;-14.82373;-21.31939;-35.27051;3
ACCE;22.761;231440.401;5.38217;6.88572;0.77572;3
LIGH;22.764;231440.405;22091.0;3
ACCE;22.768;231440.408;4.95121;7.08684;0.29688;3
SOUN;22.774;143.07;0.00437;46.78
LIGH;22.776;231440.416;15686.0;3
MAGN;22.780;231440.420;-14.75582;-26.79251;-31.84580;3
ACCE;22.781;231440.421;4.24253;7.49864;-0.17238;3
LIGH;22.784;231440.425;15686.0;3
ACCE;22.788;231440.428;3.87861;7.69018;-0.67995;3
LIGH;22.794;231440.435;15686.0;3
MAGN;22.799;231440.440;-14.75582;-26.79251;-31.84580;3
ACCE;22.801;231440.441;3.23696;8.06367;-1.33118;3
LIGH;22.804;231440.445;15686.0;3
ACCE;22.808;231440.448;3.23696;8.06367;-1.33118;3
LIGH;22.814;231440.455;15686.0;3
MAGN;22.819;231440.460;-14.75582;-26.79251;-31.84580;3
ACCE;22.821;231440.461;2.59531;8.39886;-1.75256;3
LIGH;22.824;231440.465;15686.0;3
ACCE;22.828;231440.468;2.34632;8.53294;-2.03986;3
LIGH;22.834;231440.475;6727.0;3
MAGN;22.839;231440.480;-12.94759;-32.32196;-27.08584;3
ACCE;22.841;231440.481;1.58975;8.72447;-2.49955;3
LIGH;22.844;231440.485;6727.0;3
ACCE;22.848;231440.488;1.14922;8.67659;-2.77727;3
LIGH;22.854;231440.495;6727.0;3
ACCE;22.859;231440.498;0.83318;8.74362;-2.73897;3
MAGN;22.860;231440.501;-12.94759;-32.32196;-27.08584;3
LIGH;22.864;231440.505;6727.0;3
ACCE;22.868;231440.508;0.54588;8.75320;-2.74854;3
LIGH;22.874;231440.515;6727.0;3
MAGN;22.879;231440.520;-12.94759;-32.32196;-27.08584;3
ACCE;22.881;231440.521;-0.20111;8.51378;-2.58574;3
LIGH;22.884;231440.525;6727.0;3
ACCE;22.888;231440.528;-0.63207;8.35098;-2.31759;3
LIGH;22.894;231440.535;7698.0;3
MAGN;22.899;231440.540;-9.22809;-37.02578;-22.96784;3
ACCE;22.901;231440.541;-0.96726;8.13071;-2.00155;3
LIGH;22.904;231440.545;5040.0;3
ACCE;22.908;231440.548;-1.28329;7.90087;-2.06859;3
LIGH;22.914;231440.555;5040.0;3
MAGN;22.919;231440.560;-9.22809;-37.02578;-22.96784;3
ACCE;22.921;231440.561;-1.67594;7.51779;-2.37505;3
LIGH;22.924;231440.565;5040.0;3
ACCE;22.928;231440.568;-1.78129;7.54652;-2.50912;3
LIGH;22.934;231440.575;5040.0;3
MAGN;22.939;231440.580;-9.22809;-37.02578;-22.96784;3
ACCE;22.941;231440.581;-1.97282;7.67102;-2.68151;3
LIGH;22.944;231440.585;5040.0;3
ACCE;22.948;231440.588;-2.30801;7.89129;-3.22738;3
LIGH;22.954;231440.595;5040.0;3
MAGN;22.959;231440.600;-3.82905;-40.12571;-19.82184;3
ACCE;22.961;231440.601;-3.30400;8.25521;-4.02226;3
LIGH;22.964;231440.605;3699.0;3
ACCE;22.968;231440.608;-3.66792;8.41801;-4.38618;3
LIGH;22.974;231440.615;3699.0;3
MAGN;22.979;231440.620;-3.82905;-40.12571;-19.82184;3
ACCE;22.981;231440.621;-4.00311;8.51378;-4.50110;3
LIGH;22.984;231440.625;3699.0;3
ACCE;22.988;231440.628;-4.28083;8.56167;-4.57771;3
LIGH;22.994;231440.635;3699.0;3
MAGN;22.999;231440.640;-3.82905;-40.12571;-19.82184;3
ACCE;23.001;231440.641;-4.62560;8.10198;-4.46279;3
LIGH;23.004;231440.645;3699.0;3
ACCE;23.008;231440.648;-4.68306;7.72848;-4.37660;3
LIGH;23.014;231440.655;3699.0;3
ACCE;23.019;231440.658;-4.73094;7.46033;-4.23295;3
MAGN;23.020;231440.661;2.42482;-41.56137;-15.71968;3
LIGH;23.024;231440.665;3618.0;3
ACCE;23.028;231440.668;-4.83629;7.17303;-4.29999;3
LIGH;23.034;231440.675;3618.0;3
ACCE;23.038;231440.678;-5.26724;6.81869;-4.16591;3
MAGN;23.040;231440.681;2.42482;-41.56137;-15.71968;3
LIGH;23.044;231440.685;3618.0;3
ACCE;23.052;231440.691;-5.35344;6.67503;-3.97437;3
ACCE;23.058;231440.698;-5.30555;6.40688;-3.80199;3
MAGN;23.062;231440.703;2.42482;-41.56137;-15.71968;3
LIGH;23.063;231440.704;3618.0;3
LIGH;23.070;231440.711;3618.0;3
ACCE;23.071;231440.711;-5.16190;5.89931;-3.72538;3
LIGH;23.074;231440.715;3618.0;3
ACCE;23.079;231440.718;-5.13317;5.69820;-3.60088;3
MAGN;23.080;231440.721;7.37722;-42.75076;-12.40606;3
LIGH;23.084;231440.725;3803.0;3
ACCE;23.091;231440.731;-5.18105;5.62159;-3.65834;3
LIGH;23.095;231440.736;3803.0;3
ACCE;23.099;231440.738;-5.30555;5.65032;-3.67749;3
MAGN;23.100;231440.741;7.37722;-42.75076;-12.40606;3
LIGH;23.104;231440.745;3803.0;3
ACCE;23.111;231440.751;-5.59285;5.65032;-4.17549;3
LIGH;23.114;231440.755;3803.0;3
ACCE;23.118;231440.758;-5.79397;5.69820;-4.24253;3
MAGN;23.120;231440.761;7.37722;-42.75076;-12.40606;3
LIGH;23.124;231440.765;3803.0;3
ACCE;23.131;231440.771;-5.90889;5.68862;-4.36702;3
LIGH;23.134;231440.775;3803.0;3
ACCE;23.139;231440.778;-5.95677;5.55455;-4.38618;3
MAGN;23.140;231440.781;12.10434;-41.90955;-10.74606;3
LIGH;23.144;231440.785;3861.0;3
ACCE;23.151;231440.791;-5.95677;5.41090;-4.34787;3
LIGH;23.154;231440.795;3861.0;3
ACCE;23.158;231440.798;-6.01423;5.22894;-4.15633;3
MAGN;23.160;231440.801;12.10434;-41.90955;-10.74606;3
LIGH;23.164;231440.805;3861.0;3
ACCE;23.171;231440.811;-6.00466;4.98952;-4.16591;3
LIGH;23.174;231440.815;3861.0;3
ACCE;23.179;231440.818;-5.88974;4.75010;-4.05099;3
MAGN;23.180;231440.821;12.10434;-41.90955;-10.74606;3
LIGH;23.184;231440.825;3861.0;3
ACCE;23.188;231440.828;-5.63116;4.55856;-4.43406;3
LIGH;23.194;231440.835;3861.0;3
ACCE;23.199;231440.838;-5.58328;4.56814;-4.56814;3
MAGN;23.200;231440.841;15.50443;-40.82967;-8.47915;3
LIGH;23.204;231440.845;3710.0;3
ACCE;23.211;231440.851;-5.42047;4.57771;-4.75010;3
LIGH;23.214;231440.855;3999.0;3
ACCE;23.219;231440.858;-5.20978;4.59687;-4.87459;3
MAGN;23.220;231440.861;15.50443;-40.82967;-8.47915;3
LIGH;23.224;231440.865;3999.0;3
ACCE;23.231;231440.871;-5.62159;4.69264;-5.44920;3
LIGH;23.234;231440.875;3999.0;3
ACCE;23.238;231440.878;-6.11958;4.61602;-5.67905;3
MAGN;23.240;231440.881;15.50443;-40.82967;-8.47915;3
LIGH;23.244;231440.885;3999.0;3
ACCE;23.251;231440.891;-6.50265;4.47237;-5.93762;3
LIGH;23.254;231440.895;3999.0;3
ACCE;23.258;231440.898;-6.81869;4.26168;-5.87058;3
MAGN;23.261;231440.901;19.90231;-39.09704;-5.85981;3
LIGH;23.264;231440.905;3999.0;3
ACCE;23.271;231440.911;-7.10599;4.01268;-5.92804;3
LIGH;23.274;231440.915;4300.0;3
ACCE;23.278;231440.918;-6.97192;3.92649;-5.82270;3
MAGN;23.280;231440.921;19.90231;-39.09704;-5.85981;3
LIGH;23.284;231440.926;4300.0;3
ACCE;23.291;231440.931;-6.46434;3.40934;-5.78439;3
LIGH;23.294;231440.935;4300.0;3
ACCE;23.298;231440.938;-6.46434;3.40934;-5.78439;3
MAGN;23.300;231440.941;19.90231;-39.09704;-5.85981;3
LIGH;23.311;231440.947;4300.0;3
ACCE;23.315;231440.948;-5.61201;2.68151;-5.64074;3
LIGH;23.318;231440.958;4300.0;3
GNSS;23.319;1491899722.000;39.993869;-0.073806;133.000;12.900;3.0;0.2;23;10
ACCE;23.326;231440.958;-5.38217;2.37505;-5.65989;3
MAGN;23.333;231440.962;22.84503;-37.80785;-4.18155;3
LIGH;23.334;231440.966;4300.0;3
ACCE;23.334;231440.971;-5.72693;2.39420;-6.50265;3
GNSS;23.335;1491899722.000;39.993869;-0.073806;133.000;12.900;3.0;0.2;23;10
LIGH;23.338;231440.977;4797.0;3
ACCE;23.340;231440.979;-6.02381;2.35589;-6.78038;3
SOUN;23.341;188.44;0.00575;49.17
MAGN;23.344;231440.981;22.84503;-37.80785;-4.18155;3
LIGH;23.345;231440.986;4797.0;3
ACCE;23.348;231440.988;-6.17704;2.33674;-7.10599;3
LIGH;23.354;231440.995;4797.0;3
ACCE;23.359;231440.998;-6.33985;2.43251;-7.31668;3
MAGN;23.360;231441.001;22.84503;-37.80785;-4.18155;3
LIGH;23.364;231441.005;4797.0;3
ACCE;23.371;231441.011;-6.78996;2.45166;-7.89129;3
LIGH;23.374;231441.015;4797.0;3
ACCE;23.378;231441.018;-7.07726;2.50912;-8.22648;3
MAGN;23.379;231441.021;25.31483;-35.78094;-0.79215;3
LIGH;23.384;231441.025;4797.0;3
ACCE;23.391;231441.031;-7.30710;2.55701;-8.58082;3
LIGH;23.394;231441.035;5306.0;3
ACCE;23.399;231441.038;-7.40287;2.52828;-8.68616;3
MAGN;23.400;231441.041;25.31483;-35.78094;-0.79215;3
LIGH;23.404;231441.045;5306.0;3
ACCE;23.411;231441.051;-7.37414;2.26970;-8.83939;3
LIGH;23.414;231441.055;5306.0;3
ACCE;23.418;231441.058;-7.30710;2.14520;-8.74362;3
MAGN;23.420;231441.061;25.31483;-35.78094;-0.79215;3
LIGH;23.424;231441.065;5306.0;3
ACCE;23.431;231441.071;-7.28795;2.05901;-8.70532;3
LIGH;23.434;231441.075;5306.0;3
ACCE;23.439;231441.078;-7.24964;1.84832;-8.60955;3
MAGN;23.440;231441.081;27.47330;-34.18794;2.16324;3
LIGH;23.444;231441.085;5306.0;3
ACCE;23.451;231441.091;-7.04853;1.57060;-8.39886;3
LIGH;23.454;231441.095;5675.0;3
ACCE;23.459;231441.098;-6.84742;1.46525;-8.23605;3
MAGN;23.460;231441.101;27.47330;-34.18794;2.16324;3
LIGH;23.464;231441.105;5675.0;3
ACCE;23.471;231441.111;-6.66546;1.40779;-8.26478;3
LIGH;23.474;231441.115;5675.0;3
ACCE;23.479;231441.118;-6.45477;1.23541;-8.16902;3
MAGN;23.480;231441.121;27.47330;-34.18794;2.16324;3
LIGH;23.484;231441.125;5675.0;3
ACCE;23.491;231441.131;-6.23450;1.17795;-8.20732;3
LIGH;23.494;231441.135;5675.0;3
ACCE;23.499;231441.138;-6.28239;1.21625;-8.15944;3
MAGN;23.500;231441.141;27.80279;-32.86629;3.85731;3
LIGH;23.504;231441.145;5675.0;3
ACCE;23.508;231441.148;-6.40688;1.35033;-8.32224;3
LIGH;23.514;231441.155;5479.0;3
ACCE;23.519;231441.158;-6.56969;1.45567;-8.34140;3
MAGN;23.520;231441.161;27.80279;-32.86629;3.85731;3
LIGH;23.524;231441.165;5860.0;3
ACCE;23.531;231441.171;-6.78038;1.59933;-8.61913;3
LIGH;23.534;231441.175;5860.0;3
ACCE;23.539;231441.178;-6.74207;1.61848;-8.52336;3
MAGN;23.540;231441.181;27.80279;-32.86629;3.85731;3
LIGH;23.544;231441.185;5860.0;3
ACCE;23.551;231441.191;-6.65588;1.60890;-8.59040;3
LIGH;23.554;231441.195;5860.0;3
ACCE;23.559;231441.198;-6.56969;1.57060;-8.51378;3
MAGN;23.560;231441.201;28.73981;-32.10474;5.74133;3
LIGH;23.564;231441.205;5860.0;3
ACCE;23.571;231441.211;-6.33985;1.32160;-8.45632;3
LIGH;23.574;231441.215;5860.0;3
ACCE;23.579;231441.218;-6.20577;1.33118;-8.23605;3
MAGN;23.580;231441.221;28.73981;-32.10474;5.74133;3
LIGH;23.584;231441.225;5953.0;3
ACCE;23.591;231441.231;-6.14831;1.39821;-8.26478;3
LIGH;23.594;231441.235;5953.0;3
ACCE;23.599;231441.238;-6.09085;1.58975;-8.23605;3
MAGN;23.600;231441.241;28.73981;-32.10474;5.74133;3
LIGH;23.604;231441.245;5953.0;3
ACCE;23.611;231441.251;-6.02381;1.68552;-8.32224;3
LIGH;23.614;231441.255;5953.0;3
ACCE;23.618;231441.258;-5.96635;1.81002;-8.14986;3
MAGN;23.620;231441.261;28.45967;-31.94554;6.78421;3
LIGH;23.624;231441.265;5953.0;3
ACCE;23.631;231441.271;-5.99508;2.12605;-8.23605;3
LIGH;23.634;231441.275;5953.0;3
ACCE;23.639;231441.278;-5.91847;2.32716;-8.32224;3
MAGN;23.640;231441.281;28.45967;-31.94554;6.78421;3
LIGH;23.644;231441.285;5988.0;3
ACCE;23.651;231441.291;-5.77481;2.58574;-8.46590;3
LIGH;23.654;231441.295;5988.0;3
ACCE;23.658;231441.298;-5.57370;2.73897;-8.40844;3
MAGN;23.660;231441.301;28.45967;-31.94554;6.78421;3
LIGH;23.664;231441.305;5988.0;3
ACCE;23.668;231441.308;-5.36301;2.81558;-8.53294;3
LIGH;23.674;231441.315;5988.0;3
ACCE;23.678;231441.318;-4.80756;2.97839;-8.44674;3
MAGN;23.680;231441.321;27.30462;-33.01495;7.59522;3
LIGH;23.684;231441.325;5988.0;3
ACCE;23.688;231441.328;-4.51068;3.15077;-8.51378;3
LIGH;23.694;231441.335;5988.0;3
MAGN;23.699;231441.340;27.30462;-33.01495;7.59522;3
ACCE;23.701;231441.341;-4.26168;3.37104;-8.52336;3
LIGH;23.704;231441.345;6057.0;3
ACCE;23.708;231441.348;-4.05099;3.59130;-8.59040;3
LIGH;23.714;231441.355;6057.0;3
MAGN;23.719;231441.360;27.30462;-33.01495;7.59522;3
ACCE;23.721;231441.361;-3.45723;4.25210;-8.78193;3
LIGH;23.724;231441.365;6057.0;3
ACCE;23.728;231441.368;-3.16992;4.49152;-9.14585;3
LIGH;23.734;231441.375;6057.0;3
MAGN;23.739;231441.380;25.14600;-35.10933;7.95040;3
ACCE;23.741;231441.381;-2.97839;4.79798;-9.29908;3
LIGH;23.744;231441.385;6057.0;3
ACCE;23.748;231441.388;-2.78685;5.17148;-9.50977;3
LIGH;23.754;231441.395;6057.0;3
MAGN;23.759;231441.400;25.14600;-35.10933;7.95040;3
ACCE;23.761;231441.401;-2.47082;5.93762;-9.92157;3
LIGH;23.764;231441.405;6173.0;3
ACCE;23.768;231441.408;-2.47082;6.23450;-10.06522;3
LIGH;23.774;231441.415;6173.0;3
MAGN;23.779;231441.420;25.14600;-35.10933;7.95040;3
ACCE;23.781;231441.421;-2.19309;6.07170;-10.19930;3
LIGH;23.784;231441.425;6173.0;3
ACCE;23.788;231441.428;-2.19309;6.07170;-10.19930;3
LIGH;23.794;231441.435;6173.0;3
MAGN;23.799;231441.440;20.19923;-38.53640;7.04262;3
ACCE;23.801;231441.441;-1.48441;5.85143;-9.78750;3
LIGH;23.804;231441.445;6173.0;3
ACCE;23.808;231441.448;-1.17795;5.82270;-9.71088;3
LIGH;23.814;231441.455;6173.0;3
MAGN;23.819;231441.460;20.19923;-38.53640;7.04262;3
ACCE;23.821;231441.461;-0.91937;5.73651;-9.33739;3
LIGH;23.824;231441.465;6334.0;3
ACCE;23.828;231441.468;-0.91937;5.73651;-9.33739;3
LIGH;23.834;231441.475;6334.0;3
ACCE;23.839;231441.478;-0.27773;6.24408;-8.41801;3
MAGN;23.840;231441.481;20.19923;-38.53640;7.04262;3
LIGH;23.844;231441.485;6334.0;3
ACCE;23.848;231441.488;-0.06704;6.69419;-8.19775;3
LIGH;23.854;231441.495;6334.0;3
MAGN;23.859;231441.500;12.02786;-42.10510;4.11754;3
ACCE;23.861;231441.501;0.56503;7.55610;-7.85298;3
LIGH;23.864;231441.505;6334.0;3
ACCE;23.868;231441.508;0.64165;7.90087;-7.63272;3
LIGH;23.874;231441.515;6334.0;3
SOUN;23.876;164.22;0.00501;47.98
MAGN;23.879;231441.520;12.02786;-42.10510;4.11754;3
ACCE;23.881;231441.521;0.72784;8.05409;-7.14430;3
LIGH;23.884;231441.525;5618.0;3
ACCE;23.888;231441.528;0.76614;7.88171;-6.63673;3
LIGH;23.894;231441.535;8207.0;3
MAGN;23.899;231441.540;12.02786;-42.10510;4.11754;3
ACCE;23.901;231441.541;0.97683;6.76123;-4.93206;3
LIGH;23.904;231441.545;8207.0;3
ACCE;23.908;231441.548;1.29287;6.00466;-3.85945;3
LIGH;23.914;231441.555;8207.0;3
MAGN;23.919;231441.560;3.24878;-43.06015;-3.56489;3
ACCE;23.921;231441.561;1.63763;5.04698;-2.83473;3
LIGH;23.924;231441.565;8207.0;3
ACCE;23.928;231441.568;2.03986;4.18506;-2.10690;3
LIGH;23.934;231441.575;8207.0;3
MAGN;23.939;231441.580;3.24878;-43.06015;-3.56489;3
ACCE;23.941;231441.581;3.51469;3.62961;0.34477;3
LIGH;23.944;231441.585;8207.0;3
ACCE;23.948;231441.588;4.05099;3.67749;1.39821;3
LIGH;23.954;231441.595;54990.0;3
MAGN;23.959;231441.600;3.24878;-43.06015;-3.56489;3
ACCE;23.961;231441.601;4.35745;3.73495;2.03028;3
LIGH;23.964;231441.605;54990.0;3
ACCE;23.968;231441.608;4.43406;3.86903;2.12605;3
LIGH;23.974;231441.615;54990.0;3
MAGN;23.979;231441.620;-3.09296;-39.21968;-15.33234;3
ACCE;23.981;231441.621;4.31914;4.28083;2.65278;3
LIGH;23.984;231441.625;54990.0;3
ACCE;23.988;231441.628;4.36702;4.50110;3.55300;3
LIGH;23.994;231441.635;54990.0;3
ACCE;23.998;231441.638;4.58729;4.19464;4.97036;3
MAGN;24.000;231441.641;-3.09296;-39.21968;-15.33234;3
LIGH;24.004;231441.645;54990.0;3
ACCE;24.008;231441.648;4.92248;3.39019;5.73651;3
LIGH;24.014;231441.655;150000.0;3
MAGN;24.019;231441.660;-3.09296;-39.21968;-15.33234;3
ACCE;24.021;231441.661;5.50666;2.26013;6.44519;3
LIGH;24.024;231441.665;150000.0;3
ACCE;24.028;231441.668;5.67905;2.07817;6.78996;3
LIGH;24.034;231441.675;150000.0;3
MAGN;24.039;231441.680;-3.31568;-32.23100;-25.61821;3
ACCE;24.041;231441.681;5.90889;1.88663;7.06768;3
LIGH;24.044;231441.685;150000.0;3
ACCE;24.051;231441.688;5.93762;1.70467;6.82826;3
ACCE;24.060;231441.699;5.60243;1.32160;6.60800;3
MAGN;24.063;231441.704;-3.31568;-32.23100;-25.61821;3
LIGH;24.064;231441.705;150000.0;3
LIGH;24.067;231441.709;150000.0;3
ACCE;24.068;231441.708;5.62159;1.12049;7.05811;3
LIGH;24.074;231441.715;150000.0;3
MAGN;24.079;231441.720;-3.31568;-32.23100;-25.61821;3
ACCE;24.081;231441.721;5.72693;0.72784;7.57525;3
LIGH;24.084;231441.725;150000.0;3
ACCE;24.088;231441.728;5.86101;0.29688;7.98706;3
LIGH;24.094;231441.735;150000.0;3
MAGN;24.099;231441.740;-1.11797;-24.84102;-32.86434;3
ACCE;24.101;231441.741;6.09085;-0.16281;8.41801;3
LIGH;24.104;231441.746;150000.0;3
ACCE;24.108;231441.748;6.03339;-0.34477;8.39886;3
LIGH;24.114;231441.755;150000.0;3
MAGN;24.119;231441.760;-1.11797;-24.84102;-32.86434;3
ACCE;24.121;231441.761;5.99508;-0.72784;8.52336;3
LIGH;24.124;231441.765;150000.0;3
ACCE;24.128;231441.768;5.99508;-0.72784;8.52336;3
LIGH;24.134;231441.775;88907.0;3
MAGN;24.139;231441.780;-1.11797;-24.84102;-32.86434;3
ACCE;24.141;231441.781;5.88974;-0.72784;8.35098;3
LIGH;24.144;231441.785;88907.0;3
ACCE;24.148;231441.788;5.78439;-0.70868;8.32224;3
LIGH;24.154;231441.795;88907.0;3
ACCE;24.159;231441.798;5.70778;-0.95768;8.41801;3
MAGN;24.160;231441.801;1.99447;-18.08614;-37.78115;3
LIGH;24.164;231441.805;88907.0;3
ACCE;24.168;231441.808;5.63116;-1.86748;8.01579;3
LIGH;24.174;231441.815;88907.0;3
MAGN;24.179;231441.820;1.99447;-18.08614;-37.78115;3
ACCE;24.181;231441.821;5.48751;-2.18351;8.06367;3
LIGH;24.184;231441.825;88907.0;3
ACCE;24.188;231441.828;5.35344;-2.37505;8.18817;3
LIGH;24.194;231441.835;121079.0;3
MAGN;24.199;231441.840;1.99447;-18.08614;-37.78115;3
ACCE;24.201;231441.841;5.26724;-2.63362;8.48505;3
LIGH;24.204;231441.845;66770.0;3
ACCE;24.208;231441.848;5.16190;-2.79643;8.35098;3
LIGH;24.214;231441.855;66770.0;3
MAGN;24.219;231441.860;4.59812;-11.74440;-41.35154;3
ACCE;24.221;231441.861;5.07571;-2.87304;8.40844;3
LIGH;24.224;231441.865;66770.0;3
ACCE;24.228;231441.868;5.02782;-2.94008;8.35098;3
LIGH;24.234;231441.875;66770.0;3
MAGN;24.239;231441.880;4.59812;-11.74440;-41.35154;3
ACCE;24.241;231441.881;4.91290;-3.16035;8.33182;3
LIGH;24.244;231441.885;66770.0;3
ACCE;24.248;231441.888;4.74052;-3.20823;8.31267;3
LIGH;24.254;231441.895;66770.0;3
MAGN;24.259;231441.900;4.59812;-11.74440;-41.35154;3
ACCE;24.261;231441.901;4.56814;-3.23696;8.45632;3
LIGH;24.264;231441.905;40055.0;3
ACCE;24.268;231441.908;4.41491;-3.32315;8.37013;3
LIGH;24.274;231441.915;40055.0;3
MAGN;24.279;231441.920;6.82331;-6.75175;-42.81244;3
ACCE;24.282;231441.921;4.01268;-3.64876;8.10198;3
LIGH;24.285;231441.926;40055.0;3
ACCE;24.288;231441.928;3.90734;-3.81157;8.11156;3
LIGH;24.294;231441.935;40055.0;3
MAGN;24.299;231441.940;6.82331;-6.75175;-42.81244;3
ACCE;24.302;231441.941;3.90734;-3.96480;8.31267;3
LIGH;24.306;231441.947;40055.0;3
GNSS;24.308;1491899723.000;39.993869;-0.073807;133.000;0.000;3.0;0.0;23;11
ACCE;24.322;231441.948;3.95522;-4.17549;8.29351;3
LIGH;24.324;231441.956;40055.0;3
ACCE;24.327;231441.958;4.11803;-4.36702;8.19775;3
MAGN;24.329;231441.962;6.82331;-6.75175;-42.81244;3
LIGH;24.330;231441.967;18241.0;3
ACCE;24.331;231441.968;4.26168;-4.39575;8.01579;3
GNSS;24.332;1491899723.000;39.993869;-0.073807;133.000;0.000;3.0;0.0;23;11
SOUN;24.335;183.43;0.00560;48.94
LIGH;24.342;231441.977;18241.0;3
ACCE;24.344;231441.978;4.53941;-4.43406;7.90087;3
MAGN;24.346;231441.984;8.95814;-2.43950;-44.50734;3
ACCE;24.349;231441.988;4.53941;-4.43406;7.90087;3
LIGH;24.350;231441.991;18241.0;3
ACCE;24.361;231441.998;4.41491;-4.65433;8.33182;3
LIGH;24.362;231442.002;18241.0;3
MAGN;24.363;231442.002;8.95814;-2.43950;-44.50734;3
LIGH;24.365;231442.006;18241.0;3
ACCE;24.371;231442.011;4.31914;-4.90333;8.59997;3
LIGH;24.375;231442.016;18241.0;3
ACCE;24.379;231442.018;4.21380;-5.16190;8.93516;3
MAGN;24.380;231442.021;8.95814;-2.43950;-44.50734;3
LIGH;24.384;231442.025;17756.0;3
ACCE;24.391;231442.031;4.22337;-5.54497;9.46189;3
LIGH;24.394;231442.035;17756.0;3
ACCE;24.399;231442.038;4.28083;-5.72693;9.66300;3
MAGN;24.400;231442.041;9.86902;2.10044;-45.74341;3
LIGH;24.404;231442.045;17756.0;3
ACCE;24.411;231442.051;4.34787;-5.82270;9.66300;3
LIGH;24.414;231442.055;17756.0;3
ACCE;24.418;231442.058;4.45322;-5.80354;9.70131;3
MAGN;24.419;231442.061;9.86902;2.10044;-45.74341;3
LIGH;24.424;231442.065;17756.0;3
ACCE;24.431;231442.071;4.52025;-5.40132;9.05966;3
LIGH;24.434;231442.075;17756.0;3
ACCE;24.438;231442.078;4.43406;-5.13317;8.83939;3
MAGN;24.439;231442.081;9.86902;2.10044;-45.74341;3
LIGH;24.444;231442.085;20981.0;3
ACCE;24.451;231442.091;4.41491;-4.92248;8.52336;3
LIGH;24.454;231442.096;20981.0;3
ACCE;24.459;231442.098;4.44364;-4.75010;8.43717;3
MAGN;24.460;231442.101;9.66876;4.28743;-46.10946;3
LIGH;24.464;231442.105;20981.0;3
ACCE;24.471;231442.111;4.53941;-4.61602;8.31267;3
LIGH;24.474;231442.115;20981.0;3
ACCE;24.478;231442.118;4.63517;-4.52025;8.46590;3
MAGN;24.479;231442.121;9.66876;4.28743;-46.10946;3
LIGH;24.484;231442.125;20981.0;3
ACCE;24.488;231442.128;4.64475;-4.29999;8.37971;3
LIGH;24.494;231442.135;20981.0;3
ACCE;24.498;231442.138;4.67348;-4.08930;8.37013;3
MAGN;24.499;231442.141;9.66876;4.28743;-46.10946;3
LIGH;24.504;231442.145;19027.0;3
ACCE;24.511;231442.151;4.82671;-4.12760;8.16902;3
LIGH;24.514;231442.155;19027.0;3
ACCE;24.518;231442.158;4.82671;-4.20422;8.24563;3
MAGN;24.519;231442.161;8.32374;4.22842;-45.12620;3
LIGH;24.524;231442.165;19027.0;3
ACCE;24.531;231442.171;4.83629;-4.08930;8.20732;3
LIGH;24.534;231442.175;19027.0;3
ACCE;24.538;231442.178;4.83629;-3.93607;8.23605;3
MAGN;24.539;231442.181;8.32374;4.22842;-45.12620;3
LIGH;24.544;231442.185;19027.0;3
ACCE;24.551;231442.191;4.94163;-3.99353;8.07325;3
LIGH;24.554;231442.195;19027.0;3
ACCE;24.558;231442.198;5.01825;-4.03184;8.31267;3
MAGN;24.559;231442.201;8.32374;4.22842;-45.12620;3
LIGH;24.564;231442.205;14877.0;3
ACCE;24.571;231442.211;5.11401;-4.05099;8.52336;3
LIGH;24.575;231442.216;13964.0;3
ACCE;24.579;231442.218;5.08528;-4.03184;8.50420;3
MAGN;24.580;231442.221;7.19674;4.06606;-45.08297;3
LIGH;24.584;231442.225;13964.0;3
ACCE;24.591;231442.231;5.05655;-3.91691;8.25521;3
LIGH;24.594;231442.235;13964.0;3
ACCE;24.598;231442.238;5.02782;-3.78284;8.15944;3
MAGN;24.600;231442.241;7.19674;4.06606;-45.08297;3
LIGH;24.605;231442.245;13964.0;3
ACCE;24.611;231442.251;4.97994;-3.47638;7.88171;3
LIGH;24.614;231442.255;13964.0;3
ACCE;24.619;231442.258;4.97036;-3.39977;7.83383;3
MAGN;24.620;231442.261;7.19674;4.06606;-45.08297;3
LIGH;24.624;231442.265;13964.0;3
ACCE;24.631;231442.271;4.95121;-3.30400;7.74764;3
LIGH;24.634;231442.275;12357.0;3
ACCE;24.638;231442.278;5.01825;-3.31358;7.86256;3
MAGN;24.640;231442.281;6.43615;4.30936;-45.32769;3
LIGH;24.644;231442.285;12357.0;3
ACCE;24.648;231442.288;5.04698;-3.36146;7.82425;3
LIGH;24.654;231442.295;12357.0;3
ACCE;24.659;231442.298;5.03740;-3.40934;7.84340;3
MAGN;24.660;231442.301;6.43615;4.30936;-45.32769;3
LIGH;24.664;231442.305;12357.0;3
ACCE;24.671;231442.311;5.06613;-3.41892;7.83383;3
LIGH;24.674;231442.315;12357.0;3
ACCE;24.679;231442.318;5.11401;-3.43807;8.04452;3
MAGN;24.680;231442.321;6.43615;4.30936;-45.32769;3
LIGH;24.684;231442.325;12357.0;3
ACCE;24.691;231442.331;5.02782;-3.73495;8.47547;3
LIGH;24.694;231442.335;11525.0;3
ACCE;24.698;231442.338;4.94163;-3.99353;8.86812;3
MAGN;24.700;231442.341;6.06995;3.94033;-45.66998;3
LIGH;24.704;231442.345;11525.0;3
ACCE;24.711;231442.351;4.94163;-4.19464;9.24162;3
LIGH;24.714;231442.355;11525.0;3
ACCE;24.718;231442.358;4.99909;-4.29999;9.60554;3
MAGN;24.720;231442.361;6.06995;3.94033;-45.66998;3
LIGH;24.724;231442.365;11525.0;3
ACCE;24.731;231442.371;5.15232;-4.25210;9.52892;3
LIGH;24.734;231442.375;11525.0;3
ACCE;24.738;231442.378;5.21936;-4.12760;9.47146;3
MAGN;24.740;231442.381;6.06995;3.94033;-45.66998;3
LIGH;24.744;231442.385;11525.0;3
ACCE;24.751;231442.391;5.41090;-3.79242;9.12670;3
LIGH;24.754;231442.395;10103.0;3
ACCE;24.759;231442.398;5.64074;-3.22738;8.67659;3
MAGN;24.760;231442.401;5.86308;2.78745;-45.42377;3
LIGH;24.764;231442.405;10103.0;3
ACCE;24.771;231442.411;5.97593;-2.37505;7.33583;3
LIGH;24.774;231442.415;10103.0;3
ACCE;24.778;231442.418;6.11958;-2.08774;6.99107;3
MAGN;24.780;231442.421;5.86308;2.78745;-45.42377;3
LIGH;24.784;231442.425;10103.0;3
ACCE;24.791;231442.431;6.21535;-1.89621;6.78038;3
LIGH;24.794;231442.435;10103.0;3
ACCE;24.798;231442.438;6.17704;-1.75256;7.10599;3
MAGN;24.800;231442.441;5.86308;2.78745;-45.42377;3
LIGH;24.804;231442.445;10103.0;3
ACCE;24.808;231442.448;6.16746;-1.76213;7.38372;3
LIGH;24.815;231442.456;42344.0;3
ACCE;24.819;231442.458;6.11958;-2.12605;8.06367;3
MAGN;24.820;231442.461;5.76825;0.39724;-44.91267;3
LIGH;24.824;231442.465;42344.0;3
ACCE;24.831;231442.471;6.02381;-2.20267;8.24563;3
LIGH;24.834;231442.475;42344.0;3
ACCE;24.839;231442.478;5.90889;-2.24097;8.52336;3
MAGN;24.840;231442.481;5.76825;0.39724;-44.91267;3
LIGH;24.844;231442.485;42344.0;3
ACCE;24.851;231442.491;5.66947;-2.18351;8.84897;3
LIGH;24.854;231442.495;42344.0;3
ACCE;24.858;231442.498;5.64074;-2.09732;8.84897;3
MAGN;24.860;231442.501;5.76825;0.39724;-44.91267;3
LIGH;24.864;231442.505;42344.0;3
SOUN;24.870;163.79;0.00500;47.96
ACCE;24.873;231442.511;5.60243;-2.00155;8.66701;3
LIGH;24.874;231442.515;41396.0;3
ACCE;24.878;231442.518;5.60243;-1.89621;8.65743;3
MAGN;24.880;231442.521;4.76790;-2.04865;-44.33770;3
LIGH;24.884;231442.525;64077.0;3
ACCE;24.891;231442.531;5.95677;-1.97282;8.98304;3
LIGH;24.894;231442.535;64077.0;3
ACCE;24.899;231442.538;6.11000;-1.93451;9.15543;3
MAGN;24.900;231442.541;4.76790;-2.04865;-44.33770;3
LIGH;24.904;231442.545;64077.0;3
ACCE;24.911;231442.551;6.20577;-1.86748;9.22246;3
LIGH;24.914;231442.555;64077.0;3
ACCE;24.918;231442.558;6.26323;-1.82917;9.31823;3
MAGN;24.920;231442.561;4.76790;-2.04865;-44.33770;3
LIGH;24.924;231442.565;64077.0;3
ACCE;24.931;231442.571;6.29196;-1.68552;8.97347;3
LIGH;24.934;231442.575;64077.0;3
ACCE;24.938;231442.578;6.39731;-1.52271;9.05966;3
MAGN;24.940;231442.581;2.87928;-5.53297;-44.60961;3
LIGH;24.944;231442.585;70885.0;3
ACCE;24.948;231442.588;6.50265;-1.22583;9.39485;3
LIGH;24.954;231442.595;70885.0;3
MAGN;24.959;231442.600;2.87928;-5.53297;-44.60961;3
ACCE;24.961;231442.601;6.78038;-1.02472;10.38126;3
LIGH;24.964;231442.605;70885.0;3
ACCE;24.968;231442.608;6.96234;-1.19710;10.24718;3
LIGH;24.974;231442.615;70885.0;3
ACCE;24.978;231442.618;7.05811;-1.16837;9.95030;3
MAGN;24.980;231442.621;2.87928;-5.53297;-44.60961;3
LIGH;24.984;231442.625;70885.0;3
ACCE;24.988;231442.628;7.04853;-0.95768;9.40442;3
LIGH;24.994;231442.635;70885.0;3
MAGN;24.999;231442.640;-1.34186;-11.17189;-42.22675;3
ACCE;25.001;231442.641;7.04853;-0.31603;8.59997;3
LIGH;25.004;231442.645;150000.0;3
ACCE;25.017;231442.650;7.20176;-0.31603;8.00621;3
MAGN;25.020;231442.661;-1.34186;-11.17189;-42.22675;3
ACCE;25.022;231442.661;7.42203;0.18196;7.34541;3
LIGH;25.023;231442.664;150000.0;3
LIGH;25.026;231442.667;150000.0;3
ACCE;25.028;231442.668;7.48906;0.46926;6.22492;3
LIGH;25.034;231442.676;150000.0;3
MAGN;25.039;231442.680;-1.34186;-11.17189;-42.22675;3
ACCE;25.041;231442.681;7.77637;2.02071;4.09887;3
LIGH;25.044;231442.685;150000.0;3
ACCE;25.052;231442.688;7.75721;2.56658;3.32315;3
ACCE;25.063;231442.701;7.46991;3.68707;3.36146;3
MAGN;25.065;231442.704;-6.55546;-18.69250;-37.51128;3
LIGH;25.067;231442.708;150000.0;3
ACCE;25.069;231442.708;7.46991;3.68707;3.36146;3
LIGH;25.071;231442.712;150000.0;3
LIGH;25.074;231442.716;150000.0;3
MAGN;25.079;231442.720;-6.55546;-18.69250;-37.51128;3
ACCE;25.081;231442.721;7.29753;4.02226;3.67749;3
LIGH;25.086;231442.727;150000.0;3
WIFI;25.087;231442.650;WAP130;20:17:FF:FF:F1:30;-70
WIFI;25.087;231442.650;WAP123;20:17:FF:FF:F1:23;-70
WIFI;25.087;231442.650;WAP129;20:17:FF:FF:F1:29;-66
WIFI;25.087;231442.650;WAP114;20:17:FF:FF:F1:14;-70
WIFI;25.087;231442.650;WAP122;20:17:FF:FF:F1:22;-66
WIFI;25.087;231442.650;WAP318;20:17:FF:FF:F3:18;-73
WIFI;25.087;231442.650;WAP108;20:17:FF:FF:F1:08;-79
WIFI;25.087;231442.650;WAP312;20:17:FF:FF:F3:12;-78
WIFI;25.087;231442.650;WAP067;20:17:FF:FF:F0:67;-79
WIFI;25.087;231442.650;WAP015;20:17:FF:FF:F0:15;-80
WIFI;25.087;231442.650;WAP070;20:17:FF:FF:F0:70;-86
WIFI;25.087;231442.650;WAP280;20:17:FF:FF:F2:80;-89
WIFI;25.087;231442.650;WAP180;20:17:FF:FF:F1:80;-81
WIFI;25.087;231442.650;WAP012;20:17:FF:FF:F0:12;-80
WIFI;25.087;231442.650;WAP211;20:17:FF:FF:F2:11;-90
WIFI;25.087;231442.650;WAP181;20:17:FF:FF:F1:81;-90
WIFI;25.087;231442.650;WAP022;20:17:FF:FF:F0:22;-89
WIFI;25.087;231442.650;WAP141;20:17:FF:FF:F1:41;-92
WIFI;25.087;231442.650;WAP281;20:17:FF:FF:F2:81;-81
WIFI;25.087;231442.650;WAP165;20:17:FF:FF:F1:65;-81
WIFI;25.087;231442.650;WAP126;20:17:FF:FF:F1:26;-89
WIFI;25.087;231442.650;WAP124;20:17:FF:FF:F1:24;-90
WIFI;25.087;231442.650;WAP320;20:17:FF:FF:F3:20;-91
ACCE;25.108;231442.729;7.22091;3.94564;3.73495;3
LIGH;25.109;231442.740;150000.0;3
MAGN;25.109;231442.741;-6.55546;-18.69250;-37.51128;3
ACCE;25.109;231442.740;6.86657;3.39977;2.79643;3
ACCE;25.110;231442.748;6.80911;3.52426;2.20267;3
LIGH;25.110;231442.751;150000.0;3
LIGH;25.116;231442.755;150000.0;3
ACCE;25.126;231442.760;6.93361;4.71179;1.30245;3
MAGN;25.128;231442.769;-9.15393;-27.36175;-31.56063;3
ACCE;25.129;231442.768;6.93361;4.71179;1.30245;3
LIGH;25.131;231442.773;88272.0;3
LIGH;25.134;231442.776;88272.0;3
ACCE;25.138;231442.778;6.80911;5.42047;0.83318;3
LIGH;25.144;231442.785;88272.0;3
ACCE;25.149;231442.788;6.10043;6.17704;-0.00958;3
MAGN;25.150;231442.791;-9.15393;-27.36175;-31.56063;3
LIGH;25.154;231442.795;88272.0;3
ACCE;25.160;231442.800;5.93762;6.35900;-0.24900;3
LIGH;25.164;231442.805;88272.0;3
ACCE;25.169;231442.808;5.80354;6.57927;-0.21069;3
MAGN;25.170;231442.811;-9.15393;-27.36175;-31.56063;3
LIGH;25.174;231442.815;88272.0;3
ACCE;25.180;231442.820;5.76524;6.86657;-0.80445;3
LIGH;25.184;231442.825;107958.0;3
ACCE;25.189;231442.828;6.01423;6.89530;-1.26414;3
MAGN;25.190;231442.831;-9.19192;-34.45765;-24.23948;3
LIGH;25.194;231442.835;58747.0;3
ACCE;25.200;231442.840;6.25365;7.09641;-1.77171;3
LIGH;25.204;231442.845;58747.0;3
ACCE;25.210;231442.848;6.26323;7.32626;-1.93451;3
MAGN;25.210;231442.851;-9.19192;-34.45765;-24.23948;3
LIGH;25.214;231442.855;58747.0;3
ACCE;25.221;231442.861;6.10043;7.77637;-2.35589;3
LIGH;25.224;231442.865;58747.0;3
ACCE;25.229;231442.868;6.12916;7.90087;-2.45166;3
MAGN;25.230;231442.871;-9.19192;-34.45765;-24.23948;3
LIGH;25.234;231442.875;58747.0;3
ACCE;25.241;231442.881;5.84185;7.95833;-2.69108;3
LIGH;25.244;231442.885;58747.0;3
ACCE;25.248;231442.888;5.60243;7.91044;-2.67193;3
MAGN;25.250;231442.891;-6.27084;-38.69365;-18.11484;3
LIGH;25.254;231442.895;45303.0;3
ACCE;25.260;231442.901;5.62159;7.98706;-2.23140;3
LIGH;25.264;231442.905;45303.0;3
ACCE;25.268;231442.908;5.34386;8.14986;-2.18351;3
MAGN;25.270;231442.911;-6.27084;-38.69365;-18.11484;3
LIGH;25.274;231442.915;45303.0;3
ACCE;25.281;231442.921;4.94163;8.32224;-2.22182;3
LIGH;25.284;231442.925;45303.0;3
ACCE;25.289;231442.928;4.68306;8.50420;-2.00155;3
MAGN;25.290;231442.931;-6.27084;-38.69365;-18.11484;3
LIGH;25.294;231442.935;45303.0;3
ACCE;25.298;231442.938;4.71179;8.37013;-2.02071;3
GNSS;25.306;1491899724.000;39.993869;-0.073807;133.000;0.000;3.0;0.0;23;10
LIGH;25.316;231442.947;45303.0;3
ACCE;25.316;231442.948;4.90333;7.87214;-1.97282;3
MAGN;25.320;231442.952;-2.49915;-41.14758;-14.54574;3
LIGH;25.322;231442.958;56123.0;3
ACCE;25.326;231442.958;5.35344;7.86256;-1.45567;3
LIGH;25.328;231442.966;56123.0;3
GNSS;25.328;1491899724.000;39.993869;-0.073807;133.000;0.000;3.0;0.0;23;10
ACCE;25.331;231442.968;5.68862;7.87214;-1.04387;3
MAGN;25.332;231442.971;-2.49915;-41.14758;-14.54574;3
SOUN;25.333;153.59;0.00469;47.40
LIGH;25.336;231442.976;56123.0;3
ACCE;25.341;231442.981;5.66947;7.90087;-0.80445;3
LIGH;25.344;231442.986;56123.0;3
ACCE;25.350;231442.988;5.43963;7.92960;-0.60334;3
MAGN;25.351;231442.991;-2.49915;-41.14758;-14.54574;3
LIGH;25.354;231442.995;56123.0;3
ACCE;25.361;231443.001;5.18105;7.89129;-0.50757;3
LIGH;25.364;231443.005;56123.0;3
ACCE;25.369;231443.008;4.94163;7.76679;-0.29688;3
MAGN;25.370;231443.011;1.35418;-42.47306;-12.17426;3
LIGH;25.374;231443.015;69672.0;3
ACCE;25.381;231443.021;4.94163;7.77637;0.15323;3
LIGH;25.384;231443.025;69672.0;3
ACCE;25.388;231443.028;4.89375;7.89129;0.63207;3
MAGN;25.390;231443.031;1.35418;-42.47306;-12.17426;3
LIGH;25.394;231443.035;69672.0;3
ACCE;25.401;231443.041;4.75967;7.95833;0.66080;3
LIGH;25.404;231443.045;69672.0;3
ACCE;25.409;231443.048;5.03740;7.90087;0.10534;3
MAGN;25.410;231443.051;1.35418;-42.47306;-12.17426;3
LIGH;25.414;231443.055;69672.0;3
ACCE;25.421;231443.061;4.99909;8.15944;-0.20111;3
LIGH;25.424;231443.065;69672.0;3
ACCE;25.429;231443.068;4.95121;8.37013;-0.31603;3
MAGN;25.430;231443.071;4.46844;-42.64003;-9.98090;3
LIGH;25.434;231443.075;74862.0;3
ACCE;25.441;231443.081;5.03740;8.51378;-0.22984;3
LIGH;25.444;231443.085;74862.0;3
ACCE;25.449;231443.088;4.85544;8.55209;0.01915;3
MAGN;25.450;231443.091;4.46844;-42.64003;-9.98090;3
LIGH;25.454;231443.095;74862.0;3
ACCE;25.458;231443.098;4.64475;8.46590;0.00958;3
LIGH;25.464;231443.105;74862.0;3
ACCE;25.469;231443.108;4.58729;8.16902;0.27773;3
MAGN;25.470;231443.111;4.46844;-42.64003;-9.98090;3
LIGH;25.474;231443.115;74862.0;3
ACCE;25.481;231443.121;4.61602;7.82425;1.40779;3
LIGH;25.484;231443.125;74862.0;3
ACCE;25.488;231443.128;4.62560;7.78594;2.03986;3
MAGN;25.489;231443.131;6.17273;-43.16217;-8.42260;3
LIGH;25.494;231443.135;83544.0;3
ACCE;25.501;231443.141;4.54898;7.71891;2.36547;3
LIGH;25.504;231443.145;83544.0;3
ACCE;25.509;231443.148;4.59687;7.64229;2.54743;3
MAGN;25.510;231443.151;6.17273;-43.16217;-8.42260;3
LIGH;25.514;231443.155;83544.0;3
ACCE;25.521;231443.161;4.53941;7.87214;2.24097;3
LIGH;25.524;231443.165;83544.0;3
ACCE;25.529;231443.168;4.43406;8.04452;1.92494;3
MAGN;25.530;231443.171;6.17273;-43.16217;-8.42260;3
LIGH;25.534;231443.175;83544.0;3
ACCE;25.541;231443.181;4.32872;8.04452;1.64721;3
LIGH;25.544;231443.185;83544.0;3
ACCE;25.549;231443.188;4.36702;7.93917;1.99198;3
MAGN;25.550;231443.191;7.04216;-42.79010;-7.61509;3
LIGH;25.554;231443.195;84792.0;3
ACCE;25.561;231443.201;4.45322;7.60398;2.78685;3
LIGH;25.564;231443.205;85624.0;3
ACCE;25.569;231443.208;4.47237;7.56568;3.20823;3
MAGN;25.570;231443.211;7.04216;-42.79010;-7.61509;3
LIGH;25.574;231443.215;85624.0;3
ACCE;25.581;231443.221;4.48195;7.49864;3.24654;3
LIGH;25.584;231443.225;85624.0;3
ACCE;25.588;231443.228;4.45322;7.46033;3.38061;3
MAGN;25.590;231443.231;7.04216;-42.79010;-7.61509;3
LIGH;25.594;231443.235;85624.0;3
ACCE;25.598;231443.238;4.46279;7.52737;3.33273;3
LIGH;25.604;231443.245;85624.0;3
MAGN;25.609;231443.250;7.09148;-42.81309;-7.78324;3
ACCE;25.611;231443.251;4.55856;7.78594;3.39019;3
LIGH;25.614;231443.255;85624.0;3
ACCE;25.618;231443.258;4.55856;7.71891;3.27527;3
LIGH;25.624;231443.265;79613.0;3
ACCE;25.628;231443.268;4.52025;7.61356;3.27527;3
MAGN;25.630;231443.271;7.09148;-42.81309;-7.78324;3
LIGH;25.634;231443.275;79613.0;3
ACCE;25.638;231443.278;4.37660;7.76679;3.50511;3
LIGH;25.644;231443.285;79613.0;3
MAGN;25.649;231443.290;7.09148;-42.81309;-7.78324;3
ACCE;25.651;231443.291;4.35745;7.58483;3.74453;3
LIGH;25.654;231443.295;79613.0;3
ACCE;25.658;231443.298;4.27126;7.36456;3.92649;3
LIGH;25.664;231443.305;79613.0;3
MAGN;25.669;231443.310;7.00351;-42.61665;-6.79674;3
ACCE;25.671;231443.311;4.29041;7.24007;4.60644;3
LIGH;25.674;231443.315;79613.0;3
ACCE;25.678;231443.318;4.29041;7.18261;4.68306;3
LIGH;25.684;231443.325;62042.0;3
MAGN;25.689;231443.330;7.00351;-42.61665;-6.79674;3
ACCE;25.691;231443.331;4.39575;7.08684;4.77883;3
LIGH;25.694;231443.335;62042.0;3
ACCE;25.698;231443.338;4.38618;7.05811;4.65433;3
LIGH;25.704;231443.345;62042.0;3
MAGN;25.709;231443.350;7.00351;-42.61665;-6.79674;3
ACCE;25.711;231443.351;4.29999;7.30710;4.31914;3
LIGH;25.714;231443.355;62042.0;3
ACCE;25.718;231443.358;4.16591;7.35499;4.14676;3
LIGH;25.724;231443.365;62042.0;3
MAGN;25.729;231443.370;7.09079;-42.49694;-6.43139;3
ACCE;25.731;231443.371;4.06057;7.43160;4.14676;3
LIGH;25.734;231443.375;62042.0;3
ACCE;25.738;231443.378;3.92649;7.44118;4.06057;3
LIGH;25.744;231443.385;53638.0;3
MAGN;25.749;231443.390;7.09079;-42.49694;-6.43139;3
ACCE;25.751;231443.391;3.64876;7.34541;4.24253;3
LIGH;25.754;231443.395;53638.0;3
ACCE;25.758;231443.398;3.59130;7.34541;4.49152;3
LIGH;25.764;231443.405;53638.0;3
MAGN;25.769;231443.410;7.09079;-42.49694;-6.43139;3
ACCE;25.771;231443.411;3.53384;7.24964;4.82671;3
LIGH;25.774;231443.415;53638.0;3
ACCE;25.778;231443.418;3.62961;7.02938;4.97994;3
LIGH;25.784;231443.425;53638.0;3
ACCE;25.788;231443.428;3.69665;6.83784;5.16190;3
MAGN;25.794;231443.435;6.81419;-43.11283;-6.77109;3
LIGH;25.797;231443.439;53638.0;3
ACCE;25.798;231443.438;3.95522;6.89530;4.97036;3
LIGH;25.804;231443.446;48343.0;3
MAGN;25.809;231443.450;6.81419;-43.11283;-6.77109;3
ACCE;25.811;231443.451;3.94564;6.96234;4.95121;3
LIGH;25.814;231443.455;48343.0;3
ACCE;25.818;231443.458;3.94564;7.01022;4.69264;3
LIGH;25.824;231443.465;48343.0;3
MAGN;25.829;231443.470;6.81419;-43.11283;-6.77109;3
ACCE;25.831;231443.471;3.84988;6.96234;4.65433;3
LIGH;25.834;231443.475;48343.0;3
ACCE;25.838;231443.478;3.71580;6.96234;4.52983;3
LIGH;25.844;231443.485;48343.0;3
MAGN;25.849;231443.490;6.68925;-43.25195;-7.82014;3
ACCE;25.851;231443.491;3.54342;6.94318;4.44364;3
LIGH;25.854;231443.495;48343.0;3
ACCE;25.858;231443.498;3.40934;6.80911;4.28083;3
SOUN;25.862;176.56;0.00539;48.61
LIGH;25.865;231443.505;47476.0;3
MAGN;25.869;231443.510;6.68925;-43.25195;-7.82014;3
ACCE;25.871;231443.511;3.29442;6.37815;4.99909;3
LIGH;25.874;231443.515;45107.0;3
ACCE;25.878;231443.518;3.30400;6.29196;5.50666;3
LIGH;25.884;231443.525;45107.0;3
MAGN;25.889;231443.530;6.68925;-43.25195;-7.82014;3
ACCE;25.891;231443.531;3.25611;6.43561;5.88016;3
LIGH;25.894;231443.535;45107.0;3
ACCE;25.898;231443.538;3.20823;6.50265;5.75566;3
LIGH;25.904;231443.545;45107.0;3
MAGN;25.909;231443.550;6.49242;-43.04614;-9.14240;3
ACCE;25.911;231443.551;3.16992;6.33027;5.33428;3
LIGH;25.914;231443.555;45107.0;3
ACCE;25.918;231443.558;3.11246;6.31112;5.12359;3
LIGH;25.924;231443.565;45107.0;3
MAGN;25.929;231443.570;6.49242;-43.04614;-9.14240;3
ACCE;25.931;231443.571;3.07416;6.16746;5.14275;3
LIGH;25.934;231443.576;41951.0;3
ACCE;25.938;231443.578;3.07416;6.16746;5.14275;3
LIGH;25.944;231443.585;41951.0;3
ACCE;25.949;231443.588;3.01669;6.09085;5.75566;3
MAGN;25.950;231443.591;6.49242;-43.04614;-9.14240;3
LIGH;25.954;231443.595;41951.0;3
ACCE;25.958;231443.598;2.91135;6.15789;5.92804;3
LIGH;25.964;231443.605;41951.0;3
MAGN;25.969;231443.610;6.76831;-43.05553;-10.66783;3
ACCE;25.971;231443.611;2.71981;6.06212;5.71735;3
LIGH;25.974;231443.615;41951.0;3
ACCE;25.978;231443.618;2.53785;5.94720;5.74608;3
LIGH;25.984;231443.625;41951.0;3
MAGN;25.989;231443.630;6.76831;-43.05553;-10.66783;3
ACCE;25.991;231443.631;2.44209;5.78439;5.84185;3
LIGH;25.994;231443.635;46713.0;3
ACCE;25.998;231443.638;2.54743;5.40132;5.85143;3
LIGH;26.004;231443.645;46713.0;3
MAGN;26.009;231443.650;6.76831;-43.05553;-10.66783;3
ACCE;26.011;231443.651;2.59531;5.02782;6.77080;3
LIGH;26.014;231443.655;46713.0;3
ACCE;26.018;231443.658;2.55701;4.90333;7.13472;3
LIGH;26.024;231443.665;46713.0;3
MAGN;26.029;231443.670;7.57359;-41.78163;-12.86931;3
ACCE;26.031;231443.671;2.26013;4.94163;7.25922;3
LIGH;26.035;231443.676;46713.0;3
ACCE;26.038;231443.678;2.07817;4.65433;7.01022;3
LIGH;26.044;231443.685;46713.0;3
MAGN;26.050;231443.690;7.57359;-41.78163;-12.86931;3
ACCE;26.052;231443.691;2.13563;3.70622;7.53695;3
LIGH;26.057;231443.696;27073.0;3
ACCE;26.058;231443.698;2.07817;3.63919;7.76679;3
LIGH;26.064;231443.705;27073.0;3
MAGN;26.069;231443.710;7.57359;-41.78163;-12.86931;3
ACCE;26.071;231443.711;1.93451;3.51469;8.34140;3
LIGH;26.074;231443.716;27073.0;3
ACCE;26.078;231443.718;1.85790;3.46680;8.82024;3
LIGH;26.084;231443.725;27073.0;3
MAGN;26.089;231443.730;8.94669;-38.85654;-17.09216;3
ACCE;26.091;231443.731;1.61848;3.37104;9.04051;3
LIGH;26.094;231443.735;27073.0;3
ACCE;26.098;231443.738;1.46525;3.26569;8.59997;3
LIGH;26.105;231443.745;27073.0;3
ACCE;26.109;231443.748;1.42694;3.05500;8.25521;3
MAGN;26.110;231443.751;8.94669;-38.85654;-17.09216;3
LIGH;26.114;231443.755;26079.0;3
ACCE;26.118;231443.758;1.35033;2.66235;7.77637;3
LIGH;26.124;231443.765;26079.0;3
MAGN;26.129;231443.770;8.94669;-38.85654;-17.09216;3
ACCE;26.131;231443.771;1.19710;1.35991;8.12113;3
LIGH;26.134;231443.775;26079.0;3
ACCE;26.138;231443.778;1.94409;1.13006;8.70532;3
LIGH;26.144;231443.785;26079.0;3
MAGN;26.149;231443.790;12.15413;-34.70739;-22.95375;3
ACCE;26.151;231443.791;2.52828;1.22583;9.46189;3
LIGH;26.154;231443.795;26079.0;3
ACCE;26.158;231443.798;2.61447;1.19710;9.62469;3
LIGH;26.164;231443.805;26079.0;3
MAGN;26.169;231443.810;12.15413;-34.70739;-22.95375;3
ACCE;26.171;231443.811;2.58574;-0.08619;9.27993;3
LIGH;26.174;231443.815;27593.0;3
ACCE;26.178;231443.818;2.69108;-0.53630;8.97347;3
LIGH;26.184;231443.825;41419.0;3
MAGN;26.189;231443.830;12.15413;-34.70739;-22.95375;3
ACCE;26.191;231443.831;2.81558;-0.71826;9.19373;3
LIGH;26.194;231443.835;41419.0;3
ACCE;26.198;231443.838;2.92093;-0.76614;9.51935;3
LIGH;26.204;231443.845;41419.0;3
MAGN;26.209;231443.850;14.92874;-26.78792;-29.92488;3
ACCE;26.211;231443.851;3.49553;-2.14520;9.52892;3
LIGH;26.214;231443.856;41419.0;3
ACCE;26.218;231443.858;3.39019;-2.55701;9.14585;3
LIGH;26.224;231443.865;41419.0;3
ACCE;26.229;231443.868;3.24654;-2.67193;9.15543;3
MAGN;26.230;231443.871;14.92874;-26.78792;-29.92488;3
LIGH;26.234;231443.875;41419.0;3
ACCE;26.241;231443.881;3.80199;-3.18908;9.41400;3
LIGH;26.244;231443.885;34252.0;3
ACCE;26.248;231443.888;4.19464;-3.66792;9.85453;3
MAGN;26.250;231443.891;14.92874;-26.78792;-29.92488;3
LIGH;26.254;231443.895;34252.0;3
ACCE;26.261;231443.901;4.68306;-4.05099;9.91199;3
LIGH;26.264;231443.905;34252.0;3
ACCE;26.268;231443.908;4.93206;-3.93607;9.71088;3
MAGN;26.270;231443.911;13.93692;-15.98416;-37.38263;3
LIGH;26.274;231443.915;34252.0;3
ACCE;26.278;231443.918;5.08528;-3.37104;8.98304;3
LIGH;26.289;231443.929;34252.0;3
ACCE;26.292;231443.930;6.27281;-3.56257;7.96790;3
MAGN;26.293;231443.933;13.93692;-15.98416;-37.38263;3
LIGH;26.297;231443.937;34252.0;3
ACCE;26.302;231443.941;6.60800;-3.86903;7.90087;3
LIGH;26.309;231443.947;22588.0;3
ACCE;26.310;231443.948;6.56011;-4.03184;7.99663;3
SOUN;26.310;200.33;0.00611;49.71
GNSS;26.313;1491899725.000;39.993869;-0.073805;133.000;0.000;3.0;0.0;23;9
MAGN;26.322;231443.960;10.23985;-6.39146;-42.73959;3
ACCE;26.324;231443.962;6.62715;-4.59687;8.30309;3
LIGH;26.326;231443.966;22588.0;3
ACCE;26.332;231443.968;6.88572;-5.10444;8.00621;3
LIGH;26.340;231443.971;22588.0;3
LIGH;26.341;231443.981;22588.0;3
ACCE;26.342;231443.979;7.16345;-5.49709;7.91044;3
MAGN;26.343;231443.982;10.23985;-6.39146;-42.73959;3
GNSS;26.344;1491899725.000;39.993869;-0.073805;133.000;0.000;3.0;0.0;23;9
LIGH;26.346;231443.987;22588.0;3
ACCE;26.348;231443.988;7.18261;-5.72693;7.57525;3
LIGH;26.355;231443.996;22588.0;3
MAGN;26.359;231444.000;10.23985;-6.39146;-42.73959;3
ACCE;26.360;231444.001;8.06367;-5.98550;6.77080;3
LIGH;26.364;231444.005;13374.0;3
ACCE;26.368;231444.008;8.89685;-5.60243;6.45477;3
LIGH;26.374;231444.015;13374.0;3
MAGN;26.379;231444.020;3.25296;4.30786;-44.15715;3
ACCE;26.380;231444.020;9.51935;-4.80756;6.16746;3
LIGH;26.384;231444.025;13374.0;3
ACCE;26.388;231444.028;9.75877;-3.96480;5.48751;3
LIGH;26.394;231444.035;13374.0;3
MAGN;26.399;231444.040;3.25296;4.30786;-44.15715;3
ACCE;26.400;231444.040;9.90242;-3.42850;4.74052;3
LIGH;26.404;231444.045;13374.0;3
ACCE;26.408;231444.048;9.96946;-3.47638;4.38618;3
LIGH;26.414;231444.055;13374.0;3
MAGN;26.418;231444.060;3.25296;4.30786;-44.15715;3
ACCE;26.420;231444.060;10.24718;-3.44765;4.17549;3
LIGH;26.424;231444.065;3780.0;3
ACCE;26.428;231444.068;10.74518;-3.49553;3.82115;3
LIGH;26.434;231444.075;3780.0;3
ACCE;26.439;231444.078;11.87524;-3.58173;3.94564;3
MAGN;26.440;231444.081;-6.35541;12.88803;-42.17912;3
LIGH;26.444;231444.085;3780.0;3
ACCE;26.448;231444.088;12.39239;-3.53384;3.76368;3
LIGH;26.454;231444.095;3780.0;3
MAGN;26.459;231444.100;-6.35541;12.88803;-42.17912;3
ACCE;26.461;231444.101;13.56076;-3.96480;3.34231;3
LIGH;26.464;231444.105;3780.0;3
ACCE;26.468;231444.108;13.79060;-4.36702;3.28484;3
LIGH;26.474;231444.115;3780.0;3
MAGN;26.479;231444.120;-6.35541;12.88803;-42.17912;3
ACCE;26.481;231444.121;13.53203;-4.05099;3.29442;3
LIGH;26.484;231444.125;2080.0;3
ACCE;26.488;231444.128;13.19684;-3.33273;2.64320;3
LIGH;26.494;231444.135;2080.0;3
MAGN;26.499;231444.140;-15.40149;17.03619;-38.62290;3
ACCE;26.501;231444.141;12.28704;-0.55545;3.07416;3
LIGH;26.504;231444.145;2080.0;3
ACCE;26.508;231444.148;11.78905;0.33519;2.31759;3
LIGH;26.514;231444.155;2080.0;3
MAGN;26.519;231444.160;-15.40149;17.03619;-38.62290;3
ACCE;26.521;231444.161;11.51132;0.74699;1.69509;3
LIGH;26.524;231444.165;2080.0;3
ACCE;26.528;231444.168;11.39640;1.10133;1.45567;3
LIGH;26.534;231444.175;2080.0;3
MAGN;26.539;231444.180;-15.40149;17.03619;-38.62290;3
ACCE;26.541;231444.181;11.46344;2.37505;2.00155;3
LIGH;26.544;231444.185;2080.0;3
ACCE;26.548;231444.188;11.58794;2.97839;2.06859;3
LIGH;26.554;231444.195;1849.0;3
MAGN;26.559;231444.200;-24.86046;15.23867;-35.68742;3
ACCE;26.561;231444.201;11.62624;3.49553;2.09732;3
LIGH;26.564;231444.206;1849.0;3
ACCE;26.568;231444.208;11.57836;3.97437;1.95367;3
LIGH;26.574;231444.215;1849.0;3
MAGN;26.579;231444.220;-24.86046;15.23867;-35.68742;3
ACCE;26.581;231444.221;11.23359;4.96079;1.81959;3
LIGH;26.584;231444.225;1849.0;3
ACCE;26.588;231444.228;10.97502;5.55455;1.38864;3
LIGH;26.594;231444.235;1849.0;3
ACCE;26.598;231444.238;10.64941;6.23450;1.10133;3
MAGN;26.600;231444.241;-24.86046;15.23867;-35.68742;3
LIGH;26.604;231444.245;1849.0;3
ACCE;26.608;231444.248;10.35253;6.86657;0.90022;3
LIGH;26.614;231444.255;1849.0;3
MAGN;26.619;231444.260;-32.26016;5.71631;-31.04262;3
ACCE;26.621;231444.261;9.55765;8.51378;0.57461;3
LIGH;26.624;231444.265;1849.0;3
ACCE;26.628;231444.268;8.66701;9.68215;0.23942;3
LIGH;26.634;231444.275;1849.0;3
MAGN;26.639;231444.280;-32.26016;5.71631;-31.04262;3
ACCE;26.641;231444.281;7.82425;10.57279;0.32561;3
LIGH;26.644;231444.285;1849.0;3
ACCE;26.648;231444.288;7.52737;11.00375;-0.02873;3
LIGH;26.654;231444.295;1849.0;3
MAGN;26.659;231444.300;-32.26016;5.71631;-31.04262;3
ACCE;26.661;231444.301;6.72292;11.22402;-0.05746;3
LIGH;26.664;231444.305;1849.0;3
ACCE;26.668;231444.308;6.12916;11.08037;-0.17238;3
LIGH;26.674;231444.315;1953.0;3
MAGN;26.679;231444.320;-34.26326;-9.11731;-26.09058;3
ACCE;26.681;231444.321;5.75566;10.87925;-0.24900;3
LIGH;26.684;231444.325;1953.0;3
ACCE;26.688;231444.328;5.46836;10.47703;-0.28730;3
LIGH;26.694;231444.335;1953.0;3
MAGN;26.699;231444.340;-34.26326;-9.11731;-26.09058;3
ACCE;26.701;231444.341;4.12760;9.84496;0.99599;3
LIGH;26.704;231444.345;1953.0;3
ACCE;26.708;231444.348;3.65834;9.38527;1.62806;3
LIGH;26.714;231444.355;1953.0;3
MAGN;26.719;231444.360;-34.26326;-9.11731;-26.09058;3
ACCE;26.721;231444.361;3.48596;8.64786;2.51870;3
LIGH;26.724;231444.365;1953.0;3
ACCE;26.728;231444.368;3.01669;7.73806;3.04542;3
LIGH;26.734;231444.375;2219.0;3
MAGN;26.739;231444.380;-30.88914;-22.63169;-21.57094;3
ACCE;26.741;231444.381;1.78129;6.34942;4.69264;3
LIGH;26.744;231444.385;2219.0;3
ACCE;26.748;231444.388;2.09732;5.50666;5.20978;3
LIGH;26.754;231444.395;2219.0;3
ACCE;26.758;231444.398;2.33674;5.30555;6.70376;3
MAGN;26.760;231444.401;-30.88914;-22.63169;-21.57094;3
LIGH;26.764;231444.405;2219.0;3
ACCE;26.768;231444.408;1.33118;5.48751;6.15789;3
LIGH;26.774;231444.415;2219.0;3
MAGN;26.779;231444.420;-30.88914;-22.63169;-21.57094;3
ACCE;26.781;231444.421;-1.17795;5.50666;3.66792;3
LIGH;26.784;231444.425;2219.0;3
ACCE;26.788;231444.428;-1.23541;5.62159;3.25611;3
LIGH;26.794;231444.435;2577.0;3
MAGN;26.799;231444.440;-21.74442;-33.53764;-16.23132;3
ACCE;26.801;231444.441;-1.75256;5.90889;2.87304;3
LIGH;26.804;231444.445;2577.0;3
ACCE;26.808;231444.448;-2.23140;5.74608;2.54743;3
LIGH;26.814;231444.455;2577.0;3
MAGN;26.819;231444.460;-21.74442;-33.53764;-16.23132;3
ACCE;26.821;231444.461;-2.51870;5.06613;2.18351;3
LIGH;26.824;231444.465;2577.0;3
ACCE;26.828;231444.468;-2.68151;4.00311;2.04944;3
LIGH;26.834;231444.475;2577.0;3
MAGN;26.839;231444.480;-21.74442;-33.53764;-16.23132;3
ACCE;26.841;231444.481;-3.55300;1.81959;0.98641;3
LIGH;26.844;231444.485;2577.0;3
ACCE;26.848;231444.488;-4.48195;1.39821;0.81403;3
LIGH;26.854;231444.495;2358.0;3
MAGN;26.859;231444.500;-6.92752;-39.38405;-11.94911;3
SOUN;26.860;196.36;0.00599;49.53
ACCE;26.862;231444.501;-5.20978;1.02472;1.11091;3
LIGH;26.864;231444.505;3306.0;3
ACCE;26.868;231444.508;-5.54497;0.42138;0.98641;3
LIGH;26.874;231444.515;3306.0;3
ACCE;26.878;231444.518;-5.61201;-0.44053;0.77572;3
MAGN;26.880;231444.521;-6.92752;-39.38405;-11.94911;3
LIGH;26.884;231444.525;3306.0;3
ACCE;26.891;231444.531;-4.71179;-1.14922;0.22984;3
LIGH;26.894;231444.535;3306.0;3
ACCE;26.899;231444.538;-4.36702;-0.95768;-0.32561;3
MAGN;26.900;231444.541;-6.92752;-39.38405;-11.94911;3
LIGH;26.904;231444.545;3306.0;3
ACCE;26.911;231444.551;-4.30956;-1.03430;-1.69509;3
LIGH;26.914;231444.555;3306.0;3
ACCE;26.919;231444.558;-4.13718;-0.79487;-2.22182;3
MAGN;26.920;231444.561;9.15104;-39.57142;-5.15096;3
LIGH;26.924;231444.565;4323.0;3
ACCE;26.928;231444.568;-4.96079;-0.42138;-3.50511;3
LIGH;26.934;231444.575;4323.0;3
ACCE;26.939;231444.578;-6.35900;-0.20111;-4.71179;3
MAGN;26.940;231444.581;9.15104;-39.57142;-5.15096;3
LIGH;26.944;231444.585;4323.0;3
ACCE;26.951;231444.591;-7.06768;-1.36948;-4.01268;3
LIGH;26.954;231444.595;4323.0;3
ACCE;26.958;231444.598;-6.29196;-2.09732;-2.86347;3
MAGN;26.960;231444.601;9.15104;-39.57142;-5.15096;3
LIGH;26.964;231444.605;4323.0;3
ACCE;26.971;231444.611;-5.63116;-2.83473;-2.54743;3
LIGH;26.974;231444.615;4323.0;3
ACCE;26.979;231444.618;-4.63517;-3.20823;-2.53785;3
MAGN;26.980;231444.621;21.02083;-35.47213;3.14535;3
LIGH;26.984;231444.625;5999.0;3
ACCE;26.991;231444.631;-1.34075;-4.45322;-1.62806;3
LIGH;26.994;231444.635;5999.0;3
ACCE;26.999;231444.638;-0.33519;-5.42047;-1.40779;3
MAGN;27.000;231444.641;21.02083;-35.47213;3.14535;3
LIGH;27.004;231444.645;5999.0;3
ACCE;27.011;231444.651;-0.27773;-6.31112;-1.92494;3
LIGH;27.014;231444.655;5999.0;3
ACCE;27.019;231444.658;-0.94810;-6.42604;-1.92494;3
MAGN;27.020;231444.661;21.02083;-35.47213;3.14535;3
LIGH;27.024;231444.665;5999.0;3
ACCE;27.031;231444.671;-3.83072;-5.97593;-4.86502;3
LIGH;27.034;231444.675;5999.0;3
ACCE;27.038;231444.678;-5.10444;-5.70778;-6.47392;3
MAGN;27.040;231444.681;27.91241;-26.75756;11.56329;3
LIGH;27.044;231444.685;7294.0;3
ACCE;27.054;231444.691;-5.95677;-5.20021;-8.40844;3
LIGH;27.055;231444.696;7294.0;3
ACCE;27.058;231444.698;-6.41646;-4.28083;-9.17458;3
MAGN;27.063;231444.704;27.91241;-26.75756;11.56329;3
LIGH;27.066;231444.707;7294.0;3
ACCE;27.071;231444.711;-5.31513;-4.07972;-8.20732;3
LIGH;27.074;231444.715;7294.0;3
ACCE;27.078;231444.718;-3.86903;-5.43005;-7.12514;3
MAGN;27.080;231444.721;27.91241;-26.75756;11.56329;3
LIGH;27.084;231444.725;7294.0;3
ACCE;27.088;231444.728;-2.26013;-6.68461;-6.41646;3
LIGH;27.094;231444.735;7294.0;3
ACCE;27.100;231444.738;-1.18752;-7.28795;-6.02381;3
MAGN;27.100;231444.741;29.22578;-15.42477;19.21435;3
LIGH;27.104;231444.745;8034.0;3
ACCE;27.111;231444.751;-0.58419;-6.45477;-7.45076;3
LIGH;27.114;231444.755;8034.0;3
ACCE;27.119;231444.758;-0.64165;-5.69820;-8.43717;3
MAGN;27.120;231444.761;29.22578;-15.42477;19.21435;3
LIGH;27.124;231444.765;8034.0;3
ACCE;27.131;231444.771;-0.59376;-5.13317;-9.47146;3
LIGH;27.134;231444.775;8034.0;3
ACCE;27.139;231444.778;-0.77572;-4.81713;-9.94073;3
MAGN;27.140;231444.781;29.22578;-15.42477;19.21435;3
LIGH;27.144;231444.785;8034.0;3
ACCE;27.151;231444.791;-0.27773;-5.58328;-10.74518;3
LIGH;27.154;231444.795;8034.0;3
ACCE;27.159;231444.798;0.20111;-6.21535;-11.03248;3
MAGN;27.160;231444.801;24.71048;-4.57026;25.14754;3
LIGH;27.164;231444.805;7791.0;3
ACCE;27.171;231444.811;0.59376;-7.17303;-11.41555;3
LIGH;27.174;231444.815;8022.0;3
ACCE;27.178;231444.818;0.94810;-8.14986;-11.18571;3
MAGN;27.180;231444.821;24.71048;-4.57026;25.14754;3
LIGH;27.184;231444.825;8022.0;3
ACCE;27.191;231444.831;2.41336;-9.41400;-10.82179;3
LIGH;27.194;231444.836;8022.0;3
ACCE;27.198;231444.838;3.31358;-9.59596;-10.59195;3
MAGN;27.200;231444.841;24.71048;-4.57026;25.14754;3
LIGH;27.204;231444.845;8022.0;3
ACCE;27.211;231444.851;4.04141;-9.60554;-10.62068;3
LIGH;27.214;231444.855;8022.0;3
ACCE;27.218;231444.858;4.60644;-9.74919;-10.41957;3
MAGN;27.220;231444.861;18.29622;2.47583;29.29538;3
LIGH;27.224;231444.865;8022.0;3
ACCE;27.231;231444.871;5.35344;-10.65899;-9.10754;3
LIGH;27.234;231444.875;7710.0;3
ACCE;27.238;231444.878;5.75566;-11.41555;-8.82982;3
MAGN;27.240;231444.881;18.29622;2.47583;29.29538;3
LIGH;27.244;231444.885;7710.0;3
ACCE;27.248;231444.888;6.05254;-11.92312;-9.35654;3
LIGH;27.254;231444.895;7710.0;3
ACCE;27.258;231444.898;6.09085;-11.64540;-9.72046;3
MAGN;27.260;231444.901;18.29622;2.47583;29.29538;3
LIGH;27.264;231444.905;7710.0;3
ACCE;27.271;231444.911;6.21535;-10.29507;-11.38682;3
LIGH;27.274;231444.915;7710.0;3
ACCE;27.278;231444.918;6.42604;-9.63427;-12.15297;3
MAGN;27.280;231444.921;10.34490;3.38712;33.08543;3
LIGH;27.284;231444.925;7710.0;3
ACCE;27.291;231444.931;6.79953;-8.63828;-13.71399;3
LIGH;27.294;231444.935;7074.0;3
ACCE;27.298;231444.938;6.85699;-8.48505;-13.90552;3
SOUN;27.300;177.07;0.00540;48.63
MAGN;27.303;231444.943;10.34490;3.38712;33.08543;3
GNSS;27.309;1491899726.000;39.993870;-0.073804;133.000;0.000;3.0;0.0;23;10
ACCE;27.315;231444.948;6.86657;-8.73405;-13.60864;3
LIGH;27.320;231444.957;7074.0;3
GNSS;27.321;1491899726.000;39.993870;-0.073804;133.000;0.000;3.0;0.0;23;10
ACCE;27.324;231444.959;7.02938;-9.05966;-13.06276;3
MAGN;27.325;231444.964;10.34490;3.38712;33.08543;3
LIGH;27.328;231444.966;7074.0;3
ACCE;27.332;231444.968;7.17303;-8.96389;-12.19127;3
LIGH;27.333;231444.974;7074.0;3
LIGH;27.337;231444.978;7074.0;3
ACCE;27.340;231444.978;7.00065;-8.87770;-11.37725;3
MAGN;27.342;231444.982;0.71124;-2.82180;35.79563;3
LIGH;27.344;231444.986;7074.0;3
ACCE;27.348;231444.988;7.10599;-8.78193;-10.77391;3
LIGH;27.354;231444.995;5271.0;3
ACCE;27.358;231444.998;7.46033;-8.29351;-10.12268;3
MAGN;27.360;231445.001;0.71124;-2.82180;35.79563;3
LIGH;27.364;231445.005;5271.0;3
ACCE;27.371;231445.011;8.23605;-6.78996;-10.18972;3
LIGH;27.374;231445.015;5271.0;3
ACCE;27.378;231445.018;8.24563;-5.79397;-10.22803;3
MAGN;27.379;231445.021;0.71124;-2.82180;35.79563;3
LIGH;27.384;231445.025;5271.0;3
ACCE;27.391;231445.031;8.03494;-4.52983;-10.19930;3
LIGH;27.394;231445.035;5271.0;3
ACCE;27.398;231445.038;7.94875;-3.28484;-10.18015;3
MAGN;27.400;231445.041;-7.88885;-12.57205;36.44654;3
LIGH;27.404;231445.045;5271.0;3
ACCE;27.408;231445.048;7.94875;-2.04944;-10.34295;3
LIGH;27.414;231445.055;2797.0;3
ACCE;27.419;231445.058;7.75721;-0.73741;-11.18571;3
MAGN;27.420;231445.061;-7.88885;-12.57205;36.44654;3
LIGH;27.424;231445.065;2797.0;3
ACCE;27.431;231445.071;7.40287;-0.28730;-11.08037;3
LIGH;27.434;231445.075;2797.0;3
ACCE;27.439;231445.078;7.22091;0.37350;-10.25676;3
MAGN;27.440;231445.081;-7.88885;-12.57205;36.44654;3
LIGH;27.444;231445.085;2797.0;3
ACCE;27.451;231445.091;7.72848;1.74298;-8.75320;3
LIGH;27.454;231445.095;2797.0;3
ACCE;27.458;231445.098;7.75721;2.07817;-7.89129;3
MAGN;27.459;231445.101;-11.51021;-22.72549;34.02828;3
LIGH;27.464;231445.105;2797.0;3
ACCE;27.471;231445.111;8.09240;2.34632;-7.00065;3
LIGH;27.474;231445.115;2242.0;3
ACCE;27.478;231445.118;8.55209;2.80600;-5.87058;3
MAGN;27.479;231445.121;-11.51021;-22.72549;34.02828;3
LIGH;27.484;231445.125;2242.0;3
ACCE;27.491;231445.131;7.82425;2.87304;-6.15789;3
LIGH;27.494;231445.135;2242.0;3
ACCE;27.499;231445.138;7.28795;2.52828;-5.81312;3
MAGN;27.500;231445.141;-11.51021;-22.72549;34.02828;3
LIGH;27.504;231445.145;2242.0;3
ACCE;27.508;231445.148;7.25922;2.18351;-4.56814;3
LIGH;27.514;231445.155;2242.0;3
MAGN;27.519;231445.160;-11.26702;-32.02153;26.95724;3
ACCE;27.521;231445.161;7.65187;1.88663;-1.45567;3
LIGH;27.524;231445.165;2242.0;3
ACCE;27.528;231445.168;7.58483;2.30801;-0.42138;3
LIGH;27.534;231445.175;2242.0;3
MAGN;27.539;231445.180;-11.26702;-32.02153;26.95724;3
ACCE;27.541;231445.181;7.31668;3.06458;0.41180;3
LIGH;27.544;231445.185;13802.0;3
ACCE;27.549;231445.188;7.13472;3.74453;0.63207;3
LIGH;27.554;231445.195;13802.0;3
MAGN;27.559;231445.200;-11.26702;-32.02153;26.95724;3
ACCE;27.561;231445.201;6.98149;4.84586;1.24498;3
LIGH;27.564;231445.205;13802.0;3
ACCE;27.568;231445.208;6.69419;5.42047;1.20668;3
LIGH;27.574;231445.215;13802.0;3
ACCE;27.579;231445.218;6.30154;5.92804;1.05345;3
MAGN;27.580;231445.221;-9.05539;-38.17888;16.47609;3
LIGH;27.584;231445.225;13802.0;3
ACCE;27.588;231445.228;5.83228;6.17704;0.62249;3
LIGH;27.594;231445.235;13802.0;3
MAGN;27.599;231445.240;-9.05539;-38.17888;16.47609;3
ACCE;27.601;231445.241;4.80756;6.06212;1.13964;3
LIGH;27.604;231445.245;47083.0;3
ACCE;27.608;231445.248;4.06057;5.84185;1.55144;3
LIGH;27.614;231445.255;47083.0;3
MAGN;27.619;231445.260;-9.05539;-38.17888;16.47609;3
ACCE;27.621;231445.261;3.28484;5.54497;2.26970;3
LIGH;27.624;231445.265;47083.0;3
ACCE;27.628;231445.268;2.87304;4.71179;2.66235;3
LIGH;27.634;231445.275;47083.0;3
MAGN;27.639;231445.280;-3.76387;-40.26561;5.42507;3
ACCE;27.641;231445.281;2.58574;3.31358;4.55856;3
LIGH;27.644;231445.285;47083.0;3
ACCE;27.648;231445.288;2.70066;3.06458;5.78439;3
LIGH;27.654;231445.295;47083.0;3
MAGN;27.659;231445.300;-3.76387;-40.26561;5.42507;3
ACCE;27.661;231445.301;3.07416;2.85389;6.85699;3
LIGH;27.664;231445.305;47002.0;3
ACCE;27.668;231445.308;3.43807;2.65278;7.59441;3
LIGH;27.674;231445.315;47002.0;3
MAGN;27.679;231445.320;-3.76387;-40.26561;5.42507;3
ACCE;27.681;231445.321;3.49553;2.82516;8.36055;3
LIGH;27.684;231445.325;47002.0;3
ACCE;27.688;231445.328;3.41892;2.87304;8.24563;3
LIGH;27.694;231445.335;47002.0;3
MAGN;27.699;231445.340;-0.04589;-39.34505;-4.49504;3
ACCE;27.701;231445.341;3.32315;2.82516;8.14986;3
LIGH;27.704;231445.345;47002.0;3
ACCE;27.708;231445.348;3.21781;2.79643;7.92002;3
LIGH;27.714;231445.355;47002.0;3
MAGN;27.719;231445.360;-0.04589;-39.34505;-4.49504;3
ACCE;27.721;231445.361;2.77727;3.35188;8.25521;3
LIGH;27.724;231445.365;62343.0;3
ACCE;27.728;231445.368;2.73897;3.25611;8.25521;3
LIGH;27.734;231445.375;62343.0;3
ACCE;27.739;231445.378;2.71024;2.98796;8.33182;3
MAGN;27.740;231445.381;-0.04589;-39.34505;-4.49504;3
LIGH;27.744;231445.385;62343.0;3
ACCE;27.748;231445.388;2.76770;2.77727;8.33182;3
LIGH;27.754;231445.395;62343.0;3
MAGN;27.759;231445.400;3.34557;-36.60978;-11.53103;3
ACCE;27.761;231445.401;2.96881;2.61447;8.63828;3
LIGH;27.764;231445.405;62343.0;3
ACCE;27.768;231445.408;3.10289;2.49955;8.55209;3
LIGH;27.774;231445.415;62343.0;3
MAGN;27.779;231445.420;3.34557;-36.60978;-11.53103;3
ACCE;27.781;231445.421;3.36146;1.93451;8.64786;3
LIGH;27.784;231445.425;64840.0;3
ACCE;27.788;231445.428;3.48596;1.80044;8.89685;3
LIGH;27.795;231445.436;64840.0;3
MAGN;27.799;231445.440;3.34557;-36.60978;-11.53103;3
ACCE;27.801;231445.441;3.62003;1.71425;9.27993;3
LIGH;27.804;231445.445;64840.0;3
ACCE;27.808;231445.448;3.67749;1.68552;9.43316;3
LIGH;27.814;231445.455;64840.0;3
MAGN;27.819;231445.460;4.41102;-34.32227;-15.77502;3
ACCE;27.821;231445.461;3.76368;2.13563;9.36612;3
LIGH;27.824;231445.465;64840.0;3
ACCE;27.828;231445.468;3.63919;2.46124;9.02135;3
LIGH;27.834;231445.475;64840.0;3
MAGN;27.839;231445.480;4.41102;-34.32227;-15.77502;3
ACCE;27.841;231445.481;3.56257;2.83473;8.64786;3
LIGH;27.844;231445.485;63395.0;3
ACCE;27.848;231445.488;3.61046;3.02627;8.13071;3
SOUN;27.851;145.14;0.00443;46.91
LIGH;27.854;231445.495;67163.0;3
MAGN;27.859;231445.500;4.41102;-34.32227;-15.77502;3
ACCE;27.861;231445.501;3.67749;3.32315;8.20732;3
LIGH;27.864;231445.505;67163.0;3
ACCE;27.868;231445.508;3.71580;3.30400;8.25521;3
LIGH;27.874;231445.515;67163.0;3
MAGN;27.879;231445.520;5.21096;-33.12058;-18.47853;3
ACCE;27.881;231445.521;3.75411;3.09331;8.46590;3
LIGH;27.884;231445.525;67163.0;3
ACCE;27.888;231445.528;3.74453;3.03585;8.59997;3
LIGH;27.894;231445.535;67163.0;3
ACCE;27.899;231445.538;3.67749;2.99754;8.99262;3
MAGN;27.900;231445.541;5.21096;-33.12058;-18.47853;3
LIGH;27.904;231445.545;67163.0;3
ACCE;27.908;231445.548;3.67749;2.83473;8.94474;3
LIGH;27.914;231445.555;73128.0;3
MAGN;27.919;231445.560;5.21096;-33.12058;-18.47853;3
ACCE;27.921;231445.561;3.57215;2.78685;9.05008;3
LIGH;27.924;231445.565;73128.0;3
ACCE;27.928;231445.568;3.54342;2.75812;9.00220;3
LIGH;27.934;231445.575;73128.0;3
MAGN;27.939;231445.580;6.08570;-31.62256;-20.76912;3
ACCE;27.941;231445.581;3.59130;2.64320;8.99262;3
LIGH;27.944;231445.585;73128.0;3
ACCE;27.948;231445.588;3.63919;2.75812;9.03093;3
LIGH;27.954;231445.595;73128.0;3
MAGN;27.959;231445.600;6.08570;-31.62256;-20.76912;3
ACCE;27.961;231445.601;3.68707;2.87304;9.08839;3
LIGH;27.964;231445.605;73128.0;3
ACCE;27.968;231445.608;3.70622;2.82516;9.00220;3
LIGH;27.974;231445.615;77428.0;3
MAGN;27.979;231445.620;6.08570;-31.62256;-20.76912;3
ACCE;27.981;231445.621;3.52426;2.68151;8.64786;3
LIGH;27.984;231445.625;77428.0;3
ACCE;27.988;231445.628;3.42850;2.86347;8.33182;3
LIGH;27.994;231445.635;77428.0;3
MAGN;27.999;231445.640;6.88254;-30.43590;-22.79119;3
ACCE;28.001;231445.641;3.39019;3.16035;8.10198;3
LIGH;28.004;231445.645;77428.0;3
ACCE;28.008;231445.648;3.39019;3.42850;7.76679;3
LIGH;28.014;231445.655;77428.0;3
MAGN;28.019;231445.660;6.88254;-30.43590;-22.79119;3
ACCE;28.021;231445.661;3.43807;3.62003;7.36456;3
LIGH;28.024;231445.665;77428.0;3
ACCE;28.028;231445.668;3.38061;3.60088;7.23049;3
LIGH;28.034;231445.675;78966.0;3
MAGN;28.039;231445.680;6.88254;-30.43590;-22.79119;3
ACCE;28.041;231445.681;3.07416;3.48596;7.27837;3
LIGH;28.044;231445.685;78966.0;3
ACCE;28.050;231445.688;3.07416;3.48596;7.27837;3
LIGH;28.054;231445.695;78966.0;3
ACCE;28.059;231445.698;2.76770;3.17950;7.47949;3
MAGN;28.060;231445.701;8.49067;-29.07573;-24.49319;3
LIGH;28.066;231445.707;78966.0;3
ACCE;28.068;231445.708;2.71981;3.13162;7.37414;3
LIGH;28.074;231445.715;78966.0;3
MAGN;28.079;231445.720;8.49067;-29.07573;-24.49319;3
ACCE;28.081;231445.721;2.40378;3.00712;7.00065;3
LIGH;28.084;231445.725;78966.0;3
ACCE;28.088;231445.728;2.40378;3.00712;7.00065;3
LIGH;28.094;231445.735;63996.0;3
MAGN;28.099;231445.740;8.49067;-29.07573;-24.49319;3
ACCE;28.101;231445.741;2.19309;2.34632;6.72292;3
LIGH;28.104;231445.746;63996.0;3
ACCE;28.108;231445.748;2.39420;1.43652;6.78038;3
LIGH;28.114;231445.755;63996.0;3
MAGN;28.119;231445.760;10.20780;-26.19457;-26.84062;3
ACCE;28.121;231445.761;2.71024;0.24900;8.00621;3
LIGH;28.124;231445.765;63996.0;3
ACCE;28.128;231445.768;2.68151;0.23942;8.41801;3
LIGH;28.134;231445.775;63996.0;3
MAGN;28.139;231445.780;10.20780;-26.19457;-26.84062;3
ACCE;28.141;231445.781;2.75812;-0.25857;8.50420;3
LIGH;28.144;231445.785;63996.0;3
ACCE;28.148;231445.788;2.76770;-0.79487;8.51378;3
LIGH;28.154;231445.795;74862.0;3
ACCE;28.159;231445.798;2.70066;-0.93853;8.87770;3
MAGN;28.160;231445.801;10.20780;-26.19457;-26.84062;3
LIGH;28.164;231445.805;47338.0;3
ACCE;28.171;231445.811;2.35589;-0.87149;8.86812;3
LIGH;28.174;231445.815;47338.0;3
ACCE;28.178;231445.818;2.03986;-0.90022;8.61913;3
MAGN;28.180;231445.821;12.21343;-21.21468;-31.04091;3
LIGH;28.184;231445.825;47338.0;3
ACCE;28.191;231445.831;1.65679;-1.00556;8.09240;3
LIGH;28.194;231445.836;47338.0;3
ACCE;28.199;231445.838;0.93853;-1.13964;7.30710;3
MAGN;28.200;231445.841;12.21343;-21.21468;-31.04091;3
LIGH;28.204;231445.845;47338.0;3
ACCE;28.211;231445.851;0.83318;-1.42694;6.79953;3
LIGH;28.214;231445.855;47338.0;3
ACCE;28.220;231445.858;0.87149;-1.95367;6.56011;3
MAGN;28.220;231445.861;12.21343;-21.21468;-31.04091;3
LIGH;28.224;231445.865;32865.0;3
ACCE;28.228;231445.868;1.08218;-2.47082;6.33027;3
LIGH;28.234;231445.875;32865.0;3
ACCE;28.240;231445.878;1.81002;-3.21781;5.98550;3
MAGN;28.242;231445.882;13.95143;-15.52924;-35.29330;3
LIGH;28.245;231445.886;32865.0;3
ACCE;28.252;231445.891;1.75256;-4.47237;6.23450;3
LIGH;28.255;231445.896;32865.0;3
ACCE;28.260;231445.898;1.83875;-6.54096;7.66145;3
MAGN;28.262;231445.902;13.95143;-15.52924;-35.29330;3
LIGH;28.265;231445.905;32865.0;3
ACCE;28.271;231445.911;3.12204;-7.68060;9.00220;3
LIGH;28.274;231445.915;32865.0;3
ACCE;28.279;231445.918;3.02627;-6.53138;9.18416;3
MAGN;28.280;231445.921;13.95143;-15.52924;-35.29330;3
LIGH;28.284;231445.925;37870.0;3
ACCE;28.291;231445.931;3.09331;-6.42604;9.20331;3
SOUN;28.292;196.20;0.00599;49.52
LIGH;28.295;231445.935;37870.0;3
ACCE;28.299;231445.938;3.52426;-7.38372;9.64384;3
MAGN;28.300;231445.941;14.54579;-6.51637;-38.22871;3
LIGH;28.307;231445.947;37870.0;3
ACCE;28.309;231445.949;3.80199;-8.43717;10.39084;3
GNSS;28.312;1491899727.000;39.993865;-0.073802;132.000;180.900;3.0;0.3;23;11
LIGH;28.322;231445.956;37870.0;3
ACCE;28.322;231445.958;3.85945;-9.42358;11.53048;3
GNSS;28.323;1491899727.000;39.993865;-0.073802;132.000;180.900;3.0;0.3;23;11
MAGN;28.326;231445.966;14.54579;-6.51637;-38.22871;3
LIGH;28.330;231445.972;37870.0;3
ACCE;28.332;231445.971;3.64876;-9.60554;11.75074;3
LIGH;28.335;231445.976;37870.0;3
MAGN;28.339;231445.980;14.54579;-6.51637;-38.22871;3
ACCE;28.341;231445.980;3.45723;-9.70131;11.96143;3
LIGH;28.344;231445.986;8300.0;3
ACCE;28.351;231445.991;3.13162;-9.50977;11.78905;3
LIGH;28.354;231445.995;8300.0;3
ACCE;28.359;231445.998;2.89220;-9.20331;11.49217;3
MAGN;28.360;231446.001;15.05136;3.57252;-40.84976;3
LIGH;28.364;231446.005;8300.0;3
ACCE;28.370;231446.008;2.71024;-8.83939;10.80264;3
LIGH;28.374;231446.015;8300.0;3
ACCE;28.378;231446.018;2.70066;-8.56167;10.31422;3
MAGN;28.379;231446.021;15.05136;3.57252;-40.84976;3
LIGH;28.384;231446.025;8300.0;3
ACCE;28.388;231446.028;2.73897;-8.31267;9.79707;3
LIGH;28.394;231446.035;8300.0;3
ACCE;28.399;231446.038;2.85389;-7.98706;9.04051;3
MAGN;28.400;231446.041;15.05136;3.57252;-40.84976;3
LIGH;28.404;231446.045;5872.0;3
ACCE;28.411;231446.051;2.88262;-7.77637;8.75320;3
LIGH;28.414;231446.055;5872.0;3
ACCE;28.419;231446.058;2.94008;-7.58483;8.64786;3
MAGN;28.420;231446.061;14.53915;9.76882;-42.37956;3
LIGH;28.424;231446.065;5872.0;3
ACCE;28.432;231446.071;3.14119;-7.28795;8.26478;3
LIGH;28.434;231446.076;5872.0;3
ACCE;28.439;231446.078;3.25611;-7.24007;8.30309;3
MAGN;28.440;231446.081;14.53915;9.76882;-42.37956;3
LIGH;28.444;231446.085;5872.0;3
ACCE;28.451;231446.091;3.34231;-7.14430;8.22648;3
LIGH;28.454;231446.095;5872.0;3
ACCE;28.459;231446.098;3.39977;-7.01980;8.23605;3
MAGN;28.460;231446.101;14.53915;9.76882;-42.37956;3
LIGH;28.464;231446.105;6080.0;3
ACCE;28.471;231446.111;3.45723;-6.61757;8.09240;3
LIGH;28.474;231446.115;6080.0;3
ACCE;28.479;231446.118;3.54342;-6.48350;8.25521;3
MAGN;28.480;231446.121;13.47138;12.82349;-42.89576;3
LIGH;28.484;231446.125;6080.0;3
ACCE;28.491;231446.131;3.58173;-6.30154;8.24563;3
LIGH;28.494;231446.135;6080.0;3
ACCE;28.499;231446.138;3.61046;-6.01423;8.37971;3
MAGN;28.500;231446.141;13.47138;12.82349;-42.89576;3
LIGH;28.504;231446.145;6080.0;3
ACCE;28.511;231446.151;3.62961;-5.84185;8.36055;3
LIGH;28.514;231446.155;6080.0;3
ACCE;28.519;231446.158;3.71580;-5.74608;8.49463;3
MAGN;28.520;231446.161;13.47138;12.82349;-42.89576;3
LIGH;28.524;231446.165;3699.0;3
ACCE;28.532;231446.171;3.87861;-5.65032;8.31267;3
LIGH;28.535;231446.176;12889.0;3
ACCE;28.539;231446.178;4.39575;-5.43963;7.83383;3
MAGN;28.540;231446.181;11.23970;13.29659;-42.84309;3
LIGH;28.544;231446.185;12889.0;3
ACCE;28.548;231446.188;4.68306;-5.27682;7.49864;3
LIGH;28.554;231446.195;12889.0;3
ACCE;28.559;231446.198;5.02782;-5.16190;7.25922;3
MAGN;28.560;231446.201;11.23970;13.29659;-42.84309;3
LIGH;28.564;231446.205;12889.0;3
ACCE;28.571;231446.211;5.68862;-4.85544;6.59842;3
LIGH;28.574;231446.215;12889.0;3
ACCE;28.579;231446.218;6.03339;-4.67348;6.35900;3
MAGN;28.580;231446.221;11.23970;13.29659;-42.84309;3
LIGH;28.584;231446.225;12889.0;3
ACCE;28.591;231446.231;6.39731;-4.49152;6.02381;3
LIGH;28.594;231446.235;19131.0;3
ACCE;28.599;231446.238;6.65588;-4.20422;5.83228;3
MAGN;28.600;231446.241;6.77011;11.89608;-43.15419;3
LIGH;28.604;231446.245;19131.0;3
ACCE;28.611;231446.251;7.22091;-3.54342;5.47793;3
LIGH;28.614;231446.255;19131.0;3
ACCE;28.619;231446.258;7.46991;-3.40934;5.53539;3
MAGN;28.620;231446.261;6.77011;11.89608;-43.15419;3
LIGH;28.624;231446.265;19131.0;3
ACCE;28.631;231446.271;7.71891;-3.35188;5.62159;3
LIGH;28.634;231446.275;19131.0;3
ACCE;28.639;231446.278;8.00621;-3.35188;5.58328;3
MAGN;28.640;231446.281;6.77011;11.89608;-43.15419;3
LIGH;28.644;231446.285;19131.0;3
ACCE;28.651;231446.291;8.71489;-3.03585;5.31513;3
LIGH;28.654;231446.295;13085.0;3
ACCE;28.659;231446.298;9.13627;-2.77727;4.98952;3
MAGN;28.660;231446.301;2.53889;9.91392;-42.62507;3
LIGH;28.664;231446.305;13085.0;3
ACCE;28.671;231446.311;9.46189;-2.59531;4.21380;3
LIGH;28.674;231446.315;13085.0;3
ACCE;28.678;231446.318;9.59596;-2.50912;3.76368;3
MAGN;28.679;231446.321;2.53889;9.91392;-42.62507;3
LIGH;28.684;231446.325;13085.0;3
ACCE;28.691;231446.331;9.44273;-2.58574;4.26168;3
LIGH;28.694;231446.335;13085.0;3
ACCE;28.698;231446.338;9.42358;-2.89220;4.97036;3
MAGN;28.699;231446.341;2.53889;9.91392;-42.62507;3
LIGH;28.704;231446.345;13085.0;3
ACCE;28.708;231446.348;9.57681;-3.41892;5.33428;3
LIGH;28.714;231446.355;16900.0;3
ACCE;28.718;231446.358;9.82580;-3.90734;5.43005;3
MAGN;28.719;231446.361;-1.13028;10.22867;-42.13871;3
LIGH;28.724;231446.365;16900.0;3
ACCE;28.731;231446.371;10.14184;-4.22337;5.74608;3
LIGH;28.734;231446.375;16900.0;3
ACCE;28.739;231446.378;10.30464;-4.33829;5.77481;3
MAGN;28.740;231446.381;-1.13028;10.22867;-42.13871;3
LIGH;28.744;231446.385;16900.0;3
ACCE;28.751;231446.391;10.40041;-4.45322;5.42047;3
LIGH;28.754;231446.395;16900.0;3
ACCE;28.758;231446.398;10.26634;-4.45322;5.37259;3
MAGN;28.759;231446.401;-1.13028;10.22867;-42.13871;3
LIGH;28.764;231446.405;16900.0;3
ACCE;28.771;231446.411;10.04607;-4.83629;5.83228;3
LIGH;28.775;231446.416;7167.0;3
ACCE;28.778;231446.418;10.07480;-5.29597;6.21535;3
MAGN;28.780;231446.421;-3.71328;12.49609;-41.93722;3
LIGH;28.784;231446.425;7167.0;3
ACCE;28.788;231446.428;10.15141;-5.74608;6.25365;3
LIGH;28.795;231446.436;7167.0;3
MAGN;28.799;231446.440;-3.71328;12.49609;-41.93722;3
ACCE;28.801;231446.441;10.34295;-5.70778;6.84742;3
LIGH;28.804;231446.445;7167.0;3
ACCE;28.808;231446.448;10.40999;-5.49709;6.83784;3
LIGH;28.814;231446.455;7167.0;3
MAGN;28.819;231446.460;-3.71328;12.49609;-41.93722;3
ACCE;28.821;231446.461;10.54406;-5.33428;6.90488;3
LIGH;28.825;231446.466;7167.0;3
ACCE;28.828;231446.468;10.55364;-5.18105;6.62715;3
LIGH;28.834;231446.475;8415.0;3
MAGN;28.839;231446.480;-9.76954;13.39936;-39.69524;3
ACCE;28.841;231446.481;10.32380;-4.65433;5.70778;3
SOUN;28.843;179.89;0.00549;48.77
LIGH;28.846;231446.485;4311.0;3
ACCE;28.848;231446.488;10.30464;-4.24253;5.05655;3
LIGH;28.854;231446.495;4311.0;3
MAGN;28.859;231446.500;-9.76954;13.39936;-39.69524;3
ACCE;28.861;231446.501;10.48660;-3.77326;4.56814;3
LIGH;28.864;231446.505;4311.0;3
ACCE;28.868;231446.508;10.63983;-3.22738;4.02226;3
LIGH;28.874;231446.515;4311.0;3
ACCE;28.878;231446.518;10.65899;-2.60489;3.70622;3
MAGN;28.879;231446.521;-9.76954;13.39936;-39.69524;3
LIGH;28.884;231446.525;4311.0;3
ACCE;28.888;231446.528;10.70687;-1.53229;3.72538;3
LIGH;28.894;231446.535;4311.0;3
MAGN;28.899;231446.540;-17.66067;11.31193;-36.54216;3
ACCE;28.901;231446.541;10.75475;-1.24498;4.16591;3
LIGH;28.904;231446.545;3363.0;3
ACCE;28.908;231446.548;10.91756;-1.16837;4.01268;3
LIGH;28.914;231446.555;3363.0;3
MAGN;28.919;231446.560;-17.66067;11.31193;-36.54216;3
ACCE;28.921;231446.561;10.64941;-0.43096;3.24654;3
LIGH;28.924;231446.565;3363.0;3
ACCE;28.928;231446.568;10.17057;0.15323;2.75812;3
LIGH;28.934;231446.575;3363.0;3
MAGN;28.939;231446.580;-17.66067;11.31193;-36.54216;3
ACCE;28.941;231446.581;9.58638;0.80445;2.47082;3
LIGH;28.944;231446.585;3363.0;3
ACCE;28.948;231446.588;8.84897;1.58975;1.74298;3
LIGH;28.954;231446.595;3363.0;3
MAGN;28.959;231446.600;-24.74284;3.79521;-31.85368;3
ACCE;28.961;231446.601;7.75721;3.24654;1.33118;3
LIGH;28.964;231446.605;2716.0;3
ACCE;28.968;231446.608;7.32626;3.86903;1.31202;3
LIGH;28.974;231446.615;2716.0;3
MAGN;28.979;231446.620;-24.74284;3.79521;-31.85368;3
ACCE;28.981;231446.621;7.01022;4.28083;1.32160;3
LIGH;28.984;231446.625;2716.0;3
ACCE;28.988;231446.628;6.84742;4.60644;1.28329;3
LIGH;28.994;231446.635;2716.0;3
MAGN;28.999;231446.640;-24.74284;3.79521;-31.85368;3
ACCE;29.001;231446.641;6.87615;4.75010;1.52271;3
LIGH;29.004;231446.645;2716.0;3
ACCE;29.008;231446.648;6.79953;4.88417;1.48441;3
LIGH;29.020;231446.661;2716.0;3
ACCE;29.024;231446.661;6.28239;5.30555;1.42694;3
MAGN;29.025;231446.666;-27.11285;-5.10783;-28.66884;3
LIGH;29.028;231446.669;2335.0;3
ACCE;29.029;231446.668;5.80354;5.60243;1.11091;3
LIGH;29.034;231446.675;2335.0;3
ACCE;29.038;231446.678;5.30555;5.90889;0.82361;3
MAGN;29.040;231446.681;-27.11285;-5.10783;-28.66884;3
LIGH;29.044;231446.685;2335.0;3
ACCE;29.054;231446.688;4.76925;6.28239;0.81403;3
LIGH;29.060;231446.695;2335.0;3
MAGN;29.061;231446.700;-27.11285;-5.10783;-28.66884;3
ACCE;29.061;231446.701;3.73495;6.65588;0.77572;3
LIGH;29.068;231446.705;2335.0;3
ACCE;29.069;231446.709;3.33273;6.65588;0.78530;3
LIGH;29.075;231446.716;2335.0;3
ACCE;29.081;231446.721;3.07416;6.70376;1.01514;3
LIGH;29.084;231446.725;2161.0;3
ACCE;29.091;231446.728;2.85389;6.76123;0.89064;3
MAGN;29.094;231446.733;-26.19228;-14.64832;-25.78901;3
WIFI;29.095;231446.657;WAP130;20:17:FF:FF:F1:30;-64
WIFI;29.095;231446.657;WAP123;20:17:FF:FF:F1:23;-66
WIFI;29.095;231446.657;WAP129;20:17:FF:FF:F1:29;-65
WIFI;29.095;231446.657;WAP114;20:17:FF:FF:F1:14;-71
WIFI;29.095;231446.657;WAP122;20:17:FF:FF:F1:22;-65
WIFI;29.095;231446.657;WAP318;20:17:FF:FF:F3:18;-72
WIFI;29.095;231446.657;WAP108;20:17:FF:FF:F1:08;-78
WIFI;29.095;231446.657;WAP312;20:17:FF:FF:F3:12;-78
WIFI;29.095;231446.657;WAP067;20:17:FF:FF:F0:67;-78
WIFI;29.095;231446.657;WAP015;20:17:FF:FF:F0:15;-82
WIFI;29.095;231446.657;WAP180;20:17:FF:FF:F1:80;-80
WIFI;29.095;231446.657;WAP012;20:17:FF:FF:F0:12;-79
WIFI;29.095;231446.657;WAP211;20:17:FF:FF:F2:11;-88
WIFI;29.095;231446.657;WAP181;20:17:FF:FF:F1:81;-90
WIFI;29.095;231446.657;WAP165;20:17:FF:FF:F1:65;-88
WIFI;29.095;231446.657;WAP126;20:17:FF:FF:F1:26;-89
WIFI;29.095;231446.657;WAP320;20:17:FF:FF:F3:20;-90
WIFI;29.095;231446.657;WAP111;20:17:FF:FF:F1:11;-81
WIFI;29.095;231446.657;WAP105;20:17:FF:FF:F1:05;-94
WIFI;29.095;231446.657;WAP132;20:17:FF:FF:F1:32;-86
WIFI;29.095;231446.657;WAP077;20:17:FF:FF:F0:77;-89
WIFI;29.095;231446.657;WAP116;20:17:FF:FF:F1:16;-89
WIFI;29.095;231446.657;WAP066;20:17:FF:FF:F0:66;-89
WIFI;29.095;231446.657;WAP133;20:17:FF:FF:F1:33;-90
WIFI;29.095;231446.657;WAP267;20:17:FF:FF:F2:67;-77
WIFI;29.095;231446.657;WAP315;20:17:FF:FF:F3:15;-80
WIFI;29.095;231446.657;WAP272;20:17:FF:FF:F2:72;-82
WIFI;29.095;231446.657;WAP309;20:17:FF:FF:F3:09;-93
WIFI;29.095;231446.657;WAP125;20:17:FF:FF:F1:25;-89
LIGH;29.107;231446.737;2161.0;3
ACCE;29.108;231446.738;2.54743;6.86657;0.61292;3
LIGH;29.108;231446.745;2161.0;3
ACCE;29.109;231446.748;1.88663;7.39329;0.38307;3
MAGN;29.110;231446.751;-26.19228;-14.64832;-25.78901;3
LIGH;29.114;231446.755;2161.0;3
ACCE;29.120;231446.760;1.53229;7.71891;0.22027;3
LIGH;29.126;231446.767;2161.0;3
ACCE;29.129;231446.768;1.05345;7.90087;-0.05746;3
MAGN;29.130;231446.771;-26.19228;-14.64832;-25.78901;3
LIGH;29.134;231446.776;2161.0;3
ACCE;29.139;231446.778;0.77572;8.08282;-0.25857;3
LIGH;29.144;231446.785;2184.0;3
ACCE;29.149;231446.788;0.25857;8.39886;-0.13408;3
MAGN;29.150;231446.791;-21.51434;-22.78036;-24.26790;3
LIGH;29.154;231446.795;2184.0;3
ACCE;29.160;231446.800;-0.09577;8.42759;-0.38307;3
LIGH;29.164;231446.805;2184.0;3
ACCE;29.169;231446.808;-0.64165;8.48505;-0.42138;3
MAGN;29.170;231446.811;-21.51434;-22.78036;-24.26790;3
LIGH;29.174;231446.815;2184.0;3
ACCE;29.180;231446.820;-1.69509;8.43717;-0.63207;3
LIGH;29.183;231446.825;2184.0;3
ACCE;29.188;231446.828;-2.03028;8.24563;-0.78530;3
MAGN;29.189;231446.831;-21.51434;-22.78036;-24.26790;3
LIGH;29.194;231446.835;2184.0;3
ACCE;29.199;231446.838;-2.05901;8.14029;-0.61292;3
LIGH;29.204;231446.845;2184.0;3
ACCE;29.209;231446.848;-1.89621;8.05409;-0.28730;3
MAGN;29.210;231446.851;-14.70122;-29.00835;-22.48162;3
LIGH;29.214;231446.855;2231.0;3
ACCE;29.220;231446.860;-2.26013;8.00621;-0.59376;3
LIGH;29.224;231446.865;2231.0;3
ACCE;29.229;231446.868;-2.54743;7.83383;-0.59376;3
MAGN;29.230;231446.871;-14.70122;-29.00835;-22.48162;3
LIGH;29.234;231446.875;2231.0;3
ACCE;29.240;231446.878;-2.87304;8.04452;-0.42138;3
LIGH;29.244;231446.885;2231.0;3
ACCE;29.249;231446.888;-3.12204;8.23605;-0.21069;3
MAGN;29.250;231446.891;-14.70122;-29.00835;-22.48162;3
LIGH;29.254;231446.895;2231.0;3
ACCE;29.261;231446.901;-3.57215;7.93917;-0.66080;3
LIGH;29.265;231446.906;2231.0;3
ACCE;29.269;231446.908;-3.77326;7.79552;-0.61292;3
MAGN;29.270;231446.911;-8.82759;-32.91058;-20.13954;3
LIGH;29.274;231446.915;2323.0;3
ACCE;29.281;231446.921;-4.03184;7.67102;-0.63207;3
SOUN;29.284;178.81;0.00546;48.72
LIGH;29.286;231446.926;2323.0;3
ACCE;29.289;231446.928;-4.17549;7.44118;-0.52672;3
MAGN;29.290;231446.931;-8.82759;-32.91058;-20.13954;3
LIGH;29.294;231446.935;2323.0;3
ACCE;29.301;231446.941;-4.50110;6.93361;-0.57461;3
LIGH;29.308;231446.947;2323.0;3
ACCE;29.310;231446.948;-4.61602;6.78996;-0.57461;3
MAGN;29.313;231446.951;-8.82759;-32.91058;-20.13954;3
LIGH;29.316;231446.956;2323.0;3
ACCE;29.323;231446.961;-4.78840;6.78038;-0.82361;3
GNSS;29.325;1491899728.000;39.993863;-0.073803;131.000;0.000;3.0;0.0;23;10
LIGH;29.328;231446.968;2323.0;3
ACCE;29.329;231446.968;-4.98952;6.79953;-1.03430;3
GNSS;29.330;1491899728.000;39.993863;-0.073803;131.000;0.000;3.0;0.0;23;10
MAGN;29.333;231446.971;-1.96045;-36.33768;-17.96519;3
LIGH;29.335;231446.976;2496.0;3
ACCE;29.341;231446.981;-5.44920;6.93361;-1.78129;3
LIGH;29.345;231446.986;2496.0;3
ACCE;29.350;231446.989;-5.71735;6.99107;-1.93451;3
MAGN;29.350;231446.991;-1.96045;-36.33768;-17.96519;3
LIGH;29.354;231446.995;2496.0;3
ACCE;29.358;231446.998;-5.85143;6.95276;-2.16436;3
LIGH;29.364;231447.005;2496.0;3
ACCE;29.369;231447.008;-6.18662;6.78996;-2.28886;3
MAGN;29.370;231447.011;-1.96045;-36.33768;-17.96519;3
LIGH;29.374;231447.015;2496.0;3
ACCE;29.381;231447.021;-6.39731;6.65588;-2.46124;3
LIGH;29.384;231447.025;2496.0;3
ACCE;29.389;231447.028;-6.64630;6.56969;-2.57616;3
MAGN;29.390;231447.031;3.99393;-37.93777;-15.40795;3
LIGH;29.394;231447.035;2797.0;3
ACCE;29.401;231447.041;-6.95276;6.56969;-2.53785;3
LIGH;29.404;231447.045;2797.0;3
ACCE;29.409;231447.048;-6.94318;6.35900;-2.50912;3
MAGN;29.410;231447.051;3.99393;-37.93777;-15.40795;3
LIGH;29.414;231447.055;2797.0;3
ACCE;29.421;231447.061;-6.83784;6.24408;-2.72939;3
LIGH;29.424;231447.065;2797.0;3
ACCE;29.429;231447.068;-6.78038;6.34942;-2.59531;3
MAGN;29.430;231447.071;3.99393;-37.93777;-15.40795;3
LIGH;29.434;231447.075;2797.0;3
ACCE;29.438;231447.078;-6.71334;6.43561;-2.61447;3
LIGH;29.444;231447.085;2797.0;3
MAGN;29.449;231447.090;8.31320;-37.90365;-13.23156;3
ACCE;29.451;231447.091;-6.59842;6.43561;-2.64320;3
LIGH;29.454;231447.095;2924.0;3
ACCE;29.458;231447.098;-6.59842;6.39731;-2.71024;3
LIGH;29.464;231447.105;2924.0;3
MAGN;29.469;231447.110;8.31320;-37.90365;-13.23156;3
ACCE;29.471;231447.111;-6.63673;6.31112;-2.62405;3
LIGH;29.474;231447.115;2924.0;3
ACCE;29.478;231447.118;-6.74207;6.11000;-2.69108;3
LIGH;29.484;231447.125;2924.0;3
MAGN;29.489;231447.130;8.31320;-37.90365;-13.23156;3
ACCE;29.491;231447.131;-6.73250;5.86101;-2.72939;3
LIGH;29.494;231447.135;2924.0;3
ACCE;29.498;231447.138;-6.71334;5.97593;-3.01669;3
LIGH;29.504;231447.145;2924.0;3
MAGN;29.509;231447.150;11.91640;-37.94717;-11.79430;3
ACCE;29.511;231447.151;-6.72292;6.15789;-3.08373;3
LIGH;29.514;231447.155;2820.0;3
ACCE;29.518;231447.158;-6.60800;6.24408;-3.27527;3
LIGH;29.524;231447.165;3132.0;3
ACCE;29.529;231447.168;-6.18662;6.41646;-3.46680;3
MAGN;29.530;231447.171;11.91640;-37.94717;-11.79430;3
LIGH;29.534;231447.175;3132.0;3
ACCE;29.538;231447.178;-5.92804;6.56969;-3.62961;3
LIGH;29.544;231447.185;3132.0;3
MAGN;29.549;231447.190;11.91640;-37.94717;-11.79430;3
ACCE;29.551;231447.191;-5.52582;6.51223;-3.75411;3
LIGH;29.554;231447.195;3132.0;3
ACCE;29.558;231447.198;-5.52582;6.51223;-3.75411;3
LIGH;29.564;231447.205;3132.0;3
MAGN;29.569;231447.210;14.26079;-38.69601;-10.19405;3
ACCE;29.570;231447.211;-5.13317;6.22492;-3.57215;3
LIGH;29.574;231447.215;3132.0;3
ACCE;29.578;231447.218;-5.06613;6.21535;-3.69665;3
LIGH;29.584;231447.225;3479.0;3
MAGN;29.589;231447.230;14.26079;-38.69601;-10.19405;3
ACCE;29.590;231447.231;-4.87459;6.42604;-4.17549;3
LIGH;29.594;231447.235;3479.0;3
ACCE;29.598;231447.238;-4.93206;6.73250;-4.58729;3
LIGH;29.604;231447.245;3479.0;3
MAGN;29.609;231447.250;14.26079;-38.69601;-10.19405;3
ACCE;29.611;231447.251;-5.06613;6.99107;-4.86502;3
LIGH;29.614;231447.255;3479.0;3
ACCE;29.618;231447.258;-5.20978;7.16345;-5.14275;3
LIGH;29.624;231447.265;3479.0;3
MAGN;29.629;231447.270;15.90716;-39.23783;-8.05289;3
ACCE;29.631;231447.271;-4.85544;7.22091;-5.11401;3
LIGH;29.634;231447.275;3479.0;3
ACCE;29.638;231447.278;-4.55856;7.03895;-5.14275;3
LIGH;29.644;231447.285;3884.0;3
ACCE;29.650;231447.288;-4.26168;6.80911;-4.97994;3
MAGN;29.652;231447.293;15.90716;-39.23783;-8.05289;3
LIGH;29.655;231447.296;3884.0;3
ACCE;29.658;231447.298;-4.05099;6.65588;-4.97994;3
LIGH;29.664;231447.305;3884.0;3
MAGN;29.669;231447.310;15.90716;-39.23783;-8.05289;3
ACCE;29.671;231447.311;-3.71580;6.56969;-5.27682;3
LIGH;29.674;231447.315;3884.0;3
ACCE;29.678;231447.318;-3.75411;6.71334;-5.66947;3
LIGH;29.684;231447.325;3884.0;3
ACCE;29.688;231447.328;-3.78284;6.88572;-5.90889;3
MAGN;29.689;231447.331;16.65944;-39.74302;-5.69621;3
LIGH;29.694;231447.335;3884.0;3
ACCE;29.698;231447.338;-3.93607;7.21134;-6.22492;3
LIGH;29.704;231447.345;4300.0;3
MAGN;29.709;231447.350;16.65944;-39.74302;-5.69621;3
ACCE;29.711;231447.351;-3.88818;7.36456;-6.41646;3
LIGH;29.714;231447.355;4300.0;3
ACCE;29.718;231447.358;-3.70622;7.22091;-6.40688;3
LIGH;29.724;231447.365;4300.0;3
MAGN;29.729;231447.370;16.65944;-39.74302;-5.69621;3
ACCE;29.731;231447.371;-3.43807;7.10599;-6.33985;3
LIGH;29.734;231447.375;4300.0;3
ACCE;29.738;231447.378;-3.11246;7.10599;-6.54096;3
LIGH;29.744;231447.385;4300.0;3
MAGN;29.749;231447.390;16.01909;-40.57879;-3.44549;3
ACCE;29.751;231447.391;-2.61447;7.44118;-7.02938;3
LIGH;29.754;231447.395;4300.0;3
ACCE;29.758;231447.398;-2.55701;7.53695;-7.29753;3
LIGH;29.764;231447.405;4982.0;3
MAGN;29.769;231447.410;16.01909;-40.57879;-3.44549;3
ACCE;29.771;231447.411;-2.41336;7.47949;-7.16345;3
LIGH;29.774;231447.415;4982.0;3
ACCE;29.778;231447.418;-2.19309;7.36456;-7.07726;3
LIGH;29.784;231447.425;4982.0;3
MAGN;29.789;231447.430;16.01909;-40.57879;-3.44549;3
ACCE;29.794;231447.431;-1.55144;7.13472;-6.77080;3
LIGH;29.795;231447.436;4982.0;3
ACCE;29.798;231447.438;-1.27372;7.13472;-6.81869;3
LIGH;29.804;231447.445;4982.0;3
MAGN;29.809;231447.450;14.56670;-41.99983;-1.22760;3
ACCE;29.811;231447.451;-1.02472;7.15387;-6.89530;3
LIGH;29.814;231447.455;4982.0;3
ACCE;29.818;231447.458;-0.86191;7.33583;-7.08684;3
LIGH;29.824;231447.465;4728.0;3
MAGN;29.829;231447.470;14.56670;-41.99983;-1.22760;3
ACCE;29.831;231447.471;-0.55545;7.41245;-7.18261;3
LIGH;29.834;231447.475;5756.0;3
SOUN;29.835;168.79;0.00515;48.22
ACCE;29.838;231447.478;-0.27773;7.24007;-7.22091;3
LIGH;29.844;231447.485;5756.0;3
ACCE;29.849;231447.488;-0.11492;7.19218;-7.06768;3
MAGN;29.851;231447.491;14.56670;-41.99983;-1.22760;3
LIGH;29.855;231447.496;5756.0;3
ACCE;29.858;231447.498;-0.01915;7.14430;-7.08684;3
LIGH;29.864;231447.505;5756.0;3
MAGN;29.869;231447.510;11.77849;-43.69760;0.59508;3
ACCE;29.871;231447.511;0.13408;6.98149;-6.97192;3
LIGH;29.874;231447.515;5756.0;3
ACCE;29.878;231447.518;0.22984;6.89530;-6.95276;3
LIGH;29.884;231447.525;5756.0;3
MAGN;29.889;231447.530;11.77849;-43.69760;0.59508;3
ACCE;29.891;231447.531;0.66080;6.79953;-6.74207;3
LIGH;29.894;231447.535;6450.0;3
ACCE;29.898;231447.538;1.03430;6.77080;-6.74207;3
LIGH;29.904;231447.545;6450.0;3
MAGN;29.909;231447.550;11.77849;-43.69760;0.59508;3
ACCE;29.911;231447.551;1.42694;6.90488;-6.78038;3
LIGH;29.914;231447.555;6450.0;3
ACCE;29.918;231447.558;1.58975;7.21134;-7.10599;3
LIGH;29.924;231447.565;6450.0;3
MAGN;29.929;231447.570;9.83776;-44.55457;2.66326;3
ACCE;29.931;231447.571;1.83875;7.56568;-7.42203;3
LIGH;29.934;231447.575;6450.0;3
ACCE;29.938;231447.578;2.08774;7.29753;-7.53695;3
LIGH;29.944;231447.585;6450.0;3
MAGN;29.949;231447.590;9.83776;-44.55457;2.66326;3
ACCE;29.951;231447.591;2.24097;7.23049;-7.33583;3
LIGH;29.954;231447.595;7236.0;3
ACCE;29.958;231447.598;2.41336;7.20176;-7.33583;3
LIGH;29.964;231447.605;7236.0;3
MAGN;29.969;231447.610;9.83776;-44.55457;2.66326;3
ACCE;29.971;231447.611;2.74854;7.30710;-7.39329;3
LIGH;29.974;231447.615;7236.0;3
ACCE;29.978;231447.618;3.00712;7.34541;-7.61356;3
LIGH;29.984;231447.625;7236.0;3
MAGN;29.989;231447.630;6.78438;-44.98094;4.23835;3
ACCE;29.991;231447.631;3.27527;7.53695;-7.64229;3
LIGH;29.994;231447.635;7236.0;3
ACCE;29.998;231447.638;3.45723;7.67102;-7.72848;3
LIGH;30.004;231447.645;7236.0;3
ACCE;30.009;231447.648;3.67749;7.53695;-7.05811;3
MAGN;30.010;231447.651;6.78438;-44.98094;4.23835;3
LIGH;30.014;231447.655;8785.0;3
ACCE;30.018;231447.658;3.88818;7.17303;-6.48350;3
LIGH;30.024;231447.665;8785.0;3
MAGN;30.029;231447.670;6.78438;-44.98094;4.23835;3
ACCE;30.031;231447.671;4.14676;6.74207;-5.77481;3
LIGH;30.034;231447.675;8785.0;3
ACCE;30.038;231447.678;4.37660;6.41646;-5.21936;3
LIGH;30.044;231447.685;8785.0;3
MAGN;30.050;231447.690;2.17961;-45.02420;4.44195;3
ACCE;30.052;231447.691;5.03740;6.23450;-4.49152;3
LIGH;30.056;231447.697;8785.0;3
ACCE;30.058;231447.698;5.26724;6.28239;-4.54898;3
LIGH;30.064;231447.705;8785.0;3
ACCE;30.069;231447.708;5.45878;6.42604;-4.50110;3
MAGN;30.070;231447.711;2.17961;-45.02420;4.44195;3
LIGH;30.074;231447.715;11455.0;3
ACCE;30.081;231447.721;5.79397;6.78038;-4.63517;3
LIGH;30.084;231447.725;11455.0;3
ACCE;30.089;231447.728;5.83228;6.85699;-4.67348;3
MAGN;30.090;231447.731;2.17961;-45.02420;4.44195;3
LIGH;30.094;231447.735;11455.0;3
ACCE;30.101;231447.741;5.89931;6.74207;-4.76925;3
LIGH;30.104;231447.745;11455.0;3
ACCE;30.109;231447.748;5.94720;6.65588;-4.43406;3
MAGN;30.110;231447.751;-1.77899;-45.25604;2.80610;3
LIGH;30.114;231447.755;11455.0;3
ACCE;30.120;231447.761;6.08127;6.33027;-3.79242;3
LIGH;30.124;231447.765;11455.0;3
ACCE;30.129;231447.768;6.29196;6.29196;-3.38061;3
MAGN;30.130;231447.771;-1.77899;-45.25604;2.80610;3
LIGH;30.134;231447.775;0.0;3
ACCE;30.140;231447.781;6.60800;6.33985;-3.14119;3
LIGH;30.144;231447.785;29108.0;3
ACCE;30.149;231447.788;6.69419;6.42604;-2.87304;3
MAGN;30.150;231447.791;-1.77899;-45.25604;2.80610;3
LIGH;30.154;231447.795;29108.0;3
ACCE;30.161;231447.801;6.81869;6.36858;-2.37505;3
LIGH;30.164;231447.805;29108.0;3
ACCE;30.168;231447.808;7.03895;6.30154;-1.90578;3
MAGN;30.169;231447.811;-4.79376;-44.57569;-0.11170;3
LIGH;30.174;231447.815;29108.0;3
ACCE;30.178;231447.818;7.16345;6.29196;-1.55144;3
LIGH;30.184;231447.825;29108.0;3
ACCE;30.189;231447.828;7.04853;6.32069;-1.42694;3
MAGN;30.190;231447.831;-4.79376;-44.57569;-0.11170;3
LIGH;30.194;231447.835;29108.0;3
ACCE;30.201;231447.841;6.96234;6.08127;-1.01514;3
LIGH;30.204;231447.845;53326.0;3
ACCE;30.208;231447.848;6.99107;5.87058;-0.71826;3
MAGN;30.209;231447.851;-4.79376;-44.57569;-0.11170;3
LIGH;30.214;231447.855;53326.0;3
ACCE;30.221;231447.861;7.00065;5.59285;-0.56503;3
LIGH;30.224;231447.865;53326.0;3
ACCE;30.229;231447.868;7.19218;5.45878;-0.18196;3
MAGN;30.230;231447.871;-7.34194;-43.47693;-4.03551;3
LIGH;30.234;231447.875;53326.0;3
ACCE;30.240;231447.881;7.78594;5.41090;0.87149;3
LIGH;30.244;231447.885;53326.0;3
ACCE;30.248;231447.888;7.92960;5.36301;1.25456;3
MAGN;30.249;231447.891;-7.34194;-43.47693;-4.03551;3
LIGH;30.254;231447.895;53326.0;3
ACCE;30.260;231447.901;8.02536;5.32470;1.38864;3
LIGH;30.264;231447.905;92086.0;3
ACCE;30.269;231447.908;8.07325;5.31513;1.86748;3
MAGN;30.270;231447.911;-7.34194;-43.47693;-4.03551;3
LIGH;30.275;231447.915;92086.0;3
ACCE;30.281;231447.921;7.95833;5.27682;2.56658;3
LIGH;30.284;231447.925;92086.0;3
ACCE;30.289;231447.928;7.84340;5.13317;2.80600;3
MAGN;30.290;231447.931;-7.81366;-42.24811;-7.93237;3
LIGH;30.295;231447.936;92086.0;3
ACCE;30.311;231447.941;7.76679;5.00867;2.90177;3
LIGH;30.319;231447.948;92086.0;3
ACCE;30.319;231447.948;7.64229;5.00867;3.10289;3
MAGN;30.321;231447.951;-7.81366;-42.24811;-7.93237;3
LIGH;30.322;231447.962;92086.0;3
ACCE;30.324;231447.958;7.54652;4.86502;4.13718;3
GNSS;30.326;1491899729.000;39.993862;-0.073800;131.000;94.300;3.0;0.2;23;10
LIGH;30.334;231447.967;150000.0;3
ACCE;30.336;231447.968;7.49864;4.73094;4.75010;3
MAGN;30.336;231447.972;-7.81366;-42.24811;-7.93237;3
LIGH;30.338;231447.976;150000.0;3
GNSS;30.339;1491899729.000;39.993862;-0.073800;131.000;94.300;3.0;0.2;23;10
ACCE;30.341;231447.979;7.41245;4.58729;4.86502;3
LIGH;30.344;231447.985;150000.0;3
ACCE;30.348;231447.988;7.36456;4.47237;4.97994;3
MAGN;30.350;231447.991;-6.69284;-41.83871;-11.54058;3
LIGH;30.354;231447.995;150000.0;3
ACCE;30.360;231448.000;7.23049;4.56814;5.07571;3
LIGH;30.364;231448.005;150000.0;3
ACCE;30.368;231448.008;7.10599;4.59687;5.15232;3
MAGN;30.369;231448.011;-6.69284;-41.83871;-11.54058;3
LIGH;30.374;231448.015;150000.0;3
ACCE;30.380;231448.020;6.64630;4.63517;5.13317;3
LIGH;30.384;231448.025;150000.0;3
SOUN;30.386;198.40;0.00605;49.62
ACCE;30.389;231448.028;6.51223;4.53941;5.46836;3
MAGN;30.390;231448.031;-6.69284;-41.83871;-11.54058;3
LIGH;30.394;231448.035;150000.0;3
ACCE;30.400;231448.040;6.36858;4.49152;5.73651;3
LIGH;30.404;231448.045;150000.0;3
ACCE;30.408;231448.048;6.21535;4.46279;5.99508;3
MAGN;30.409;231448.051;-4.97461;-40.77938;-13.82576;3
LIGH;30.414;231448.055;150000.0;3
ACCE;30.420;231448.060;6.28239;4.40533;6.30154;3
LIGH;30.424;231448.065;150000.0;3
ACCE;30.429;231448.068;6.33027;4.41491;6.64630;3
MAGN;30.429;231448.071;-4.97461;-40.77938;-13.82576;3
LIGH;30.434;231448.075;150000.0;3
ACCE;30.440;231448.078;6.22492;4.45322;6.67503;3
LIGH;30.444;231448.085;150000.0;3
ACCE;30.449;231448.088;6.11000;4.41491;6.95276;3
MAGN;30.450;231448.091;-4.97461;-40.77938;-13.82576;3
LIGH;30.454;231448.095;150000.0;3
ACCE;30.460;231448.101;5.56412;4.38618;7.04853;3
LIGH;30.464;231448.105;150000.0;3
ACCE;30.469;231448.108;5.46836;4.33829;7.15387;3
MAGN;30.470;231448.111;-2.68934;-39.98453;-15.58021;3
LIGH;30.474;231448.115;150000.0;3
ACCE;30.480;231448.121;5.39174;4.31914;7.12514;3
LIGH;30.484;231448.125;150000.0;3
ACCE;30.489;231448.128;5.32470;4.38618;7.05811;3
MAGN;30.490;231448.131;-2.68934;-39.98453;-15.58021;3
LIGH;30.494;231448.135;150000.0;3
ACCE;30.498;231448.138;5.46836;4.44364;6.94318;3
LIGH;30.504;231448.145;150000.0;3
ACCE;30.508;231448.148;5.48751;4.63517;7.15387;3
MAGN;30.509;231448.151;-2.68934;-39.98453;-15.58021;3
LIGH;30.514;231448.155;150000.0;3
ACCE;30.521;231448.161;5.43963;4.61602;7.14430;3
LIGH;30.524;231448.165;150000.0;3
ACCE;30.528;231448.168;5.35344;4.65433;7.22091;3
MAGN;30.529;231448.171;0.22436;-39.35237;-16.49807;3
LIGH;30.534;231448.175;150000.0;3
ACCE;30.541;231448.181;4.94163;4.77883;7.14430;3
LIGH;30.544;231448.186;150000.0;3
ACCE;30.549;231448.189;4.60644;4.86502;7.08684;3
MAGN;30.550;231448.191;0.22436;-39.35237;-16.49807;3
LIGH;30.554;231448.195;150000.0;3
ACCE;30.561;231448.201;4.46279;4.93206;6.99107;3
LIGH;30.564;231448.205;150000.0;3
ACCE;30.569;231448.208;4.46279;4.86502;7.23049;3
MAGN;30.570;231448.211;0.22436;-39.35237;-16.49807;3
LIGH;30.574;231448.215;150000.0;3
ACCE;30.580;231448.221;4.12760;4.96079;7.37414;3
LIGH;30.584;231448.225;150000.0;3
ACCE;30.588;231448.228;3.92649;5.02782;7.66145;3
MAGN;30.589;231448.231;3.08577;-39.27666;-16.18842;3
LIGH;30.594;231448.235;150000.0;3
ACCE;30.601;231448.241;3.67749;5.08528;7.83383;3
LIGH;30.604;231448.245;150000.0;3
ACCE;30.608;231448.248;3.47638;4.99909;8.01579;3
MAGN;30.610;231448.251;3.08577;-39.27666;-16.18842;3
LIGH;30.614;231448.255;150000.0;3
ACCE;30.620;231448.261;3.18908;4.93206;8.05409;3
LIGH;30.624;231448.265;150000.0;3
ACCE;30.628;231448.268;3.25611;4.91290;7.92960;3
MAGN;30.629;231448.271;3.08577;-39.27666;-16.18842;3
LIGH;30.634;231448.275;83232.0;3
ACCE;30.640;231448.281;3.41892;5.03740;7.73806;3
LIGH;30.644;231448.285;83232.0;3
ACCE;30.649;231448.288;3.48596;5.56412;7.24964;3
MAGN;30.650;231448.291;5.86551;-39.52181;-14.63321;3
LIGH;30.654;231448.295;83232.0;3
ACCE;30.658;231448.298;3.30400;5.77481;6.78038;3
LIGH;30.664;231448.305;83232.0;3
ACCE;30.669;231448.308;3.18908;5.98550;6.54096;3
MAGN;30.670;231448.311;5.86551;-39.52181;-14.63321;3
LIGH;30.674;231448.315;83232.0;3
ACCE;30.680;231448.321;2.88262;6.32069;6.38773;3
LIGH;30.684;231448.325;83232.0;3
ACCE;30.689;231448.328;2.76770;6.34942;6.32069;3
MAGN;30.690;231448.331;5.86551;-39.52181;-14.63321;3
LIGH;30.694;231448.335;66631.0;3
ACCE;30.701;231448.341;2.73897;6.29196;6.07170;3
LIGH;30.704;231448.345;66631.0;3
ACCE;30.709;231448.348;2.70066;6.39731;6.17704;3
MAGN;30.710;231448.351;8.50445;-39.77095;-12.23685;3
LIGH;30.714;231448.355;66631.0;3
ACCE;30.718;231448.358;2.67193;6.57927;6.11000;3
LIGH;30.724;231448.365;66631.0;3
MAGN;30.729;231448.370;8.50445;-39.77095;-12.23685;3
ACCE;30.731;231448.371;2.47082;6.42604;6.13873;3
LIGH;30.734;231448.375;66631.0;3
ACCE;30.738;231448.378;2.45166;6.56969;6.47392;3
LIGH;30.744;231448.385;66631.0;3
MAGN;30.749;231448.390;8.50445;-39.77095;-12.23685;3
ACCE;30.751;231448.391;2.39420;6.56969;6.77080;3
LIGH;30.754;231448.395;62435.0;3
ACCE;30.758;231448.398;2.31759;6.45477;6.80911;3
LIGH;30.764;231448.405;62435.0;3
MAGN;30.769;231448.410;10.00943;-40.28483;-10.15545;3
ACCE;30.771;231448.411;2.08774;6.44519;7.06768;3
LIGH;30.774;231448.415;62435.0;3
ACCE;30.778;231448.418;1.98240;6.40688;6.85699;3
LIGH;30.784;231448.425;62435.0;3
MAGN;30.789;231448.430;10.00943;-40.28483;-10.15545;3
ACCE;30.791;231448.431;1.92494;6.40688;6.81869;3
LIGH;30.794;231448.435;62435.0;3
ACCE;30.798;231448.438;1.92494;6.58884;6.46434;3
LIGH;30.804;231448.445;62435.0;3
MAGN;30.809;231448.450;10.00943;-40.28483;-10.15545;3
ACCE;30.811;231448.451;1.94409;6.76123;6.00466;3
LIGH;30.814;231448.455;63071.0;3
ACCE;30.818;231448.458;1.98240;6.78038;5.83228;3
LIGH;30.824;231448.465;62319.0;3
SOUN;30.827;302.47;0.00923;53.28
ACCE;30.830;231448.468;2.01113;6.80911;5.78439;3
MAGN;30.830;231448.471;11.08530;-40.38122;-8.95432;3
LIGH;30.834;231448.475;62319.0;3
ACCE;30.838;231448.478;2.03028;6.91445;5.84185;3
LIGH;30.844;231448.485;62319.0;3
MAGN;30.849;231448.490;11.08530;-40.38122;-8.95432;3
ACCE;30.851;231448.491;1.97282;6.85699;6.07170;3
LIGH;30.854;231448.495;62319.0;3
ACCE;30.858;231448.498;1.96325;6.83784;5.88974;3
LIGH;30.864;231448.505;62319.0;3
MAGN;30.869;231448.510;11.08530;-40.38122;-8.95432;3
ACCE;30.871;231448.511;2.29843;6.60800;6.26323;3
LIGH;30.874;231448.515;62319.0;3
ACCE;30.878;231448.518;2.56658;6.59842;6.28239;3
LIGH;30.884;231448.525;55615.0;3
MAGN;30.889;231448.530;11.61043;-40.97395;-7.77616;3
ACCE;30.891;231448.531;2.84431;6.78038;6.37815;3
LIGH;30.894;231448.535;55615.0;3
ACCE;30.898;231448.538;2.94966;7.14430;6.48350;3
LIGH;30.904;231448.545;55615.0;3
MAGN;30.909;231448.550;11.61043;-40.97395;-7.77616;3
ACCE;30.911;231448.551;2.71981;7.19218;6.71334;3
LIGH;30.914;231448.555;55615.0;3
ACCE;30.918;231448.558;2.59531;7.07726;6.35900;3
LIGH;30.924;231448.565;55615.0;3
MAGN;30.929;231448.570;11.61043;-40.97395;-7.77616;3
ACCE;30.931;231448.571;2.48039;7.11557;6.11958;3
LIGH;30.934;231448.575;55615.0;3
ACCE;30.938;231448.578;2.56658;7.18261;5.89931;3
LIGH;30.944;231448.585;51765.0;3
MAGN;30.949;231448.590;11.59943;-41.89787;-6.34935;3
ACCE;30.951;231448.591;2.77727;7.24964;5.63116;3
LIGH;30.954;231448.595;51765.0;3
ACCE;30.958;231448.598;2.62405;7.25922;5.42047;3
LIGH;30.964;231448.605;51765.0;3
MAGN;30.969;231448.610;11.59943;-41.89787;-6.34935;3
ACCE;30.971;231448.611;2.51870;7.18261;5.47793;3
LIGH;30.974;231448.615;51765.0;3
ACCE;30.978;231448.618;2.45166;7.07726;5.39174;3
LIGH;30.984;231448.625;51765.0;3
ACCE;30.988;231448.628;2.52828;6.91445;5.55455;3
MAGN;30.989;231448.631;11.59943;-41.89787;-6.34935;3
LIGH;30.994;231448.635;51765.0;3
ACCE;30.998;231448.638;2.87304;6.27281;6.47392;3
LIGH;31.004;231448.645;51326.0;3
MAGN;31.009;231448.650;11.98283;-41.63681;-6.78752;3
ACCE;31.011;231448.651;2.94008;6.39731;6.89530;3
LIGH;31.014;231448.655;51326.0;3
ACCE;31.018;231448.658;3.02627;6.42604;6.86657;3
LIGH;31.024;231448.665;51326.0;3
MAGN;31.029;231448.670;11.98283;-41.63681;-6.78752;3
ACCE;31.031;231448.671;2.80600;6.42604;6.72292;3
LIGH;31.034;231448.675;51326.0;3
ACCE;31.038;231448.678;2.71981;6.38773;6.46434;3
LIGH;31.044;231448.685;51326.0;3
MAGN;31.050;231448.690;11.98283;-41.63681;-6.78752;3
ACCE;31.056;231448.691;2.58574;6.39731;6.36858;3
LIGH;31.057;231448.698;51326.0;3
ACCE;31.058;231448.698;2.46124;6.37815;6.29196;3
LIGH;31.064;231448.705;58135.0;3
MAGN;31.069;231448.710;12.06974;-41.69426;-8.07656;3
ACCE;31.071;231448.711;2.47082;6.28239;6.62715;3
LIGH;31.074;231448.715;58135.0;3
ACCE;31.078;231448.718;2.45166;6.28239;6.90488;3
LIGH;31.084;231448.725;58135.0;3
MAGN;31.089;231448.730;12.06974;-41.69426;-8.07656;3
ACCE;31.091;231448.731;2.45166;6.15789;7.48906;3
LIGH;31.094;231448.735;58135.0;3
ACCE;31.098;231448.738;2.41336;5.94720;7.91044;3
LIGH;31.104;231448.745;58135.0;3
MAGN;31.109;231448.750;12.06974;-41.69426;-8.07656;3
ACCE;31.111;231448.751;2.85389;5.79397;8.71489;3
LIGH;31.114;231448.755;58135.0;3
ACCE;31.118;231448.758;3.04542;5.88974;8.58082;3
LIGH;31.124;231448.765;57892.0;3
MAGN;31.129;231448.770;12.47522;-41.02961;-9.10294;3
ACCE;31.131;231448.771;3.10289;5.96635;8.23605;3
LIGH;31.134;231448.775;64412.0;3
ACCE;31.138;231448.778;3.18908;5.99508;7.73806;3
LIGH;31.144;231448.785;64412.0;3
ACCE;31.148;231448.788;2.96881;6.12916;7.06768;3
MAGN;31.149;231448.791;12.47522;-41.02961;-9.10294;3
LIGH;31.154;231448.795;64412.0;3
ACCE;31.158;231448.798;2.87304;6.20577;6.92403;3
LIGH;31.164;231448.805;64412.0;3
MAGN;31.169;231448.810;12.47522;-41.02961;-9.10294;3
ACCE;31.171;231448.811;2.59531;6.13873;7.40287;3
LIGH;31.174;231448.815;64412.0;3
ACCE;31.178;231448.818;2.59531;6.13873;7.40287;3
LIGH;31.184;231448.825;64412.0;3
MAGN;31.189;231448.830;11.75155;-40.77023;-9.95164;3
ACCE;31.191;231448.831;2.60489;6.29196;7.59441;3
LIGH;31.194;231448.835;64551.0;3
ACCE;31.198;231448.838;2.59531;6.36858;7.62314;3
LIGH;31.204;231448.845;64551.0;3
MAGN;31.209;231448.850;11.75155;-40.77023;-9.95164;3
ACCE;31.211;231448.851;2.54743;6.21535;7.86256;3
LIGH;31.214;231448.855;64551.0;3
ACCE;31.218;231448.858;2.48039;6.20577;7.92002;3
LIGH;31.224;231448.865;64551.0;3
MAGN;31.229;231448.870;11.75155;-40.77023;-9.95164;3
ACCE;31.231;231448.871;2.41336;6.13873;8.07325;3
LIGH;31.234;231448.875;64551.0;3
ACCE;31.238;231448.878;2.39420;6.04296;8.02536;3
LIGH;31.244;231448.885;64551.0;3
MAGN;31.249;231448.890;11.09291;-41.09977;-9.75475;3
ACCE;31.251;231448.891;2.16436;6.01423;8.28394;3
LIGH;31.254;231448.895;62551.0;3
ACCE;31.258;231448.898;2.04944;6.00466;8.33182;3
LIGH;31.264;231448.905;62551.0;3
MAGN;31.269;231448.910;11.09291;-41.09977;-9.75475;3
ACCE;31.271;231448.911;2.00155;6.00466;8.16902;3
LIGH;31.274;231448.915;62551.0;3
ACCE;31.278;231448.918;2.01113;6.04296;7.69975;3
LIGH;31.284;231448.925;62551.0;3
MAGN;31.289;231448.930;11.09291;-41.09977;-9.75475;3
ACCE;31.291;231448.931;2.30801;6.23450;7.23049;3
LIGH;31.294;231448.935;62551.0;3
ACCE;31.298;231448.938;2.29843;6.33027;7.40287;3
GNSS;31.305;1491899730.000;39.993864;-0.073800;131.000;0.000;3.0;0.0;24;9
LIGH;31.312;231448.948;62551.0;3
ACCE;31.313;231448.949;2.07817;6.33027;8.09240;3
MAGN;31.314;231448.952;10.94762;-40.74224;-9.80872;3
GNSS;31.315;1491899730.000;39.993864;-0.073800;131.000;0.000;3.0;0.0;24;9
LIGH;31.316;231448.956;58967.0;3
ACCE;31.319;231448.958;2.10690;5.92804;8.59040;3
LIGH;31.325;231448.966;58967.0;3
MAGN;31.329;231448.970;10.94762;-40.74224;-9.80872;3
ACCE;31.331;231448.971;2.27928;5.72693;8.58082;3
LIGH;31.338;231448.979;58967.0;3
ACCE;31.341;231448.978;2.16436;5.89931;8.02536;3
LIGH;31.344;231448.986;58967.0;3
ACCE;31.348;231448.988;2.05901;5.94720;7.62314;3
MAGN;31.351;231448.991;10.94762;-40.74224;-9.80872;3
LIGH;31.354;231448.995;58967.0;3
ACCE;31.361;231449.001;1.91536;5.78439;7.17303;3
LIGH;31.364;231449.005;58967.0;3
ACCE;31.369;231449.008;1.95367;5.67905;7.07726;3
MAGN;31.370;231449.011;11.72914;-40.78937;-10.43285;3
LIGH;31.374;231449.015;48286.0;3
SOUN;31.381;197.19;0.00602;49.57
ACCE;31.383;231449.021;1.93451;5.63116;7.30710;3
LIGH;31.384;231449.025;48286.0;3
ACCE;31.389;231449.028;2.00155;5.69820;7.69975;3
MAGN;31.390;231449.031;11.72914;-40.78937;-10.43285;3
LIGH;31.394;231449.035;48286.0;3
ACCE;31.400;231449.041;2.25055;5.80354;7.40287;3
LIGH;31.404;231449.045;48286.0;3
ACCE;31.409;231449.048;2.27928;5.89931;7.44118;3
MAGN;31.410;231449.051;11.72914;-40.78937;-10.43285;3
LIGH;31.414;231449.055;48286.0;3
ACCE;31.420;231449.061;2.20267;5.90889;7.68060;3
LIGH;31.424;231449.065;48286.0;3
ACCE;31.429;231449.068;2.06859;5.79397;7.88171;3
MAGN;31.430;231449.071;11.82568;-40.36624;-10.61101;3
LIGH;31.434;231449.075;44309.0;3
ACCE;31.441;231449.081;2.10690;5.68862;7.79552;3
LIGH;31.444;231449.085;44309.0;3
ACCE;31.449;231449.089;2.04944;5.66947;8.14029;3
LIGH;31.454;231449.095;44309.0;3
MAGN;31.459;231449.100;11.82568;-40.36624;-10.61101;3
ACCE;31.461;231449.101;1.90578;5.52582;8.23605;3
LIGH;31.464;231449.105;44309.0;3
ACCE;31.468;231449.108;1.88663;5.35344;8.30309;3
LIGH;31.474;231449.115;44309.0;3
ACCE;31.478;231449.118;1.91536;5.45878;8.20732;3
MAGN;31.479;231449.121;12.54107;-40.10860;-10.90798;3
LIGH;31.484;231449.125;44309.0;3
ACCE;31.488;231449.128;2.00155;5.59285;7.97748;3
LIGH;31.494;231449.135;44390.0;3
MAGN;31.499;231449.140;12.54107;-40.10860;-10.90798;3
ACCE;31.501;231449.141;1.96325;5.65989;8.18817;3
LIGH;31.504;231449.145;38483.0;3
ACCE;31.508;231449.148;2.08774;5.65032;8.15944;3
LIGH;31.514;231449.155;38483.0;3
MAGN;31.519;231449.160;12.54107;-40.10860;-10.90798;3
ACCE;31.521;231449.161;2.28886;5.82270;8.62870;3
LIGH;31.524;231449.165;38483.0;3
ACCE;31.528;231449.168;1.99198;5.69820;8.83939;3
LIGH;31.534;231449.175;38483.0;3
MAGN;31.539;231449.180;13.01059;-39.55586;-12.27191;3
ACCE;31.541;231449.181;1.73340;5.38217;8.87770;3
LIGH;31.544;231449.185;38483.0;3
ACCE;31.549;231449.188;1.54187;5.18105;8.54251;3
LIGH;31.554;231449.195;38483.0;3
MAGN;31.559;231449.200;13.01059;-39.55586;-12.27191;3
ACCE;31.561;231449.201;1.58017;5.35344;8.45632;3
LIGH;31.564;231449.205;22322.0;3
ACCE;31.568;231449.208;1.65679;5.52582;8.48505;3
LIGH;31.574;231449.215;22322.0;3
MAGN;31.579;231449.220;13.01059;-39.55586;-12.27191;3
ACCE;31.581;231449.221;1.49398;5.60243;8.48505;3
LIGH;31.584;231449.225;22322.0;3
ACCE;31.588;231449.228;1.39821;5.38217;8.13071;3
LIGH;31.594;231449.235;22322.0;3
MAGN;31.599;231449.240;13.23507;-39.29283;-12.10651;3
ACCE;31.601;231449.241;1.59933;5.29597;8.20732;3
LIGH;31.604;231449.245;22322.0;3
ACCE;31.608;231449.248;1.61848;5.39174;8.70532;3
LIGH;31.614;231449.255;22322.0;3
MAGN;31.619;231449.260;13.23507;-39.29283;-12.10651;3
ACCE;31.621;231449.261;1.47483;5.24809;9.10754;3
LIGH;31.624;231449.265;13201.0;3
ACCE;31.628;231449.268;1.35991;5.08528;9.19373;3
LIGH;31.634;231449.275;13201.0;3
ACCE;31.639;231449.278;1.15879;4.91290;8.74362;3
MAGN;31.640;231449.281;13.23507;-39.29283;-12.10651;3
LIGH;31.644;231449.285;13201.0;3
ACCE;31.648;231449.288;1.14922;4.85544;8.40844;3
LIGH;31.654;231449.295;13201.0;3
MAGN;31.659;231449.300;13.52419;-38.93923;-12.47415;3
ACCE;31.661;231449.301;1.20668;4.69264;8.47547;3
LIGH;31.664;231449.305;13201.0;3
ACCE;31.668;231449.308;1.20668;4.69264;8.47547;3
LIGH;31.674;231449.315;13201.0;3
MAGN;31.679;231449.320;13.52419;-38.93923;-12.47415;3
ACCE;31.681;231449.321;1.11091;4.56814;8.80109;3
LIGH;31.685;231449.326;15317.0;3
ACCE;31.688;231449.328;1.13006;4.55856;9.00220;3
LIGH;31.694;231449.335;15317.0;3
MAGN;31.699;231449.340;13.52419;-38.93923;-12.47415;3
ACCE;31.701;231449.341;1.13964;4.49152;9.30866;3
LIGH;31.704;231449.345;15317.0;3
ACCE;31.708;231449.348;0.98641;4.51068;9.39485;3
LIGH;31.714;231449.355;15317.0;3
MAGN;31.719;231449.360;13.48771;-38.60411;-12.70797;3
ACCE;31.721;231449.361;1.02472;4.53941;9.34696;3
LIGH;31.724;231449.366;15317.0;3
ACCE;31.728;231449.368;1.04387;4.48195;9.06924;3
LIGH;31.734;231449.375;15317.0;3
MAGN;31.739;231449.380;13.48771;-38.60411;-12.70797;3
ACCE;31.741;231449.381;0.90980;4.45322;9.10754;3
LIGH;31.744;231449.385;23328.0;3
ACCE;31.748;231449.388;0.87149;4.46279;8.92558;3
LIGH;31.754;231449.395;23328.0;3
MAGN;31.759;231449.400;13.48771;-38.60411;-12.70797;3
ACCE;31.761;231449.401;0.76614;4.45322;8.88728;3
LIGH;31.764;231449.405;23328.0;3
ACCE;31.768;231449.408;0.66080;4.49152;8.87770;3
LIGH;31.774;231449.415;23328.0;3
MAGN;31.779;231449.420;13.25069;-38.38333;-13.01085;3
ACCE;31.781;231449.421;0.53630;4.53941;8.82024;3
LIGH;31.784;231449.425;23328.0;3
ACCE;31.792;231449.428;0.54588;4.55856;8.69574;3
LIGH;31.795;231449.436;23328.0;3
ACCE;31.799;231449.438;0.63207;4.62560;8.79151;3
MAGN;31.800;231449.441;13.25069;-38.38333;-13.01085;3
LIGH;31.804;231449.445;26507.0;3
ACCE;31.808;231449.448;0.71826;4.70221;8.44674;3
LIGH;31.814;231449.455;26495.0;3
MAGN;31.819;231449.460;13.25069;-38.38333;-13.01085;3
ACCE;31.821;231449.461;0.79487;4.73094;8.37971;3
SOUN;31.822;194.26;0.00593;49.44
LIGH;31.824;231449.466;26495.0;3
ACCE;31.828;231449.468;0.79487;4.75967;8.41801;3
LIGH;31.834;231449.475;26495.0;3
MAGN;31.839;231449.480;12.77540;-37.98967;-13.17387;3
ACCE;31.841;231449.481;0.70868;4.73094;8.65743;3
LIGH;31.844;231449.485;26495.0;3
ACCE;31.848;231449.488;0.29688;5.00867;8.82024;3
LIGH;31.854;231449.495;26495.0;3
MAGN;31.859;231449.500;12.77540;-37.98967;-13.17387;3
ACCE;31.861;231449.501;0.44053;4.40533;9.27993;3
LIGH;31.864;231449.505;26495.0;3
ACCE;31.868;231449.508;0.07661;4.60644;9.36612;3
LIGH;31.874;231449.515;27547.0;3
MAGN;31.879;231449.520;12.77540;-37.98967;-13.17387;3
ACCE;31.881;231449.521;0.10534;4.87459;9.46189;3
LIGH;31.884;231449.525;27547.0;3
ACCE;31.888;231449.528;0.32561;4.97036;9.10754;3
LIGH;31.894;231449.535;27547.0;3
MAGN;31.899;231449.540;12.31718;-38.44314;-13.00746;3
ACCE;31.901;231449.541;0.51715;5.03740;8.39886;3
LIGH;31.904;231449.545;27547.0;3
ACCE;31.908;231449.548;0.60334;5.13317;8.24563;3
LIGH;31.914;231449.555;27547.0;3
MAGN;31.919;231449.560;12.31718;-38.44314;-13.00746;3
ACCE;31.921;231449.561;0.79487;5.19063;8.45632;3
LIGH;31.924;231449.565;27547.0;3
ACCE;31.928;231449.568;0.94810;5.23851;8.52336;3
LIGH;31.934;231449.575;23478.0;3
MAGN;31.939;231449.580;12.31718;-38.44314;-13.00746;3
ACCE;31.941;231449.581;0.89064;5.33428;8.51378;3
LIGH;31.944;231449.585;23478.0;3
ACCE;31.948;231449.588;0.85234;5.35344;8.52336;3
LIGH;31.954;231449.595;23478.0;3
ACCE;31.960;231449.598;0.76614;5.27682;8.55209;3
MAGN;31.960;231449.601;11.07228;-38.65071;-11.88656;3
LIGH;31.965;231449.606;23478.0;3
ACCE;31.968;231449.608;0.78530;5.23851;8.53294;3
LIGH;31.974;231449.615;23478.0;3
MAGN;31.979;231449.620;11.07228;-38.65071;-11.88656;3
ACCE;31.981;231449.621;0.82361;5.24809;8.49463;3
LIGH;31.984;231449.625;23478.0;3
ACCE;31.988;231449.628;0.79487;5.17148;8.35098;3
LIGH;31.994;231449.635;22414.0;3
ACCE;31.999;231449.638;0.70868;5.15232;8.36055;3
MAGN;32.000;231449.641;11.07228;-38.65071;-11.88656;3
LIGH;32.004;231449.645;22414.0;3
ACCE;32.011;231449.651;0.82361;5.25767;8.50420;3
LIGH;32.014;231449.655;22414.0;3
ACCE;32.018;231449.658;0.95768;5.20021;8.52336;3
MAGN;32.020;231449.661;10.36199;-39.45897;-10.84334;3
LIGH;32.024;231449.665;22414.0;3
ACCE;32.031;231449.671;1.07260;5.18105;8.37013;3
LIGH;32.034;231449.675;22414.0;3
ACCE;32.039;231449.678;1.09176;5.21936;8.37971;3
MAGN;32.040;231449.681;10.36199;-39.45897;-10.84334;3
LIGH;32.044;231449.685;22414.0;3
ACCE;32.054;231449.691;1.29287;5.35344;7.97748;3
LIGH;32.059;231449.700;24726.0;3
MAGN;32.060;231449.701;10.36199;-39.45897;-10.84334;3
ACCE;32.062;231449.702;1.25456;5.44920;7.99663;3
LIGH;32.066;231449.707;24726.0;3
ACCE;32.071;231449.711;1.25456;5.37259;7.80510;3
LIGH;32.074;231449.715;24726.0;3
ACCE;32.078;231449.718;1.25456;5.37259;7.76679;3
MAGN;32.080;231449.721;9.98741;-40.79133;-10.21108;3
LIGH;32.084;231449.725;24726.0;3
ACCE;32.091;231449.731;1.22583;5.50666;7.81467;3
LIGH;32.094;231449.735;24726.0;3
ACCE;32.100;231449.738;1.20668;5.52582;7.99663;3
MAGN;32.100;231449.741;9.98741;-40.79133;-10.21108;3
LIGH;32.104;231449.745;24726.0;3
ACCE;32.111;231449.751;1.23541;5.52582;8.01579;3
LIGH;32.114;231449.755;25351.0;3
ACCE;32.118;231449.758;1.28329;5.49709;8.01579;3
MAGN;32.120;231449.761;9.98741;-40.79133;-10.21108;3
LIGH;32.124;231449.765;26114.0;3
ACCE;32.128;231449.768;1.35991;5.54497;7.95833;3
LIGH;32.134;231449.775;26114.0;3
ACCE;32.138;231449.778;1.56102;5.50666;7.93917;3
MAGN;32.140;231449.781;10.05949;-41.38208;-10.15518;3
LIGH;32.144;231449.785;26114.0;3
ACCE;32.151;231449.791;2.11647;6.06212;7.53695;3
LIGH;32.154;231449.795;26114.0;3
ACCE;32.158;231449.798;2.11647;6.06212;7.53695;3
MAGN;32.160;231449.801;10.05949;-41.38208;-10.15518;3
LIGH;32.164;231449.805;26114.0;3
ACCE;32.171;231449.811;1.35033;5.30555;7.08684;3
LIGH;32.174;231449.815;26114.0;3
ACCE;32.179;231449.818;1.35991;5.39174;7.20176;3
MAGN;32.180;231449.821;10.05949;-41.38208;-10.15518;3
LIGH;32.184;231449.825;24148.0;3
ACCE;32.191;231449.831;1.75256;5.49709;7.98706;3
LIGH;32.194;231449.835;24148.0;3
ACCE;32.198;231449.838;1.92494;5.64074;8.42759;3
MAGN;32.200;231449.841;9.17270;-41.29395;-9.93222;3
LIGH;32.204;231449.845;24148.0;3
ACCE;32.211;231449.851;1.97282;5.65989;8.44674;3
LIGH;32.214;231449.855;24148.0;3
ACCE;32.218;231449.858;2.02071;5.62159;8.42759;3
MAGN;32.220;231449.861;9.17270;-41.29395;-9.93222;3
LIGH;32.224;231449.865;24148.0;3
ACCE;32.231;231449.871;1.83875;5.55455;8.09240;3
LIGH;32.234;231449.875;24148.0;3
ACCE;32.238;231449.878;1.59933;5.40132;8.29351;3
MAGN;32.240;231449.881;9.17270;-41.29395;-9.93222;3
LIGH;32.244;231449.885;23628.0;3
ACCE;32.251;231449.891;1.42694;5.36301;8.22648;3
LIGH;32.254;231449.895;23628.0;3
ACCE;32.259;231449.898;1.07260;5.40132;8.10198;3
MAGN;32.260;231449.901;8.82686;-41.14580;-10.18692;3
LIGH;32.264;231449.905;23628.0;3
ACCE;32.271;231449.911;0.88107;5.19063;8.36055;3
LIGH;32.274;231449.915;23628.0;3
ACCE;32.278;231449.918;0.82361;5.20978;8.44674;3
MAGN;32.280;231449.921;8.82686;-41.14580;-10.18692;3
LIGH;32.284;231449.925;23628.0;3
ACCE;32.288;231449.928;0.83318;5.13317;8.32224;3
LIGH;32.294;231449.935;23628.0;3
ACCE;32.298;231449.938;0.86191;5.09486;8.55209;3
MAGN;32.300;231449.941;8.82686;-41.14580;-10.18692;3
LIGH;32.309;231449.946;25593.0;3
ACCE;32.315;231449.949;1.01514;5.15232;8.72447;3
LIGH;32.320;231449.959;25593.0;3
ACCE;32.321;231449.958;1.07260;5.11401;8.74362;3
GNSS;32.322;1491899731.000;39.993861;-0.073798;131.000;0.000;3.0;0.0;24;9
MAGN;32.326;231449.963;9.79430;-41.92797;-10.21357;3
GNSS;32.330;1491899731.000;39.993861;-0.073798;131.000;0.000;3.0;0.0;24;9
ACCE;32.334;231449.968;1.12049;5.08528;8.64786;3
LIGH;32.335;231449.972;25593.0;3
ACCE;32.341;231449.979;0.94810;5.09486;8.53294;3
LIGH;32.344;231449.985;25593.0;3
MAGN;32.344;231449.985;9.79430;-41.92797;-10.21357;3
ACCE;32.351;231449.991;0.73741;5.06613;8.59040;3
LIGH;32.351;231449.992;25593.0;3
LIGH;32.354;231449.995;25593.0;3
ACCE;32.358;231449.998;0.56503;5.01825;8.74362;3
MAGN;32.359;231450.001;9.79430;-41.92797;-10.21357;3
LIGH;32.364;231450.005;23466.0;3
ACCE;32.370;231450.010;0.40223;4.99909;8.82024;3
SOUN;32.373;208.07;0.00635;50.03
LIGH;32.376;231450.017;23466.0;3
ACCE;32.379;231450.018;0.26815;4.99909;8.87770;3
MAGN;32.380;231450.021;10.06643;-41.73712;-10.40119;3
LIGH;32.384;231450.025;23466.0;3
ACCE;32.390;231450.030;0.24900;4.99909;8.74362;3
LIGH;32.394;231450.035;23466.0;3
ACCE;32.399;231450.038;0.22984;5.06613;8.74362;3
MAGN;32.400;231450.041;10.06643;-41.73712;-10.40119;3
LIGH;32.404;231450.045;23466.0;3
ACCE;32.411;231450.051;0.23942;5.14275;8.55209;3
LIGH;32.414;231450.055;23466.0;3
ACCE;32.418;231450.058;0.22984;5.24809;8.55209;3
MAGN;32.419;231450.061;10.06643;-41.73712;-10.40119;3
LIGH;32.424;231450.065;21964.0;3
ACCE;32.431;231450.071;0.28730;5.24809;8.53294;3
LIGH;32.434;231450.075;21964.0;3
ACCE;32.439;231450.078;0.26815;5.21936;8.59997;3
MAGN;32.440;231450.081;10.29632;-41.36803;-10.12763;3
LIGH;32.444;231450.085;21964.0;3
ACCE;32.448;231450.088;0.26815;5.21936;8.56167;3
LIGH;32.454;231450.095;21964.0;3
ACCE;32.458;231450.098;0.34477;5.23851;8.56167;3
MAGN;32.459;231450.101;10.29632;-41.36803;-10.12763;3
LIGH;32.464;231450.105;21964.0;3
ACCE;32.471;231450.111;0.58419;5.20978;8.59997;3
LIGH;32.474;231450.115;21964.0;3
ACCE;32.478;231450.118;0.70868;5.28640;8.85855;3
MAGN;32.479;231450.121;10.29632;-41.36803;-10.12763;3
LIGH;32.484;231450.125;21998.0;3
ACCE;32.491;231450.131;0.67038;5.39174;9.03093;3
LIGH;32.494;231450.135;22565.0;3
ACCE;32.499;231450.138;0.60334;5.33428;9.17458;3
MAGN;32.500;231450.141;10.26847;-40.77785;-10.57248;3
LIGH;32.504;231450.145;22565.0;3
ACCE;32.511;231450.151;0.54588;5.27682;9.16500;3
LIGH;32.514;231450.155;22565.0;3
ACCE;32.519;231450.158;0.55545;5.20978;9.31823;3
MAGN;32.520;231450.161;10.26847;-40.77785;-10.57248;3
LIGH;32.524;231450.165;22565.0;3
ACCE;32.531;231450.171;0.47884;5.12359;9.28950;3
LIGH;32.534;231450.175;22565.0;3
ACCE;32.538;231450.178;0.46926;5.10444;9.29908;3
MAGN;32.539;231450.181;10.26847;-40.77785;-10.57248;3
LIGH;32.544;231450.185;22565.0;3
ACCE;32.551;231450.191;0.40223;5.14275;9.10754;3
LIGH;32.554;231450.196;22923.0;3
ACCE;32.559;231450.198;0.36392;5.15232;9.13627;3
MAGN;32.560;231450.201;10.23338;-40.69327;-10.23728;3
LIGH;32.564;231450.205;22923.0;3
ACCE;32.571;231450.211;0.24900;5.24809;9.01178;3
LIGH;32.574;231450.215;22923.0;3
ACCE;32.579;231450.218;0.25857;5.24809;8.93516;3
MAGN;32.580;231450.221;10.23338;-40.69327;-10.23728;3
LIGH;32.584;231450.225;22923.0;3
ACCE;32.591;231450.231;0.22027;5.17148;8.74362;3
LIGH;32.594;231450.235;22923.0;3
ACCE;32.598;231450.238;0.26815;5.19063;8.82982;3
MAGN;32.600;231450.241;10.23338;-40.69327;-10.23728;3
LIGH;32.604;231450.245;22923.0;3
ACCE;32.608;231450.248;0.22027;5.34386;8.82024;3
LIGH;32.614;231450.255;23281.0;3
ACCE;32.619;231450.258;0.27773;5.20021;8.74362;3
MAGN;32.620;231450.261;9.83055;-40.68974;-10.00057;3
LIGH;32.624;231450.265;23281.0;3
ACCE;32.628;231450.268;0.24900;5.21936;8.58082;3
LIGH;32.634;231450.275;23281.0;3
MAGN;32.639;231450.280;9.83055;-40.68974;-10.00057;3
ACCE;32.641;231450.281;0.56503;5.29597;8.46590;3
LIGH;32.644;231450.285;23281.0;3
ACCE;32.648;231450.288;0.56503;5.29597;8.46590;3
LIGH;32.654;231450.295;23281.0;3
MAGN;32.659;231450.300;9.83055;-40.68974;-10.00057;3
ACCE;32.661;231450.301;0.89064;5.42047;8.40844;3
LIGH;32.664;231450.305;23281.0;3
ACCE;32.668;231450.308;0.99599;5.46836;8.24563;3
LIGH;32.674;231450.315;22322.0;3
MAGN;32.679;231450.320;9.59166;-40.83838;-10.26936;3
ACCE;32.681;231450.321;1.00556;5.52582;8.21690;3
LIGH;32.684;231450.325;22322.0;3
ACCE;32.688;231450.328;0.87149;5.52582;8.22648;3
LIGH;32.694;231450.335;22322.0;3
MAGN;32.699;231450.340;9.59166;-40.83838;-10.26936;3
ACCE;32.701;231450.341;0.78530;5.42047;8.37013;3
LIGH;32.704;231450.345;22322.0;3
ACCE;32.708;231450.348;0.62249;5.34386;8.17859;3
LIGH;32.714;231450.355;22322.0;3
MAGN;32.719;231450.360;9.59166;-40.83838;-10.26936;3
ACCE;32.721;231450.361;0.53630;5.27682;8.30309;3
LIGH;32.726;231450.367;22322.0;3
ACCE;32.728;231450.368;0.46926;5.29597;8.16902;3
LIGH;32.734;231450.375;21443.0;3
MAGN;32.739;231450.380;9.09655;-40.44785;-10.06557;3
ACCE;32.741;231450.381;0.45011;5.27682;8.41801;3
LIGH;32.744;231450.385;21443.0;3
ACCE;32.748;231450.388;0.42138;5.25767;8.32224;3
LIGH;32.754;231450.395;21443.0;3
MAGN;32.759;231450.400;9.09655;-40.44785;-10.06557;3
ACCE;32.761;231450.401;0.39265;5.24809;8.48505;3
LIGH;32.764;231450.405;21443.0;3
ACCE;32.768;231450.408;0.29688;5.20021;8.51378;3
LIGH;32.774;231450.415;21443.0;3
ACCE;32.778;231450.418;0.27773;5.26724;8.80109;3
MAGN;32.780;231450.421;9.09655;-40.44785;-10.06557;3
LIGH;32.785;231450.426;21443.0;3
ACCE;32.788;231450.428;0.30646;5.19063;8.72447;3
LIGH;32.794;231450.435;21617.0;3
MAGN;32.799;231450.440;8.81860;-40.53764;-10.11379;3
ACCE;32.801;231450.441;0.52672;5.21936;8.59997;3
LIGH;32.804;231450.445;21559.0;3
ACCE;32.808;231450.448;0.68953;5.29597;8.42759;3
SOUN;32.814;202.39;0.00618;49.79
LIGH;32.816;231450.456;21559.0;3
MAGN;32.820;231450.460;8.81860;-40.53764;-10.11379;3
ACCE;32.821;231450.461;0.75657;5.37259;8.37971;3
LIGH;32.824;231450.465;21559.0;3
ACCE;32.828;231450.468;0.79487;5.41090;8.25521;3
LIGH;32.834;231450.475;21559.0;3
MAGN;32.839;231450.480;8.81860;-40.53764;-10.11379;3
ACCE;32.841;231450.481;0.87149;5.54497;8.22648;3
LIGH;32.844;231450.485;21559.0;3
ACCE;32.848;231450.488;0.88107;5.52582;8.08282;3
LIGH;32.854;231450.495;21559.0;3
MAGN;32.859;231450.500;8.83544;-41.19876;-9.72703;3
ACCE;32.861;231450.501;0.90980;5.52582;8.20732;3
LIGH;32.864;231450.505;23501.0;3
ACCE;32.868;231450.508;1.00556;5.53539;8.22648;3
LIGH;32.874;231450.515;23501.0;3
MAGN;32.879;231450.520;8.83544;-41.19876;-9.72703;3
ACCE;32.881;231450.521;1.21625;5.54497;8.40844;3
LIGH;32.884;231450.525;23501.0;3
ACCE;32.888;231450.528;1.25456;5.52582;8.52336;3
LIGH;32.894;231450.535;23501.0;3
MAGN;32.899;231450.540;8.83544;-41.19876;-9.72703;3
ACCE;32.901;231450.541;1.32160;5.60243;8.74362;3
LIGH;32.904;231450.545;23501.0;3
ACCE;32.908;231450.548;1.34075;5.61201;8.69574;3
LIGH;32.914;231450.555;23501.0;3
MAGN;32.919;231450.560;8.67577;-41.39624;-9.34712;3
ACCE;32.921;231450.561;1.40779;5.65032;8.64786;3
LIGH;32.924;231450.565;24888.0;3
ACCE;32.928;231450.568;1.37906;5.62159;8.45632;3
LIGH;32.934;231450.575;24888.0;3
ACCE;32.938;231450.578;1.39821;5.55455;8.35098;3
MAGN;32.940;231450.581;8.67577;-41.39624;-9.34712;3
LIGH;32.944;231450.585;24888.0;3
ACCE;32.948;231450.588;1.42694;5.66947;8.19775;3
LIGH;32.954;231450.595;24888.0;3
MAGN;32.959;231450.600;8.67577;-41.39624;-9.34712;3
ACCE;32.961;231450.601;1.53229;5.62159;8.00621;3
LIGH;32.964;231450.605;24888.0;3
ACCE;32.968;231450.608;1.53229;5.65989;7.88171;3
LIGH;32.974;231450.615;24888.0;3
MAGN;32.979;231450.620;8.24263;-41.26985;-9.34211;3
ACCE;32.981;231450.621;1.50356;5.70778;7.98706;3
LIGH;32.984;231450.625;25524.0;3
ACCE;32.988;231450.628;1.50356;5.70778;7.98706;3
LIGH;32.994;231450.635;25524.0;3
MAGN;32.999;231450.640;8.24263;-41.26985;-9.34211;3
ACCE;33.001;231450.641;1.41737;5.65032;8.04452;3
LIGH;33.004;231450.645;25524.0;3
ACCE;33.008;231450.648;1.36948;5.63116;8.03494;3
LIGH;33.014;231450.655;25524.0;3
MAGN;33.019;231450.660;8.24263;-41.26985;-9.34211;3
ACCE;33.021;231450.661;1.29287;5.59285;8.09240;3
LIGH;33.024;231450.665;25524.0;3
ACCE;33.028;231450.668;1.28329;5.64074;8.01579;3
LIGH;33.034;231450.675;25524.0;3
MAGN;33.039;231450.680;8.18752;-40.98621;-9.17750;3
ACCE;33.041;231450.681;1.29287;5.67905;8.09240;3
LIGH;33.044;231450.685;25235.0;3
ACCE;33.051;231450.688;1.34075;5.63116;7.93917;3
LIGH;33.057;231450.696;25235.0;3
MAGN;33.060;231450.701;8.18752;-40.98621;-9.17750;3
ACCE;33.061;231450.701;1.52271;5.68862;7.79552;3
LIGH;33.065;231450.706;25235.0;3
ACCE;33.068;231450.708;1.65679;5.68862;7.74764;3
LIGH;33.074;231450.715;25235.0;3
MAGN;33.079;231450.720;8.18752;-40.98621;-9.17750;3
ACCE;33.081;231450.721;1.78129;5.69820;7.82425;3
LIGH;33.084;231450.725;25235.0;3
ACCE;33.088;231450.728;1.94409;5.66947;7.81467;3
LIGH;33.094;231450.735;25235.0;3
ACCE;33.100;231450.738;2.03028;5.62159;8.10198;3
MAGN;33.101;231450.741;8.90910;-41.54614;-8.69513;3
LIGH;33.104;231450.745;25339.0;3
ACCE;33.108;231450.748;2.06859;5.57370;8.19775;3
LIGH;33.114;231450.755;25628.0;3
MAGN;33.119;231450.760;8.90910;-41.54614;-8.69513;3
ACCE;33.121;231450.761;2.10690;5.55455;8.35098;3
LIGH;33.124;231450.765;25628.0;3
ACCE;33.128;231450.768;2.07817;5.50666;8.35098;3
LIGH;33.134;231450.775;25628.0;3
MAGN;33.139;231450.780;8.90910;-41.54614;-8.69513;3
ACCE;33.141;231450.781;2.01113;5.43963;8.42759;3
LIGH;33.144;231450.785;25628.0;3
ACCE;33.148;231450.788;1.95367;5.42047;8.35098;3
LIGH;33.154;231450.795;25628.0;3
MAGN;33.159;231450.800;8.57846;-41.42479;-8.41888;3
ACCE;33.161;231450.801;1.87705;5.39174;8.35098;3
LIGH;33.164;231450.805;25628.0;3
ACCE;33.168;231450.808;1.81002;5.39174;8.20732;3
LIGH;33.174;231450.815;25605.0;3
MAGN;33.179;231450.820;8.57846;-41.42479;-8.41888;3
ACCE;33.181;231450.821;1.82917;5.40132;7.97748;3
LIGH;33.184;231450.825;25605.0;3
ACCE;33.188;231450.828;1.83875;5.43963;7.83383;3
LIGH;33.194;231450.835;25605.0;3
MAGN;33.199;231450.840;8.57846;-41.42479;-8.41888;3
ACCE;33.201;231450.841;1.81959;5.50666;7.86256;3
LIGH;33.204;231450.845;25605.0;3
ACCE;33.208;231450.848;1.81959;5.53539;7.75721;3
LIGH;33.214;231450.855;25605.0;3
MAGN;33.219;231450.860;8.32235;-41.30719;-8.43572;3
ACCE;33.221;231450.861;1.84832;5.52582;7.74764;3
LIGH;33.224;231450.865;25605.0;3
ACCE;33.228;231450.868;1.81002;5.54497;7.65187;3
LIGH;33.234;231450.875;25547.0;3
MAGN;33.239;231450.880;8.32235;-41.30719;-8.43572;3
ACCE;33.241;231450.881;1.79086;5.57370;7.82425;3
LIGH;33.244;231450.885;25547.0;3
ACCE;33.248;231450.888;1.75256;5.57370;7.76679;3
LIGH;33.254;231450.895;25547.0;3
ACCE;33.258;231450.898;1.73340;5.61201;7.78594;3
MAGN;33.260;231450.901;8.32235;-41.30719;-8.43572;3
LIGH;33.264;231450.905;25547.0;3
ACCE;33.268;231450.908;1.71425;5.64074;7.76679;3
LIGH;33.274;231450.915;25547.0;3
ACCE;33.279;231450.918;1.65679;5.64074;7.83383;3
MAGN;33.280;231450.921;8.38713;-41.05433;-8.51592;3
LIGH;33.285;231450.926;25547.0;3
ACCE;33.291;231450.931;1.58017;5.65032;7.77637;3
LIGH;33.294;231450.935;25420.0;3
ACCE;33.298;231450.938;1.58975;5.70778;7.91044;3
MAGN;33.300;231450.941;8.38713;-41.05433;-8.51592;3
LIGH;33.306;231450.947;25420.0;3
GNSS;33.307;1491899732.000;39.993857;-0.073798;131.000;0.000;3.0;0.0;24;9
ACCE;33.314;231450.951;1.56102;5.68862;7.88171;3
GNSS;33.316;1491899732.000;39.993857;-0.073798;131.000;0.000;3.0;0.0;24;9
LIGH;33.320;231450.958;25420.0;3
ACCE;33.322;231450.958;1.57060;5.71735;8.04452;3
MAGN;33.324;231450.963;8.38713;-41.05433;-8.51592;3
LIGH;33.330;231450.968;25420.0;3
ACCE;33.331;231450.968;1.58017;5.67905;7.92960;3
LIGH;33.334;231450.976;25420.0;3
ACCE;33.340;231450.978;1.55144;5.68862;8.12113;3
MAGN;33.341;231450.982;8.78249;-41.63203;-8.13069;3
LIGH;33.349;231450.991;25420.0;3
ACCE;33.350;231450.990;1.48441;5.70778;8.05409;3
LIGH;33.355;231450.996;25154.0;3
ACCE;33.359;231450.998;1.40779;5.69820;8.02536;3
MAGN;33.360;231451.001;8.78249;-41.63203;-8.13069;3
LIGH;33.364;231451.005;25154.0;3
SOUN;33.365;244.94;0.00748;51.45
ACCE;33.370;231451.010;1.32160;5.71735;7.92002;3
LIGH;33.374;231451.015;25154.0;3
ACCE;33.379;231451.018;1.30245;5.71735;7.92002;3
MAGN;33.380;231451.021;8.78249;-41.63203;-8.13069;3
LIGH;33.384;231451.025;25154.0;3
WIFI;33.389;231450.973;WAP130;20:17:FF:FF:F1:30;-64
WIFI;33.389;231450.973;WAP123;20:17:FF:FF:F1:23;-64
WIFI;33.389;231450.973;WAP129;20:17:FF:FF:F1:29;-69
WIFI;33.389;231450.973;WAP114;20:17:FF:FF:F1:14;-67
WIFI;33.389;231450.973;WAP122;20:17:FF:FF:F1:22;-69
WIFI;33.389;231450.973;WAP318;20:17:FF:FF:F3:18;-72
WIFI;33.389;231450.973;WAP108;20:17:FF:FF:F1:08;-78
WIFI;33.389;231450.973;WAP312;20:17:FF:FF:F3:12;-78
WIFI;33.389;231450.973;WAP067;20:17:FF:FF:F0:67;-81
WIFI;33.389;231450.973;WAP015;20:17:FF:FF:F0:15;-82
WIFI;33.389;231450.973;WAP180;20:17:FF:FF:F1:80;-82
WIFI;33.389;231450.973;WAP012;20:17:FF:FF:F0:12;-80
WIFI;33.389;231450.973;WAP165;20:17:FF:FF:F1:65;-84
WIFI;33.389;231450.974;WAP126;20:17:FF:FF:F1:26;-89
WIFI;33.389;231450.974;WAP320;20:17:FF:FF:F3:20;-90
WIFI;33.389;231450.973;WAP111;20:17:FF:FF:F1:11;-80
WIFI;33.389;231450.974;WAP132;20:17:FF:FF:F1:32;-88
WIFI;33.389;231450.974;WAP077;20:17:FF:FF:F0:77;-91
WIFI;33.389;231450.974;WAP116;20:17:FF:FF:F1:16;-89
WIFI;33.389;231450.974;WAP066;20:17:FF:FF:F0:66;-86
WIFI;33.389;231450.973;WAP267;20:17:FF:FF:F2:67;-80
WIFI;33.389;231450.973;WAP315;20:17:FF:FF:F3:15;-80
WIFI;33.389;231450.973;WAP272;20:17:FF:FF:F2:72;-84
WIFI;33.389;231450.974;WAP125;20:17:FF:FF:F1:25;-89
WIFI;33.389;231450.973;WAP044;20:17:FF:FF:F0:44;-87
WIFI;33.389;231450.974;WAP240;20:17:FF:FF:F2:40;-91
WIFI;33.389;231450.974;WAP266;20:17:FF:FF:F2:66;-89
ACCE;33.404;231451.029;1.29287;5.76524;7.86256;3
LIGH;33.405;231451.036;25154.0;3
ACCE;33.405;231451.038;1.35033;5.83228;7.81467;3
MAGN;33.406;231451.041;8.87052;-42.47887;-8.61314;3
LIGH;33.406;231451.046;25154.0;3
ACCE;33.410;231451.050;1.35991;5.88974;7.83383;3
LIGH;33.414;231451.055;25073.0;3
ACCE;33.418;231451.058;1.42694;5.89931;7.89129;3
MAGN;33.421;231451.062;8.87052;-42.47887;-8.61314;3
LIGH;33.424;231451.065;25073.0;3
ACCE;33.428;231451.068;1.44610;5.91847;7.77637;3
LIGH;33.434;231451.075;25073.0;3
ACCE;33.438;231451.078;1.40779;5.92804;7.82425;3
MAGN;33.439;231451.081;8.87052;-42.47887;-8.61314;3
LIGH;33.444;231451.085;25073.0;3
ACCE;33.449;231451.088;1.32160;5.90889;7.86256;3
LIGH;33.454;231451.095;25073.0;3
ACCE;33.459;231451.098;1.30245;5.85143;7.98706;3
MAGN;33.459;231451.101;8.89172;-42.41276;-8.59743;3
LIGH;33.464;231451.105;25073.0;3
ACCE;33.470;231451.110;1.27372;5.83228;8.02536;3
LIGH;33.473;231451.115;25131.0;3
ACCE;33.478;231451.118;1.26414;5.80354;8.13071;3
MAGN;33.479;231451.121;8.89172;-42.41276;-8.59743;3
LIGH;33.483;231451.125;24911.0;3
ACCE;33.490;231451.130;1.25456;5.71735;8.26478;3
LIGH;33.493;231451.135;24911.0;3
ACCE;33.499;231451.138;1.25456;5.69820;8.43717;3
MAGN;33.500;231451.141;8.89172;-42.41276;-8.59743;3
LIGH;33.504;231451.145;24911.0;3
ACCE;33.511;231451.151;1.13964;5.65989;8.32224;3
LIGH;33.514;231451.155;24911.0;3
ACCE;33.518;231451.158;1.14922;5.64074;8.30309;3
MAGN;33.519;231451.161;9.08939;-42.49735;-8.54941;3
LIGH;33.524;231451.165;24911.0;3
ACCE;33.531;231451.171;1.10133;5.67905;8.16902;3
LIGH;33.534;231451.175;24911.0;3
ACCE;33.538;231451.178;1.10133;5.68862;8.22648;3
MAGN;33.540;231451.181;9.08939;-42.49735;-8.54941;3
LIGH;33.544;231451.185;24958.0;3
ACCE;33.551;231451.191;1.13006;5.73651;7.99663;3
LIGH;33.554;231451.195;24958.0;3
ACCE;33.559;231451.198;1.20668;5.76524;8.18817;3
MAGN;33.560;231451.201;9.08939;-42.49735;-8.54941;3
LIGH;33.564;231451.205;24958.0;3
ACCE;33.571;231451.211;1.21625;5.78439;8.08282;3
LIGH;33.574;231451.215;24958.0;3
ACCE;33.579;231451.218;1.19710;5.76524;8.10198;3
MAGN;33.580;231451.221;9.01430;-41.68939;-8.37785;3
LIGH;33.584;231451.225;24958.0;3
ACCE;33.588;231451.228;1.21625;5.73651;8.09240;3
LIGH;33.594;231451.235;24958.0;3
ACCE;33.598;231451.238;1.29287;5.73651;8.08282;3
MAGN;33.600;231451.241;9.01430;-41.68939;-8.37785;3
LIGH;33.604;231451.245;25154.0;3
ACCE;33.611;231451.251;1.31202;5.77481;8.03494;3
LIGH;33.614;231451.255;25154.0;3
ACCE;33.618;231451.258;1.36948;5.75566;8.11156;3
MAGN;33.619;231451.261;9.01430;-41.68939;-8.37785;3
LIGH;33.624;231451.265;25154.0;3
ACCE;33.631;231451.271;1.53229;5.73651;7.96790;3
LIGH;33.634;231451.275;25154.0;3
ACCE;33.639;231451.278;1.56102;5.75566;8.09240;3
MAGN;33.640;231451.281;9.52943;-41.00585;-8.32676;3
LIGH;33.644;231451.285;25154.0;3
ACCE;33.651;231451.291;1.58017;5.73651;8.06367;3
LIGH;33.654;231451.295;25154.0;3
ACCE;33.658;231451.298;1.57060;5.71735;8.13071;3
MAGN;33.660;231451.301;9.52943;-41.00585;-8.32676;3
LIGH;33.664;231451.305;24888.0;3
ACCE;33.671;231451.311;1.49398;5.66947;8.05409;3
LIGH;33.674;231451.315;24888.0;3
ACCE;33.679;231451.318;1.45567;5.65032;8.12113;3
MAGN;33.680;231451.321;9.52943;-41.00585;-8.32676;3
LIGH;33.684;231451.325;24888.0;3
ACCE;33.691;231451.331;1.36948;5.64074;7.95833;3
LIGH;33.694;231451.335;24888.0;3
ACCE;33.699;231451.338;1.35991;5.63116;7.90087;3
MAGN;33.700;231451.341;9.02851;-41.04436;-7.82983;3
LIGH;33.704;231451.345;24888.0;3
ACCE;33.711;231451.351;1.36948;5.65989;7.80510;3
LIGH;33.714;231451.355;24888.0;3
ACCE;33.718;231451.358;1.47483;5.68862;7.86256;3
MAGN;33.720;231451.361;9.02851;-41.04436;-7.82983;3
LIGH;33.724;231451.365;24900.0;3
ACCE;33.731;231451.371;1.49398;5.69820;7.79552;3
LIGH;33.734;231451.375;24900.0;3
ACCE;33.739;231451.378;1.54187;5.70778;7.96790;3
MAGN;33.740;231451.381;9.02851;-41.04436;-7.82983;3
LIGH;33.744;231451.385;24900.0;3
ACCE;33.748;231451.388;1.54187;5.72693;7.99663;3
LIGH;33.754;231451.395;24900.0;3
ACCE;33.758;231451.398;1.56102;5.73651;8.06367;3
MAGN;33.760;231451.401;8.92675;-40.93015;-7.96776;3
LIGH;33.764;231451.405;24900.0;3
ACCE;33.771;231451.411;1.60890;5.80354;7.90087;3
LIGH;33.774;231451.415;24900.0;3
ACCE;33.778;231451.418;1.60890;5.80354;7.90087;3
MAGN;33.780;231451.421;8.92675;-40.93015;-7.96776;3
LIGH;33.785;231451.426;24669.0;3
ACCE;33.791;231451.431;1.58975;5.83228;7.72848;3
LIGH;33.796;231451.438;24634.0;3
ACCE;33.799;231451.438;1.65679;5.84185;7.91044;3
MAGN;33.800;231451.441;8.92675;-40.93015;-7.96776;3
LIGH;33.804;231451.445;24634.0;3
SOUN;33.806;197.93;0.00604;49.60
ACCE;33.812;231451.451;1.60890;5.82270;7.95833;3
LIGH;33.814;231451.455;24634.0;3
ACCE;33.819;231451.458;1.58975;5.81312;8.07325;3
MAGN;33.820;231451.461;8.52177;-41.43454;-7.85027;3
LIGH;33.824;231451.465;24634.0;3
ACCE;33.831;231451.471;1.53229;5.80354;8.12113;3
LIGH;33.834;231451.475;24634.0;3
ACCE;33.838;231451.478;1.50356;5.80354;8.25521;3
MAGN;33.840;231451.481;8.52177;-41.43454;-7.85027;3
LIGH;33.844;231451.485;24634.0;3
ACCE;33.851;231451.491;1.50356;5.79397;8.31267;3
LIGH;33.854;231451.495;24276.0;3
ACCE;33.859;231451.498;1.48441;5.76524;8.39886;3
MAGN;33.860;231451.501;8.52177;-41.43454;-7.85027;3
LIGH;33.864;231451.505;24276.0;3
ACCE;33.871;231451.511;1.46525;5.75566;8.32224;3
LIGH;33.874;231451.515;24276.0;3
ACCE;33.878;231451.518;1.49398;5.77481;8.33182;3
MAGN;33.880;231451.521;8.28692;-41.69831;-8.15274;3
LIGH;33.884;231451.525;24276.0;3
ACCE;33.891;231451.531;1.50356;5.79397;8.04452;3
LIGH;33.894;231451.535;24276.0;3
ACCE;33.899;231451.538;1.45567;5.79397;7.97748;3
MAGN;33.900;231451.541;8.28692;-41.69831;-8.15274;3
LIGH;33.904;231451.545;24276.0;3
ACCE;33.908;231451.548;1.42694;5.80354;7.83383;3
LIGH;33.914;231451.555;23906.0;3
ACCE;33.918;231451.558;1.43652;5.81312;7.80510;3
MAGN;33.920;231451.561;8.28692;-41.69831;-8.15274;3
LIGH;33.924;231451.565;23906.0;3
ACCE;33.928;231451.568;1.45567;5.78439;7.77637;3
LIGH;33.934;231451.575;23906.0;3
MAGN;33.939;231451.580;8.37041;-41.43223;-8.72762;3
ACCE;33.941;231451.581;1.51314;5.79397;7.93917;3
LIGH;33.944;231451.585;23906.0;3
ACCE;33.948;231451.588;1.48441;5.77481;7.92002;3
LIGH;33.954;231451.595;23906.0;3
MAGN;33.959;231451.600;8.37041;-41.43223;-8.72762;3
ACCE;33.961;231451.601;1.50356;5.70778;8.08282;3
LIGH;33.964;231451.605;23906.0;3
ACCE;33.968;231451.608;1.46525;5.71735;8.04452;3
LIGH;33.974;231451.615;23778.0;3
MAGN;33.979;231451.620;8.37041;-41.43223;-8.72762;3
ACCE;33.981;231451.621;1.43652;5.69820;8.07325;3
LIGH;33.984;231451.625;23778.0;3
ACCE;33.988;231451.628;1.40779;5.66947;7.99663;3
LIGH;33.994;231451.635;23778.0;3
MAGN;33.999;231451.640;8.63129;-41.25148;-8.71236;3
ACCE;34.001;231451.641;1.43652;5.65989;7.99663;3
LIGH;34.004;231451.645;23778.0;3
ACCE;34.008;231451.648;1.47483;5.64074;7.94875;3
LIGH;34.014;231451.655;23778.0;3
MAGN;34.019;231451.660;8.63129;-41.25148;-8.71236;3
ACCE;34.021;231451.661;1.52271;5.65989;8.03494;3
LIGH;34.024;231451.665;23778.0;3
ACCE;34.028;231451.668;1.58975;5.66947;7.97748;3
LIGH;34.034;231451.676;23443.0;3
MAGN;34.039;231451.680;8.63129;-41.25148;-8.71236;3
ACCE;34.041;231451.681;1.62806;5.69820;8.03494;3
LIGH;34.044;231451.685;23443.0;3
ACCE;34.051;231451.688;1.64721;5.68862;7.94875;3
ACCE;34.062;231451.701;1.60890;5.66947;7.94875;3
MAGN;34.063;231451.703;8.58914;-41.16431;-8.84920;3
LIGH;34.064;231451.705;23443.0;3
ACCE;34.068;231451.708;1.58017;5.68862;7.90087;3
LIGH;34.069;231451.710;23443.0;3
LIGH;34.074;231451.715;23443.0;3
ACCE;34.079;231451.718;1.57060;5.65032;7.89129;3
MAGN;34.080;231451.721;8.58914;-41.16431;-8.84920;3
LIGH;34.084;231451.725;23443.0;3
ACCE;34.088;231451.728;1.61848;5.68862;7.78594;3
LIGH;34.094;231451.735;23293.0;3
MAGN;34.099;231451.740;8.58914;-41.16431;-8.84920;3
ACCE;34.101;231451.741;1.63763;5.69820;7.86256;3
LIGH;34.104;231451.745;23224.0;3
ACCE;34.108;231451.748;1.64721;5.72693;7.80510;3
LIGH;34.114;231451.755;23224.0;3
MAGN;34.119;231451.760;8.35098;-41.65447;-8.69253;3
ACCE;34.121;231451.761;1.67594;5.72693;7.80510;3
LIGH;34.124;231451.765;23224.0;3
ACCE;34.128;231451.768;1.68552;5.71735;7.73806;3
LIGH;34.134;231451.775;23224.0;3
MAGN;34.139;231451.780;8.35098;-41.65447;-8.69253;3
ACCE;34.141;231451.781;1.68552;5.72693;7.85298;3
LIGH;34.144;231451.785;23224.0;3
ACCE;34.148;231451.788;1.69509;5.71735;7.83383;3
LIGH;34.154;231451.795;23258.0;3
MAGN;34.159;231451.800;8.35098;-41.65447;-8.69253;3
ACCE;34.161;231451.801;1.61848;5.68862;7.91044;3
LIGH;34.164;231451.805;23027.0;3
ACCE;34.168;231451.808;1.61848;5.69820;7.89129;3
LIGH;34.174;231451.815;23027.0;3
MAGN;34.179;231451.820;8.01946;-41.28354;-8.39558;3
ACCE;34.181;231451.821;1.60890;5.69820;7.99663;3
LIGH;34.184;231451.825;23027.0;3
ACCE;34.188;231451.828;1.57060;5.68862;7.95833;3
LIGH;34.194;231451.835;23027.0;3
MAGN;34.199;231451.840;8.01946;-41.28354;-8.39558;3
ACCE;34.201;231451.841;1.55144;5.71735;7.97748;3
LIGH;34.204;231451.845;23027.0;3
ACCE;34.208;231451.848;1.55144;5.70778;7.85298;3
LIGH;34.214;231451.855;23027.0;3
MAGN;34.219;231451.860;8.01946;-41.28354;-8.39558;3
ACCE;34.221;231451.861;1.54187;5.66947;7.88171;3
LIGH;34.224;231451.865;22761.0;3
ACCE;34.228;231451.868;1.56102;5.70778;7.87214;3
LIGH;34.234;231451.875;22761.0;3
ACCE;34.239;231451.878;1.58017;5.69820;7.91044;3
MAGN;34.240;231451.881;7.88760;-41.54977;-8.80595;3
LIGH;34.244;231451.885;22761.0;3
ACCE;34.248;231451.888;1.56102;5.71735;7.93917;3
LIGH;34.254;231451.895;22761.0;3
MAGN;34.259;231451.900;7.88760;-41.54977;-8.80595;3
ACCE;34.261;231451.901;1.59933;5.68862;8.16902;3
LIGH;34.264;231451.905;22761.0;3
ACCE;34.268;231451.908;1.59933;5.68862;8.16902;3
LIGH;34.274;231451.915;22761.0;3
MAGN;34.279;231451.920;7.88760;-41.54977;-8.80595;3
ACCE;34.281;231451.921;1.58017;5.65989;8.29351;3
LIGH;34.284;231451.925;22206.0;3
ACCE;34.288;231451.928;1.59933;5.64074;8.24563;3
LIGH;34.294;231451.935;22206.0;3
MAGN;34.299;231451.940;8.36300;-41.21118;-8.35592;3
ACCE;34.301;231451.941;1.69509;5.67905;8.25521;3
GNSS;34.306;1491899733.000;39.993851;-0.073796;131.000;0.000;3.0;0.0;24;9
LIGH;34.317;231451.948;22206.0;3
ACCE;34.319;231451.948;1.74298;5.67905;8.19775;3
GNSS;34.320;1491899733.000;39.993851;-0.073796;131.000;0.000;3.0;0.0;24;9
LIGH;34.322;231451.962;22206.0;3
MAGN;34.324;231451.962;8.36300;-41.21118;-8.35592;3
ACCE;34.325;231451.962;1.79086;5.69820;8.17859;3
LIGH;34.326;231451.967;22206.0;3
ACCE;34.329;231451.968;1.77171;5.69820;8.10198;3
ACCE;34.345;231451.979;1.71425;5.72693;8.15944;3
LIGH;34.350;231451.991;22287.0;3
ACCE;34.351;231451.988;1.67594;5.69820;8.04452;3
MAGN;34.352;231451.992;8.08279;-41.70673;-8.19708;3
LIGH;34.354;231451.995;21744.0;3
SOUN;34.357;187.29;0.00572;49.12
LIGH;34.359;231452.000;21744.0;3
ACCE;34.360;231451.998;1.62806;5.67905;7.97748;3
LIGH;34.364;231452.005;21744.0;3
ACCE;34.369;231452.008;1.60890;5.64074;8.05409;3
MAGN;34.369;231452.011;8.08279;-41.70673;-8.19708;3
LIGH;34.374;231452.015;21744.0;3
ACCE;34.380;231452.020;1.55144;5.64074;8.09240;3
LIGH;34.384;231452.025;21744.0;3
ACCE;34.388;231452.028;1.56102;5.65989;8.15944;3
MAGN;34.389;231452.031;8.08279;-41.70673;-8.19708;3
LIGH;34.394;231452.035;21744.0;3
ACCE;34.398;231452.038;1.56102;5.61201;8.06367;3
LIGH;34.404;231452.045;21859.0;3
ACCE;34.409;231452.048;1.59933;5.62159;8.10198;3
MAGN;34.410;231452.051;7.68464;-42.03114;-7.56177;3
LIGH;34.414;231452.055;21859.0;3
ACCE;34.420;231452.060;1.70467;5.63116;7.97748;3
LIGH;34.424;231452.065;21859.0;3
ACCE;34.428;231452.068;1.73340;5.67905;8.02536;3
MAGN;34.429;231452.071;7.68464;-42.03114;-7.56177;3
LIGH;34.434;231452.075;21859.0;3
ACCE;34.441;231452.078;1.73340;5.71735;7.87214;3
LIGH;34.444;231452.085;21859.0;3
ACCE;34.449;231452.088;1.78129;5.67905;8.01579;3
MAGN;34.450;231452.091;7.68464;-42.03114;-7.56177;3
LIGH;34.454;231452.095;21859.0;3
ACCE;34.461;231452.101;1.75256;5.67905;7.96790;3
LIGH;34.464;231452.105;21894.0;3
ACCE;34.469;231452.108;1.72383;5.69820;8.05409;3
MAGN;34.470;231452.111;7.85216;-42.04215;-7.57730;3
LIGH;34.474;231452.115;21709.0;3
ACCE;34.481;231452.121;1.67594;5.65989;8.00621;3
LIGH;34.484;231452.125;21709.0;3
ACCE;34.488;231452.128;1.62806;5.64074;8.07325;3
MAGN;34.489;231452.131;7.85216;-42.04215;-7.57730;3
LIGH;34.494;231452.135;21709.0;3
ACCE;34.501;231452.141;1.60890;5.59285;8.05409;3
LIGH;34.504;231452.145;21709.0;3
ACCE;34.508;231452.148;1.59933;5.58328;8.17859;3
MAGN;34.510;231452.151;7.85216;-42.04215;-7.57730;3
LIGH;34.514;231452.155;21709.0;3
ACCE;34.521;231452.161;1.63763;5.60243;8.14986;3
LIGH;34.524;231452.165;21709.0;3
ACCE;34.528;231452.168;1.68552;5.61201;8.19775;3
MAGN;34.529;231452.171;8.03252;-41.44680;-8.06944;3
LIGH;34.534;231452.175;21790.0;3
ACCE;34.541;231452.181;1.78129;5.65989;8.03494;3
LIGH;34.544;231452.185;21790.0;3
ACCE;34.549;231452.188;1.79086;5.65989;8.11156;3
MAGN;34.550;231452.191;8.03252;-41.44680;-8.06944;3
LIGH;34.554;231452.195;21790.0;3
ACCE;34.558;231452.198;1.79086;5.67905;8.00621;3
LIGH;34.564;231452.205;21790.0;3
ACCE;34.568;231452.208;1.78129;5.65989;7.98706;3
MAGN;34.570;231452.211;8.03252;-41.44680;-8.06944;3
LIGH;34.574;231452.215;21790.0;3
ACCE;34.578;231452.218;1.69509;5.62159;7.99663;3
LIGH;34.584;231452.225;21790.0;3
MAGN;34.589;231452.230;7.88734;-41.61671;-8.50748;3
ACCE;34.591;231452.231;1.66636;5.63116;8.04452;3
LIGH;34.594;231452.235;21779.0;3
ACCE;34.598;231452.238;1.65679;5.65032;7.97748;3
LIGH;34.604;231452.245;21779.0;3
MAGN;34.609;231452.250;7.88734;-41.61671;-8.50748;3
ACCE;34.611;231452.251;1.64721;5.65032;7.99663;3
LIGH;34.614;231452.255;21779.0;3
ACCE;34.618;231452.258;1.63763;5.64074;7.93917;3
LIGH;34.624;231452.265;21779.0;3
MAGN;34.629;231452.270;7.88734;-41.61671;-8.50748;3
ACCE;34.631;231452.271;1.66636;5.64074;8.00621;3
LIGH;34.634;231452.275;21779.0;3
ACCE;34.638;231452.278;1.66636;5.63116;7.88171;3
LIGH;34.644;231452.285;21779.0;3
MAGN;34.649;231452.290;7.78580;-41.43028;-8.53893;3
ACCE;34.651;231452.291;1.69509;5.63116;7.89129;3
LIGH;34.654;231452.295;22079.0;3
ACCE;34.658;231452.298;1.70467;5.63116;7.88171;3
LIGH;34.664;231452.305;22079.0;3
MAGN;34.669;231452.310;7.78580;-41.43028;-8.53893;3
ACCE;34.671;231452.311;1.72383;5.63116;7.93917;3
LIGH;34.674;231452.315;22079.0;3
ACCE;34.678;231452.318;1.74298;5.61201;7.97748;3
LIGH;34.684;231452.325;22079.0;3
MAGN;34.689;231452.330;7.78580;-41.43028;-8.53893;3
ACCE;34.691;231452.331;1.67594;5.60243;8.11156;3
LIGH;34.694;231452.335;22079.0;3
ACCE;34.698;231452.338;1.62806;5.57370;8.03494;3
LIGH;34.704;231452.345;22079.0;3
MAGN;34.709;231452.350;8.69649;-41.30484;-8.37876;3
ACCE;34.711;231452.351;1.61848;5.57370;8.10198;3
LIGH;34.714;231452.355;22160.0;3
ACCE;34.718;231452.358;1.61848;5.55455;7.98706;3
LIGH;34.724;231452.365;22160.0;3
ACCE;34.728;231452.368;1.63763;5.58328;8.04452;3
MAGN;34.730;231452.371;8.69649;-41.30484;-8.37876;3
LIGH;34.734;231452.375;22160.0;3
ACCE;34.738;231452.378;1.69509;5.58328;7.93917;3
LIGH;34.744;231452.385;22160.0;3
MAGN;34.749;231452.390;8.69649;-41.30484;-8.37876;3
ACCE;34.751;231452.391;1.62806;5.56412;8.05409;3
LIGH;34.754;231452.395;22160.0;3
ACCE;34.758;231452.398;1.62806;5.56412;8.05409;3
LIGH;34.764;231452.405;22160.0;3
MAGN;34.769;231452.410;9.25103;-41.24448;-8.28014;3
ACCE;34.771;231452.411;1.56102;5.57370;8.22648;3
LIGH;34.774;231452.415;22622.0;3
ACCE;34.778;231452.418;1.53229;5.53539;8.17859;3
LIGH;34.784;231452.425;22923.0;3
ACCE;34.790;231452.428;1.49398;5.54497;8.27436;3
[truncated: 7,281,421 more chars]
