# Supplementary material for: Off-Line Evaluation of Mobile-Centric Indoor Positioning Systems: The Experiences from the 2017 IPIN Competition
Source: Sensors (Basel). 2018 Feb 6;18(2):487. doi: 10.3390/s18020487 (PMC5855053; doi:10.3390/s18020487)
Supplement: Supplementary file 2 [file sensors-18-00487-s002.zip › 02-Validation/UJIUB/logfile_UJIUB_R08-2017_H9.txt]

% LogFile created by the 'GetSensorData' App for Android.
% Date of creation: Tue Apr 11 10:59:50 GMT+02:00 2017
% Developed by LOPSI research group at CAR-CSIC, Spain (http://www.car.upm-csic.es/lopsi)
% Version 2.0 November 2016
% The 'GetSensorData' program stores information from Smartphone/Tablet internal sensors (Accelerometers, Gyroscopes, Magnetometers, Pressure, Ambient Light, Orientation, Sound level, GPS/GNSS positio, WiFi RSS, Cellular/GSM/3G signal strength,...) and also from external devices (e.g. RFCode RFID reader, XSens IMU or LPMS-B IMU)
%
% Phone used for this logfile:
% Manufacturer:            	HUAWEI
% Model:                   	MHA-L09
% API Android version:     	24
% Android version Release: 	7.0
%
% LogFile Data format:
% Accelerometer data: 	'ACCE;AppTimestamp(s);SensorTimestamp(s);Acc_X(m/s^2);Acc_Y(m/s^2);Acc_Z(m/s^2);Accuracy(integer)'
% Gyroscope data:     	'GYRO;AppTimestamp(s);SensorTimestamp(s);Gyr_X(rad/s);Gyr_Y(rad/s);Gyr_Z(rad/s);Accuracy(integer)'
% Magnetometer data:  	'MAGN;AppTimestamp(s);SensorTimestamp(s);Mag_X(uT);;Mag_Y(uT);Mag_Z(uT);Accuracy(integer)'
% Pressure data:      	'PRES;AppTimestamp(s);SensorTimestamp(s);Pres(mbar);Accuracy(integer)'
% Light data:         	'LIGH;AppTimestamp(s);SensorTimestamp(s);Light(lux);Accuracy(integer)'
% Proximity data:     	'PROX;AppTimestamp(s);SensorTimestamp(s);prox(?);Accuracy(integer)'
% Humidity data:      	'HUMI;AppTimestamp(s);SensorTimestamp(s);humi(Percentage);Accuracy(integer)'
% Temperature data:   	'TEMP;AppTimestamp(s);SensorTimestamp(s);temp(Celsius);Accuracy(integer)'
% Orientation data:   	'AHRS;AppTimestamp(s);SensorTimestamp(s);PitchX(deg);RollY(deg);YawZ(deg);RotVecX();RotVecY();RotVecZ();Accuracy(int)'
% GNSS/GPS data:      	'GNSS;AppTimestamp(s);SensorTimeStamp(s);Latit(deg);Long(deg);Altitude(m);Bearing(deg);Accuracy(m);Speed(m/s);SatInView;SatInUse'
% WIFI data:          	'WIFI;AppTimestamp(s);SensorTimeStamp(s);Name_SSID;MAC_BSSID;RSS(dBm);'
% Bluetooth data:     	'BLUE;AppTimestamp(s);Name;MAC_Address;RSS(dBm);'
% BLE 4.0 data:       	'BLE4;AppTimestamp(s);MajorID;MinorID;RSS(dBm);'
% Sound data:         	'SOUN;AppTimestamp(s);RMS;Pressure(Pa);SPL(dB);'
% RFID Reader data:   	'RFID;AppTimestamp(s);ReaderNumber(int);TagID(int);RSS_A(dBm);RSS_B(dBm);'
% IMU XSens data:     	'IMUX;AppTimestamp(s);SensorTimestamp(s);Counter;Acc_X(m/s^2);Acc_Y(m/s^2);Acc_Z(m/s^2);Gyr_X(rad/s);Gyr_Y(rad/s);Gyr_Z(rad/s);Mag_X(uT);;Mag_Y(uT);Mag_Z(uT);Roll(deg);Pitch(deg);Yaw(deg);Quat(1);Quat(2);Quat(3);Quat(4);Pressure(mbar);Temp(Celsius)'
% IMU LPMS-B data:    	'IMUL;AppTimestamp(s);SensorTimestamp(s);Counter;Acc_X(m/s^2);Acc_Y(m/s^2);Acc_Z(m/s^2);Gyr_X(rad/s);Gyr_Y(rad/s);Gyr_Z(rad/s);Mag_X(uT);;Mag_Y(uT);Mag_Z(uT);Roll(deg);Pitch(deg);Yaw(deg);Quat(1);Quat(2);Quat(3);Quat(4);Pressure(mbar);Temp(Celsius)'
% POSI Reference:    		'POSI;Timestamp(s);Counter;Latitude(degrees); Longitude(degrees);floor ID(0,1,2..4);Building ID(0,1,2..3);'
% 
% Note that there are two timestamps: 
%  -'AppTimestamp' is set by the Android App as data is read. It is not representative of when data is actually captured by the sensor (but has a common time reference for all sensors)
%  -'SensorTimestamp' is set by the sensor itself (the delta_time=SensorTimestamp(k)-SensorTimestamp(k-1) between two consecutive samples is an accurate estimate of the sampling interval). This timestamp is better for integrating inertial data. 

ACCE;0.021;167.526;-3.37104;7.44118;2.71024;3
PRES;0.021;167.527;1014.4297;3
MAGN;0.021;167.532;12.56250;-4.37500;-35.31250;3
GYRO;0.021;167.533;-0.05742;-0.54000;-0.12462;3
ACCE;0.022;167.537;-3.30400;7.11557;2.59531;3
AHRS;0.022;167.537;47.0543;18.8455;-1.3021;0.39548;0.14562;0.05507;3
GYRO;0.022;167.542;-0.50335;-0.46304;0.02688;3
ACCE;0.022;167.546;-2.44209;6.92403;4.33829;3
PRES;0.022;167.547;1014.4204;3
MAGN;0.022;167.552;12.43750;-4.50000;-35.43750;3
GYRO;0.022;167.553;-0.92241;-0.41661;0.16249;3
ACCE;0.033;167.557;-1.04387;6.57927;7.08684;3
AHRS;0.033;167.557;46.9497;18.4502;-1.3935;0.39495;0.14225;0.05285;3
GYRO;0.033;167.562;-1.08612;-0.35675;0.19426;3
ACCE;0.036;167.566;-0.09577;6.20577;9.23204;3
PRES;0.036;167.567;1014.4204;3
MAGN;0.042;167.573;11.75000;-4.18750;-35.75000;3
GYRO;0.042;167.573;-0.90652;-0.25045;0.09163;3
ACCE;0.046;167.577;-0.05746;6.23450;9.52892;3
AHRS;0.047;167.577;45.8144;16.7037;0.1079;0.38499;0.13416;0.05740;3
GYRO;0.070;167.582;-0.52657;-0.11118;-0.07697;3
ACCE;0.070;167.587;-0.57461;6.52181;8.58082;3
PRES;0.071;167.587;1014.4038;3
MAGN;0.071;167.592;11.31250;-4.37500;-35.62500;3
GYRO;0.071;167.593;-0.16860;0.02566;-0.23091;3
ACCE;0.071;167.596;-1.41737;6.80911;6.87615;3
AHRS;0.073;167.597;44.8466;16.0827;0.7094;0.37689;0.13165;0.05903;3
GYRO;0.073;167.602;0.00977;0.11240;-0.32132;3
ACCE;0.076;167.607;-2.20267;6.87615;5.35344;3
PRES;0.077;167.607;1014.4063;3
MAGN;0.097;167.612;11.43750;-3.93750;-35.75000;3
GYRO;0.098;167.613;-0.01833;0.16738;-0.32987;3
ACCE;0.098;167.616;-2.75812;6.91445;4.97994;3
AHRS;0.099;167.617;44.5664;15.9435;0.8085;0.37461;0.13097;0.05905;3
GYRO;0.099;167.622;-0.19426;0.18204;-0.25534;3
ACCE;0.100;167.626;-2.66235;6.88572;5.86101;3
PRES;0.100;167.627;1014.4160;3
MAGN;0.102;167.632;11.81250;-3.06250;-35.75000;3
GYRO;0.102;167.633;-0.51068;-0.08186;-0.04643;3
ACCE;0.106;167.637;-2.50912;6.82826;6.74207;3
AHRS;0.107;167.637;44.4445;16.5685;0.3761;0.37382;0.13461;0.05750;3
GYRO;0.111;167.642;-0.51068;-0.08186;-0.04643;3
ACCE;0.117;167.647;-2.38462;6.88572;7.38372;3
PRES;0.117;167.647;1014.4170;3
MAGN;0.122;167.652;11.81250;-2.62500;-35.75000;3
GYRO;0.122;167.653;-0.36041;-0.44593;0.03176;3
ACCE;0.126;167.657;-2.09732;6.78038;7.46033;3
AHRS;0.127;167.658;43.8471;16.6742;0.2132;0.36917;0.13520;0.05584;3
GYRO;0.131;167.662;-0.27367;-0.64141;0.01833;3
ACCE;0.136;167.666;-1.68552;6.69419;7.09641;3
PRES;0.137;167.667;1014.4194;3
MAGN;0.142;167.673;12.00000;-2.62500;-35.75000;3
GYRO;0.143;167.673;-0.24190;-0.78802;-0.02077;3
ACCE;0.146;167.676;-1.42694;6.59842;6.69419;3
AHRS;0.146;167.677;43.4481;16.1047;0.5306;0.36588;0.13183;0.05611;3
GYRO;0.151;167.682;-0.25779;-0.84055;-0.06720;3
ACCE;0.156;167.687;-1.33118;6.53138;6.36858;3
PRES;0.156;167.687;1014.4082;3
MAGN;0.161;167.692;11.68750;-2.12500;-35.62500;3
GYRO;0.162;167.693;-0.29566;-0.80268;-0.10263;3
ACCE;0.166;167.696;-1.29287;6.47392;6.60800;3
AHRS;0.166;167.697;43.2384;14.9544;0.8495;0.36440;0.12368;0.05478;3
GYRO;0.171;167.702;-0.33353;-0.74770;-0.12706;3
ACCE;0.176;167.707;-1.30245;6.38773;6.85699;3
PRES;0.176;167.707;1014.4087;3
MAGN;0.182;167.712;11.25000;-2.00000;-35.75000;3
GYRO;0.182;167.713;-0.34208;-0.69761;-0.14172;3
ACCE;0.186;167.716;-1.57060;6.42604;6.72292;3
AHRS;0.186;167.717;42.8906;14.2010;0.9361;0.36186;0.11801;0.05274;3
GYRO;0.191;167.722;-0.32865;-0.59132;-0.12584;3
ACCE;0.196;167.727;-1.82917;6.50265;6.82826;3
LIGH;0.197;167.728;9670.0;3
PRES;0.198;167.729;1014.4126;3
MAGN;0.202;167.732;10.68750;-2.00000;-35.75000;3
GYRO;0.202;167.733;-0.32254;-0.48014;-0.07086;3
ACCE;0.206;167.737;-1.82917;6.52181;7.05811;3
AHRS;0.207;167.738;42.4808;13.4000;0.8663;0.35898;0.11146;0.04927;3
GYRO;0.211;167.742;-0.32865;-0.42272;-0.01222;3
ACCE;0.216;167.746;-1.64721;6.49307;7.05811;3
PRES;0.216;167.747;1014.4136;3
MAGN;0.222;167.753;10.12500;-1.68750;-35.62500;3
GYRO;0.222;167.753;-0.34453;-0.38851;0.02199;3
ACCE;0.226;167.756;-1.33118;6.46434;6.83784;3
AHRS;0.226;167.757;42.1289;12.9916;0.9800;0.35620;0.10862;0.04859;3
GYRO;0.231;167.762;-0.37874;-0.34331;0.01466;3
ACCE;0.236;167.766;-1.09176;6.41646;6.51223;3
PRES;0.236;167.767;1014.4243;3
MAGN;0.242;167.773;10.00000;-1.25000;-35.31250;3
GYRO;0.242;167.773;-0.44227;-0.27611;-0.02443;3
ACCE;0.246;167.777;-1.10133;6.40688;6.36858;3
AHRS;0.246;167.777;41.8186;12.3329;1.2435;0.35372;0.10419;0.04841;3
GYRO;0.251;167.782;-0.53634;-0.21502;-0.07330;3
ACCE;0.256;167.787;-1.21625;6.35900;6.61757;3
PRES;0.257;167.787;1014.4214;3
MAGN;0.262;167.792;9.68750;-0.75000;-35.50000;3
GYRO;0.262;167.793;-0.63408;-0.20159;-0.10140;3
ACCE;0.266;167.796;-1.35033;6.24408;7.08684;3
AHRS;0.266;167.797;41.3245;12.0568;1.4590;0.34963;0.10273;0.04890;3
GYRO;0.271;167.802;-0.70372;-0.25656;-0.10018;3
ACCE;0.276;167.806;-1.24498;6.05254;8.14029;3
PRES;0.276;167.807;1014.4087;3
MAGN;0.281;167.812;9.43750;-0.31250;-35.50000;3
GYRO;0.282;167.813;-0.70738;-0.39340;-0.08308;3
GNSS;0.285;1491901188.830;39.993720;-0.074318;118.993;0.000;12.0;0.0;14;13
ACCE;0.288;167.817;-1.13006;5.92804;8.74362;3
AHRS;0.289;167.817;40.6062;11.7118;1.5891;0.34382;0.10046;0.04834;3
GNSS;0.290;1491901188.830;39.993720;-0.074318;118.993;0.000;12.0;0.0;14;13
GYRO;0.291;167.822;-0.60109;-0.56688;-0.07941;3
ACCE;0.296;167.826;-1.17795;5.95677;8.92558;3
PRES;0.296;167.827;1014.4214;3
MAGN;0.302;167.832;8.81250;0.25000;-35.37500;3
GYRO;0.302;167.833;-0.39218;-0.66706;-0.08186;3
ACCE;0.306;167.837;-1.26414;6.00466;8.69574;3
AHRS;0.307;167.837;39.7965;11.2828;1.7610;0.33724;0.09763;0.04783;3
GYRO;0.312;167.842;-0.15272;-0.69394;-0.07330;3
ACCE;0.316;167.846;-1.34075;6.06212;8.20732;3
PRES;0.317;167.847;1014.4180;3
MAGN;0.322;167.853;8.43750;0.31250;-35.37500;3
GYRO;0.323;167.853;0.02443;-0.69516;-0.05498;3
ACCE;0.326;167.856;-1.30245;6.12916;7.21134;3
AHRS;0.326;167.857;39.0325;10.3297;1.9477;0.33123;0.09049;0.04602;3
GYRO;0.331;167.862;0.05742;-0.65240;-0.03421;3
ACCE;0.336;167.866;-1.17795;6.23450;6.87615;3
PRES;0.336;167.867;1014.4126;3
MAGN;0.342;167.873;8.00000;0.43750;-35.62500;3
GYRO;0.342;167.873;-0.03421;-0.54123;-0.03054;3
ACCE;0.346;167.876;-0.96726;6.19619;6.64630;3
AHRS;0.346;167.877;39.0559;9.6767;1.9516;0.33167;0.08515;0.04418;3
GYRO;0.351;167.882;-0.13928;-0.42150;-0.03176;3
ACCE;0.356;167.887;-0.85234;6.11958;6.43561;3
PRES;0.356;167.887;1014.4248;3
MAGN;0.362;167.892;7.56250;0.43750;-35.37500;3
GYRO;0.362;167.893;-0.40928;-0.24923;-0.10385;3
ACCE;0.366;167.897;-0.87149;6.18662;6.62715;3
AHRS;0.367;167.897;39.2375;9.0204;1.9677;0.33340;0.07981;0.04252;3
GYRO;0.373;167.904;-0.40928;-0.24923;-0.10385;3
ACCE;0.376;167.907;-0.89064;6.14831;7.15387;3
PRES;0.376;167.907;1014.4316;3
MAGN;0.382;167.912;7.12500;0.62500;-35.50000;3
GYRO;0.382;167.913;-0.58521;-0.35797;-0.15272;3
ACCE;0.386;167.916;-0.99599;6.02381;7.57525;3
AHRS;0.386;167.917;38.7593;8.8325;1.9732;0.32954;0.07833;0.04174;3
GYRO;0.391;167.922;-0.58032;-0.46059;-0.13683;3
ACCE;0.396;167.926;-1.16837;5.88974;7.76679;3
PRES;0.396;167.927;1014.4194;3
MAGN;0.402;167.932;6.87500;0.93750;-35.81250;3
GYRO;0.402;167.933;-0.52412;-0.53756;-0.08552;3
ACCE;0.406;167.937;-1.31202;5.88016;8.03494;3
AHRS;0.406;167.937;38.0807;8.3983;1.9593;0.32413;0.07477;0.04000;3
GYRO;0.411;167.942;-0.43982;-0.60476;-0.02199;3
ACCE;0.416;167.946;-1.30245;5.89931;8.14986;3
PRES;0.417;167.947;1014.4189;3
MAGN;0.422;167.953;6.56250;1.18750;-35.93750;3
GYRO;0.422;167.953;-0.35430;-0.67440;0.02688;3
SOUN;0.424;78.70;0.00240;41.59
ACCE;0.426;167.956;-1.04387;5.76524;8.64786;3
AHRS;0.426;167.957;37.4750;7.8488;2.0028;0.31930;0.07040;0.03849;3
GYRO;0.431;167.962;-0.27122;-0.78313;0.04520;3
ACCE;0.436;167.967;-0.55545;5.65032;9.02135;3
PRES;0.436;167.967;1014.4146;3
MAGN;0.442;167.972;5.75000;1.50000;-35.93750;3
GYRO;0.442;167.973;-0.17104;-0.88087;0.01833;3
ACCE;0.446;167.977;-0.11492;5.60243;8.97347;3
AHRS;0.447;167.977;36.8552;6.9965;2.1258;0.31439;0.06373;0.03685;3
GYRO;0.451;167.982;-0.02688;-0.87476;-0.04765;3
ACCE;0.456;167.987;0.02873;5.56412;8.22648;3
PRES;0.456;167.987;1014.4180;3
MAGN;0.462;167.992;5.43750;2.12500;-36.25000;3
GYRO;0.462;167.993;0.11973;-0.71227;-0.12095;3
ACCE;0.466;167.996;0.02873;5.56412;7.46033;3
AHRS;0.466;167.997;36.6662;6.0051;2.2372;0.31308;0.05584;0.03498;3
GYRO;0.471;168.002;0.18204;-0.45204;-0.18204;3
ACCE;0.476;168.006;-0.21069;5.74608;6.98149;3
PRES;0.476;168.007;1014.4272;3
MAGN;0.482;168.012;5.18750;2.12500;-36.12500;3
GYRO;0.482;168.013;0.13683;-0.21258;-0.20892;3
ACCE;0.486;168.017;-0.65122;5.97593;6.60800;3
AHRS;0.486;168.017;36.7917;4.8810;2.4551;0.31436;0.04715;0.03374;3
GYRO;0.491;168.022;0.00611;-0.02199;-0.18937;3
ACCE;0.496;168.026;-0.91937;6.07170;6.59842;3
PRES;0.497;168.027;1014.4209;3
MAGN;0.502;168.032;4.75000;2.00000;-36.12500;3
GYRO;0.502;168.033;-0.17349;0.09529;-0.14294;3
ACCE;0.506;168.037;-0.98641;6.06212;6.51223;3
AHRS;0.506;168.037;36.9314;4.8815;2.2022;0.31561;0.04647;0.03170;3
GYRO;0.511;168.042;-0.37141;0.15149;-0.10263;3
ACCE;0.516;168.046;-1.13964;5.95677;6.33985;3
PRES;0.517;168.047;1014.4185;3
MAGN;0.522;168.053;4.18750;2.12500;-35.93750;3
GYRO;0.522;168.053;-0.56810;0.18326;-0.05986;3
ACCE;0.526;168.057;-0.83318;5.65989;7.50822;3
AHRS;0.527;168.057;37.0822;5.3546;1.7612;0.31692;0.04916;0.02941;3
GYRO;0.531;168.062;-0.74281;0.10385;-0.00489;3
ACCE;0.537;168.067;-0.13408;5.40132;8.34140;3
PRES;0.538;168.067;1014.4277;3
MAGN;0.542;168.072;4.18750;2.00000;-35.81250;3
GYRO;0.542;168.073;-0.84422;-0.13073;0.04154;3
ACCE;0.546;168.077;-0.41180;5.52582;8.47547;3
AHRS;0.547;168.078;36.4263;5.5621;1.7456;0.31145;0.05084;0.02962;3
LIGH;0.547;168.078;8571.0;3
GYRO;0.551;168.082;-0.82833;-0.30665;0.09652;3
ACCE;0.556;168.087;-0.80445;5.57370;8.34140;3
PRES;0.557;168.087;1014.4248;3
MAGN;0.562;168.092;4.06250;2.00000;-35.81250;3
GYRO;0.562;168.093;-0.69516;-0.28711;0.11484;3
ACCE;0.566;168.096;-0.69911;5.66947;9.19373;3
AHRS;0.566;168.097;35.3194;5.1033;2.1191;0.30223;0.04802;0.03111;3
GYRO;0.571;168.102;-0.51924;-0.25412;0.09041;3
ACCE;0.576;168.106;-0.54588;5.76524;9.73961;3
PRES;0.576;168.107;1014.4194;3
MAGN;0.582;168.112;3.75000;2.43750;-35.68750;3
GYRO;0.582;168.113;-0.36408;-0.46792;0.03299;3
ACCE;0.586;168.117;-0.38307;5.87058;9.38527;3
AHRS;0.586;168.117;34.5348;4.6278;2.3530;0.29574;0.04464;0.03157;3
GYRO;0.591;168.122;-0.27000;-0.83933;-0.06231;3
ACCE;0.596;168.126;-0.04788;5.88016;8.22648;3
PRES;0.596;168.127;1014.4248;3
MAGN;0.602;168.132;3.62500;2.75000;-35.25000;3
GYRO;0.602;168.133;-0.23824;-1.16797;-0.19548;3
ACCE;0.606;168.137;0.33519;5.72693;7.43160;3
AHRS;0.607;168.138;33.9899;3.9064;2.5695;0.29131;0.03914;0.03139;3
GYRO;0.611;168.142;-0.28100;-1.34635;-0.35064;3
ACCE;0.617;168.146;0.83318;5.21936;6.82826;3
PRES;0.617;168.147;1014.4189;3
MAGN;0.622;168.153;3.87500;3.31250;-35.25000;3
GYRO;0.623;168.153;-0.55833;-1.28526;-0.57910;3
ACCE;0.626;168.156;0.44053;5.17148;6.56011;3
AHRS;0.626;168.157;33.6975;2.7380;2.4117;0.28922;0.02896;0.02706;3
GYRO;0.631;168.162;-0.55833;-1.28526;-0.57910;3
ACCE;0.636;168.167;-0.54588;5.61201;6.99107;3
PRES;0.637;168.167;1014.4224;3
MAGN;0.642;168.172;3.43750;3.81250;-34.93750;3
GYRO;0.642;168.173;-0.96517;-1.21318;-0.11851;3
ACCE;0.646;168.176;-1.09176;5.70778;7.37414;3
AHRS;0.646;168.177;33.3854;1.3370;2.0478;0.28697;0.01631;0.02047;3
GYRO;0.651;168.182;-1.12033;-1.26571;0.20403;3
ACCE;0.656;168.187;-0.90980;5.47793;7.56568;3
PRES;0.657;168.187;1014.4292;3
MAGN;0.662;168.192;2.31250;4.25000;-34.68750;3
GYRO;0.662;168.193;-1.23150;-1.31336;0.44960;3
ACCE;0.666;168.197;-0.45011;5.03740;7.46033;3
AHRS;0.666;168.197;32.2840;0.1323;2.0385;0.27795;0.00605;0.01741;3
GYRO;0.671;168.202;-1.31703;-1.33046;0.59254;3
ACCE;0.676;168.206;0.29688;4.54898;7.66145;3
PRES;0.677;168.207;1014.4194;3
MAGN;0.681;168.212;1.37500;4.56250;-34.50000;3
GYRO;0.682;168.213;-1.37933;-1.27671;0.61697;3
ACCE;0.686;168.217;0.99599;4.21380;7.68060;3
AHRS;0.687;168.218;31.0579;-1.2920;2.2629;0.26787;-0.00557;0.01601;3
GYRO;0.691;168.222;-1.40499;-1.00915;0.52657;3
ACCE;0.696;168.226;2.07817;4.19464;8.57124;3
PRES;0.696;168.227;1014.4277;3
MAGN;0.702;168.233;0.37500;5.50000;-34.50000;3
GYRO;0.703;168.233;-1.38178;-0.80879;0.35919;3
ACCE;0.706;168.236;2.35589;4.48195;8.68616;3
AHRS;0.706;168.237;29.3721;-3.1385;3.1381;0.25406;-0.01954;0.01954;3
GYRO;0.711;168.242;-1.33046;-0.70250;0.17471;3
ACCE;0.716;168.246;2.07817;4.52983;8.08282;3
PRES;0.717;168.247;1014.4219;3
MAGN;0.722;168.253;-1.06250;6.37500;-34.25000;3
GYRO;0.722;168.253;-1.26816;-0.48747;0.01710;3
ACCE;0.726;168.257;1.64721;4.06057;7.90087;3
AHRS;0.726;168.257;27.6985;-5.0838;4.2299;0.24056;-0.03421;0.02519;3
GYRO;0.731;168.262;-1.20707;-0.29932;-0.07697;3
ACCE;0.736;168.267;0.72784;3.26569;8.27436;3
PRES;0.740;168.267;1014.4204;3
MAGN;0.742;168.272;-1.81250;7.87500;-33.93750;3
GYRO;0.742;168.273;-1.12644;-0.22969;-0.09163;3
ACCE;0.746;168.276;0.06704;3.05500;8.89685;3
AHRS;0.746;168.277;26.3181;-5.5656;4.0980;0.22893;-0.03912;0.02373;3
GYRO;0.751;168.282;-1.01037;-0.26756;-0.01466;3
ACCE;0.758;168.286;-0.00958;3.15077;9.60554;3
PRES;0.759;168.287;1014.4180;3
MAGN;0.762;168.292;-1.68750;8.93750;-33.81250;3
GYRO;0.762;168.293;-0.86254;-0.34575;0.12339;3
ACCE;0.771;168.297;0.00958;3.70622;9.82580;3
AHRS;0.775;168.297;24.6727;-5.2980;3.4965;0.21470;-0.03862;0.01990;3
GYRO;0.775;168.302;-0.69394;-0.46426;0.28100;3
ACCE;0.776;168.306;0.51715;3.61046;9.43316;3
PRES;0.776;168.307;1014.4263;3
MAGN;0.783;168.312;-2.00000;9.93750;-33.50000;3
GYRO;0.783;168.313;-0.54123;-0.49847;0.40806;3
ACCE;0.786;168.317;1.12049;3.33273;9.66300;3
AHRS;0.786;168.317;23.6735;-5.7173;3.5411;0.20628;-0.04246;0.01998;3
GYRO;0.791;168.322;-0.42150;-0.46914;0.44715;3
ACCE;0.796;168.326;1.84832;3.35188;9.57681;3
PRES;0.796;168.327;1014.4297;3
MAGN;0.802;168.333;-2.37500;10.43750;-33.50000;3
GYRO;0.802;168.333;-0.33475;-0.39706;0.39340;3
ACCE;0.806;168.336;2.28886;3.65834;8.88728;3
AHRS;0.806;168.337;22.7522;-6.4746;3.9948;0.19874;-0.04846;0.02298;3
GYRO;0.811;168.342;-0.29444;-0.23702;0.28588;3
ACCE;0.816;168.346;2.20267;3.84030;8.18817;3
PRES;0.816;168.347;1014.4268;3
MAGN;0.822;168.353;-2.25000;11.12500;-33.06250;3
GYRO;0.822;168.353;-0.30910;0.02077;0.18326;3
ACCE;0.826;168.356;1.95367;3.93607;8.08282;3
AHRS;0.826;168.357;22.3188;-7.0872;4.4438;0.19537;-0.05311;0.02601;3
GYRO;0.831;168.362;-0.37629;0.27122;0.12095;3
ACCE;0.836;168.367;1.75256;4.01268;8.41801;3
PRES;0.836;168.367;1014.4204;3
MAGN;0.842;168.372;-2.56250;11.31250;-33.25000;3
GYRO;0.842;168.373;-0.49114;0.37751;0.11362;3
ACCE;0.846;168.377;1.46525;4.01268;8.42759;3
AHRS;0.846;168.377;22.1498;-7.6087;4.9938;0.19432;-0.05670;0.02993;3
GYRO;0.851;168.382;-0.64385;0.32742;0.14294;3
ACCE;0.856;168.386;1.38864;3.74453;8.60955;3
PRES;0.856;168.387;1014.4141;3
MAGN;0.861;168.392;-3.00000;11.75000;-33.06250;3
GYRO;0.862;168.393;-0.82345;0.17349;0.18692;3
ACCE;0.866;168.396;1.36948;3.11246;9.25119;3
AHRS;0.867;168.397;21.5707;-7.2509;4.9580;0.18927;-0.05398;0.03058;3
GYRO;0.871;168.402;-0.99571;-0.08919;0.21502;3
ACCE;0.881;168.411;1.02472;2.37505;10.21845;3
PRES;0.881;168.412;1014.4082;3
MAGN;0.885;168.415;-3.43750;12.62500;-32.93750;3
GYRO;0.885;168.415;-1.23273;-0.84177;0.14416;3
ACCE;0.887;168.418;0.97683;2.32716;10.42914;3
AHRS;0.888;168.418;20.3308;-7.1697;5.1629;0.17874;-0.05355;0.03322;3
GYRO;0.891;168.422;-1.23273;-0.84177;0.14416;3
ACCE;0.897;168.427;1.08218;2.34632;10.52491;3
LIGH;0.898;168.429;7460.0;3
PRES;0.900;168.429;1014.4072;3
MAGN;0.902;168.433;-3.31250;13.68750;-32.18750;3
GYRO;0.902;168.433;-1.21929;-1.27671;0.07086;3
ACCE;0.906;168.436;1.48441;2.43251;9.82580;3
AHRS;0.906;168.437;19.0455;-8.0816;5.0365;0.16792;-0.06218;0.03158;3
GYRO;0.911;168.442;-1.21929;-1.27671;0.07086;3
ACCE;0.917;168.446;1.95367;2.69108;8.92558;3
PRES;0.918;168.447;1014.4209;3
MAGN;0.922;168.453;-3.87500;14.12500;-32.37500;3
GYRO;0.923;168.453;-0.89553;-0.86743;0.17959;3
ACCE;0.926;168.457;2.28886;3.14119;8.49463;3
AHRS;0.927;168.457;17.4782;-9.3690;4.8671;0.15472;-0.07422;0.02943;3
GYRO;0.931;168.462;-0.66462;-0.45693;0.26267;3
ACCE;0.936;168.467;2.49955;3.39019;8.68616;3
PRES;0.937;168.467;1014.4150;3
MAGN;0.941;168.472;-4.06250;14.87500;-31.75000;3
GYRO;0.942;168.473;-0.44960;-0.12828;0.34697;3
ACCE;0.946;168.476;2.68151;3.41892;8.99262;3
AHRS;0.946;168.477;16.4304;-10.3825;4.8693;0.14598;-0.08343;0.02895;3
GYRO;0.951;168.482;-0.29199;0.02810;0.42516;3
ACCE;0.956;168.486;2.89220;3.25611;9.39485;3
PRES;0.957;168.487;1014.4253;3
MAGN;0.962;168.492;-4.31250;15.62500;-31.31250;3
GYRO;0.962;168.493;-0.20769;0.00855;0.49114;3
ACCE;0.966;168.497;2.83473;2.98796;9.68215;3
AHRS;0.967;168.497;16.1039;-11.0579;5.4808;0.14382;-0.08862;0.03364;3
GYRO;0.971;168.502;-0.19670;-0.13195;0.53512;3
SOUN;0.974;58.33;0.00178;38.99
ACCE;0.976;168.506;2.65278;2.71981;9.90242;3
PRES;0.976;168.507;1014.4282;3
MAGN;0.982;168.512;-4.18750;16.18750;-31.18750;3
GYRO;0.982;168.513;-0.25656;-0.34941;0.53023;3
ACCE;0.986;168.517;2.52828;2.31759;9.71088;3
AHRS;0.987;168.517;15.7593;-11.2188;5.9444;0.14127;-0.08962;0.03773;3
GYRO;0.991;168.522;-0.38729;-0.58399;0.46304;3
ACCE;0.996;168.526;1.91536;2.06859;9.29908;3
PRES;0.996;168.527;1014.4263;3
MAGN;1.002;168.533;-4.62500;16.06250;-30.87500;3
GYRO;1.003;168.533;-0.55955;-0.78191;0.36285;3
ACCE;1.006;168.537;1.19710;1.81959;9.22246;3
AHRS;1.007;168.537;15.2011;-11.9898;6.6647;0.13734;-0.09570;0.04351;3
GYRO;1.011;168.542;-0.72693;-0.97983;0.29077;3
ACCE;1.017;168.547;1.37906;1.35991;9.31823;3
PRES;1.018;168.547;1014.4263;3
MAGN;1.023;168.552;-4.62500;16.37500;-30.18750;3
GYRO;1.023;168.553;-0.84910;-1.18386;0.23579;3
ACCE;1.026;168.557;1.88663;1.44610;9.47146;3
AHRS;1.026;168.557;14.4822;-12.9864;6.8686;0.13173;-0.10448;0.04482;3
GYRO;1.031;168.562;-0.90164;-1.34146;0.17837;3
ACCE;1.038;168.567;2.60489;1.81002;9.14585;3
PRES;1.039;168.567;1014.4097;3
MAGN;1.042;168.572;-4.87500;16.81250;-29.43750;3
GYRO;1.043;168.573;-0.89431;-1.38911;0.11973;3
ACCE;1.046;168.576;3.31358;2.01113;8.73405;3
AHRS;1.046;168.577;13.1736;-14.1149;6.7621;0.12084;-0.11513;0.04407;3
GYRO;1.051;168.582;-0.83689;-1.30114;0.06475;3
ACCE;1.057;168.586;3.77326;2.21224;8.62870;3
PRES;1.057;168.587;1014.4185;3
MAGN;1.062;168.592;-5.43750;17.12500;-28.87500;3
GYRO;1.062;168.593;-0.74159;-1.14720;0.00489;3
ACCE;1.067;168.597;3.72538;2.28886;8.68616;3
AHRS;1.068;168.597;12.1485;-15.6791;6.6171;0.11248;-0.12936;0.04244;3
GYRO;1.071;168.602;-0.61575;-0.98594;-0.06964;3
ACCE;1.077;168.606;3.61046;2.06859;8.82982;3
PRES;1.077;168.607;1014.4233;3
MAGN;1.081;168.612;-6.00000;17.37500;-28.31250;3
GYRO;1.083;168.613;-0.46914;-0.84666;-0.15394;3
ACCE;1.086;168.617;3.48596;1.85790;9.05008;3
AHRS;1.087;168.618;11.4652;-17.4184;6.6694;0.10733;-0.14466;0.04211;3
GYRO;1.092;168.622;-0.33720;-0.81612;-0.22358;3
ACCE;1.096;168.626;3.39977;1.73340;9.15543;3
PRES;1.096;168.627;1014.4165;3
MAGN;1.102;168.633;-6.62500;18.43750;-27.75000;3
GYRO;1.103;168.633;-0.26389;-0.92729;-0.26389;3
ACCE;1.106;168.636;3.71580;1.66636;8.88728;3
AHRS;1.106;168.637;11.0073;-18.3311;6.3079;0.10327;-0.15310;0.03881;3
GYRO;1.111;168.642;-0.26267;-1.13010;-0.30177;3
ACCE;1.117;168.647;4.16591;1.63763;8.58082;3
PRES;1.118;168.647;1014.4214;3
MAGN;1.122;168.652;-7.56250;19.18750;-27.12500;3
GYRO;1.122;168.653;-0.31643;-1.33169;-0.36652;3
ACCE;1.126;168.656;4.52025;1.42694;8.72447;3
AHRS;1.126;168.657;10.7496;-19.5806;6.0821;0.10116;-0.16416;0.03614;3
GYRO;1.131;168.662;-0.39951;-1.50639;-0.48014;3
ACCE;1.137;168.667;4.68306;0.98641;9.11712;3
PRES;1.138;168.667;1014.4175;3
MAGN;1.142;168.672;-8.68750;19.06250;-27.00000;3
GYRO;1.142;168.673;-0.49358;-1.67011;-0.64630;3
ACCE;1.146;168.676;4.52025;0.52672;9.60554;3
AHRS;1.146;168.677;10.5535;-21.0419;5.4626;0.09898;-0.17731;0.02988;3
GYRO;1.151;168.682;-0.57544;-1.91445;-0.84177;3
ACCE;1.156;168.687;3.99353;0.68953;9.10754;3
PRES;1.157;168.687;1014.4185;3
MAGN;1.162;168.692;-9.68750;19.37500;-26.56250;3
GYRO;1.162;168.693;-0.55222;-2.45690;-1.29259;3
ACCE;1.166;168.697;4.54898;0.99599;8.67659;3
AHRS;1.167;168.698;9.8437;-22.9863;4.6862;0.09212;-0.19491;0.02283;3
GYRO;1.171;168.702;-0.55222;-2.45690;-1.29259;3
ACCE;1.176;168.706;5.01825;1.03430;7.90087;3
PRES;1.176;168.707;1014.4165;3
MAGN;1.182;168.713;-10.93750;19.00000;-25.37500;3
GYRO;1.182;168.713;-0.22480;-2.59251;-1.92178;3
ACCE;1.186;168.716;5.36301;1.61848;7.60398;3
AHRS;1.187;168.717;9.8819;-25.6444;2.9552;0.08965;-0.21886;0.00594;3
GYRO;1.192;168.722;-0.14661;-2.62306;-2.19056;3
ACCE;1.196;168.726;5.34386;2.15478;7.87214;3
PRES;1.196;168.727;1014.4233;3
MAGN;1.202;168.733;-12.62500;18.75000;-24.81250;3
GYRO;1.203;168.733;-0.14661;-2.74645;-2.34328;3
ACCE;1.206;168.736;5.19063;2.50912;8.02536;3
AHRS;1.207;168.737;10.5675;-28.6410;1.2810;0.09197;-0.24528;-0.01199;3
GYRO;1.211;168.742;-0.18692;-2.91138;-2.34572;3
ACCE;1.216;168.747;5.30555;2.40378;8.24563;3
PRES;1.217;168.747;1014.4268;3
MAGN;1.222;168.752;-14.00000;18.31250;-23.81250;3
GYRO;1.223;168.753;-0.19914;-3.04333;-2.27731;3
ACCE;1.226;168.756;5.65032;2.14520;8.44674;3
AHRS;1.226;168.757;11.7643;-31.2343;-1.0526;0.09623;-0.26869;-0.03639;3
GYRO;1.231;168.762;-0.15516;-3.13863;-2.20767;3
ACCE;1.236;168.766;5.91847;1.92494;9.00220;3
PRES;1.238;168.767;1014.4199;3
MAGN;1.241;168.772;-15.93750;18.06250;-22.06250;3
GYRO;1.242;168.773;-0.06109;-3.29379;-2.17224;3
ACCE;1.246;168.777;6.23450;1.52271;9.47146;3
AHRS;1.247;168.777;12.9147;-34.1434;-3.4447;0.09869;-0.29480;-0.06155;3
LIGH;1.247;168.778;6089.0;3
GYRO;1.251;168.782;0.03543;-3.59189;-2.18690;3
ACCE;1.256;168.786;6.48350;1.13964;9.74919;3
PRES;1.256;168.787;1014.4219;3
MAGN;1.262;168.792;-17.81250;17.06250;-20.25000;3
GYRO;1.262;168.793;0.11729;-4.03904;-2.26509;3
ACCE;1.266;168.797;6.33985;1.06303;9.45231;3
AHRS;1.266;168.797;14.3079;-37.3511;-5.5052;0.10259;-0.32302;-0.08497;3
GYRO;1.271;168.802;0.21869;-4.48742;-2.44468;3
ACCE;1.276;168.806;6.45477;1.53229;8.59997;3
PRES;1.276;168.807;1014.4360;3
MAGN;1.282;168.813;-19.87500;16.06250;-18.68750;3
GYRO;1.282;168.813;0.37141;-4.73421;-2.73545;3
ACCE;1.286;168.817;6.57927;2.29843;7.10599;3
AHRS;1.287;168.817;15.4547;-40.9227;-8.0648;0.10131;-0.35440;-0.11217;3
GNSS;1.289;1491901189.835;39.993705;-0.074319;118.987;0.000;8.0;0.0;14;12
GYRO;1.295;168.822;0.54856;-4.69633;-3.04211;3
ACCE;1.296;168.826;7.09641;2.39420;7.61356;3
PRES;1.296;168.827;1014.4170;3
GNSS;1.297;1491901189.835;39.993705;-0.074319;118.987;0.000;8.0;0.0;14;12
MAGN;1.302;168.833;-21.93750;14.50000;-16.00000;3
GYRO;1.303;168.833;0.68539;-4.69144;-3.28401;3
ACCE;1.306;168.836;6.80911;2.69108;7.55610;3
AHRS;1.307;168.837;17.8875;-45.6275;-10.1282;0.10893;-0.39418;-0.14042;3
GYRO;1.311;168.842;0.70494;-4.95900;-3.40741;3
ACCE;1.317;168.847;6.76123;2.90177;7.07726;3
PRES;1.317;168.847;1014.4023;3
MAGN;1.322;168.852;-24.12500;12.62500;-12.93750;3
GYRO;1.322;168.853;0.67073;-5.29009;-3.43306;3
ACCE;1.326;168.857;7.11557;2.94008;7.00065;3
AHRS;1.327;168.857;20.5727;-49.2738;-12.5893;0.11636;-0.42549;-0.17205;3
GYRO;1.331;168.862;0.69761;-5.53810;-3.44039;3
ACCE;1.336;168.866;7.45076;3.20823;7.28795;3
PRES;1.336;168.867;1014.4150;3
MAGN;1.342;168.872;-25.43750;10.43750;-10.25000;3
GYRO;1.342;168.873;0.83444;-5.72014;-3.45017;3
ACCE;1.346;168.876;7.74764;3.39019;7.07726;3
AHRS;1.346;168.877;24.0815;-54.3919;-14.5472;0.12746;-0.46687;-0.20471;3
GYRO;1.351;168.882;1.02259;-5.92173;-3.47460;3
ACCE;1.356;168.886;7.62314;3.54342;6.32069;3
PRES;1.356;168.887;1014.4082;3
MAGN;1.362;168.892;-26.75000;8.37500;-6.43750;3
GYRO;1.362;168.893;1.18019;-6.16241;-3.51248;3
ACCE;1.366;168.897;7.44118;3.78284;5.11401;3
AHRS;1.367;168.897;27.1348;-58.9639;-16.9413;0.13151;-0.50328;-0.23884;3
GYRO;1.372;168.903;1.25960;-6.40187;-3.54058;3
ACCE;1.376;168.906;7.20176;4.27126;3.90734;3
PRES;1.376;168.907;1014.4165;3
MAGN;1.382;168.913;-27.81250;6.37500;-1.87500;3
GYRO;1.382;168.913;1.28526;-6.55825;-3.55035;3
ACCE;1.386;168.916;6.91445;4.75010;2.03028;3
AHRS;1.386;168.917;31.4105;-65.6748;-17.7536;0.14416;-0.55086;-0.26984;3
GYRO;1.391;168.922;1.29626;-6.50449;-3.50270;3
ACCE;1.396;168.926;8.19775;4.95121;0.83318;3
PRES;1.396;168.927;1014.4219;3
MAGN;1.402;168.933;-28.31250;3.81250;2.87500;3
GYRO;1.402;168.933;1.29137;-6.11354;-3.42329;3
ACCE;1.406;168.937;8.11156;5.48751;1.13964;3
AHRS;1.406;168.937;35.4410;-72.8798;-17.8295;0.15423;-0.59691;-0.29736;3
GYRO;1.411;168.942;1.18508;-5.67005;-3.46361;3
SOUN;1.415;78.97;0.00241;41.62
ACCE;1.416;168.947;5.92804;6.14831;-0.00958;3
PRES;1.416;168.947;1014.4165;3
MAGN;1.422;168.952;-27.81250;1.31250;7.62500;3
GYRO;1.422;168.953;0.80634;-4.90280;-3.18749;3
ACCE;1.426;168.957;6.41646;6.76123;-1.73340;3
AHRS;1.426;168.957;39.2866;-79.6274;-17.2665;0.16477;-0.63496;-0.32140;3
GYRO;1.431;168.962;0.80634;-4.90280;-3.18749;3
ACCE;1.436;168.966;4.88417;7.35499;-0.99599;3
PRES;1.436;168.967;1014.4209;3
MAGN;1.442;168.972;-27.31250;-1.25000;12.50000;3
GYRO;1.442;168.973;0.34453;-4.04271;-2.67681;3
ACCE;1.446;168.977;5.77481;7.11557;-1.55144;3
AHRS;1.446;168.977;43.3012;-86.9653;-15.3084;0.18013;-0.66954;-0.34145;3
GYRO;1.451;168.982;0.18815;-3.70307;-2.55586;3
ACCE;1.456;168.986;6.02381;7.01022;-1.51314;3
PRES;1.457;168.987;1014.4121;3
MAGN;1.461;168.992;-26.25000;-3.75000;16.62500;3
GYRO;1.462;168.993;0.06964;-3.50881;-2.60106;3
ACCE;1.466;168.997;5.19063;6.83784;-0.45969;3
AHRS;1.466;168.997;46.3395;-91.8183;-14.8142;0.18636;-0.69009;-0.36270;3
GYRO;1.471;169.002;0.02688;-3.53324;-2.74401;3
ACCE;1.476;169.006;5.22894;7.09641;0.62249;3
PRES;1.476;169.007;1014.4233;3
MAGN;1.482;169.013;-24.50000;-5.75000;20.18750;3
GYRO;1.482;169.013;0.00489;-3.82646;-2.95781;3
ACCE;1.486;169.017;4.88417;7.39329;1.47483;3
AHRS;1.487;169.017;49.6870;-96.1734;-14.4231;0.19366;-0.70518;-0.38627;3
GYRO;1.491;169.022;0.05376;-4.25773;-3.14840;3
ACCE;1.496;169.027;4.89375;7.07726;1.33118;3
PRES;1.496;169.027;1014.4204;3
MAGN;1.501;169.032;-21.93750;-7.43750;23.00000;3
GYRO;1.502;169.033;0.19792;-4.59615;-3.27790;3
ACCE;1.506;169.036;5.45878;7.03895;-0.04788;3
AHRS;1.506;169.037;52.8529;-100.8255;-13.6586;0.19953;-0.71895;-0.40841;3
GYRO;1.511;169.042;0.37751;-4.66090;-3.39397;3
ACCE;1.516;169.047;5.10444;7.56568;-1.15879;3
PRES;1.516;169.047;1014.4390;3
MAGN;1.522;169.052;-20.06250;-9.12500;25.56250;3
GYRO;1.522;169.053;0.55589;-4.44343;-3.46238;3
ACCE;1.526;169.056;4.41491;8.33182;-1.92494;3
AHRS;1.526;169.057;56.1583;-105.9493;-13.2438;0.20031;-0.73238;-0.43455;3
GYRO;1.531;169.062;0.69394;-4.07325;-3.43673;3
ACCE;1.536;169.066;3.39019;8.86812;-2.04944;3
PRES;1.537;169.067;1014.4434;3
MAGN;1.542;169.072;-17.37500;-10.50000;28.06250;3
GYRO;1.542;169.073;0.76236;-3.70673;-3.29134;3
ACCE;1.546;169.077;2.38462;8.87770;-1.82917;3
AHRS;1.547;169.077;59.6419;-113.9586;-9.6296;0.20898;-0.74762;-0.45518;3
GYRO;1.551;169.082;0.79168;-3.45628;-3.06288;3
ACCE;1.556;169.086;1.53229;8.59040;-1.48441;3
PRES;1.557;169.087;1014.4331;3
MAGN;1.562;169.092;-14.37500;-11.87500;30.62500;3
GYRO;1.562;169.093;0.82833;-3.35609;-2.83808;3
ACCE;1.567;169.097;0.92895;8.41801;-1.01514;3
AHRS;1.568;169.098;63.2378;-122.9988;-4.0494;0.22357;-0.75673;-0.47480;3
GYRO;1.571;169.102;0.95417;-3.43673;-2.62428;3
ACCE;1.576;169.106;0.94810;8.09240;-0.95768;3
PRES;1.576;169.107;1014.4395;3
MAGN;1.582;169.113;-11.31250;-13.43750;32.56250;3
GYRO;1.582;169.113;1.19485;-3.58456;-2.51310;3
ACCE;1.586;169.116;1.20668;7.81467;-0.90980;3
AHRS;1.586;169.117;65.2239;-132.3841;2.1801;0.23218;-0.76638;-0.48653;3
GYRO;1.591;169.122;1.43553;-3.65175;-2.59496;3
ACCE;1.597;169.127;1.01514;7.29753;-0.67038;3
LIGH;1.598;169.129;5096.0;3
PRES;1.599;169.130;1014.4419;3
MAGN;1.602;169.132;-8.18750;-15.00000;34.75000;3
GYRO;1.602;169.133;1.63223;-3.75193;-2.79410;3
ACCE;1.606;169.136;0.62249;6.41646;-0.58419;3
AHRS;1.606;169.137;67.2179;-142.4452;8.8377;0.23840;-0.77244;-0.50185;3
GYRO;1.611;169.142;1.80816;-4.00728;-3.03356;3
ACCE;1.616;169.147;0.30646;5.94720;-1.03430;3
PRES;1.617;169.147;1014.4458;3
MAGN;1.622;169.152;-4.50000;-15.56250;37.00000;3
GYRO;1.622;169.153;1.97798;-4.32859;-3.28890;3
ACCE;1.626;169.156;-0.02873;6.07170;-1.66636;3
AHRS;1.626;169.157;67.2652;-155.3990;18.2746;0.24568;-0.78443;-0.50612;3
GYRO;1.631;169.162;2.15391;-4.62669;-3.53202;3
ACCE;1.636;169.166;-0.69911;6.22492;-1.98240;3
PRES;1.636;169.167;1014.4297;3
MAGN;1.641;169.172;-1.18750;-15.50000;38.62500;3
GYRO;1.642;169.173;2.36527;-4.76231;-3.72750;3
ACCE;1.646;169.177;-1.58017;6.27281;-2.48039;3
AHRS;1.647;169.178;66.9408;-170.6992;29.4749;0.25475;-0.79270;-0.51440;3
GYRO;1.651;169.182;2.62428;-4.76475;-3.89121;3
ACCE;1.656;169.186;-2.31759;5.95677;-3.17950;3
PRES;1.656;169.187;1014.4292;3
MAGN;1.662;169.193;2.50000;-15.12500;40.12500;3
GYRO;1.662;169.193;2.84052;-4.78674;-4.06470;3
ACCE;1.666;169.196;-2.90177;5.66947;-3.01669;3
AHRS;1.666;169.197;64.2310;173.7396;40.3041;0.26411;-0.80394;-0.51427;3
GYRO;1.671;169.202;3.02256;-4.72932;-4.20764;3
ACCE;1.676;169.207;-3.74453;5.61201;-3.57215;3
PRES;1.677;169.207;1014.4219;3
MAGN;1.682;169.213;6.06250;-14.18750;41.62500;3
GYRO;1.682;169.213;3.32555;-4.71710;-4.27728;3
ACCE;1.686;169.216;-4.62560;5.59285;-4.13718;3
AHRS;1.686;169.217;59.6767;158.6719;50.7225;0.28193;-0.80973;-0.51059;3
GYRO;1.691;169.222;3.32555;-4.71710;-4.27728;3
ACCE;1.696;169.227;-5.88016;5.31513;-4.54898;3
PRES;1.696;169.227;1014.4160;3
MAGN;1.702;169.232;9.81250;-12.06250;42.56250;3
GYRO;1.702;169.233;3.66275;-4.68900;-4.10868;3
ACCE;1.706;169.236;-6.80911;5.57370;-5.34386;3
AHRS;1.706;169.237;54.4082;149.6024;55.3578;-0.29254;0.81573;0.49900;3
GYRO;1.711;169.242;3.80691;-4.59615;-3.90343;3
ACCE;1.716;169.246;-7.17303;5.76524;-5.89931;3
PRES;1.716;169.247;1014.4160;3
MAGN;1.722;169.252;13.93750;-10.37500;43.00000;3
GYRO;1.722;169.253;3.85456;-4.45321;-3.71284;3
ACCE;1.726;169.257;-7.62314;5.51624;-6.49307;3
AHRS;1.727;169.257;47.0249;140.8354;59.1002;-0.30976;0.81750;0.47855;3
GYRO;1.731;169.262;3.85700;-4.23330;-3.53813;3
ACCE;1.736;169.266;-7.80510;5.17148;-6.95276;3
PRES;1.737;169.267;1014.4268;3
MAGN;1.742;169.272;18.62500;-7.87500;43.18750;3
GYRO;1.742;169.273;3.82524;-3.98162;-3.29867;3
ACCE;1.746;169.277;-8.25521;4.79798;-6.92403;3
AHRS;1.746;169.277;40.8996;135.5329;59.2353;-0.31371;0.81933;0.45637;3
GYRO;1.752;169.282;3.78614;-3.79836;-2.96147;3
ACCE;1.756;169.286;-9.13627;4.46279;-6.81869;3
PRES;1.757;169.287;1014.4302;3
MAGN;1.762;169.293;11.50000;-6.62500;43.06250;3
GYRO;1.762;169.293;3.78736;-3.67008;-2.56930;3
ACCE;1.766;169.296;-9.80665;4.19464;-6.31112;3
AHRS;1.767;169.297;33.9018;131.1032;58.4934;-0.32016;0.81873;0.42500;3
GYRO;1.771;169.302;3.85822;-3.49659;-2.17224;3
ACCE;1.776;169.306;-9.95030;4.22337;-6.93361;3
PRES;1.776;169.307;1014.4287;3
MAGN;1.782;169.313;15.06250;-3.18750;42.18750;3
GYRO;1.782;169.313;3.91809;-3.03356;-1.73119;3
ACCE;1.786;169.316;-9.61511;5.25767;-9.03093;3
AHRS;1.786;169.317;29.1171;127.9509;56.7120;-0.31603;0.81778;0.40047;3
GYRO;1.791;169.322;3.67863;-2.14414;-1.07268;3
ACCE;1.796;169.327;-8.46590;4.67348;-9.11712;3
PRES;1.796;169.327;1014.4365;3
MAGN;1.802;169.332;18.43750;0.12500;41.12500;3
GYRO;1.802;169.333;3.15206;-1.18264;-0.40684;3
ACCE;1.806;169.337;-7.24007;3.75411;-9.48104;3
AHRS;1.807;169.337;24.6155;126.3627;53.5715;-0.30709;0.82171;0.36847;3
GYRO;1.811;169.342;2.52287;-0.32376;0.03421;3
ACCE;1.816;169.346;-5.97593;3.06458;-9.00220;3
PRES;1.816;169.347;1014.4292;3
MAGN;1.821;169.352;20.43750;3.50000;39.81250;3
GYRO;1.822;169.353;1.94744;0.36163;0.22724;3
ACCE;1.826;169.356;-5.34386;2.94966;-7.94875;3
AHRS;1.826;169.357;22.1024;126.1556;50.6254;-0.29569;0.82818;0.34450;3
GYRO;1.831;169.362;1.53694;0.98716;0.28466;3
ACCE;1.836;169.366;-4.69264;2.73897;-6.52181;3
PRES;1.836;169.367;1014.4419;3
MAGN;1.841;169.372;21.62500;6.25000;38.81250;3
GYRO;1.842;169.373;1.29137;1.62857;0.30788;3
ACCE;1.846;169.377;-4.01268;2.31759;-5.18105;3
AHRS;1.846;169.377;20.7811;128.9985;47.8569;-0.28910;0.84297;0.32055;3
GYRO;1.851;169.382;1.22051;2.28097;0.30421;3
ACCE;1.856;169.386;-3.51469;1.83875;-4.13718;3
PRES;1.856;169.387;1014.4370;3
MAGN;1.862;169.393;22.18750;8.18750;37.75000;3
GYRO;1.862;169.393;1.36101;2.79776;0.30910;3
ACCE;1.866;169.396;-3.92649;1.82917;-4.28083;3
AHRS;1.866;169.397;20.0378;131.4858;46.3535;-0.28764;0.85348;0.30504;3
GYRO;1.871;169.402;1.69576;3.10930;0.36041;3
ACCE;1.881;169.412;-4.62560;2.78685;-5.60243;3
PRES;1.881;169.412;1014.4473;3
MAGN;1.884;169.415;22.12500;9.62500;37.75000;3
GYRO;1.885;169.416;2.39826;3.52469;0.65607;3
ACCE;1.887;169.418;-4.91290;2.93050;-6.36858;3
AHRS;1.888;169.419;18.9527;135.7024;44.7454;-0.29033;0.86843;0.28256;3
GYRO;1.892;169.422;2.39826;3.52469;0.65607;3
ACCE;1.897;169.427;-5.21936;2.74854;-7.60398;3
PRES;1.897;169.427;1014.4429;3
MAGN;1.902;169.432;20.68750;10.68750;37.87500;3
GYRO;1.902;169.433;2.52654;3.79103;0.91263;3
ACCE;1.906;169.436;-4.72137;2.49955;-8.80109;3
AHRS;1.906;169.437;17.5990;139.7979;42.6530;-0.28853;0.88361;0.25734;3
GYRO;1.911;169.442;2.48622;4.14778;1.25472;3
ACCE;1.916;169.446;-3.80199;2.24097;-9.47146;3
PRES;1.916;169.447;1014.4409;3
MAGN;1.922;169.452;19.43750;11.75000;38.43750;3
GYRO;1.922;169.453;2.30785;4.68167;1.65422;3
ACCE;1.926;169.456;-2.37505;1.78129;-9.78750;3
AHRS;1.926;169.457;15.7320;145.4978;39.8561;-0.28429;0.90321;0.22300;3
GYRO;1.931;169.462;2.07450;5.48557;2.06106;3
ACCE;1.937;169.467;-0.90022;1.26414;-9.75877;3
PRES;1.937;169.467;1014.4355;3
MAGN;1.942;169.472;17.18750;12.56250;39.31250;3
GYRO;1.943;169.473;1.88269;6.54481;2.44224;3
ACCE;1.946;169.477;0.04788;0.96726;-9.56723;3
AHRS;1.947;169.478;14.3767;151.6247;36.9115;-0.27541;0.92212;0.19206;3
LIGH;1.948;169.479;2358.0;3
GYRO;1.951;169.482;1.77884;7.72134;2.80265;3
ACCE;1.958;169.486;0.44053;2.21224;-10.13226;3
PRES;1.958;169.487;1014.4443;3
MAGN;1.962;169.493;14.25000;13.62500;40.18750;3
GYRO;1.962;169.493;1.92056;9.55515;3.31700;3
SOUN;1.965;113.47;0.00346;44.77
ACCE;1.967;169.497;1.21625;4.15633;-10.57279;3
AHRS;1.969;169.497;12.8234;162.0282;33.0099;-0.26213;0.94606;0.14985;3
GYRO;1.971;169.502;1.92056;9.55515;3.31700;3
ACCE;1.976;169.507;3.30400;4.56814;-10.92714;3
PRES;1.977;169.507;1014.4390;3
MAGN;1.982;169.512;10.43750;14.62500;40.31250;3
GYRO;1.982;169.513;2.15758;10.05851;2.99690;3
ACCE;1.986;169.516;4.95121;3.12204;-11.38682;3
AHRS;1.986;169.517;11.4662;173.2044;29.3727;-0.24609;0.96230;0.11141;3
GYRO;1.991;169.522;1.97798;9.87403;2.51921;3
ACCE;1.996;169.527;6.34942;1.55144;-11.68370;3
PRES;1.997;169.527;1014.4365;3
MAGN;2.002;169.532;6.25000;15.87500;40.31250;3
GYRO;2.002;169.533;1.59191;9.52339;1.95110;3
ACCE;2.006;169.537;6.74207;0.13408;-12.10508;3
AHRS;2.007;169.537;9.5038;-173.1010;26.0610;0.22914;-0.96802;-0.06704;3
GYRO;2.011;169.542;1.03603;9.18375;1.42942;3
ACCE;2.016;169.546;6.74207;-1.17795;-12.09551;3
PRES;2.016;169.547;1014.4292;3
MAGN;2.022;169.552;0.50000;17.37500;39.68750;3
GYRO;2.023;169.553;0.32254;8.90519;0.95295;3
ACCE;2.038;169.557;6.67503;-1.64721;-12.64139;3
AHRS;2.038;169.557;7.2964;-161.8180;24.6319;0.22002;-0.96061;-0.02775;3
GYRO;2.038;169.562;-0.37018;8.85388;0.55222;3
ACCE;2.038;169.566;6.05254;-0.98641;-11.16656;3
PRES;2.039;169.567;1014.4233;3
MAGN;2.042;169.572;-5.31250;18.68750;38.56250;3
GYRO;2.042;169.573;-0.83689;8.95895;0.28344;3
ACCE;2.046;169.577;5.63116;0.11492;-9.75877;3
AHRS;2.047;169.578;5.4430;-151.4231;23.9224;0.21208;-0.94453;0.00608;3
GYRO;2.052;169.582;-1.02381;9.12633;0.15394;3
ACCE;2.056;169.586;5.48751;1.06303;-8.85855;3
PRES;2.056;169.587;1014.4121;3
MAGN;2.062;169.593;-11.18750;19.43750;37.06250;3
GYRO;2.062;169.593;-1.01037;9.29126;0.13683;3
ACCE;2.066;169.597;5.68862;1.43652;-8.18817;3
AHRS;2.066;169.597;6.1753;-140.2645;23.1574;0.20643;-0.91633;0.01849;3
GYRO;2.071;169.602;-0.93462;9.35846;0.15027;3
ACCE;2.076;169.607;6.09085;1.56102;-7.60398;3
PRES;2.076;169.607;1014.4282;3
MAGN;2.082;169.612;-16.62500;20.00000;34.37500;3
GYRO;2.082;169.613;-0.88942;9.28393;0.12217;3
ACCE;2.086;169.616;6.57927;2.05901;-6.95276;3
AHRS;2.086;169.617;7.1005;-131.1114;22.4698;0.20216;-0.88621;0.02517;3
GYRO;2.091;169.622;-0.90408;9.02492;0.03543;3
ACCE;2.096;169.627;6.84742;2.55701;-6.40688;3
PRES;2.096;169.627;1014.4268;3
MAGN;2.102;169.632;-21.93750;20.00000;31.43750;3
GYRO;2.102;169.633;-0.98838;8.62297;-0.06231;3
ACCE;2.106;169.636;7.29753;2.55701;-6.20577;3
AHRS;2.106;169.637;7.6948;-119.9458;21.5878;0.19476;-0.84227;0.03644;3
GYRO;2.111;169.642;-1.12644;8.24179;-0.14661;3
ACCE;2.116;169.646;8.31267;1.98240;-6.10043;3
PRES;2.116;169.647;1014.4277;3
MAGN;2.121;169.652;-26.00000;19.50000;27.25000;3
GYRO;2.122;169.653;-1.30236;8.01822;-0.27855;3
ACCE;2.126;169.657;9.55765;1.33118;-5.62159;3
AHRS;2.127;169.658;9.0136;-111.3502;20.8383;0.19247;-0.80171;0.03784;3
GYRO;2.131;169.662;-1.52105;7.95102;-0.52534;3
ACCE;2.136;169.666;10.02692;0.56503;-4.85544;3
PRES;2.136;169.667;1014.4287;3
MAGN;2.141;169.672;-29.62500;18.87500;22.93750;3
GYRO;2.142;169.673;-1.75441;7.99134;-0.89797;3
ACCE;2.146;169.677;9.38527;0.05746;-3.96480;3
AHRS;2.146;169.677;9.8109;-101.5692;19.4388;0.18361;-0.75173;0.04104;3
GYRO;2.152;169.682;-1.95477;8.10740;-1.30847;3
ACCE;2.156;169.686;7.96790;0.10534;-2.57616;3
PRES;2.156;169.687;1014.4282;3
MAGN;2.162;169.693;-32.31250;18.06250;18.06250;3
GYRO;2.162;169.693;-2.09160;8.20881;-1.62612;3
ACCE;2.166;169.696;6.30154;0.23942;-1.97282;3
AHRS;2.166;169.697;10.2252;-93.6135;17.7731;0.17244;-0.70801;0.04113;3
GYRO;2.171;169.702;-2.13925;8.28578;-1.76540;3
ACCE;2.176;169.707;4.86502;0.79487;-1.53229;3
PRES;2.177;169.707;1014.4277;3
MAGN;2.182;169.712;-34.43750;17.25000;13.18750;3
GYRO;2.182;169.713;-2.12092;8.40184;-1.72264;3
ACCE;2.186;169.716;3.65834;1.69509;-0.61292;3
AHRS;2.186;169.717;12.0377;-83.3005;15.1745;0.16493;-0.64479;0.02904;3
GYRO;2.191;169.722;-2.06961;8.50691;-1.50151;3
ACCE;2.196;169.727;2.97839;2.04944;-0.25857;3
PRES;2.196;169.727;1014.4258;3
MAGN;2.201;169.732;-35.50000;15.81250;8.06250;3
GYRO;2.202;169.733;-1.97554;8.57166;-1.11911;3
ACCE;2.206;169.737;3.02627;2.01113;-0.07661;3
AHRS;2.207;169.737;14.6147;-74.8109;12.6579;0.16684;-0.58771;0.01006;3
GYRO;2.211;169.742;-1.87780;8.65840;-0.72815;3
ACCE;2.216;169.746;3.46680;2.38462;0.62249;3
PRES;2.216;169.747;1014.4331;3
MAGN;2.221;169.752;-35.93750;15.25000;3.43750;3
GYRO;2.222;169.753;-2.01463;8.76958;-0.41172;3
ACCE;2.226;169.757;3.33273;2.83473;1.63763;3
AHRS;2.226;169.757;15.0016;-63.8757;9.9013;0.15563;-0.51296;0.00381;3
GYRO;2.231;169.762;-2.01463;8.76958;-0.41172;3
ACCE;2.236;169.766;2.63362;3.19865;2.57616;3
PRES;2.236;169.767;1014.4380;3
MAGN;2.242;169.773;-35.68750;14.81250;-2.12500;3
GYRO;2.242;169.773;-2.63405;8.50080;-0.48991;3
ACCE;2.246;169.776;1.96325;3.39019;3.83072;3
AHRS;2.246;169.777;16.2612;-53.6318;7.6292;0.15565;-0.43720;-0.00488;3
GYRO;2.251;169.782;-2.98102;8.15383;-0.54123;3
ACCE;2.256;169.786;1.35033;3.11246;5.30555;3
PRES;2.256;169.787;1014.4448;3
MAGN;2.262;169.793;-34.62500;14.68750;-7.31250;3
GYRO;2.262;169.793;-3.26935;7.61138;-0.58277;3
ACCE;2.266;169.796;0.60334;2.74854;6.85699;3
AHRS;2.266;169.797;14.6009;-42.8091;4.8262;0.13344;-0.35669;-0.00745;3
GYRO;2.271;169.802;-3.45383;6.95776;-0.59620;3
ACCE;2.276;169.807;0.22027;2.42293;8.30309;3
PRES;2.277;169.807;1014.4321;3
MAGN;2.281;169.812;-32.37500;14.50000;-11.87500;3
GYRO;2.282;169.813;-3.52714;6.23327;-0.58887;3
ACCE;2.286;169.817;0.39265;1.80044;9.85453;3
AHRS;2.287;169.817;12.9905;-30.8190;1.0317;0.11143;-0.26302;-0.02143;3
GNSS;2.290;1491901190.832;39.993691;-0.074303;118.979;0.000;8.0;0.0;14;12
GYRO;2.294;169.822;-3.52347;5.40005;-0.58887;3
GNSS;2.295;1491901190.832;39.993691;-0.074303;118.979;0.000;8.0;0.0;14;12
ACCE;2.298;169.827;0.83318;0.80445;11.33894;3
LIGH;2.299;169.828;1767.0;3
PRES;2.299;169.829;1014.4351;3
MAGN;2.302;169.832;-29.81250;15.43750;-15.81250;3
GYRO;2.302;169.833;-3.46727;4.50208;-0.62919;3
ACCE;2.306;169.836;1.27372;0.28730;12.15297;3
AHRS;2.306;169.837;9.6219;-23.0767;-1.4625;0.07962;-0.20035;-0.02923;3
GYRO;2.311;169.842;-3.36220;3.65297;-0.70372;3
ACCE;2.316;169.846;1.37906;0.24900;12.46900;3
PRES;2.316;169.847;1014.4395;3
MAGN;2.322;169.852;-27.00000;16.00000;-19.50000;3
GYRO;2.322;169.853;-3.22537;2.93337;-0.76114;3
ACCE;2.326;169.857;1.17795;0.28730;12.32535;3
AHRS;2.326;169.857;5.6911;-16.5475;-3.8165;0.04431;-0.14528;-0.04005;3
GYRO;2.331;169.862;-3.11297;2.37382;-0.77824;3
ACCE;2.336;169.866;0.71826;0.15323;11.82736;3
PRES;2.337;169.867;1014.4487;3
MAGN;2.342;169.873;-24.68750;16.56250;-21.43750;3
GYRO;2.343;169.873;-3.07632;1.92423;-0.75503;3
ACCE;2.346;169.876;0.22984;-0.13408;11.41555;3
AHRS;2.346;169.877;2.3229;-13.0706;-5.6009;0.01455;-0.11464;-0.05083;3
GYRO;2.351;169.882;-3.11541;1.54549;-0.67684;3
ACCE;2.356;169.886;0.15323;-0.49799;11.25275;3
PRES;2.357;169.887;1014.4443;3
MAGN;2.362;169.893;-22.62500;17.81250;-22.56250;3
GYRO;2.362;169.893;-3.19360;1.20218;-0.55344;3
ACCE;2.366;169.897;0.57461;-1.14922;11.18571;3
AHRS;2.367;169.897;-0.9200;-9.9958;-7.2512;-0.01349;-0.08644;-0.06230;3
GYRO;2.373;169.903;-3.28035;0.91019;-0.43371;3
ACCE;2.376;169.907;0.90980;-1.46525;11.10910;3
PRES;2.377;169.907;1014.4478;3
MAGN;2.382;169.912;-21.56250;19.56250;-22.56250;3
GYRO;2.382;169.913;-3.38664;0.59987;-0.31398;3
ACCE;2.386;169.916;2.13563;-2.43251;10.53449;3
AHRS;2.387;169.917;-4.4270;-8.6939;-8.4641;-0.04400;-0.07269;-0.07061;3
GYRO;2.392;169.922;-3.52714;0.35308;-0.27855;3
ACCE;2.396;169.926;2.37505;-2.54743;10.62068;3
PRES;2.397;169.927;1014.4507;3
MAGN;2.402;169.932;-20.62500;21.00000;-22.56250;3
GYRO;2.403;169.933;-3.65542;0.30421;-0.34819;3
ACCE;2.406;169.936;2.28886;-3.05500;10.86010;3
SOUN;2.406;86.35;0.00264;42.40
AHRS;2.408;169.937;-8.6142;-8.4190;-9.4494;-0.08067;-0.06678;-0.07642;3
GYRO;2.412;169.942;-3.70307;0.29199;-0.40561;3
ACCE;2.416;169.946;2.40378;-4.34787;11.05163;3
PRES;2.417;169.947;1014.4487;3
WIFI;2.419;165.843;WAP129;20:17:FF:FF:F1:29;-87
WIFI;2.419;169.913;WAP131;20:17:FF:FF:F1:31;-78
WIFI;2.419;169.913;WAP192;20:17:FF:FF:F1:92;-66
WIFI;2.419;169.913;WAP116;20:17:FF:FF:F1:16;-68
WIFI;2.419;169.913;WAP123;20:17:FF:FF:F1:23;-74
WIFI;2.419;169.913;WAP124;20:17:FF:FF:F1:24;-76
WIFI;2.419;165.843;WAP320;20:17:FF:FF:F3:20;-74
WIFI;2.419;169.913;WAP240;20:17:FF:FF:F2:40;-83
WIFI;2.419;169.913;WAP265;20:17:FF:FF:F2:65;-82
WIFI;2.419;169.913;WAP143;20:17:FF:FF:F1:43;-83
WIFI;2.419;165.843;WAP065;20:17:FF:FF:F0:65;-83
WIFI;2.419;169.913;WAP110;20:17:FF:FF:F1:10;-75
WIFI;2.419;169.913;WAP058;20:17:FF:FF:F0:58;-76
WIFI;2.419;169.913;WAP314;20:17:FF:FF:F3:14;-74
WIFI;2.419;161.736;WAP032;20:17:FF:FF:F0:32;-87
WIFI;2.419;161.736;WAP031;20:17:FF:FF:F0:31;-84
WIFI;2.419;165.843;WAP205;20:17:FF:FF:F2:05;-88
WIFI;2.419;165.843;WAP210;20:17:FF:FF:F2:10;-86
WIFI;2.419;161.736;WAP026;20:17:FF:FF:F0:26;-86
WIFI;2.419;169.913;WAP207;20:17:FF:FF:F2:07;-80
WIFI;2.419;161.736;WAP111;20:17:FF:FF:F1:11;-86
WIFI;2.419;161.736;WAP257;20:17:FF:FF:F2:57;-78
WIFI;2.419;169.913;WAP315;20:17:FF:FF:F3:15;-89
WIFI;2.419;169.913;WAP033;20:17:FF:FF:F0:33;-81
WIFI;2.419;165.843;WAP008;20:17:FF:FF:F0:08;-82
WIFI;2.419;165.843;WAP018;20:17:FF:FF:F0:18;-87
WIFI;2.419;165.843;WAP076;20:17:FF:FF:F0:76;-87
WIFI;2.419;165.843;WAP036;20:17:FF:FF:F0:36;-90
WIFI;2.419;165.843;WAP194;20:17:FF:FF:F1:94;-92
WIFI;2.419;169.913;WAP041;20:17:FF:FF:F0:41;-85
WIFI;2.419;169.913;WAP007;20:17:FF:FF:F0:07;-89
WIFI;2.419;169.913;WAP209;20:17:FF:FF:F2:09;-91
WIFI;2.419;169.913;WAP122;20:17:FF:FF:F1:22;-80
WIFI;2.419;169.913;WAP279;20:17:FF:FF:F2:79;-86
MAGN;2.443;169.952;-20.37500;22.62500;-21.25000;3
GYRO;2.443;169.953;-3.68352;0.25901;-0.47281;3
ACCE;2.443;169.957;1.97282;-4.80756;11.99974;3
AHRS;2.443;169.957;-12.6859;-8.2719;-10.4575;-0.11627;-0.06134;-0.08240;3
GYRO;2.444;169.962;-3.59555;0.19914;-0.52779;3
ACCE;2.444;169.966;1.57060;-4.42448;13.36922;3
PRES;2.444;169.967;1014.4556;3
MAGN;2.444;169.973;-20.12500;24.68750;-19.93750;3
GYRO;2.444;169.973;-3.37442;0.11851;-0.47770;3
ACCE;2.446;169.977;0.95768;-3.75411;14.27902;3
AHRS;2.447;169.977;-17.1883;-8.3910;-11.6966;-0.15563;-0.05678;-0.08960;3
GYRO;2.452;169.982;-2.97858;0.07086;-0.32132;3
ACCE;2.456;169.987;0.58419;-3.39019;14.48971;3
PRES;2.457;169.987;1014.4741;3
MAGN;2.462;169.992;-20.12500;26.31250;-18.00000;3
GYRO;2.462;169.993;-2.47889;0.03787;-0.10751;3
ACCE;2.466;169.996;1.16837;-3.07416;13.90552;3
AHRS;2.467;169.997;-20.9077;-8.6544;-12.8638;-0.18810;-0.05347;-0.09624;3
GYRO;2.471;170.002;-1.97187;-0.07941;0.07453;3
ACCE;2.476;170.007;1.93451;-2.98796;12.53604;3
PRES;2.476;170.007;1014.4712;3
MAGN;2.481;170.012;-20.00000;27.18750;-16.87500;3
GYRO;2.482;170.013;-1.30970;-0.36774;0.07697;3
ACCE;2.486;170.016;2.64320;-3.14119;11.42513;3
AHRS;2.486;170.017;-22.6988;-8.4508;-13.2268;-0.20327;-0.04916;-0.09821;3
GYRO;2.491;170.022;-1.30970;-0.36774;0.07697;3
ACCE;2.496;170.026;3.27527;-3.38061;10.38126;3
PRES;2.497;170.027;1014.4717;3
MAGN;2.502;170.032;-20.43750;27.93750;-15.37500;3
GYRO;2.502;170.033;-1.25594;-0.57910;-0.30543;3
ACCE;2.506;170.037;4.14676;-3.72538;10.39084;3
AHRS;2.506;170.037;-24.1921;-8.9292;-13.3757;-0.21636;-0.05127;-0.09733;3
GYRO;2.511;170.042;-1.34146;-0.76236;-0.62064;3
ACCE;2.516;170.046;5.27682;-4.20422;11.00375;3
PRES;2.516;170.047;1014.4634;3
MAGN;2.522;170.052;-20.87500;28.93750;-14.18750;3
GYRO;2.522;170.053;-1.36223;-0.98105;-1.02259;3
ACCE;2.526;170.057;5.60243;-4.36702;11.19529;3
AHRS;2.527;170.058;-24.9591;-10.9501;-14.3408;-0.22505;-0.06558;-0.10086;3
GYRO;2.531;170.062;-1.29626;-1.11911;-1.45142;3
ACCE;2.536;170.066;5.63116;-4.63517;11.70286;3
PRES;2.537;170.067;1014.4575;3
MAGN;2.542;170.073;-20.75000;29.25000;-12.87500;3
GYRO;2.542;170.073;-1.15454;-1.28770;-1.85825;3
ACCE;2.546;170.076;5.40132;-4.97994;12.67012;3
AHRS;2.546;170.077;-26.2376;-12.7863;-15.9648;-0.23843;-0.07607;-0.10938;3
GYRO;2.551;170.082;-0.94195;-1.60658;-2.21500;3
ACCE;2.556;170.087;4.91290;-4.96079;13.04361;3
PRES;2.556;170.087;1014.4609;3
MAGN;2.562;170.092;-21.12500;29.37500;-12.12500;3
GYRO;2.562;170.093;-0.69028;-1.97798;-2.48133;3
ACCE;2.566;170.096;4.07014;-4.32872;12.79461;3
AHRS;2.566;170.097;-26.3850;-16.1678;-18.8477;-0.24532;-0.09807;-0.12617;3
GYRO;2.571;170.102;-0.42761;-2.27364;-2.59740;3
ACCE;2.576;170.107;3.89776;-4.49152;12.16254;3
PRES;2.576;170.107;1014.4624;3
MAGN;2.582;170.112;-22.37500;29.68750;-10.50000;3
GYRO;2.582;170.113;-0.20892;-2.44346;-2.58152;3
ACCE;2.586;170.117;4.27126;-5.15232;11.31021;3
AHRS;2.587;170.117;-26.2545;-19.8915;-22.1197;-0.25181;-0.12217;-0.14552;3
GYRO;2.591;170.122;-0.05253;-2.50088;-2.53387;3
ACCE;2.596;170.126;4.80756;-5.26724;10.82179;3
PRES;2.596;170.127;1014.4590;3
MAGN;2.602;170.132;-23.37500;30.00000;-9.18750;3
GYRO;2.602;170.133;0.03665;-2.51676;-2.49233;3
ACCE;2.606;170.137;5.40132;-5.16190;10.41957;3
AHRS;2.607;170.138;-25.1791;-23.7421;-25.1264;-0.25187;-0.14956;-0.16398;3
GYRO;2.611;170.142;0.08919;-2.48500;-2.49477;3
ACCE;2.616;170.146;6.11958;-5.09486;10.18015;3
PRES;2.616;170.147;1014.4551;3
MAGN;2.622;170.152;-24.31250;29.12500;-7.87500;3
GYRO;2.622;170.153;0.13806;-2.38726;-2.56563;3
ACCE;2.626;170.157;6.64630;-5.12359;10.01734;3
AHRS;2.627;170.157;-23.9132;-27.7654;-27.9054;-0.25178;-0.17931;-0.18076;3
GYRO;2.631;170.162;0.20036;-2.26387;-2.70247;3
ACCE;2.636;170.166;7.27837;-5.36301;9.83538;3
PRES;2.636;170.167;1014.4575;3
MAGN;2.642;170.173;-26.12500;27.87500;-6.87500;3
GYRO;2.642;170.173;0.28100;-2.14169;-2.89184;3
ACCE;2.646;170.177;7.97748;-5.65032;9.89284;3
AHRS;2.646;170.177;-22.4040;-31.7033;-30.6276;-0.25101;-0.20907;-0.19804;3
LIGH;2.647;170.178;4108.0;3
GYRO;2.651;170.182;0.37385;-2.06228;-3.11908;3
ACCE;2.656;170.187;8.37971;-5.75566;10.20888;3
PRES;2.656;170.187;1014.4434;3
MAGN;2.661;170.192;-28.00000;26.43750;-5.37500;3
GYRO;2.662;170.193;0.46670;-2.08427;-3.37931;3
ACCE;2.666;170.196;8.53294;-5.71735;10.18972;3
AHRS;2.666;170.197;-20.3347;-35.1318;-33.3750;-0.24651;-0.23623;-0.21843;3
GYRO;2.671;170.202;0.54000;-2.22844;-3.65542;3
ACCE;2.676;170.207;8.52336;-5.70778;9.92157;3
PRES;2.676;170.207;1014.4409;3
MAGN;2.682;170.212;-29.81250;24.68750;-4.37500;3
GYRO;2.682;170.213;0.59132;-2.41047;-3.91076;3
ACCE;2.686;170.217;8.03494;-5.43963;9.94073;3
AHRS;2.687;170.217;-18.1185;-38.5521;-36.3438;-0.24289;-0.26339;-0.24133;3
GYRO;2.691;170.222;0.62553;-2.58885;-4.08791;3
ACCE;2.696;170.226;7.37414;-4.96079;10.23761;3
PRES;2.696;170.227;1014.4580;3
MAGN;2.702;170.232;-31.68750;22.56250;-2.56250;3
GYRO;2.702;170.233;0.61453;-2.81853;-4.12701;3
ACCE;2.706;170.237;6.95276;-4.63517;10.20888;3
AHRS;2.707;170.237;-14.3972;-42.4314;-42.2199;-0.23828;-0.29286;-0.29080;3
GYRO;2.711;170.242;0.55467;-3.09220;-4.03049;3
ACCE;2.716;170.247;7.08684;-4.36702;9.64384;3
PRES;2.716;170.247;1014.4531;3
MAGN;2.722;170.253;-33.31250;20.06250;-1.25000;3
GYRO;2.723;170.253;0.51313;-3.29623;-3.91076;3
ACCE;2.726;170.256;7.52737;-4.28083;8.73405;3
AHRS;2.726;170.257;-11.5299;-45.2630;-45.2883;-0.23297;-0.31765;-0.31789;3
GYRO;2.731;170.262;0.53267;-3.32066;-3.85456;3
ACCE;2.736;170.266;7.80510;-4.09887;7.77637;3
PRES;2.736;170.267;1014.4575;3
MAGN;2.742;170.273;-35.31250;17.62500;0.62500;3
GYRO;2.743;170.273;0.69028;-2.95292;-3.84234;3
ACCE;2.746;170.276;7.85298;-3.71580;6.97192;3
AHRS;2.746;170.277;-7.6608;-49.5973;-49.6651;-0.23079;-0.35433;-0.35496;3
GYRO;2.751;170.282;0.69028;-2.95292;-3.84234;3
ACCE;2.756;170.287;7.99663;-3.26569;6.23450;3
PRES;2.756;170.287;1014.4536;3
MAGN;2.762;170.292;-36.62500;14.81250;2.56250;3
GYRO;2.762;170.293;0.77580;-2.56930;-3.82768;3
ACCE;2.766;170.297;8.59997;-2.88262;5.56412;3
AHRS;2.767;170.297;-5.0954;-52.7242;-52.1743;-0.23084;-0.38090;-0.37589;3
GYRO;2.771;170.302;0.81489;-2.41658;-3.89732;3
ACCE;2.776;170.306;9.34696;-2.66235;5.03740;3
PRES;2.776;170.307;1014.4395;3
MAGN;2.782;170.312;-37.12500;11.87500;4.06250;3
GYRO;2.782;170.313;0.86743;-2.27731;-4.06225;3
ACCE;2.786;170.316;9.74919;-2.59531;4.54898;3
AHRS;2.786;170.317;-0.8665;-55.8527;-55.3852;-0.22356;-0.41157;-0.40746;3
GYRO;2.791;170.322;0.91630;-2.15025;-4.30660;3
ACCE;2.796;170.326;9.85453;-2.32716;4.70221;3
PRES;2.797;170.327;1014.4414;3
MAGN;2.801;170.332;-37.87500;8.62500;5.68750;3
GYRO;2.802;170.333;0.94928;-2.10504;-4.60104;3
ACCE;2.806;170.337;9.83538;-2.04944;5.20978;3
AHRS;2.806;170.337;2.1788;-58.7831;-57.2763;-0.22064;-0.43860;-0.42570;3
GYRO;2.811;170.342;0.97494;-2.15513;-4.93335;3
ACCE;2.816;170.346;9.71088;-1.97282;5.50666;3
PRES;2.817;170.347;1014.4487;3
MAGN;2.822;170.353;-38.25000;5.56250;7.87500;3
GYRO;2.822;170.353;1.02625;-2.22599;-5.28765;3
ACCE;2.826;170.356;9.27035;-1.69509;5.63116;3
AHRS;2.826;170.357;7.4032;-61.1059;-60.1900;-0.20626;-0.46677;-0.45931;3
GYRO;2.831;170.362;1.12888;-2.25531;-5.60774;3
ACCE;2.837;170.366;8.47547;-1.15879;5.71735;3
PRES;2.837;170.367;1014.4575;3
MAGN;2.842;170.373;-37.87500;2.18750;9.56250;3
GYRO;2.843;170.373;1.28404;-2.27364;-5.82888;3
ACCE;2.846;170.377;7.65187;-0.43096;5.44920;3
AHRS;2.847;170.377;11.4113;-62.8363;-62.8024;-0.19784;-0.48693;-0.48667;3
GYRO;2.852;170.382;1.48440;-2.25531;-5.93150;3
ACCE;2.856;170.387;7.01980;0.23942;5.15232;3
PRES;2.857;170.387;1014.4531;3
MAGN;2.862;170.392;-37.50000;-1.37500;11.18750;3
GYRO;2.863;170.393;1.72508;-2.21378;-5.93028;3
ACCE;2.866;170.396;6.64630;0.90022;4.97036;3
AHRS;2.866;170.397;18.0311;-65.0168;-65.3214;-0.17519;-0.51817;-0.52038;3
GYRO;2.872;170.402;1.98531;-2.16979;-5.86186;3
ACCE;2.881;170.412;6.53138;1.49398;4.60644;3
PRES;2.882;170.412;1014.4531;3
MAGN;2.885;170.415;-37.25000;-5.06250;13.12500;3
GYRO;2.887;170.416;2.24310;-2.15513;-5.78367;3
ACCE;2.888;170.418;6.44519;1.72383;4.34787;3
AHRS;2.888;170.419;24.1709;-66.2358;-67.8717;-0.15277;-0.54115;-0.55212;3
GYRO;2.892;170.422;2.47156;-2.18812;-5.73358;3
ACCE;2.896;170.426;6.02381;2.14520;3.49553;3
PRES;2.897;170.427;1014.4639;3
MAGN;2.902;170.432;-35.93750;-8.81250;15.50000;3
GYRO;2.902;170.433;2.64749;-2.24798;-5.70792;3
ACCE;2.906;170.437;5.64074;2.55701;3.08373;3
AHRS;2.907;170.437;30.2249;-68.2942;-68.9160;-0.12870;-0.56891;-0.57273;3
GYRO;2.911;170.442;2.77455;-2.34817;-5.70915;3
ACCE;2.916;170.446;5.19063;2.87304;2.91135;3
PRES;2.916;170.447;1014.4551;3
MAGN;2.922;170.453;-34.68750;-12.25000;17.56250;3
GYRO;2.922;170.453;2.86251;-2.55953;-5.75557;3
ACCE;2.926;170.457;4.49152;2.84431;2.26013;3
AHRS;2.927;170.457;35.8687;-70.3762;-69.4934;-0.10570;-0.59393;-0.58897;3
GYRO;2.931;170.462;2.91383;-2.82098;-5.84232;3
ACCE;2.936;170.466;4.08930;2.81558;1.71425;3
PRES;2.937;170.467;1014.4507;3
MAGN;2.942;170.473;-32.56250;-15.06250;19.81250;3
GYRO;2.942;170.473;2.94071;-3.06532;-5.97793;3
ACCE;2.946;170.476;3.70622;3.04542;1.34075;3
AHRS;2.946;170.477;43.0455;-74.2833;-68.7434;-0.07572;-0.62872;-0.60149;3
GYRO;2.952;170.482;2.95659;-3.28157;-6.16730;3
ACCE;2.956;170.487;2.99754;3.40934;0.83318;3
PRES;2.956;170.487;1014.4370;3
SOUN;2.957;82.37;0.00251;41.99
MAGN;2.962;170.492;-29.50000;-18.00000;22.31250;3
GYRO;2.962;170.493;2.95537;-3.45017;-6.37621;3
ACCE;2.966;170.496;2.01113;3.74453;0.37350;3
AHRS;2.966;170.497;49.1487;-78.7394;-67.5565;-0.05350;-0.65824;-0.61015;3
GYRO;2.971;170.502;2.93337;-3.56745;-6.56191;3
ACCE;2.976;170.507;1.13964;3.88818;0.22984;3
PRES;2.976;170.507;1014.4370;3
MAGN;2.981;170.512;-25.68750;-20.31250;25.31250;3
GYRO;2.982;170.513;2.90283;-3.67985;-6.71707;3
ACCE;2.986;170.517;0.48842;3.84988;0.35434;3
AHRS;2.987;170.517;56.7114;-85.9129;-64.2762;-0.02467;-0.69270;-0.61667;3
GYRO;2.991;170.522;2.87962;-3.82402;-6.86613;3
ACCE;2.996;170.527;-0.45969;3.68707;0.45011;3
LIGH;2.997;170.528;3636.0;3
PRES;2.998;170.529;1014.4346;3
MAGN;3.002;170.532;-21.43750;-21.87500;27.68750;3
GYRO;3.002;170.533;2.88328;-4.00605;-7.02739;3
ACCE;3.006;170.537;-1.57060;3.30400;0.36392;3
AHRS;3.007;170.538;65.4710;-95.2819;-57.5840;0.01994;-0.72022;-0.62316;3
GYRO;3.011;170.542;2.91383;-4.20520;-7.18622;3
ACCE;3.016;170.546;-2.72939;2.67193;0.46926;3
PRES;3.016;170.547;1014.4355;3
MAGN;3.022;170.553;-16.37500;-23.18750;30.56250;3
GYRO;3.022;170.553;3.06777;-4.62914;-7.53563;3
ACCE;3.026;170.556;-3.91691;2.22182;0.88107;3
AHRS;3.026;170.557;72.5367;-114.1173;-42.5979;0.05393;-0.74726;-0.62180;3
GYRO;3.031;170.562;3.06777;-4.62914;-7.53563;3
ACCE;3.037;170.567;-4.98952;1.93451;1.17795;3
PRES;3.037;170.567;1014.4258;3
MAGN;3.042;170.572;-10.93750;-24.06250;33.25000;3
GYRO;3.043;170.573;3.40985;-5.11294;-7.84718;3
ACCE;3.046;170.576;-6.19619;1.64721;1.22583;3
AHRS;3.046;170.577;79.1780;-166.9822;8.0690;0.12593;-0.75868;-0.62546;3
GYRO;3.051;170.582;3.64442;-5.30109;-7.93025;3
ACCE;3.057;170.587;-7.25922;1.50356;1.07260;3
PRES;3.057;170.587;1014.4268;3
MAGN;3.062;170.592;-5.06250;-23.43750;35.50000;3
GYRO;3.062;170.593;3.90709;-5.42693;-7.97790;3
ACCE;3.066;170.596;-8.42759;1.36948;0.70868;3
AHRS;3.066;170.597;74.2873;153.5085;42.7837;0.15419;-0.77292;-0.61388;3
GYRO;3.071;170.602;4.18076;-5.44892;-7.99500;3
ACCE;3.076;170.606;-9.51935;1.19710;0.13408;3
PRES;3.076;170.607;1014.4258;3
MAGN;3.081;170.612;1.18750;-22.12500;37.12500;3
GYRO;3.082;170.613;4.45565;-5.35362;-7.96446;3
ACCE;3.086;170.617;-10.52491;1.12049;-0.19154;3
AHRS;3.087;170.618;62.3821;126.9770;65.1686;-0.21746;0.76950;0.59613;3
GYRO;3.091;170.622;4.69633;-5.20091;-7.84718;3
ACCE;3.096;170.626;-11.62624;1.20668;-0.72784;3
PRES;3.096;170.627;1014.4282;3
MAGN;3.101;170.632;7.56250;-19.62500;38.37500;3
GYRO;3.102;170.633;4.85638;-5.00176;-7.58695;3
ACCE;3.106;170.637;-12.61265;1.35991;-1.56102;3
AHRS;3.107;170.638;51.9438;119.7308;66.1873;-0.24034;0.77142;0.56374;3
GYRO;3.111;170.642;4.91747;-4.72443;-7.16301;3
ACCE;3.116;170.646;-13.20642;1.36948;-2.77727;3
PRES;3.116;170.647;1014.4360;3
MAGN;3.122;170.653;13.50000;-15.81250;38.50000;3
GYRO;3.122;170.653;4.88204;-4.33470;-6.60834;3
ACCE;3.126;170.656;-13.50330;1.61848;-3.53384;3
AHRS;3.126;170.657;38.8225;113.1013;67.0051;-0.28162;0.75732;0.51818;3
GYRO;3.131;170.662;4.77819;-3.89121;-5.97793;3
ACCE;3.137;170.667;-13.82891;2.24097;-4.01268;3
PRES;3.137;170.667;1014.4497;3
MAGN;3.141;170.672;18.68750;-10.93750;38.06250;3
GYRO;3.142;170.673;4.61448;-3.42940;-5.29254;3
ACCE;3.146;170.676;-13.91510;2.84431;-4.88417;3
AHRS;3.146;170.677;29.6620;109.7361;63.7159;-0.29217;0.74924;0.47142;3
GYRO;3.151;170.682;4.37624;-2.91994;-4.54484;3
ACCE;3.156;170.687;-13.76187;3.32315;-5.96635;3
PRES;3.157;170.687;1014.4565;3
MAGN;3.162;170.692;22.75000;-6.00000;37.18750;3
GYRO;3.162;170.693;4.04148;-2.31274;-3.73850;3
ACCE;3.166;170.697;-13.27345;3.92649;-7.17303;3
AHRS;3.167;170.698;21.2461;107.4137;60.3090;-0.30359;0.73979;0.42072;3
GYRO;3.171;170.702;3.60166;-1.62734;-2.89794;3
ACCE;3.176;170.706;-12.51689;4.37660;-8.06367;3
PRES;3.176;170.707;1014.4463;3
MAGN;3.182;170.712;25.68750;-0.75000;36.06250;3
GYRO;3.182;170.713;3.05677;-0.92118;-2.07939;3
ACCE;3.186;170.717;-11.66455;4.35745;-8.37013;3
AHRS;3.187;170.717;15.8078;105.8114;56.7351;-0.30240;0.73460;0.38035;3
GYRO;3.191;170.722;2.43247;-0.26389;-1.35734;3
ACCE;3.196;170.726;-10.84095;4.03184;-8.14029;3
PRES;3.196;170.727;1014.4482;3
MAGN;3.202;170.733;27.43750;3.75000;34.37500;3
GYRO;3.202;170.733;1.77884;0.28588;-0.78557;3
ACCE;3.206;170.736;-10.00776;3.93607;-7.24964;3
AHRS;3.206;170.737;13.1448;107.1002;53.3194;-0.29777;0.74465;0.34710;3
GYRO;3.211;170.742;1.16309;0.64630;-0.36408;3
ACCE;3.216;170.746;-9.29908;3.82115;-6.38773;3
PRES;3.216;170.747;1014.4395;3
MAGN;3.222;170.753;28.31250;7.00000;32.93750;3
GYRO;3.222;170.753;0.65729;0.85399;-0.06842;3
ACCE;3.226;170.757;-8.49463;3.62961;-5.51624;3
AHRS;3.226;170.757;11.6717;107.8025;51.5860;-0.29582;0.74980;0.32901;3
GYRO;3.231;170.762;0.30665;1.02381;0.10996;3
ACCE;3.236;170.767;-7.98706;3.34231;-4.86502;3
PRES;3.237;170.767;1014.4409;3
MAGN;3.242;170.772;28.68750;9.18750;32.06250;3
GYRO;3.242;170.773;0.11973;1.20340;0.19548;3
ACCE;3.246;170.777;-7.89129;3.14119;-3.92649;3
AHRS;3.247;170.777;12.1701;110.0560;50.4511;-0.29230;0.76301;0.32148;3
GYRO;3.251;170.782;0.06597;1.40621;0.23213;3
ACCE;3.256;170.786;-8.17859;3.14119;-2.88262;3
PRES;3.256;170.787;1014.4370;3
MAGN;3.262;170.792;28.62500;10.68750;31.75000;3
GYRO;3.262;170.793;0.11851;1.60291;0.29322;3
ACCE;3.266;170.796;-8.42759;2.97839;-2.30801;3
AHRS;3.266;170.797;12.3243;111.4754;50.2416;-0.29412;0.76963;0.31795;3
GYRO;3.271;170.802;0.27978;1.85581;0.42150;3
ACCE;3.276;170.806;-8.26478;2.71024;-2.34632;3
PRES;3.276;170.807;1014.4316;3
MAGN;3.281;170.812;27.81250;11.43750;32.00000;3
GYRO;3.282;170.813;0.92852;2.87840;0.77946;3
ACCE;3.286;170.817;-7.46991;2.49955;-2.53785;3
AHRS;3.286;170.817;13.0781;112.7204;50.0719;-0.29287;0.77610;0.31881;3
GYRO;3.292;170.822;0.92852;2.87840;0.77946;3
GNSS;3.295;1491901191.832;39.993684;-0.074290;118.942;0.000;8.0;0.0;14;12
ACCE;3.302;170.826;-6.54096;2.44209;-3.44765;3
PRES;3.303;170.827;1014.4277;3
MAGN;3.303;170.833;26.81250;11.62500;33.37500;3
GYRO;3.304;170.833;1.67255;4.11479;1.03358;3
GNSS;3.305;1491901191.832;39.993684;-0.074290;118.942;0.000;8.0;0.0;14;12
ACCE;3.308;170.836;-6.22492;2.55701;-5.27682;3
AHRS;3.311;170.837;13.4009;116.3118;48.7267;-0.29196;0.79395;0.30645;3
GYRO;3.311;170.842;1.83748;4.59248;1.12399;3
ACCE;3.316;170.846;-6.33985;2.76770;-6.52181;3
PRES;3.317;170.847;1014.4189;3
MAGN;3.322;170.853;25.56250;11.93750;34.25000;3
GYRO;3.323;170.853;1.83993;5.02498;1.23883;3
ACCE;3.326;170.857;-6.18662;2.61447;-7.65187;3
AHRS;3.327;170.857;13.7885;122.2487;46.1966;-0.28773;0.82239;0.28477;3
GYRO;3.331;170.862;1.69454;5.40616;1.37200;3
ACCE;3.336;170.867;-6.08127;2.32716;-8.99262;3
PRES;3.337;170.867;1014.4473;3
MAGN;3.342;170.872;23.43750;12.43750;35.68750;3
GYRO;3.342;170.873;1.42087;5.67738;1.45752;3
ACCE;3.346;170.877;-6.27281;2.54743;-9.27035;3
AHRS;3.347;170.877;13.5924;128.5623;43.7001;-0.28529;0.84945;0.25933;3
LIGH;3.347;170.878;3276.0;3
GYRO;3.351;170.882;1.12033;5.71770;1.46974;3
ACCE;3.356;170.886;-6.54096;2.95923;-9.50977;3
PRES;3.357;170.887;1014.4478;3
MAGN;3.362;170.892;21.06250;12.43750;36.87500;3
GYRO;3.362;170.893;0.82833;5.67005;1.46485;3
ACCE;3.366;170.897;-7.00065;3.12204;-9.83538;3
AHRS;3.366;170.897;13.5830;136.4151;41.1529;-0.28295;0.87863;0.23236;3
GYRO;3.373;170.904;0.51679;5.77268;1.56381;3
ACCE;3.376;170.906;-7.03895;3.09331;-9.89284;3
PRES;3.376;170.907;1014.4521;3
MAGN;3.381;170.912;18.68750;12.50000;37.87500;3
GYRO;3.382;170.913;0.23213;6.11843;1.85459;3
ACCE;3.386;170.917;-6.11958;2.82516;-9.75877;3
AHRS;3.387;170.917;13.8414;143.2882;39.3376;-0.28140;0.90000;0.21292;3
GYRO;3.391;170.922;0.01466;6.59368;2.25409;3
ACCE;3.396;170.926;-4.38618;2.55701;-9.95030;3
PRES;3.396;170.927;1014.4570;3
SOUN;3.397;49.90;0.00152;37.63
MAGN;3.403;170.933;15.62500;13.06250;38.87500;3
GYRO;3.404;170.933;-0.14783;6.92721;2.59251;3
ACCE;3.406;170.937;-2.83473;2.53785;-10.08438;3
AHRS;3.407;170.937;14.6122;150.4576;37.5895;-0.27831;0.91841;0.19789;3
GYRO;3.411;170.942;-0.22846;7.12758;2.75622;3
ACCE;3.416;170.946;-1.55144;2.41336;-9.75877;3
PRES;3.416;170.947;1014.4512;3
MAGN;3.422;170.953;11.87500;13.25000;40.50000;3
GYRO;3.422;170.953;-0.20036;7.21065;2.72324;3
ACCE;3.426;170.956;-0.39265;2.28886;-9.51935;3
AHRS;3.426;170.957;15.9602;159.0114;35.0369;-0.26900;0.93620;0.18447;3
GYRO;3.431;170.962;-0.08674;7.19111;2.54120;3
ACCE;3.437;170.967;0.28730;2.42293;-9.68215;3
PRES;3.437;170.967;1014.4370;3
MAGN;3.441;170.972;7.68750;13.06250;41.31250;3
GYRO;3.442;170.973;0.06597;7.20088;2.30907;3
ACCE;3.446;170.976;0.91937;2.60489;-10.18015;3
AHRS;3.446;170.977;16.7386;168.9028;31.7700;-0.25599;0.95096;0.16552;3
GYRO;3.451;170.982;0.21014;7.35237;2.10626;3
ACCE;3.456;170.986;1.70467;2.65278;-10.29507;3
PRES;3.457;170.987;1014.4390;3
MAGN;3.461;170.992;3.06250;13.43750;42.18750;3
GYRO;3.462;170.993;0.31398;7.62482;1.97432;3
ACCE;3.466;170.996;2.71981;2.59531;-10.24718;3
AHRS;3.466;170.997;16.7392;176.8919;26.6559;0.22414;-0.96326;-0.14777;3
GYRO;3.471;171.002;0.33964;7.81785;1.91079;3
ACCE;3.476;171.006;3.76368;2.79643;-10.88883;3
PRES;3.476;171.007;1014.4443;3
MAGN;3.481;171.012;-1.50000;13.87500;42.31250;3
GYRO;3.482;171.013;0.30055;7.81663;1.85581;3
ACCE;3.486;171.017;4.48195;2.80600;-11.21444;3
AHRS;3.487;171.018;16.1330;-172.9715;24.0785;0.21454;-0.96471;-0.12432;3
GYRO;3.491;171.022;0.25290;7.77998;1.69943;3
ACCE;3.496;171.027;4.94163;2.65278;-10.98460;3
PRES;3.496;171.027;1014.4375;3
MAGN;3.502;171.033;-6.68750;13.87500;41.37500;3
GYRO;3.502;171.033;0.22358;7.79831;1.45875;3
ACCE;3.506;171.036;4.87459;2.64320;-10.27591;3
AHRS;3.506;171.037;15.3783;-164.4365;19.8371;0.18697;-0.96409;-0.10747;3
GYRO;3.511;171.042;0.19914;7.83862;1.27549;3
ACCE;3.516;171.047;5.16190;2.48039;-9.22246;3
PRES;3.517;171.047;1014.4600;3
MAGN;3.522;171.052;-11.18750;13.93750;40.06250;3
GYRO;3.522;171.053;0.17959;7.87650;1.25350;3
ACCE;3.526;171.056;6.15789;2.08774;-7.70933;3
AHRS;3.526;171.057;14.4827;-154.9539;18.4375;0.18212;-0.95153;-0.08700;3
GYRO;3.531;171.062;0.19914;7.85695;1.33413;3
ACCE;3.536;171.067;7.11557;1.86748;-6.78996;3
PRES;3.537;171.067;1014.4580;3
MAGN;3.541;171.072;-15.68750;14.50000;37.93750;3
GYRO;3.542;171.073;0.46304;7.67369;1.38422;3
ACCE;3.546;171.076;7.78594;1.49398;-6.05254;3
AHRS;3.546;171.077;13.7944;-146.5617;15.1178;0.15932;-0.93799;-0.07644;3
GYRO;3.551;171.082;0.46304;7.67369;1.38422;3
ACCE;3.556;171.086;9.09797;0.86191;-5.57370;3
PRES;3.556;171.087;1014.4609;3
MAGN;3.562;171.092;-20.00000;15.50000;34.81250;3
GYRO;3.562;171.093;0.66706;7.32061;0.98594;3
ACCE;3.566;171.097;10.60153;0.86191;-5.56412;3
AHRS;3.567;171.098;12.2080;-136.5692;13.6697;0.14900;-0.91252;-0.05430;3
GYRO;3.571;171.102;0.64507;6.88812;0.60231;3
ACCE;3.576;171.106;11.54005;1.06303;-5.64074;3
PRES;3.576;171.107;1014.4678;3
MAGN;3.581;171.112;-24.25000;16.18750;31.12500;3
GYRO;3.582;171.113;0.59620;6.43608;0.12950;3
ACCE;3.587;171.117;11.64540;1.34075;-6.29196;3
AHRS;3.588;171.117;11.1322;-128.9616;11.5517;0.13196;-0.88942;-0.04394;3
GYRO;3.591;171.122;0.54245;6.12331;-0.32865;3
ACCE;3.596;171.126;10.76433;1.85790;-7.10599;3
PRES;3.596;171.127;1014.4658;3
MAGN;3.602;171.133;-27.37500;16.87500;27.25000;3
GYRO;3.603;171.133;0.45693;5.99870;-0.66218;3
ACCE;3.606;171.136;9.74919;2.55701;-7.79552;3
AHRS;3.606;171.137;10.3307;-121.2488;11.9345;0.13415;-0.85859;-0.02724;3
GYRO;3.611;171.142;0.28466;6.06711;-0.80756;3
ACCE;3.616;171.147;8.89685;2.74854;-7.81467;3
PRES;3.616;171.147;1014.4502;3
MAGN;3.622;171.152;-30.56250;17.12500;23.12500;3
GYRO;3.622;171.153;-0.00367;6.21250;-0.78069;3
ACCE;3.626;171.157;8.21690;2.77727;-7.34541;3
AHRS;3.627;171.157;10.9741;-115.2680;11.0417;0.13184;-0.83195;-0.02912;3
GYRO;3.631;171.162;-0.36530;6.34689;-0.64752;3
ACCE;3.636;171.167;7.76679;2.90177;-6.32069;3
PRES;3.637;171.167;1014.4487;3
MAGN;3.642;171.172;-32.87500;17.31250;19.12500;3
GYRO;3.643;171.173;-0.70860;6.43974;-0.48381;3
ACCE;3.646;171.177;7.59441;3.07416;-4.85544;3
AHRS;3.647;171.177;11.9429;-109.8933;13.3511;0.15399;-0.80171;-0.01818;3
GYRO;3.651;171.182;-0.96517;6.46784;-0.34208;3
ACCE;3.656;171.186;7.83383;3.04542;-3.42850;3
PRES;3.657;171.187;1014.4551;3
MAGN;3.662;171.192;-34.37500;16.81250;14.68750;3
GYRO;3.662;171.193;-1.11055;6.46295;-0.27000;3
ACCE;3.666;171.197;8.10198;2.76770;-2.23140;3
AHRS;3.667;171.197;12.8668;-102.9226;11.0495;0.14432;-0.76693;-0.02763;3
GYRO;3.671;171.202;-1.16431;6.43608;-0.26512;3
ACCE;3.676;171.206;8.42759;2.52828;-0.44053;3
PRES;3.677;171.207;1014.4600;3
MAGN;3.682;171.212;-35.37500;16.56250;10.68750;3
GYRO;3.682;171.213;-1.15942;6.26259;-0.31154;3
ACCE;3.686;171.217;9.04051;2.54743;0.80445;3
AHRS;3.687;171.217;13.6584;-95.7810;10.5475;0.14710;-0.72615;-0.02665;3
GYRO;3.692;171.222;-1.06413;5.91318;-0.40684;3
ACCE;3.696;171.227;9.74919;2.43251;1.45567;3
LIGH;3.698;171.228;1832.0;3
PRES;3.698;171.229;1014.4473;3
MAGN;3.702;171.233;-36.12500;16.12500;6.56250;3
GYRO;3.702;171.233;-0.91752;5.56010;-0.53512;3
ACCE;3.706;171.236;10.13226;2.22182;1.77171;3
AHRS;3.707;171.237;14.0567;-88.0377;9.1487;0.14271;-0.68046;-0.02784;3
GYRO;3.711;171.242;-0.74526;5.29131;-0.66096;3
ACCE;3.716;171.247;10.34295;2.15478;1.80044;3
PRES;3.716;171.247;1014.4497;3
MAGN;3.722;171.252;-36.37500;16.31250;2.56250;3
GYRO;3.722;171.253;-0.57788;5.11783;-0.77213;3
ACCE;3.726;171.257;10.44830;2.09732;1.45567;3
AHRS;3.727;171.257;14.3987;-81.1154;7.9295;0.13959;-0.63696;-0.02917;3
GYRO;3.731;171.262;-0.43371;5.07140;-0.88453;3
ACCE;3.737;171.267;10.40041;2.02071;1.43652;3
PRES;3.738;171.267;1014.4355;3
MAGN;3.742;171.272;-36.43750;15.68750;-1.68750;3
GYRO;3.744;171.273;-0.35675;5.10439;-1.02748;3
ACCE;3.746;171.277;10.04607;2.52828;1.37906;3
AHRS;3.746;171.277;15.1292;-74.8766;7.0514;0.14139;-0.59505;-0.03147;3
GYRO;3.751;171.282;-0.35308;5.16792;-1.19363;3
ACCE;3.756;171.287;9.22246;3.12204;1.42694;3
PRES;3.757;171.287;1014.4360;3
MAGN;3.762;171.292;-35.87500;15.00000;-5.68750;3
GYRO;3.762;171.293;-0.41294;5.25955;-1.32802;3
ACCE;3.766;171.297;8.40844;3.57215;1.70467;3
AHRS;3.766;171.297;15.9393;-69.7888;7.3165;0.14964;-0.55813;-0.02733;3
GYRO;3.771;171.302;-0.51801;5.34141;-1.38789;3
ACCE;3.776;171.306;7.68060;3.96480;2.01113;3
PRES;3.776;171.307;1014.4341;3
MAGN;3.782;171.313;-34.87500;14.68750;-9.06250;3
GYRO;3.782;171.313;-0.65485;5.37928;-1.38666;3
ACCE;3.786;171.316;7.19218;4.09887;2.29843;3
AHRS;3.787;171.317;17.1532;-63.2956;6.2163;0.15490;-0.51118;-0.03249;3
GYRO;3.791;171.322;-0.79412;5.38539;-1.36345;3
ACCE;3.796;171.326;6.72292;4.08930;2.51870;3
PRES;3.796;171.327;1014.4443;3
MAGN;3.802;171.333;-33.81250;14.37500;-12.75000;3
GYRO;3.802;171.333;-1.03236;5.32552;-1.37933;3
ACCE;3.806;171.337;6.34942;3.88818;3.13162;3
AHRS;3.807;171.337;18.9175;-57.7009;5.6852;0.16737;-0.46824;-0.03635;3
GYRO;3.811;171.342;-1.03236;5.32552;-1.37933;3
ACCE;3.816;171.347;6.11958;3.77326;3.79242;3
PRES;3.816;171.347;1014.4424;3
MAGN;3.821;171.352;-32.25000;13.87500;-16.12500;3
GYRO;3.822;171.353;-1.21318;5.04575;-1.46119;3
ACCE;3.826;171.356;5.82270;3.78284;4.50110;3
AHRS;3.826;171.357;19.4937;-50.7987;3.6693;0.16639;-0.41762;-0.04408;3
GYRO;3.831;171.362;-1.30359;4.84050;-1.50029;3
ACCE;3.836;171.366;5.61201;3.61046;4.98952;3
PRES;3.837;171.367;1014.4541;3
MAGN;3.841;171.372;-30.31250;14.00000;-19.06250;3
GYRO;3.842;171.373;-1.37445;4.67068;-1.54671;3
ACCE;3.846;171.376;5.46836;3.49553;5.25767;3
AHRS;3.846;171.377;20.3296;-44.7696;1.8518;0.16922;-0.37216;-0.05249;3
GYRO;3.851;171.382;-1.40866;4.59615;-1.60780;3
ACCE;3.856;171.386;4.99909;3.54342;5.49709;3
PRES;3.856;171.387;1014.4307;3
MAGN;3.861;171.392;-28.25000;14.37500;-21.43750;3
GYRO;3.862;171.393;-1.42087;4.57294;-1.66155;3
ACCE;3.866;171.397;4.54898;3.24654;6.12916;3
AHRS;3.866;171.397;20.3032;-38.4530;-0.6850;0.16448;-0.32514;-0.06360;3
GYRO;3.871;171.402;-1.43431;4.48864;-1.69943;3
ACCE;3.881;171.412;3.68707;2.87304;6.33027;3
PRES;3.881;171.412;1014.4365;3
MAGN;3.884;171.415;-26.18750;13.93750;-24.06250;3
GYRO;3.885;171.416;-1.45875;4.37624;-1.71897;3
ACCE;3.887;171.418;3.44765;2.74854;6.17704;3
AHRS;3.888;171.419;20.2242;-31.7229;-3.4354;0.16075;-0.27401;-0.07635;3
GYRO;3.891;171.422;-1.51006;4.29560;-1.74463;3
ACCE;3.896;171.426;3.00712;2.57616;6.33027;3
PRES;3.896;171.427;1014.4404;3
MAGN;3.902;171.433;-23.68750;13.87500;-25.68750;3
GYRO;3.902;171.433;-1.61268;4.19054;-1.78739;3
ACCE;3.906;171.436;2.51870;2.65278;6.65588;3
AHRS;3.906;171.437;19.7824;-26.6416;-5.7222;0.15562;-0.23504;-0.08738;3
GYRO;3.911;171.442;-1.74952;3.98528;-1.85703;3
ACCE;3.916;171.447;2.19309;2.72939;6.81869;3
PRES;3.916;171.447;1014.4434;3
MAGN;3.921;171.452;-20.87500;13.81250;-27.43750;3
GYRO;3.922;171.453;-1.90590;3.69940;-1.96210;3
ACCE;3.926;171.456;1.88663;2.47082;7.12514;3
AHRS;3.926;171.457;19.0170;-20.8740;-8.4935;0.14878;-0.19021;-0.10167;3
GYRO;3.931;171.462;-2.05495;3.33655;-2.09771;3
ACCE;3.936;171.466;1.81002;2.00155;7.98706;3
PRES;3.936;171.467;1014.4375;3
MAGN;3.942;171.472;-18.50000;14.06250;-28.87500;3
GYRO;3.942;171.473;-2.16124;2.88573;-2.26387;3
ACCE;3.946;171.476;1.90578;1.70467;8.79151;3
AHRS;3.946;171.477;17.6295;-15.6998;-11.4406;0.13760;-0.14942;-0.11840;3
SOUN;3.948;70.41;0.00215;40.62
GYRO;3.951;171.482;-2.20645;2.35061;-2.45690;3
ACCE;3.956;171.486;2.00155;1.61848;9.24162;3
PRES;3.956;171.487;1014.4263;3
MAGN;3.961;171.492;-16.43750;14.43750;-30.00000;3
GYRO;3.962;171.493;-2.19056;1.79472;-2.68414;3
ACCE;3.966;171.497;2.25055;1.51314;9.51935;3
AHRS;3.967;171.498;15.4033;-11.5510;-14.6099;0.11957;-0.11587;-0.13874;3
GYRO;3.971;171.502;-2.14169;1.28770;-2.94559;3
ACCE;3.976;171.506;2.43251;1.13964;9.38527;3
PRES;3.976;171.507;1014.4268;3
MAGN;3.982;171.513;-14.75000;14.87500;-30.56250;3
GYRO;3.982;171.513;-2.06961;0.85643;-3.21682;3
ACCE;3.986;171.516;2.39420;0.45969;9.18416;3
AHRS;3.987;171.517;13.3730;-8.5142;-18.3314;0.10289;-0.09128;-0.16630;3
GYRO;3.991;171.522;-1.98776;0.54245;-3.46483;3
ACCE;3.996;171.526;2.08774;-0.01915;9.04051;3
PRES;3.996;171.527;1014.4297;3
MAGN;4.002;171.533;-13.93750;15.25000;-31.18750;3
GYRO;4.002;171.533;-1.90223;0.32742;-3.66519;3
ACCE;4.006;171.536;1.49398;-0.19154;9.12670;3
AHRS;4.006;171.537;10.8934;-7.4750;-21.8449;0.08071;-0.08166;-0.19430;3
GYRO;4.011;171.542;-1.82160;0.18204;-3.76293;3
ACCE;4.016;171.547;0.87149;-0.12450;9.40442;3
PRES;4.016;171.547;1014.4448;3
MAGN;4.021;171.552;-13.81250;16.00000;-30.87500;3
GYRO;4.022;171.553;-1.75196;0.03910;-3.72994;3
ACCE;4.026;171.556;0.41180;-0.17238;9.54808;3
AHRS;4.026;171.557;9.2577;-6.3772;-26.3000;0.06585;-0.07232;-0.23078;3
GYRO;4.031;171.562;-1.70554;-0.10873;-3.58334;3
ACCE;4.036;171.566;0.28730;-0.26815;9.53850;3
PRES;4.036;171.567;1014.4326;3
MAGN;4.041;171.572;-14.37500;16.43750;-30.31250;3
GYRO;4.042;171.573;-1.68843;-0.22724;-3.38786;3
ACCE;4.046;171.577;0.28730;-0.43096;9.55765;3
AHRS;4.047;171.577;7.0093;-5.4363;-30.8069;0.04629;-0.06185;-0.26761;3
LIGH;4.047;171.578;2331.0;3
GYRO;4.051;171.582;-1.70065;-0.30788;-3.22903;3
ACCE;4.056;171.586;0.13408;-0.66080;9.84496;3
PRES;4.056;171.587;1014.4453;3
MAGN;4.061;171.592;-14.93750;16.62500;-29.68750;3
GYRO;4.062;171.593;-1.74463;-0.42028;-3.16184;3
ACCE;4.066;171.597;0.00000;-0.97683;10.18015;3
AHRS;4.066;171.597;5.4752;-5.3051;-34.8294;0.03169;-0.05839;-0.30073;3
GYRO;4.071;171.602;-1.83993;-0.64385;-3.17894;3
ACCE;4.076;171.606;0.19154;-1.39821;10.18015;3
PRES;4.076;171.607;1014.4414;3
MAGN;4.082;171.613;-16.18750;16.93750;-29.00000;3
GYRO;4.082;171.613;-2.25531;-1.44897;-3.42818;3
ACCE;4.086;171.616;0.68953;-1.89621;9.92157;3
AHRS;4.087;171.617;3.0752;-5.0503;-38.6418;0.01072;-0.05043;-0.33153;3
GYRO;4.091;171.622;-2.25531;-1.44897;-3.42818;3
ACCE;4.097;171.627;1.20668;-2.37505;9.87369;3
PRES;4.098;171.627;1014.4526;3
MAGN;4.102;171.632;-17.62500;17.12500;-28.00000;3
GYRO;4.102;171.633;-2.76966;-2.26998;-3.88632;3
ACCE;4.106;171.636;1.81002;-2.86347;9.99819;3
AHRS;4.107;171.637;0.9543;-6.6261;-42.7423;-0.01332;-0.05684;-0.36424;3
GYRO;4.111;171.642;-2.93460;-2.59862;-4.11479;3
ACCE;4.117;171.647;2.18351;-3.12204;10.05565;3
PRES;4.117;171.647;1014.4517;3
MAGN;4.122;171.652;-19.56250;17.00000;-26.87500;3
GYRO;4.122;171.653;-2.98102;-2.79288;-4.29560;3
ACCE;4.126;171.657;2.34632;-3.06458;9.85453;3
AHRS;4.127;171.657;-2.6894;-9.3904;-47.3975;-0.05431;-0.06553;-0.39871;3
GYRO;4.131;171.662;-2.90161;-2.82708;-4.37013;3
ACCE;4.137;171.666;2.04944;-2.70066;9.72046;3
PRES;4.138;171.667;1014.4448;3
MAGN;4.142;171.672;-21.75000;17.06250;-25.68750;3
GYRO;4.142;171.673;-2.73790;-2.76233;-4.28461;3
ACCE;4.146;171.677;1.67594;-2.43251;9.34696;3
AHRS;4.146;171.677;-4.9944;-13.0274;-52.7458;-0.08913;-0.08231;-0.43650;3
GYRO;4.151;171.682;-2.58885;-2.61206;-4.06714;3
ACCE;4.156;171.686;1.76213;-2.69108;8.52336;3
PRES;4.156;171.687;1014.4370;3
MAGN;4.161;171.692;-24.12500;16.93750;-23.75000;3
GYRO;4.162;171.693;-2.53876;-2.35916;-3.78614;3
ACCE;4.166;171.697;1.93451;-3.00712;8.22648;3
AHRS;4.166;171.697;-7.3479;-16.2413;-58.1210;-0.12392;-0.09241;-0.47196;3
GYRO;4.171;171.702;-2.57052;-2.06472;-3.48071;3
ACCE;4.176;171.706;2.04944;-3.19865;8.37013;3
PRES;4.177;171.707;1014.4399;3
MAGN;4.182;171.713;-26.50000;16.75000;-21.43750;3
GYRO;4.182;171.713;-2.63405;-1.83504;-3.17039;3
ACCE;4.186;171.716;2.44209;-3.41892;8.66701;3
AHRS;4.186;171.717;-9.0074;-19.7142;-62.5958;-0.15476;-0.10564;-0.49875;3
GYRO;4.191;171.722;-2.68170;-1.70309;-2.90161;3
ACCE;4.196;171.727;3.00712;-3.62961;8.87770;3
PRES;4.196;171.727;1014.4360;3
MAGN;4.201;171.732;-28.56250;16.31250;-19.25000;3
GYRO;4.202;171.733;-2.67803;-1.64201;-2.71713;3
ACCE;4.206;171.737;3.59130;-3.62961;9.18416;3
AHRS;4.207;171.737;-11.2442;-21.9273;-66.8490;-0.18453;-0.10499;-0.52263;3
GYRO;4.211;171.742;-2.59984;-1.62368;-2.62672;3
ACCE;4.216;171.747;4.27126;-3.73495;9.32781;3
PRES;4.216;171.747;1014.4512;3
MAGN;4.222;171.752;-29.93750;15.31250;-17.31250;3
GYRO;4.222;171.753;-2.44835;-1.63712;-2.63405;3
ACCE;4.226;171.756;5.44920;-3.95522;9.23204;3
AHRS;4.226;171.757;-12.9097;-24.6239;-70.5241;-0.21201;-0.10960;-0.54089;3
GYRO;4.231;171.762;-2.26020;-1.65178;-2.75378;3
ACCE;4.236;171.766;6.29196;-4.06057;9.05966;3
PRES;4.236;171.767;1014.4443;3
MAGN;4.242;171.772;-31.31250;14.31250;-14.81250;3
GYRO;4.242;171.773;-2.08794;-1.66278;-2.96881;3
ACCE;4.246;171.777;6.47392;-3.92649;8.71489;3
AHRS;4.246;171.777;-14.5474;-27.6577;-74.6207;-0.24149;-0.11406;-0.55976;3
GYRO;4.251;171.782;-1.97187;-1.66522;-3.20216;3
ACCE;4.256;171.786;6.11000;-4.00311;8.32224;3
PRES;4.256;171.787;1014.4468;3
MAGN;4.262;171.793;-33.06250;13.43750;-12.62500;3
GYRO;4.262;171.793;-1.92178;-1.70065;-3.36587;3
ACCE;4.266;171.796;5.74608;-4.27126;7.96790;3
AHRS;4.266;171.797;-15.0713;-30.7652;-78.6731;-0.26449;-0.12324;-0.57898;3
GYRO;4.271;171.802;-1.92178;-1.77151;-3.43917;3
ACCE;4.276;171.807;5.60243;-4.28083;7.92002;3
PRES;4.277;171.807;1014.4517;3
MAGN;4.282;171.813;-34.18750;12.62500;-11.43750;3
GYRO;4.282;171.813;-1.95477;-1.84970;-3.44650;3
ACCE;4.287;171.817;5.75566;-4.07972;7.98706;3
AHRS;4.288;171.817;-15.5340;-33.8640;-83.1627;-0.28822;-0.13004;-0.59965;3
GYRO;4.291;171.822;-2.00364;-1.92056;-3.41718;3
ACCE;4.296;171.827;6.14831;-3.76368;7.92960;3
PRES;4.296;171.827;1014.4536;3
GNSS;4.298;1491901192.830;39.993675;-0.074272;118.908;0.000;8.0;0.0;14;12
MAGN;4.304;171.832;-35.37500;10.87500;-9.81250;3
GYRO;4.305;171.833;-2.03296;-1.96699;-3.38664;3
GNSS;4.305;1491901192.830;39.993675;-0.074272;118.908;0.000;8.0;0.0;14;12
ACCE;4.307;171.836;6.55054;-3.24654;7.71891;3
AHRS;4.307;171.837;-15.1852;-37.1853;-87.3400;-0.30881;-0.14213;-0.61826;3
GYRO;4.311;171.842;-2.01586;-1.95843;-3.36465;3
ACCE;4.316;171.846;6.54096;-2.55701;7.83383;3
PRES;4.316;171.847;1014.4482;3
MAGN;4.322;171.852;-36.43750;9.68750;-8.18750;3
GYRO;4.322;171.853;-1.94377;-1.87902;-3.32066;3
ACCE;4.326;171.856;6.56969;-2.11647;7.51779;3
AHRS;4.326;171.857;-14.8027;-40.5903;-91.9483;-0.33129;-0.15218;-0.63772;3
GYRO;4.331;171.862;-1.82282;-1.76296;-3.20826;3
ACCE;4.336;171.866;6.81869;-1.84832;7.03895;3
PRES;4.336;171.867;1014.4482;3
MAGN;4.342;171.872;-36.81250;8.06250;-6.87500;3
GYRO;4.342;171.873;-1.62490;-1.53205;-2.86251;3
ACCE;4.346;171.877;7.20176;-1.76213;6.68461;3
AHRS;4.346;171.877;-14.0896;-43.8270;-95.7848;-0.35108;-0.16394;-0.65240;3
GYRO;4.351;171.882;-1.62490;-1.53205;-2.86251;3
ACCE;4.356;171.886;7.61356;-1.94409;6.52181;3
PRES;4.357;171.887;1014.4424;3
MAGN;4.362;171.893;-37.31250;5.87500;-5.93750;3
GYRO;4.363;171.893;-1.66400;-1.44409;-2.64260;3
ACCE;4.366;171.897;7.89129;-2.16436;6.41646;3
AHRS;4.367;171.897;-12.8550;-46.4894;-99.3677;-0.36558;-0.17531;-0.66760;3
GYRO;4.373;171.903;-1.72386;-1.45997;-2.61084;3
ACCE;4.377;171.906;7.97748;-2.13563;6.66546;3
PRES;4.377;171.907;1014.4443;3
MAGN;4.382;171.913;-38.12500;3.37500;-4.50000;3
GYRO;4.383;171.913;-1.74463;-1.50639;-2.60717;3
ACCE;4.386;171.916;8.21690;-1.90578;6.65588;3
AHRS;4.387;171.917;-11.9572;-49.0214;-102.7228;-0.38146;-0.18361;-0.67986;3
SOUN;4.388;104.20;0.00318;44.03
GYRO;4.391;171.922;-1.71042;-1.55648;-2.64749;3
ACCE;4.396;171.927;8.76278;-1.64721;6.11000;3
LIGH;4.397;171.928;5875.0;3
PRES;4.398;171.929;1014.4453;3
MAGN;4.401;171.932;-38.62500;1.75000;-3.12500;3
GYRO;4.402;171.933;-1.64323;-1.56870;-2.77333;3
ACCE;4.406;171.937;9.51935;-1.43652;5.66947;3
AHRS;4.406;171.937;-10.9368;-51.2901;-105.9711;-0.39573;-0.19077;-0.69172;3
GYRO;4.411;171.942;-1.58703;-1.56748;-3.01157;3
ACCE;4.416;171.946;9.75877;-1.44610;5.65989;3
PRES;4.416;171.947;1014.4253;3
MAGN;4.422;171.952;-39.12500;0.18750;-2.00000;3
GYRO;4.422;171.953;-1.58581;-1.62734;-3.30967;3
ACCE;4.426;171.956;9.67257;-1.65679;5.32470;3
AHRS;4.426;171.957;-9.6998;-53.7283;-109.0587;-0.41046;-0.19985;-0.70175;3
GYRO;4.431;171.962;-1.64078;-1.71042;-3.59067;3
ACCE;4.436;171.966;9.26077;-1.74298;5.12359;3
PRES;4.436;171.967;1014.4214;3
MAGN;4.441;171.972;-39.37500;-2.06250;-1.06250;3
GYRO;4.442;171.973;-1.71775;-1.78495;-3.78003;3
ACCE;4.446;171.977;8.83939;-1.56102;5.42047;3
AHRS;4.447;171.978;-7.7459;-56.4848;-112.8403;-0.42624;-0.21156;-0.71458;3
GYRO;4.451;171.982;-1.77395;-1.86803;-3.82768;3
ACCE;4.456;171.986;8.46590;-1.07260;5.55455;3
PRES;4.456;171.987;1014.4355;3
MAGN;4.462;171.993;-39.43750;-3.93750;0.25000;3
GYRO;4.462;171.993;-1.78006;-1.92545;-3.74827;3
ACCE;4.466;171.996;8.41801;-0.51715;5.43005;3
AHRS;4.466;171.997;-5.2239;-59.1642;-116.4926;-0.44020;-0.22583;-0.72687;3
GYRO;4.471;172.002;-1.73486;-1.91445;-3.61021;3
ACCE;4.476;172.006;8.79151;-0.07661;5.43005;3
PRES;4.476;172.007;1014.4434;3
MAGN;4.482;172.013;-39.00000;-6.18750;1.56250;3
GYRO;4.482;172.013;-1.63956;-1.84970;-3.48193;3
ACCE;4.486;172.016;9.42358;-0.18196;5.42047;3
AHRS;4.487;172.017;-2.6651;-61.2268;-120.0286;-0.45096;-0.23711;-0.73931;3
GYRO;4.491;172.022;-1.50151;-1.79472;-3.41352;3
ACCE;4.496;172.027;10.11311;-0.60334;5.03740;3
PRES;4.496;172.027;1014.4409;3
MAGN;4.502;172.032;-38.25000;-8.56250;2.50000;3
GYRO;4.502;172.033;-1.34390;-1.72264;-3.43306;3
ACCE;4.506;172.036;10.59195;-0.85234;4.87459;3
AHRS;4.506;172.037;-0.1159;-63.6365;-123.1383;-0.46405;-0.25025;-0.74699;3
GYRO;4.511;172.042;-1.20585;-1.68354;-3.53813;3
ACCE;4.516;172.046;10.86010;-0.89064;4.80756;3
PRES;4.516;172.047;1014.4248;3
MAGN;4.521;172.052;-37.43750;-11.12500;3.56250;3
GYRO;4.522;172.053;-1.10322;-1.69454;-3.70551;3
ACCE;4.526;172.057;10.92714;-0.76614;4.73094;3
AHRS;4.527;172.058;2.1151;-65.4849;-126.2125;-0.47526;-0.25846;-0.75453;3
GYRO;4.531;172.062;-1.01037;-1.72753;-3.90465;3
ACCE;4.536;172.067;10.97502;-0.57461;4.30956;3
PRES;4.536;172.067;1014.4165;3
MAGN;4.542;172.072;-36.31250;-13.50000;4.75000;3
GYRO;4.542;172.073;-0.90897;-1.72875;-4.11479;3
ACCE;4.546;172.077;11.11867;-0.31603;4.15633;3
AHRS;4.546;172.077;5.2658;-67.3700;-128.5429;-0.48252;-0.27495;-0.75987;3
GYRO;4.551;172.082;-0.78557;-1.68721;-4.33103;3
ACCE;4.556;172.086;11.28148;0.01915;4.19464;3
PRES;4.556;172.087;1014.4302;3
MAGN;4.562;172.093;-34.56250;-16.31250;5.62500;3
GYRO;4.562;172.093;-0.65729;-1.66400;-4.54850;3
ACCE;4.566;172.096;11.25275;0.27773;4.03184;3
AHRS;4.566;172.097;8.6214;-69.2211;-131.6620;-0.49141;-0.28834;-0.76624;3
GYRO;4.571;172.102;-0.54856;-1.65667;-4.75375;3
ACCE;4.576;172.107;11.04206;0.72784;3.75411;3
PRES;4.577;172.107;1014.4385;3
MAGN;4.582;172.112;-32.81250;-18.87500;6.25000;3
GYRO;4.582;172.113;-0.45937;-1.62979;-4.93823;3
ACCE;4.586;172.116;10.75475;1.37906;3.51469;3
AHRS;4.586;172.117;12.7980;-70.7543;-133.5922;-0.49300;-0.31021;-0.77016;3
GYRO;4.591;172.122;-0.39095;-1.58092;-5.08729;3
ACCE;4.596;172.127;10.46745;1.97282;3.33273;3
PRES;4.596;172.127;1014.4390;3
MAGN;4.602;172.132;-31.06250;-21.43750;7.31250;3
GYRO;4.602;172.133;-0.32742;-1.52716;-5.25100;3
ACCE;4.606;172.137;10.21845;2.55701;3.01669;3
AHRS;4.607;172.137;17.1513;-72.1314;-136.1927;-0.49514;-0.32900;-0.77435;3
GYRO;4.611;172.142;-0.32742;-1.52716;-5.25100;3
ACCE;4.616;172.146;9.97903;3.12204;2.66235;3
PRES;4.616;172.147;1014.4438;3
MAGN;4.622;172.152;-28.18750;-24.56250;7.75000;3
GYRO;4.622;172.153;-0.34208;-1.50517;-5.29376;3
ACCE;4.626;172.157;9.85453;3.70622;2.39420;3
AHRS;4.626;172.157;22.5474;-73.3356;-138.0092;-0.49059;-0.35623;-0.77624;3
GYRO;4.631;172.162;-0.37751;-1.49418;-5.29987;3
ACCE;4.636;172.166;9.83538;4.09887;2.31759;3
PRES;4.636;172.167;1014.4346;3
MAGN;4.642;172.172;-25.75000;-27.12500;8.25000;3
GYRO;4.642;172.173;-0.42638;-1.47096;-5.31819;3
ACCE;4.646;172.177;9.92157;4.24253;2.27928;3
AHRS;4.646;172.177;27.6099;-74.4077;-140.4282;-0.48819;-0.37760;-0.77666;3
GYRO;4.651;172.182;-0.47403;-1.44775;-5.37195;3
ACCE;4.656;172.186;10.12268;4.23295;2.58574;3
PRES;4.656;172.187;1014.4453;3
MAGN;4.662;172.193;-22.37500;-29.31250;8.68750;3
GYRO;4.662;172.193;-0.50213;-1.45019;-5.47824;3
ACCE;4.666;172.197;10.13226;3.99353;2.84431;3
AHRS;4.666;172.197;33.4217;-75.1703;-142.4687;-0.47982;-0.40368;-0.77505;3
GYRO;4.671;172.202;-0.49358;-1.46119;-5.64073;3
ACCE;4.676;172.207;9.83538;3.80199;3.11246;3
PRES;4.676;172.207;1014.4307;3
MAGN;4.682;172.212;-19.00000;-31.43750;9.18750;3
GYRO;4.682;172.213;-0.43249;-1.45264;-5.84476;3
ACCE;4.686;172.217;9.30866;3.80199;3.73495;3
AHRS;4.687;172.217;37.7888;-75.3775;-145.2769;-0.47561;-0.41719;-0.77367;3
GYRO;4.691;172.222;-0.30788;-1.44531;-6.06345;3
ACCE;4.696;172.227;8.97347;3.91691;4.10845;3
PRES;4.696;172.227;1014.4287;3
MAGN;4.702;172.232;-14.56250;-34.06250;9.37500;3
GYRO;4.702;172.233;-0.12706;-1.43431;-6.29191;3
ACCE;4.706;172.236;8.63828;4.08930;4.32872;3
AHRS;4.706;172.237;43.9885;-75.4353;-147.7537;0.46266;0.44213;0.76824;3
GYRO;4.711;172.242;0.08919;-1.40621;-6.52404;3
ACCE;4.716;172.246;7.86256;4.30956;4.41491;3
PRES;4.716;172.247;1014.4351;3
MAGN;4.722;172.252;-10.75000;-35.93750;9.81250;3
GYRO;4.722;172.253;0.30910;-1.36712;-6.72563;3
ACCE;4.726;172.257;6.88572;4.46279;4.43406;3
AHRS;4.726;172.257;49.1772;-74.0126;-151.4233;0.44838;0.45709;0.76550;3
GYRO;4.731;172.262;0.50335;-1.38544;-6.87223;3
ACCE;4.736;172.266;5.76524;4.78840;4.01268;3
PRES;4.736;172.267;1014.4365;3
MAGN;4.742;172.273;-5.87500;-37.50000;10.00000;3
GYRO;4.742;172.273;0.64385;-1.46485;-6.95531;3
ACCE;4.746;172.277;4.64475;5.33428;3.56257;3
AHRS;4.746;172.277;56.8971;-73.5943;-154.0923;0.42774;0.48981;0.75011;3
LIGH;4.747;172.278;3187.0;3
GYRO;4.751;172.282;0.71716;-1.56626;-6.96753;3
ACCE;4.756;172.286;3.62003;5.84185;3.11246;3
PRES;4.757;172.287;1014.4370;3
MAGN;4.762;172.293;-0.93750;-38.50000;10.18750;3
GYRO;4.762;172.293;0.73793;-1.65667;-6.90278;3
ACCE;4.766;172.297;2.74854;6.34942;2.79643;3
AHRS;4.767;172.297;63.4438;-70.2580;-159.0567;0.40315;0.51182;0.73908;3
GYRO;4.771;172.302;0.74037;-1.69332;-6.77816;3
ACCE;4.776;172.307;2.16436;6.64630;3.01669;3
PRES;4.777;172.307;1014.4287;3
MAGN;4.782;172.312;4.62500;-38.50000;10.37500;3
GYRO;4.782;172.313;0.75136;-1.67499;-6.61934;3
ACCE;4.786;172.316;1.70467;6.78996;3.35188;3
AHRS;4.786;172.317;70.6815;-68.0762;-163.4514;0.38286;0.54005;0.71552;3
GYRO;4.791;172.322;0.79535;-1.64811;-6.45807;3
ACCE;4.796;172.327;1.44610;6.69419;3.71580;3
PRES;4.796;172.327;1014.4316;3
MAGN;4.802;172.332;9.62500;-37.56250;10.56250;3
GYRO;4.802;172.333;0.88209;-1.64567;-6.31024;3
ACCE;4.806;172.336;1.16837;6.63673;3.88818;3
AHRS;4.807;172.337;77.1144;-55.8719;-177.2110;0.35284;0.55942;0.69776;3
GYRO;4.811;172.342;1.01404;-1.66155;-6.17951;3
ACCE;4.816;172.346;0.64165;6.66546;3.84988;3
PRES;4.816;172.347;1014.4321;3
MAGN;4.822;172.352;15.06250;-35.81250;10.68750;3
GYRO;4.822;172.353;1.18386;-1.65056;-6.04512;3
ACCE;4.826;172.357;0.08619;6.75165;3.90734;3
AHRS;4.827;172.357;83.0694;-33.0650;157.7456;0.33168;0.58261;0.66770;3
GYRO;4.831;172.362;1.37933;-1.57481;-5.88630;3
ACCE;4.836;172.366;-0.52672;6.84742;3.83072;3
PRES;4.837;172.367;1014.4438;3
MAGN;4.842;172.373;19.62500;-34.00000;10.87500;3
GYRO;4.843;172.373;1.60291;-1.41965;-5.69693;3
ACCE;4.846;172.377;-1.08218;6.88572;3.36146;3
AHRS;4.847;172.377;82.9408;27.3617;95.7883;0.29995;0.59621;0.64516;3
GYRO;4.851;172.382;1.83993;-1.15454;-5.47091;3
ACCE;4.856;172.386;-1.55144;7.09641;3.20823;3
PRES;4.857;172.387;1014.4326;3
MAGN;4.862;172.393;23.50000;-31.68750;11.06250;3
GYRO;4.863;172.393;2.29319;-0.30177;-4.89670;3
ACCE;4.866;172.396;-1.78129;7.38372;3.06458;3
AHRS;4.867;172.397;79.4959;64.7264;56.4660;0.28114;0.61810;0.60877;3
GYRO;4.871;172.402;2.29319;-0.30177;-4.89670;3
ACCE;4.881;172.411;-1.77171;7.46991;2.58574;3
PRES;4.882;172.412;1014.4380;3
MAGN;4.884;172.415;26.87500;-29.00000;11.31250;3
GYRO;4.885;172.415;2.63527;0.50946;-4.32737;3
ACCE;4.887;172.418;-1.81002;7.33583;2.34632;3
AHRS;4.888;172.418;73.9884;78.1201;42.7144;0.25186;0.63889;0.57899;3
GYRO;4.891;172.422;2.63527;0.50946;-4.09768;3
ACCE;4.897;172.426;-2.09732;7.14430;1.54187;3
PRES;4.898;172.427;1014.4297;3
MAGN;4.904;172.432;30.43750;-26.00000;11.18750;3
GYRO;4.905;172.433;2.77211;0.93462;-3.88388;3
ACCE;4.906;172.436;-2.79643;6.94318;0.45969;3
AHRS;4.906;172.437;70.0842;88.1570;32.6132;0.23597;0.66245;0.54850;3
GYRO;4.911;172.442;2.74401;1.07024;-3.66030;3
ACCE;4.916;172.446;-3.62961;6.78038;-0.01915;3
PRES;4.916;172.447;1014.4282;3
MAGN;4.922;172.452;32.25000;-23.25000;11.93750;3
GYRO;4.922;172.453;2.68292;1.17164;-3.41596;3
ACCE;4.926;172.457;-4.15633;6.52181;-0.03831;3
AHRS;4.927;172.458;65.6284;95.4958;25.7925;0.21635;0.68772;0.51713;3
GYRO;4.931;172.462;2.61939;1.22906;-3.17283;3
ACCE;4.936;172.466;-4.27126;5.91847;0.00958;3
PRES;4.936;172.467;1014.4180;3
SOUN;4.940;118.36;0.00361;45.13
MAGN;4.942;172.473;33.81250;-19.56250;13.12500;3
GYRO;4.942;172.473;2.59862;1.32436;-2.98102;3
ACCE;4.946;172.476;-3.85945;5.26724;0.50757;3
AHRS;4.946;172.477;61.2501;101.7870;20.1992;0.19925;0.71374;0.48435;3
GYRO;4.951;172.482;2.66337;1.44531;-2.87840;3
ACCE;4.956;172.486;-3.47638;4.79798;0.97683;3
PRES;4.956;172.487;1014.4224;3
MAGN;4.962;172.493;35.12500;-16.37500;14.62500;3
GYRO;4.962;172.493;2.81731;1.54305;-2.86618;3
ACCE;4.966;172.496;-3.44765;4.45322;0.58419;3
AHRS;4.966;172.497;56.8041;104.7830;18.4571;0.17476;0.73438;0.45803;3
GYRO;4.971;172.502;3.02378;1.63101;-2.89184;3
ACCE;4.976;172.507;-3.74453;4.10845;-0.49799;3
PRES;4.977;172.507;1014.4180;3
MAGN;4.981;172.512;36.06250;-13.31250;16.18750;3
GYRO;4.982;172.513;3.21804;1.74097;-2.91871;3
ACCE;4.986;172.516;-4.00311;4.11803;-2.01113;3
AHRS;4.986;172.517;52.8717;109.3283;14.9136;0.16051;0.75771;0.42732;3
GYRO;4.991;172.522;3.34143;1.83504;-2.94437;3
ACCE;4.996;172.526;-4.69264;4.70221;-3.48596;3
PRES;4.996;172.527;1014.4258;3
MAGN;5.001;172.532;35.87500;-9.93750;18.56250;3
GYRO;5.002;172.533;3.33532;1.77517;-2.91994;3
ACCE;5.006;172.537;-5.66947;5.09486;-4.89375;3
AHRS;5.007;172.538;47.9203;114.2284;11.2028;0.14454;0.78525;0.38783;3
GYRO;5.011;172.542;3.19238;1.62490;-2.81609;3
ACCE;5.016;172.546;-6.57927;4.98952;-5.70778;3
PRES;5.016;172.547;1014.4297;3
MAGN;5.022;172.552;36.62500;-6.43750;20.06250;3
GYRO;5.022;172.553;2.95537;1.45875;-2.66093;3
ACCE;5.026;172.557;-7.18261;4.67348;-5.40132;3
AHRS;5.026;172.557;43.1579;118.2293;8.4057;0.12980;0.80974;0.34977;3
GYRO;5.031;172.562;2.69758;1.25350;-2.49844;3
ACCE;5.036;172.566;-7.41245;4.08930;-4.86502;3
PRES;5.036;172.567;1014.4395;3
MAGN;5.042;172.573;37.00000;-3.62500;21.37500;3
GYRO;5.042;172.573;2.51554;1.15576;-2.35672;3
ACCE;5.046;172.576;-7.14430;3.56257;-4.19464;3
AHRS;5.046;172.577;37.7525;121.8029;5.9199;0.11443;0.83381;0.30608;3
GYRO;5.051;172.582;2.46912;1.26571;-2.23454;3
ACCE;5.056;172.587;-6.46434;3.14119;-4.20422;3
PRES;5.056;172.587;1014.4409;3
MAGN;5.061;172.592;37.06250;-0.56250;22.50000;3
GYRO;5.062;172.593;2.54120;1.52838;-2.10993;3
ACCE;5.066;172.596;-6.07170;3.25611;-4.68306;3
AHRS;5.066;172.597;34.0825;123.7084;4.7898;0.10289;0.84808;0.27703;3
GYRO;5.071;172.602;2.65726;1.84726;-1.96699;3
ACCE;5.076;172.607;-5.85143;3.45723;-5.18105;3
PRES;5.076;172.607;1014.4463;3
MAGN;5.081;172.612;36.43750;2.43750;23.56250;3
GYRO;5.082;172.613;2.74278;2.21378;-1.79350;3
ACCE;5.086;172.617;-5.41090;3.43807;-6.14831;3
AHRS;5.087;172.617;29.8380;126.2151;3.5039;0.09005;0.86495;0.24287;3
GYRO;5.091;172.622;2.73790;2.50088;-1.60047;3
ACCE;5.096;172.627;-5.32470;3.28484;-7.53695;3
LIGH;5.097;172.628;2949.0;3
PRES;5.098;172.629;1014.4438;3
MAGN;5.101;172.632;36.00000;4.93750;24.43750;3
GYRO;5.102;172.633;2.59862;2.60595;-1.43553;3
ACCE;5.106;172.637;-5.69820;3.27527;-8.28394;3
AHRS;5.106;172.637;26.2416;129.3672;2.1598;0.08046;0.88203;0.21302;3
GYRO;5.111;172.642;2.34328;2.60106;-1.35612;3
ACCE;5.116;172.646;-6.28239;3.17950;-8.02536;3
PRES;5.116;172.647;1014.4258;3
MAGN;5.121;172.652;34.93750;6.87500;25.43750;3
GYRO;5.122;172.653;2.03174;2.48500;-1.34146;3
ACCE;5.126;172.657;-6.73250;2.65278;-7.21134;3
AHRS;5.126;172.657;22.6654;133.9384;0.1397;0.07578;0.90244;0.18131;3
GYRO;5.131;172.662;1.75441;2.29685;-1.35246;3
ACCE;5.136;172.666;-6.82826;1.95367;-6.54096;3
PRES;5.136;172.667;1014.4248;3
MAGN;5.142;172.673;33.68750;9.12500;26.43750;3
GYRO;5.142;172.673;1.59802;2.11359;-1.29015;3
ACCE;5.146;172.676;-6.69419;1.71425;-5.80354;3
AHRS;5.146;172.677;19.7601;137.1056;-0.4123;0.06604;0.91672;0.15841;3
GYRO;5.151;172.682;1.59802;2.11359;-1.15576;3
ACCE;5.156;172.687;-6.42604;1.65679;-6.13873;3
PRES;5.156;172.687;1014.4316;3
MAGN;5.162;172.692;32.06250;11.18750;27.50000;3
GYRO;5.162;172.693;1.85947;1.97554;-1.00793;3
ACCE;5.166;172.697;-6.11000;1.80044;-6.99107;3
AHRS;5.167;172.697;16.9918;138.6947;-0.0719;0.05269;0.92543;0.13803;3
GYRO;5.171;172.702;2.01708;1.96088;-0.90897;3
ACCE;5.176;172.707;-5.72693;1.98240;-7.15387;3
PRES;5.176;172.707;1014.4316;3
MAGN;5.181;172.712;30.68750;13.00000;27.87500;3
GYRO;5.182;172.713;2.15513;1.99020;-0.84055;3
ACCE;5.186;172.717;-5.03740;1.75256;-7.68060;3
AHRS;5.186;172.717;14.5998;141.0763;-0.5459;0.04679;0.93501;0.11823;3
GYRO;5.191;172.722;2.22844;2.05984;-0.78191;3
ACCE;5.196;172.726;-4.40533;1.43652;-8.38928;3
PRES;5.196;172.727;1014.4395;3
MAGN;5.202;172.732;28.93750;14.50000;28.62500;3
GYRO;5.202;172.733;2.22355;2.17590;-0.72082;3
ACCE;5.206;172.737;-4.13718;1.24498;-8.73405;3
AHRS;5.206;172.737;11.9383;143.7932;-1.4101;0.04394;0.94487;0.09504;3
GYRO;5.211;172.742;2.16002;2.29441;-0.67562;3
ACCE;5.216;172.746;-3.89776;0.83318;-9.19373;3
PRES;5.216;172.747;1014.4395;3
MAGN;5.222;172.752;27.50000;16.18750;29.06250;3
GYRO;5.222;172.753;2.05739;2.42758;-0.69639;3
ACCE;5.226;172.757;-3.58173;0.41180;-9.39485;3
AHRS;5.226;172.757;9.3556;146.4126;-2.1547;0.04150;0.95355;0.07265;3
GYRO;5.231;172.762;1.91690;2.44224;-0.78679;3
ACCE;5.236;172.766;-3.73495;0.35434;-9.78750;3
PRES;5.236;172.767;1014.4482;3
MAGN;5.242;172.773;26.25000;17.37500;29.31250;3
GYRO;5.242;172.773;1.75685;2.34694;-0.92118;3
ACCE;5.246;172.777;-3.92649;0.41180;-9.84496;3
AHRS;5.247;172.777;6.5504;150.1018;-3.0127;0.04009;0.96386;0.04841;3
GYRO;5.251;172.782;1.61879;2.23088;-1.05191;3
ACCE;5.256;172.787;-3.75411;0.29688;-9.84496;3
PRES;5.256;172.787;1014.4546;3
MAGN;5.262;172.792;25.12500;18.56250;29.50000;3
GYRO;5.262;172.793;1.54305;2.15513;-1.14110;3
ACCE;5.266;172.796;-3.46680;0.03831;-9.72046;3
AHRS;5.266;172.797;4.2656;152.7761;-3.0052;0.03422;0.97067;0.02999;3
GYRO;5.271;172.802;1.53816;2.15635;-1.19363;3
ACCE;5.276;172.807;-3.29442;-0.10534;-9.48104;3
PRES;5.277;172.807;1014.4521;3
MAGN;5.282;172.812;23.68750;19.62500;30.50000;3
GYRO;5.282;172.813;1.60291;2.22599;-1.20218;3
ACCE;5.286;172.816;-2.91135;-0.21069;-9.15543;3
AHRS;5.286;172.817;1.9358;155.6517;-2.6903;0.02650;0.97702;0.01156;3
GYRO;5.291;172.822;1.73852;2.36038;-1.12766;3
ACCE;5.298;172.826;-2.28886;-0.41180;-9.03093;3
PRES;5.298;172.827;1014.4380;3
GNSS;5.302;1491901193.822;39.993663;-0.074248;118.890;0.000;8.0;0.0;14;12
MAGN;5.308;172.832;22.56250;20.68750;30.50000;3
GYRO;5.308;172.833;1.91079;2.51188;-1.00671;3
ACCE;5.309;172.837;-1.86748;-0.69911;-9.23204;3
AHRS;5.310;172.837;-0.3016;158.1811;-2.1048;0.01754;0.98177;-0.00606;3
GNSS;5.311;1491901193.822;39.993663;-0.074248;118.890;0.000;8.0;0.0;14;12
GYRO;5.313;172.842;2.08061;2.65849;-0.91630;3
ACCE;5.317;172.847;-1.06303;-1.32160;-9.48104;3
PRES;5.318;172.848;1014.4561;3
MAGN;5.322;172.853;20.81250;21.93750;30.93750;3
GYRO;5.323;172.853;2.22233;2.79288;-0.90775;3
ACCE;5.327;172.857;-0.27773;-1.81002;-9.73004;3
AHRS;5.327;172.857;-2.8906;161.6971;-1.8340;0.01178;0.98690;-0.02744;3
GYRO;5.331;172.862;2.30418;2.82464;-1.02381;3
ACCE;5.336;172.866;0.05746;-2.61447;-10.35253;3
PRES;5.336;172.867;1014.4307;3
MAGN;5.342;172.873;19.00000;23.31250;31.18750;3
GYRO;5.343;172.873;2.32251;2.82098;-1.25716;3
ACCE;5.346;172.876;0.32561;-3.17950;-10.42914;3
AHRS;5.346;172.877;-5.5379;164.2687;-3.2915;0.02181;0.98922;-0.05176;3
GYRO;5.351;172.882;2.29319;2.82342;-1.56137;3
ACCE;5.356;172.887;0.27773;-3.07416;-10.33337;3
PRES;5.357;172.887;1014.4497;3
MAGN;5.362;172.892;16.43750;24.50000;31.00000;3
GYRO;5.362;172.893;2.22477;2.72202;-1.85581;3
ACCE;5.366;172.896;0.19154;-3.06458;-10.75475;3
AHRS;5.366;172.897;-9.0231;168.5645;-2.6765;0.01533;0.99185;-0.08057;3
GYRO;5.373;172.904;2.14658;2.58518;-2.07450;3
ACCE;5.376;172.906;0.14365;-3.12204;-11.48259;3
PRES;5.377;172.907;1014.4512;3
SOUN;5.379;69.85;0.00213;40.55
MAGN;5.382;172.912;14.31250;25.93750;30.43750;3
GYRO;5.382;172.913;2.07694;2.50577;-2.19667;3
ACCE;5.386;172.916;0.04788;-3.02627;-11.85609;3
AHRS;5.386;172.917;-11.6737;171.2260;-2.6251;0.01494;0.99182;-0.10311;3
GYRO;5.391;172.922;2.02441;2.52287;-2.28586;3
ACCE;5.396;172.926;-0.03831;-2.67193;-12.18170;3
PRES;5.397;172.927;1014.4468;3
MAGN;5.402;172.932;11.75000;27.43750;29.93750;3
GYRO;5.402;172.933;1.92300;2.72202;-2.26753;3
ACCE;5.407;172.937;0.02873;-2.61447;-12.84250;3
AHRS;5.408;172.938;-14.3464;175.0558;-0.3360;-0.00248;0.99126;-0.12488;3
GYRO;5.411;172.942;1.92300;2.72202;-2.26753;3
ACCE;5.416;172.946;0.55545;-2.61447;-12.91911;3
PRES;5.416;172.947;1014.4565;3
MAGN;5.422;172.953;9.25000;28.68750;28.93750;3
GYRO;5.423;172.953;1.71042;3.30356;-1.99386;3
ACCE;5.426;172.956;1.27372;-2.74854;-12.91911;3
AHRS;5.426;172.957;-16.6141;178.3145;0.7592;-0.00868;0.98936;-0.14436;3
GYRO;5.431;172.962;1.54671;3.65664;-1.82404;3
ACCE;5.436;172.966;2.02071;-3.07416;-12.69885;3
PRES;5.436;172.967;1014.4609;3
MAGN;5.442;172.973;6.68750;29.81250;28.00000;3
GYRO;5.443;172.973;1.34146;3.96696;-1.70187;3
ACCE;5.446;172.977;2.73897;-3.56257;-12.22958;3
AHRS;5.446;172.977;-17.9942;-177.1469;3.1008;0.02282;-0.98713;0.15694;3
LIGH;5.447;172.978;1764.0;3
GYRO;5.451;172.982;1.09711;4.11845;-1.70309;3
ACCE;5.457;172.987;3.19865;-4.20422;-11.86566;3
PRES;5.458;172.987;1014.4692;3
MAGN;5.462;172.992;4.43750;30.75000;27.37500;3
GYRO;5.462;172.993;0.84177;4.12456;-1.85459;3
ACCE;5.466;172.996;3.75411;-4.92248;-11.79863;3
AHRS;5.466;172.997;-19.1764;-172.6186;3.5801;0.02002;-0.98384;0.16812;3
GYRO;5.471;173.002;0.58765;4.00483;-2.11359;3
ACCE;5.476;173.006;4.02226;-5.28640;-11.51132;3
PRES;5.476;173.007;1014.4678;3
MAGN;5.482;173.012;1.62500;31.37500;27.06250;3
GYRO;5.482;173.013;0.36774;3.76415;-2.40559;3
ACCE;5.486;173.017;3.94564;-4.97036;-11.18571;3
AHRS;5.487;173.017;-19.8705;-166.6985;5.9905;0.03117;-0.97808;0.17710;3
GYRO;5.491;173.022;0.19914;3.40374;-2.63405;3
ACCE;5.496;173.026;3.84988;-4.22337;-11.53048;3
PRES;5.496;173.027;1014.4600;3
MAGN;5.502;173.032;-1.31250;31.87500;26.75000;3
GYRO;5.502;173.033;0.08919;3.02256;-2.75134;3
ACCE;5.506;173.037;3.63919;-3.45723;-12.40197;3
AHRS;5.506;173.037;-19.3899;-162.1031;7.1450;0.03453;-0.97346;0.17558;3
GYRO;5.511;173.042;0.03543;2.81242;-2.76722;3
ACCE;5.516;173.046;3.55300;-2.99754;-13.28303;3
PRES;5.516;173.047;1014.4453;3
MAGN;5.522;173.053;-4.25000;32.25000;26.43750;3
GYRO;5.523;173.053;0.01100;2.84663;-2.70369;3
ACCE;5.526;173.056;4.29999;-2.54743;-13.20642;3
AHRS;5.526;173.057;-18.1907;-158.0568;10.4099;0.05798;-0.96811;0.17160;3
GYRO;5.531;173.062;-0.02932;2.97980;-2.59251;3
ACCE;5.536;173.066;5.43005;-2.52828;-13.34049;3
PRES;5.536;173.067;1014.4585;3
MAGN;5.542;173.073;-7.50000;32.31250;25.87500;3
GYRO;5.542;173.073;-0.12706;3.10686;-2.47767;3
ACCE;5.546;173.076;6.64630;-2.72939;-13.36922;3
AHRS;5.547;173.077;-16.8104;-154.3008;11.8907;0.06757;-0.96266;0.16453;3
GYRO;5.551;173.082;-0.28955;3.23636;-2.41536;3
ACCE;5.556;173.087;7.56568;-3.00712;-13.14896;3
PRES;5.557;173.087;1014.4585;3
MAGN;5.562;173.092;-10.56250;31.93750;25.12500;3
GYRO;5.562;173.093;-0.49724;3.34510;-2.43124;3
ACCE;5.566;173.097;8.21690;-3.47638;-12.91911;3
AHRS;5.567;173.097;-15.1059;-150.4588;14.3453;0.08644;-0.95525;0.15766;3
GYRO;5.571;173.102;-0.73304;3.42818;-2.52532;3
ACCE;5.576;173.107;8.65743;-4.07014;-12.51689;3
PRES;5.577;173.107;1014.4512;3
MAGN;5.582;173.112;-11.81250;32.62500;19.37500;3
GYRO;5.582;173.113;-0.98227;3.47582;-2.70247;3
ACCE;5.586;173.117;8.76278;-4.42448;-12.08593;3
AHRS;5.586;173.117;-13.1247;-146.4705;14.8110;0.08991;-0.94754;0.14545;3
GYRO;5.591;173.122;-1.22784;3.47460;-2.91505;3
ACCE;5.596;173.126;8.75320;-4.29999;-11.54005;3
PRES;5.596;173.127;1014.4473;3
MAGN;5.601;173.132;-14.68750;32.12500;18.50000;3
GYRO;5.602;173.133;-1.46608;3.43184;-3.09953;3
ACCE;5.606;173.137;8.85855;-3.80199;-11.36767;3
AHRS;5.607;173.138;-10.8203;-142.2247;16.8550;0.10786;-0.93624;0.13548;3
GYRO;5.611;173.142;-1.70309;3.38175;-3.22048;3
ACCE;5.616;173.146;8.75320;-3.18908;-11.19529;3
PRES;5.616;173.147;1014.4502;3
MAGN;5.622;173.153;-18.06250;31.18750;17.87500;3
GYRO;5.622;173.153;-1.91567;3.37320;-3.27424;3
ACCE;5.626;173.156;8.43717;-2.85389;-11.10910;3
AHRS;5.626;173.157;-7.0658;-137.7446;18.5611;0.12822;-0.92240;0.11475;3
GYRO;5.631;173.162;-2.05617;3.43917;-3.27302;3
ACCE;5.636;173.167;8.14029;-2.55701;-10.74518;3
PRES;5.636;173.167;1014.4580;3
MAGN;5.642;173.172;-21.06250;29.62500;16.81250;3
GYRO;5.642;173.173;-2.11359;3.55646;-3.25102;3
ACCE;5.646;173.177;7.70933;-1.87705;-10.15141;3
AHRS;5.647;173.177;-3.7503;-134.6237;20.1408;0.14881;-0.91012;0.09713;3
GYRO;5.651;173.182;-2.10138;3.67252;-3.19971;3
ACCE;5.657;173.187;7.39329;-1.04387;-9.79707;3
PRES;5.657;173.187;1014.4600;3
MAGN;5.662;173.192;-24.25000;27.62500;16.25000;3
GYRO;5.662;173.193;-1.92423;3.89243;-2.90650;3
ACCE;5.666;173.197;7.20176;-0.20111;-9.54808;3
AHRS;5.666;173.197;0.6324;-130.4359;20.8173;0.16630;-0.89254;0.07080;3
GYRO;5.671;173.202;-1.92423;3.89243;-2.90650;3
ACCE;5.676;173.206;6.88572;0.46926;-9.27035;3
PRES;5.676;173.207;1014.4629;3
MAGN;5.681;173.212;-26.87500;25.37500;15.18750;3
GYRO;5.682;173.213;-1.68599;4.25895;-2.45323;3
ACCE;5.686;173.217;6.90488;0.62249;-8.95431;3
AHRS;5.686;173.217;4.1026;-127.2475;22.0063;0.18649;-0.87583;0.05326;3
GYRO;5.691;173.222;-1.64078;4.39212;-2.25898;3
ACCE;5.696;173.226;7.37414;0.30646;-8.14986;3
PRES;5.696;173.227;1014.4526;3
MAGN;5.701;173.232;-29.62500;22.93750;13.87500;3
GYRO;5.702;173.233;-1.67744;4.38235;-2.15635;3
ACCE;5.706;173.237;7.89129;-0.03831;-7.06768;3
AHRS;5.707;173.237;7.5208;-122.2528;21.9793;0.19766;-0.85174;0.03548;3
GYRO;5.711;173.242;-1.76907;4.18809;-2.15391;3
ACCE;5.716;173.246;8.35098;-0.31603;-5.55455;3
PRES;5.716;173.247;1014.4546;3
MAGN;5.722;173.253;-31.37500;20.31250;12.06250;3
GYRO;5.723;173.253;-1.85947;3.81669;-2.23699;3
ACCE;5.726;173.257;8.63828;-0.45969;-4.14676;3
AHRS;5.727;173.257;9.7378;-118.2563;22.4672;0.20932;-0.83035;0.02815;3
GYRO;5.731;173.262;-1.90712;3.33777;-2.37504;3
ACCE;5.736;173.267;8.96389;-0.45969;-3.69665;3
PRES;5.736;173.267;1014.4507;3
MAGN;5.742;173.272;-33.00000;18.12500;10.43750;3
GYRO;5.743;173.273;-1.87658;2.93704;-2.54120;3
ACCE;5.746;173.276;9.23204;-0.31603;-3.82115;3
AHRS;5.746;173.277;12.9728;-113.6176;21.6084;0.21661;-0.80516;0.00910;3
GYRO;5.751;173.282;-1.76418;2.74278;-2.71835;3
ACCE;5.757;173.287;9.27035;0.00000;-4.12760;3
PRES;5.757;173.287;1014.4600;3
MAGN;5.762;173.292;-34.25000;16.12500;8.06250;3
GYRO;5.762;173.293;-1.60169;2.75867;-2.88817;3
ACCE;5.766;173.296;9.00220;0.44053;-4.45322;3
AHRS;5.766;173.297;15.0464;-110.1889;21.1640;0.22295;-0.78545;-0.00137;3
GYRO;5.773;173.302;-1.41843;2.94926;-3.03111;3
ACCE;5.776;173.306;8.26478;1.19710;-4.29999;3
PRES;5.776;173.307;1014.4614;3
MAGN;5.782;173.312;-35.87500;13.62500;5.75000;3
GYRO;5.782;173.313;-1.27060;3.19116;-3.11175;3
ACCE;5.786;173.317;7.48906;1.81959;-4.11803;3
AHRS;5.786;173.317;18.9516;-106.5551;20.3648;0.23665;-0.76075;-0.02562;3
GYRO;5.791;173.322;-1.20340;3.39519;-3.10075;3
ACCE;5.796;173.327;6.70376;2.27928;-3.93607;3
LIGH;5.797;173.328;1902.0;3
PRES;5.798;173.329;1014.4526;3
MAGN;5.802;173.333;-36.50000;11.31250;3.68750;3
GYRO;5.802;173.333;-1.21318;3.53935;-2.98957;3
ACCE;5.806;173.337;6.18662;2.80600;-3.53384;3
AHRS;5.807;173.337;21.7556;-104.1586;20.9447;0.25486;-0.74070;-0.03669;3
GYRO;5.811;173.342;-1.26327;3.62365;-2.78921;3
ACCE;5.816;173.346;5.98550;3.29442;-2.77727;3
PRES;5.817;173.347;1014.4663;3
MAGN;5.822;173.353;-37.31250;9.43750;1.75000;3
GYRO;5.823;173.353;-1.32069;3.61021;-2.54364;3
ACCE;5.826;173.356;6.25365;3.74453;-1.98240;3
AHRS;5.826;173.357;25.5890;-99.4667;20.1636;0.27118;-0.70755;-0.05604;3
GYRO;5.831;173.362;-1.35368;3.47582;-2.31762;3
ACCE;5.836;173.367;6.56969;4.11803;-1.60890;3
PRES;5.837;173.367;1014.4585;3
MAGN;5.842;173.372;-37.56250;7.25000;-0.43750;3
GYRO;5.843;173.373;-1.35368;3.28157;-2.17224;3
ACCE;5.846;173.376;6.75165;4.48195;-1.35033;3
AHRS;5.846;173.377;28.6323;-95.8868;19.6109;0.28574;-0.68071;-0.07038;3
GYRO;5.851;173.382;-1.33535;3.06654;-2.11237;3
ACCE;5.856;173.386;6.62715;4.71179;-1.28329;3
PRES;5.856;173.387;1014.4463;3
MAGN;5.862;173.392;-38.06250;5.62500;-2.68750;3
GYRO;5.863;173.393;-1.29870;2.85030;-2.07694;3
ACCE;5.866;173.396;6.72292;4.35745;-2.08774;3
AHRS;5.866;173.397;31.2110;-91.2324;17.9753;0.29338;-0.65048;-0.08465;3
GYRO;5.871;173.402;-1.25350;2.76478;-2.06350;3
ACCE;5.881;173.411;6.79953;3.84030;-2.43251;3
PRES;5.882;173.412;1014.4409;3
MAGN;5.884;173.415;-37.81250;4.00000;-4.75000;3
GYRO;5.885;173.415;-1.23517;3.06410;-2.26998;3
ACCE;5.887;173.418;6.71334;4.00311;-2.05901;3
AHRS;5.888;173.419;33.8169;-87.9782;17.1793;0.30615;-0.62579;-0.09692;3
GYRO;5.891;173.422;-1.23517;3.06410;-2.26998;3
ACCE;5.896;173.426;6.28239;4.52025;-1.17795;3
PRES;5.897;173.427;1014.4419;3
MAGN;5.902;173.433;-37.18750;2.50000;-7.06250;3
GYRO;5.903;173.433;-1.31458;3.19971;-2.40314;3
ACCE;5.906;173.436;5.72693;4.87459;-0.57461;3
AHRS;5.906;173.437;36.0568;-83.7450;15.4054;0.31345;-0.59809;-0.10981;3
GYRO;5.911;173.442;-1.46363;3.22903;-2.46790;3
ACCE;5.916;173.446;5.44920;5.05655;-0.10534;3
PRES;5.917;173.447;1014.4419;3
MAGN;5.923;173.453;-36.62500;1.37500;-9.75000;3
GYRO;5.923;173.453;-1.93766;3.03234;-2.44224;3
ACCE;5.926;173.456;5.39174;5.16190;0.61292;3
AHRS;5.926;173.457;38.6351;-80.1198;14.1125;0.32588;-0.57165;-0.12256;3
SOUN;5.930;51.89;0.00158;37.97
GYRO;5.932;173.462;-1.93766;3.03234;-2.44224;3
ACCE;5.936;173.467;5.47793;5.17148;1.43652;3
PRES;5.936;173.467;1014.4409;3
MAGN;5.942;173.472;-36.06250;0.00000;-12.50000;3
GYRO;5.942;173.473;-2.47400;2.44346;-2.52532;3
ACCE;5.946;173.476;5.46836;5.01825;2.04944;3
AHRS;5.947;173.477;40.8458;-74.2458;10.4600;0.32863;-0.53787;-0.14161;3
GYRO;5.951;173.482;-2.70858;2.05129;-2.63283;3
ACCE;5.956;173.486;5.43005;4.85544;2.48997;3
PRES;5.956;173.487;1014.4414;3
MAGN;5.962;173.492;-35.06250;-1.50000;-15.00000;3
GYRO;5.962;173.493;-2.88939;1.67988;-2.71957;3
ACCE;5.966;173.497;4.89375;4.82671;2.63362;3
AHRS;5.967;173.497;42.4654;-68.2881;5.7224;0.32547;-0.50756;-0.16451;3
GYRO;5.971;173.502;-3.01523;1.42820;-2.74889;3
ACCE;5.976;173.506;4.23295;4.79798;2.55701;3
PRES;5.976;173.507;1014.4404;3
MAGN;5.982;173.512;-34.37500;-2.93750;-17.37500;3
GYRO;5.982;173.513;-3.09953;1.31458;-2.73790;3
ACCE;5.986;173.517;3.78284;4.78840;2.73897;3
AHRS;5.986;173.517;43.8633;-62.3139;-0.1809;0.31887;-0.48044;-0.19450;3
GYRO;5.991;173.522;-3.15573;1.27304;-2.70125;3
ACCE;5.996;173.526;3.62003;4.77883;3.33273;3
PRES;5.997;173.527;1014.4390;3
MAGN;6.002;173.533;-33.37500;-4.12500;-19.75000;3
GYRO;6.002;173.533;-3.21193;1.19363;-2.65726;3
ACCE;6.006;173.536;3.75411;4.52983;3.58173;3
AHRS;6.007;173.537;44.7885;-56.1055;-6.8222;0.30975;-0.45405;-0.22740;3
GYRO;6.011;173.542;-3.32189;1.05069;-2.63039;3
ACCE;6.016;173.546;3.63919;4.38618;3.56257;3
PRES;6.017;173.547;1014.4409;3
MAGN;6.022;173.553;-32.37500;-5.37500;-21.50000;3
GYRO;6.022;173.553;-3.51125;0.89186;-2.63283;3
ACCE;6.026;173.556;3.56257;4.37660;3.56257;3
AHRS;6.026;173.557;44.9549;-49.7300;-13.8349;0.29756;-0.42749;-0.26056;3
GYRO;6.031;173.562;-3.76049;0.74403;-2.67681;3
ACCE;6.036;173.567;3.44765;4.29999;3.58173;3
PRES;6.036;173.567;1014.4351;3
MAGN;6.041;173.572;-31.37500;-5.68750;-22.68750;3
GYRO;6.042;173.573;-4.06103;0.59865;-2.75989;3
ACCE;6.046;173.577;3.18908;4.27126;4.01268;3
AHRS;6.047;173.577;44.1111;-44.2108;-20.3531;0.28081;-0.40475;-0.29080;3
GYRO;6.051;173.582;-4.34814;0.49114;-2.87229;3
ACCE;6.056;173.586;2.88262;4.29999;4.71179;3
PRES;6.057;173.587;1014.4380;3
MAGN;6.062;173.592;-30.43750;-5.81250;-23.68750;3
GYRO;6.063;173.593;-4.54484;0.39218;-2.99324;3
ACCE;6.066;173.596;2.46124;4.44364;5.36301;3
AHRS;6.066;173.597;42.5919;-38.3212;-27.4209;0.26081;-0.37840;-0.32440;3
GYRO;6.071;173.602;-4.61570;0.27367;-3.07021;3
ACCE;6.076;173.606;1.82917;4.53941;6.08127;3
PRES;6.077;173.607;1014.4243;3
MAGN;6.082;173.612;-29.43750;-5.12500;-24.87500;3
GYRO;6.082;173.613;-4.57049;0.13683;-3.07632;3
ACCE;6.086;173.617;1.22583;4.55856;6.63673;3
AHRS;6.086;173.617;40.0797;-32.1756;-35.6374;0.23380;-0.34860;-0.36662;3
GYRO;6.091;173.622;-4.46909;-0.00489;-3.01034;3
ACCE;6.098;173.627;0.91937;4.30956;6.92403;3
PRES;6.098;173.627;1014.4351;3
MAGN;6.102;173.633;-28.87500;-5.12500;-25.62500;3
GYRO;6.103;173.634;-4.35547;-0.13683;-2.89306;3
ACCE;6.106;173.637;0.75657;3.93607;7.11557;3
AHRS;6.107;173.637;37.0457;-27.3019;-42.6896;0.20608;-0.32079;-0.40521;3
GYRO;6.111;173.642;-4.24918;-0.27489;-2.74401;3
ACCE;6.116;173.647;0.77572;3.53384;7.20176;3
PRES;6.116;173.647;1014.4229;3
MAGN;6.121;173.652;-28.37500;-4.25000;-26.62500;3
GYRO;6.122;173.653;-4.17587;-0.39951;-2.57419;3
ACCE;6.126;173.657;1.14922;3.09331;7.30710;3
AHRS;6.127;173.657;33.7949;-22.6034;-49.7781;0.17963;-0.29006;-0.44656;3
GYRO;6.131;173.662;-4.12334;-0.49969;-2.40925;3
ACCE;6.136;173.667;1.34075;2.81558;8.05409;3
PRES;6.136;173.667;1014.4385;3
MAGN;6.142;173.672;-28.12500;-3.68750;-27.25000;3
GYRO;6.142;173.673;-4.03904;-0.52168;-2.26142;3
ACCE;6.146;173.677;1.57060;2.80600;8.91601;3
AHRS;6.146;173.677;30.3313;-20.2348;-54.5255;0.15127;-0.26869;-0.47609;3
LIGH;6.147;173.678;2300.0;3
GYRO;6.151;173.682;-3.86189;-0.51191;-2.10626;3
ACCE;6.156;173.686;1.70467;2.75812;8.85855;3
PRES;6.156;173.687;1014.4341;3
MAGN;6.161;173.692;-27.68750;-2.50000;-27.81250;3
GYRO;6.162;173.693;-3.67130;-0.56810;-1.94866;3
ACCE;6.166;173.697;1.58975;2.58574;8.82024;3
AHRS;6.167;173.697;26.1204;-18.0237;-59.6505;0.11773;-0.24338;-0.50922;3
GYRO;6.171;173.702;-3.51614;-0.62064;-1.78006;3
ACCE;6.176;173.706;1.37906;2.37505;8.91601;3
PRES;6.177;173.707;1014.4375;3
MAGN;6.182;173.712;-27.31250;-1.62500;-27.93750;3
GYRO;6.182;173.713;-3.38297;-0.65363;-1.33902;3
ACCE;6.186;173.717;1.26414;2.28886;8.82982;3
AHRS;6.187;173.717;22.6707;-17.0867;-62.8458;0.08992;-0.22563;-0.53043;3
GYRO;6.191;173.722;-3.26446;-0.68906;-1.33902;3
ACCE;6.196;173.726;1.42694;2.03028;8.53294;3
PRES;6.196;173.727;1014.4336;3
MAGN;6.202;173.733;-27.50000;0.00000;-28.12500;3
GYRO;6.202;173.733;-3.06166;-0.73304;-0.88820;3
ACCE;6.206;173.737;2.00155;1.35991;8.34140;3
AHRS;6.207;173.737;19.0354;-16.2220;-66.0499;0.06141;-0.20588;-0.55169;3
GYRO;6.211;173.742;-3.06166;-0.73304;-0.77580;3
ACCE;6.216;173.747;2.78685;0.56503;8.40844;3
PRES;6.216;173.747;1014.4463;3
MAGN;6.221;173.752;-27.50000;0.43750;-28.00000;3
GYRO;6.223;173.753;-2.92238;-0.65240;-0.78679;3
ACCE;6.226;173.757;3.33273;-0.01915;8.82982;3
AHRS;6.226;173.757;15.8344;-16.3946;-67.7001;0.03456;-0.19323;-0.56239;3
GYRO;6.231;173.762;-2.87595;-0.63652;-0.87720;3
ACCE;6.236;173.767;3.44765;-0.22984;9.19373;3
PRES;6.236;173.767;1014.4434;3
MAGN;6.241;173.772;-27.50000;1.31250;-27.68750;3
GYRO;6.243;173.773;-2.80998;-0.67562;-0.99327;3
ACCE;6.246;173.776;3.29442;-0.25857;9.60554;3
AHRS;6.246;173.777;11.9198;-16.9332;-69.8608;0.00035;-0.17886;-0.57581;3
GYRO;6.251;173.782;-2.69636;-0.75259;-1.09956;3
ACCE;6.257;173.786;2.91135;-0.17238;9.86411;3
PRES;6.258;173.787;1014.4414;3
MAGN;6.262;173.792;-27.68750;1.93750;-26.93750;3
GYRO;6.262;173.793;-2.53876;-0.83444;-1.17530;3
ACCE;6.266;173.797;2.68151;-0.29688;9.94073;3
AHRS;6.266;173.797;8.9897;-17.3361;-71.8025;-0.02535;-0.16713;-0.58748;3
GYRO;6.271;173.802;-2.38604;-0.91874;-1.23273;3
ACCE;6.276;173.806;2.95923;-0.56503;9.79707;3
PRES;6.276;173.807;1014.4331;3
MAGN;6.281;173.812;-28.50000;2.68750;-26.18750;3
GYRO;6.282;173.813;-2.25654;-1.02625;-1.30725;3
ACCE;6.286;173.817;3.35188;-0.88107;9.62469;3
AHRS;6.287;173.818;6.1189;-17.7573;-74.1964;-0.05090;-0.15474;-0.60168;3
GYRO;6.291;173.822;-2.16246;-1.12766;-1.41110;3
ACCE;6.296;173.826;3.55300;-0.96726;9.73004;3
PRES;6.297;173.827;1014.4229;3
MAGN;6.302;173.833;-28.81250;3.56250;-25.18750;3
GYRO;6.303;173.833;-2.09893;-1.23761;-1.52472;3
GNSS;6.305;1491901194.830;39.993655;-0.074228;118.867;0.000;8.0;0.0;15;11
ACCE;6.311;173.836;3.37104;-0.84276;9.69173;3
AHRS;6.312;173.837;3.9859;-18.7670;-76.3229;-0.07370;-0.14932;-0.61370;3
GYRO;6.312;173.842;-2.04029;-1.32680;-1.60902;3
GNSS;6.314;1491901194.830;39.993655;-0.074228;118.867;0.000;8.0;0.0;15;11
ACCE;6.316;173.847;3.12204;-0.55545;9.69173;3
PRES;6.317;173.847;1014.4204;3
MAGN;6.321;173.852;-29.25000;4.31250;-24.00000;3
GYRO;6.322;173.853;-1.98043;-1.40377;-1.63101;3
ACCE;6.326;173.856;2.76770;-0.38307;9.57681;3
AHRS;6.326;173.857;1.8667;-19.9231;-78.8892;-0.09750;-0.14376;-0.62785;3
GYRO;6.331;173.862;-1.92667;-1.48685;-1.58092;3
ACCE;6.336;173.867;2.74854;-0.52672;8.98304;3
PRES;6.336;173.867;1014.4146;3
MAGN;6.341;173.872;-29.93750;4.62500;-23.25000;3
GYRO;6.342;173.873;-1.88391;-1.51861;-1.48074;3
ACCE;6.346;173.876;3.26569;-0.80445;8.78193;3
AHRS;6.346;173.877;0.3071;-21.4519;-81.1140;-0.11901;-0.14311;-0.63922;3
GYRO;6.351;173.882;-1.85825;-1.49540;-1.37811;3
ACCE;6.357;173.887;3.77326;-0.98641;8.87770;3
PRES;6.357;173.887;1014.4316;3
MAGN;6.362;173.892;-30.93750;4.81250;-22.68750;3
GYRO;6.362;173.893;-1.85825;-1.49051;-1.29992;3
ACCE;6.366;173.897;4.16591;-1.19710;8.79151;3
AHRS;6.367;173.898;-1.3233;-23.0239;-83.6173;-0.14147;-0.14120;-0.65147;3
GYRO;6.372;173.903;-1.87169;-1.49784;-1.24494;3
ACCE;6.376;173.906;4.52025;-1.40779;8.97347;3
PRES;6.376;173.907;1014.4390;3
MAGN;6.382;173.913;-31.06250;4.93750;-22.25000;3
GYRO;6.382;173.913;-1.87658;-1.50517;-1.21684;3
ACCE;6.386;173.916;4.64475;-1.53229;9.39485;3
AHRS;6.386;173.917;-2.7825;-24.7834;-85.5402;-0.16309;-0.14138;-0.65922;3
GYRO;6.391;173.922;-1.85825;-1.56015;-1.21318;3
ACCE;6.396;173.926;4.58729;-1.72383;9.65342;3
PRES;6.397;173.927;1014.4360;3
MAGN;6.402;173.933;-31.75000;4.50000;-21.81250;3
GYRO;6.402;173.933;-1.80938;-1.67744;-1.23028;3
ACCE;6.406;173.936;4.47237;-1.84832;9.70131;3
AHRS;6.406;173.937;-4.4195;-26.6128;-87.8628;-0.18659;-0.13960;-0.66828;3
GYRO;6.411;173.942;-1.73119;-1.85214;-1.25960;3
ACCE;6.417;173.947;4.52025;-1.89621;9.61511;3
PRES;6.417;173.947;1014.4312;3
MAGN;6.422;173.952;-32.43750;4.81250;-20.93750;3
GYRO;6.423;173.953;-1.62979;-2.07083;-1.30359;3
ACCE;6.426;173.957;4.92248;-1.94409;9.05966;3
AHRS;6.427;173.957;-5.6934;-28.7131;-89.8596;-0.20896;-0.14135;-0.67462;3
GYRO;6.432;173.962;-1.51617;-2.28708;-1.38789;3
ACCE;6.436;173.966;5.62159;-1.98240;8.36055;3
PRES;6.437;173.967;1014.4316;3
MAGN;6.442;173.972;-32.87500;4.81250;-19.62500;3
GYRO;6.443;173.973;-1.40132;-2.41536;-1.53205;3
ACCE;6.446;173.977;6.07170;-1.79086;8.20732;3
AHRS;6.447;173.977;-6.8682;-31.1446;-92.1921;-0.23309;-0.14425;-0.68166;3
GYRO;6.461;173.982;-1.30970;-2.45690;-1.73608;3
ACCE;6.464;173.986;6.64630;-1.72383;7.30710;3
PRES;6.464;173.987;1014.4272;3
MAGN;6.465;173.992;-33.68750;4.25000;-18.00000;3
GYRO;6.465;173.993;-1.21440;-2.32251;-2.15513;3
ACCE;6.466;173.997;7.16345;-1.43652;7.02938;3
AHRS;6.467;173.997;-7.3687;-34.1943;-94.3529;-0.25693;-0.15438;-0.68675;3
GYRO;6.471;174.002;-1.21440;-2.32251;-2.15513;3
ACCE;6.477;174.006;7.26880;-0.99599;7.24007;3
PRES;6.477;174.007;1014.4331;3
SOUN;6.480;75.65;0.00231;41.25
MAGN;6.482;174.013;-34.50000;3.25000;-16.18750;3
GYRO;6.482;174.013;-1.26571;-2.11359;-2.39581;3
ACCE;6.486;174.017;6.98149;-0.87149;7.09641;3
AHRS;6.486;174.017;-7.1473;-37.8704;-97.4349;-0.28227;-0.16937;-0.69607;3
WIFI;6.490;173.978;WAP129;20:17:FF:FF:F1:29;-90
WIFI;6.490;173.978;WAP131;20:17:FF:FF:F1:31;-78
WIFI;6.490;173.978;WAP192;20:17:FF:FF:F1:92;-66
WIFI;6.490;173.978;WAP116;20:17:FF:FF:F1:16;-72
WIFI;6.490;173.978;WAP123;20:17:FF:FF:F1:23;-75
WIFI;6.490;169.913;WAP124;20:17:FF:FF:F1:24;-76
WIFI;6.490;173.978;WAP320;20:17:FF:FF:F3:20;-71
WIFI;6.490;173.978;WAP240;20:17:FF:FF:F2:40;-85
WIFI;6.490;169.913;WAP265;20:17:FF:FF:F2:65;-82
WIFI;6.490;173.978;WAP143;20:17:FF:FF:F1:43;-83
WIFI;6.490;165.843;WAP065;20:17:FF:FF:F0:65;-83
WIFI;6.490;173.978;WAP110;20:17:FF:FF:F1:10;-72
WIFI;6.490;169.913;WAP058;20:17:FF:FF:F0:58;-76
WIFI;6.490;173.978;WAP314;20:17:FF:FF:F3:14;-72
WIFI;6.490;165.843;WAP205;20:17:FF:FF:F2:05;-88
WIFI;6.490;165.843;WAP210;20:17:FF:FF:F2:10;-86
WIFI;6.490;173.978;WAP207;20:17:FF:FF:F2:07;-80
WIFI;6.490;169.913;WAP315;20:17:FF:FF:F3:15;-89
WIFI;6.490;169.913;WAP033;20:17:FF:FF:F0:33;-81
WIFI;6.490;165.843;WAP008;20:17:FF:FF:F0:08;-82
WIFI;6.490;165.843;WAP018;20:17:FF:FF:F0:18;-87
WIFI;6.490;165.843;WAP076;20:17:FF:FF:F0:76;-87
WIFI;6.490;165.843;WAP036;20:17:FF:FF:F0:36;-90
WIFI;6.490;165.843;WAP194;20:17:FF:FF:F1:94;-92
WIFI;6.490;169.913;WAP041;20:17:FF:FF:F0:41;-85
WIFI;6.490;169.913;WAP007;20:17:FF:FF:F0:07;-89
WIFI;6.490;169.913;WAP209;20:17:FF:FF:F2:09;-91
WIFI;6.490;169.913;WAP122;20:17:FF:FF:F1:22;-80
WIFI;6.490;169.913;WAP279;20:17:FF:FF:F2:79;-86
WIFI;6.490;173.978;WAP173;20:17:FF:FF:F1:73;-78
WIFI;6.490;173.978;WAP130;20:17:FF:FF:F1:30;-80
GYRO;6.514;174.022;-1.35979;-2.11359;-2.40192;3
ACCE;6.514;174.027;6.71334;-0.90022;6.78996;3
LIGH;6.514;174.028;4637.0;3
PRES;6.514;174.029;1014.4336;3
MAGN;6.515;174.033;-35.00000;2.37500;-14.12500;3
GYRO;6.515;174.033;-1.47463;-2.14536;-2.36649;3
ACCE;6.515;174.036;6.48350;-0.88107;6.81869;3
AHRS;6.515;174.037;-6.6591;-40.6624;-100.2459;-0.30110;-0.18059;-0.70546;3
GYRO;6.515;174.042;-1.57237;-2.22477;-2.30174;3
ACCE;6.518;174.047;6.40688;-0.83318;7.11557;3
PRES;6.519;174.047;1014.4453;3
MAGN;6.522;174.052;-35.81250;0.75000;-12.37500;3
GYRO;6.525;174.053;-1.60535;-2.37260;-2.22233;3
ACCE;6.526;174.057;6.54096;-0.43096;7.41245;3
AHRS;6.527;174.057;-6.0760;-43.3351;-103.1631;-0.31948;-0.19052;-0.71495;3
GYRO;6.531;174.062;-1.57359;-2.59129;-2.14169;3
ACCE;6.536;174.066;6.73250;-0.05746;7.36456;3
PRES;6.536;174.067;1014.4453;3
MAGN;6.542;174.072;-36.75000;-0.68750;-10.62500;3
GYRO;6.542;174.073;-1.50884;-2.85885;-2.07328;3
ACCE;6.546;174.076;6.91445;0.02873;6.60800;3
AHRS;6.546;174.077;-5.6769;-46.3764;-106.0734;-0.34160;-0.20010;-0.72185;3
GYRO;6.551;174.082;-1.46730;-3.10808;-2.02807;3
ACCE;6.556;174.086;7.09641;-0.11492;5.58328;3
PRES;6.557;174.087;1014.4478;3
MAGN;6.562;174.092;-36.43750;-1.75000;-8.81250;3
GYRO;6.562;174.093;-1.49418;-3.31089;-2.02319;3
ACCE;6.566;174.097;7.25922;-0.40223;4.60644;3
AHRS;6.567;174.097;-4.6986;-49.6621;-108.6020;-0.36246;-0.21463;-0.72635;3
GYRO;6.571;174.102;-1.62001;-3.46361;-2.05129;3
ACCE;6.576;174.106;7.55610;-0.78530;3.51469;3
PRES;6.576;174.107;1014.4551;3
MAGN;6.582;174.113;-36.81250;-3.06250;-7.06250;3
GYRO;6.582;174.113;-1.85214;-3.54302;-2.11359;3
ACCE;6.586;174.116;8.24563;-1.03430;2.63362;3
AHRS;6.586;174.117;-4.0136;-53.8813;-111.3492;-0.39154;-0.22954;-0.72683;3
GYRO;6.591;174.122;-2.14414;-3.51492;-2.20156;3
ACCE;6.596;174.126;9.05008;-1.13006;2.45166;3
PRES;6.596;174.127;1014.4648;3
MAGN;6.602;174.133;-36.87500;-4.43750;-5.31250;3
GYRO;6.602;174.133;-2.43124;-3.40863;-2.28830;3
ACCE;6.606;174.137;9.78750;-1.00556;2.58574;3
AHRS;6.607;174.137;-3.6160;-58.8365;-114.7166;-0.42822;-0.24166;-0.72476;3
GYRO;6.611;174.142;-2.66215;-3.23636;-2.33839;3
ACCE;6.616;174.147;10.40999;-0.83318;2.71024;3
PRES;6.617;174.147;1014.4526;3
MAGN;6.622;174.152;-36.43750;-5.75000;-3.18750;3
GYRO;6.622;174.153;-2.80754;-2.98347;-2.33351;3
ACCE;6.626;174.156;10.77391;-0.94810;3.11246;3
AHRS;6.626;174.157;-2.7440;-62.9335;-118.3335;-0.45856;-0.24994;-0.72577;3
GYRO;6.631;174.162;-2.87718;-2.65604;-2.28341;3
ACCE;6.636;174.166;10.88883;-1.22583;3.93607;3
PRES;6.636;174.167;1014.4487;3
MAGN;6.641;174.172;-35.81250;-7.25000;-1.12500;3
GYRO;6.642;174.173;-2.87595;-2.31762;-2.20034;3
ACCE;6.646;174.177;11.20486;-1.37906;4.65433;3
AHRS;6.646;174.177;-1.9973;-66.9775;-122.6046;-0.49090;-0.25216;-0.72682;3
GYRO;6.651;174.182;-2.77699;-2.02196;-2.11237;3
ACCE;6.656;174.186;11.51132;-1.45567;5.18105;3
PRES;6.657;174.187;1014.4463;3
MAGN;6.662;174.192;-35.81250;-8.56250;0.81250;3
GYRO;6.662;174.193;-2.56441;-1.78373;-2.07694;3
ACCE;6.666;174.197;11.49217;-1.38864;5.21936;3
AHRS;6.666;174.197;-0.9320;-69.7323;-126.4637;-0.51339;-0.25150;-0.73044;3
GYRO;6.671;174.202;-2.27364;-1.58947;-2.09649;3
ACCE;6.676;174.206;11.34852;-1.24498;4.70221;3
PRES;6.676;174.207;1014.4409;3
MAGN;6.682;174.213;-35.18750;-10.50000;2.25000;3
GYRO;6.682;174.213;-1.97676;-1.43676;-2.14658;3
ACCE;6.686;174.217;11.45386;-1.22583;3.92649;3
AHRS;6.687;174.217;-0.0827;-71.3992;-129.9899;-0.52909;-0.24613;-0.73579;3
GYRO;6.691;174.222;-1.73974;-1.36223;-2.22355;3
ACCE;6.697;174.227;11.66455;-1.24498;3.52426;3
PRES;6.697;174.227;1014.4336;3
MAGN;6.702;174.232;-34.87500;-12.00000;3.31250;3
GYRO;6.702;174.233;-1.58947;-1.34879;-2.33351;3
ACCE;6.707;174.236;11.74117;-1.13964;3.32315;3
AHRS;6.707;174.237;1.5045;-73.0395;-132.7477;-0.54094;-0.24814;-0.73936;3
GYRO;6.711;174.242;-1.51128;-1.36712;-2.46790;3
ACCE;6.717;174.247;11.63582;-0.93853;3.17950;3
PRES;6.717;174.247;1014.4375;3
MAGN;6.723;174.252;-34.25000;-13.50000;4.06250;3
GYRO;6.724;174.253;-1.48807;-1.33657;-2.70613;3
ACCE;6.726;174.257;11.69328;-0.48842;3.23696;3
AHRS;6.727;174.257;3.0436;-74.5700;-135.5791;-0.55265;-0.24847;-0.74242;3
GYRO;6.732;174.262;-1.48807;-1.33657;-2.70613;3
ACCE;6.737;174.266;11.66455;0.03831;3.52426;3
PRES;6.737;174.267;1014.4409;3
MAGN;6.742;174.272;-33.37500;-15.56250;4.37500;3
GYRO;6.742;174.273;-1.39399;-1.10811;-2.80998;3
ACCE;6.748;174.277;11.61667;0.42138;3.86903;3
AHRS;6.749;174.277;5.4219;-75.8963;-137.7802;-0.55961;-0.25602;-0.74530;3
GNSS;6.750;1491901196.780;39.993802;-0.073728;0.000;0.000;22.4;0.0;15;11
GYRO;6.752;174.282;-1.23883;-0.95417;-2.82342;3
GNSS;6.752;1491901196.780;39.993802;-0.073728;0.000;0.000;22.4;0.0;15;11
ACCE;6.757;174.286;11.56878;0.84276;4.07014;3
PRES;6.758;174.287;1014.4414;3
MAGN;6.762;174.292;-32.06250;-17.68750;4.37500;3
GYRO;6.763;174.293;-1.02992;-0.81367;-2.84419;3
ACCE;6.766;174.297;11.48259;1.12049;3.83072;3
AHRS;6.767;174.298;7.7752;-76.5631;-140.0986;-0.56285;-0.26093;-0.75050;3
GYRO;6.771;174.302;-0.83322;-0.71471;-2.88695;3
ACCE;6.776;174.306;11.52090;1.11091;3.49553;3
PRES;6.776;174.307;1014.4443;3
MAGN;6.782;174.313;-30.81250;-19.31250;4.81250;3
GYRO;6.782;174.313;-0.68661;-0.64752;-2.96514;3
ACCE;6.786;174.316;11.53048;1.13006;3.35188;3
AHRS;6.786;174.317;10.6319;-77.2422;-141.9009;-0.56382;-0.27126;-0.75420;3
GYRO;6.791;174.322;-0.59010;-0.60231;-3.06899;3
ACCE;6.796;174.327;11.27190;1.41737;3.37104;3
PRES;6.796;174.327;1014.4395;3
MAGN;6.802;174.332;-29.50000;-21.43750;5.00000;3
GYRO;6.802;174.333;-0.51801;-0.57910;-3.15939;3
ACCE;6.806;174.336;10.66856;2.04944;3.30400;3
AHRS;6.806;174.337;13.2265;-77.4498;-143.5367;-0.56211;-0.27975;-0.75860;3
GYRO;6.811;174.342;-0.44960;-0.56810;-3.19360;3
ACCE;6.816;174.347;10.06522;2.66235;3.06458;3
PRES;6.817;174.347;1014.4399;3
MAGN;6.821;174.352;-28.06250;-23.37500;4.87500;3
GYRO;6.822;174.353;-0.37996;-0.55344;-3.15817;3
ACCE;6.826;174.356;9.62469;3.10289;2.81558;3
AHRS;6.826;174.357;16.6017;-77.7983;-144.9024;-0.55858;-0.29448;-0.76159;3
GYRO;6.831;174.362;-0.31765;-0.52657;-3.06899;3
ACCE;6.836;174.366;9.47146;3.33273;2.63362;3
PRES;6.837;174.367;1014.4409;3
MAGN;6.842;174.372;-26.50000;-24.56250;4.87500;3
GYRO;6.842;174.373;-0.27489;-0.48503;-2.95659;3
ACCE;6.846;174.377;9.45231;3.45723;2.52828;3
AHRS;6.847;174.377;19.8645;-77.7770;-146.1394;-0.55250;-0.30852;-0.76501;3
LIGH;6.847;174.378;3323.0;3
GYRO;6.851;174.382;-0.25045;-0.42150;-2.82831;3
ACCE;6.857;174.386;9.41400;3.67749;2.49955;3
PRES;6.857;174.387;1014.4478;3
MAGN;6.862;174.393;-24.75000;-26.25000;5.06250;3
GYRO;6.862;174.393;-0.23213;-0.32376;-2.67559;3
ACCE;6.866;174.396;9.19373;4.10845;2.40378;3
AHRS;6.866;174.397;23.0768;-77.9854;-147.1822;-0.54748;-0.32329;-0.76606;3
GYRO;6.871;174.402;-0.20892;-0.19670;-2.47645;3
ACCE;6.881;174.412;8.32224;4.75967;2.26970;3
PRES;6.881;174.412;1014.4375;3
MAGN;6.884;174.415;-23.37500;-27.62500;5.06250;3
GYRO;6.885;174.416;-0.19059;-0.06353;-2.21500;3
ACCE;6.887;174.418;7.89129;4.88417;2.22182;3
AHRS;6.888;174.419;26.2489;-77.7950;-148.3621;-0.54019;-0.33673;-0.76810;3
GYRO;6.891;174.422;-0.18937;0.05864;-1.87413;3
ACCE;6.896;174.427;7.35499;4.94163;2.04944;3
PRES;6.897;174.427;1014.4438;3
MAGN;6.902;174.432;-21.37500;-29.00000;5.37500;3
GYRO;6.902;174.433;-0.21747;0.15760;-1.46485;3
ACCE;6.906;174.436;7.33583;4.81713;2.03028;3
AHRS;6.907;174.437;28.3071;-77.5437;-149.0732;-0.53440;-0.34563;-0.76944;3
GYRO;6.911;174.442;-0.26634;0.24190;-1.04091;3
ACCE;6.916;174.446;7.94875;4.55856;2.25055;3
PRES;6.916;174.447;1014.4380;3
SOUN;6.921;869.89;0.02655;62.46
MAGN;6.922;174.452;-19.93750;-30.06250;5.50000;3
GYRO;6.922;174.453;-0.31032;0.32254;-0.68295;3
ACCE;6.926;174.457;8.90643;4.10845;2.66235;3
AHRS;6.927;174.457;30.0579;-76.8381;-149.7274;-0.52628;-0.35282;-0.77251;3
GYRO;6.931;174.462;-0.32498;0.38851;-0.46792;3
ACCE;6.936;174.466;10.01734;3.45723;3.13162;3
PRES;6.936;174.467;1014.4321;3
MAGN;6.941;174.472;-18.93750;-31.25000;5.50000;3
GYRO;6.942;174.473;-0.30665;0.43982;-0.43005;3
ACCE;6.946;174.477;10.95587;2.87304;3.72538;3
AHRS;6.947;174.478;30.7471;-76.1389;-150.4092;-0.52154;-0.35362;-0.77567;3
GYRO;6.951;174.482;-0.24435;0.47770;-0.56566;3
ACCE;6.956;174.486;11.88482;2.22182;4.48195;3
PRES;6.956;174.487;1014.4331;3
MAGN;6.962;174.493;-18.50000;-32.00000;5.37500;3
GYRO;6.962;174.493;-0.13317;0.48625;-0.87232;3
ACCE;6.966;174.496;12.52646;1.65679;4.79798;3
AHRS;6.966;174.497;30.0603;-75.1168;-151.2505;-0.51925;-0.34530;-0.78089;3
GYRO;6.971;174.502;0.03421;0.45082;-1.33779;3
ACCE;6.976;174.506;12.75631;1.33118;4.72137;3
PRES;6.976;174.507;1014.4453;3
MAGN;6.982;174.513;-17.81250;-32.62500;4.81250;3
GYRO;6.982;174.513;0.46670;0.33353;-2.55464;3
ACCE;6.986;174.516;12.89038;1.14922;4.71179;3
AHRS;6.986;174.517;31.0537;-74.2274;-151.9378;-0.51228;-0.34805;-0.78457;3
GYRO;6.991;174.522;0.46670;0.33353;-2.55464;3
ACCE;6.996;174.527;12.62223;1.18752;4.69264;3
PRES;6.996;174.527;1014.4375;3
MAGN;7.001;174.532;-17.06250;-33.06250;4.37500;3
GYRO;7.002;174.533;0.93096;0.12950;-3.88144;3
ACCE;7.006;174.537;11.71243;1.45567;4.37660;3
AHRS;7.007;174.538;32.0641;-73.5511;-152.7401;-0.50706;-0.35058;-0.78712;3
GYRO;7.011;174.542;1.14232;0.02199;-4.45565;3
ACCE;7.016;174.546;10.45787;1.94409;3.94564;3
PRES;7.016;174.547;1014.4385;3
MAGN;7.021;174.552;-15.81250;-34.00000;4.37500;3
GYRO;7.022;174.553;1.32802;-0.07208;-4.90769;3
ACCE;7.026;174.556;9.33739;2.45166;3.62961;3
AHRS;7.026;174.557;36.6154;-73.2811;-153.1754;0.49267;0.37660;0.78449;3
GYRO;7.031;174.562;1.48196;-0.17471;-5.24245;3
ACCE;7.036;174.566;8.40844;3.09331;3.26569;3
PRES;7.036;174.567;1014.4424;3
MAGN;7.042;174.572;-13.81250;-34.87500;5.00000;3
GYRO;7.042;174.573;1.60047;-0.30177;-5.48557;3
ACCE;7.046;174.577;7.67102;3.71580;2.71981;3
AHRS;7.046;174.577;40.6321;-73.1485;-153.8319;0.48117;0.39809;0.78041;3
GYRO;7.051;174.582;1.68599;-0.42394;-5.66639;3
ACCE;7.056;174.586;6.99107;4.12760;2.05901;3
PRES;7.057;174.587;1014.4453;3
MAGN;7.062;174.593;-10.87500;-35.68750;6.00000;3
GYRO;7.062;174.593;1.74952;-0.50335;-5.82399;3
ACCE;7.066;174.597;6.06212;4.51068;1.52271;3
AHRS;7.066;174.597;47.4350;-73.7439;-153.8050;0.46214;0.43789;0.76805;3
GYRO;7.071;174.602;1.79839;-0.54123;-5.95349;3
ACCE;7.076;174.606;5.18105;4.99909;1.46525;3
PRES;7.076;174.607;1014.4468;3
MAGN;7.082;174.613;-7.06250;-36.37500;6.93750;3
GYRO;7.082;174.613;1.83870;-0.57421;-6.02802;3
ACCE;7.086;174.617;4.30956;5.49709;1.69509;3
AHRS;7.087;174.617;53.1421;-75.0590;-153.6867;0.44979;0.46943;0.75268;3
GYRO;7.091;174.622;1.87780;-0.63897;-6.03413;3
ACCE;7.096;174.627;3.41892;5.83228;1.86748;3
PRES;7.096;174.627;1014.4385;3
MAGN;7.101;174.632;-2.62500;-36.93750;8.00000;3
GYRO;7.102;174.633;1.91690;-0.69150;-5.97793;3
ACCE;7.106;174.636;2.42293;6.01423;1.91536;3
AHRS;7.107;174.637;59.9581;-76.4029;-153.1382;0.42983;0.50636;0.73386;3
GYRO;7.111;174.642;1.94622;-0.70494;-5.86553;3
ACCE;7.116;174.646;1.55144;6.11958;1.94409;3
PRES;7.116;174.647;1014.4341;3
MAGN;7.122;174.652;1.87500;-36.93750;9.37500;3
GYRO;7.122;174.653;1.96332;-0.68661;-5.71037;3
ACCE;7.126;174.657;0.99599;6.25365;1.95367;3
AHRS;7.127;174.657;67.0204;-76.6005;-153.1189;0.40191;0.54151;0.71595;3
GYRO;7.131;174.662;1.96576;-0.66096;-5.54055;3
ACCE;7.136;174.667;0.44053;6.49307;1.56102;3
PRES;7.136;174.667;1014.4307;3
MAGN;7.142;174.672;6.87500;-36.00000;10.12500;3
GYRO;7.142;174.673;1.94988;-0.67073;-5.39516;3
ACCE;7.146;174.677;-0.15323;6.60800;1.00556;3
AHRS;7.146;174.677;73.8820;-80.0609;-150.6468;0.38071;0.57541;0.68996;3
GYRO;7.151;174.682;1.92423;-0.68295;-5.30109;3
ACCE;7.156;174.686;-0.65122;6.29196;0.61292;3
PRES;7.157;174.687;1014.4355;3
MAGN;7.162;174.693;11.43750;-35.06250;10.87500;3
GYRO;7.162;174.693;1.90346;-0.72815;-5.28887;3
ACCE;7.166;174.697;-1.05345;5.97593;0.37350;3
AHRS;7.167;174.697;81.3026;-84.0573;-146.7610;0.34832;0.60897;0.66476;3
GYRO;7.171;174.702;1.87658;-0.85155;-5.35973;3
ACCE;7.176;174.707;-1.68552;5.73651;0.30646;3
PRES;7.177;174.707;1014.4302;3
MAGN;7.182;174.712;15.87500;-33.68750;12.37500;3
GYRO;7.182;174.713;1.85703;-1.04458;-5.48801;3
ACCE;7.186;174.716;-2.52828;5.46836;0.68953;3
AHRS;7.186;174.717;87.1068;-117.8798;-114.0255;0.32720;0.63619;0.63499;3
GYRO;7.191;174.722;1.85703;-1.26938;-5.63462;3
ACCE;7.196;174.727;-3.55300;5.29597;1.06303;3
LIGH;7.198;174.728;3186.0;3
PRES;7.198;174.729;1014.4160;3
MAGN;7.202;174.732;19.62500;-31.62500;13.12500;3
GYRO;7.202;174.733;1.87413;-1.58092;-5.75313;3
ACCE;7.206;174.736;-4.96079;5.30555;0.89064;3
AHRS;7.206;174.737;84.4388;116.9630;10.8961;0.28976;0.66182;0.60702;3
GYRO;7.211;174.742;1.91445;-1.91690;-5.79589;3
ACCE;7.216;174.746;-6.21535;5.52582;0.77572;3
PRES;7.216;174.747;1014.4253;3
MAGN;7.222;174.752;23.75000;-29.06250;13.75000;3
GYRO;7.222;174.753;1.97676;-2.13436;-5.73358;3
ACCE;7.226;174.757;-7.07726;5.64074;1.12049;3
AHRS;7.227;174.757;77.5119;110.6790;15.0861;0.26873;0.68261;0.56868;3
GYRO;7.231;174.762;2.07572;-2.20278;-5.56865;3
ACCE;7.236;174.766;-7.58483;5.65032;1.68552;3
PRES;7.236;174.767;1014.4268;3
MAGN;7.242;174.772;27.18750;-25.56250;14.75000;3
GYRO;7.242;174.773;2.23088;-2.13681;-4.94679;3
ACCE;7.246;174.777;-7.83383;5.74608;1.98240;3
AHRS;7.247;174.778;68.3844;103.3377;20.6864;0.22637;0.70089;0.52578;3
GYRO;7.251;174.782;2.45323;-1.96088;-4.94679;3
ACCE;7.256;174.786;-8.41801;6.10043;1.16837;3
PRES;7.256;174.787;1014.4263;3
MAGN;7.262;174.793;30.87500;-22.12500;14.81250;3
GYRO;7.262;174.793;2.90650;-1.62001;-3.94985;3
ACCE;7.266;174.797;-8.86812;6.39731;-0.19154;3
AHRS;7.266;174.797;62.2646;103.4874;17.6473;0.21323;0.71330;0.48248;3
GYRO;7.271;174.802;2.90650;-1.62001;-3.41962;3
ACCE;7.276;174.807;-9.02135;6.55054;-1.42694;3
PRES;7.276;174.807;1014.4209;3
MAGN;7.282;174.812;33.31250;-18.37500;14.62500;3
GYRO;7.282;174.813;3.10564;-1.25350;-2.94315;3
ACCE;7.286;174.816;-9.12670;6.67503;-2.48039;3
AHRS;7.286;174.817;55.8971;103.5096;15.6885;0.19272;0.72688;0.43927;3
GYRO;7.291;174.822;3.09831;-1.08490;-2.50210;3
ACCE;7.296;174.827;-8.99262;6.73250;-3.08373;3
PRES;7.296;174.827;1014.4272;3
MAGN;7.301;174.832;35.43750;-14.87500;14.62500;3
GYRO;7.302;174.833;3.04822;-0.88820;-2.07939;3
GNSS;7.305;1491901195.831;39.993653;-0.074212;118.856;0.000;8.0;0.0;14;11
ACCE;7.308;174.836;-8.67659;6.87615;-3.54342;3
AHRS;7.308;174.837;51.7089;105.6817;11.1506;0.19249;0.73939;0.39871;3
GNSS;7.308;1491901195.831;39.993653;-0.074212;118.856;0.000;8.0;0.0;14;11
GYRO;7.311;174.842;2.96025;-0.55467;-1.64689;3
ACCE;7.316;174.846;-8.12113;7.33583;-4.03184;3
PRES;7.316;174.847;1014.4292;3
MAGN;7.321;174.852;37.06250;-11.68750;14.37500;3
GYRO;7.322;174.853;2.80509;-0.04643;-1.13743;3
ACCE;7.326;174.857;-7.25922;6.61757;-3.99353;3
AHRS;7.327;174.858;47.5844;108.2924;6.5773;0.19336;0.75397;0.35719;3
GYRO;7.331;174.862;2.63894;0.44593;-0.70372;3
ACCE;7.336;174.866;-6.87615;5.88974;-4.13718;3
PRES;7.336;174.867;1014.4292;3
MAGN;7.342;174.872;38.25000;-9.81250;13.75000;3
GYRO;7.342;174.873;2.49355;0.80146;-0.41172;3
ACCE;7.346;174.877;-6.71334;5.68862;-4.48195;3
AHRS;7.346;174.877;45.2441;110.9791;2.7933;0.19932;0.76571;0.32961;3
GYRO;7.351;174.882;2.33717;1.05680;-0.21136;3
ACCE;7.356;174.886;-6.32069;5.55455;-4.21380;3
PRES;7.356;174.887;1014.4380;3
MAGN;7.362;174.893;38.37500;-7.43750;14.06250;3
GYRO;7.362;174.893;2.17590;1.26449;-0.10996;3
ACCE;7.366;174.896;-5.79397;5.21936;-3.43807;3
AHRS;7.366;174.897;43.1240;115.1753;-1.4958;0.20722;0.78250;0.30372;3
GYRO;7.373;174.903;2.03662;1.34146;-0.08919;3
ACCE;7.376;174.907;-5.30555;4.80756;-3.32315;3
PRES;7.377;174.907;1014.4419;3
MAGN;7.382;174.912;38.87500;-6.12500;14.31250;3
GYRO;7.382;174.913;1.91445;1.29626;-0.11484;3
ACCE;7.386;174.916;-5.07571;4.76925;-3.71580;3
AHRS;7.386;174.917;41.8561;118.5866;-4.4058;0.21313;0.79547;0.28855;3
GYRO;7.391;174.922;1.81427;1.19607;-0.15516;3
ACCE;7.396;174.927;-5.06613;4.93206;-3.86903;3
PRES;7.396;174.927;1014.4365;3
MAGN;7.401;174.932;38.87500;-5.37500;15.50000;3
GYRO;7.402;174.933;1.76418;1.10444;-0.18692;3
ACCE;7.406;174.937;-5.03740;4.79798;-3.89776;3
AHRS;7.407;174.937;40.3802;122.0504;-7.1923;0.21836;0.80897;0.27282;3
GYRO;7.411;174.942;1.82038;1.13743;-0.18937;3
ACCE;7.416;174.946;-4.94163;4.69264;-3.48596;3
PRES;7.416;174.947;1014.4404;3
MAGN;7.421;174.952;38.43750;-4.62500;16.81250;3
GYRO;7.422;174.953;2.01341;1.31580;-0.14661;3
ACCE;7.426;174.957;-5.03740;4.85544;-3.24654;3
AHRS;7.426;174.957;39.0734;124.6051;-9.2138;0.22195;0.81926;0.25995;3
GYRO;7.431;174.962;2.30785;1.52350;-0.05742;3
ACCE;7.436;174.966;-5.06613;4.77883;-3.36146;3
PRES;7.436;174.967;1014.4365;3
MAGN;7.442;174.973;37.43750;-3.43750;18.18750;3
GYRO;7.443;174.973;2.64138;1.74341;0.06720;3
ACCE;7.446;174.976;-4.93206;4.60644;-3.95522;3
AHRS;7.446;174.977;37.6005;127.2330;-11.1879;0.22519;0.83005;0.24632;3
GYRO;7.453;174.982;2.93948;1.88757;0.21625;3
ACCE;7.456;174.986;-4.81713;4.59687;-4.91290;3
PRES;7.457;174.987;1014.4238;3
MAGN;7.462;174.993;36.87500;-3.31250;19.62500;3
GYRO;7.463;174.993;3.16062;1.94744;0.37018;3
ACCE;7.466;174.996;-4.60644;4.63517;-6.11958;3
AHRS;7.466;174.997;35.7172;130.9725;-14.1193;0.23271;0.84382;0.22838;3
GYRO;7.471;175.002;3.29989;1.99264;0.49236;3
SOUN;7.471;58.83;0.00180;39.06
ACCE;7.476;175.007;-4.74052;4.76925;-7.22091;3
PRES;7.476;175.007;1014.4253;3
MAGN;7.481;175.012;36.31250;-2.12500;21.37500;3
GYRO;7.482;175.013;3.36098;2.04273;0.56688;3
ACCE;7.486;175.017;-4.75967;4.51068;-7.78594;3
AHRS;7.487;175.017;33.4577;135.6608;-18.0161;0.24614;0.85893;0.20669;3
GYRO;7.491;175.022;3.38664;2.15513;0.59620;3
ACCE;7.496;175.026;-4.39575;3.91691;-7.98706;3
PRES;7.496;175.027;1014.4297;3
MAGN;7.501;175.032;35.87500;-0.75000;22.43750;3
GYRO;7.502;175.033;3.39885;2.28708;0.60598;3
ACCE;7.506;175.036;-4.40533;3.70622;-7.95833;3
AHRS;7.506;175.037;31.0012;139.8728;-21.5506;0.25929;0.87205;0.18480;3
GYRO;7.511;175.042;3.36587;2.41903;0.61697;3
ACCE;7.516;175.046;-4.42448;3.47638;-7.46991;3
PRES;7.516;175.047;1014.4399;3
MAGN;7.521;175.052;34.00000;-2.00000;24.81250;3
GYRO;7.522;175.053;3.18994;2.76600;0.76725;3
ACCE;7.526;175.057;-4.07972;3.21781;-7.23049;3
AHRS;7.526;175.057;27.8414;144.7171;-25.3303;0.27394;0.88649;0.15919;3
GYRO;7.531;175.062;3.18994;2.76600;0.76725;3
ACCE;7.536;175.066;-3.44765;3.12204;-7.10599;3
PRES;7.536;175.067;1014.4429;3
MAGN;7.542;175.073;33.18750;-0.93750;26.43750;3
GYRO;7.543;175.073;3.03356;2.86740;0.89309;3
ACCE;7.546;175.077;-3.03585;3.40934;-7.70933;3
AHRS;7.547;175.077;25.2328;149.1788;-28.2798;0.28611;0.89808;0.14084;3
LIGH;7.547;175.078;2625.0;3
GYRO;7.551;175.082;3.01767;2.72324;0.91385;3
ACCE;7.556;175.086;-3.01669;3.61046;-8.86812;3
PRES;7.557;175.087;1014.4380;3
MAGN;7.562;175.093;31.75000;1.00000;27.43750;3
GYRO;7.563;175.093;3.02134;2.58396;0.90286;3
ACCE;7.566;175.097;-3.17950;3.79242;-9.66300;3
AHRS;7.567;175.097;22.5105;154.1447;-31.3511;0.30032;0.90856;0.12387;3
GYRO;7.571;175.102;2.98469;2.49111;0.86254;3
ACCE;7.576;175.107;-3.23696;3.77326;-9.75877;3
PRES;7.577;175.107;1014.4463;3
MAGN;7.582;175.112;30.31250;1.87500;28.00000;3
GYRO;7.582;175.113;2.87840;2.42269;0.83200;3
ACCE;7.586;175.116;-2.95923;3.32315;-9.80665;3
AHRS;7.586;175.117;19.8957;157.7804;-33.6733;0.31180;0.91544;0.10728;3
GYRO;7.592;175.122;2.71224;2.42636;0.83200;3
ACCE;7.596;175.126;-2.32716;2.72939;-9.66300;3
PRES;7.596;175.127;1014.4487;3
MAGN;7.602;175.132;28.93750;2.93750;29.50000;3
GYRO;7.602;175.133;2.53020;2.53631;0.88575;3
ACCE;7.606;175.136;-1.27372;2.31759;-9.62469;3
AHRS;7.606;175.137;17.1980;161.3707;-35.8282;0.32315;0.92097;0.09117;3
GYRO;7.611;175.142;2.38848;2.69147;1.00304;3
ACCE;7.616;175.146;-0.27773;2.27928;-10.39084;3
PRES;7.616;175.147;1014.4438;3
MAGN;7.621;175.152;27.50000;4.18750;30.81250;3
GYRO;7.622;175.153;2.33473;2.94804;1.12521;3
ACCE;7.626;175.157;0.21069;2.55701;-10.94629;3
AHRS;7.626;175.157;14.7167;164.7662;-37.6575;0.33333;0.92493;0.07773;3
GYRO;7.631;175.162;2.34328;3.40496;1.19119;3
ACCE;7.636;175.166;0.68953;2.75812;-11.07079;3
PRES;7.636;175.167;1014.4487;3
MAGN;7.642;175.173;26.25000;4.81250;31.68750;3
GYRO;7.642;175.173;2.35305;4.02560;1.21073;3
ACCE;7.646;175.177;1.34075;2.63362;-10.74518;3
AHRS;7.647;175.177;12.3718;169.7712;-39.9958;0.34767;0.92723;0.07055;3
GYRO;7.651;175.182;2.33106;4.66335;1.22051;3
ACCE;7.656;175.187;2.04944;2.34632;-10.09395;3
PRES;7.656;175.187;1014.4473;3
MAGN;7.662;175.193;24.81250;5.56250;32.87500;3
GYRO;7.663;175.193;2.28586;5.16059;1.22295;3
ACCE;7.666;175.196;2.77727;1.83875;-9.12670;3
AHRS;7.667;175.197;10.4314;174.3232;-43.4414;0.37228;0.92235;0.06610;3
GYRO;7.671;175.202;2.25531;5.45869;1.19730;3
ACCE;7.677;175.207;3.33273;1.26414;-8.14986;3
PRES;7.677;175.207;1014.4697;3
MAGN;7.682;175.212;22.31250;6.62500;34.62500;3
GYRO;7.682;175.213;2.26509;5.59430;1.14232;3
ACCE;7.686;175.216;4.17549;0.80445;-7.07726;3
AHRS;7.686;175.217;8.2162;-178.5382;-45.3502;0.38364;0.92061;0.07100;3
GYRO;7.692;175.222;2.33106;5.54177;1.07757;3
ACCE;7.696;175.226;5.39174;0.48842;-6.33027;3
PRES;7.697;175.227;1014.4492;3
MAGN;7.702;175.232;19.62500;7.87500;35.75000;3
GYRO;7.702;175.233;2.45690;5.19480;0.95906;3
ACCE;7.706;175.237;6.38773;0.16281;-6.27281;3
AHRS;7.707;175.237;6.0053;-172.2662;-48.2355;-0.40390;-0.91082;-0.07522;3
GYRO;7.712;175.243;2.64016;4.61692;0.72571;3
ACCE;7.716;175.246;6.87615;-0.13408;-6.48350;3
PRES;7.716;175.247;1014.4561;3
MAGN;7.722;175.252;16.50000;9.12500;36.62500;3
GYRO;7.722;175.253;2.84419;3.97918;0.41905;3
ACCE;7.726;175.257;6.85699;-0.38307;-7.07726;3
AHRS;7.727;175.258;2.7093;-163.8796;-49.7380;-0.41327;-0.89945;-0.08019;3
GYRO;7.731;175.262;3.00790;3.40863;0.12706;3
ACCE;7.736;175.266;6.91445;-0.62249;-8.09240;3
PRES;7.736;175.267;1014.4434;3
MAGN;7.743;175.273;13.43750;11.43750;37.37500;3
GYRO;7.743;175.273;3.10320;3.00546;-0.10873;3
ACCE;7.746;175.276;6.75165;-0.57461;-8.66701;3
AHRS;7.746;175.277;-0.1388;-159.5301;-50.7126;-0.42163;-0.88919;-0.07502;3
GYRO;7.751;175.282;3.12763;2.74034;-0.27611;3
ACCE;7.756;175.287;6.46434;-0.63207;-8.88728;3
PRES;7.757;175.287;1014.4526;3
MAGN;7.762;175.292;10.31250;13.25000;38.06250;3
GYRO;7.762;175.293;3.08487;2.60717;-0.35186;3
ACCE;7.766;175.296;6.58884;-1.08218;-9.10754;3
AHRS;7.767;175.297;-3.4714;-154.9411;-49.5526;-0.41488;-0.88317;-0.06403;3
GYRO;7.772;175.302;3.00301;2.64871;-0.35186;3
ACCE;7.778;175.307;7.06768;-1.09176;-8.86812;3
PRES;7.779;175.307;1014.4541;3
MAGN;7.781;175.312;8.43750;15.37500;37.75000;3
GYRO;7.782;175.313;2.88084;2.77333;-0.32498;3
ACCE;7.786;175.317;7.60398;-1.19710;-8.76278;3
AHRS;7.786;175.317;-6.0679;-151.9953;-48.9226;-0.41287;-0.87665;-0.05331;3
GYRO;7.791;175.322;2.88084;2.77333;-0.32498;3
ACCE;7.796;175.326;8.13071;-1.48441;-8.59040;3
PRES;7.797;175.327;1014.4497;3
MAGN;7.802;175.332;5.87500;17.18750;36.81250;3
GYRO;7.802;175.333;2.93337;2.57785;-0.54000;3
ACCE;7.806;175.337;8.62870;-1.43652;-8.51378;3
AHRS;7.808;175.338;-8.6263;-147.8033;-47.0434;-0.40148;-0.87014;-0.04410;3
GYRO;7.811;175.342;2.93948;2.29807;-0.75014;3
ACCE;7.816;175.346;9.05008;-1.86748;-9.27035;3
PRES;7.816;175.347;1014.4507;3
MAGN;7.821;175.352;3.62500;18.87500;36.06250;3
GYRO;7.822;175.353;2.90772;2.01830;-1.03358;3
ACCE;7.826;175.357;9.41400;-2.33674;-10.05565;3
AHRS;7.826;175.357;-10.7252;-144.6470;-45.7906;-0.39520;-0.86284;-0.03558;3
GYRO;7.831;175.362;2.80265;1.81427;-1.34879;3
ACCE;7.836;175.366;9.33739;-2.40378;-10.71645;3
PRES;7.836;175.367;1014.4482;3
MAGN;7.842;175.373;1.43750;20.56250;34.75000;3
GYRO;7.842;175.373;2.60717;1.73608;-1.60047;3
ACCE;7.846;175.376;8.78193;-2.39420;-11.24317;3
AHRS;7.846;175.377;-12.5842;-141.1846;-42.5928;-0.37442;-0.86025;-0.02365;3
GYRO;7.851;175.382;2.35550;1.84115;-1.71164;3
ACCE;7.856;175.387;8.47547;-2.18351;-11.04206;3
PRES;7.856;175.387;1014.4497;3
MAGN;7.861;175.392;-0.56250;22.50000;32.93750;3
GYRO;7.862;175.393;2.10138;2.08183;-1.70187;3
ACCE;7.866;175.396;8.59997;-2.23140;-10.55364;3
AHRS;7.866;175.397;-13.3713;-138.7700;-40.3223;-0.35888;-0.85851;-0.01823;3
GYRO;7.871;175.402;1.89002;2.34450;-1.65789;3
ACCE;7.881;175.412;9.70131;-2.61447;-9.63427;3
PRES;7.881;175.412;1014.4624;3
MAGN;7.885;175.415;-2.93750;23.75000;31.75000;3
GYRO;7.886;175.415;1.73730;2.48989;-1.68110;3
ACCE;7.887;175.418;10.07480;-2.79643;-9.38527;3
AHRS;7.888;175.419;-13.4952;-135.6175;-36.3614;-0.32906;-0.85976;-0.01367;3
GYRO;7.891;175.422;1.62979;2.52287;-1.82527;3
ACCE;7.896;175.427;10.40041;-2.79643;-9.05966;3
LIGH;7.897;175.428;1573.0;3
PRES;7.898;175.429;1014.4668;3
MAGN;7.901;175.432;-4.93750;25.56250;30.56250;3
GYRO;7.902;175.433;1.54182;2.53143;-2.02685;3
ACCE;7.906;175.437;10.25676;-2.61447;-9.07881;3
AHRS;7.907;175.438;-13.3262;-132.8009;-34.7274;-0.31596;-0.85484;-0.01719;3
GYRO;7.911;175.442;1.46363;2.60229;-2.17102;3
SOUN;7.912;62.77;0.00192;39.63
ACCE;7.916;175.447;10.16099;-2.49955;-9.10754;3
PRES;7.916;175.447;1014.4644;3
MAGN;7.922;175.453;-6.68750;26.93750;29.06250;3
GYRO;7.922;175.453;1.40988;2.80265;-2.22355;3
ACCE;7.926;175.456;10.09395;-2.74854;-8.78193;3
AHRS;7.927;175.457;-12.5616;-129.2132;-31.5078;-0.28896;-0.85149;-0.02061;3
GYRO;7.931;175.462;1.37323;3.06777;-2.23332;3
ACCE;7.936;175.466;9.95030;-2.95923;-8.22648;3
PRES;7.937;175.467;1014.4741;3
MAGN;7.942;175.473;-8.93750;27.56250;27.87500;3
GYRO;7.942;175.473;1.33657;3.26935;-2.23088;3
ACCE;7.946;175.476;9.91199;-3.32315;-7.63272;3
AHRS;7.946;175.477;-11.4603;-125.7009;-29.4751;-0.26929;-0.84465;-0.02958;3
GYRO;7.951;175.482;1.29503;3.37686;-2.24310;3
ACCE;7.956;175.487;10.07480;-3.46680;-6.86657;3
PRES;7.956;175.487;1014.4712;3
MAGN;7.962;175.492;-11.12500;27.50000;27.12500;3
GYRO;7.962;175.493;1.25594;3.41962;-2.28708;3
ACCE;7.966;175.497;10.16099;-3.28484;-5.90889;3
AHRS;7.967;175.497;-10.4742;-121.8176;-26.5599;-0.24308;-0.83674;-0.03359;3
GYRO;7.971;175.502;1.24617;3.40008;-2.34328;3
ACCE;7.976;175.506;10.15141;-3.14119;-5.30555;3
PRES;7.977;175.507;1014.4707;3
MAGN;7.981;175.512;-13.93750;27.68750;25.31250;3
GYRO;7.982;175.513;1.28648;3.38664;-2.38237;3
ACCE;7.986;175.516;10.18015;-2.95923;-4.90333;3
AHRS;7.986;175.517;-8.8015;-117.5671;-24.7599;-0.22166;-0.82434;-0.04669;3
GYRO;7.991;175.522;1.37200;3.43062;-2.38360;3
ACCE;7.996;175.526;10.04607;-2.75812;-4.41491;3
PRES;7.997;175.527;1014.4673;3
MAGN;8.002;175.532;-16.87500;27.18750;23.56250;3
GYRO;8.002;175.533;1.48074;3.51003;-2.35305;3
ACCE;8.006;175.537;9.95030;-2.70066;-3.97437;3
AHRS;8.006;175.537;-7.4765;-113.3919;-22.1977;-0.19568;-0.81150;-0.05200;3
GYRO;8.011;175.542;1.60047;3.58578;-2.29685;3
ACCE;8.016;175.546;9.92157;-2.87304;-3.42850;3
PRES;8.016;175.547;1014.4575;3
MAGN;8.022;175.553;-19.37500;26.50000;21.18750;3
GYRO;8.023;175.553;1.73119;3.62487;-2.24065;3
ACCE;8.026;175.557;9.99819;-3.16035;-2.91135;3
AHRS;8.027;175.557;-5.4777;-109.1737;-20.3293;-0.17092;-0.79640;-0.06381;3
GYRO;8.031;175.562;1.86680;3.59189;-2.20522;3
ACCE;8.036;175.566;9.84496;-3.10289;-2.57616;3
PRES;8.036;175.567;1014.4526;3
MAGN;8.042;175.573;-22.06250;25.87500;18.81250;3
GYRO;8.042;175.573;2.13925;3.26569;-2.16124;3
ACCE;8.046;175.577;9.68215;-2.74854;-2.60489;3
AHRS;8.047;175.577;-4.3607;-104.5427;-17.5175;-0.14336;-0.77758;-0.06337;3
GYRO;8.051;175.582;2.13925;3.26569;-2.16124;3
ACCE;8.056;175.587;9.74919;-2.27928;-2.65278;3
PRES;8.056;175.587;1014.4482;3
MAGN;8.062;175.592;-25.00000;25.50000;16.00000;3
GYRO;8.062;175.593;2.31518;2.84052;-2.06228;3
ACCE;8.066;175.596;9.95030;-1.71425;-2.91135;3
AHRS;8.066;175.597;-2.4737;-100.9417;-15.3088;-0.11633;-0.76242;-0.06826;3
GYRO;8.071;175.602;2.33351;2.69025;-2.02196;3
ACCE;8.076;175.606;10.07480;-1.23541;-3.46680;3
PRES;8.077;175.607;1014.4341;3
MAGN;8.082;175.612;-26.93750;24.81250;13.43750;3
GYRO;8.082;175.613;2.30296;2.66704;-1.99997;3
ACCE;8.086;175.616;10.07480;-0.76614;-3.69665;3
AHRS;8.086;175.617;-1.0021;-98.0200;-11.6828;-0.08253;-0.75029;-0.06019;3
GYRO;8.091;175.622;2.21988;2.74889;-1.98409;3
ACCE;8.096;175.626;10.05565;-0.85234;-3.62961;3
PRES;8.097;175.627;1014.4482;3
MAGN;8.101;175.632;-28.31250;24.12500;10.62500;3
GYRO;8.102;175.633;2.09160;2.87718;-1.96821;3
ACCE;8.106;175.637;10.02692;-1.13964;-3.08373;3
AHRS;8.106;175.637;0.9590;-95.2544;-9.4595;-0.05529;-0.73670;-0.06173;3
GYRO;8.111;175.642;1.94988;2.96514;-1.94866;3
ACCE;8.116;175.646;9.94073;-1.21625;-1.97282;3
PRES;8.116;175.647;1014.4507;3
MAGN;8.122;175.653;-30.31250;23.31250;8.00000;3
GYRO;8.122;175.653;1.85337;2.95903;-1.91934;3
ACCE;8.126;175.657;9.92157;-1.03430;-1.22583;3
AHRS;8.127;175.657;2.6002;-92.9760;-5.9025;-0.02173;-0.72489;-0.05187;3
GYRO;8.131;175.662;1.83137;2.91505;-1.87536;3
ACCE;8.137;175.666;10.09395;-0.82361;-0.95768;3
PRES;8.138;175.667;1014.4458;3
MAGN;8.142;175.673;-31.50000;22.31250;5.31250;3
GYRO;8.143;175.673;1.85214;2.90039;-1.83870;3
ACCE;8.146;175.676;10.35253;-0.64165;-0.93853;3
AHRS;8.146;175.677;4.8173;-89.8503;-4.1766;0.00403;-0.70617;-0.05544;3
GYRO;8.151;175.682;1.87780;2.93337;-1.82649;3
ACCE;8.156;175.687;10.60153;-0.48842;-1.00556;3
PRES;8.156;175.687;1014.4434;3
MAGN;8.162;175.692;-32.18750;21.00000;2.06250;3
GYRO;8.162;175.693;1.87658;2.99813;-1.84603;3
ACCE;8.166;175.696;10.63983;-0.39265;-1.19710;3
AHRS;8.166;175.697;6.2391;-87.4641;-1.6625;0.02930;-0.69076;-0.04808;3
GYRO;8.171;175.702;1.84848;3.08731;-1.89002;3
ACCE;8.177;175.707;10.48660;-0.27773;-1.09176;3
PRES;8.178;175.707;1014.4585;3
MAGN;8.181;175.712;-33.06250;19.56250;-1.00000;3
GYRO;8.182;175.713;1.79350;3.16062;-1.93644;3
ACCE;8.186;175.716;10.45787;-0.14365;-0.73741;3
AHRS;8.186;175.717;8.5343;-84.1959;0.3722;0.05738;-0.66836;-0.04748;3
GYRO;8.191;175.722;1.73241;3.19483;-1.97187;3
ACCE;8.196;175.726;10.42914;0.14365;-0.39265;3
PRES;8.196;175.727;1014.4551;3
MAGN;8.202;175.732;-34.00000;18.25000;-3.81250;3
GYRO;8.202;175.733;1.67744;3.21437;-1.99386;3
ACCE;8.206;175.737;10.36211;0.62249;-0.36392;3
AHRS;8.207;175.738;10.3580;-81.6744;3.1090;0.08594;-0.64915;-0.03856;3
GYRO;8.211;175.742;1.62368;3.28279;-2.00364;3
ACCE;8.216;175.746;10.20888;1.15879;-0.28730;3
PRES;8.216;175.747;1014.4453;3
MAGN;8.222;175.753;-34.56250;17.12500;-6.31250;3
GYRO;8.223;175.753;1.55282;3.41718;-2.02807;3
ACCE;8.226;175.756;10.05565;1.14922;0.16281;3
AHRS;8.226;175.757;12.8491;-78.5541;4.2531;0.10990;-0.62545;-0.04225;3
GYRO;8.231;175.762;1.45630;3.53080;-2.09649;3
ACCE;8.236;175.767;9.71088;1.10133;0.88107;3
PRES;8.237;175.767;1014.4580;3
MAGN;8.242;175.772;-34.81250;15.50000;-9.43750;3
GYRO;8.242;175.773;1.36101;3.54424;-2.19545;3
ACCE;8.246;175.777;9.40442;1.38864;1.72383;3
AHRS;8.247;175.777;14.9463;-75.9628;6.4477;0.13667;-0.60345;-0.03596;3
LIGH;8.247;175.778;1283.0;3
GYRO;8.251;175.782;1.29503;3.45750;-2.27242;3
ACCE;8.256;175.787;9.15543;1.87705;1.85790;3
PRES;8.256;175.787;1014.4512;3
MAGN;8.262;175.792;-34.93750;14.06250;-12.06250;3
GYRO;8.262;175.793;1.26816;3.35365;-2.31518;3
ACCE;8.266;175.796;9.11712;2.34632;1.58017;3
AHRS;8.266;175.797;17.8293;-72.1873;7.0213;0.16062;-0.57323;-0.04224;3
GYRO;8.271;175.802;1.24006;3.32922;-2.33839;3
ACCE;8.277;175.806;9.11712;2.71981;1.47483;3
PRES;8.277;175.807;1014.4487;3
MAGN;8.282;175.812;-34.87500;12.43750;-14.56250;3
GYRO;8.283;175.813;1.17042;3.37808;-2.37871;3
ACCE;8.286;175.817;9.02135;2.96881;1.63763;3
AHRS;8.287;175.818;20.4019;-69.3327;8.3527;0.18604;-0.54771;-0.04152;3
GYRO;8.291;175.822;1.05680;3.45261;-2.44590;3
ACCE;8.296;175.826;8.70532;3.15077;1.66636;3
PRES;8.297;175.827;1014.4424;3
MAGN;8.302;175.832;-34.18750;10.62500;-17.06250;3
GYRO;8.302;175.833;0.92729;3.55401;-2.52165;3
ACCE;8.312;175.837;8.20732;3.39019;1.74298;3
AHRS;8.313;175.837;23.4618;-65.5901;8.3009;0.20884;-0.51656;-0.05026;3
GYRO;8.313;175.842;0.80879;3.72017;-2.58152;3
GNSS;8.314;1491901196.839;39.993653;-0.074201;118.849;0.000;8.0;0.0;14;11
GNSS;8.315;1491901196.839;39.993653;-0.074201;118.849;0.000;8.0;0.0;14;11
ACCE;8.317;175.846;7.59441;3.57215;2.01113;3
PRES;8.317;175.847;1014.4434;3
MAGN;8.322;175.853;-33.06250;8.68750;-19.56250;3
GYRO;8.322;175.853;0.58399;4.15266;-2.59129;3
ACCE;8.326;175.856;6.69419;3.83072;2.22182;3
AHRS;8.326;175.857;26.3981;-62.3439;9.1133;0.23479;-0.48682;-0.05164;3
GYRO;8.331;175.862;0.58399;4.15266;-2.59129;3
ACCE;8.336;175.867;5.88016;3.94564;2.63362;3
PRES;8.336;175.867;1014.4487;3
MAGN;8.342;175.872;-31.50000;7.18750;-22.06250;3
GYRO;8.343;175.873;0.35430;4.36158;-2.46545;3
ACCE;8.346;175.876;5.02782;3.99353;3.09331;3
AHRS;8.346;175.877;29.1784;-57.3866;7.9094;0.25247;-0.44829;-0.06210;3
GYRO;8.351;175.882;0.21258;4.25773;-2.38360;3
ACCE;8.356;175.887;4.52025;4.03184;3.70622;3
PRES;8.356;175.887;1014.4468;3
MAGN;8.362;175.892;-29.18750;4.93750;-24.56250;3
GYRO;8.362;175.893;0.06964;3.99995;-2.30907;3
ACCE;8.366;175.897;4.22337;4.19464;4.42448;3
AHRS;8.366;175.897;31.8751;-51.9942;6.8300;0.27147;-0.40603;-0.06866;3
GYRO;8.373;175.904;-0.07330;3.62854;-2.26998;3
ACCE;8.376;175.906;4.10845;4.50110;4.88417;3
PRES;8.376;175.907;1014.4502;3
MAGN;8.381;175.912;-26.93750;3.56250;-27.06250;3
GYRO;8.382;175.913;-0.20403;3.21804;-2.27486;3
ACCE;8.386;175.917;4.13718;4.63517;5.11401;3
AHRS;8.386;175.917;33.9378;-46.3148;4.7220;0.28361;-0.36476;-0.07845;3
GYRO;8.391;175.922;-0.29932;2.83686;-2.31518;3
ACCE;8.396;175.926;4.19464;4.94163;5.02782;3
PRES;8.396;175.927;1014.4482;3
MAGN;8.402;175.932;-24.31250;1.87500;-29.56250;3
GYRO;8.402;175.933;-0.34819;2.55708;-2.36038;3
ACCE;8.406;175.937;3.91691;5.57370;4.57771;3
AHRS;8.406;175.937;35.5516;-40.9784;2.0673;0.29195;-0.32811;-0.09075;3
GYRO;8.411;175.942;-0.37507;2.43857;-2.36405;3
ACCE;8.416;175.946;3.40934;6.01423;4.09887;3
PRES;8.416;175.947;1014.4541;3
MAGN;8.422;175.953;-22.18750;0.68750;-31.56250;3
GYRO;8.422;175.953;-0.42761;2.45323;-2.31518;3
ACCE;8.426;175.956;2.83473;6.13873;3.55300;3
AHRS;8.426;175.957;36.9235;-36.1888;-0.7659;0.29904;-0.29660;-0.10438;3
GYRO;8.431;175.962;-0.53878;2.56075;-2.23332;3
ACCE;8.436;175.967;2.27928;5.93762;3.44765;3
PRES;8.436;175.967;1014.4492;3
MAGN;8.442;175.972;-20.06250;-0.56250;-32.56250;3
GYRO;8.442;175.973;-0.70616;2.69758;-2.13558;3
ACCE;8.446;175.977;1.63763;5.76524;3.83072;3
AHRS;8.447;175.977;38.9469;-31.8741;-3.4384;0.31265;-0.26838;-0.11869;3
GYRO;8.451;175.982;-0.91385;2.78677;-2.04884;3
ACCE;8.456;175.987;1.03430;5.69820;4.53941;3
PRES;8.456;175.987;1014.4390;3
MAGN;8.461;175.992;-18.12500;-0.87500;-33.43750;3
GYRO;8.462;175.993;-1.12766;2.76722;-1.97065;3
SOUN;8.462;59.56;0.00182;39.17
ACCE;8.466;175.996;0.54588;5.55455;5.45878;3
AHRS;8.466;175.997;39.4195;-26.5748;-6.5703;0.31529;-0.23482;-0.12989;3
GYRO;8.471;176.002;-1.33413;2.61084;-1.90834;3
ACCE;8.476;176.006;0.18196;5.47793;6.27281;3
PRES;8.476;176.007;1014.4316;3
MAGN;8.482;176.012;-16.31250;-1.25000;-34.75000;3
GYRO;8.482;176.013;-1.52350;2.33106;-1.87047;3
ACCE;8.486;176.017;0.00000;5.37259;6.80911;3
AHRS;8.487;176.018;39.5610;-20.2016;-10.9335;0.31593;-0.19602;-0.14734;3
GYRO;8.491;176.022;-1.67621;1.98043;-1.85337;3
ACCE;8.496;176.026;0.00000;5.39174;7.29753;3
PRES;8.496;176.027;1014.4263;3
MAGN;8.502;176.033;-14.75000;-1.12500;-35.31250;3
GYRO;8.502;176.033;-1.78250;1.61879;-1.85581;3
ACCE;8.506;176.036;0.01915;5.40132;7.53695;3
AHRS;8.506;176.037;38.5278;-15.3745;-14.1552;0.30891;-0.16560;-0.15906;3
GYRO;8.511;176.042;-1.84970;1.29015;-1.87780;3
ACCE;8.516;176.046;0.23942;5.25767;7.58483;3
PRES;8.516;176.047;1014.4438;3
MAGN;8.522;176.053;-12.68750;-1.43750;-36.50000;3
GYRO;8.523;176.053;-1.88024;1.03725;-1.92300;3
ACCE;8.526;176.057;0.43096;5.01825;7.63272;3
AHRS;8.527;176.057;36.9300;-10.6769;-18.2216;0.29740;-0.13707;-0.17864;3
GYRO;8.531;176.062;-1.88269;0.87232;-1.99142;3
ACCE;8.537;176.067;0.52672;4.82671;7.57525;3
PRES;8.538;176.067;1014.4351;3
MAGN;8.543;176.072;-11.12500;-0.87500;-37.50000;3
GYRO;8.544;176.073;-1.88269;0.76725;-2.07328;3
ACCE;8.546;176.076;0.75657;4.62560;7.46033;3
AHRS;8.547;176.077;35.1036;-7.5233;-21.1594;0.28432;-0.11674;-0.19413;3
GYRO;8.551;176.082;-1.90101;0.70860;-2.15880;3
ACCE;8.556;176.086;0.86191;4.39575;7.20176;3
PRES;8.556;176.087;1014.4370;3
MAGN;8.562;176.092;-10.43750;-0.62500;-38.25000;3
GYRO;8.562;176.093;-1.94011;0.68661;-2.24432;3
ACCE;8.566;176.097;0.71826;3.89776;6.82826;3
AHRS;8.566;176.097;33.1203;-4.9787;-24.2326;0.26967;-0.10047;-0.21310;3
GYRO;8.571;176.102;-2.00730;0.73182;-2.34572;3
ACCE;8.576;176.106;0.37350;3.22738;6.79953;3
PRES;8.576;176.107;1014.4556;3
MAGN;8.582;176.112;-9.50000;-0.06250;-37.93750;3
GYRO;8.582;176.113;-2.22477;1.06413;-2.61573;3
ACCE;8.586;176.117;-0.09577;2.71981;7.18261;3
AHRS;8.586;176.117;31.0155;-2.3858;-27.2595;0.25506;-0.08249;-0.23243;3
GYRO;8.591;176.122;-2.22477;1.06413;-2.61573;3
ACCE;8.596;176.127;-0.83318;2.47082;7.96790;3
LIGH;8.597;176.128;1512.0;3
PRES;8.598;176.129;1014.4551;3
MAGN;8.602;176.133;-8.93750;1.00000;-38.25000;3
GYRO;8.602;176.133;-2.31884;1.35246;-2.80509;3
ACCE;8.606;176.137;-1.72383;2.20267;8.57124;3
AHRS;8.607;176.137;27.8894;0.7081;-31.0429;0.23380;-0.05871;-0.25827;3
GYRO;8.611;176.142;-2.25776;1.37933;-2.84908;3
ACCE;8.616;176.146;-2.29843;1.76213;8.82024;3
PRES;8.617;176.147;1014.4419;3
MAGN;8.622;176.153;-8.87500;2.87500;-37.81250;3
GYRO;8.622;176.153;-2.16491;1.31092;-2.90528;3
ACCE;8.626;176.156;-2.51870;1.12049;9.49062;3
AHRS;8.627;176.157;25.0918;3.8079;-34.3707;0.21699;-0.03316;-0.28135;3
GYRO;8.632;176.162;-2.08672;1.06535;-3.02134;3
ACCE;8.636;176.167;-2.57616;0.60334;10.66856;3
PRES;8.637;176.167;1014.4375;3
MAGN;8.643;176.172;-8.18750;4.06250;-37.81250;3
GYRO;8.644;176.173;-2.05495;0.55344;-3.18261;3
ACCE;8.646;176.176;-2.51870;0.19154;12.01889;3
AHRS;8.647;176.177;21.3703;7.2078;-38.3640;0.19507;-0.00246;-0.31123;3
GYRO;8.651;176.182;-2.05984;-0.20892;-3.34143;3
ACCE;8.656;176.186;-2.28886;-0.07661;12.90954;3
PRES;8.656;176.187;1014.4478;3
MAGN;8.662;176.192;-7.81250;5.50000;-37.50000;3
GYRO;8.663;176.193;-2.03540;-1.07512;-3.48804;3
ACCE;8.666;176.196;-1.80044;-0.00958;13.04361;3
AHRS;8.666;176.197;18.3870;9.0949;-41.8727;0.17672;0.01619;-0.33980;3
GYRO;8.671;176.202;-1.94255;-1.88146;-3.63098;3
ACCE;8.676;176.206;-1.43652;0.52672;12.23916;3
PRES;8.677;176.207;1014.4497;3
MAGN;8.682;176.212;-7.93750;6.68750;-37.81250;3
GYRO;8.682;176.213;-1.81060;-2.48378;-3.74583;3
ACCE;8.686;176.217;-1.10133;0.81403;11.03248;3
AHRS;8.687;176.218;14.5839;8.9225;-45.7335;0.14658;0.02192;-0.37518;3
GYRO;8.691;176.222;-1.67744;-2.80265;-3.81913;3
ACCE;8.696;176.227;-0.58419;0.90022;9.86411;3
PRES;8.697;176.227;1014.4355;3
MAGN;8.702;176.233;-8.68750;7.62500;-37.50000;3
GYRO;8.702;176.233;-1.53083;-2.86129;-3.84723;3
ACCE;8.706;176.236;-0.37350;1.16837;9.00220;3
AHRS;8.706;176.237;11.7271;6.9840;-49.6538;0.11799;0.01218;-0.41126;3
GYRO;8.711;176.242;-1.35856;-2.69269;-3.80569;3
ACCE;8.716;176.246;-0.59376;1.45567;8.82982;3
PRES;8.717;176.247;1014.4590;3
MAGN;8.722;176.253;-10.06250;7.93750;-36.81250;3
GYRO;8.723;176.253;-1.18874;-2.39826;-3.67985;3
ACCE;8.726;176.256;-1.03430;1.64721;9.26077;3
AHRS;8.726;176.257;9.4563;4.3137;-53.8283;0.09043;-0.00384;-0.44803;3
GYRO;8.731;176.262;-1.03603;-2.12581;-3.46361;3
ACCE;8.736;176.267;-1.13006;1.45567;9.64384;3
PRES;8.737;176.267;1014.4512;3
MAGN;8.742;176.272;-12.62500;8.68750;-35.93750;3
GYRO;8.742;176.273;-0.91874;-1.96088;-3.18139;3
ACCE;8.746;176.276;-0.90980;0.96726;9.70131;3
AHRS;8.747;176.277;7.7617;2.4437;-57.3758;0.06957;-0.01382;-0.47756;3
GYRO;8.751;176.282;-0.87109;-1.92667;-2.88206;3
ACCE;8.756;176.286;-0.49799;0.62249;9.43316;3
PRES;8.756;176.287;1014.4390;3
MAGN;8.762;176.292;-14.25000;8.75000;-35.18750;3
GYRO;8.763;176.293;-0.89919;-1.96821;-2.60717;3
ACCE;8.766;176.297;-0.17238;0.60334;9.23204;3
AHRS;8.767;176.298;6.5477;0.9409;-61.0910;0.05335;-0.02196;-0.50697;3
GYRO;8.771;176.302;-0.97372;-2.03296;-2.36283;3
ACCE;8.776;176.306;0.44053;0.61292;9.05008;3
PRES;8.777;176.307;1014.4453;3
MAGN;8.782;176.312;-16.37500;8.18750;-34.00000;3
GYRO;8.783;176.313;-1.06657;-2.11237;-2.18323;3
ACCE;8.786;176.317;0.84276;0.65122;8.76278;3
AHRS;8.787;176.317;5.2910;-0.9841;-63.8670;0.03463;-0.03169;-0.52869;3
GYRO;8.791;176.322;-1.16064;-2.17102;-2.10871;3
ACCE;8.797;176.326;1.22583;0.62249;8.61913;3
PRES;8.798;176.327;1014.4307;3
MAGN;8.802;176.333;-18.18750;8.12500;-32.87500;3
GYRO;8.803;176.333;-1.24128;-2.12581;-2.15147;3
ACCE;8.806;176.336;1.59933;0.46926;8.62870;3
AHRS;8.807;176.337;4.2438;-3.2425;-66.1995;0.01556;-0.04390;-0.54638;3
GYRO;8.813;176.342;-1.29748;-2.01708;-2.27608;3
ACCE;8.816;176.347;1.97282;0.21069;9.00220;3
PRES;8.817;176.347;1014.4302;3
MAGN;8.822;176.352;-19.81250;7.81250;-32.06250;3
GYRO;8.822;176.353;-1.30236;-1.88757;-2.43002;3
ACCE;8.826;176.357;2.11647;-0.01915;9.80665;3
AHRS;8.830;176.357;2.8575;-5.4360;-68.4374;-0.00606;-0.05320;-0.56252;3
GYRO;8.831;176.362;-1.23761;-1.73974;-2.57785;3
ACCE;8.836;176.367;2.06859;-0.27773;10.42914;3
PRES;8.836;176.367;1014.4424;3
MAGN;8.843;176.372;-21.31250;7.31250;-30.87500;3
GYRO;8.844;176.373;-0.96150;-1.56870;-2.73057;3
ACCE;8.846;176.377;1.89621;-0.65122;10.65899;3
AHRS;8.847;176.377;1.6029;-7.7790;-71.3136;-0.02820;-0.06324;-0.58230;3
GYRO;8.851;176.382;-0.96150;-1.56870;-2.73057;3
ACCE;8.856;176.386;1.53229;-0.85234;10.77391;3
PRES;8.857;176.387;1014.4390;3
MAGN;8.862;176.392;-23.00000;6.87500;-30.12500;3
GYRO;8.863;176.393;-0.59987;-1.50273;-2.63772;3
ACCE;8.866;176.397;1.31202;-0.96726;10.86968;3
AHRS;8.867;176.397;0.8481;-9.4527;-74.2776;-0.04387;-0.07014;-0.60216;3
GYRO;8.871;176.402;-0.41050;-1.48318;-2.52532;3
ACCE;8.881;176.412;1.36948;-1.18752;10.89841;3
PRES;8.883;176.412;1014.4409;3
MAGN;8.884;176.415;-24.25000;6.62500;-29.37500;3
GYRO;8.884;176.415;-0.22358;-1.45752;-2.41780;3
ACCE;8.887;176.418;1.53229;-1.31202;11.00375;3
AHRS;8.888;176.418;0.2737;-11.0900;-78.0060;-0.05897;-0.07659;-0.62659;3
GYRO;8.891;176.422;-0.01955;-1.42698;-2.35061;3
ACCE;8.896;176.426;1.85790;-1.43652;11.21444;3
PRES;8.896;176.427;1014.4238;3
MAGN;8.902;176.433;-25.75000;6.06250;-28.50000;3
GYRO;8.902;176.433;0.20892;-1.41599;-2.33961;3
SOUN;8.903;62.94;0.00192;39.65
ACCE;8.906;176.436;2.10690;-1.35033;11.34852;3
AHRS;8.906;176.437;0.3549;-12.5200;-80.1376;-0.06783;-0.08543;-0.64012;3
GYRO;8.911;176.442;0.45571;-1.45508;-2.37749;3
ACCE;8.916;176.447;2.14520;-1.05345;11.60709;3
PRES;8.916;176.447;1014.4370;3
MAGN;8.921;176.452;-26.87500;5.31250;-27.18750;3
GYRO;8.922;176.453;0.69394;-1.58458;-2.45812;3
ACCE;8.926;176.457;2.32716;-0.67995;11.35809;3
AHRS;8.927;176.457;0.5710;-13.8050;-82.8281;-0.07579;-0.09340;-0.65714;3
GYRO;8.931;176.462;0.87109;-1.77395;-2.59740;3
ACCE;8.936;176.467;2.57616;-0.26815;10.30464;3
PRES;8.936;176.467;1014.4287;3
MAGN;8.942;176.472;-27.81250;3.87500;-26.18750;3
GYRO;8.943;176.473;0.93096;-1.94744;-2.79532;3
ACCE;8.946;176.477;2.79643;0.08619;9.19373;3
AHRS;8.946;176.477;1.8107;-15.5212;-84.9400;-0.07962;-0.11016;-0.67051;3
LIGH;8.947;176.478;8074.0;3
GYRO;8.951;176.482;0.84055;-2.09771;-3.03234;3
ACCE;8.956;176.487;2.94008;0.48842;8.49463;3
PRES;8.956;176.487;1014.4307;3
MAGN;8.961;176.492;-29.18750;2.75000;-25.00000;3
GYRO;8.962;176.493;0.62064;-2.24310;-3.24980;3
ACCE;8.966;176.497;2.91135;0.92895;8.31267;3
AHRS;8.966;176.497;3.4595;-17.5791;-87.7701;-0.08438;-0.13076;-0.68809;3
GYRO;8.971;176.502;0.35430;-2.35427;-3.38664;3
ACCE;8.976;176.506;2.70066;1.45567;8.39886;3
PRES;8.976;176.507;1014.4233;3
MAGN;8.982;176.512;-30.37500;1.31250;-23.50000;3
GYRO;8.982;176.513;0.13806;-2.38604;-3.40618;3
ACCE;8.986;176.517;2.40378;1.93451;8.82982;3
AHRS;8.987;176.517;4.9870;-19.8610;-90.4655;-0.09214;-0.15176;-0.70396;3
GYRO;8.991;176.522;0.01466;-2.35305;-3.30356;3
ACCE;8.996;176.526;2.17394;2.28886;8.94474;3
PRES;8.996;176.527;1014.4312;3
MAGN;9.002;176.533;-31.12500;-1.06250;-22.18750;3
GYRO;9.002;176.533;-0.04398;-2.30174;-3.11541;3
ACCE;9.006;176.537;2.36547;2.43251;8.86812;3
AHRS;9.007;176.537;6.9159;-21.7992;-93.7788;-0.09731;-0.17223;-0.72335;3
GYRO;9.011;176.542;-0.07086;-2.19911;-2.90161;3
ACCE;9.016;176.547;2.76770;2.51870;8.70532;3
PRES;9.016;176.547;1014.4214;3
MAGN;9.022;176.552;-31.93750;-3.12500;-21.00000;3
GYRO;9.022;176.553;-0.10873;-2.09527;-2.70125;3
ACCE;9.027;176.556;2.97839;2.52828;9.10754;3
AHRS;9.027;176.557;7.9696;-23.9975;-96.5788;-0.10959;-0.18873;-0.73805;3
GYRO;9.031;176.562;-0.17104;-2.02196;-2.51066;3
ACCE;9.036;176.567;3.18908;2.48039;9.21289;3
PRES;9.036;176.567;1014.4263;3
MAGN;9.041;176.572;-32.87500;-5.00000;-19.68750;3
GYRO;9.042;176.573;-0.23702;-2.02563;-2.34572;3
ACCE;9.046;176.576;3.98395;2.33674;8.90643;3
AHRS;9.046;176.577;9.5853;-25.4715;-99.1985;-0.11448;-0.20444;-0.75213;3
GYRO;9.051;176.582;-0.25779;-1.99386;-2.23943;3
ACCE;9.056;176.586;5.18105;2.27928;9.55765;3
PRES;9.056;176.587;1014.4438;3
MAGN;9.062;176.592;-33.50000;-6.75000;-17.87500;3
GYRO;9.062;176.593;-0.19670;-1.89368;-2.24188;3
ACCE;9.066;176.597;6.39731;2.15478;9.77792;3
AHRS;9.067;176.597;10.3110;-27.3655;-101.2921;-0.12680;-0.21690;-0.76174;3
GYRO;9.071;176.602;-0.06231;-1.78984;-2.39215;3
ACCE;9.076;176.606;7.09641;1.81959;9.62469;3
PRES;9.076;176.607;1014.4434;3
MAGN;9.082;176.613;-33.87500;-8.50000;-16.56250;3
GYRO;9.082;176.613;0.11362;-1.65789;-2.67192;3
ACCE;9.086;176.617;6.70376;1.74298;9.44273;3
AHRS;9.087;176.617;11.2302;-29.3480;-103.6927;-0.13977;-0.23017;-0.77237;3
GYRO;9.091;176.622;0.27733;-1.54915;-2.99080;3
ACCE;9.096;176.626;5.68862;1.86748;9.05008;3
PRES;9.097;176.627;1014.4404;3
MAGN;9.102;176.633;-34.12500;-10.31250;-15.25000;3
GYRO;9.102;176.633;0.38607;-1.51617;-3.33410;3
ACCE;9.106;176.636;4.66391;2.32716;8.88728;3
AHRS;9.106;176.637;12.7503;-30.8062;-106.0493;-0.14649;-0.24429;-0.78317;3
GYRO;9.111;176.642;0.38607;-1.51617;-3.33410;3
ACCE;9.118;176.647;3.96480;2.77727;8.71489;3
PRES;9.118;176.647;1014.4355;3
MAGN;9.122;176.652;-34.37500;-12.18750;-14.37500;3
GYRO;9.122;176.653;0.31154;-1.62979;-3.15206;3
ACCE;9.126;176.656;3.44765;3.24654;8.63828;3
AHRS;9.127;176.657;14.8323;-31.5098;-109.0349;-0.14714;-0.25745;-0.79749;3
GYRO;9.132;176.662;0.23213;-1.74341;-2.99202;3
ACCE;9.136;176.666;3.63919;3.43807;8.14029;3
PRES;9.137;176.667;1014.4399;3
MAGN;9.142;176.672;-34.18750;-14.00000;-13.18750;3
GYRO;9.143;176.673;0.13561;-1.80694;-2.89550;3
ACCE;9.146;176.676;4.67348;3.30400;7.36456;3
AHRS;9.146;176.677;16.8026;-32.6349;-111.5106;-0.15085;-0.27232;-0.80793;3
GYRO;9.152;176.682;0.01588;-1.76540;-2.91749;3
ACCE;9.156;176.686;5.86101;3.22738;7.34541;3
PRES;9.156;176.687;1014.4370;3
MAGN;9.162;176.692;-33.81250;-16.18750;-12.00000;3
GYRO;9.163;176.693;-0.14416;-1.69576;-3.03478;3
ACCE;9.166;176.697;6.25365;3.07416;7.51779;3
AHRS;9.167;176.698;18.8709;-33.7551;-114.2196;-0.15531;-0.28725;-0.81852;3
GYRO;9.171;176.702;-0.33598;-1.66400;-3.16795;3
ACCE;9.177;176.706;6.19619;2.70066;7.41245;3
PRES;9.178;176.707;1014.4321;3
MAGN;9.188;176.713;-33.06250;-18.43750;-10.62500;3
GYRO;9.189;176.713;-0.54123;-1.65056;-3.28035;3
ACCE;9.190;176.716;5.74608;2.26970;7.40287;3
AHRS;9.190;176.717;20.5830;-34.7589;-117.0764;-0.16170;-0.29883;-0.82880;3
GYRO;9.191;176.722;-0.71716;-1.61024;-3.35976;3
ACCE;9.197;176.726;5.24809;2.42293;7.48906;3
PRES;9.198;176.727;1014.4316;3
MAGN;9.202;176.733;-32.31250;-20.50000;-9.87500;3
GYRO;9.202;176.733;-0.83689;-1.55526;-3.39152;3
ACCE;9.206;176.736;4.91290;3.05500;8.09240;3
AHRS;9.206;176.737;21.5074;-35.5245;-120.7810;-0.17278;-0.30257;-0.84155;3
GYRO;9.211;176.742;-0.88209;-1.51372;-3.38297;3
ACCE;9.216;176.747;4.91290;3.46680;8.39886;3
PRES;9.217;176.747;1014.4302;3
MAGN;9.222;176.752;-31.00000;-22.62500;-9.25000;3
GYRO;9.222;176.753;-0.85643;-1.46119;-3.36098;3
ACCE;9.226;176.756;4.95121;3.63919;8.67659;3
AHRS;9.227;176.757;22.8648;-35.8637;-124.4270;-0.17907;-0.30752;-0.85346;3
GYRO;9.232;176.762;-0.78679;-1.41476;-3.32799;3
ACCE;9.236;176.766;5.20978;3.33273;8.60955;3
PRES;9.237;176.767;1014.4346;3
MAGN;9.242;176.772;-29.56250;-24.43750;-8.81250;3
GYRO;9.243;176.773;-0.69761;-1.34146;-3.27057;3
ACCE;9.246;176.777;5.37259;3.22738;8.97347;3
AHRS;9.247;176.777;24.0716;-35.5233;-128.5271;-0.18252;-0.30844;-0.86663;3
GYRO;9.252;176.782;-0.58887;-1.25472;-3.19727;3
ACCE;9.256;176.786;5.43005;3.30400;9.05966;3
PRES;9.256;176.787;1014.4224;3
MAGN;9.262;176.792;-28.12500;-26.50000;-8.50000;3
GYRO;9.263;176.793;-0.45815;-1.20585;-3.13130;3
ACCE;9.266;176.797;5.59285;3.21781;9.03093;3
AHRS;9.267;176.797;25.5033;-35.5128;-132.1058;-0.18652;-0.31285;-0.87624;3
GYRO;9.271;176.802;-0.31887;-1.19241;-3.13252;3
ACCE;9.276;176.806;5.93762;2.74854;9.16500;3
PRES;9.277;176.807;1014.4229;3
MAGN;9.282;176.813;-26.81250;-28.18750;-8.18750;3
GYRO;9.282;176.813;-0.15149;-1.20951;-3.23759;3
ACCE;9.286;176.816;6.43561;2.31759;9.12670;3
AHRS;9.286;176.817;26.4692;-35.1282;-135.9135;-0.19037;-0.31256;-0.88615;3
GYRO;9.291;176.822;0.03787;-1.28770;-3.47216;3
ACCE;9.296;176.827;6.84742;1.98240;8.61913;3
LIGH;9.298;176.828;4335.0;3
PRES;9.299;176.829;1014.4268;3
MAGN;9.302;176.832;-25.12500;-29.37500;-7.87500;3
GYRO;9.302;176.833;0.23335;-1.38911;-3.83379;3
ACCE;9.306;176.837;6.86657;1.85790;7.90087;3
AHRS;9.307;176.837;28.3593;-34.9948;-139.1480;-0.19164;-0.32067;-0.89224;3
GYRO;9.311;176.842;0.39095;-1.45019;-4.27972;3
GNSS;9.314;1491901197.833;39.993654;-0.074195;168.140;0.000;6.0;0.0;14;12
ACCE;9.323;176.847;6.24408;2.24097;7.33583;3
PRES;9.324;176.847;1014.4082;3
MAGN;9.324;176.852;-23.56250;-31.18750;-7.00000;3
GYRO;9.325;176.853;0.45937;-1.45386;-4.70733;3
ACCE;9.326;176.857;4.86502;3.07416;6.65588;3
AHRS;9.327;176.857;29.6450;-35.3581;-143.4102;-0.20223;-0.32358;-0.89890;3
GNSS;9.328;1491901197.833;39.993654;-0.074195;168.140;0.000;6.0;0.0;14;12
GYRO;9.331;176.862;0.42028;-1.45508;-5.00421;3
ACCE;9.336;176.866;3.51469;3.90734;6.04296;3
PRES;9.336;176.867;1014.4175;3
MAGN;9.341;176.872;-22.12500;-34.62500;-7.25000;3
GYRO;9.342;176.873;0.27367;-1.43798;-5.13127;3
ACCE;9.346;176.877;2.72939;4.61602;6.20577;3
AHRS;9.346;176.877;33.0561;-34.7074;-147.8943;-0.19971;-0.34002;-0.90283;3
GYRO;9.351;176.882;0.06475;-1.39766;-5.12760;3
ACCE;9.356;176.886;2.18351;5.12359;6.44519;3
PRES;9.356;176.887;1014.4277;3
MAGN;9.362;176.892;-19.56250;-36.12500;-6.93750;3
GYRO;9.362;176.893;-0.15638;-1.38300;-4.93579;3
ACCE;9.366;176.897;2.11647;5.33428;6.23450;3
AHRS;9.367;176.897;36.4782;-32.4619;-153.6999;-0.19014;-0.35302;-0.90789;3
GYRO;9.373;176.903;-0.34453;-1.39155;-4.93579;3
ACCE;9.376;176.906;2.40378;5.48751;6.38773;3
PRES;9.379;176.907;1014.4194;3
MAGN;9.382;176.913;-16.56250;-37.87500;-6.31250;3
GYRO;9.382;176.913;-0.52046;-1.28648;-4.81117;3
ACCE;9.386;176.916;2.89220;5.31513;6.96234;3
AHRS;9.386;176.917;39.2938;-30.3882;-159.6962;-0.18578;-0.36290;-0.91016;3
GYRO;9.391;176.922;-0.52046;-1.28648;-4.81117;3
ACCE;9.396;176.927;3.49553;4.89375;7.20176;3
PRES;9.397;176.927;1014.4385;3
MAGN;9.402;176.932;-13.18750;-39.25000;-5.56250;3
GYRO;9.402;176.933;-0.38362;-1.12033;-4.99688;3
ACCE;9.406;176.937;3.91691;4.37660;7.49864;3
AHRS;9.407;176.937;40.9697;-27.2821;-166.1732;-0.17838;-0.36421;-0.91366;3
GYRO;9.411;176.942;-0.21014;-1.02503;-5.26077;3
ACCE;9.417;176.947;3.26569;4.38618;7.21134;3
PRES;9.417;176.947;1014.4248;3
MAGN;9.422;176.952;-9.43750;-40.25000;-4.93750;3
GYRO;9.422;176.953;-0.00122;-0.89431;-5.52467;3
ACCE;9.426;176.957;1.75256;4.88417;7.94875;3
AHRS;9.426;176.957;43.0390;-23.7738;-173.3716;0.17055;0.36943;0.91319;3
GYRO;9.431;176.962;0.20769;-0.84666;-5.62607;3
ACCE;9.436;176.966;0.53630;5.59285;7.80510;3
PRES;9.436;176.967;1014.4331;3
MAGN;9.442;176.972;-5.50000;-41.37500;-4.50000;3
GYRO;9.443;176.973;0.38729;-0.81978;-5.52955;3
ACCE;9.446;176.977;-0.05746;6.05254;7.51779;3
AHRS;9.447;176.977;44.4208;-18.4469;178.2277;0.15415;0.37078;0.91278;3
GYRO;9.451;176.982;0.53145;-0.76725;-5.30598;3
SOUN;9.454;61.92;0.00189;39.51
ACCE;9.456;176.986;-0.28730;6.40688;7.20176;3
PRES;9.456;176.987;1014.4229;3
MAGN;9.462;176.992;-1.25000;-42.06250;-4.43750;3
GYRO;9.462;176.993;0.63774;-0.71227;-5.05308;3
ACCE;9.466;176.997;-0.01915;6.30154;6.82826;3
AHRS;9.467;176.997;46.5982;-13.3767;169.6940;0.14182;0.38164;0.90438;3
GYRO;9.471;177.002;0.70127;-0.65485;-4.88204;3
ACCE;9.476;177.007;0.47884;5.83228;6.48350;3
PRES;9.477;177.007;1014.4390;3
MAGN;9.482;177.013;2.93750;-41.87500;-4.56250;3
GYRO;9.483;177.013;0.73793;-0.57544;-4.85149;3
ACCE;9.486;177.017;0.83318;5.31513;6.33985;3
AHRS;9.487;177.017;48.0779;-7.1787;160.7579;0.12432;0.39129;0.89439;3
GYRO;9.491;177.022;0.77213;-0.48625;-4.94312;3
ACCE;9.496;177.027;0.83318;5.01825;6.37815;3
PRES;9.497;177.027;1014.4546;3
MAGN;9.502;177.032;7.25000;-41.81250;-4.56250;3
GYRO;9.502;177.033;0.82955;-0.38607;-5.10561;3
ACCE;9.506;177.036;0.24900;5.16190;6.53138;3
AHRS;9.506;177.037;49.3191;-1.9298;152.8427;0.11282;0.40191;0.88162;3
GYRO;9.511;177.042;0.91263;-0.31521;-5.26444;3
ACCE;9.517;177.047;-0.83318;5.42047;6.55054;3
PRES;9.517;177.047;1014.4419;3
MAGN;9.522;177.052;11.37500;-41.18750;-5.12500;3
GYRO;9.522;177.053;0.99693;-0.29688;-5.33163;3
ACCE;9.526;177.056;-1.96325;5.77481;6.36858;3
AHRS;9.526;177.057;49.3014;3.9966;144.2122;0.09792;0.40641;0.86884;3
GYRO;9.531;177.062;1.07757;-0.28711;-5.27055;3
ACCE;9.536;177.066;-2.38462;6.04296;6.34942;3
PRES;9.536;177.067;1014.4346;3
MAGN;9.542;177.073;15.25000;-39.62500;-4.81250;3
GYRO;9.542;177.073;1.16553;-0.26145;-5.12638;3
ACCE;9.546;177.077;-2.40378;6.10043;6.47392;3
AHRS;9.547;177.077;49.6728;11.2407;134.0709;0.08126;0.41956;0.84762;3
GYRO;9.551;177.082;1.26938;-0.21502;-4.96633;3
ACCE;9.556;177.086;-2.30801;6.33027;7.17303;3
PRES;9.556;177.087;1014.4414;3
MAGN;9.562;177.093;18.87500;-38.12500;-3.87500;3
GYRO;9.562;177.093;1.41354;-0.18692;-4.82461;3
ACCE;9.566;177.097;-2.30801;6.26323;6.89530;3
AHRS;9.566;177.097;48.8472;18.2712;124.7248;0.06130;0.42871;0.82684;3
GYRO;9.571;177.102;1.65789;-0.21014;-4.68411;3
ACCE;9.576;177.106;-2.36547;5.59285;7.21134;3
PRES;9.576;177.107;1014.4331;3
MAGN;9.582;177.113;22.43750;-36.25000;-3.12500;3
GYRO;9.582;177.113;1.92667;-0.11484;-4.62425;3
ACCE;9.586;177.116;-2.66235;4.76925;6.95276;3
AHRS;9.586;177.117;48.3679;24.5651;115.9258;0.04783;0.44227;0.80184;3
GYRO;9.591;177.122;2.19667;-0.04276;-4.66945;3
ACCE;9.596;177.127;-3.26569;4.07014;6.62715;3
PRES;9.596;177.127;1014.4336;3
MAGN;9.603;177.132;25.50000;-33.68750;-2.56250;3
GYRO;9.603;177.133;2.47889;0.04887;-4.75986;3
ACCE;9.607;177.137;-3.98395;3.69665;6.79953;3
AHRS;9.608;177.137;46.7172;29.6706;108.6385;0.03262;0.44842;0.78006;3
GYRO;9.613;177.142;2.77699;0.14661;-4.83561;3
ACCE;9.617;177.146;-4.52025;3.51469;6.87615;3
PRES;9.618;177.147;1014.4302;3
MAGN;9.623;177.152;28.25000;-31.12500;-0.75000;3
GYRO;9.624;177.153;3.10442;0.21380;-4.88692;3
ACCE;9.626;177.156;-5.20978;3.48596;6.90488;3
AHRS;9.626;177.157;46.1986;36.1973;99.5672;0.02258;0.46926;0.74633;3
GYRO;9.633;177.162;3.46361;0.25656;-4.91258;3
ACCE;9.637;177.166;-6.10043;3.50511;6.51223;3
PRES;9.638;177.167;1014.4307;3
MAGN;9.643;177.172;31.12500;-28.68750;0.43750;3
GYRO;9.644;177.173;4.22841;0.35186;-4.83805;3
ACCE;9.648;177.177;-7.00065;3.49553;5.86101;3
AHRS;9.648;177.177;43.4765;42.6732;90.9762;0.00084;0.48295;0.71146;3
LIGH;9.648;177.178;3520.0;3
GYRO;9.653;177.182;4.22841;0.35186;-4.83805;3
ACCE;9.658;177.186;-7.85298;3.40934;5.09486;3
PRES;9.658;177.187;1014.4326;3
MAGN;9.664;177.193;33.68750;-25.37500;1.75000;3
GYRO;9.664;177.193;4.87104;0.49724;-4.50696;3
ACCE;9.668;177.196;-8.62870;3.37104;4.07972;3
AHRS;9.668;177.197;42.8511;50.4615;80.0446;-0.00213;0.51638;0.66078;3
GYRO;9.672;177.202;5.08606;0.57177;-4.24307;3
ACCE;9.676;177.206;-8.74362;3.62961;3.61046;3
PRES;9.676;177.207;1014.4277;3
MAGN;9.682;177.213;35.87500;-22.31250;3.37500;3
GYRO;9.682;177.213;5.18502;0.55100;-3.94375;3
ACCE;9.686;177.216;-8.91601;4.29999;0.43096;3
AHRS;9.686;177.217;40.1380;58.7424;69.5729;-0.01723;0.54896;0.60522;3
GYRO;9.691;177.222;4.88692;0.76236;-3.61021;3
ACCE;9.696;177.227;-9.50019;4.63517;0.07661;3
PRES;9.697;177.227;1014.4453;3
MAGN;9.702;177.232;37.18750;-19.12500;5.31250;3
GYRO;9.702;177.233;4.18931;0.82833;-3.24492;3
ACCE;9.706;177.236;-9.63427;4.62560;-0.50757;3
AHRS;9.706;177.237;39.0231;65.3023;60.1628;-0.01156;0.58100;0.55371;3
GYRO;9.711;177.242;3.50514;0.61942;-2.84419;3
ACCE;9.716;177.246;-9.67257;4.71179;-1.21625;3
PRES;9.717;177.247;1014.4429;3
MAGN;9.722;177.252;38.37500;-15.43750;6.50000;3
GYRO;9.722;177.253;2.86251;0.52290;-2.45568;3
ACCE;9.726;177.257;-9.94073;5.43963;-0.56503;3
AHRS;9.727;177.257;36.6457;72.9451;51.3331;-0.01656;0.61812;0.49908;3
GYRO;9.731;177.262;2.37749;0.54856;-2.06106;3
ACCE;9.736;177.267;-10.38126;5.72693;0.19154;3
PRES;9.736;177.267;1014.4429;3
MAGN;9.742;177.272;39.00000;-12.12500;7.93750;3
GYRO;9.742;177.273;2.09282;0.60720;-1.63590;3
ACCE;9.746;177.277;-10.35253;5.44920;0.77572;3
AHRS;9.746;177.277;34.7873;76.4005;46.4247;-0.01669;0.63495;0.46547;3
GYRO;9.751;177.282;2.00852;0.69272;-1.24983;3
ACCE;9.756;177.286;-9.94073;4.92248;1.49398;3
PRES;9.756;177.287;1014.4351;3
MAGN;9.762;177.293;39.50000;-9.31250;9.12500;3
GYRO;9.762;177.293;2.06595;0.73793;-0.95906;3
ACCE;9.766;177.296;-9.13627;4.21380;2.39420;3
AHRS;9.767;177.297;33.0154;79.5602;42.7739;-0.02038;0.65086;0.43798;3
GYRO;9.771;177.302;2.21988;0.73304;-0.77213;3
ACCE;9.781;177.306;-8.31267;3.52426;2.87304;3
PRES;9.782;177.307;1014.4355;3
MAGN;9.783;177.313;39.43750;-6.93750;9.81250;3
GYRO;9.783;177.313;2.44346;0.74403;-0.68417;3
ACCE;9.786;177.316;-7.69018;3.08373;3.23696;3
AHRS;9.786;177.317;32.4489;82.2104;40.0714;-0.01849;0.66518;0.42045;3
GYRO;9.791;177.322;2.72079;0.84055;-0.66829;3
ACCE;9.796;177.327;-7.08684;2.92093;3.60088;3
PRES;9.796;177.327;1014.4272;3
MAGN;9.802;177.332;39.68750;-5.50000;10.87500;3
GYRO;9.802;177.333;3.03111;0.97983;-0.68295;3
ACCE;9.806;177.337;-6.53138;2.72939;3.54342;3
AHRS;9.807;177.337;31.0683;83.3672;37.9082;-0.01895;0.67095;0.40216;3
GYRO;9.811;177.342;3.33777;1.16797;-0.71349;3
ACCE;9.816;177.346;-5.85143;2.42293;2.92093;3
PRES;9.816;177.347;1014.4316;3
MAGN;9.821;177.352;39.43750;-4.62500;11.62500;3
GYRO;9.822;177.353;3.60288;1.43798;-0.76236;3
ACCE;9.826;177.356;-5.14275;2.34632;1.77171;3
AHRS;9.826;177.357;30.6982;86.8214;34.0812;-0.01036;0.68997;0.37921;3
GYRO;9.831;177.362;3.77393;1.72997;-0.83933;3
ACCE;9.836;177.366;-5.47793;2.89220;-0.93853;3
PRES;9.836;177.367;1014.4326;3
MAGN;9.842;177.372;39.12500;-3.56250;12.62500;3
GYRO;9.842;177.373;3.76415;1.87536;-0.90897;3
ACCE;9.846;177.377;-6.47392;3.61046;-3.34231;3
AHRS;9.846;177.377;29.3730;89.3185;30.5628;-0.00524;0.70341;0.35325;3
GYRO;9.851;177.382;3.52347;1.94011;-0.94562;3
ACCE;9.856;177.386;-7.11557;4.14676;-5.39174;3
PRES;9.856;177.387;1014.4209;3
MAGN;9.862;177.393;38.56250;-2.25000;13.37500;3
GYRO;9.862;177.393;3.08976;2.05984;-0.94318;3
ACCE;9.866;177.397;-7.18261;4.41491;-6.79953;3
AHRS;9.866;177.397;28.2319;94.0253;25.8888;0.00315;0.72864;0.32199;3
GYRO;9.871;177.402;2.49844;2.30541;-0.89675;3
ACCE;9.881;177.412;-6.66546;4.30956;-7.62314;3
PRES;9.881;177.412;1014.4204;3
MAGN;9.884;177.415;37.93750;-0.87500;14.37500;3
GYRO;9.884;177.415;1.07879;3.34754;-0.64507;3
ACCE;9.887;177.417;-6.50265;4.25210;-7.32626;3
AHRS;9.888;177.419;26.7229;101.3707;19.3294;0.01797;0.76663;0.27974;3
GYRO;9.891;177.422;1.07879;3.34754;-0.64507;3
ACCE;9.896;177.427;-6.31112;4.28083;-6.38773;3
PRES;9.896;177.427;1014.4272;3
MAGN;9.901;177.432;37.25000;0.62500;15.87500;3
GYRO;9.902;177.433;0.14050;4.95900;-0.18815;3
ACCE;9.906;177.436;-6.11000;4.37660;-5.66947;3
AHRS;9.906;177.437;25.8337;104.9967;18.3356;0.01115;0.78506;0.26962;3
GYRO;9.911;177.442;0.14050;4.95900;-0.18815;3
ACCE;9.916;177.446;-5.93762;4.37660;-5.59285;3
PRES;9.916;177.447;1014.4346;3
MAGN;9.921;177.452;36.50000;1.93750;17.62500;3
GYRO;9.922;177.453;-0.28222;5.99870;0.52534;3
ACCE;9.926;177.457;-6.18662;4.55856;-6.80911;3
AHRS;9.926;177.457;25.8637;112.1875;16.9037;0.00459;0.81846;0.26363;3
GYRO;9.931;177.462;-0.50580;6.02069;0.83200;3
ACCE;9.936;177.466;-7.00065;5.15232;-7.85298;3
PRES;9.937;177.467;1014.4292;3
MAGN;9.941;177.472;34.81250;2.56250;20.12500;3
GYRO;9.942;177.473;-0.64996;6.01091;1.06291;3
ACCE;9.946;177.477;-7.32626;5.65032;-6.97192;3
AHRS;9.947;177.478;26.4520;118.4934;16.4057;-0.00357;0.84471;0.26563;3
GYRO;9.951;177.482;-0.63286;5.94861;1.23273;3
ACCE;9.956;177.486;-6.53138;5.54497;-5.58328;3
PRES;9.956;177.487;1014.4302;3
MAGN;9.962;177.493;33.18750;2.43750;23.18750;3
GYRO;9.963;177.493;-0.48014;5.75435;1.31703;3
ACCE;9.966;177.497;-5.66947;5.27682;-4.93206;3
AHRS;9.967;177.497;28.0433;126.1418;15.8659;-0.01070;0.87187;0.27459;3
GYRO;9.971;177.502;-0.22969;5.49534;1.34879;3
ACCE;9.977;177.507;-5.49709;4.89375;-4.48195;3
PRES;9.977;177.507;1014.4341;3
MAGN;9.982;177.512;30.81250;2.06250;26.56250;3
GYRO;9.982;177.513;0.12217;5.31941;1.42087;3
ACCE;9.986;177.516;-5.50666;4.32872;-4.70221;3
AHRS;9.986;177.517;29.4372;132.0633;14.5056;-0.00919;0.88974;0.27991;3
GYRO;9.991;177.522;0.55833;5.21679;1.56992;3
ACCE;9.996;177.527;-5.20978;4.32872;-5.08528;3
LIGH;9.998;177.529;3210.0;3
PRES;9.998;177.529;1014.4277;3
MAGN;10.001;177.532;27.93750;1.50000;29.68750;3
GYRO;10.002;177.533;1.02992;5.02253;1.72020;3
SOUN;10.004;51.10;0.00156;37.84
ACCE;10.006;177.537;-4.99909;4.94163;-5.29597;3
AHRS;10.006;177.537;30.4770;138.1600;13.6289;-0.01375;0.90601;0.28466;3
GYRO;10.011;177.542;1.51739;4.75253;1.80816;3
ACCE;10.016;177.546;-4.72137;5.50666;-6.08127;3
PRES;10.017;177.547;1014.4341;3
MAGN;10.021;177.552;24.62500;1.31250;32.62500;3
GYRO;10.022;177.553;1.96699;4.49108;1.82282;3
ACCE;10.027;177.557;-4.24253;5.71735;-7.32626;3
AHRS;10.027;177.557;30.7336;144.7510;10.4518;-0.00380;0.92248;0.27810;3
GYRO;10.031;177.562;2.30052;4.31271;1.76784;3
ACCE;10.036;177.566;-3.47638;5.33428;-8.00621;3
PRES;10.036;177.567;1014.4341;3
MAGN;10.041;177.572;21.81250;1.50000;35.06250;3
GYRO;10.042;177.573;2.50088;4.20520;1.66155;3
ACCE;10.046;177.577;-2.75812;4.40533;-7.70933;3
AHRS;10.047;177.578;30.1426;151.4317;7.2044;0.00524;0.93793;0.26645;3
GYRO;10.051;177.582;2.64627;4.11112;1.58092;3
ACCE;10.056;177.586;-1.62806;4.05099;-8.46590;3
PRES;10.056;177.587;1014.4321;3
MAGN;10.062;177.593;18.50000;2.12500;37.31250;3
GYRO;10.062;177.593;2.73057;4.14167;1.57115;3
ACCE;10.066;177.597;-0.41180;3.61046;-8.83939;3
AHRS;10.066;177.597;28.2479;157.8070;3.3665;0.01899;0.95261;0.24484;3
GYRO;10.071;177.602;2.71957;4.19909;1.54182;3
ACCE;10.076;177.607;0.46926;3.19865;-8.85855;3
PRES;10.076;177.607;1014.4297;3
MAGN;10.081;177.612;15.25000;3.25000;38.43750;3
GYRO;10.082;177.613;2.66459;4.17954;1.44409;3
ACCE;10.086;177.616;1.08218;2.96881;-8.84897;3
AHRS;10.086;177.617;25.7704;164.6490;-0.3708;0.03291;0.96598;0.22058;3
GYRO;10.091;177.622;2.61206;3.96818;1.27671;3
ACCE;10.096;177.627;1.45567;3.07416;-9.17458;3
PRES;10.097;177.627;1014.4268;3
MAGN;10.102;177.632;12.31250;4.37500;39.43750;3
GYRO;10.102;177.633;2.56319;3.65542;1.04214;3
ACCE;10.106;177.636;1.58017;3.09331;-9.92157;3
AHRS;10.106;177.637;23.1779;170.1106;-3.1585;0.04421;0.97512;0.19774;3
GYRO;10.111;177.642;2.50333;3.27546;0.74159;3
ACCE;10.116;177.646;1.51314;2.95923;-11.09952;3
PRES;10.116;177.647;1014.4209;3
MAGN;10.122;177.652;10.06250;5.75000;39.87500;3
GYRO;10.122;177.653;2.44590;2.97614;0.42028;3
ACCE;10.126;177.657;1.48441;2.63362;-12.15297;3
AHRS;10.127;177.658;20.2096;175.9805;-5.6644;0.05476;0.98238;0.17342;3
GYRO;10.131;177.662;2.37993;2.92116;0.11362;3
ACCE;10.136;177.666;1.81002;2.52828;-12.19127;3
PRES;10.136;177.667;1014.4370;3
MAGN;10.142;177.673;7.18750;7.43750;39.43750;3
GYRO;10.142;177.673;2.28464;3.08487;-0.15516;3
ACCE;10.146;177.676;2.31759;2.33674;-12.04762;3
AHRS;10.146;177.677;17.3628;179.4290;-6.6835;0.05837;0.98681;0.15039;3
GYRO;10.151;177.682;2.15880;3.34143;-0.32742;3
ACCE;10.156;177.686;2.67193;2.34632;-11.74117;3
PRES;10.156;177.687;1014.4390;3
MAGN;10.162;177.693;4.50000;9.12500;39.12500;3
GYRO;10.162;177.693;1.73974;3.94375;-0.27000;3
ACCE;10.166;177.696;3.19865;2.37505;-11.44428;3
AHRS;10.167;177.697;14.6091;-176.6540;-6.8975;-0.05594;-0.98989;-0.12860;3
GYRO;10.171;177.702;1.73974;3.94375;-0.27000;3
ACCE;10.177;177.707;3.62003;2.14520;-11.75074;3
PRES;10.178;177.707;1014.4370;3
MAGN;10.182;177.712;2.12500;10.93750;39.25000;3
GYRO;10.182;177.713;1.24006;3.74338;-0.21380;3
ACCE;10.186;177.716;3.96480;2.03986;-12.07635;3
AHRS;10.186;177.717;12.6588;-172.3803;-6.8250;-0.05172;-0.99038;-0.11374;3
GYRO;10.192;177.722;1.08978;3.67252;-0.44715;3
ACCE;10.197;177.726;4.06057;2.68151;-12.96700;3
PRES;10.198;177.727;1014.4380;3
MAGN;10.202;177.732;-0.56250;12.31250;38.31250;3
GYRO;10.202;177.733;0.93096;3.78981;-0.70983;3
ACCE;10.206;177.737;3.62003;3.25611;-13.85764;3
AHRS;10.207;177.737;11.2196;-167.8886;-6.7133;-0.04765;-0.98856;-0.10319;3
GYRO;10.212;177.742;0.68295;4.06348;-0.83444;3
ACCE;10.216;177.746;3.26569;3.58173;-14.32690;3
PRES;10.217;177.747;1014.4438;3
MAGN;10.222;177.752;-3.43750;13.43750;37.87500;3
GYRO;10.222;177.753;0.35064;4.46420;-0.75014;3
ACCE;10.226;177.757;3.08373;3.45723;-14.11621;3
AHRS;10.227;177.757;10.4790;-164.0552;-6.2089;-0.04076;-0.98544;-0.09778;3
GYRO;10.231;177.762;-0.00733;4.92480;-0.50580;3
ACCE;10.236;177.766;3.81157;3.31358;-13.10107;3
PRES;10.237;177.767;1014.4473;3
MAGN;10.242;177.773;-6.50000;13.93750;37.25000;3
GYRO;10.243;177.773;-0.32132;5.24611;-0.26145;3
ACCE;10.246;177.776;4.58729;2.88262;-12.75631;3
AHRS;10.247;177.777;10.5749;-159.5039;-4.6608;-0.02346;-0.97971;-0.09781;3
GYRO;10.252;177.782;-0.55589;5.45747;-0.15394;3
ACCE;10.256;177.787;5.40132;2.32716;-12.47858;3
PRES;10.257;177.787;1014.4473;3
MAGN;10.262;177.793;-9.75000;14.31250;35.87500;3
GYRO;10.263;177.793;-0.70860;5.61507;-0.23335;3
ACCE;10.268;177.796;5.97593;2.02071;-12.00932;3
AHRS;10.269;177.797;11.1156;-153.7803;-5.2428;-0.02239;-0.96935;-0.10455;3
GYRO;10.271;177.802;-0.80512;5.72014;-0.45937;3
ACCE;10.276;177.807;6.09085;1.89621;-11.48259;3
PRES;10.277;177.807;1014.4424;3
MAGN;10.282;177.812;-13.18750;14.25000;34.37500;3
GYRO;10.283;177.813;-0.87109;5.77512;-0.73182;3
ACCE;10.286;177.817;6.15789;2.19309;-10.84095;3
AHRS;10.287;177.817;11.6948;-148.0243;-5.0542;-0.01413;-0.95662;-0.10993;3
GYRO;10.291;177.822;-0.91752;5.76901;-0.95295;3
ACCE;10.296;177.826;6.33985;2.22182;-10.37168;3
PRES;10.297;177.827;1014.4365;3
MAGN;10.302;177.832;-17.12500;13.93750;32.62500;3
GYRO;10.303;177.833;-0.94806;5.74580;-1.08001;3
ACCE;10.306;177.836;6.43561;2.23140;-9.73004;3
AHRS;10.306;177.837;13.1157;-141.2724;-5.6784;-0.00860;-0.93798;-0.12393;3
GYRO;10.312;177.842;-0.95173;5.71526;-1.13132;3
ACCE;10.317;177.846;6.73250;2.45166;-8.93516;3
PRES;10.318;177.847;1014.4292;3
GNSS;10.318;1491901198.838;39.993649;-0.074189;128.696;0.000;6.0;0.0;14;12
MAGN;10.330;177.852;-20.87500;13.00000;30.50000;3
GYRO;10.330;177.853;-0.92485;5.63829;-1.13621;3
ACCE;10.331;177.857;7.26880;2.72939;-8.54251;3
AHRS;10.332;177.857;14.4183;-135.8627;-4.7119;0.00931;-0.92057;-0.13152;3
GYRO;10.332;177.862;-0.87232;5.51856;-1.15942;3
GNSS;10.333;1491901198.838;39.993649;-0.074189;128.696;0.000;6.0;0.0;14;12
ACCE;10.338;177.866;7.64229;3.00712;-8.34140;3
PRES;10.338;177.867;1014.4263;3
MAGN;10.342;177.873;-24.37500;12.31250;28.31250;3
GYRO;10.342;177.873;-0.80512;5.43059;-1.25350;3
ACCE;10.346;177.877;7.79552;3.26569;-7.91044;3
AHRS;10.347;177.877;16.2167;-129.2295;-5.2662;0.01931;-0.89625;-0.14679;3
LIGH;10.347;177.878;1712.0;3
GYRO;10.351;177.882;-0.75136;5.38417;-1.39888;3
ACCE;10.356;177.886;7.69975;3.46680;-7.35499;3
PRES;10.357;177.887;1014.4351;3
MAGN;10.362;177.893;-27.56250;11.37500;25.62500;3
GYRO;10.363;177.893;-0.71960;5.33163;-1.54793;3
ACCE;10.366;177.897;7.55610;3.67749;-6.64630;3
AHRS;10.367;177.897;17.8145;-123.8844;-4.2617;0.04036;-0.87394;-0.15382;3
GYRO;10.373;177.903;-0.70983;5.25588;-1.66278;3
ACCE;10.378;177.907;7.62314;3.75411;-5.88016;3
PRES;10.378;177.907;1014.4307;3
MAGN;10.382;177.912;-30.50000;10.12500;22.68750;3
GYRO;10.383;177.913;-0.72693;5.14593;-1.73364;3
ACCE;10.386;177.917;8.10198;3.84030;-5.09486;3
AHRS;10.386;177.917;19.6906;-118.2456;-4.5455;0.05415;-0.84844;-0.16669;3
GYRO;10.392;177.922;-0.78313;5.02253;-1.78495;3
ACCE;10.397;177.926;8.53294;4.01268;-4.35745;3
PRES;10.397;177.927;1014.4409;3
MAGN;10.402;177.932;-32.75000;9.62500;19.68750;3
GYRO;10.403;177.933;-0.86621;4.89914;-1.84970;3
ACCE;10.406;177.936;8.51378;4.32872;-3.96480;3
AHRS;10.406;177.937;21.8244;-113.0031;-3.7069;0.07794;-0.82177;-0.17531;3
GYRO;10.412;177.942;-0.95173;4.80262;-1.94377;3
ACCE;10.416;177.946;8.51378;4.53941;-2.89220;3
PRES;10.417;177.947;1014.4448;3
MAGN;10.422;177.952;-35.37500;8.37500;16.43750;3
GYRO;10.423;177.953;-1.00182;4.75009;-2.05739;3
ACCE;10.428;177.957;8.50420;4.45322;-1.57060;3
AHRS;10.428;177.957;24.1675;-107.3604;-4.3722;0.09385;-0.79203;-0.19064;3
GYRO;10.431;177.962;-0.95661;4.66579;-2.19301;3
ACCE;10.436;177.966;8.48505;4.25210;-0.44053;3
PRES;10.436;177.967;1014.4346;3
MAGN;10.442;177.973;-37.31250;7.25000;13.06250;3
GYRO;10.442;177.973;-0.53145;4.24674;-2.49844;3
SOUN;10.445;43.49;0.00133;36.44
ACCE;10.446;177.977;8.46590;4.08930;0.25857;3
AHRS;10.447;177.977;26.8496;-101.1525;-5.0883;0.11394;-0.75717;-0.20659;3
GYRO;10.451;177.982;-0.53145;4.24674;-2.62794;3
ACCE;10.456;177.987;8.29351;4.00311;0.56503;3
PRES;10.456;177.987;1014.4341;3
MAGN;10.461;177.992;-39.00000;5.68750;9.93750;3
GYRO;10.462;177.993;0.00244;3.47460;-2.70858;3
ACCE;10.466;177.996;7.99663;4.20422;0.42138;3
AHRS;10.466;177.997;29.6421;-96.5061;-5.6337;0.13467;-0.72877;-0.22225;3
GYRO;10.471;178.002;0.21014;3.06532;-2.75134;3
ACCE;10.476;178.007;7.82425;4.51068;-0.10534;3
PRES;10.476;178.007;1014.4326;3
MAGN;10.482;178.012;-40.06250;3.75000;6.68750;3
GYRO;10.482;178.013;0.35430;2.72324;-2.77699;3
ACCE;10.486;178.016;7.56568;4.97036;-0.85234;3
AHRS;10.486;178.017;32.4201;-92.1110;-5.8290;0.15832;-0.70034;-0.23462;3
GYRO;10.491;178.022;0.43249;2.48744;-2.78188;3
ACCE;10.496;178.026;7.38372;5.13317;-1.93451;3
PRES;10.496;178.027;1014.4287;3
MAGN;10.502;178.032;-40.87500;1.31250;3.62500;3
GYRO;10.502;178.033;0.44960;2.41170;-2.78310;3
ACCE;10.506;178.037;7.07726;5.17148;-2.80600;3
AHRS;10.506;178.037;35.6115;-89.3152;-5.4675;0.18535;-0.67881;-0.24699;3
GYRO;10.512;178.042;0.40073;2.48256;-2.78921;3
ACCE;10.516;178.047;6.60800;5.56412;-3.83072;3
PRES;10.516;178.047;1014.4351;3
MAGN;10.522;178.052;-41.00000;-0.31250;1.06250;3
GYRO;10.522;178.053;0.26145;2.67926;-2.75622;3
ACCE;10.526;178.057;6.02381;6.09085;-4.06057;3
AHRS;10.527;178.058;38.6577;-88.7879;-2.6434;0.22122;-0.66544;-0.24705;3
GYRO;10.531;178.062;0.02443;2.90772;-2.64749;3
WIFI;10.532;173.978;WAP129;20:17:FF:FF:F1:29;-90
WIFI;10.532;173.978;WAP131;20:17:FF:FF:F1:31;-78
WIFI;10.532;178.041;WAP192;20:17:FF:FF:F1:92;-79
WIFI;10.532;173.978;WAP116;20:17:FF:FF:F1:16;-72
WIFI;10.532;178.041;WAP123;20:17:FF:FF:F1:23;-75
WIFI;10.532;169.913;WAP124;20:17:FF:FF:F1:24;-76
WIFI;10.532;173.978;WAP320;20:17:FF:FF:F3:20;-71
WIFI;10.532;173.978;WAP240;20:17:FF:FF:F2:40;-85
WIFI;10.532;169.913;WAP265;20:17:FF:FF:F2:65;-82
WIFI;10.532;173.978;WAP143;20:17:FF:FF:F1:43;-83
WIFI;10.532;178.041;WAP110;20:17:FF:FF:F1:10;-74
WIFI;10.532;169.913;WAP058;20:17:FF:FF:F0:58;-76
WIFI;10.532;178.041;WAP314;20:17:FF:FF:F3:14;-74
WIFI;10.532;178.041;WAP207;20:17:FF:FF:F2:07;-69
WIFI;10.532;169.913;WAP315;20:17:FF:FF:F3:15;-89
WIFI;10.532;178.041;WAP033;20:17:FF:FF:F0:33;-84
WIFI;10.532;178.041;WAP008;20:17:FF:FF:F0:08;-83
WIFI;10.532;169.913;WAP041;20:17:FF:FF:F0:41;-85
WIFI;10.532;169.913;WAP007;20:17:FF:FF:F0:07;-89
WIFI;10.532;169.913;WAP209;20:17:FF:FF:F2:09;-91
WIFI;10.532;169.913;WAP122;20:17:FF:FF:F1:22;-80
WIFI;10.532;169.913;WAP279;20:17:FF:FF:F2:79;-86
WIFI;10.532;173.978;WAP173;20:17:FF:FF:F1:73;-78
WIFI;10.532;178.041;WAP130;20:17:FF:FF:F1:30;-73
WIFI;10.532;178.041;WAP031;20:17:FF:FF:F0:31;-85
WIFI;10.532;178.041;WAP111;20:17:FF:FF:F1:11;-87
WIFI;10.532;178.041;WAP142;20:17:FF:FF:F1:42;-89
WIFI;10.532;178.041;WAP216;20:17:FF:FF:F2:16;-89
ACCE;10.549;178.066;5.33428;6.59842;-3.93607;3
PRES;10.549;178.067;1014.4414;3
MAGN;10.549;178.073;-40.37500;-2.50000;-1.43750;3
GYRO;10.549;178.073;-0.28100;3.11297;-2.47400;3
ACCE;10.549;178.076;4.83629;7.01022;-3.61046;3
AHRS;10.550;178.077;41.8296;-85.7898;-2.4940;0.24762;-0.64135;-0.25782;3
GYRO;10.551;178.082;-0.60476;3.29745;-2.28341;3
ACCE;10.556;178.087;4.66391;7.01980;-2.88262;3
PRES;10.556;178.087;1014.4375;3
MAGN;10.562;178.092;-39.93750;-4.75000;-3.75000;3
GYRO;10.563;178.093;-0.89064;3.41962;-2.11848;3
ACCE;10.566;178.096;4.57771;6.84742;-1.81002;3
AHRS;10.566;178.097;45.2792;-84.4733;0.0092;0.28504;-0.62037;-0.25870;3
GYRO;10.571;178.102;-1.11055;3.44528;-1.97920;3
ACCE;10.576;178.107;4.50110;6.90488;-1.00556;3
PRES;10.576;178.107;1014.4580;3
MAGN;10.581;178.112;-39.37500;-6.50000;-6.37500;3
GYRO;10.582;178.113;-1.26083;3.39763;-1.84359;3
ACCE;10.586;178.116;4.67348;6.98149;-0.40223;3
AHRS;10.586;178.117;47.5216;-79.0654;-2.0067;0.30051;-0.58792;-0.26879;3
GYRO;10.591;178.122;-1.34024;3.34143;-1.71775;3
ACCE;10.596;178.126;4.97994;6.97192;0.04788;3
PRES;10.596;178.127;1014.4355;3
MAGN;10.601;178.132;-38.50000;-8.00000;-8.62500;3
GYRO;10.602;178.133;-1.35856;3.29134;-1.63468;3
ACCE;10.606;178.137;5.05655;7.00065;0.26815;3
AHRS;10.607;178.138;49.7013;-74.3528;-3.2921;0.31896;-0.55771;-0.27461;3
GYRO;10.611;178.142;-1.33779;3.28890;-1.57848;3
ACCE;10.616;178.146;4.75010;7.06768;0.31603;3
PRES;10.616;178.147;1014.4517;3
MAGN;10.622;178.153;-37.50000;-9.31250;-11.12500;3
GYRO;10.622;178.153;-1.30114;3.37686;-1.51495;3
ACCE;10.626;178.156;4.60644;7.00065;0.31603;3
AHRS;10.626;178.157;50.9534;-68.0713;-6.6272;0.32665;-0.52504;-0.28359;3
GYRO;10.631;178.162;-1.29259;3.54302;-1.44531;3
ACCE;10.636;178.166;4.43406;6.84742;0.60334;3
PRES;10.636;178.167;1014.4424;3
MAGN;10.642;178.173;-36.37500;-10.81250;-13.62500;3
GYRO;10.642;178.173;-1.33535;3.72750;-1.39766;3
ACCE;10.646;178.177;4.06057;6.77080;0.80445;3
AHRS;10.646;178.177;52.3128;-62.8678;-8.2157;0.34163;-0.49385;-0.28417;3
GYRO;10.651;178.182;-1.43431;3.87289;-1.39033;3
ACCE;10.656;178.187;3.60088;6.53138;1.25456;3
PRES;10.656;178.187;1014.4209;3
MAGN;10.662;178.192;-34.81250;-11.75000;-16.37500;3
GYRO;10.662;178.193;-1.57970;3.95230;-1.41599;3
ACCE;10.666;178.196;3.11246;6.20577;1.91536;3
AHRS;10.666;178.197;52.8720;-56.1774;-11.6217;0.34806;-0.45920;-0.28852;3
GYRO;10.671;178.202;-1.75318;3.92542;-1.46363;3
ACCE;10.676;178.207;2.75812;6.16746;2.68151;3
PRES;10.676;178.207;1014.4233;3
MAGN;10.681;178.212;-33.12500;-12.68750;-18.87500;3
GYRO;10.682;178.213;-1.92056;3.79347;-1.51495;3
ACCE;10.686;178.217;2.35589;6.30154;3.43807;3
AHRS;10.686;178.217;53.4344;-49.0326;-14.8433;0.35775;-0.42038;-0.28997;3
GYRO;10.691;178.222;-2.03418;3.59800;-1.54915;3
ACCE;10.696;178.227;1.81002;6.60800;4.21380;3
LIGH;10.697;178.228;880.0;3
PRES;10.698;178.229;1014.4370;3
MAGN;10.701;178.232;-30.75000;-12.87500;-21.37500;3
GYRO;10.702;178.233;-2.01097;3.12030;-1.44164;3
ACCE;10.706;178.237;1.26414;6.67503;4.58729;3
AHRS;10.706;178.237;53.0925;-41.0283;-19.5754;0.35919;-0.38009;-0.29677;3
GYRO;10.711;178.242;-2.01097;3.12030;-1.44164;3
ACCE;10.716;178.247;0.94810;6.46434;4.60644;3
PRES;10.717;178.247;1014.4326;3
MAGN;10.722;178.253;-28.56250;-12.87500;-24.18750;3
GYRO;10.722;178.253;-1.82404;2.79532;-1.17164;3
ACCE;10.726;178.256;0.89064;6.13873;4.80756;3
AHRS;10.726;178.257;52.3516;-32.2409;-25.6211;0.35798;-0.33694;-0.31060;3
GYRO;10.731;178.262;-1.79961;2.67437;-1.07879;3
ACCE;10.736;178.266;0.82361;5.98550;5.12359;3
PRES;10.736;178.267;1014.4326;3
MAGN;10.742;178.273;-26.75000;-12.37500;-26.81250;3
GYRO;10.742;178.273;-1.83137;2.53876;-1.03358;3
ACCE;10.746;178.276;0.44053;6.03339;5.00867;3
AHRS;10.747;178.277;51.2364;-26.5815;-29.0025;0.35548;-0.30606;-0.31597;3
GYRO;10.751;178.282;-1.90101;2.45446;-1.00915;3
ACCE;10.756;178.287;0.05746;6.06212;5.05655;3
PRES;10.756;178.287;1014.4365;3
MAGN;10.762;178.292;-24.56250;-11.93750;-28.75000;3
GYRO;10.763;178.293;-1.99020;2.40803;-0.98716;3
ACCE;10.766;178.297;-0.23942;5.90889;5.27682;3
AHRS;10.767;178.297;49.7246;-19.8983;-33.4024;0.35160;-0.26916;-0.32640;3
GYRO;10.771;178.302;-2.08794;2.35550;-0.97494;3
ACCE;10.776;178.307;-0.42138;5.65989;5.80354;3
PRES;10.776;178.307;1014.4360;3
MAGN;10.782;178.312;-22.62500;-11.37500;-30.62500;3
GYRO;10.782;178.313;-2.17590;2.26264;-0.97128;3
ACCE;10.786;178.316;-0.42138;5.28640;6.49307;3
AHRS;10.786;178.317;47.9649;-15.3635;-35.9234;0.34552;-0.24040;-0.33091;3
GYRO;10.791;178.322;-2.23210;2.11359;-0.98594;3
ACCE;10.796;178.326;-0.47884;5.15232;7.16345;3
PRES;10.797;178.327;1014.4321;3
MAGN;10.802;178.332;-20.81250;-10.87500;-32.25000;3
GYRO;10.802;178.333;-2.23332;1.94377;-1.02137;3
ACCE;10.806;178.337;-0.59376;5.17148;7.76679;3
AHRS;10.806;178.337;45.2876;-9.7891;-39.7146;0.33404;-0.20436;-0.34325;3
GYRO;10.811;178.342;-2.18079;1.76296;-1.05924;3
ACCE;10.816;178.346;-0.81403;5.18105;8.08282;3
PRES;10.817;178.347;1014.4390;3
MAGN;10.822;178.353;-19.43750;-10.12500;-33.81250;3
GYRO;10.822;178.353;-2.09527;1.57848;-1.07879;3
ACCE;10.826;178.356;-0.99599;4.96079;8.34140;3
AHRS;10.826;178.357;42.9166;-6.1433;-41.8068;0.32346;-0.17693;-0.34990;3
GYRO;10.831;178.362;-1.99020;1.40255;-1.06657;3
ACCE;10.836;178.366;-1.39821;4.73094;8.52336;3
PRES;10.836;178.367;1014.4253;3
MAGN;10.842;178.373;-17.93750;-9.43750;-34.81250;3
GYRO;10.842;178.373;-1.87902;1.22906;-1.01526;3
ACCE;10.846;178.377;-1.61848;4.60644;8.54251;3
AHRS;10.847;178.377;39.8713;-2.2001;-44.7993;0.30830;-0.14659;-0.36422;3
GYRO;10.851;178.382;-1.77884;1.07634;-0.93951;3
ACCE;10.856;178.387;-1.67594;4.48195;8.36055;3
PRES;10.856;178.387;1014.4219;3
MAGN;10.862;178.392;-17.87500;-6.56250;-36.93750;3
GYRO;10.862;178.393;-1.70798;0.96395;-0.87109;3
ACCE;10.866;178.396;-1.65679;4.36702;8.14986;3
AHRS;10.866;178.397;37.7293;0.1641;-46.2890;0.29784;-0.12584;-0.37151;3
GYRO;10.871;178.402;-1.68599;0.89919;-0.83078;3
ACCE;10.881;178.412;-1.65679;4.20422;7.93917;3
PRES;10.881;178.412;1014.4277;3
MAGN;10.884;178.415;-16.56250;-4.93750;-37.37500;3
GYRO;10.885;178.416;-1.73608;0.87965;-0.80023;3
ACCE;10.888;178.418;-1.57060;4.08930;8.06367;3
AHRS;10.888;178.419;34.8513;2.9983;-48.5382;0.28317;-0.10029;-0.38488;3
GYRO;10.891;178.422;-1.73608;0.87965;-0.80023;3
ACCE;10.897;178.426;-1.33118;3.84030;8.48505;3
PRES;10.897;178.427;1014.4351;3
MAGN;10.901;178.432;-16.00000;-3.81250;-37.81250;3
GYRO;10.902;178.433;-1.76174;0.85765;-0.81978;3
ACCE;10.906;178.437;-1.13006;3.66792;8.88728;3
AHRS;10.906;178.437;33.0971;4.3148;-49.2856;0.27375;-0.08588;-0.38966;3
GYRO;10.911;178.442;-1.74463;0.81978;-0.87354;3
ACCE;10.916;178.446;-1.16837;3.64876;9.19373;3
PRES;10.916;178.447;1014.4282;3
MAGN;10.922;178.453;-14.93750;-2.81250;-38.00000;3
GYRO;10.922;178.453;-1.66888;0.78435;-0.92729;3
ACCE;10.926;178.457;-1.31202;3.73495;9.12670;3
AHRS;10.927;178.457;30.2659;6.0119;-50.6158;0.25732;-0.06568;-0.39972;3
GYRO;10.931;178.462;-1.56137;0.75869;-0.96517;3
ACCE;10.936;178.466;-1.55144;3.77326;8.88728;3
PRES;10.937;178.467;1014.4258;3
MAGN;10.942;178.473;-14.12500;-1.93750;-38.12500;3
GYRO;10.942;178.473;-1.46241;0.72815;-0.97372;3
ACCE;10.946;178.476;-2.03986;3.85945;8.48505;3
AHRS;10.946;178.477;28.3349;7.3101;-51.4704;0.24687;-0.05038;-0.40609;3
GYRO;10.951;178.482;-1.40132;0.68661;-0.93829;3
ACCE;10.956;178.487;-2.78685;4.04141;8.02536;3
PRES;10.956;178.487;1014.4370;3
MAGN;10.962;178.492;-13.31250;-0.93750;-38.56250;3
GYRO;10.963;178.493;-1.40866;0.59987;-0.65851;3
ACCE;10.966;178.496;-3.40934;4.29999;7.51779;3
AHRS;10.966;178.497;26.3051;8.9443;-52.7944;0.23696;-0.03284;-0.41572;3
GYRO;10.971;178.502;-1.40866;0.59987;-0.65851;3
ACCE;10.976;178.506;-3.56257;4.21380;7.22091;3
PRES;10.976;178.507;1014.4297;3
MAGN;10.982;178.512;-12.87500;0.12500;-38.87500;3
GYRO;10.982;178.513;-1.66644;0.39218;-0.24923;3
ACCE;10.986;178.517;-3.60088;4.13718;7.00065;3
AHRS;10.986;178.517;24.5680;9.8735;-53.2543;0.22717;-0.01983;-0.41993;3
GYRO;10.991;178.522;-1.86925;0.19426;-0.11606;3
SOUN;10.995;131.44;0.00401;46.05
ACCE;10.997;178.526;-3.01669;3.52426;7.15387;3
PRES;10.997;178.527;1014.4321;3
MAGN;11.001;178.532;-12.18750;0.81250;-39.31250;3
GYRO;11.002;178.533;-2.07205;-0.05986;-0.07697;3
ACCE;11.006;178.537;-2.46124;3.02627;7.69018;3
AHRS;11.007;178.538;22.9620;11.3012;-53.6875;0.22030;-0.00335;-0.42289;3
GYRO;11.011;178.542;-2.22111;-0.34453;-0.12095;3
ACCE;11.016;178.546;-2.04944;2.86347;8.39886;3
PRES;11.016;178.547;1014.4229;3
MAGN;11.022;178.553;-11.81250;2.00000;-39.56250;3
GYRO;11.022;178.553;-2.27975;-0.63774;-0.19670;3
ACCE;11.026;178.556;-0.74699;1.94409;9.41400;3
AHRS;11.026;178.557;20.5972;11.0858;-53.2319;0.20166;0.00524;-0.42329;3
GYRO;11.031;178.562;-2.23332;-0.90775;-0.33842;3
ACCE;11.036;178.567;0.16281;1.39821;10.63026;3
PRES;11.036;178.567;1014.4219;3
MAGN;11.041;178.572;-11.31250;3.43750;-39.87500;3
GYRO;11.042;178.573;-2.05862;-1.09101;-0.54978;3
ACCE;11.046;178.577;0.42138;1.59933;11.35809;3
AHRS;11.046;178.577;17.5729;9.9071;-52.9025;0.17426;0.00861;-0.42676;3
LIGH;11.047;178.578;3495.0;3
GYRO;11.051;178.582;-1.77517;-1.16920;-0.74892;3
ACCE;11.056;178.587;0.29688;1.83875;11.22402;3
PRES;11.056;178.587;1014.4214;3
MAGN;11.061;178.592;-11.62500;4.81250;-39.75000;3
GYRO;11.063;178.593;-1.45264;-1.13621;-0.87476;3
ACCE;11.066;178.596;0.00000;2.09732;10.46745;3
AHRS;11.066;178.597;15.1023;8.7500;-53.0354;0.15101;0.00917;-0.43234;3
GYRO;11.071;178.602;-1.20340;-1.04947;-0.91263;3
ACCE;11.076;178.606;-0.54588;2.41336;9.16500;3
PRES;11.076;178.607;1014.4326;3
MAGN;11.082;178.612;-11.93750;6.00000;-39.43750;3
GYRO;11.082;178.613;-1.10444;-0.94318;-0.86376;3
ACCE;11.086;178.617;-1.08218;2.64320;7.68060;3
AHRS;11.087;178.618;13.2361;7.1280;-53.5690;0.13051;0.00329;-0.44037;3
GYRO;11.091;178.622;-1.18508;-0.82222;-0.75014;3
ACCE;11.096;178.626;-1.50356;2.74854;6.34942;3
PRES;11.097;178.627;1014.4263;3
MAGN;11.102;178.632;-12.62500;7.06250;-38.75000;3
GYRO;11.102;178.633;-1.43920;-0.70005;-0.61575;3
ACCE;11.106;178.637;-1.74298;2.60489;5.39174;3
AHRS;11.106;178.637;11.7760;6.3037;-54.2321;0.11610;0.00199;-0.44768;3
GYRO;11.111;178.642;-1.83870;-0.59743;-0.49358;3
ACCE;11.116;178.646;-1.27372;1.81002;5.30555;3
PRES;11.117;178.647;1014.4185;3
MAGN;11.122;178.653;-13.50000;8.25000;-37.87500;3
GYRO;11.122;178.653;-2.31151;-0.55222;-0.42394;3
ACCE;11.126;178.656;-0.44053;0.96726;5.95677;3
AHRS;11.126;178.657;10.9873;6.1953;-54.6246;0.10962;0.00393;-0.45147;3
GYRO;11.131;178.662;-2.75012;-0.54734;-0.45326;3
ACCE;11.136;178.667;0.22984;0.46926;6.93361;3
PRES;11.136;178.667;1014.4399;3
MAGN;11.141;178.672;-14.75000;9.00000;-37.43750;3
GYRO;11.142;178.673;-3.07021;-0.54978;-0.56322;3
ACCE;11.147;178.676;1.08218;-0.26815;8.30309;3
AHRS;11.147;178.677;8.3960;5.6529;-54.7020;0.08754;0.01009;-0.45444;3
GYRO;11.151;178.682;-3.24736;-0.58154;-0.74037;3
ACCE;11.157;178.687;1.55144;-0.68953;9.31823;3
PRES;11.157;178.687;1014.4424;3
MAGN;11.162;178.692;-15.37500;10.31250;-36.56250;3
GYRO;11.162;178.693;-3.29134;-0.65118;-0.96883;3
ACCE;11.166;178.697;1.60890;-0.98641;9.98861;3
AHRS;11.167;178.697;4.4606;4.2611;-54.8293;0.05163;0.01507;-0.45848;3
GYRO;11.171;178.702;-3.22659;-0.74281;-1.19607;3
ACCE;11.176;178.706;1.52271;-1.30245;10.22803;3
PRES;11.177;178.707;1014.4395;3
MAGN;11.182;178.712;-15.93750;11.37500;-35.68750;3
GYRO;11.182;178.713;-3.10564;-0.88087;-1.39522;3
ACCE;11.186;178.717;1.23541;-1.57060;10.07480;3
AHRS;11.186;178.717;0.6784;3.5096;-55.6787;0.01953;0.02431;-0.46661;3
GYRO;11.191;178.722;-2.97736;-1.06291;-1.57115;3
ACCE;11.196;178.726;0.99599;-1.83875;9.61511;3
PRES;11.196;178.727;1014.4448;3
MAGN;11.202;178.733;-16.93750;13.43750;-34.81250;3
GYRO;11.202;178.733;-2.87718;-1.22784;-1.70554;3
ACCE;11.206;178.736;0.95768;-2.21224;9.12670;3
AHRS;11.206;178.737;-3.4485;1.8143;-57.1169;-0.01886;0.02828;-0.47820;3
GYRO;11.211;178.742;-2.83564;-1.31458;-1.80327;3
ACCE;11.216;178.746;0.78530;-2.11647;9.06924;3
PRES;11.216;178.747;1014.4390;3
MAGN;11.222;178.753;-17.93750;15.12500;-33.56250;3
GYRO;11.222;178.753;-2.93337;-1.35490;-1.86680;3
ACCE;11.226;178.756;1.07260;-2.83473;8.91601;3
AHRS;11.226;178.757;-6.5836;0.3029;-58.8465;-0.04872;0.03051;-0.49058;3
GYRO;11.231;178.762;-2.93337;-1.35490;-1.86680;3
ACCE;11.236;178.767;1.41737;-3.77326;8.33182;3
PRES;11.236;178.767;1014.4492;3
MAGN;11.241;178.772;-18.81250;17.00000;-31.75000;3
GYRO;11.242;178.773;-3.17650;-1.11055;-1.86558;3
ACCE;11.246;178.777;1.81002;-4.12760;9.09797;3
AHRS;11.247;178.777;-10.3908;-1.8749;-61.1894;-0.08623;0.03206;-0.50553;3
GYRO;11.251;178.782;-3.17650;-0.95051;-1.92789;3
ACCE;11.256;178.786;2.10690;-4.53941;9.68215;3
PRES;11.256;178.787;1014.4380;3
MAGN;11.262;178.792;-20.25000;18.06250;-30.00000;3
GYRO;11.262;178.793;-3.10320;-0.83933;-1.98776;3
ACCE;11.266;178.796;2.42293;-5.00867;10.06522;3
AHRS;11.266;178.797;-13.9089;-3.6389;-63.3959;-0.11953;0.03677;-0.51804;3
GYRO;11.271;178.802;-2.98591;-0.76603;-2.06717;3
ACCE;11.276;178.806;2.44209;-5.36301;10.36211;3
PRES;11.276;178.807;1014.4429;3
MAGN;11.282;178.812;-21.62500;19.12500;-28.68750;3
GYRO;11.283;178.813;-2.82953;-0.73793;-2.15025;3
ACCE;11.286;178.817;2.49955;-5.73651;10.47703;3
AHRS;11.287;178.818;-17.8064;-5.7746;-66.2853;-0.15663;0.04284;-0.53293;3
GYRO;11.291;178.822;-2.66215;-0.75869;-2.24432;3
ACCE;11.296;178.827;2.56658;-6.12916;10.67814;3
PRES;11.297;178.827;1014.4468;3
MAGN;11.302;178.833;-22.62500;19.62500;-27.37500;3
GYRO;11.303;178.833;-2.49600;-0.82345;-2.35672;3
ACCE;11.306;178.836;2.47082;-6.29196;10.94629;3
AHRS;11.306;178.837;-20.7122;-7.6017;-69.1491;-0.18470;0.04810;-0.54719;3
GYRO;11.311;178.842;-2.32373;-0.89309;-2.46545;3
ACCE;11.316;178.846;2.41336;-6.21535;11.31979;3
PRES;11.317;178.847;1014.4487;3
GNSS;11.319;1491901199.835;39.993640;-0.074177;136.507;0.000;6.0;0.0;14;12
MAGN;11.325;178.853;-23.75000;19.75000;-26.06250;3
GYRO;11.325;178.853;-2.13803;-0.99327;-2.55097;3
ACCE;11.326;178.857;2.60489;-6.27281;11.62624;3
GNSS;11.326;1491901199.835;39.993640;-0.074177;136.507;0.000;6.0;0.0;14;12
AHRS;11.328;178.857;-23.6251;-10.0538;-72.8344;-0.21502;0.05204;-0.56442;3
GYRO;11.331;178.862;-1.93644;-1.14110;-2.62306;3
ACCE;11.337;178.867;2.83473;-6.46434;11.81778;3
PRES;11.338;178.867;1014.4438;3
MAGN;11.341;178.872;-25.12500;19.50000;-24.43750;3
GYRO;11.342;178.873;-1.72020;-1.33046;-2.69636;3
ACCE;11.346;178.877;3.14119;-6.67503;12.06678;3
AHRS;11.346;178.877;-25.3456;-12.5761;-76.2230;-0.23753;0.05051;-0.57963;3
GYRO;11.351;178.882;-1.47463;-1.56015;-2.78921;3
ACCE;11.356;178.886;3.53384;-6.75165;12.47858;3
PRES;11.356;178.887;1014.4424;3
MAGN;11.362;178.892;-26.50000;20.00000;-22.81250;3
GYRO;11.363;178.893;-1.18997;-1.83748;-2.91871;3
ACCE;11.366;178.896;3.96480;-6.88572;12.65096;3
AHRS;11.366;178.897;-26.5931;-15.7102;-80.0546;-0.26000;0.04468;-0.59597;3
GYRO;11.373;178.904;-0.88209;-2.18812;-3.10075;3
ACCE;11.376;178.906;4.30956;-7.22091;12.25831;3
PRES;11.376;178.907;1014.4355;3
MAGN;11.381;178.912;-27.75000;19.43750;-21.62500;3
GYRO;11.382;178.913;-0.59743;-2.57907;-3.31700;3
ACCE;11.386;178.917;4.26168;-7.13472;11.71243;3
AHRS;11.386;178.917;-26.9908;-19.6015;-83.8195;-0.28170;0.03042;-0.61047;3
GYRO;11.391;178.922;-0.39584;-2.93948;-3.52958;3
ACCE;11.396;178.927;4.01268;-6.70376;10.50576;3
LIGH;11.398;178.928;8314.0;3
PRES;11.398;178.929;1014.4536;3
MAGN;11.402;178.933;-29.37500;18.43750;-19.75000;3
GYRO;11.403;178.933;-0.29688;-3.17161;-3.65908;3
ACCE;11.406;178.937;3.75411;-6.49307;8.96389;3
AHRS;11.407;178.937;-26.4453;-24.4021;-88.1646;-0.30373;0.00774;-0.62722;3
GYRO;11.411;178.942;-0.26634;-3.16428;-3.69085;3
ACCE;11.416;178.946;3.65834;-6.21535;7.96790;3
PRES;11.416;178.947;1014.4482;3
MAGN;11.422;178.953;-31.56250;17.31250;-17.68750;3
GYRO;11.422;178.953;-0.27733;-2.91994;-3.64564;3
ACCE;11.426;178.957;3.68707;-5.57370;7.97748;3
AHRS;11.426;178.957;-25.1916;-29.6168;-91.8406;-0.32585;-0.02207;-0.63902;3
GYRO;11.431;178.962;-0.30543;-2.57785;-3.52469;3
SOUN;11.436;55.68;0.00170;38.58
ACCE;11.438;178.967;3.75411;-5.11401;8.05409;3
PRES;11.439;178.967;1014.4419;3
MAGN;11.442;178.972;-33.18750;15.56250;-15.93750;3
GYRO;11.442;178.973;-0.34819;-2.28341;-3.32433;3
ACCE;11.446;178.976;3.96480;-4.90333;7.98706;3
AHRS;11.448;178.977;-23.9674;-34.0881;-95.8922;-0.34586;-0.04465;-0.65367;3
GYRO;11.451;178.982;-0.40806;-2.05373;-3.07754;3
ACCE;11.456;178.986;4.32872;-4.71179;7.58483;3
PRES;11.456;178.987;1014.4526;3
MAGN;11.462;178.992;-35.12500;13.37500;-14.12500;3
GYRO;11.463;178.993;-0.47647;-1.87780;-2.83686;3
ACCE;11.466;178.996;4.83629;-4.53941;7.26880;3
AHRS;11.466;178.997;-22.2941;-38.1312;-99.1331;-0.36245;-0.06878;-0.66488;3
GYRO;11.471;179.002;-0.54611;-1.73241;-2.64260;3
ACCE;11.476;179.006;5.43963;-4.50110;7.08684;3
PRES;11.476;179.007;1014.4424;3
MAGN;11.482;179.012;-37.12500;11.62500;-11.62500;3
GYRO;11.482;179.013;-0.62308;-1.63468;-2.52410;3
ACCE;11.486;179.017;6.02381;-4.48195;7.18261;3
AHRS;11.487;179.018;-21.1501;-40.9676;-102.1731;-0.37565;-0.08231;-0.67618;3
GYRO;11.491;179.022;-0.70127;-1.60169;-2.48989;3
ACCE;11.496;179.026;6.44519;-4.39575;6.84742;3
PRES;11.496;179.027;1014.4536;3
MAGN;11.502;179.033;-38.37500;9.75000;-9.87500;3
GYRO;11.503;179.033;-0.81856;-1.56626;-2.60717;3
ACCE;11.506;179.036;6.68461;-4.08930;6.87615;3
AHRS;11.506;179.037;-19.9423;-43.8490;-104.5950;-0.38919;-0.09781;-0.68335;3
GYRO;11.511;179.042;-0.81856;-1.56626;-2.60717;3
ACCE;11.516;179.046;6.92403;-3.84030;6.87615;3
PRES;11.516;179.047;1014.4473;3
MAGN;11.522;179.053;-39.12500;8.18750;-8.87500;3
GYRO;11.522;179.053;-0.86621;-1.56870;-2.78310;3
ACCE;11.526;179.056;7.02938;-3.49553;6.36858;3
AHRS;11.526;179.057;-18.7572;-46.6066;-107.7163;-0.40347;-0.10934;-0.69375;3
GYRO;11.531;179.062;-0.85643;-1.48929;-2.83441;3
ACCE;11.536;179.067;7.04853;-3.39977;5.97593;3
PRES;11.536;179.067;1014.4370;3
MAGN;11.542;179.072;-39.93750;6.87500;-7.50000;3
GYRO;11.542;179.073;-0.84422;-1.36345;-2.85763;3
ACCE;11.546;179.076;7.10599;-3.51469;5.99508;3
AHRS;11.546;179.077;-17.3732;-49.2542;-110.2028;-0.41640;-0.12307;-0.70100;3
GYRO;11.551;179.082;-0.84177;-1.23639;-2.87229;3
ACCE;11.556;179.087;7.24964;-3.59130;6.30154;3
PRES;11.556;179.087;1014.4468;3
MAGN;11.562;179.092;-40.43750;4.93750;-6.50000;3
GYRO;11.563;179.093;-0.84055;-1.14110;-2.88328;3
ACCE;11.566;179.097;7.35499;-3.57215;6.65588;3
AHRS;11.567;179.098;-15.8543;-51.5699;-113.2413;-0.42809;-0.13334;-0.71171;3
GYRO;11.571;179.102;-0.83811;-1.08856;-2.88939;3
ACCE;11.576;179.106;7.44118;-3.38061;7.09641;3
PRES;11.576;179.107;1014.4487;3
MAGN;11.581;179.112;-40.81250;3.31250;-5.62500;3
GYRO;11.582;179.113;-0.83078;-1.09223;-2.87718;3
ACCE;11.586;179.117;7.43160;-2.95923;7.13472;3
AHRS;11.586;179.117;-14.0590;-53.6943;-115.7190;-0.43762;-0.14599;-0.72040;3
GYRO;11.591;179.122;-0.79168;-1.10933;-2.83930;3
ACCE;11.596;179.126;7.57525;-2.62405;7.07726;3
PRES;11.596;179.127;1014.4360;3
MAGN;11.602;179.133;-41.18750;1.25000;-5.12500;3
GYRO;11.602;179.133;-0.70372;-1.10322;-2.80021;3
ACCE;11.606;179.136;7.83383;-2.30801;7.37414;3
AHRS;11.606;179.137;-12.0924;-55.0754;-118.3786;-0.44271;-0.15528;-0.73238;3
GYRO;11.611;179.142;-0.57299;-1.11177;-2.77944;3
ACCE;11.616;179.147;8.08282;-1.91536;7.54652;3
PRES;11.617;179.147;1014.4375;3
MAGN;11.622;179.152;-41.00000;-1.25000;-3.68750;3
GYRO;11.622;179.153;-0.39584;-1.14110;-2.76600;3
ACCE;11.626;179.156;8.37971;-1.67594;7.97748;3
AHRS;11.626;179.157;-10.2151;-56.8300;-120.3954;-0.45020;-0.16762;-0.73912;3
GYRO;11.631;179.162;-0.17715;-1.21318;-2.76600;3
ACCE;11.636;179.167;8.55209;-1.51314;8.25521;3
PRES;11.637;179.167;1014.4395;3
MAGN;11.642;179.172;-40.81250;-3.31250;-2.75000;3
GYRO;11.642;179.173;0.08186;-1.32924;-2.77333;3
ACCE;11.646;179.177;8.59997;-1.45567;8.44674;3
AHRS;11.647;179.177;-7.7717;-57.6863;-122.0670;-0.44984;-0.18116;-0.74877;3
GYRO;11.651;179.182;0.38118;-1.44775;-2.78310;3
ACCE;11.656;179.186;8.42759;-1.15879;8.27436;3
PRES;11.656;179.187;1014.4487;3
MAGN;11.661;179.192;-40.50000;-5.37500;-2.00000;3
GYRO;11.662;179.193;0.70616;-1.54549;-2.77088;3
ACCE;11.666;179.197;8.32224;-0.86191;7.71891;3
AHRS;11.666;179.197;-5.2393;-59.5097;-123.2961;-0.45515;-0.20052;-0.75245;3
GYRO;11.671;179.202;1.02748;-1.60047;-2.70613;3
ACCE;11.676;179.206;8.41801;-0.72784;7.20176;3
PRES;11.676;179.207;1014.4341;3
MAGN;11.682;179.212;-39.62500;-7.62500;-1.00000;3
GYRO;11.682;179.213;1.30725;-1.62490;-2.60351;3
ACCE;11.686;179.217;8.67659;-0.62249;6.71334;3
AHRS;11.686;179.217;-2.1889;-60.4422;-123.7822;-0.45167;-0.22255;-0.75750;3
GYRO;11.691;179.222;1.51006;-1.64934;-2.51799;3
ACCE;11.696;179.226;8.98304;-0.37350;6.05254;3
PRES;11.696;179.227;1014.4272;3
MAGN;11.702;179.233;-38.87500;-9.43750;0.93750;3
GYRO;11.702;179.233;1.63712;-1.67377;-2.47156;3
ACCE;11.706;179.236;9.33739;-0.22027;5.40132;3
AHRS;11.706;179.237;0.9172;-62.4487;-123.5336;-0.45346;-0.25125;-0.75534;3
GYRO;11.711;179.242;1.69576;-1.69088;-2.47156;3
ACCE;11.716;179.247;9.80665;-0.18196;4.97994;3
PRES;11.717;179.247;1014.4214;3
MAGN;11.722;179.252;-38.12500;-11.06250;2.00000;3
GYRO;11.722;179.253;1.69454;-1.71531;-2.53631;3
ACCE;11.726;179.257;10.15141;-0.14365;4.52025;3
AHRS;11.726;179.257;3.8821;-64.1795;-123.1821;-0.45335;-0.27784;-0.75332;3
GYRO;11.731;179.262;1.64811;-1.76784;-2.68292;3
ACCE;11.736;179.267;10.24718;0.00958;4.17549;3
PRES;11.736;179.267;1014.4258;3
MAGN;11.741;179.272;-37.37500;-13.00000;3.75000;3
GYRO;11.742;179.273;1.57115;-1.82038;-2.88206;3
ACCE;11.746;179.277;10.10353;0.27773;3.89776;3
AHRS;11.746;179.277;7.1334;-66.3339;-122.3388;-0.45323;-0.30892;-0.74831;3
LIGH;11.747;179.278;3372.0;3
GYRO;11.751;179.282;1.48074;-1.85703;-3.08609;3
ACCE;11.756;179.286;9.84496;0.65122;3.67749;3
PRES;11.756;179.287;1014.4409;3
MAGN;11.762;179.292;-36.06250;-14.68750;6.00000;3
GYRO;11.762;179.293;1.27426;-1.81427;-3.39275;3
ACCE;11.766;179.297;9.63427;0.98641;3.58173;3
AHRS;11.766;179.297;10.1324;-68.6449;-122.2481;-0.45660;-0.33509;-0.74441;3
GYRO;11.771;179.302;1.27426;-1.81427;-3.39275;3
ACCE;11.776;179.306;9.33739;1.37906;3.60088;3
PRES;11.776;179.307;1014.4536;3
MAGN;11.782;179.313;-35.18750;-16.31250;7.93750;3
GYRO;11.782;179.313;1.09589;-1.67866;-3.54913;3
ACCE;11.786;179.316;9.22246;1.82917;3.69665;3
AHRS;11.786;179.317;14.0278;-70.8905;-121.8447;-0.45469;-0.36667;-0.74108;3
GYRO;11.791;179.322;1.05069;-1.65422;-3.57845;3
ACCE;11.796;179.326;9.34696;2.21224;3.88818;3
PRES;11.797;179.327;1014.4502;3
MAGN;11.802;179.333;-34.00000;-18.12500;9.12500;3
GYRO;11.802;179.333;1.05191;-1.64689;-3.62121;3
ACCE;11.806;179.337;9.34696;2.57616;3.82115;3
AHRS;11.807;179.337;17.8647;-72.6990;-122.1324;-0.45193;-0.39272;-0.74086;3
GYRO;11.811;179.342;1.09101;-1.62979;-3.69085;3
ACCE;11.816;179.347;9.43316;2.84431;3.75411;3
PRES;11.816;179.347;1014.4536;3
MAGN;11.821;179.352;-32.43750;-20.37500;11.06250;3
GYRO;11.822;179.353;1.14476;-1.63956;-3.79103;3
ACCE;11.826;179.356;9.55765;2.94008;3.79242;3
AHRS;11.826;179.357;21.7145;-74.6462;-121.7471;-0.44725;-0.42068;-0.73782;3
GYRO;11.831;179.362;1.19363;-1.70554;-3.94497;3
ACCE;11.836;179.366;9.42358;2.91135;3.71580;3
PRES;11.836;179.367;1014.4438;3
MAGN;11.841;179.372;-30.81250;-22.31250;12.37500;3
GYRO;11.842;179.373;1.24372;-1.79350;-4.15266;3
ACCE;11.846;179.376;8.65743;3.17950;3.32315;3
AHRS;11.846;179.377;25.4974;-76.1827;-121.8697;-0.44156;-0.44412;-0.73709;3
GYRO;11.851;179.382;1.31825;-1.83870;-4.33103;3
ACCE;11.856;179.386;7.61356;3.91691;3.16992;3
PRES;11.856;179.387;1014.4316;3
MAGN;11.862;179.392;-29.06250;-24.56250;14.06250;3
GYRO;11.863;179.393;1.42820;-1.83748;-4.39334;3
ACCE;11.866;179.397;7.00065;4.54898;3.33273;3
AHRS;11.867;179.398;30.1682;-78.6186;-121.0747;-0.43354;-0.47617;-0.73155;3
GYRO;11.871;179.402;1.56626;-1.86925;-4.35547;3
ACCE;11.881;179.412;6.54096;5.02782;3.17950;3
PRES;11.882;179.412;1014.4321;3
MAGN;11.884;179.415;-26.37500;-27.12500;15.81250;3
GYRO;11.886;179.416;1.73119;-1.90223;-4.28827;3
ACCE;11.887;179.418;6.46434;5.09486;3.09331;3
AHRS;11.888;179.419;35.8145;-80.5704;-120.4625;-0.41762;-0.50908;-0.72880;3
GYRO;11.891;179.422;1.92056;-1.91323;-4.24307;3
ACCE;11.896;179.426;6.28239;5.20978;2.99754;3
PRES;11.897;179.427;1014.4277;3
MAGN;11.902;179.433;-23.50000;-29.00000;17.75000;3
GYRO;11.903;179.433;2.14169;-1.88024;-4.26262;3
ACCE;11.906;179.436;5.90889;5.26724;2.94008;3
AHRS;11.906;179.437;39.9688;-83.4406;-118.7603;-0.40829;-0.53808;-0.71950;3
GYRO;11.911;179.442;2.39948;-1.81060;-4.32737;3
ACCE;11.916;179.447;5.59285;5.19063;2.87304;3
PRES;11.917;179.447;1014.4321;3
MAGN;11.922;179.452;-20.56250;-30.25000;19.56250;3
GYRO;11.922;179.453;2.66337;-1.76296;-4.41411;3
ACCE;11.926;179.456;5.22894;4.97036;2.74854;3
AHRS;11.926;179.457;44.7644;-85.9582;-116.7845;-0.39086;-0.56763;-0.71219;3
GYRO;11.931;179.462;2.89550;-1.78006;-4.53506;3
ACCE;11.936;179.466;4.69264;4.74052;2.43251;3
PRES;11.937;179.467;1014.4385;3
MAGN;11.942;179.472;-16.87500;-31.06250;21.50000;3
GYRO;11.942;179.473;3.07632;-1.87780;-4.67923;3
ACCE;11.946;179.477;3.69665;4.67348;1.79086;3
AHRS;11.947;179.477;49.6661;-91.3828;-112.2001;-0.37541;-0.60571;-0.69379;3
GYRO;11.951;179.482;3.19849;-2.00975;-4.80507;3
ACCE;11.956;179.486;2.26013;5.07571;0.78530;3
PRES;11.957;179.487;1014.4375;3
MAGN;11.962;179.492;-13.00000;-31.62500;22.68750;3
GYRO;11.963;179.493;3.26202;-2.06717;-4.84050;3
ACCE;11.966;179.497;0.74699;5.68862;-0.02873;3
AHRS;11.967;179.498;54.6170;-96.4818;-107.2291;-0.35234;-0.63917;-0.67942;3
GYRO;11.971;179.502;3.26691;-2.01463;-4.72565;3
ACCE;11.976;179.506;-0.42138;6.23450;-0.63207;3
PRES;11.976;179.507;1014.4263;3
MAGN;11.982;179.513;-9.18750;-31.25000;24.62500;3
GYRO;11.983;179.513;3.19116;-1.89124;-4.48497;3
ACCE;11.986;179.517;-1.13006;6.52181;-0.87149;3
AHRS;11.986;179.517;59.3056;-106.9718;-97.8784;-0.33328;-0.68076;-0.65108;3
SOUN;11.987;57.12;0.00174;38.81
GYRO;11.991;179.522;3.01645;-1.84359;-4.18565;3
ACCE;11.996;179.526;-1.27372;6.41646;-1.43652;3
PRES;11.997;179.527;1014.4375;3
MAGN;12.002;179.533;-5.43750;-30.31250;26.56250;3
GYRO;12.002;179.533;2.76600;-1.95110;-3.89366;3
ACCE;12.006;179.536;-1.32160;6.66546;-2.85389;3
AHRS;12.006;179.537;64.7541;-119.9392;-84.5099;-0.29331;-0.72139;-0.62735;3
GYRO;12.011;179.542;2.50210;-2.15147;-3.65542;3
ACCE;12.017;179.547;-1.78129;7.27837;-4.40533;3
PRES;12.018;179.548;1014.4321;3
MAGN;12.022;179.552;-1.68750;-29.37500;27.93750;3
GYRO;12.022;179.553;2.08305;-2.33228;-3.20826;3
ACCE;12.026;179.556;-2.14520;7.81467;-5.46836;3
AHRS;12.026;179.557;66.2736;-133.6953;-71.9197;0.27815;0.74941;0.60016;3
GYRO;12.031;179.562;2.08305;-2.33228;-3.20826;3
ACCE;12.036;179.566;-1.98240;7.89129;-5.39174;3
PRES;12.037;179.567;1014.4365;3
MAGN;12.042;179.572;1.50000;-28.31250;29.56250;3
GYRO;12.042;179.573;1.69943;-2.12948;-2.74278;3
ACCE;12.046;179.577;-1.54187;7.55610;-4.70221;3
AHRS;12.047;179.578;66.8037;-151.0105;-56.3273;0.26002;0.77759;0.56850;3
GYRO;12.051;179.582;1.46852;-2.06106;-2.57296;3
ACCE;12.056;179.586;-0.99599;7.13472;-4.12760;3
PRES;12.056;179.587;1014.4224;3
MAGN;12.062;179.592;4.12500;-26.31250;31.37500;3
GYRO;12.062;179.593;1.27182;-1.93033;-2.45201;3
ACCE;12.066;179.597;-0.77572;6.99107;-3.47638;3
AHRS;12.066;179.597;66.1350;-161.6178;-47.2500;0.25168;0.79286;0.54712;3
GYRO;12.071;179.602;1.19485;-1.65178;-2.34206;3
ACCE;12.076;179.607;-0.90980;7.24964;-2.69108;3
PRES;12.076;179.607;1014.4253;3
MAGN;12.082;179.613;6.75000;-24.56250;31.93750;3
GYRO;12.083;179.613;1.29503;-1.26938;-2.19423;3
ACCE;12.086;179.616;-1.58017;7.81467;-2.49955;3
AHRS;12.086;179.617;65.3760;-172.2530;-38.0691;0.23937;0.80568;0.52791;3
GYRO;12.091;179.622;1.54671;-0.87598;-1.96454;3
ACCE;12.096;179.627;-2.41336;8.19775;-2.71024;3
LIGH;12.098;179.628;2889.0;3
PRES;12.099;179.629;1014.4131;3
MAGN;12.102;179.632;9.06250;-23.50000;32.37500;3
GYRO;12.103;179.633;1.84726;-0.59620;-1.67377;3
ACCE;12.106;179.636;-2.89220;8.20732;-3.10289;3
AHRS;12.106;179.637;64.0066;-178.9972;-32.0152;0.22939;0.81638;0.51145;3
GYRO;12.111;179.642;2.10504;-0.50580;-1.39155;3
ACCE;12.116;179.647;-2.80600;8.03494;-3.80199;3
PRES;12.117;179.647;1014.4263;3
MAGN;12.122;179.652;10.87500;-21.87500;33.00000;3
GYRO;12.122;179.653;2.28952;-0.53023;-1.16187;3
ACCE;12.126;179.657;-2.51870;7.79552;-4.57771;3
AHRS;12.127;179.657;62.2844;173.9191;-24.7046;0.20963;0.82903;0.49477;3
GYRO;12.131;179.662;2.41047;-0.54611;-0.97616;3
ACCE;12.136;179.666;-2.12605;7.72848;-4.97994;3
PRES;12.137;179.667;1014.4272;3
MAGN;12.141;179.672;12.68750;-20.62500;33.31250;3
GYRO;12.142;179.673;2.50455;-0.47647;-0.82345;3
ACCE;12.146;179.677;-1.61848;7.84340;-5.33428;3
AHRS;12.147;179.677;59.4709;171.6015;-22.6930;0.20599;0.84192;0.47249;3
GYRO;12.151;179.682;2.61939;-0.31398;-0.68539;3
ACCE;12.156;179.686;-1.18752;7.71891;-5.79397;3
PRES;12.156;179.687;1014.4307;3
MAGN;12.162;179.692;14.31250;-19.18750;33.43750;3
GYRO;12.162;179.693;2.73179;-0.13317;-0.53512;3
ACCE;12.166;179.697;-1.15879;7.42203;-6.33985;3
AHRS;12.167;179.697;56.3678;169.7516;-21.2147;0.20307;0.85514;0.44789;3
GYRO;12.171;179.702;2.78677;0.11118;-0.38607;3
ACCE;12.177;179.706;-0.94810;7.20176;-6.59842;3
PRES;12.177;179.707;1014.4277;3
MAGN;12.182;179.713;14.93750;-17.43750;34.06250;3
GYRO;12.182;179.713;2.76966;0.42883;-0.24435;3
ACCE;12.186;179.716;-0.48842;6.78038;-6.54096;3
AHRS;12.186;179.717;53.1750;169.4091;-21.1620;0.20411;0.86771;0.42292;3
GYRO;12.191;179.722;2.68903;0.75747;-0.12828;3
ACCE;12.196;179.727;0.00958;6.07170;-6.10043;3
PRES;12.197;179.727;1014.4346;3
MAGN;12.202;179.732;15.62500;-15.37500;34.62500;3
GYRO;12.202;179.733;2.55708;1.02503;-0.06964;3
ACCE;12.206;179.737;0.55545;5.04698;-5.46836;3
AHRS;12.207;179.737;49.7119;170.7156;-22.1884;0.20741;0.88094;0.39700;3
GYRO;12.211;179.742;2.38482;1.17775;-0.12462;3
ACCE;12.216;179.747;0.86191;4.35745;-5.13317;3
PRES;12.217;179.747;1014.4370;3
MAGN;12.221;179.752;15.68750;-13.31250;35.18750;3
GYRO;12.222;179.753;2.22477;1.24617;-0.29199;3
ACCE;12.226;179.756;0.55545;4.28083;-5.35344;3
AHRS;12.226;179.757;46.8688;172.0157;-22.8211;0.20822;0.89172;0.37626;3
GYRO;12.231;179.762;2.13925;1.27426;-0.47403;3
ACCE;12.236;179.766;-0.12450;4.87459;-5.91847;3
PRES;12.236;179.767;1014.4385;3
MAGN;12.242;179.772;15.00000;-11.12500;35.81250;3
GYRO;12.242;179.773;2.13803;1.31703;-0.57544;3
ACCE;12.246;179.777;-0.81403;5.71735;-6.53138;3
AHRS;12.247;179.777;43.9191;174.4362;-23.9686;0.21011;0.90240;0.35602;3
GYRO;12.251;179.782;2.20278;1.37200;-0.54734;3
ACCE;12.256;179.786;-1.41737;6.40688;-7.39329;3
PRES;12.256;179.787;1014.4326;3
MAGN;12.262;179.792;14.37500;-9.75000;36.50000;3
GYRO;12.262;179.793;2.33595;1.38056;-0.38729;3
ACCE;12.266;179.797;-1.66636;6.41646;-7.93917;3
AHRS;12.267;179.797;41.5147;175.2701;-23.5601;0.20506;0.91163;0.33877;3
GYRO;12.271;179.802;2.50577;1.36712;-0.12706;3
ACCE;12.276;179.806;-1.83875;5.94720;-8.16902;3
PRES;12.276;179.807;1014.4214;3
MAGN;12.282;179.813;13.50000;-8.12500;36.81250;3
GYRO;12.282;179.813;2.67315;1.33902;0.48258;3
ACCE;12.286;179.817;-1.82917;5.34386;-8.38928;3
AHRS;12.287;179.817;38.6875;176.0586;-22.5103;0.19522;0.92263;0.31834;3
GYRO;12.291;179.822;2.67315;1.33902;0.48258;3
ACCE;12.297;179.827;-1.20668;4.73094;-8.52336;3
PRES;12.297;179.827;1014.4204;3
MAGN;12.302;179.832;12.18750;-6.18750;37.37500;3
GYRO;12.302;179.833;2.51188;1.47341;1.06901;3
ACCE;12.306;179.836;-0.07661;4.27126;-8.85855;3
AHRS;12.307;179.837;35.8905;177.7945;-23.5301;0.19975;0.92998;0.29785;3
GYRO;12.311;179.842;2.39459;1.69210;1.24250;3
ACCE;12.316;179.847;0.96726;3.81157;-8.66701;3
PRES;12.316;179.847;1014.4229;3
MAGN;12.322;179.852;11.06250;-4.68750;37.81250;3
GYRO;12.322;179.853;2.32007;1.91934;1.26938;3
GNSS;12.323;1491901200.833;39.993638;-0.074169;142.679;0.000;6.0;0.0;14;13
ACCE;12.327;179.856;1.94409;3.51469;-8.31267;3
AHRS;12.327;179.857;32.5613;-179.6792;-25.1141;0.20793;0.93711;0.27422;3
GNSS;12.330;1491901200.833;39.993638;-0.074169;142.679;0.000;6.0;0.0;14;13
GYRO;12.332;179.862;2.30174;2.04884;1.15331;3
ACCE;12.337;179.867;2.58574;3.67749;-8.40844;3
PRES;12.337;179.867;1014.4316;3
MAGN;12.342;179.872;10.31250;-2.87500;38.12500;3
GYRO;12.342;179.873;2.33473;2.11237;0.97983;3
ACCE;12.346;179.877;2.88262;3.92649;-8.64786;3
AHRS;12.347;179.877;29.9884;-176.8987;-26.9928;0.21855;0.94057;0.25758;3
GYRO;12.351;179.882;2.38482;2.14047;0.82589;3
ACCE;12.356;179.886;2.79643;3.94564;-9.39485;3
PRES;12.356;179.887;1014.4399;3
MAGN;12.362;179.893;9.00000;-0.81250;38.37500;3
GYRO;12.364;179.893;2.40803;2.20889;0.75259;3
ACCE;12.366;179.897;2.40378;3.69665;-9.90242;3
AHRS;12.367;179.897;26.8155;-172.9397;-28.9005;-0.22845;-0.94375;-0.23906;3
GYRO;12.373;179.903;2.33961;2.30418;0.79412;3
ACCE;12.376;179.906;2.16436;3.27527;-10.46745;3
PRES;12.377;179.907;1014.4360;3
MAGN;12.382;179.913;7.56250;1.43750;38.81250;3
GYRO;12.382;179.913;2.17835;2.45323;0.92974;3
ACCE;12.386;179.916;2.22182;2.81558;-10.45787;3
AHRS;12.386;179.917;24.2467;-170.5494;-29.7442;-0.23336;-0.94617;-0.22296;3
GYRO;12.391;179.922;1.96088;2.66582;1.09101;3
ACCE;12.397;179.927;2.54743;2.45166;-10.00776;3
PRES;12.397;179.927;1014.4243;3
MAGN;12.402;179.932;5.87500;2.93750;39.06250;3
GYRO;12.402;179.933;1.74097;2.90772;1.23028;3
ACCE;12.406;179.936;3.53384;1.99198;-9.30866;3
AHRS;12.406;179.937;21.1549;-167.5000;-30.4347;-0.23720;-0.94815;-0.20416;3
GYRO;12.411;179.942;1.61268;3.13985;1.31214;3
ACCE;12.417;179.946;4.53941;2.33674;-8.33182;3
PRES;12.417;179.947;1014.4268;3
MAGN;12.422;179.952;4.31250;4.62500;39.37500;3
GYRO;12.422;179.953;1.61513;3.21682;1.30481;3
ACCE;12.427;179.957;5.41090;2.66235;-7.67102;3
AHRS;12.427;179.957;19.0387;-164.0486;-31.8255;-0.24571;-0.94555;-0.19502;3
SOUN;12.427;51.88;0.00158;37.97
GYRO;12.431;179.962;1.72631;3.19238;1.21684;3
ACCE;12.436;179.966;5.97593;2.76770;-6.91445;3
PRES;12.437;179.967;1014.4346;3
MAGN;12.442;179.972;2.31250;5.87500;39.37500;3
GYRO;12.442;179.973;1.93278;3.17039;1.06657;3
ACCE;12.446;179.977;6.43561;2.32716;-7.55610;3
AHRS;12.447;179.978;16.6848;-158.9950;-33.5305;-0.25530;-0.93912;-0.18862;3
LIGH;12.448;179.978;1372.0;3
GYRO;12.451;179.982;2.11359;3.08487;0.87842;3
ACCE;12.456;179.986;6.87615;1.52271;-8.55209;3
PRES;12.457;179.987;1014.4399;3
MAGN;12.462;179.993;0.62500;7.62500;39.31250;3
GYRO;12.462;179.993;2.20400;3.11541;0.69028;3
ACCE;12.466;179.997;6.85699;1.32160;-8.46590;3
AHRS;12.467;179.997;14.3627;-155.4781;-34.3964;-0.26131;-0.93402;-0.17900;3
GYRO;12.471;180.002;2.20278;3.23636;0.56566;3
ACCE;12.476;180.006;6.64630;1.35033;-8.45632;3
PRES;12.476;180.007;1014.4404;3
MAGN;12.482;180.013;-1.62500;8.75000;38.75000;3
GYRO;12.482;180.013;2.14292;3.37808;0.50702;3
ACCE;12.486;180.016;6.49307;1.07260;-8.22648;3
AHRS;12.486;180.017;11.2358;-150.9941;-34.5498;-0.26270;-0.92730;-0.16451;3
GYRO;12.491;180.022;2.09527;3.57112;0.49480;3
ACCE;12.496;180.027;6.59842;0.73741;-7.72848;3
PRES;12.496;180.027;1014.4531;3
MAGN;12.502;180.032;-3.75000;10.00000;38.12500;3
GYRO;12.502;180.033;2.07572;3.77270;0.49358;3
ACCE;12.506;180.037;6.78996;0.60334;-7.29753;3
AHRS;12.506;180.037;9.1869;-147.6564;-34.5074;-0.26265;-0.92088;-0.15580;3
GYRO;12.511;180.042;2.05251;3.89610;0.48136;3
ACCE;12.516;180.046;7.32626;0.46926;-6.96234;3
PRES;12.517;180.047;1014.4497;3
MAGN;12.522;180.052;-6.18750;11.37500;36.62500;3
GYRO;12.522;180.053;2.01463;3.86433;0.49480;3
ACCE;12.526;180.057;8.25521;0.52672;-6.86657;3
AHRS;12.527;180.057;6.6252;-142.9278;-33.9511;-0.25879;-0.91066;-0.14506;3
GYRO;12.532;180.062;1.99875;3.64809;0.48503;3
ACCE;12.536;180.066;9.20331;0.65122;-6.93361;3
PRES;12.537;180.067;1014.4521;3
MAGN;12.542;180.072;-8.43750;12.87500;35.87500;3
GYRO;12.542;180.073;2.02319;3.32066;0.38973;3
ACCE;12.547;180.077;9.76834;0.60334;-7.33583;3
AHRS;12.548;180.077;4.7235;-138.7971;-33.6780;-0.25705;-0.89935;-0.13876;3
GYRO;12.551;180.082;2.07450;2.98347;0.21869;3
ACCE;12.556;180.086;9.80665;0.51715;-7.70933;3
PRES;12.557;180.087;1014.4502;3
MAGN;12.562;180.093;-10.75000;14.00000;34.37500;3
GYRO;12.563;180.093;2.12948;2.53998;-0.12584;3
ACCE;12.566;180.097;9.49062;0.32561;-7.76679;3
AHRS;12.566;180.097;2.5749;-134.2494;-32.6420;-0.25047;-0.88645;-0.12908;3
GYRO;12.571;180.102;2.12948;2.53998;-0.12584;3
ACCE;12.576;180.106;9.09797;-0.03831;-7.44118;3
PRES;12.576;180.107;1014.4463;3
MAGN;12.582;180.113;-12.56250;15.62500;33.50000;3
GYRO;12.582;180.113;2.05495;2.34939;-0.22724;3
ACCE;12.586;180.116;8.81066;-0.32561;-6.74207;3
AHRS;12.586;180.117;1.3325;-131.7710;-31.5736;-0.24373;-0.87954;-0.12136;3
GYRO;12.591;180.122;2.06106;2.28708;-0.21380;3
ACCE;12.596;180.127;8.73405;-0.52672;-6.07170;3
PRES;12.597;180.127;1014.4497;3
MAGN;12.602;180.132;-14.31250;17.31250;31.56250;3
GYRO;12.602;180.133;2.14047;2.17346;-0.20036;3
ACCE;12.606;180.137;8.73405;-0.51715;-5.59285;3
AHRS;12.607;180.137;-0.1133;-128.9350;-29.6785;-0.23151;-0.87214;-0.10953;3
GYRO;12.611;180.142;2.27608;1.94499;-0.22113;3
ACCE;12.616;180.146;8.34140;-0.38307;-5.65032;3
PRES;12.616;180.147;1014.4463;3
MAGN;12.622;180.152;-16.00000;19.43750;30.81250;3
GYRO;12.622;180.153;2.41903;1.64323;-0.28466;3
ACCE;12.626;180.156;7.79552;-0.33519;-5.91847;3
AHRS;12.626;180.157;-1.2632;-126.6042;-28.1691;-0.22220;-0.86527;-0.09978;3
GYRO;12.631;180.162;2.50577;1.30481;-0.35430;3
ACCE;12.636;180.166;7.21134;-0.51715;-6.65588;3
PRES;12.636;180.167;1014.4546;3
MAGN;12.642;180.172;-17.50000;21.25000;29.00000;3
GYRO;12.642;180.173;2.51066;0.99693;-0.40684;3
ACCE;12.646;180.177;6.52181;-0.66080;-7.16345;3
AHRS;12.647;180.177;-2.5426;-124.8167;-25.5623;-0.20604;-0.86182;-0.08326;3
GYRO;12.651;180.182;2.42269;0.78069;-0.40806;3
ACCE;12.656;180.186;5.92804;-0.77572;-7.38372;3
PRES;12.656;180.187;1014.4565;3
MAGN;12.662;180.193;-19.18750;22.75000;27.93750;3
GYRO;12.662;180.193;2.27608;0.64630;-0.34086;3
ACCE;12.666;180.196;6.19619;-1.55144;-7.25922;3
AHRS;12.666;180.197;-3.6646;-123.6911;-23.3220;-0.19289;-0.85999;-0.06771;3
GYRO;12.671;180.202;2.10871;0.55344;-0.28711;3
ACCE;12.676;180.207;7.17303;-2.35589;-6.17704;3
PRES;12.676;180.207;1014.4502;3
MAGN;12.682;180.212;-19.93750;23.81250;26.18750;3
GYRO;12.682;180.213;1.95843;0.35186;-0.33353;3
ACCE;12.686;180.217;7.94875;-2.84431;-5.26724;3
AHRS;12.687;180.217;-5.0237;-123.9641;-20.1830;-0.17481;-0.86470;-0.04414;3
GYRO;12.691;180.222;1.90956;0.03543;-0.47525;3
ACCE;12.697;180.227;8.00621;-2.75812;-4.80756;3
PRES;12.697;180.227;1014.4536;3
MAGN;12.702;180.232;-20.62500;24.87500;25.12500;3
GYRO;12.702;180.233;2.01341;-0.22480;-0.63163;3
ACCE;12.706;180.236;7.64229;-2.36547;-5.13317;3
AHRS;12.706;180.237;-5.8461;-123.5121;-18.4721;-0.16503;-0.86452;-0.03151;3
GYRO;12.711;180.242;2.22844;-0.31276;-0.68661;3
ACCE;12.716;180.246;7.03895;-1.94409;-6.32069;3
PRES;12.716;180.247;1014.4370;3
MAGN;12.722;180.252;-20.81250;25.31250;23.68750;3
GYRO;12.722;180.253;2.46912;-0.14905;-0.57055;3
ACCE;12.726;180.257;6.94318;-1.66636;-7.24007;3
AHRS;12.726;180.257;-7.0063;-123.5159;-16.1921;-0.15246;-0.86647;-0.01322;3
GYRO;12.731;180.262;2.62428;0.17959;-0.31521;3
ACCE;12.736;180.266;7.65187;-1.80044;-7.98706;3
PRES;12.736;180.267;1014.4336;3
MAGN;12.742;180.272;-21.25000;25.62500;22.31250;3
GYRO;12.742;180.273;2.60229;0.49480;-0.05009;3
ACCE;12.747;180.277;8.63828;-2.01113;-8.30309;3
AHRS;12.747;180.277;-7.9834;-123.4287;-13.6602;-0.13722;-0.86830;0.00465;3
GYRO;12.751;180.282;2.41780;0.78191;0.12217;3
ACCE;12.756;180.286;9.57681;-2.01113;-8.20732;3
PRES;12.756;180.287;1014.4404;3
MAGN;12.762;180.293;-21.37500;26.50000;21.00000;3
GYRO;12.762;180.293;2.17102;1.04580;0.16982;3
ACCE;12.766;180.297;10.19930;-1.89621;-7.96790;3
AHRS;12.767;180.297;-9.5306;-123.3272;-10.7148;-0.12116;-0.86962;0.02864;3
GYRO;12.771;180.302;1.93522;1.25594;0.10385;3
ACCE;12.776;180.307;10.55364;-1.85790;-7.80510;3
PRES;12.776;180.307;1014.4512;3
MAGN;12.782;180.312;-22.12500;27.56250;20.12500;3
GYRO;12.782;180.313;1.73364;1.43187;-0.02443;3
ACCE;12.787;180.316;10.84095;-1.84832;-7.40287;3
AHRS;12.787;180.317;-10.9877;-121.8853;-8.9176;-0.11400;-0.86387;0.04585;3
GYRO;12.793;180.322;1.56504;1.62857;-0.17226;3
ACCE;12.798;180.327;11.21444;-2.15478;-6.97192;3
LIGH;12.798;180.328;1260.0;3
PRES;12.799;180.329;1014.4604;3
MAGN;12.804;180.332;-22.87500;28.31250;18.50000;3
GYRO;12.804;180.333;1.41721;1.82649;-0.31276;3
ACCE;12.808;180.336;11.47301;-2.47082;-6.49307;3
AHRS;12.808;180.337;-11.7227;-120.2212;-7.0056;-0.10349;-0.85773;0.05809;3
GYRO;12.814;180.342;1.29626;2.04762;-0.44104;3
ACCE;12.818;180.346;11.42513;-2.59531;-5.99508;3
PRES;12.818;180.347;1014.4575;3
MAGN;12.822;180.352;-24.00000;29.25000;17.12500;3
GYRO;12.822;180.353;1.17164;2.64138;-0.61331;3
ACCE;12.826;180.357;11.25275;-2.66235;-5.55455;3
AHRS;12.827;180.357;-12.1658;-117.8732;-5.5677;-0.09598;-0.84811;0.06575;3
GYRO;12.831;180.362;1.17164;2.64138;-0.61331;3
ACCE;12.836;180.366;11.24317;-2.74854;-4.98952;3
PRES;12.837;180.367;1014.4492;3
MAGN;12.842;180.373;-25.00000;30.00000;15.81250;3
GYRO;12.843;180.373;1.12888;3.23026;-0.69516;3
ACCE;12.847;180.377;11.25275;-2.90177;-4.25210;3
AHRS;12.847;180.377;-12.0990;-114.4516;-3.8590;-0.08517;-0.83373;0.07044;3
GYRO;12.851;180.382;1.13010;3.40618;-0.74892;3
ACCE;12.856;180.387;11.31979;-2.93050;-3.47638;3
PRES;12.857;180.387;1014.4536;3
MAGN;12.867;180.393;-25.87500;29.87500;13.56250;3
GYRO;12.867;180.393;1.16064;3.45139;-0.84055;3
ACCE;12.868;180.396;11.25275;-2.96881;-2.85389;3
AHRS;12.868;180.397;-11.8351;-110.7174;-2.6890;-0.07779;-0.81674;0.07153;3
GYRO;12.871;180.402;1.22417;3.38664;-0.94806;3
ACCE;12.886;180.411;10.83137;-2.60489;-2.23140;3
PRES;12.890;180.412;1014.4512;3
MAGN;12.892;180.415;-26.81250;29.75000;11.06250;3
GYRO;12.894;180.415;1.29137;3.21437;-1.04458;3
ACCE;12.895;180.418;10.62068;-2.33674;-2.28886;3
AHRS;12.896;180.418;-11.4261;-105.5879;-0.8460;-0.06604;-0.79204;0.07484;3
GYRO;12.899;180.421;1.33413;2.98102;-1.08856;3
ACCE;12.899;180.427;10.11311;-1.85790;-2.55701;3
PRES;12.900;180.427;1014.4541;3
MAGN;12.902;180.432;-27.56250;29.62500;8.87500;3
GYRO;12.903;180.433;1.34757;2.75622;-1.06535;3
ACCE;12.907;180.436;9.61511;-1.30245;-2.57616;3
AHRS;12.907;180.437;-10.7050;-102.2874;0.2846;-0.05660;-0.77547;0.07419;3
GYRO;12.912;180.442;1.32802;2.52776;-0.97616;3
ACCE;12.916;180.446;9.27035;-1.17795;-3.13162;3
PRES;12.917;180.447;1014.4551;3
MAGN;12.922;180.452;-28.37500;29.37500;6.06250;3
GYRO;12.922;180.453;1.26693;2.35183;-0.84910;3
ACCE;12.926;180.457;8.93516;-1.30245;-3.53384;3
AHRS;12.927;180.458;-9.6307;-99.2260;2.2668;-0.03937;-0.75992;0.07670;3
GYRO;12.933;180.462;1.14720;2.23088;-0.73059;3
ACCE;12.936;180.466;8.51378;-1.13006;-4.03184;3
PRES;12.936;180.467;1014.4531;3
MAGN;12.942;180.473;-28.93750;28.93750;3.25000;3
GYRO;12.942;180.473;0.96395;2.16491;-0.61453;3
ACCE;12.946;180.476;8.27436;-1.14922;-4.21380;3
AHRS;12.947;180.477;-8.8410;-96.3229;3.6681;-0.02761;-0.74408;0.07868;3
GYRO;12.951;180.482;0.70005;2.11482;-0.52534;3
ACCE;12.956;180.486;8.25521;-1.04387;-4.03184;3
PRES;12.956;180.487;1014.4453;3
WIFI;12.958;173.978;WAP129;20:17:FF:FF:F1:29;-90
WIFI;12.958;173.978;WAP131;20:17:FF:FF:F1:31;-78
WIFI;12.958;178.041;WAP192;20:17:FF:FF:F1:92;-79
WIFI;12.958;173.978;WAP116;20:17:FF:FF:F1:16;-72
WIFI;12.958;178.041;WAP123;20:17:FF:FF:F1:23;-75
WIFI;12.958;169.913;WAP124;20:17:FF:FF:F1:24;-76
WIFI;12.958;173.978;WAP320;20:17:FF:FF:F3:20;-71
WIFI;12.958;173.978;WAP240;20:17:FF:FF:F2:40;-85
WIFI;12.958;169.913;WAP265;20:17:FF:FF:F2:65;-82
WIFI;12.958;173.978;WAP143;20:17:FF:FF:F1:43;-83
WIFI;12.958;178.041;WAP110;20:17:FF:FF:F1:10;-74
WIFI;12.958;169.913;WAP058;20:17:FF:FF:F0:58;-76
WIFI;12.958;178.041;WAP314;20:17:FF:FF:F3:14;-74
WIFI;12.958;178.041;WAP207;20:17:FF:FF:F2:07;-69
WIFI;12.958;169.913;WAP315;20:17:FF:FF:F3:15;-89
WIFI;12.958;178.041;WAP033;20:17:FF:FF:F0:33;-84
WIFI;12.958;178.041;WAP008;20:17:FF:FF:F0:08;-83
WIFI;12.958;169.913;WAP041;20:17:FF:FF:F0:41;-85
WIFI;12.958;169.913;WAP007;20:17:FF:FF:F0:07;-89
WIFI;12.958;169.913;WAP209;20:17:FF:FF:F2:09;-91
WIFI;12.958;169.913;WAP122;20:17:FF:FF:F1:22;-80
WIFI;12.958;169.913;WAP279;20:17:FF:FF:F2:79;-86
WIFI;12.958;173.978;WAP173;20:17:FF:FF:F1:73;-78
WIFI;12.958;178.041;WAP130;20:17:FF:FF:F1:30;-73
WIFI;12.958;178.041;WAP031;20:17:FF:FF:F0:31;-85
WIFI;12.958;178.041;WAP111;20:17:FF:FF:F1:11;-87
WIFI;12.958;178.041;WAP142;20:17:FF:FF:F1:42;-89
WIFI;12.958;178.041;WAP216;20:17:FF:FF:F2:16;-89
MAGN;12.983;180.493;-29.50000;28.81250;0.87500;3
GYRO;12.983;180.493;0.38362;2.00608;-0.46548;3
ACCE;12.983;180.496;8.38928;-0.94810;-2.96881;3
AHRS;12.983;180.497;-8.2528;-95.3618;5.6097;-0.01230;-0.73898;0.08600;3
GYRO;12.983;180.502;0.09041;1.81916;-0.41783;3
ACCE;12.984;180.507;8.86812;-0.79487;-2.37505;3
PRES;12.984;180.507;1014.4526;3
MAGN;12.984;180.512;-29.93750;28.37500;-1.18750;3
GYRO;12.984;180.513;-0.08186;1.60291;-0.40439;3
ACCE;12.987;180.517;9.52892;-1.18752;-1.46525;3
AHRS;12.988;180.517;-7.7457;-92.9706;6.0967;-0.00796;-0.72499;0.08544;3
SOUN;12.988;63.54;0.00194;39.73
GYRO;12.991;180.522;-0.12095;1.39399;-0.49114;3
ACCE;12.996;180.526;10.14184;-1.23541;-1.09176;3
PRES;12.996;180.527;1014.4653;3
MAGN;13.002;180.532;-30.25000;28.43750;-2.68750;3
GYRO;13.002;180.533;-0.10629;1.13010;-0.65729;3
ACCE;13.006;180.537;10.47703;-1.29287;-1.13964;3
AHRS;13.007;180.537;-7.2861;-91.7048;6.2302;-0.00528;-0.71745;0.08330;3
GYRO;13.012;180.542;-0.08186;0.91385;-0.81978;3
ACCE;13.016;180.546;10.35253;-1.18752;-1.37906;3
PRES;13.016;180.547;1014.4668;3
MAGN;13.021;180.552;-30.50000;27.81250;-3.68750;3
GYRO;13.022;180.553;-0.05986;0.90042;-0.93218;3
ACCE;13.026;180.557;10.40041;-1.10133;-1.40779;3
AHRS;13.026;180.557;-6.5236;-90.3465;6.2817;-0.00125;-0.70923;0.07886;3
GYRO;13.031;180.562;-0.08919;1.02870;-0.99082;3
ACCE;13.037;180.566;10.70687;-1.00556;-0.84276;3
PRES;13.037;180.567;1014.4639;3
MAGN;13.042;180.573;-30.62500;27.56250;-4.56250;3
GYRO;13.042;180.573;-0.15516;1.21440;-1.04214;3
ACCE;13.046;180.576;10.87925;-0.92895;-0.20111;3
AHRS;13.046;180.577;-5.5157;-89.9449;6.4679;0.00584;-0.70674;0.07382;3
GYRO;13.051;180.582;-0.19426;1.39522;-1.11177;3
ACCE;13.056;180.586;11.05163;-0.86191;0.30646;3
PRES;13.056;180.587;1014.4585;3
MAGN;13.062;180.593;-31.31250;26.81250;-5.75000;3
GYRO;13.062;180.593;-0.18326;1.54793;-1.19730;3
ACCE;13.066;180.596;11.06121;-0.75657;0.49799;3
AHRS;13.066;180.597;-4.2487;-88.3706;6.5447;0.01322;-0.69688;0.06670;3
GYRO;13.071;180.602;-0.12706;1.67011;-1.30725;3
ACCE;13.076;180.607;10.84095;-0.49799;0.15323;3
PRES;13.076;180.607;1014.4478;3
MAGN;13.081;180.612;-31.87500;26.12500;-6.37500;3
GYRO;13.082;180.613;-0.06109;1.87169;-1.52838;3
ACCE;13.086;180.617;10.63983;-0.22027;0.00000;3
AHRS;13.087;180.617;-3.0174;-86.7438;6.3203;0.01874;-0.68650;0.05811;3
GYRO;13.091;180.622;-0.06109;1.87169;-1.52838;3
ACCE;13.096;180.626;10.60153;0.08619;0.05746;3
PRES;13.096;180.627;1014.4409;3
MAGN;13.101;180.632;-32.56250;24.81250;-7.25000;3
GYRO;13.102;180.633;-0.18692;1.98531;-1.62612;3
ACCE;13.106;180.636;10.34295;0.40223;0.02873;3
AHRS;13.106;180.637;-1.2637;-84.4930;6.3008;0.02880;-0.67171;0.04808;3
GYRO;13.111;180.642;-0.25168;2.06717;-1.63345;3
ACCE;13.116;180.647;10.17057;0.58419;0.04788;3
PRES;13.116;180.647;1014.4414;3
MAGN;13.121;180.652;-32.25000;24.50000;-8.93750;3
GYRO;13.122;180.653;-0.32742;2.15025;-1.65544;3
ACCE;13.126;180.657;10.00776;0.67995;0.17238;3
AHRS;13.126;180.657;0.6499;-82.7630;6.1533;0.03973;-0.65988;0.03653;3
GYRO;13.131;180.662;-0.42150;2.20034;-1.70676;3
ACCE;13.136;180.666;9.73961;0.79487;0.74699;3
PRES;13.136;180.667;1014.4482;3
MAGN;13.142;180.673;-33.06250;23.62500;-10.00000;3
GYRO;13.142;180.673;-0.51679;2.17224;-1.77395;3
ACCE;13.146;180.677;9.65342;1.02472;2.13563;3
AHRS;13.147;180.677;2.4817;-80.1500;5.7231;0.04868;-0.64201;0.02427;3
LIGH;13.147;180.678;840.0;3
GYRO;13.151;180.682;-0.57299;2.03785;-1.83870;3
ACCE;13.156;180.686;9.52892;1.16837;2.44209;3
PRES;13.156;180.687;1014.4424;3
MAGN;13.162;180.693;-33.06250;22.75000;-10.75000;3
GYRO;13.162;180.693;-0.54734;1.91934;-1.88024;3
ACCE;13.166;180.697;8.99262;1.26414;1.97282;3
AHRS;13.167;180.697;4.4557;-77.5609;4.7316;0.05611;-0.62408;0.00783;3
GYRO;13.171;180.702;-0.50213;1.93033;-1.89124;3
ACCE;13.176;180.707;8.59997;1.36948;1.74298;3
PRES;13.176;180.707;1014.4512;3
MAGN;13.182;180.712;-33.43750;21.56250;-11.75000;3
GYRO;13.182;180.713;-0.54123;1.96576;-1.90590;3
ACCE;13.186;180.716;8.13071;1.57060;1.66636;3
AHRS;13.186;180.717;6.4032;-75.1611;3.7484;0.06415;-0.60715;-0.00817;3
GYRO;13.191;180.722;-0.64996;2.03418;-1.89979;3
ACCE;13.196;180.726;7.16345;1.90578;0.88107;3
PRES;13.196;180.727;1014.4595;3
MAGN;13.201;180.732;-34.00000;20.56250;-13.06250;3
GYRO;13.202;180.733;-0.80756;2.25043;-1.81671;3
ACCE;13.206;180.737;6.03339;1.91536;0.42138;3
AHRS;13.207;180.738;8.4677;-73.1542;2.8042;0.07381;-0.59265;-0.02438;3
GYRO;13.211;180.742;-1.01648;2.61695;-1.60658;3
ACCE;13.216;180.746;4.83629;1.83875;0.81403;3
PRES;13.217;180.747;1014.4380;3
MAGN;13.222;180.752;-34.25000;19.37500;-14.25000;3
GYRO;13.222;180.753;-1.28770;2.97614;-1.29992;3
ACCE;13.226;180.757;3.97437;1.84832;1.71425;3
AHRS;13.226;180.757;10.1479;-70.2230;1.3896;0.07929;-0.57200;-0.04098;3
GYRO;13.231;180.762;-1.58458;3.23636;-0.96761;3
ACCE;13.236;180.766;3.47638;2.06859;3.03585;3
PRES;13.236;180.767;1014.4487;3
MAGN;13.242;180.773;-34.12500;18.37500;-15.75000;3
GYRO;13.242;180.773;-1.83748;3.35121;-0.68417;3
ACCE;13.246;180.777;3.65834;2.14520;4.72137;3
AHRS;13.247;180.777;11.7156;-66.4272;-0.5848;0.08260;-0.54533;-0.06015;3
GYRO;13.251;180.782;-1.98043;3.30112;-0.49602;3
ACCE;13.256;180.787;4.41491;1.95367;6.04296;3
PRES;13.256;180.787;1014.4380;3
MAGN;13.262;180.792;-33.93750;17.93750;-16.75000;3
GYRO;13.262;180.793;-1.98898;3.11908;-0.43494;3
ACCE;13.266;180.797;5.27682;1.97282;7.08684;3
AHRS;13.266;180.797;11.4698;-62.0635;-2.8714;0.07275;-0.51492;-0.07286;3
GYRO;13.271;180.802;-1.88269;2.81853;-0.48136;3
ACCE;13.276;180.807;6.13873;2.01113;7.33583;3
PRES;13.276;180.807;1014.4365;3
MAGN;13.282;180.812;-33.43750;17.50000;-18.56250;3
GYRO;13.283;180.813;-1.72020;2.43613;-0.58521;3
ACCE;13.286;180.816;7.01022;1.95367;7.34541;3
AHRS;13.286;180.817;10.8522;-56.3804;-6.2703;0.05750;-0.47414;-0.09259;3
GYRO;13.291;180.822;-1.54793;2.01586;-0.71838;3
ACCE;13.296;180.826;7.20176;2.14520;7.23049;3
PRES;13.296;180.827;1014.4346;3
MAGN;13.302;180.832;-32.75000;18.06250;-19.56250;3
GYRO;13.303;180.833;-1.37200;1.62368;-0.82955;3
ACCE;13.306;180.837;6.91445;2.23140;6.79953;3
AHRS;13.306;180.837;10.2412;-53.2169;-8.3457;0.04713;-0.45073;-0.10467;3
GYRO;13.311;180.842;-1.18997;1.33902;-0.85155;3
ACCE;13.316;180.846;6.48350;2.06859;6.03339;3
PRES;13.317;180.847;1014.4414;3
MAGN;13.322;180.852;-32.18750;18.31250;-20.31250;3
GYRO;13.322;180.853;-1.03603;1.20707;-0.75992;3
ACCE;13.326;180.857;6.39731;1.83875;5.12359;3
GNSS;13.327;1491901201.808;39.993640;-0.074167;147.535;0.000;6.0;0.0;14;13
AHRS;13.335;180.858;10.1842;-50.6054;-10.4722;0.04106;-0.43126;-0.11996;3
GYRO;13.336;180.862;-0.96028;1.20463;-0.61942;3
ACCE;13.336;180.866;6.57927;1.55144;4.51068;3
PRES;13.337;180.867;1014.4429;3
GNSS;13.337;1491901201.808;39.993640;-0.074167;147.535;0.000;6.0;0.0;14;13
MAGN;13.342;180.873;-31.62500;18.62500;-20.87500;3
GYRO;13.343;180.873;-1.14476;1.45630;-0.44960;3
ACCE;13.346;180.876;7.09641;1.05345;4.81713;3
AHRS;13.346;180.877;10.0737;-48.9477;-11.9419;0.03655;-0.41875;-0.13049;3
GYRO;13.351;180.882;-1.14476;1.45630;-0.44960;3
ACCE;13.356;180.887;7.63272;0.63207;5.63116;3
PRES;13.357;180.887;1014.4409;3
MAGN;13.362;180.892;-31.50000;18.75000;-21.62500;3
GYRO;13.362;180.893;-1.35856;1.73119;-0.59743;3
ACCE;13.366;180.896;7.97748;0.45011;6.50265;3
AHRS;13.366;180.897;9.4397;-47.7221;-12.8351;0.02972;-0.40903;-0.13495;3
GYRO;13.373;180.903;-1.32436;1.83870;-0.75259;3
ACCE;13.376;180.907;7.90087;0.56503;7.29753;3
PRES;13.376;180.907;1014.4429;3
MAGN;13.382;180.912;-30.68750;19.18750;-21.75000;3
GYRO;13.382;180.913;-1.24494;1.88880;-0.88820;3
ACCE;13.386;180.916;7.59441;0.82361;7.69018;3
AHRS;13.386;180.917;8.8192;-45.3476;-14.5037;0.02186;-0.39022;-0.14553;3
GYRO;13.391;180.922;-1.14354;1.89857;-0.97128;3
ACCE;13.396;180.926;7.17303;0.98641;7.66145;3
PRES;13.398;180.927;1014.4370;3
MAGN;13.402;180.932;-30.37500;18.56250;-22.37500;3
GYRO;13.402;180.933;-1.04091;1.89246;-0.99449;3
ACCE;13.406;180.937;6.74207;1.24498;7.33583;3
AHRS;13.407;180.938;8.2505;-43.1397;-16.1248;0.01481;-0.37244;-0.15628;3
GYRO;13.411;180.942;-0.98227;1.87536;-0.96150;3
ACCE;13.416;180.946;6.45477;1.40779;6.73250;3
PRES;13.417;180.947;1014.4395;3
SOUN;13.418;208.53;0.00636;50.05
MAGN;13.422;180.953;-29.93750;18.56250;-22.93750;3
GYRO;13.422;180.953;-0.99693;1.85581;-0.90530;3
ACCE;13.426;180.956;6.15789;1.46525;6.29196;3
AHRS;13.426;180.957;8.1169;-40.7369;-17.7970;0.01185;-0.35327;-0.16899;3
GYRO;13.431;180.962;-1.08001;1.81427;-0.84788;3
ACCE;13.436;180.966;5.95677;1.32160;6.37815;3
PRES;13.437;180.967;1014.4375;3
MAGN;13.442;180.973;-29.56250;18.25000;-23.56250;3
GYRO;13.442;180.973;-1.18019;1.70309;-0.81245;3
ACCE;13.446;180.976;6.32069;0.15323;8.71489;3
AHRS;13.446;180.977;8.0052;-38.7463;-19.0887;0.01007;-0.33725;-0.17887;3
GYRO;13.451;180.982;-1.21440;1.37567;-0.84788;3
ACCE;13.456;180.987;5.66947;0.77572;7.85298;3
PRES;13.456;180.987;1014.4355;3
MAGN;13.462;180.992;-28.81250;17.81250;-24.43750;3
GYRO;13.462;180.993;-1.10322;1.18630;-0.82955;3
ACCE;13.466;180.996;5.32470;0.48842;7.43160;3
AHRS;13.466;180.997;7.5232;-36.6926;-20.5887;0.00514;-0.32015;-0.18957;3
GYRO;13.471;181.002;-0.97250;1.12277;-0.76725;3
ACCE;13.476;181.006;5.31513;-0.10534;7.01980;3
PRES;13.476;181.007;1014.4380;3
MAGN;13.482;181.012;-29.12500;17.68750;-25.00000;3
GYRO;13.483;181.013;-0.91630;1.14843;-0.78191;3
ACCE;13.486;181.017;5.05655;-0.67995;6.98149;3
AHRS;13.487;181.017;6.7960;-35.1538;-22.1470;-0.00245;-0.30669;-0.20034;3
GYRO;13.491;181.022;-0.93951;1.23273;-0.84666;3
ACCE;13.496;181.027;4.07014;-0.89064;7.02938;3
LIGH;13.498;181.028;3683.0;3
PRES;13.498;181.029;1014.4370;3
MAGN;13.502;181.032;-29.00000;18.00000;-25.31250;3
GYRO;13.502;181.033;-0.99938;1.36467;-0.83566;3
ACCE;13.506;181.037;2.86347;-0.67995;7.67102;3
AHRS;13.506;181.037;6.4436;-33.7091;-23.5290;-0.00637;-0.29437;-0.21078;3
GYRO;13.511;181.042;-1.04702;1.48074;-0.65607;3
ACCE;13.516;181.046;2.23140;-0.32561;8.53294;3
PRES;13.516;181.047;1014.4409;3
MAGN;13.522;181.053;-28.18750;18.37500;-25.87500;3
GYRO;13.522;181.053;-1.04091;1.51983;-0.31032;3
ACCE;13.526;181.056;2.41336;-0.18196;9.43316;3
AHRS;13.526;181.057;5.2123;-30.9851;-25.7091;-0.01664;-0.26990;-0.22601;3
GYRO;13.531;181.062;-0.97738;1.47219;0.09652;3
ACCE;13.536;181.066;3.09331;-0.21069;9.98861;3
PRES;13.536;181.067;1014.4341;3
MAGN;13.542;181.073;-27.62500;19.12500;-26.31250;3
GYRO;13.542;181.073;-0.88209;1.33902;0.43738;3
ACCE;13.546;181.076;4.09887;-0.24900;10.09395;3
AHRS;13.546;181.077;4.4027;-29.2701;-26.5935;-0.02190;-0.25425;-0.23181;3
GYRO;13.551;181.082;-0.78435;1.14476;0.62553;3
ACCE;13.556;181.087;5.05655;-0.32561;9.72046;3
PRES;13.557;181.088;1014.4316;3
MAGN;13.561;181.092;-26.93750;20.00000;-26.00000;3
GYRO;13.562;181.093;-0.69639;0.98594;0.64019;3
ACCE;13.566;181.097;5.72693;-0.24900;9.32781;3
AHRS;13.567;181.097;2.9337;-27.2772;-26.9418;-0.03072;-0.23503;-0.23218;3
GYRO;13.571;181.102;-0.62797;0.91385;0.51191;3
ACCE;13.576;181.106;5.93762;0.08619;9.14585;3
PRES;13.576;181.107;1014.4399;3
MAGN;13.581;181.112;-26.00000;20.68750;-26.18750;3
GYRO;13.582;181.113;-0.60109;0.87965;0.32865;3
ACCE;13.586;181.116;5.92804;0.28730;8.86812;3
AHRS;13.586;181.117;1.9061;-26.1926;-26.7286;-0.03661;-0.22417;-0.22877;3
GYRO;13.591;181.122;-0.61453;0.85155;0.16371;3
ACCE;13.596;181.126;5.90889;0.32561;8.47547;3
PRES;13.596;181.127;1014.4517;3
MAGN;13.601;181.132;-24.75000;20.81250;-26.43750;3
GYRO;13.602;181.133;-0.65485;0.84544;0.02443;3
ACCE;13.606;181.137;5.78439;0.35434;8.00621;3
AHRS;13.606;181.137;1.2017;-25.8162;-26.3535;-0.04097;-0.21982;-0.22446;3
GYRO;13.611;181.142;-0.70860;0.90042;-0.10018;3
ACCE;13.616;181.146;5.50666;0.32561;7.61356;3
PRES;13.616;181.147;1014.4458;3
MAGN;13.622;181.153;-24.31250;20.93750;-26.43750;3
GYRO;13.622;181.153;-0.86865;1.18141;-0.28833;3
ACCE;13.626;181.156;5.15232;0.22984;7.18261;3
AHRS;13.626;181.157;0.5167;-24.8560;-26.6769;-0.04536;-0.21042;-0.22624;3
GYRO;13.631;181.162;-0.86865;1.18141;-0.28833;3
ACCE;13.636;181.167;4.79798;0.22984;6.83784;3
PRES;13.636;181.167;1014.4526;3
MAGN;13.642;181.173;-24.18750;21.37500;-26.00000;3
GYRO;13.642;181.173;-1.18386;1.49418;-0.34453;3
ACCE;13.646;181.177;4.50110;0.10534;6.57927;3
AHRS;13.647;181.177;-0.0723;-24.3980;-26.9175;-0.04978;-0.20536;-0.22736;3
GYRO;13.651;181.182;-1.36223;1.66522;-0.36041;3
ACCE;13.656;181.187;4.37660;-0.13408;7.01022;3
PRES;13.656;181.187;1014.4526;3
MAGN;13.661;181.192;-24.06250;21.68750;-26.31250;3
GYRO;13.662;181.193;-1.51983;1.76418;-0.42638;3
ACCE;13.666;181.196;4.30956;-0.42138;7.84340;3
AHRS;13.666;181.197;-1.1394;-22.7365;-27.9046;-0.05698;-0.18894;-0.23447;3
GYRO;13.671;181.202;-1.61879;1.75929;-0.54734;3
ACCE;13.676;181.206;4.22337;-0.61292;8.49463;3
PRES;13.676;181.207;1014.4482;3
MAGN;13.682;181.212;-23.62500;22.00000;-26.31250;3
GYRO;13.682;181.213;-1.62979;1.72264;-0.69639;3
ACCE;13.686;181.216;4.09887;-0.61292;9.11712;3
AHRS;13.686;181.217;-2.5358;-21.3368;-28.7370;-0.06699;-0.17389;-0.23984;3
GYRO;13.691;181.222;-1.58092;1.65667;-0.85277;3
ACCE;13.696;181.226;4.08930;-0.67038;9.48104;3
PRES;13.696;181.227;1014.4531;3
MAGN;13.702;181.232;-23.25000;22.56250;-26.18750;3
GYRO;13.702;181.233;-1.52105;1.55282;-1.00793;3
ACCE;13.706;181.237;4.20422;-0.79487;9.62469;3
AHRS;13.706;181.237;-3.9717;-19.5084;-30.2644;-0.07717;-0.15453;-0.25145;3
GYRO;13.711;181.242;-1.48318;1.40255;-1.16309;3
ACCE;13.716;181.246;4.21380;-0.85234;9.57681;3
PRES;13.717;181.247;1014.4521;3
MAGN;13.722;181.253;-22.68750;23.25000;-26.43750;3
GYRO;13.722;181.253;-1.47952;1.25105;-1.31214;3
ACCE;13.726;181.257;3.95522;-0.76614;9.38527;3
AHRS;13.727;181.257;-5.1537;-18.2919;-31.7330;-0.08611;-0.14060;-0.26277;3
GYRO;13.731;181.262;-1.47952;1.16064;-1.43431;3
ACCE;13.736;181.266;3.78284;-0.99599;9.21289;3
PRES;13.736;181.267;1014.4390;3
MAGN;13.742;181.273;-21.56250;23.56250;-26.62500;3
GYRO;13.742;181.273;-1.48074;1.10933;-1.52594;3
ACCE;13.746;181.276;3.47638;-1.24498;8.89685;3
AHRS;13.746;181.277;-6.3760;-16.9908;-33.7240;-0.09542;-0.12520;-0.27858;3
GYRO;13.751;181.282;-1.50639;1.08490;-1.59558;3
ACCE;13.756;181.287;3.29442;-1.52271;9.16500;3
PRES;13.757;181.287;1014.4355;3
MAGN;13.762;181.292;-21.18750;23.56250;-26.87500;3
GYRO;13.762;181.293;-1.56992;1.01770;-1.64811;3
ACCE;13.766;181.297;3.41892;-2.21224;9.35654;3
AHRS;13.767;181.297;-7.4015;-16.4234;-35.6511;-0.10445;-0.11614;-0.29357;3
GYRO;13.771;181.302;-1.69821;0.88575;-1.73974;3
ACCE;13.776;181.306;3.59130;-2.62405;9.45231;3
PRES;13.776;181.307;1014.4341;3
MAGN;13.782;181.312;-21.18750;23.81250;-26.87500;3
GYRO;13.782;181.313;-1.89368;0.71960;-1.89735;3
ACCE;13.786;181.317;3.58173;-2.61447;9.46189;3
AHRS;13.787;181.318;-8.6388;-15.5443;-37.8303;-0.11431;-0.10338;-0.31064;3
GYRO;13.791;181.322;-2.13558;0.50946;-2.09405;3
ACCE;13.796;181.326;3.45723;-3.02627;9.37569;3
PRES;13.797;181.327;1014.4517;3
MAGN;13.802;181.332;-21.31250;24.12500;-26.62500;3
GYRO;13.803;181.333;-2.41292;0.28222;-2.31640;3
ACCE;13.806;181.337;3.32315;-3.81157;8.96389;3
AHRS;13.807;181.338;-10.3900;-15.5363;-40.5174;-0.13078;-0.09522;-0.33019;3
GYRO;13.811;181.342;-2.69758;0.07330;-2.56808;3
ACCE;13.816;181.346;3.00712;-4.30956;8.83939;3
PRES;13.818;181.347;1014.4590;3
MAGN;13.822;181.353;-22.00000;23.87500;-26.00000;3
GYRO;13.822;181.353;-2.92482;-0.07819;-2.82708;3
ACCE;13.826;181.356;2.48997;-4.50110;9.30866;3
AHRS;13.827;181.357;-12.3507;-15.8486;-43.6975;-0.14990;-0.08757;-0.35270;3
GYRO;13.831;181.362;-3.04089;-0.19792;-3.04944;3
ACCE;13.836;181.367;1.99198;-4.50110;10.15141;3
PRES;13.838;181.367;1014.4614;3
MAGN;13.846;181.372;-23.00000;23.56250;-25.43750;3
GYRO;13.847;181.373;-3.02012;-0.32620;-3.20460;3
ACCE;13.848;181.377;1.73340;-4.53941;10.87925;3
AHRS;13.850;181.378;-15.3208;-16.7465;-48.0884;-0.17924;-0.07807;-0.38177;3
LIGH;13.851;181.378;4656.0;3
GYRO;13.851;181.382;-2.86007;-0.45204;-3.27790;3
ACCE;13.862;181.387;1.97282;-4.66391;11.37725;3
PRES;13.862;181.387;1014.4648;3
MAGN;13.863;181.392;-24.12500;24.06250;-23.93750;3
GYRO;13.863;181.393;-2.57296;-0.54734;-3.28890;3
ACCE;13.868;181.396;2.33674;-4.53941;11.73159;3
AHRS;13.868;181.397;-17.5194;-18.4281;-52.5668;-0.20486;-0.07533;-0.41014;3
GYRO;13.871;181.402;-2.20767;-0.63408;-3.26691;3
ACCE;13.882;181.411;2.62405;-4.04141;11.32936;3
PRES;13.883;181.412;1014.4658;3
MAGN;13.886;181.415;-25.50000;23.62500;-22.18750;3
GYRO;13.887;181.415;-1.52350;-0.90530;-3.08365;3
ACCE;13.887;181.418;2.78685;-3.95522;10.88883;3
AHRS;13.888;181.419;-19.3600;-20.2724;-57.9898;-0.22887;-0.07151;-0.44449;3
GYRO;13.893;181.422;-1.52350;-0.90530;-3.08365;3
ACCE;13.896;181.427;3.18908;-3.84988;9.83538;3
PRES;13.897;181.427;1014.4541;3
MAGN;13.902;181.432;-27.12500;22.75000;-20.75000;3
GYRO;13.902;181.433;-1.27671;-1.15698;-2.84785;3
ACCE;13.906;181.437;3.75411;-3.92649;8.87770;3
AHRS;13.907;181.437;-19.7341;-22.2759;-61.2880;-0.24166;-0.07804;-0.46422;3
GYRO;13.911;181.442;-1.43065;-1.36223;-2.76600;3
ACCE;13.916;181.446;4.04141;-3.79242;7.93917;3
PRES;13.917;181.447;1014.4502;3
MAGN;13.922;181.453;-28.18750;21.93750;-19.37500;3
GYRO;13.923;181.453;-1.72264;-1.56137;-2.71957;3
ACCE;13.926;181.456;4.29999;-3.32315;7.75721;3
AHRS;13.927;181.457;-19.9373;-24.8689;-65.2824;-0.25674;-0.08740;-0.48739;3
GYRO;13.931;181.462;-2.01219;-1.72875;-2.71102;3
ACCE;13.936;181.467;4.57771;-3.26569;6.89530;3
PRES;13.937;181.467;1014.4399;3
MAGN;13.942;181.472;-30.00000;21.06250;-17.93750;3
GYRO;13.942;181.473;-2.26020;-1.80816;-2.76966;3
ACCE;13.946;181.476;4.61602;-3.50511;6.28239;3
AHRS;13.946;181.477;-20.4107;-27.7801;-68.7042;-0.27531;-0.09800;-0.50400;3
GYRO;13.951;181.482;-2.45446;-1.80083;-2.91016;3
ACCE;13.956;181.487;4.95121;-4.01268;6.45477;3
PRES;13.956;181.487;1014.4351;3
MAGN;13.962;181.492;-31.18750;19.75000;-16.31250;3
GYRO;13.962;181.493;-2.59984;-1.81305;-3.12274;3
ACCE;13.966;181.497;5.32470;-4.64475;7.02938;3
AHRS;13.967;181.497;-21.3107;-31.8293;-73.3127;-0.30353;-0.11002;-0.52356;3
SOUN;13.968;86.53;0.00264;42.41
GYRO;13.971;181.502;-2.71102;-1.89979;-3.38419;3
ACCE;13.976;181.506;5.67905;-5.11401;7.38372;3
PRES;13.976;181.507;1014.4497;3
MAGN;13.981;181.512;-32.56250;18.31250;-15.31250;3
GYRO;13.982;181.513;-2.78921;-2.03662;-3.64809;3
ACCE;13.986;181.517;6.04296;-5.42047;7.81467;3
AHRS;13.986;181.517;-21.8538;-35.4916;-77.7898;-0.32842;-0.11956;-0.54221;3
GYRO;13.991;181.522;-2.84175;-2.22355;-3.86433;3
ACCE;13.996;181.526;6.11000;-5.56412;7.89129;3
PRES;13.996;181.527;1014.4580;3
MAGN;14.002;181.533;-33.81250;16.75000;-13.50000;3
GYRO;14.003;181.533;-2.85641;-2.36894;-4.00361;3
ACCE;14.006;181.536;5.94720;-5.33428;8.15944;3
AHRS;14.006;181.537;-22.3018;-39.9701;-83.7928;-0.35921;-0.12823;-0.56652;3
GYRO;14.011;181.542;-2.78066;-2.37871;-4.04515;3
ACCE;14.016;181.546;6.19619;-5.00867;7.92960;3
PRES;14.016;181.547;1014.4629;3
MAGN;14.022;181.553;-35.43750;15.31250;-11.43750;3
GYRO;14.022;181.553;-2.64993;-2.33228;-4.02072;3
ACCE;14.026;181.557;6.32069;-4.72137;7.33583;3
AHRS;14.026;181.557;-21.7446;-44.8898;-89.4924;-0.38776;-0.14357;-0.58781;3
GYRO;14.034;181.562;-2.50821;-2.22111;-3.95963;3
ACCE;14.036;181.567;6.06212;-4.43406;6.91445;3
PRES;14.037;181.567;1014.4580;3
MAGN;14.042;181.572;-36.43750;12.93750;-9.25000;3
GYRO;14.043;181.573;-2.37871;-2.02074;-3.84234;3
ACCE;14.046;181.577;5.70778;-4.04141;6.57927;3
AHRS;14.047;181.577;-20.9107;-48.8569;-94.8027;-0.41120;-0.15365;-0.60829;3
GYRO;14.051;181.582;-2.25531;-1.72508;-3.64320;3
ACCE;14.058;181.586;5.65032;-3.68707;6.37815;3
PRES;14.058;181.587;1014.4580;3
MAGN;14.062;181.593;-38.06250;10.75000;-7.50000;3
GYRO;14.063;181.593;-2.10626;-1.37933;-3.36831;3
ACCE;14.066;181.596;6.11958;-3.43807;6.32069;3
AHRS;14.066;181.597;-19.3344;-52.9445;-99.7579;-0.43290;-0.16823;-0.62655;3
GYRO;14.072;181.602;-1.93644;-1.06901;-3.09098;3
ACCE;14.076;181.606;6.71334;-3.38061;5.85143;3
PRES;14.077;181.607;1014.4629;3
MAGN;14.082;181.612;-39.25000;8.56250;-5.12500;3
GYRO;14.083;181.613;-1.76907;-0.80634;-2.89184;3
ACCE;14.086;181.617;7.50822;-3.55300;5.75566;3
AHRS;14.087;181.617;-17.7805;-55.3337;-104.1095;-0.44594;-0.17415;-0.64592;3
GYRO;14.091;181.622;-1.63956;-0.59987;-2.80876;3
ACCE;14.097;181.626;8.46590;-4.36702;5.57370;3
PRES;14.098;181.627;1014.4502;3
MAGN;14.102;181.633;-40.06250;6.37500;-3.31250;3
GYRO;14.103;181.633;-1.58458;-0.52168;-2.88817;3
ACCE;14.106;181.636;9.50977;-5.35344;5.24809;3
AHRS;14.106;181.637;-16.3621;-57.2579;-107.3724;-0.45612;-0.18021;-0.65969;3
GYRO;14.111;181.642;-1.58458;-0.52046;-3.13985;3
ACCE;14.116;181.646;9.70131;-5.95677;5.44920;3
PRES;14.117;181.647;1014.4453;3
MAGN;14.122;181.653;-40.68750;3.75000;-1.87500;3
GYRO;14.123;181.653;-1.61024;-0.60476;-3.51125;3
ACCE;14.126;181.657;8.83939;-5.99508;5.92804;3
AHRS;14.127;181.657;-15.2957;-59.0169;-111.4116;-0.46856;-0.17937;-0.67566;3
GYRO;14.131;181.662;-1.62124;-0.75136;-3.86678;3
ACCE;14.136;181.667;8.13071;-5.40132;6.07170;3
PRES;14.136;181.667;1014.4502;3
MAGN;14.142;181.672;-40.93750;1.68750;-1.00000;3
GYRO;14.142;181.673;-1.46852;-1.02992;-4.21253;3
ACCE;14.146;181.676;7.92960;-4.44364;6.14831;3
AHRS;14.146;181.677;-13.0194;-60.5859;-114.6812;-0.47476;-0.18804;-0.69139;3
GYRO;14.151;181.682;-1.46852;-1.02992;-4.21253;3
ACCE;14.156;181.687;8.20732;-3.55300;5.97593;3
PRES;14.157;181.687;1014.4492;3
MAGN;14.162;181.692;-40.68750;-1.25000;0.06250;3
GYRO;14.162;181.693;-1.14232;-1.16675;-4.37257;3
ACCE;14.166;181.696;8.65743;-2.90177;5.68862;3
AHRS;14.166;181.697;-10.5871;-61.9874;-118.6398;-0.48133;-0.19361;-0.70985;3
GYRO;14.172;181.702;-0.98105;-1.14720;-4.45932;3
ACCE;14.176;181.706;8.67659;-2.22182;5.20978;3
PRES;14.178;181.707;1014.4512;3
MAGN;14.182;181.712;-40.06250;-3.93750;0.37500;3
GYRO;14.182;181.713;-0.88087;-1.08856;-4.48986;3
ACCE;14.186;181.717;8.34140;-1.45567;4.69264;3
AHRS;14.187;181.717;-6.9306;-63.9529;-121.8035;-0.48682;-0.21226;-0.72428;3
GYRO;14.191;181.722;-0.86743;-1.03725;-4.39823;3
ACCE;14.196;181.727;7.72848;-0.67038;4.26168;3
LIGH;14.198;181.728;3586.0;3
PRES;14.198;181.729;1014.4561;3
MAGN;14.204;181.733;-39.62500;-7.06250;0.68750;3
GYRO;14.205;181.733;-0.94562;-1.00548;-4.19054;3
ACCE;14.206;181.737;7.25922;0.06704;4.10845;3
AHRS;14.207;181.737;-2.9676;-65.2866;-125.0577;-0.48848;-0.22940;-0.74040;3
WIFI;14.209;173.978;WAP129;20:17:FF:FF:F1:29;-90
WIFI;14.209;181.688;WAP131;20:17:FF:FF:F1:31;-76
WIFI;14.209;181.688;WAP192;20:17:FF:FF:F1:92;-66
WIFI;14.209;181.688;WAP116;20:17:FF:FF:F1:16;-67
WIFI;14.209;181.688;WAP123;20:17:FF:FF:F1:23;-79
WIFI;14.209;181.688;WAP124;20:17:FF:FF:F1:24;-80
WIFI;14.209;181.688;WAP320;20:17:FF:FF:F3:20;-66
WIFI;14.209;181.688;WAP240;20:17:FF:FF:F2:40;-90
WIFI;14.209;181.688;WAP265;20:17:FF:FF:F2:65;-81
WIFI;14.209;173.978;WAP143;20:17:FF:FF:F1:43;-83
WIFI;14.209;178.041;WAP110;20:17:FF:FF:F1:10;-74
WIFI;14.209;178.041;WAP314;20:17:FF:FF:F3:14;-74
WIFI;14.209;181.688;WAP207;20:17:FF:FF:F2:07;-77
WIFI;14.209;178.041;WAP033;20:17:FF:FF:F0:33;-84
WIFI;14.209;178.041;WAP008;20:17:FF:FF:F0:08;-83
WIFI;14.209;181.688;WAP041;20:17:FF:FF:F0:41;-89
WIFI;14.209;181.688;WAP122;20:17:FF:FF:F1:22;-86
WIFI;14.209;181.688;WAP173;20:17:FF:FF:F1:73;-75
WIFI;14.209;181.688;WAP130;20:17:FF:FF:F1:30;-79
WIFI;14.209;178.041;WAP031;20:17:FF:FF:F0:31;-85
WIFI;14.209;178.041;WAP111;20:17:FF:FF:F1:11;-87
WIFI;14.209;178.041;WAP142;20:17:FF:FF:F1:42;-89
WIFI;14.209;178.041;WAP216;20:17:FF:FF:F2:16;-89
WIFI;14.209;181.688;WAP065;20:17:FF:FF:F0:65;-79
WIFI;14.209;181.688;WAP010;20:17:FF:FF:F0:10;-81
WIFI;14.209;181.688;WAP036;20:17:FF:FF:F0:36;-86
GYRO;14.240;181.742;-1.08245;-1.00915;-3.89976;3
ACCE;14.240;181.746;7.03895;0.49799;3.95522;3
PRES;14.240;181.747;1014.4580;3
MAGN;14.241;181.753;-38.68750;-10.43750;1.00000;3
GYRO;14.241;181.753;-1.24739;-1.03236;-3.57478;3
ACCE;14.241;181.756;7.24007;0.98641;3.84988;3
AHRS;14.241;181.757;0.7921;-66.6088;-127.7386;-0.49041;-0.24701;-0.75200;3
GYRO;14.241;181.762;-1.40866;-1.06779;-3.27057;3
ACCE;14.241;181.767;7.86256;1.24498;3.94564;3
PRES;14.242;181.767;1014.4595;3
MAGN;14.242;181.772;-37.75000;-13.43750;1.75000;3
GYRO;14.242;181.773;-1.52228;-1.08123;-3.03478;3
ACCE;14.246;181.776;8.69574;1.33118;4.16591;3
AHRS;14.246;181.777;4.0662;-67.2375;-130.2300;-0.48951;-0.25963;-0.76321;3
GYRO;14.251;181.782;-1.56137;-1.03725;-2.89794;3
ACCE;14.257;181.786;9.36612;1.29287;4.35745;3
PRES;14.257;181.787;1014.4487;3
MAGN;14.262;181.792;-36.62500;-16.00000;2.06250;3
GYRO;14.262;181.793;-1.52594;-0.91385;-2.85274;3
ACCE;14.266;181.796;9.61511;1.23541;4.52025;3
AHRS;14.267;181.797;6.5175;-68.2800;-132.9534;-0.49497;-0.26677;-0.77039;3
GYRO;14.271;181.802;-1.42820;-0.73915;-2.86740;3
ACCE;14.276;181.806;9.43316;1.23541;4.75010;3
PRES;14.277;181.807;1014.4438;3
MAGN;14.282;181.812;-35.00000;-18.68750;2.50000;3
GYRO;14.282;181.813;-1.28893;-0.55222;-2.88939;3
ACCE;14.286;181.817;9.11712;1.36948;4.78840;3
AHRS;14.287;181.818;8.7826;-68.6781;-135.7353;-0.49717;-0.27046;-0.77890;3
GYRO;14.291;181.822;-1.13010;-0.38851;-2.88817;3
ACCE;14.296;181.826;9.04051;1.58975;4.69264;3
PRES;14.297;181.827;1014.4409;3
MAGN;14.302;181.833;-33.68750;-20.62500;2.81250;3
GYRO;14.303;181.833;-0.96761;-0.26512;-2.87962;3
ACCE;14.306;181.836;9.16500;1.81002;4.49152;3
AHRS;14.306;181.837;11.2550;-68.9315;-138.1415;-0.49715;-0.27669;-0.78618;3
GYRO;14.311;181.842;-0.82345;-0.14172;-2.89184;3
ACCE;14.316;181.847;9.24162;1.98240;4.43406;3
PRES;14.317;181.847;1014.4297;3
MAGN;14.322;181.852;-32.12500;-22.25000;2.87500;3
GYRO;14.323;181.853;-0.71716;-0.02077;-2.93093;3
ACCE;14.326;181.856;9.28950;2.15478;4.24253;3
AHRS;14.327;181.857;13.6938;-68.4291;-140.4028;-0.49189;-0.28186;-0.79521;3
GNSS;14.328;1491901202.839;39.993639;-0.074160;151.267;0.000;6.0;0.0;14;13
GYRO;14.331;181.862;-0.66096;0.06964;-2.98469;3
GNSS;14.332;1491901202.839;39.993639;-0.074160;151.267;0.000;6.0;0.0;14;13
ACCE;14.336;181.867;9.26077;2.22182;3.99353;3
PRES;14.337;181.867;1014.4570;3
MAGN;14.342;181.872;-30.56250;-24.68750;2.68750;3
GYRO;14.342;181.873;-0.65485;0.12095;-3.04822;3
ACCE;14.346;181.876;9.07881;2.29843;3.98395;3
AHRS;14.346;181.877;16.4373;-67.9959;-142.2935;-0.48543;-0.29099;-0.80235;3
GYRO;14.351;181.882;-0.67928;0.14050;-3.12641;3
ACCE;14.356;181.886;8.92558;2.31759;4.01268;3
PRES;14.357;181.887;1014.4487;3
MAGN;14.362;181.892;-28.81250;-26.75000;2.12500;3
GYRO;14.362;181.893;-0.70616;0.13073;-3.21804;3
ACCE;14.366;181.897;8.81066;2.21224;4.35745;3
AHRS;14.367;181.898;18.9513;-67.2014;-144.5258;-0.47813;-0.29690;-0.81025;3
GYRO;14.372;181.903;-0.70494;0.11729;-3.33899;3
ACCE;14.376;181.906;8.62870;2.31759;4.60644;3
PRES;14.376;181.907;1014.4429;3
MAGN;14.382;181.912;-27.68750;-28.56250;1.68750;3
GYRO;14.382;181.913;-0.64752;0.10507;-3.49415;3
ACCE;14.386;181.917;8.49463;2.69108;4.75967;3
AHRS;14.386;181.917;21.9629;-66.3173;-146.7063;-0.46876;-0.30661;-0.81723;3
GYRO;14.391;181.922;-0.52779;0.11240;-3.66030;3
ACCE;14.396;181.926;8.57124;3.28484;4.94163;3
PRES;14.396;181.927;1014.4463;3
MAGN;14.402;181.933;-25.37500;-30.37500;1.12500;3
GYRO;14.402;181.933;-0.14539;0.23335;-3.96940;3
ACCE;14.406;181.936;8.78193;3.79242;5.07571;3
AHRS;14.406;181.937;24.8288;-64.8761;-149.4999;-0.45768;-0.31284;-0.82554;3
SOUN;14.409;386.50;0.01180;55.41
GYRO;14.411;181.942;-0.14539;0.23335;-3.96940;3
ACCE;14.416;181.947;8.98304;3.92649;5.08528;3
PRES;14.417;181.947;1014.4502;3
MAGN;14.422;181.952;-23.37500;-32.18750;1.18750;3
GYRO;14.422;181.953;0.32132;0.52534;-4.33837;3
ACCE;14.426;181.956;8.93516;3.97437;5.20978;3
AHRS;14.426;181.957;28.5858;-63.7357;-151.5629;-0.44445;-0.32891;-0.82978;3
GYRO;14.431;181.962;0.56444;0.71105;-4.56805;3
ACCE;14.436;181.967;8.47547;4.05099;5.16190;3
PRES;14.437;181.967;1014.4570;3
MAGN;14.442;181.972;-20.43750;-33.31250;0.56250;3
GYRO;14.443;181.973;0.79046;0.86743;-4.79529;3
ACCE;14.446;181.977;7.57525;4.31914;4.93206;3
AHRS;14.447;181.977;32.3730;-61.9524;-153.9781;-0.42778;-0.34415;-0.83456;3
GYRO;14.452;181.982;0.96883;0.96395;-4.97244;3
ACCE;14.456;181.986;6.40688;4.79798;4.56814;3
PRES;14.456;181.987;1014.4580;3
MAGN;14.462;181.992;-17.62500;-35.00000;0.75000;3
GYRO;14.463;181.993;1.08245;0.99571;-5.06529;3
ACCE;14.466;181.997;5.39174;5.21936;4.41491;3
AHRS;14.467;181.997;37.5327;-59.8530;-156.0704;-0.40430;-0.37068;-0.83604;3
GYRO;14.471;182.002;1.14843;0.97250;-5.06896;3
ACCE;14.476;182.006;4.27126;5.67905;4.28083;3
PRES;14.477;182.007;1014.4561;3
MAGN;14.482;182.013;-14.25000;-36.37500;0.50000;3
GYRO;14.483;182.013;1.18997;0.92485;-4.98344;3
ACCE;14.486;182.017;3.36146;6.08127;4.14676;3
AHRS;14.487;182.018;42.9741;-56.5666;-158.9574;0.37459;0.39765;0.83733;3
GYRO;14.491;182.022;1.22173;0.89064;-4.82828;3
ACCE;14.496;182.026;2.54743;6.48350;4.42448;3
PRES;14.496;182.027;1014.4551;3
MAGN;14.502;182.033;-10.87500;-37.93750;0.93750;3
GYRO;14.503;182.033;1.26083;0.85032;-4.61203;3
ACCE;14.506;182.036;2.08774;6.79953;4.80756;3
AHRS;14.506;182.037;48.3787;-53.5459;-161.8396;0.34802;0.42609;0.83333;3
GYRO;14.511;182.042;1.32924;0.74892;-4.32615;3
ACCE;14.516;182.047;1.47483;7.14430;4.92248;3
PRES;14.516;182.047;1014.4478;3
MAGN;14.522;182.052;-6.93750;-39.06250;1.12500;3
GYRO;14.522;182.053;1.44531;0.55589;-3.93886;3
ACCE;14.526;182.057;0.28730;8.00621;4.94163;3
AHRS;14.527;182.057;53.3407;-48.2341;-165.8915;0.31205;0.45142;0.83195;3
GYRO;14.531;182.062;1.62612;0.33475;-3.43062;3
ACCE;14.536;182.067;-0.78530;9.16500;4.97036;3
PRES;14.536;182.067;1014.4482;3
MAGN;14.542;182.072;-3.81250;-40.18750;2.06250;3
GYRO;14.542;182.073;1.87047;0.14294;-2.81609;3
ACCE;14.546;182.077;-1.81002;10.23761;4.55856;3
AHRS;14.546;182.077;57.7496;-44.9915;-169.1496;0.29136;0.47583;0.82289;3
LIGH;14.547;182.078;3256.0;3
GYRO;14.551;182.082;2.14414;0.04520;-2.11726;3
ACCE;14.556;182.086;-2.15478;10.88883;4.22337;3
PRES;14.556;182.087;1014.4546;3
MAGN;14.561;182.092;-0.43750;-40.43750;2.93750;3
GYRO;14.562;182.093;2.40437;0.02321;-1.36834;3
ACCE;14.566;182.097;-1.53229;10.55364;4.29999;3
AHRS;14.566;182.097;62.5162;-39.7431;-172.9536;0.26003;0.50493;0.81326;3
GYRO;14.571;182.102;2.63039;0.00733;-0.67317;3
ACCE;14.576;182.106;-0.44053;9.65342;3.86903;3
PRES;14.577;182.107;1014.4448;3
MAGN;14.582;182.113;1.93750;-40.43750;4.56250;3
GYRO;14.583;182.113;2.82098;0.00244;-0.12584;3
ACCE;14.586;182.116;0.45011;8.57124;3.39019;3
AHRS;14.586;182.117;65.8254;-40.8412;-171.8518;0.25599;0.52874;0.79822;3
GYRO;14.591;182.122;2.98835;0.03665;0.26267;3
ACCE;14.596;182.126;0.98641;7.69975;1.72383;3
PRES;14.596;182.127;1014.4380;3
MAGN;14.602;182.133;3.62500;-40.18750;6.06250;3
GYRO;14.602;182.133;3.06043;0.21136;0.50824;3
ACCE;14.606;182.137;1.08218;7.45076;1.47483;3
AHRS;14.607;182.137;68.6230;-43.0680;-168.3674;0.24848;0.55237;0.78534;3
GYRO;14.611;182.142;2.92360;0.49602;0.66462;3
ACCE;14.616;182.147;1.00556;7.76679;1.18752;3
PRES;14.616;182.147;1014.4277;3
MAGN;14.622;182.152;4.31250;-39.81250;8.25000;3
GYRO;14.622;182.153;2.74767;0.64385;0.79168;3
ACCE;14.626;182.156;1.19710;8.28394;0.93853;3
AHRS;14.626;182.157;70.6044;-49.7127;-161.3464;0.25354;0.57302;0.77009;3
GYRO;14.631;182.162;2.59373;0.77824;0.92729;3
ACCE;14.636;182.166;1.52271;8.67659;1.11091;3
PRES;14.636;182.167;1014.4316;3
MAGN;14.642;182.172;4.56250;-39.25000;10.18750;3
GYRO;14.642;182.173;2.46667;0.91385;1.05435;3
ACCE;14.646;182.176;1.79086;8.82982;1.31202;3
AHRS;14.646;182.177;72.2929;-57.6198;-151.9479;0.25228;0.59575;0.75536;3
GYRO;14.651;182.182;2.41170;1.06657;1.17653;3
ACCE;14.656;182.186;1.96325;8.64786;1.92494;3
PRES;14.656;182.187;1014.4307;3
MAGN;14.662;182.192;4.31250;-38.93750;12.37500;3
GYRO;14.662;182.193;2.41414;1.20951;1.29748;3
ACCE;14.666;182.197;2.13563;8.01579;2.54743;3
AHRS;14.667;182.197;72.7445;-65.8185;-142.6600;0.25507;0.61171;0.74354;3
GYRO;14.671;182.202;2.44224;1.26205;1.40132;3
ACCE;14.676;182.207;2.87304;7.27837;2.41336;3
PRES;14.676;182.207;1014.4263;3
MAGN;14.682;182.213;3.62500;-38.50000;14.31250;3
GYRO;14.682;182.213;2.56930;1.13987;1.44775;3
ACCE;14.686;182.217;3.50511;6.95276;2.23140;3
AHRS;14.687;182.217;72.3639;-71.1843;-135.0469;0.25055;0.62319;0.73785;3
GYRO;14.691;182.222;2.56930;1.13987;1.44775;3
ACCE;14.696;182.226;3.68707;6.97192;2.03028;3
PRES;14.696;182.227;1014.4253;3
MAGN;14.702;182.233;2.62500;-37.56250;16.68750;3
GYRO;14.703;182.233;2.91138;1.03603;1.31214;3
ACCE;14.706;182.236;3.61046;7.08684;1.81002;3
AHRS;14.707;182.237;71.6825;-79.6984;-125.1733;0.25414;0.63821;0.72521;3
GYRO;14.711;182.242;3.13740;1.12033;1.25594;3
ACCE;14.716;182.247;3.67749;7.22091;1.58017;3
PRES;14.717;182.247;1014.4248;3
MAGN;14.722;182.252;1.62500;-36.50000;18.43750;3
GYRO;14.723;182.253;3.33777;1.20829;1.25716;3
ACCE;14.726;182.256;3.56257;7.39329;0.76614;3
AHRS;14.726;182.257;70.1214;-86.1720;-116.9832;0.25745;0.64990;0.71474;3
GYRO;14.731;182.262;3.45994;1.28770;1.36101;3
ACCE;14.736;182.266;2.63362;7.69975;-0.14365;3
PRES;14.737;182.267;1014.4277;3
MAGN;14.742;182.273;0.06250;-35.43750;20.50000;3
GYRO;14.743;182.273;3.50759;1.42332;1.63101;3
ACCE;14.746;182.276;1.65679;8.11156;-0.45011;3
AHRS;14.747;182.277;68.9353;-94.6889;-106.9315;0.25890;0.66907;0.69664;3
GYRO;14.752;182.282;3.56745;1.51739;2.09893;3
ACCE;14.756;182.286;1.15879;8.67659;-1.67594;3
PRES;14.757;182.287;1014.4390;3
MAGN;14.762;182.292;-1.50000;-33.68750;22.25000;3
GYRO;14.763;182.293;3.66030;1.68965;2.71469;3
ACCE;14.767;182.297;1.24498;9.25119;-2.49955;3
AHRS;14.767;182.298;67.4314;-102.3226;-96.3677;-0.25078;-0.69142;-0.67705;3
GYRO;14.771;182.302;3.55279;2.10626;3.32799;3
ACCE;14.776;182.306;1.53229;8.94474;-2.74854;3
PRES;14.777;182.307;1014.4521;3
MAGN;14.782;182.313;-3.31250;-32.31250;24.56250;3
GYRO;14.783;182.313;3.38175;2.53143;3.87533;3
ACCE;14.786;182.316;2.11647;7.96790;-2.93050;3
AHRS;14.786;182.317;63.5087;-107.7029;-88.7956;-0.25857;-0.70778;-0.65456;3
GYRO;14.791;182.322;3.10442;2.88084;4.33837;3
ACCE;14.796;182.326;3.10289;6.89530;-3.12204;3
PRES;14.797;182.327;1014.4419;3
MAGN;14.802;182.333;-5.56250;-30.50000;26.18750;3
GYRO;14.803;182.333;2.71224;3.21804;4.68411;3
ACCE;14.806;182.337;4.44364;5.71735;-1.91536;3
AHRS;14.807;182.337;59.2241;-110.6474;-82.1142;-0.25762;-0.72377;-0.63130;3
GYRO;14.811;182.342;2.29930;3.43306;4.89670;3
ACCE;14.816;182.347;6.04296;4.40533;-2.03028;3
PRES;14.817;182.347;1014.4370;3
MAGN;14.822;182.352;-8.37500;-28.37500;27.81250;3
GYRO;14.822;182.353;1.94744;3.56867;4.94923;3
ACCE;14.826;182.356;8.15944;3.30400;-1.98240;3
AHRS;14.826;182.357;53.5198;-108.5530;-81.0603;-0.27126;-0.72181;-0.61662;3
GYRO;14.831;182.362;1.65667;3.73727;4.78918;3
ACCE;14.836;182.366;9.58638;3.12204;-0.96726;3
PRES;14.836;182.367;1014.4390;3
MAGN;14.842;182.372;-11.81250;-25.50000;28.62500;3
GYRO;14.842;182.373;1.42698;3.79836;4.47520;3
ACCE;14.846;182.377;10.15141;3.09331;0.10534;3
AHRS;14.847;182.378;45.4575;-104.7669;-81.5266;-0.29842;-0.70735;-0.59939;3
GYRO;14.851;182.382;1.26693;3.65053;4.13678;3
ACCE;14.856;182.386;10.56322;2.98796;0.79487;3
PRES;14.857;182.387;1014.4341;3
MAGN;14.862;182.392;-15.93750;-23.00000;29.06250;3
GYRO;14.863;182.393;1.20463;3.36098;3.83868;3
ACCE;14.866;182.397;10.73560;3.24654;0.70868;3
AHRS;14.867;182.397;40.3782;-100.7105;-82.1062;-0.30859;-0.68961;-0.59368;3
GYRO;14.871;182.402;1.24006;3.02500;3.58089;3
ACCE;14.881;182.412;10.73560;4.01268;0.03831;3
PRES;14.881;182.412;1014.4268;3
MAGN;14.884;182.415;-19.06250;-20.00000;28.31250;3
GYRO;14.885;182.416;1.43309;2.51799;3.15939;3
ACCE;14.887;182.418;10.58237;4.30956;-0.20111;3
AHRS;14.888;182.419;33.6241;-96.0072;-82.4023;-0.32301;-0.66275;-0.58362;3
GYRO;14.891;182.421;1.43309;2.51799;3.15939;3
ACCE;14.896;182.427;10.15141;4.41491;-0.44053;3
LIGH;14.898;182.429;3174.0;3
PRES;14.899;182.429;1014.4385;3
MAGN;14.902;182.432;-22.31250;-17.25000;27.50000;3
GYRO;14.902;182.433;1.47096;2.36527;2.99568;3
ACCE;14.906;182.436;9.90242;4.08930;-0.43096;3
AHRS;14.906;182.437;30.7054;-94.1992;-82.0315;-0.32760;-0.65127;-0.57713;3
GYRO;14.911;182.442;1.44897;2.27486;2.87718;3
ACCE;14.916;182.447;9.87369;3.62003;-0.14365;3
PRES;14.916;182.447;1014.4355;3
MAGN;14.922;182.452;-25.50000;-14.56250;26.31250;3
GYRO;14.922;182.453;1.39399;2.22355;2.78921;3
ACCE;14.926;182.457;9.93115;3.11246;0.26815;3
AHRS;14.927;182.457;26.7755;-92.2831;-80.4948;-0.33076;-0.63905;-0.56292;3
GYRO;14.931;182.462;1.34879;2.20767;2.73179;3
ACCE;14.936;182.467;9.95030;2.62405;0.80445;3
PRES;14.937;182.467;1014.4307;3
MAGN;14.941;182.472;-28.06250;-12.00000;25.25000;3
GYRO;14.942;182.473;1.35856;2.28341;2.76355;3
ACCE;14.946;182.477;10.15141;2.27928;1.11091;3
AHRS;14.946;182.477;23.7450;-90.4326;-79.3839;-0.33209;-0.62704;-0.55263;3
GYRO;14.951;182.482;1.35856;2.28341;2.76355;3
ACCE;14.956;182.486;10.64941;2.11647;1.48441;3
PRES;14.957;182.487;1014.4395;3
SOUN;14.960;45.66;0.00139;36.86
MAGN;14.962;182.492;-29.81250;-9.12500;24.18750;3
GYRO;14.962;182.493;1.50029;2.31762;2.82953;3
ACCE;14.966;182.497;11.28148;2.18351;1.46525;3
AHRS;14.967;182.497;19.9130;-88.1021;-78.1523;-0.33521;-0.60997;-0.53955;3
GYRO;14.971;182.502;1.59069;2.22966;2.78310;3
ACCE;14.976;182.506;11.92312;2.30801;1.03430;3
PRES;14.977;182.507;1014.4395;3
MAGN;14.982;182.513;-31.68750;-6.75000;23.43750;3
GYRO;14.982;182.513;1.66400;2.08183;2.66826;3
ACCE;14.986;182.516;11.97101;2.59531;0.67995;3
AHRS;14.986;182.517;16.9257;-86.0640;-76.6323;-0.33408;-0.59628;-0.52706;3
GYRO;14.991;182.522;1.72264;1.92178;2.52410;3
ACCE;14.996;182.527;11.47301;2.84431;0.62249;3
PRES;14.996;182.527;1014.4385;3
MAGN;15.002;182.533;-33.25000;-4.50000;22.56250;3
GYRO;15.002;182.533;1.78617;1.82038;2.42269;3
ACCE;15.006;182.537;10.71645;2.57616;0.87149;3
AHRS;15.007;182.537;13.7584;-84.3198;-74.2035;-0.33116;-0.58503;-0.50806;3
GYRO;15.012;182.542;1.87047;1.76418;2.43857;3
ACCE;15.016;182.547;10.08438;1.86748;0.90980;3
PRES;15.017;182.547;1014.4297;3
MAGN;15.022;182.552;-34.68750;-1.93750;21.50000;3
GYRO;15.023;182.553;2.02074;1.81671;2.59007;3
ACCE;15.026;182.556;9.83538;0.89064;0.63207;3
AHRS;15.027;182.557;11.5323;-82.8514;-72.3372;-0.32769;-0.57589;-0.49394;3
GYRO;15.031;182.562;2.25409;2.09405;2.79898;3
ACCE;15.036;182.566;9.96946;0.41180;0.67038;3
PRES;15.037;182.567;1014.4277;3
MAGN;15.042;182.572;-35.75000;0.18750;20.00000;3
GYRO;15.043;182.573;2.54975;2.57785;2.99202;3
ACCE;15.046;182.577;10.17057;0.67995;1.02472;3
AHRS;15.047;182.577;8.6576;-81.5488;-69.5121;-0.32429;-0.56762;-0.47098;3
GYRO;15.051;182.582;2.84175;3.13985;3.14718;3
ACCE;15.056;182.586;10.18972;1.06303;1.15879;3
PRES;15.058;182.587;1014.4365;3
MAGN;15.062;182.592;-36.62500;2.68750;18.50000;3
GYRO;15.062;182.593;3.06288;3.71895;3.25958;3
ACCE;15.066;182.597;9.95030;1.13006;1.37906;3
AHRS;15.067;182.597;6.0037;-79.0551;-66.4944;-0.31468;-0.55369;-0.45017;3
GYRO;15.071;182.602;3.16184;4.27239;3.32677;3
ACCE;15.076;182.606;9.78750;0.84276;1.98240;3
PRES;15.077;182.607;1014.4370;3
MAGN;15.082;182.613;-37.25000;5.50000;16.43750;3
GYRO;15.083;182.613;3.13985;4.72565;3.34265;3
ACCE;15.086;182.617;9.90242;0.25857;2.90177;3
AHRS;15.087;182.617;3.3121;-75.3511;-61.4834;-0.29263;-0.53678;-0.41959;3
GYRO;15.091;182.622;3.01767;4.97489;3.27302;3
ACCE;15.096;182.627;10.01734;-0.31603;3.98395;3
PRES;15.097;182.627;1014.4331;3
MAGN;15.102;182.632;-37.50000;8.31250;13.18750;3
GYRO;15.103;182.633;2.85152;4.99321;3.11541;3
ACCE;15.106;182.636;9.98861;-0.96726;4.90333;3
AHRS;15.106;182.637;1.0945;-70.3628;-57.7732;-0.27149;-0.50823;-0.39963;3
GYRO;15.111;182.642;2.69880;4.86004;2.88939;3
ACCE;15.116;182.647;9.82580;-1.30245;6.09085;3
PRES;15.117;182.647;1014.4302;3
MAGN;15.122;182.652;-37.18750;11.00000;9.62500;3
GYRO;15.122;182.653;2.59129;4.58760;2.62916;3
ACCE;15.126;182.657;9.66300;-1.69509;6.99107;3
AHRS;15.126;182.657;-1.2926;-64.4380;-53.3649;-0.24792;-0.47207;-0.37450;3
GYRO;15.131;182.662;2.53998;4.21741;2.35672;3
ACCE;15.137;182.666;9.65342;-2.05901;7.56568;3
PRES;15.137;182.668;1014.4365;3
MAGN;15.142;182.672;-36.68750;13.50000;5.93750;3
GYRO;15.142;182.673;2.53998;3.84845;2.07205;3
ACCE;15.146;182.677;9.93115;-2.26013;7.83383;3
AHRS;15.146;182.677;-2.3012;-59.0874;-50.0624;-0.22442;-0.43929;-0.35905;3
GYRO;15.151;182.682;2.58274;3.51981;1.77395;3
ACCE;15.156;182.686;9.92157;-2.10690;7.94875;3
PRES;15.157;182.687;1014.4297;3
MAGN;15.163;182.693;-36.31250;15.43750;1.93750;3
GYRO;15.163;182.693;2.64627;3.27057;1.47096;3
ACCE;15.166;182.697;9.32781;-1.53229;7.78594;3
AHRS;15.167;182.697;-3.2582;-53.9759;-46.3008;-0.20163;-0.40713;-0.33833;3
GYRO;15.171;182.702;2.69147;3.05310;1.20463;3
ACCE;15.176;182.706;8.57124;-1.20668;7.14430;3
PRES;15.177;182.707;1014.4438;3
MAGN;15.182;182.713;-35.68750;16.87500;-1.87500;3
GYRO;15.182;182.713;2.65849;2.84175;1.01037;3
ACCE;15.186;182.716;7.89129;-0.95768;6.35900;3
AHRS;15.186;182.717;-2.4989;-50.1661;-43.4848;-0.17535;-0.38636;-0.32683;3
GYRO;15.191;182.722;2.51676;2.68659;0.89064;3
ACCE;15.196;182.727;7.25922;-0.45011;5.98550;3
PRES;15.196;182.727;1014.4321;3
MAGN;15.202;182.732;-35.31250;18.37500;-5.43750;3
GYRO;15.202;182.733;2.16735;2.71102;0.89675;3
ACCE;15.206;182.736;6.98149;0.00000;5.87058;3
AHRS;15.206;182.737;-1.6288;-47.2187;-40.4808;-0.15076;-0.37122;-0.31163;3
GYRO;15.211;182.742;2.16735;2.71102;0.89675;3
ACCE;15.216;182.746;7.25922;0.10534;6.07170;3
PRES;15.216;182.747;1014.4336;3
MAGN;15.222;182.752;-34.75000;18.81250;-8.25000;3
GYRO;15.222;182.753;1.91323;2.92482;1.04702;3
ACCE;15.226;182.756;7.77637;-0.01915;6.40688;3
AHRS;15.226;182.757;-0.4843;-44.1710;-38.4098;-0.12738;-0.35377;-0.30331;3
GYRO;15.231;182.762;1.82649;3.01279;1.02625;3
ACCE;15.236;182.766;8.15944;-0.06704;6.78996;3
PRES;15.237;182.767;1014.4414;3
MAGN;15.242;182.772;-33.81250;19.25000;-11.00000;3
GYRO;15.242;182.773;1.76540;3.08609;0.94684;3
ACCE;15.246;182.777;8.05409;0.00000;7.18261;3
AHRS;15.247;182.777;0.4330;-41.3537;-35.5002;-0.10428;-0.33736;-0.28650;3
LIGH;15.248;182.778;3284.0;3
GYRO;15.251;182.782;1.71287;3.11541;0.85032;3
ACCE;15.256;182.786;7.58483;0.03831;7.42203;3
PRES;15.256;182.787;1014.4458;3
MAGN;15.262;182.793;-32.87500;18.93750;-13.68750;3
GYRO;15.262;182.793;1.64934;3.09098;0.76480;3
ACCE;15.266;182.796;7.15387;0.08619;7.58483;3
AHRS;15.266;182.797;1.4331;-37.9724;-33.8050;-0.08327;-0.31470;-0.27880;3
GYRO;15.271;182.802;1.58458;3.03111;0.69272;3
ACCE;15.276;182.806;6.69419;0.23942;7.76679;3
PRES;15.276;182.807;1014.4355;3
MAGN;15.282;182.813;-32.18750;19.06250;-16.62500;3
GYRO;15.282;182.813;1.52716;2.93826;0.63774;3
ACCE;15.286;182.816;6.33027;0.53630;7.95833;3
AHRS;15.286;182.817;2.3796;-35.1183;-31.6120;-0.06311;-0.29561;-0.26566;3
GYRO;15.291;182.822;1.47096;2.80265;0.61209;3
ACCE;15.296;182.827;6.06212;0.67995;8.06367;3
PRES;15.296;182.827;1014.4375;3
MAGN;15.301;182.832;-31.06250;18.75000;-18.68750;3
GYRO;15.302;182.833;1.41354;2.64993;0.59987;3
ACCE;15.306;182.836;5.98550;0.69911;8.27436;3
AHRS;15.306;182.837;3.5032;-32.1332;-30.5389;-0.04452;-0.27459;-0.26111;3
GYRO;15.311;182.842;1.35734;2.47400;0.56688;3
ACCE;15.316;182.846;6.04296;0.71826;8.43717;3
PRES;15.316;182.847;1014.4487;3
MAGN;15.322;182.852;-29.81250;18.87500;-21.00000;3
GYRO;15.322;182.853;1.31336;2.28341;0.49602;3
ACCE;15.326;182.857;6.08127;0.70868;8.37013;3
AHRS;15.327;182.857;4.5555;-29.6826;-28.8068;-0.02645;-0.25745;-0.25012;3
GNSS;15.331;1491901203.830;39.993637;-0.074150;122.053;0.000;6.0;0.0;14;13
GYRO;15.336;182.862;1.26816;2.11970;0.40317;3
ACCE;15.337;182.866;5.94720;0.88107;7.94875;3
PRES;15.337;182.867;1014.4292;3
GNSS;15.337;1491901203.830;39.993637;-0.074150;122.053;0.000;6.0;0.0;14;13
MAGN;15.342;182.872;-28.75000;18.87500;-23.25000;3
GYRO;15.342;182.873;1.20707;2.03052;0.31154;3
ACCE;15.346;182.877;5.67905;1.02472;7.42203;3
AHRS;15.347;182.877;5.6955;-27.2930;-27.9067;-0.00996;-0.24033;-0.24541;3
GYRO;15.351;182.882;1.12277;2.02807;0.22724;3
ACCE;15.356;182.886;5.37259;1.18752;6.84742;3
PRES;15.357;182.887;1014.4312;3
MAGN;15.362;182.893;-27.31250;19.12500;-25.31250;3
GYRO;15.362;182.893;1.00304;2.10626;0.14661;3
ACCE;15.366;182.896;4.95121;1.36948;6.48350;3
AHRS;15.366;182.897;6.8318;-25.9905;-26.3799;0.00531;-0.23180;-0.23499;3
GYRO;15.373;182.903;0.83566;2.24065;0.08063;3
ACCE;15.376;182.906;4.52025;1.56102;6.65588;3
PRES;15.378;182.907;1014.4375;3
MAGN;15.382;182.913;-26.06250;18.62500;-26.62500;3
GYRO;15.383;182.913;0.64019;2.36405;0.03787;3
ACCE;15.386;182.916;4.09887;1.62806;7.30710;3
AHRS;15.386;182.917;7.9004;-23.6129;-25.8983;0.01998;-0.21404;-0.23256;3
GYRO;15.391;182.922;0.44715;2.41292;0.00489;3
ACCE;15.396;182.927;3.71580;1.48441;7.96790;3
PRES;15.396;182.927;1014.4404;3
SOUN;15.400;645.91;0.01971;59.87
MAGN;15.402;182.932;-24.56250;18.43750;-28.37500;3
GYRO;15.402;182.933;0.28466;2.36160;-0.02077;3
ACCE;15.406;182.937;3.66792;1.15879;8.82024;3
AHRS;15.407;182.937;8.7378;-21.6997;-25.1456;0.03217;-0.19947;-0.22716;3
GYRO;15.411;182.942;0.17593;2.21500;-0.05986;3
ACCE;15.416;182.946;3.64876;1.16837;9.58638;3
PRES;15.416;182.947;1014.4346;3
MAGN;15.422;182.952;-23.12500;18.00000;-29.68750;3
GYRO;15.422;182.953;0.15149;2.00486;-0.14050;3
ACCE;15.427;182.957;3.49553;1.41737;10.01734;3
AHRS;15.427;182.957;9.0763;-19.0496;-25.1646;0.04022;-0.17799;-0.22694;3
GYRO;15.431;182.962;0.19181;1.75563;-0.23213;3
ACCE;15.436;182.966;3.25611;1.60890;10.11311;3
PRES;15.436;182.967;1014.4268;3
MAGN;15.442;182.972;-21.87500;17.50000;-31.18750;3
GYRO;15.442;182.973;0.27122;1.49784;-0.31643;3
ACCE;15.446;182.977;3.19865;1.56102;9.93115;3
AHRS;15.446;182.977;9.1937;-16.9088;-25.1623;0.04545;-0.16030;-0.22626;3
GYRO;15.451;182.982;0.34208;1.23517;-0.40073;3
ACCE;15.456;182.987;3.05500;1.47483;9.47146;3
PRES;15.456;182.987;1014.4341;3
MAGN;15.462;182.993;-20.93750;17.18750;-32.31250;3
GYRO;15.462;182.993;0.33353;0.79901;-0.60720;3
ACCE;15.466;182.996;2.87304;1.57060;8.99262;3
AHRS;15.466;182.997;9.6092;-15.1795;-25.4958;0.05193;-0.14669;-0.22875;3
GYRO;15.471;183.002;0.33353;0.79901;-0.60720;3
ACCE;15.476;183.007;2.52828;1.86748;8.48505;3
PRES;15.477;183.007;1014.4434;3
MAGN;15.481;183.012;-19.62500;16.75000;-33.18750;3
GYRO;15.482;183.013;0.16371;0.60964;-0.71349;3
ACCE;15.486;183.017;2.14520;2.23140;7.99663;3
AHRS;15.487;183.017;10.1298;-14.4211;-25.9183;0.05732;-0.14148;-0.23241;3
GYRO;15.491;183.022;0.04276;0.63652;-0.66584;3
ACCE;15.496;183.027;1.73340;2.40378;7.55610;3
PRES;15.497;183.027;1014.4316;3
MAGN;15.502;183.032;-19.06250;16.31250;-33.93750;3
GYRO;15.502;183.033;-0.10507;0.73670;-0.56444;3
ACCE;15.506;183.036;1.38864;2.51870;7.19218;3
AHRS;15.506;183.037;10.4877;-13.5413;-26.5950;0.06132;-0.13513;-0.23793;3
GYRO;15.511;183.042;-0.26267;0.88820;-0.43860;3
ACCE;15.516;183.046;1.20668;2.39420;7.18261;3
PRES;15.517;183.047;1014.4209;3
MAGN;15.522;183.052;-18.56250;16.31250;-34.50000;3
GYRO;15.522;183.053;-0.41050;1.04824;-0.32498;3
ACCE;15.526;183.057;1.11091;2.11647;7.46033;3
AHRS;15.526;183.057;11.0476;-12.5049;-27.1899;0.06752;-0.12786;-0.24276;3
GYRO;15.531;183.062;-0.53145;1.18141;-0.25045;3
ACCE;15.536;183.066;1.19710;1.71425;7.93917;3
PRES;15.536;183.067;1014.4287;3
MAGN;15.541;183.072;-17.93750;15.81250;-34.62500;3
GYRO;15.542;183.073;-0.61697;1.25350;-0.23335;3
ACCE;15.546;183.077;1.37906;1.24498;8.59040;3
AHRS;15.547;183.077;10.6424;-11.1743;-27.5791;0.06653;-0.11615;-0.24497;3
GYRO;15.551;183.082;-0.65973;1.22417;-0.28833;3
ACCE;15.556;183.086;1.47483;0.78530;9.27993;3
PRES;15.556;183.087;1014.4243;3
MAGN;15.562;183.093;-17.00000;15.18750;-34.62500;3
GYRO;15.562;183.093;-0.66829;1.10078;-0.40684;3
ACCE;15.566;183.097;1.41737;0.59376;9.59596;3
AHRS;15.567;183.097;9.8675;-9.6114;-28.0324;0.06294;-0.10174;-0.24744;3
GYRO;15.571;183.102;-0.65607;0.90652;-0.56077;3
ACCE;15.576;183.107;1.16837;0.60334;9.54808;3
PRES;15.576;183.107;1014.4243;3
MAGN;15.581;183.112;-16.56250;15.50000;-34.87500;3
GYRO;15.582;183.113;-0.62675;0.65973;-0.71349;3
ACCE;15.586;183.117;0.79487;0.80445;9.24162;3
AHRS;15.586;183.117;9.1778;-8.2446;-28.5971;0.05963;-0.08914;-0.25112;3
GYRO;15.591;183.122;-0.59620;0.39584;-0.84788;3
ACCE;15.596;183.127;0.65122;1.04387;8.77236;3
LIGH;15.598;183.128;4762.0;3
PRES;15.598;183.129;1014.4351;3
MAGN;15.602;183.132;-16.31250;15.62500;-34.87500;3
GYRO;15.602;183.133;-0.58399;0.14294;-0.95417;3
ACCE;15.606;183.136;0.55545;1.35991;8.03494;3
AHRS;15.606;183.137;8.3278;-7.1464;-29.6879;0.05413;-0.07865;-0.25939;3
GYRO;15.611;183.142;-0.61331;-0.05742;-1.02381;3
ACCE;15.616;183.146;0.45969;1.72383;7.15387;3
PRES;15.617;183.147;1014.4268;3
MAGN;15.622;183.152;-16.00000;15.75000;-34.75000;3
GYRO;15.622;183.153;-0.70005;-0.16860;-1.05069;3
ACCE;15.626;183.157;0.40223;2.01113;6.54096;3
AHRS;15.626;183.157;7.7870;-6.8017;-30.8241;0.04962;-0.07507;-0.26856;3
GYRO;15.631;183.162;-0.84055;-0.19303;-1.03481;3
ACCE;15.636;183.166;0.27773;2.16436;5.99508;3
PRES;15.636;183.167;1014.4248;3
MAGN;15.642;183.173;-16.00000;16.37500;-34.50000;3
GYRO;15.643;183.173;-1.02381;-0.14172;-0.98471;3
ACCE;15.646;183.177;0.34477;2.01113;5.81312;3
AHRS;15.647;183.177;7.7390;-6.6705;-32.1071;0.04869;-0.07441;-0.27921;3
GYRO;15.651;183.182;-1.23761;-0.02810;-0.91141;3
ACCE;15.656;183.186;0.97683;1.32160;6.22492;3
PRES;15.657;183.187;1014.4175;3
MAGN;15.662;183.193;-16.62500;17.00000;-34.50000;3
GYRO;15.662;183.193;-1.46485;0.10751;-0.86987;3
ACCE;15.666;183.196;1.61848;0.67038;7.08684;3
AHRS;15.666;183.197;6.7272;-6.6258;-33.1911;0.03966;-0.07202;-0.28789;3
GYRO;15.671;183.202;-1.67255;0.22724;-0.91752;3
ACCE;15.676;183.207;1.85790;0.29688;7.82425;3
PRES;15.676;183.207;1014.4321;3
MAGN;15.681;183.212;-17.00000;17.25000;-33.81250;3
GYRO;15.682;183.213;-1.83260;0.30177;-1.03725;3
ACCE;15.686;183.216;1.77171;0.04788;8.14986;3
AHRS;15.686;183.217;5.2306;-6.8609;-34.1123;0.02601;-0.07051;-0.29509;3
GYRO;15.691;183.222;-1.93522;0.34086;-1.18508;3
ACCE;15.696;183.227;1.45567;-0.07661;8.25521;3
PRES;15.696;183.227;1014.4248;3
MAGN;15.702;183.232;-17.00000;17.87500;-33.50000;3
GYRO;15.702;183.233;-2.00486;0.37385;-1.31947;3
ACCE;15.706;183.236;0.99599;-0.23942;8.39886;3
AHRS;15.706;183.237;3.1697;-6.3704;-35.5172;0.00936;-0.06132;-0.30588;3
GYRO;15.711;183.242;-2.06717;0.40317;-1.40621;3
ACCE;15.716;183.247;0.73741;-0.50757;8.73405;3
PRES;15.716;183.247;1014.4282;3
MAGN;15.721;183.252;-17.43750;18.43750;-33.18750;3
GYRO;15.722;183.253;-2.12337;0.41417;-1.44164;3
ACCE;15.726;183.257;0.75657;-0.76614;8.95431;3
AHRS;15.727;183.258;0.9892;-5.9596;-37.1966;-0.00841;-0.05202;-0.31891;3
GYRO;15.731;183.262;-2.16491;0.39706;-1.45019;3
ACCE;15.736;183.266;0.88107;-1.03430;9.17458;3
PRES;15.736;183.267;1014.4331;3
MAGN;15.742;183.273;-17.43750;18.75000;-32.31250;3
GYRO;15.742;183.273;-2.18201;0.39706;-1.48929;3
ACCE;15.746;183.276;0.99599;-1.24498;9.42358;3
AHRS;15.746;183.277;-1.3678;-5.4847;-39.1247;-0.02725;-0.04109;-0.33389;3
GYRO;15.751;183.282;-2.18201;0.39706;-1.48929;3
ACCE;15.756;183.286;1.02472;-1.47483;9.48104;3
PRES;15.756;183.287;1014.4419;3
MAGN;15.762;183.293;-17.75000;19.93750;-31.12500;3
GYRO;15.762;183.293;-2.17102;0.42272;-1.56626;3
ACCE;15.766;183.296;1.00556;-1.78129;9.47146;3
AHRS;15.766;183.297;-3.8175;-5.1865;-41.0077;-0.04701;-0.03070;-0.34831;3
GYRO;15.771;183.302;-2.19545;0.42883;-1.60535;3
ACCE;15.776;183.307;1.01514;-2.05901;9.46189;3
PRES;15.777;183.307;1014.4404;3
MAGN;15.782;183.312;-18.18750;20.81250;-30.56250;3
GYRO;15.784;183.313;-2.23088;0.42150;-1.64689;3
ACCE;15.786;183.316;1.10133;-2.33674;9.56723;3
AHRS;15.787;183.317;-6.1315;-4.8819;-42.9417;-0.06529;-0.02002;-0.36305;3
GYRO;15.791;183.322;-2.25776;0.39828;-1.69698;3
ACCE;15.796;183.326;1.03430;-2.42293;9.68215;3
PRES;15.796;183.327;1014.4443;3
MAGN;15.802;183.332;-18.75000;21.56250;-29.37500;3
GYRO;15.802;183.333;-2.26142;0.36285;-1.74707;3
ACCE;15.806;183.337;0.89064;-2.44209;9.68215;3
AHRS;15.807;183.337;-8.8305;-4.7828;-45.1204;-0.08699;-0.00891;-0.37922;3
GYRO;15.811;183.342;-2.23454;0.31765;-1.78128;3
ACCE;15.816;183.346;0.72784;-2.39420;9.65342;3
PRES;15.817;183.347;1014.4390;3
MAGN;15.822;183.352;-19.18750;22.18750;-28.50000;3
GYRO;15.822;183.353;-2.18568;0.25779;-1.79228;3
ACCE;15.826;183.357;0.56503;-2.40378;9.59596;3
AHRS;15.826;183.357;-11.2272;-4.7707;-47.2933;-0.10614;0.00126;-0.39510;3
GYRO;15.831;183.362;-2.12948;0.17349;-1.77762;3
ACCE;15.836;183.366;0.45011;-2.51870;9.35654;3
PRES;15.836;183.367;1014.4370;3
MAGN;15.842;183.373;-20.18750;22.93750;-27.93750;3
GYRO;15.842;183.373;-2.08305;0.08919;-1.75074;3
ACCE;15.846;183.377;0.50757;-2.85389;9.01178;3
AHRS;15.846;183.377;-13.5615;-4.8800;-49.6022;-0.12482;0.01111;-0.41159;3
GYRO;15.851;183.382;-2.06595;0.03543;-1.72264;3
ACCE;15.856;183.386;0.64165;-3.34231;8.85855;3
PRES;15.856;183.387;1014.4399;3
MAGN;15.862;183.393;-20.62500;22.93750;-27.31250;3
GYRO;15.862;183.393;-2.08305;0.01588;-1.70676;3
ACCE;15.866;183.396;0.78530;-3.93607;8.98304;3
AHRS;15.866;183.397;-15.7278;-5.3752;-51.8522;-0.14322;0.01798;-0.42685;3
GYRO;15.871;183.402;-2.11482;0.01955;-1.71409;3
ACCE;15.881;183.412;0.88107;-4.79798;9.57681;3
PRES;15.882;183.412;1014.4419;3
MAGN;15.884;183.415;-22.25000;22.00000;-28.37500;3
GYRO;15.885;183.415;-2.13681;0.04398;-1.74585;3
ACCE;15.887;183.418;0.88107;-5.08528;9.81623;3
AHRS;15.888;183.419;-18.5820;-6.0303;-54.5879;-0.16708;0.02780;-0.44437;3
GYRO;15.891;183.422;-2.12703;0.07086;-1.78861;3
ACCE;15.897;183.426;0.97683;-5.57370;10.20888;3
PRES;15.897;183.427;1014.4346;3
MAGN;15.901;183.432;-22.93750;22.18750;-27.18750;3
GYRO;15.902;183.433;-2.06472;0.10507;-1.83870;3
ACCE;15.906;183.436;1.00556;-5.71735;10.74518;3
AHRS;15.906;183.437;-20.3240;-6.7483;-56.8193;-0.18248;0.03284;-0.45836;3
GYRO;15.911;183.442;-1.91934;0.15638;-1.89246;3
ACCE;15.916;183.446;0.88107;-5.60243;11.25275;3
PRES;15.916;183.447;1014.4351;3
MAGN;15.921;183.452;-23.62500;22.50000;-26.18750;3
GYRO;15.922;183.453;-1.69210;0.16982;-1.92056;3
ACCE;15.926;183.457;0.70868;-5.43005;11.52090;3
AHRS;15.926;183.457;-22.7823;-7.3968;-59.4915;-0.20250;0.04289;-0.47431;3
GYRO;15.931;183.462;-1.42576;0.11362;-1.89613;3
ACCE;15.936;183.466;0.65122;-5.25767;11.53048;3
PRES;15.936;183.467;1014.4297;3
MAGN;15.942;183.473;-24.18750;22.81250;-25.31250;3
GYRO;15.942;183.473;-1.14110;0.03176;-1.82649;3
ACCE;15.946;183.477;0.85234;-5.31513;11.57836;3
AHRS;15.947;183.477;-24.3669;-8.3707;-62.4136;-0.21699;0.04804;-0.49193;3
LIGH;15.948;183.478;5601.0;3
SOUN;15.951;87.37;0.00267;42.50
GYRO;15.952;183.482;-0.84299;-0.05498;-1.73974;3
ACCE;15.956;183.486;1.27372;-5.54497;11.42513;3
PRES;15.956;183.487;1014.4448;3
MAGN;15.962;183.493;-25.18750;22.81250;-24.12500;3
GYRO;15.962;183.493;-0.54611;-0.13439;-1.66888;3
ACCE;15.966;183.497;1.86748;-5.96635;10.86010;3
AHRS;15.967;183.497;-25.2520;-9.0101;-64.6832;-0.22511;0.05182;-0.50591;3
GYRO;15.971;183.502;-0.28588;-0.16860;-1.64567;3
ACCE;15.976;183.507;2.18351;-6.22492;10.46745;3
PRES;15.976;183.507;1014.4497;3
MAGN;15.981;183.512;-26.25000;23.00000;-23.37500;3
GYRO;15.982;183.513;-0.09041;-0.13317;-1.67133;3
ACCE;15.986;183.516;2.17394;-6.18662;10.43872;3
AHRS;15.986;183.517;-25.5258;-10.1202;-66.9104;-0.23102;0.04955;-0.51931;3
GYRO;15.991;183.522;0.05498;-0.07208;-1.72753;3
ACCE;15.996;183.526;1.77171;-5.85143;10.63983;3
PRES;15.996;183.527;1014.4468;3
MAGN;16.001;183.532;-26.81250;22.56250;-23.25000;3
GYRO;16.002;183.533;0.28588;-0.12339;-1.78861;3
ACCE;16.006;183.537;1.39821;-5.50666;10.87925;3
AHRS;16.006;183.537;-25.6266;-11.1841;-69.1654;-0.23565;0.04705;-0.53303;3
GYRO;16.011;183.542;0.28588;-0.12339;-1.78861;3
ACCE;16.017;183.546;1.53229;-5.27682;10.83137;3
PRES;16.018;183.547;1014.4380;3
MAGN;16.022;183.552;-27.81250;22.00000;-23.12500;3
GYRO;16.023;183.553;0.47647;-0.40439;-1.78739;3
ACCE;16.026;183.557;1.93451;-5.23851;10.69729;3
AHRS;16.026;183.557;-24.9192;-12.2295;-71.2495;-0.23496;0.04041;-0.54684;3
GYRO;16.031;183.562;0.59498;-0.50213;-1.83260;3
ACCE;16.036;183.566;2.37505;-5.40132;10.26634;3
PRES;16.037;183.567;1014.4429;3
MAGN;16.042;183.573;-29.00000;21.00000;-23.12500;3
GYRO;16.042;183.573;0.73059;-0.50824;-1.92423;3
ACCE;16.046;183.577;2.74854;-5.54497;10.10353;3
AHRS;16.047;183.578;-24.0893;-13.3291;-73.3022;-0.23404;0.03266;-0.56042;3
GYRO;16.051;183.582;0.89431;-0.45815;-2.05251;3
ACCE;16.056;183.587;2.94966;-5.54497;10.60153;3
PRES;16.057;183.587;1014.4326;3
MAGN;16.062;183.592;-30.00000;20.12500;-23.25000;3
GYRO;16.062;183.593;1.08856;-0.46670;-2.21011;3
ACCE;16.066;183.596;3.10289;-5.47793;11.40598;3
AHRS;16.066;183.597;-22.7430;-14.7971;-75.3918;-0.23191;0.01967;-0.57439;3
GYRO;16.071;183.602;1.31214;-0.56933;-2.39581;3
ACCE;16.076;183.607;3.16992;-5.40132;11.81778;3
PRES;16.076;183.607;1014.4355;3
MAGN;16.081;183.612;-30.81250;18.50000;-23.12500;3
GYRO;16.082;183.613;1.54671;-0.74037;-2.59862;3
ACCE;16.086;183.616;2.98796;-5.28640;11.73159;3
AHRS;16.086;183.617;-21.2784;-16.0347;-77.6481;-0.22837;0.00782;-0.59007;3
GYRO;16.091;183.622;1.75685;-0.92485;-2.78677;3
ACCE;16.096;183.626;3.03585;-5.11401;11.31021;3
PRES;16.096;183.627;1014.4277;3
MAGN;16.102;183.632;-32.00000;17.06250;-23.12500;3
GYRO;16.102;183.633;1.93156;-1.08245;-2.95292;3
ACCE;16.106;183.637;3.44765;-5.12359;10.49618;3
AHRS;16.107;183.638;-18.8617;-17.6979;-79.9030;-0.22156;-0.01236;-0.60660;3
GYRO;16.111;183.642;2.05739;-1.19730;-3.12274;3
ACCE;16.116;183.646;3.75411;-4.89375;9.49062;3
PRES;16.117;183.647;1014.4268;3
MAGN;16.122;183.652;-32.93750;14.75000;-22.93750;3
GYRO;16.122;183.653;2.11604;-1.20951;-3.28157;3
ACCE;16.126;183.657;3.86903;-4.26168;9.05008;3
AHRS;16.127;183.658;-16.4403;-19.5994;-82.7733;-0.21708;-0.03324;-0.62654;3
GYRO;16.131;183.662;2.11848;-1.15087;-3.37931;3
ACCE;16.136;183.666;3.68707;-3.32315;9.05966;3
PRES;16.137;183.667;1014.4282;3
MAGN;16.142;183.673;-33.56250;12.37500;-22.50000;3
GYRO;16.143;183.673;2.09771;-1.06535;-3.37198;3
ACCE;16.146;183.676;3.66792;-2.37505;9.47146;3
AHRS;16.146;183.677;-12.9297;-21.7439;-85.2885;-0.20830;-0.06295;-0.64543;3
GYRO;16.151;183.682;2.09405;-0.96761;-3.27790;3
ACCE;16.157;183.687;3.86903;-1.75256;9.65342;3
PRES;16.157;183.687;1014.4214;3
MAGN;16.162;183.692;-34.50000;9.62500;-22.68750;3
GYRO;16.163;183.693;2.12459;-0.85521;-3.13863;3
ACCE;16.166;183.697;3.89776;-1.36948;9.11712;3
AHRS;16.166;183.697;-9.7794;-23.2637;-87.9022;-0.19953;-0.08668;-0.66494;3
GYRO;16.171;183.702;2.18201;-0.68539;-2.96025;3
ACCE;16.176;183.707;3.73495;-0.92895;8.71489;3
PRES;16.176;183.707;1014.4180;3
MAGN;16.182;183.712;-35.56250;7.43750;-22.68750;3
GYRO;16.182;183.713;2.26142;-0.40561;-2.73668;3
ACCE;16.186;183.716;3.29442;-0.15323;8.90643;3
AHRS;16.186;183.717;-6.3975;-24.5440;-89.8160;-0.18844;-0.11181;-0.68036;3
GYRO;16.192;183.722;2.35305;-0.12584;-2.46179;3
ACCE;16.196;183.726;2.81558;0.47884;8.90643;3
PRES;16.197;183.727;1014.4058;3
MAGN;16.202;183.732;-36.43750;4.50000;-22.50000;3
GYRO;16.202;183.733;2.42147;0.10751;-2.14414;3
ACCE;16.206;183.737;2.82516;0.87149;8.51378;3
AHRS;16.207;183.738;-2.6612;-24.8454;-91.4162;-0.16978;-0.13395;-0.69536;3
GYRO;16.211;183.742;2.43613;0.34331;-1.81183;3
ACCE;16.216;183.746;3.26569;0.95768;8.25521;3
PRES;16.216;183.747;1014.4155;3
MAGN;16.222;183.753;-36.81250;1.87500;-22.50000;3
GYRO;16.222;183.753;2.38970;0.58032;-1.50395;3
ACCE;16.226;183.757;3.48596;0.89064;8.18817;3
AHRS;16.226;183.757;0.8006;-24.7215;-92.1460;-0.14944;-0.15342;-0.70455;3
GYRO;16.231;183.762;2.29807;0.79901;-1.25227;3
ACCE;16.236;183.767;3.61046;0.90022;8.31267;3
PRES;16.236;183.767;1014.4224;3
MAGN;16.242;183.773;-37.31250;-0.62500;-22.50000;3
GYRO;16.242;183.773;2.18690;0.98594;-1.05069;3
ACCE;16.246;183.776;3.69665;1.04387;8.35098;3
AHRS;16.246;183.777;3.9494;-24.0065;-92.4536;-0.12676;-0.16813;-0.71083;3
GYRO;16.251;183.782;2.07694;1.13254;-0.89431;3
ACCE;16.256;183.787;3.64876;1.35033;8.43717;3
PRES;16.257;183.787;1014.4272;3
MAGN;16.262;183.792;-37.12500;-2.56250;-22.81250;3
GYRO;16.262;183.793;1.88513;1.32558;-0.69516;3
ACCE;16.266;183.796;3.38061;1.68552;8.68616;3
AHRS;16.267;183.797;6.5569;-22.8587;-92.2415;-0.10375;-0.17753;-0.71321;3
GYRO;16.271;183.802;1.88513;1.32558;-0.69516;3
ACCE;16.276;183.806;3.20823;1.81002;8.59997;3
PRES;16.276;183.807;1014.4238;3
MAGN;16.281;183.812;-36.81250;-4.75000;-22.93750;3
GYRO;16.282;183.813;1.69576;1.29259;-0.59987;3
ACCE;16.286;183.817;3.12204;1.92494;8.29351;3
AHRS;16.287;183.817;8.9456;-21.3386;-92.0820;-0.07967;-0.18329;-0.71526;3
GYRO;16.291;183.822;1.58703;1.26571;-0.59743;3
ACCE;16.296;183.827;3.12204;2.06859;8.41801;3
LIGH;16.297;183.828;4010.0;3
PRES;16.298;183.829;1014.4180;3
MAGN;16.301;183.832;-36.12500;-6.12500;-23.37500;3
GYRO;16.302;183.833;1.47585;1.22173;-0.60964;3
ACCE;16.306;183.837;3.01669;2.13563;8.66701;3
AHRS;16.306;183.837;10.9224;-19.8617;-91.8573;-0.05814;-0.18676;-0.71591;3
GYRO;16.311;183.842;1.37445;1.15087;-0.61820;3
ACCE;16.316;183.846;2.80600;2.18351;8.77236;3
PRES;16.316;183.847;1014.4263;3
MAGN;16.322;183.853;-35.62500;-7.43750;-23.93750;3
GYRO;16.322;183.853;1.29381;1.08001;-0.60720;3
ACCE;16.326;183.856;2.55701;2.26013;8.69574;3
AHRS;16.326;183.857;12.8456;-18.4173;-91.9305;-0.03757;-0.18992;-0.71764;3
GYRO;16.331;183.862;1.23639;1.04580;-0.57910;3
GNSS;16.334;1491901204.827;39.993635;-0.074140;119.142;0.000;6.0;0.0;14;13
ACCE;16.339;183.866;2.35589;2.43251;8.64786;3
PRES;16.340;183.867;1014.4233;3
GNSS;16.341;1491901204.827;39.993635;-0.074140;119.142;0.000;6.0;0.0;14;13
MAGN;16.343;183.873;-34.93750;-8.31250;-24.93750;3
GYRO;16.343;183.873;1.19607;1.04824;-0.54489;3
ACCE;16.346;183.876;2.23140;2.69108;8.69574;3
AHRS;16.346;183.877;14.3891;-17.1275;-91.9753;-0.02020;-0.19172;-0.71853;3
GYRO;16.351;183.882;1.16187;1.06168;-0.50213;3
ACCE;16.356;183.887;2.19309;2.87304;8.52336;3
PRES;16.357;183.887;1014.4224;3
MAGN;16.361;183.892;-34.50000;-9.81250;-25.68750;3
GYRO;16.362;183.893;1.12033;1.09467;-0.44715;3
ACCE;16.366;183.897;2.08774;3.14119;8.58082;3
AHRS;16.367;183.897;15.8690;-15.8354;-92.1512;-0.00342;-0.19312;-0.71975;3
GYRO;16.373;183.904;1.08490;1.12888;-0.37263;3
ACCE;16.376;183.906;2.02071;3.32315;8.61913;3
PRES;16.377;183.907;1014.4194;3
MAGN;16.382;183.912;-33.50000;-11.18750;-26.25000;3
GYRO;16.382;183.913;1.06046;1.16187;-0.28100;3
ACCE;16.386;183.916;1.88663;3.40934;8.64786;3
AHRS;16.386;183.917;17.2145;-14.5348;-92.2555;0.01272;-0.19371;-0.72016;3
GYRO;16.392;183.922;1.04214;1.19363;-0.18448;3
ACCE;16.396;183.926;1.64721;3.44765;8.58082;3
PRES;16.397;183.927;1014.4131;3
MAGN;16.402;183.932;-32.62500;-12.06250;-26.68750;3
GYRO;16.402;183.933;1.02137;1.22173;-0.08552;3
ACCE;16.406;183.937;1.39821;3.46680;8.45632;3
AHRS;16.407;183.937;18.6676;-13.1382;-92.1739;0.03042;-0.19436;-0.71906;3
GYRO;16.411;183.942;0.98471;1.25472;0.02321;3
ACCE;16.417;183.946;1.19710;3.51469;8.37971;3
PRES;16.418;183.947;1014.4053;3
MAGN;16.422;183.953;-31.93750;-12.50000;-27.12500;3
GYRO;16.423;183.953;0.92852;1.28160;0.13806;3
ACCE;16.426;183.956;0.99599;3.62003;8.31267;3
AHRS;16.426;183.957;19.8138;-11.7937;-91.9569;0.04615;-0.19339;-0.71689;3
GYRO;16.431;183.962;0.86865;1.31580;0.26023;3
ACCE;16.436;183.966;0.90980;3.61046;8.12113;3
PRES;16.437;183.967;1014.4292;3
MAGN;16.442;183.973;-31.06250;-13.31250;-27.43750;3
GYRO;16.443;183.973;0.81489;1.37689;0.39462;3
ACCE;16.446;183.977;0.77572;3.74453;8.11156;3
AHRS;16.447;183.977;21.0321;-10.2339;-91.5214;0.06400;-0.19141;-0.71295;3
GYRO;16.451;183.982;0.76969;1.45630;0.52168;3
ACCE;16.457;183.987;0.49799;3.95522;8.01579;3
PRES;16.457;183.987;1014.4326;3
MAGN;16.461;183.992;-30.25000;-13.75000;-27.56250;3
GYRO;16.462;183.993;0.72937;1.55404;0.63774;3
ACCE;16.466;183.996;0.23942;3.98395;7.82425;3
AHRS;16.466;183.997;21.9049;-8.8923;-90.9095;0.07863;-0.18839;-0.70794;3
GYRO;16.471;184.002;0.67684;1.66278;0.74770;3
ACCE;16.476;184.006;0.21069;3.78284;7.64229;3
PRES;16.477;184.007;1014.4282;3
MAGN;16.482;184.012;-29.68750;-13.43750;-28.43750;3
GYRO;16.482;184.013;0.59620;1.76296;0.84055;3
ACCE;16.486;184.016;0.23942;3.64876;7.62314;3
AHRS;16.486;184.017;22.9773;-7.1129;-89.9231;0.09770;-0.18349;-0.69988;3
GYRO;16.491;184.022;0.48503;1.84481;0.89797;3
ACCE;16.496;184.026;0.13408;3.64876;7.69975;3
PRES;16.497;184.027;1014.4321;3
SOUN;16.502;71.83;0.00219;40.80
MAGN;16.503;184.032;-29.12500;-13.75000;-29.62500;3
GYRO;16.503;184.033;0.35308;1.89979;0.92607;3
ACCE;16.506;184.037;-0.04788;3.64876;7.69975;3
AHRS;16.507;184.037;23.5667;-5.5372;-88.7981;0.11265;-0.17649;-0.69116;3
GYRO;16.511;184.042;0.21380;1.90712;0.94195;3
ACCE;16.516;184.046;-0.28730;3.65834;7.55610;3
PRES;16.517;184.047;1014.4355;3
MAGN;16.522;184.053;-28.43750;-13.93750;-30.37500;3
GYRO;16.523;184.053;-0.04643;1.86803;0.96272;3
ACCE;16.526;184.057;-0.48842;3.64876;7.47949;3
AHRS;16.527;184.057;24.0019;-3.5883;-87.6221;0.12877;-0.16597;-0.68152;3
GYRO;16.531;184.062;-0.04643;1.86803;0.96272;3
ACCE;16.536;184.066;-0.63207;3.75411;7.64229;3
PRES;16.536;184.067;1014.4351;3
MAGN;16.542;184.073;-28.12500;-13.62500;-30.93750;3
GYRO;16.543;184.073;-0.30299;1.75807;1.01281;3
ACCE;16.546;184.076;-0.58419;3.76368;7.52737;3
AHRS;16.546;184.077;23.9486;-1.8560;-86.4733;0.14028;-0.15365;-0.67247;3
GYRO;16.551;184.082;-0.41417;1.70676;1.02381;3
ACCE;16.556;184.087;-0.69911;3.90734;7.64229;3
PRES;16.557;184.087;1014.4302;3
MAGN;16.562;184.092;-27.50000;-12.75000;-31.87500;3
GYRO;16.563;184.093;-0.50946;1.65789;1.02870;3
ACCE;16.566;184.096;-0.86191;3.96480;7.54652;3
AHRS;16.566;184.097;23.7985;-0.0654;-85.1934;0.15141;-0.13997;-0.66238;3
GYRO;16.571;184.102;-0.59498;1.61757;1.03725;3
ACCE;16.577;184.106;-1.03430;4.04141;7.47949;3
PRES;16.578;184.107;1014.4351;3
MAGN;16.582;184.112;-27.18750;-12.62500;-32.87500;3
GYRO;16.582;184.113;-0.67806;1.57603;1.05435;3
ACCE;16.586;184.117;-1.13964;4.07014;7.68060;3
AHRS;16.586;184.117;23.3279;1.2434;-84.1429;0.15719;-0.12757;-0.65455;3
GYRO;16.591;184.122;-0.75381;1.49662;1.07390;3
ACCE;16.596;184.126;-1.08218;3.95522;7.47949;3
PRES;16.596;184.127;1014.4326;3
MAGN;16.602;184.132;-26.68750;-11.62500;-33.18750;3
GYRO;16.602;184.133;-0.80756;1.43431;1.08367;3
ACCE;16.606;184.137;-1.00556;3.85945;7.26880;3
AHRS;16.607;184.138;22.9711;2.8647;-82.7258;0.16559;-0.11316;-0.64366;3
GYRO;16.611;184.142;-0.84055;1.43431;1.07879;3
ACCE;16.616;184.146;-0.94810;3.90734;7.35499;3
PRES;16.617;184.147;1014.4312;3
MAGN;16.622;184.153;-26.12500;-11.00000;-34.18750;3
GYRO;16.623;184.153;-0.86621;1.43676;1.06657;3
ACCE;16.626;184.157;-0.89064;3.96480;8.11156;3
AHRS;16.627;184.157;22.2100;3.9605;-81.5687;0.16790;-0.10007;-0.63556;3
GYRO;16.631;184.162;-0.90164;1.33046;1.03236;3
ACCE;16.636;184.167;-0.61292;3.60088;8.30309;3
PRES;16.637;184.167;1014.4224;3
MAGN;16.642;184.172;-24.62500;-9.75000;-35.37500;3
GYRO;16.643;184.173;-0.98105;1.12644;0.94440;3
ACCE;16.646;184.177;-0.47884;3.13162;8.24563;3
AHRS;16.647;184.177;21.6590;5.1416;-79.9911;0.17211;-0.08689;-0.62419;3
LIGH;16.648;184.178;4623.0;3
GYRO;16.651;184.182;-1.08978;0.90286;0.79535;3
ACCE;16.658;184.187;-0.51715;3.00712;8.06367;3
PRES;16.658;184.187;1014.4263;3
MAGN;16.662;184.192;-23.81250;-9.00000;-35.93750;3
GYRO;16.663;184.193;-1.19852;0.69761;0.61820;3
ACCE;16.666;184.196;-0.78530;3.33273;7.77637;3
AHRS;16.667;184.197;20.7286;5.9593;-78.9309;0.17120;-0.07472;-0.61718;3
GYRO;16.671;184.202;-1.29626;0.51924;0.44838;3
ACCE;16.676;184.206;-0.92895;3.50511;7.81467;3
PRES;16.676;184.207;1014.4199;3
MAGN;16.682;184.212;-22.87500;-7.68750;-36.50000;3
GYRO;16.682;184.213;-1.41354;0.33109;0.28588;3
ACCE;16.686;184.217;-0.90980;3.30400;7.73806;3
AHRS;16.687;184.218;19.7141;6.3902;-77.8409;0.16748;-0.06466;-0.61058;3
GYRO;16.691;184.222;-1.57115;0.09896;0.11484;3
ACCE;16.696;184.226;-1.00556;3.07416;7.69018;3
PRES;16.696;184.227;1014.4209;3
MAGN;16.702;184.232;-22.06250;-6.81250;-37.06250;3
GYRO;16.702;184.233;-1.74463;-0.12706;-0.05131;3
ACCE;16.706;184.237;-1.13006;2.93050;7.73806;3
AHRS;16.706;184.237;18.2144;6.5777;-77.4578;0.15871;-0.05467;-0.60965;3
GYRO;16.711;184.242;-1.89613;-0.33842;-0.19548;3
ACCE;16.716;184.246;-1.11091;2.68151;7.60398;3
PRES;16.716;184.247;1014.4336;3
MAGN;16.722;184.253;-21.81250;-5.37500;-37.50000;3
GYRO;16.722;184.253;-2.00975;-0.49236;-0.31643;3
ACCE;16.726;184.256;-0.93853;2.41336;7.86256;3
AHRS;16.726;184.257;16.5445;6.4733;-77.1432;0.14714;-0.04588;-0.60967;3
GYRO;16.731;184.262;-2.08916;-0.58399;-0.42150;3
ACCE;16.736;184.267;-0.67995;2.21224;8.49463;3
PRES;16.736;184.267;1014.4312;3
MAGN;16.741;184.272;-22.25000;-4.50000;-37.25000;3
GYRO;16.742;184.273;-2.14169;-0.68050;-0.52046;3
ACCE;16.746;184.277;-0.36392;1.76213;9.09797;3
AHRS;16.746;184.277;14.3032;5.9160;-77.4019;0.12904;-0.03778;-0.61455;3
GYRO;16.751;184.282;-2.17468;-0.82955;-0.63041;3
ACCE;16.756;184.287;0.05746;1.02472;9.22246;3
PRES;16.757;184.287;1014.4150;3
MAGN;16.762;184.292;-22.68750;-3.12500;-37.25000;3
GYRO;16.762;184.293;-2.19301;-0.99082;-0.77702;3
ACCE;16.766;184.297;0.23942;0.47884;9.68215;3
AHRS;16.767;184.297;11.7587;5.0292;-77.7069;0.10707;-0.03021;-0.61993;3
GYRO;16.771;184.302;-2.18568;-1.14110;-0.96395;3
ACCE;16.776;184.306;0.07661;0.34477;10.04607;3
PRES;16.777;184.307;1014.4092;3
MAGN;16.782;184.312;-23.25000;-2.06250;-37.12500;3
GYRO;16.782;184.313;-2.13558;-1.31458;-1.16309;3
ACCE;16.786;184.317;-0.13408;0.34477;10.18972;3
AHRS;16.787;184.317;9.2821;3.9980;-78.5284;0.08461;-0.02426;-0.62825;3
GYRO;16.791;184.322;-2.06350;-1.51250;-1.33657;3
ACCE;16.796;184.326;-0.50757;0.45011;10.37168;3
PRES;16.796;184.327;1014.4072;3
MAGN;16.802;184.333;-24.12500;-1.06250;-36.81250;3
GYRO;16.802;184.333;-2.00730;-2.06106;-1.52472;3
ACCE;16.806;184.337;-0.63207;0.32561;9.75877;3
AHRS;16.806;184.337;6.3060;2.4774;-79.9019;0.05601;-0.01876;-0.64010;3
GYRO;16.811;184.342;-2.00730;-2.06106;-1.52472;3
ACCE;16.816;184.346;-0.71826;0.26815;9.44273;3
PRES;16.816;184.347;1014.4102;3
MAGN;16.822;184.353;-24.68750;-0.12500;-36.50000;3
GYRO;16.823;184.353;-2.20278;-2.64382;-1.61879;3
ACCE;16.826;184.356;-0.22984;-0.32561;8.23605;3
AHRS;16.826;184.357;4.0676;0.2512;-81.6544;0.02829;-0.02154;-0.65331;3
GYRO;16.831;184.362;-2.39948;-2.80998;-1.67988;3
ACCE;16.836;184.367;0.84276;-0.87149;7.71891;3
PRES;16.836;184.367;1014.4248;3
MAGN;16.842;184.372;-25.56250;0.43750;-36.12500;3
GYRO;16.843;184.373;-2.57663;-2.75500;-1.81427;3
ACCE;16.846;184.377;2.04944;-0.93853;9.14585;3
AHRS;16.847;184.377;1.4225;-2.2797;-83.5790;-0.00400;-0.02310;-0.66640;3
GYRO;16.851;184.382;-2.64382;-2.66582;-2.00730;3
ACCE;16.856;184.386;2.58574;-0.83318;10.42914;3
PRES;16.857;184.387;1014.4341;3
MAGN;16.862;184.392;-26.43750;1.06250;-35.12500;3
GYRO;16.863;184.393;-2.56441;-2.58396;-2.19423;3
ACCE;16.866;184.396;2.58574;-0.92895;10.86010;3
AHRS;16.867;184.397;-1.3711;-5.6021;-85.9898;-0.04206;-0.02759;-0.68064;3
GYRO;16.871;184.402;-2.39826;-2.54120;-2.33473;3
ACCE;16.881;184.411;1.87705;-1.18752;10.93671;3
PRES;16.882;184.412;1014.4365;3
MAGN;16.884;184.415;-28.06250;1.68750;-33.81250;3
GYRO;16.884;184.415;-2.25776;-2.58640;-2.41658;3
ACCE;16.887;184.418;1.58017;-1.20668;11.08994;3
AHRS;16.887;184.418;-4.2054;-9.2811;-89.0563;-0.08277;-0.03199;-0.69637;3
GYRO;16.891;184.422;-2.15391;-2.71224;-2.42636;3
ACCE;16.896;184.426;0.90980;-1.12049;11.46344;3
PRES;16.897;184.427;1014.4199;3
MAGN;16.902;184.433;-29.50000;1.75000;-32.37500;3
GYRO;16.902;184.433;-2.04884;-2.92238;-2.36038;3
ACCE;16.906;184.436;0.15323;-0.90980;11.77947;3
AHRS;16.907;184.437;-5.8988;-12.1921;-91.9880;-0.11183;-0.03688;-0.71046;3
GYRO;16.911;184.442;-1.92300;-3.21071;-2.21744;3
ACCE;16.916;184.446;-0.22984;-0.84276;11.11867;3
PRES;16.916;184.447;1014.4331;3
MAGN;16.922;184.453;-31.12500;1.87500;-30.00000;3
GYRO;16.922;184.453;-1.78617;-3.49537;-2.03785;3
ACCE;16.926;184.457;0.87149;-1.43652;9.12670;3
AHRS;16.927;184.457;-7.2523;-14.9648;-94.8186;-0.13812;-0.04179;-0.72290;3
GYRO;16.931;184.462;-1.67377;-3.54913;-1.92911;3
ACCE;16.936;184.467;2.90177;-1.88663;8.93516;3
PRES;16.936;184.467;1014.4287;3
MAGN;16.941;184.472;-32.81250;2.06250;-27.93750;3
SOUN;16.942;56.64;0.00173;38.73
GYRO;16.943;184.473;-1.58458;-3.43673;-1.97920;3
ACCE;16.946;184.476;5.60243;-2.62405;8.74362;3
AHRS;16.946;184.477;-8.4180;-19.1246;-97.4845;-0.17227;-0.05484;-0.73127;3
GYRO;16.951;184.482;-1.49662;-3.23148;-2.21255;3
ACCE;16.956;184.486;7.26880;-3.45723;9.52892;3
PRES;16.956;184.487;1014.4282;3
MAGN;16.961;184.492;-34.50000;1.81250;-26.00000;3
GYRO;16.962;184.493;-1.39522;-2.99813;-2.58396;3
ACCE;16.966;184.496;7.49864;-3.92649;10.52491;3
AHRS;16.966;184.497;-9.6958;-24.0519;-100.5345;-0.21249;-0.06914;-0.73821;3
GYRO;16.971;184.502;-1.24494;-2.85396;-2.96025;3
ACCE;16.976;184.506;6.86657;-3.97437;11.48259;3
PRES;16.976;184.507;1014.4238;3
MAGN;16.982;184.512;-35.56250;0.93750;-23.93750;3
GYRO;16.983;184.513;-1.02259;-2.85518;-3.23026;3
ACCE;16.986;184.517;6.09085;-3.79242;12.13381;3
AHRS;16.987;184.517;-9.8036;-28.2468;-104.0536;-0.24264;-0.08427;-0.74884;3
GYRO;16.991;184.522;-0.73059;-2.99324;-3.36709;3
ACCE;16.996;184.527;5.37259;-3.59130;12.42112;3
LIGH;16.997;184.528;6039.0;3
PRES;16.998;184.529;1014.4248;3
MAGN;17.002;184.533;-36.93750;0.25000;-21.31250;3
GYRO;17.002;184.533;-0.37263;-3.22170;-3.39885;3
ACCE;17.006;184.537;4.99909;-3.36146;12.25831;3
AHRS;17.007;184.537;-9.4967;-31.6527;-107.7522;-0.26649;-0.09590;-0.76115;3
GYRO;17.011;184.542;0.02688;-3.51858;-3.37198;3
ACCE;17.016;184.547;5.36301;-3.35188;11.72201;3
PRES;17.017;184.547;1014.4160;3
MAGN;17.022;184.553;-38.00000;-1.50000;-19.12500;3
GYRO;17.023;184.553;0.46548;-3.76904;-3.34876;3
ACCE;17.026;184.556;6.00466;-3.32315;11.00375;3
AHRS;17.027;184.557;-7.7103;-36.1211;-111.2485;-0.29139;-0.12189;-0.77114;3
GYRO;17.031;184.562;0.92852;-3.88877;-3.38786;3
ACCE;17.036;184.567;6.84742;-3.13162;9.99819;3
PRES;17.037;184.567;1014.4150;3
MAGN;17.042;184.572;-38.75000;-3.68750;-16.75000;3
GYRO;17.042;184.573;1.35734;-3.82157;-3.48682;3
ACCE;17.046;184.576;7.82425;-2.46124;9.12670;3
AHRS;17.046;184.577;-5.7946;-39.8674;-113.8190;-0.31121;-0.14609;-0.77720;3
GYRO;17.051;184.582;1.73364;-3.56501;-3.62243;3
ACCE;17.056;184.586;8.17859;-1.48441;8.27436;3
PRES;17.057;184.587;1014.4194;3
MAGN;17.062;184.592;-39.56250;-5.75000;-14.06250;3
GYRO;17.062;184.593;2.15635;-2.90772;-3.84845;3
ACCE;17.066;184.596;7.97748;-0.86191;7.59441;3
AHRS;17.066;184.597;-2.1807;-44.5035;-115.5225;-0.32963;-0.18707;-0.77886;3
GYRO;17.071;184.602;2.15635;-2.90772;-3.84845;3
ACCE;17.076;184.606;7.44118;-0.52672;7.01022;3
PRES;17.076;184.607;1014.4180;3
MAGN;17.081;184.612;-39.75000;-8.56250;-11.00000;3
GYRO;17.082;184.613;2.07572;-2.46179;-3.78736;3
ACCE;17.086;184.617;7.03895;-0.37350;6.74207;3
AHRS;17.087;184.618;2.0668;-47.8795;-116.9335;-0.33718;-0.22623;-0.78271;3
GYRO;17.091;184.622;1.95477;-2.32740;-3.67619;3
ACCE;17.096;184.626;7.01980;-0.33519;7.05811;3
PRES;17.096;184.627;1014.4155;3
MAGN;17.102;184.633;-39.68750;-11.37500;-8.62500;3
GYRO;17.102;184.633;1.86558;-2.30052;-3.59189;3
ACCE;17.106;184.636;7.45076;-0.53630;7.74764;3
AHRS;17.106;184.637;6.8480;-50.9370;-117.7257;-0.33952;-0.26811;-0.78465;3
GYRO;17.111;184.642;1.88635;-2.38115;-3.62121;3
ACCE;17.116;184.647;8.06367;-0.88107;8.31267;3
PRES;17.117;184.647;1014.4170;3
MAGN;17.122;184.652;-39.06250;-13.75000;-6.25000;3
GYRO;17.123;184.653;2.05006;-2.52532;-3.81791;3
ACCE;17.126;184.656;8.84897;-1.05345;8.42759;3
AHRS;17.127;184.657;10.1465;-52.8540;-118.8561;-0.34141;-0.29366;-0.78802;3
GYRO;17.131;184.662;2.33961;-2.64749;-4.17465;3
ACCE;17.136;184.667;9.49062;-0.75657;7.90087;3
PRES;17.137;184.667;1014.4233;3
MAGN;17.142;184.672;-38.25000;-16.56250;-3.87500;3
GYRO;17.143;184.673;2.70369;-2.67070;-4.63036;3
ACCE;17.146;184.677;9.43316;0.00000;7.16345;3
AHRS;17.146;184.677;14.7739;-55.7954;-119.2130;-0.34275;-0.33277;-0.78644;3
GYRO;17.152;184.682;3.06410;-2.61817;-5.07385;3
ACCE;17.156;184.686;8.92558;0.73741;6.67503;3
PRES;17.157;184.687;1014.4189;3
MAGN;17.162;184.692;-36.37500;-19.87500;-1.31250;3
GYRO;17.163;184.693;3.37075;-2.57052;-5.42204;3
ACCE;17.166;184.697;8.19775;1.29287;5.88974;3
AHRS;17.167;184.698;19.3036;-58.6628;-120.0521;-0.34531;-0.36789;-0.78554;3
GYRO;17.171;184.702;3.60288;-2.54364;-5.65661;3
ACCE;17.176;184.706;7.54652;1.67594;5.11401;3
PRES;17.176;184.707;1014.4141;3
MAGN;17.182;184.712;-34.06250;-22.43750;1.62500;3
GYRO;17.182;184.713;3.76782;-2.50333;-5.80811;3
ACCE;17.186;184.717;7.12514;2.07817;5.06613;3
AHRS;17.187;184.717;26.2109;-62.0569;-119.4093;-0.33546;-0.42102;-0.77958;3
GYRO;17.191;184.722;3.90221;-2.47156;-5.93517;3
ACCE;17.196;184.726;6.71334;2.45166;4.80756;3
PRES;17.197;184.727;1014.4204;3
MAGN;17.202;184.733;-31.50000;-25.00000;4.75000;3
GYRO;17.202;184.733;4.01461;-2.45690;-6.07078;3
ACCE;17.206;184.736;6.17704;2.95923;3.97437;3
AHRS;17.206;184.737;32.7942;-65.2858;-118.9339;-0.32495;-0.46763;-0.77315;3
GYRO;17.212;184.742;4.09158;-2.41170;-6.19662;3
ACCE;17.216;184.747;5.58328;3.62003;2.87304;3
PRES;17.217;184.747;1014.4146;3
MAGN;17.222;184.752;-28.43750;-27.43750;8.31250;3
GYRO;17.222;184.753;4.10990;-2.29319;-6.27481;3
ACCE;17.226;184.756;4.85544;4.42448;1.74298;3
AHRS;17.227;184.757;40.3131;-69.3821;-116.9576;-0.30733;-0.52086;-0.76052;3
GYRO;17.231;184.762;4.04881;-2.10871;-6.28580;3
ACCE;17.236;184.767;4.21380;5.22894;0.92895;3
PRES;17.237;184.767;1014.4180;3
MAGN;17.242;184.772;-24.50000;-29.18750;12.06250;3
GYRO;17.242;184.773;3.91565;-1.87780;-6.22838;3
ACCE;17.246;184.777;3.49553;6.13873;0.39265;3
AHRS;17.247;184.777;47.7506;-74.3385;-114.0516;-0.28794;-0.57126;-0.74438;3
GYRO;17.252;184.782;3.72750;-1.64445;-6.10621;3
ACCE;17.256;184.786;2.63362;6.94318;-0.03831;3
PRES;17.256;184.787;1014.4136;3
MAGN;17.262;184.792;-20.56250;-30.62500;15.43750;3
GYRO;17.262;184.793;3.51981;-1.43431;-5.88874;3
ACCE;17.266;184.797;1.69509;7.70933;-0.66080;3
AHRS;17.267;184.797;55.4345;-80.4101;-109.3742;-0.26098;-0.62019;-0.72526;3
GYRO;17.271;184.802;3.33655;-1.17530;-5.55521;3
ACCE;17.276;184.807;1.04387;8.23605;-1.45567;3
PRES;17.277;184.807;1014.4136;3
MAGN;17.282;184.812;-16.62500;-31.62500;18.31250;3
GYRO;17.282;184.813;3.18872;-0.82467;-5.13249;3
ACCE;17.286;184.817;1.11091;8.41801;-1.37906;3
AHRS;17.286;184.817;63.5632;-88.5258;-101.7386;-0.22219;-0.66701;-0.70421;3
GYRO;17.291;184.822;3.09464;-0.42150;-4.71954;3
ACCE;17.296;184.826;1.54187;8.36055;-0.95768;3
PRES;17.296;184.827;1014.4048;3
MAGN;17.302;184.833;-12.37500;-32.12500;20.68750;3
GYRO;17.302;184.833;3.08976;-0.07086;-4.41045;3
ACCE;17.306;184.836;1.61848;7.95833;-1.17795;3
AHRS;17.306;184.837;69.3080;-99.5400;-90.9874;-0.19045;-0.70214;-0.68321;3
GYRO;17.311;184.842;3.16428;0.22113;-4.22108;3
ACCE;17.316;184.847;1.21625;7.61356;-1.27372;3
PRES;17.316;184.847;1014.4063;3
MAGN;17.321;184.852;-8.62500;-32.12500;23.37500;3
GYRO;17.322;184.853;3.37564;0.70127;-3.95352;3
ACCE;17.326;184.857;0.60334;7.38372;-1.58017;3
AHRS;17.327;184.858;73.1735;-113.9343;-75.9057;-0.15781;-0.73062;-0.66321;3
GYRO;17.331;184.862;3.37564;0.70127;-3.95352;3
ACCE;17.336;184.867;-0.02873;7.30710;-2.41336;3
PRES;17.336;184.867;1014.3950;3
GNSS;17.337;1491901205.822;39.993629;-0.074136;118.868;0.000;6.0;0.0;14;13
MAGN;17.343;184.872;-5.37500;-31.12500;25.31250;3
GYRO;17.343;184.873;3.33166;0.84910;-3.53202;3
GNSS;17.344;1491901205.822;39.993629;-0.074136;118.868;0.000;6.0;0.0;14;13
ACCE;17.346;184.877;-0.40223;7.31668;-2.91135;3
AHRS;17.347;184.877;74.7422;-133.2699;-55.0389;-0.12361;-0.75823;-0.63978;3
LIGH;17.347;184.878;3756.0;3
GYRO;17.351;184.882;3.19971;0.82833;-3.34143;3
ACCE;17.356;184.886;-0.58419;7.13472;-3.15077;3
PRES;17.356;184.887;1014.4141;3
MAGN;17.362;184.892;-3.06250;-29.75000;26.93750;3
GYRO;17.362;184.893;3.05555;0.81245;-3.23636;3
ACCE;17.366;184.897;-0.78530;6.69419;-3.09331;3
AHRS;17.367;184.897;73.9432;-155.7760;-30.7271;-0.08528;-0.78667;-0.61143;3
GYRO;17.373;184.903;2.92971;0.79535;-3.20826;3
ACCE;17.376;184.906;-1.04387;6.15789;-2.41336;3
PRES;17.376;184.907;1014.4248;3
MAGN;17.382;184.913;-1.12500;-27.75000;28.25000;3
GYRO;17.383;184.913;2.85641;0.71593;-3.19849;3
ACCE;17.386;184.917;-1.51314;5.75566;-1.62806;3
AHRS;17.387;184.917;71.4773;-170.2365;-14.6097;0.05353;0.80850;0.58603;3
GYRO;17.391;184.922;2.87718;0.54856;-3.17894;3
ACCE;17.396;184.926;-2.18351;5.53539;-1.45567;3
PRES;17.396;184.927;1014.4150;3
MAGN;17.402;184.933;0.37500;-25.68750;29.87500;3
GYRO;17.402;184.933;3.04211;0.35430;-3.15206;3
ACCE;17.406;184.937;-2.96881;5.65989;-2.42293;3
AHRS;17.407;184.937;69.0348;176.9529;-0.2035;0.01653;0.82363;0.56642;3
GYRO;17.411;184.942;3.26080;0.30421;-3.09342;3
ACCE;17.416;184.947;-3.28484;5.85143;-3.19865;3
PRES;17.416;184.947;1014.4038;3
MAGN;17.421;184.952;1.56250;-23.50000;31.06250;3
GYRO;17.422;184.953;3.45017;0.24190;-2.99935;3
ACCE;17.426;184.956;-3.61046;6.03339;-4.35745;3
AHRS;17.426;184.957;65.1007;169.8837;7.8714;-0.01030;0.84091;0.53978;3
GYRO;17.431;184.962;3.58334;0.18570;-2.86862;3
ACCE;17.436;184.966;-3.88818;6.21535;-5.34386;3
PRES;17.436;184.967;1014.4146;3
MAGN;17.441;184.972;2.06250;-21.31250;32.37500;3
GYRO;17.442;184.973;3.64564;0.17959;-2.69269;3
ACCE;17.446;184.976;-3.83072;6.24408;-5.99508;3
AHRS;17.446;184.977;59.6069;162.5929;16.1111;-0.04573;0.85982;0.50486;3
GYRO;17.451;184.982;3.66153;0.23946;-2.48867;3
ACCE;17.456;184.986;-3.40934;6.08127;-6.04296;3
PRES;17.456;184.987;1014.4160;3
MAGN;17.462;184.992;2.87500;-18.81250;33.43750;3
GYRO;17.462;184.993;3.67741;0.40684;-2.28952;3
ACCE;17.466;184.997;-2.57616;5.66947;-6.01423;3
AHRS;17.466;184.997;54.6073;160.3883;18.9464;-0.06706;0.87652;0.47075;3
GYRO;17.471;185.002;3.68840;0.69150;-2.13192;3
ACCE;17.476;185.006;-1.42694;4.66391;-6.47392;3
PRES;17.476;185.007;1014.4155;3
MAGN;17.482;185.013;3.50000;-16.18750;34.56250;3
GYRO;17.482;185.013;3.66030;1.04580;-2.05984;3
ACCE;17.486;185.017;-0.71826;3.85945;-7.16345;3
AHRS;17.487;185.017;49.0039;159.3154;20.8559;-0.08880;0.89385;0.43082;3
GYRO;17.491;185.022;3.58700;1.35979;-2.07450;3
SOUN;17.494;52.25;0.00159;38.03
ACCE;17.496;185.026;-0.68953;3.65834;-7.76679;3
PRES;17.496;185.027;1014.4106;3
MAGN;17.502;185.033;3.62500;-13.25000;35.75000;3
GYRO;17.502;185.033;3.48315;1.60535;-2.13803;3
ACCE;17.506;185.036;-0.98641;3.57215;-8.17859;3
AHRS;17.506;185.037;43.9450;159.7734;21.9589;-0.10938;0.90876;0.39262;3
GYRO;17.511;185.042;3.36465;1.74585;-2.23577;3
ACCE;17.516;185.047;-1.62806;3.60088;-8.31267;3
PRES;17.516;185.047;1014.4092;3
MAGN;17.522;185.052;3.50000;-9.87500;36.50000;3
GYRO;17.522;185.053;3.23026;1.73364;-2.31151;3
ACCE;17.526;185.056;-2.48997;3.35188;-8.37971;3
AHRS;17.526;185.057;38.3447;161.9296;22.3343;-0.13006;0.92514;0.34692;3
GYRO;17.531;185.062;3.09587;1.58214;-2.35183;3
ACCE;17.536;185.067;-3.46680;2.88262;-8.70532;3
PRES;17.536;185.067;1014.4170;3
MAGN;17.542;185.072;3.50000;-7.37500;36.75000;3
GYRO;17.542;185.073;2.98713;1.40988;-2.36771;3
ACCE;17.546;185.076;-4.15633;2.65278;-8.85855;3
AHRS;17.546;185.077;33.9678;162.8867;24.0943;-0.15489;0.93398;0.31219;3
GYRO;17.551;185.082;2.90283;1.30603;-2.33717;3
ACCE;17.556;185.086;-4.11803;2.71024;-8.89685;3
PRES;17.557;185.087;1014.4180;3
MAGN;17.562;185.092;2.56250;-4.56250;37.50000;3
GYRO;17.562;185.093;2.84175;1.26083;-2.23821;3
ACCE;17.566;185.097;-3.49553;2.63362;-9.41400;3
AHRS;17.567;185.098;28.6972;162.7002;26.6073;-0.18413;0.94066;0.27196;3
GYRO;17.571;185.102;2.79043;1.24983;-2.07939;3
ACCE;17.576;185.106;-2.59531;2.54743;-9.52892;3
PRES;17.577;185.107;1014.4229;3
MAGN;17.582;185.113;1.43750;-2.00000;37.75000;3
GYRO;17.582;185.113;2.80876;1.61757;-1.71531;3
ACCE;17.586;185.116;-1.54187;2.06859;-9.67257;3
AHRS;17.586;185.117;24.6091;163.4244;28.3845;-0.20726;0.94485;0.23898;3
GYRO;17.591;185.122;2.80876;1.61757;-1.71531;3
ACCE;17.596;185.126;-0.49799;1.73340;-10.37168;3
PRES;17.596;185.127;1014.4233;3
MAGN;17.602;185.133;0.62500;0.50000;37.75000;3
GYRO;17.602;185.133;2.89794;2.11970;-1.44286;3
ACCE;17.606;185.136;0.00000;2.01113;-10.88883;3
AHRS;17.606;185.137;20.2157;165.3911;29.3155;-0.22551;0.95035;0.20008;3
GYRO;17.611;185.142;2.94437;2.34206;-1.41110;3
ACCE;17.617;185.147;-0.01915;2.24097;-11.27190;3
PRES;17.617;185.147;1014.4316;3
MAGN;17.622;185.152;-0.81250;2.43750;37.31250;3
GYRO;17.622;185.153;3.01890;2.53998;-1.41965;3
ACCE;17.626;185.157;-0.03831;2.17394;-11.67413;3
AHRS;17.628;185.158;16.7541;167.4333;30.1840;-0.24065;0.95362;0.16801;3
GYRO;17.634;185.162;3.08609;2.71224;-1.45508;3
ACCE;17.636;185.166;-0.06704;1.81002;-11.44428;3
PRES;17.637;185.167;1014.4194;3
MAGN;17.644;185.172;-2.50000;5.00000;37.00000;3
GYRO;17.644;185.173;3.09464;2.79288;-1.49540;3
ACCE;17.648;185.177;-0.00958;1.13006;-11.36767;3
AHRS;17.648;185.178;12.8274;170.9260;30.9454;-0.25576;0.95708;0.12829;3
GYRO;17.651;185.182;3.02745;2.79776;-1.52594;3
WIFI;17.654;185.141;WAP131;20:17:FF:FF:F1:31;-76
WIFI;17.654;185.141;WAP192;20:17:FF:FF:F1:92;-65
WIFI;17.654;185.141;WAP116;20:17:FF:FF:F1:16;-72
WIFI;17.654;185.141;WAP123;20:17:FF:FF:F1:23;-76
WIFI;17.654;185.141;WAP124;20:17:FF:FF:F1:24;-77
WIFI;17.654;185.141;WAP320;20:17:FF:FF:F3:20;-69
WIFI;17.654;185.141;WAP240;20:17:FF:FF:F2:40;-82
WIFI;17.654;185.141;WAP265;20:17:FF:FF:F2:65;-96
WIFI;17.654;173.978;WAP143;20:17:FF:FF:F1:43;-83
WIFI;17.654;185.141;WAP110;20:17:FF:FF:F1:10;-74
WIFI;17.654;185.141;WAP314;20:17:FF:FF:F3:14;-74
WIFI;17.654;185.141;WAP207;20:17:FF:FF:F2:07;-75
WIFI;17.654;178.041;WAP033;20:17:FF:FF:F0:33;-84
WIFI;17.654;185.141;WAP008;20:17:FF:FF:F0:08;-83
WIFI;17.654;181.688;WAP041;20:17:FF:FF:F0:41;-89
WIFI;17.654;181.688;WAP122;20:17:FF:FF:F1:22;-86
WIFI;17.654;185.141;WAP173;20:17:FF:FF:F1:73;-69
WIFI;17.654;185.141;WAP130;20:17:FF:FF:F1:30;-79
WIFI;17.654;178.041;WAP031;20:17:FF:FF:F0:31;-85
WIFI;17.654;178.041;WAP111;20:17:FF:FF:F1:11;-87
WIFI;17.654;178.041;WAP142;20:17:FF:FF:F1:42;-89
WIFI;17.654;178.041;WAP216;20:17:FF:FF:F2:16;-89
WIFI;17.654;185.141;WAP065;20:17:FF:FF:F0:65;-80
WIFI;17.654;181.688;WAP010;20:17:FF:FF:F0:10;-81
WIFI;17.654;181.688;WAP036;20:17:FF:FF:F0:36;-86
WIFI;17.654;185.141;WAP220;20:17:FF:FF:F2:20;-85
WIFI;17.654;185.141;WAP205;20:17:FF:FF:F2:05;-87
WIFI;17.654;185.141;WAP210;20:17:FF:FF:F2:10;-96
WIFI;17.654;185.141;WAP257;20:17:FF:FF:F2:57;-77
ACCE;17.683;185.186;0.19154;0.06704;-11.46344;3
PRES;17.683;185.187;1014.4229;3
MAGN;17.684;185.193;-4.37500;7.37500;36.25000;3
GYRO;17.684;185.193;2.91138;2.79532;-1.52961;3
ACCE;17.684;185.197;0.66080;-0.72784;-11.04206;3
AHRS;17.684;185.197;8.8752;174.0347;32.3519;-0.27351;0.95736;0.08866;3
GYRO;17.684;185.202;2.77455;2.79898;-1.51617;3
ACCE;17.684;185.206;1.10133;-0.94810;-10.31422;3
PRES;17.685;185.207;1014.4097;3
MAGN;17.685;185.213;-6.25000;9.93750;35.50000;3
GYRO;17.685;185.213;2.65971;2.72446;-1.47463;3
ACCE;17.687;185.216;1.46525;-0.85234;-10.26634;3
AHRS;17.687;185.217;4.7853;177.4542;33.7853;-0.28937;0.95605;0.04639;3
GYRO;17.691;185.222;2.60229;2.59618;-1.43065;3
ACCE;17.696;185.227;1.80044;-0.71826;-10.62068;3
LIGH;17.698;185.228;2547.0;3
PRES;17.698;185.229;1014.4229;3
MAGN;17.701;185.232;-8.87500;12.50000;34.25000;3
GYRO;17.702;185.233;2.59984;2.51554;-1.41476;3
ACCE;17.706;185.236;1.86748;-0.46926;-11.09952;3
AHRS;17.706;185.237;1.7030;-179.5158;35.4973;0.30487;-0.95227;-0.01287;3
GYRO;17.712;185.243;2.63772;2.51310;-1.41232;3
ACCE;17.716;185.247;1.92494;-0.50757;-11.79863;3
PRES;17.716;185.247;1014.4268;3
MAGN;17.721;185.252;-10.87500;14.31250;33.37500;3
GYRO;17.722;185.253;2.66948;2.60717;-1.41965;3
ACCE;17.726;185.257;2.12605;-0.89064;-12.50731;3
AHRS;17.727;185.257;-1.3201;-176.1096;37.2662;0.31893;-0.94710;0.02175;3
GYRO;17.731;185.262;2.64871;2.82342;-1.41843;3
ACCE;17.736;185.266;2.40378;-1.32160;-13.04361;3
PRES;17.736;185.267;1014.4307;3
MAGN;17.742;185.272;-8.31250;15.56250;33.12500;3
GYRO;17.742;185.273;2.55830;3.13130;-1.38056;3
ACCE;17.746;185.277;2.67193;-1.81002;-13.37880;3
AHRS;17.747;185.277;-4.2030;-173.0263;39.2475;0.33289;-0.94029;0.05489;3
GYRO;17.751;185.282;2.40192;3.52103;-1.32313;3
ACCE;17.756;185.286;3.00712;-1.89621;-12.91911;3
PRES;17.756;185.287;1014.4263;3
MAGN;17.761;185.292;-10.43750;16.93750;31.62500;3
GYRO;17.762;185.293;2.20767;3.90709;-1.28160;3
ACCE;17.766;185.297;3.43807;-1.89621;-12.11466;3
AHRS;17.766;185.297;-6.8991;-169.1918;41.3680;0.34571;-0.93170;0.08925;3
GYRO;17.771;185.302;2.04151;4.12090;-1.25838;3
ACCE;17.776;185.306;3.98395;-2.20267;-11.74117;3
PRES;17.776;185.307;1014.4414;3
MAGN;17.783;185.313;-13.43750;18.18750;29.68750;3
GYRO;17.783;185.313;1.92667;4.13067;-1.29870;3
ACCE;17.786;185.316;4.16591;-2.44209;-11.56878;3
AHRS;17.787;185.317;-9.0948;-164.1779;43.6343;0.35682;-0.92070;0.12389;3
GYRO;17.791;185.322;1.84481;4.04393;-1.40988;3
ACCE;17.796;185.327;3.96480;-2.38462;-11.48259;3
PRES;17.796;185.327;1014.4365;3
MAGN;17.802;185.332;-15.93750;18.37500;27.31250;3
GYRO;17.802;185.333;1.76907;3.94252;-1.52838;3
ACCE;17.806;185.337;3.89776;-2.33674;-11.40598;3
AHRS;17.807;185.337;-10.6596;-159.3942;45.7667;0.36563;-0.90898;0.15345;3
GYRO;17.811;185.342;1.67377;3.88999;-1.59314;3
ACCE;17.817;185.347;4.08930;-2.19309;-11.11867;3
PRES;17.818;185.347;1014.4429;3
MAGN;17.822;185.352;-18.93750;19.50000;24.87500;3
GYRO;17.822;185.353;1.56137;3.88999;-1.59680;3
ACCE;17.826;185.356;4.56814;-2.14520;-10.86968;3
AHRS;17.826;185.357;-12.1541;-154.8866;47.2239;0.36767;-0.89855;0.18127;3
GYRO;17.831;185.362;1.43065;3.92420;-1.55648;3
ACCE;17.836;185.366;5.35344;-2.26013;-10.32380;3
PRES;17.836;185.367;1014.4556;3
MAGN;17.842;185.372;-21.56250;19.75000;22.06250;3
GYRO;17.842;185.373;1.29015;3.98284;-1.49784;3
ACCE;17.846;185.377;6.38773;-2.65278;-9.78750;3
AHRS;17.846;185.377;-12.6332;-150.4632;49.7462;0.37880;-0.88374;0.20309;3
GYRO;17.851;185.382;1.07146;3.90954;-1.46485;3
ACCE;17.856;185.386;7.00065;-3.04542;-10.04607;3
PRES;17.856;185.387;1014.4609;3
MAGN;17.862;185.393;-24.37500;20.12500;19.25000;3
GYRO;17.862;185.393;0.38973;3.44895;-1.66155;3
ACCE;17.866;185.396;7.34541;-2.69108;-10.12268;3
AHRS;17.866;185.397;-13.2398;-145.4721;51.2886;0.37969;-0.86995;0.22683;3
GYRO;17.871;185.402;0.38973;3.44895;-1.66155;3
ACCE;17.881;185.412;8.01579;-2.23140;-9.79707;3
PRES;17.882;185.412;1014.4712;3
MAGN;17.886;185.415;-26.06250;19.43750;16.43750;3
GYRO;17.886;185.415;0.03421;3.34265;-1.92056;3
ACCE;17.887;185.418;8.30309;-2.19309;-9.86411;3
AHRS;17.888;185.419;-12.3085;-140.9060;53.3679;0.38870;-0.85326;0.23965;3
GYRO;17.891;185.421;-0.00122;3.46361;-2.02074;3
ACCE;17.896;185.427;8.62870;-2.19309;-10.18015;3
PRES;17.896;185.427;1014.4673;3
MAGN;17.901;185.432;-28.06250;18.87500;13.81250;3
GYRO;17.902;185.433;-0.02443;3.73483;-2.10749;3
ACCE;17.906;185.436;8.81066;-2.49955;-10.35253;3
AHRS;17.906;185.437;-11.3348;-137.5837;54.0251;0.38953;-0.84273;0.24552;3
GYRO;17.911;185.442;-0.10140;4.10379;-2.17102;3
ACCE;17.916;185.447;8.79151;-2.53785;-10.08438;3
PRES;17.916;185.447;1014.4580;3
MAGN;17.922;185.452;-29.68750;17.87500;11.25000;3
GYRO;17.922;185.453;-0.24679;4.48009;-2.21378;3
ACCE;17.926;185.457;8.70532;-2.55701;-9.56723;3
AHRS;17.926;185.457;-9.6334;-133.4376;55.8551;0.39938;-0.82428;0.25261;3
GYRO;17.931;185.462;-0.41294;4.80262;-2.25165;3
SOUN;17.934;73.61;0.00225;41.01
ACCE;17.936;185.466;8.63828;-2.51870;-8.69574;3
PRES;17.937;185.467;1014.4609;3
MAGN;17.942;185.472;-31.50000;16.43750;8.75000;3
GYRO;17.943;185.473;-0.54489;5.03353;-2.29441;3
ACCE;17.946;185.477;8.56167;-2.29843;-7.63272;3
AHRS;17.947;185.477;-7.6635;-128.2200;56.6653;0.40032;-0.80394;0.25968;3
GYRO;17.951;185.482;-0.58643;5.16303;-2.31518;3
ACCE;17.956;185.486;8.67659;-2.08774;-6.64630;3
PRES;17.957;185.487;1014.4463;3
MAGN;17.962;185.493;-33.12500;14.87500;6.12500;3
GYRO;17.963;185.493;-0.52779;5.16181;-2.31884;3
ACCE;17.966;185.497;9.09797;-1.86748;-6.02381;3
AHRS;17.967;185.497;-5.4152;-122.6599;58.0964;0.40573;-0.77718;0.26892;3
GYRO;17.971;185.502;-0.41172;5.00421;-2.35672;3
ACCE;17.976;185.506;9.31823;-1.48441;-6.11000;3
PRES;17.976;185.507;1014.4326;3
MAGN;17.982;185.513;-34.68750;13.00000;2.87500;3
GYRO;17.982;185.513;-0.29566;4.77819;-2.45201;3
ACCE;17.986;185.516;9.49062;-1.06303;-6.53138;3
AHRS;17.987;185.517;-2.8721;-116.7500;58.4020;0.40382;-0.74946;0.27437;3
GYRO;17.992;185.522;-0.24068;4.57660;-2.57296;3
ACCE;17.996;185.527;9.44273;-0.59376;-6.69419;3
PRES;17.997;185.527;1014.4321;3
MAGN;18.002;185.532;-35.87500;11.56250;-0.25000;3
GYRO;18.003;185.533;-0.27611;4.40678;-2.66337;3
ACCE;18.006;185.536;9.18416;-0.02873;-6.71334;3
AHRS;18.006;185.537;-0.6080;-112.3689;59.6521;0.41066;-0.72224;0.28062;3
GYRO;18.011;185.542;-0.38729;4.23574;-2.67437;3
ACCE;18.016;185.546;9.16500;0.22027;-6.64630;3
PRES;18.016;185.547;1014.4331;3
MAGN;18.022;185.552;-36.68750;9.25000;-4.06250;3
GYRO;18.023;185.553;-0.54856;4.11479;-2.62916;3
ACCE;18.026;185.556;9.30866;0.30646;-6.30154;3
AHRS;18.026;185.557;2.3711;-107.3383;60.0992;0.41393;-0.69104;0.28218;3
GYRO;18.031;185.562;-0.71349;4.08669;-2.56808;3
ACCE;18.036;185.566;9.42358;0.47884;-5.55455;3
PRES;18.036;185.567;1014.4336;3
MAGN;18.042;185.572;-36.81250;7.37500;-7.31250;3
GYRO;18.042;185.573;-0.83689;4.16121;-2.51799;3
ACCE;18.046;185.577;9.34696;0.75657;-4.75967;3
AHRS;18.047;185.578;5.2011;-104.0080;60.9521;0.42334;-0.66431;0.28108;3
LIGH;18.048;185.579;1265.0;3
GYRO;18.051;185.582;-0.90652;4.30904;-2.47645;3
ACCE;18.056;185.587;9.10754;0.94810;-3.85945;3
PRES;18.056;185.587;1014.4277;3
MAGN;18.062;185.593;-36.06250;5.31250;-10.43750;3
GYRO;18.062;185.593;-0.93951;4.48375;-2.43247;3
ACCE;18.066;185.596;8.89685;1.26414;-2.90177;3
AHRS;18.066;185.597;8.2641;-99.1537;60.4292;0.42248;-0.63263;0.27806;3
GYRO;18.071;185.602;-0.95906;4.60959;-2.37260;3
ACCE;18.076;185.606;8.65743;1.51314;-2.18351;3
PRES;18.076;185.607;1014.4321;3
MAGN;18.082;185.613;-35.37500;3.37500;-13.50000;3
GYRO;18.082;185.613;-0.96639;4.67312;-2.30174;3
ACCE;18.086;185.616;8.59997;1.38864;-1.42694;3
AHRS;18.086;185.617;11.0974;-94.5056;60.2081;0.42338;-0.59941;0.27742;3
GYRO;18.091;185.622;-0.94684;4.71221;-2.23821;3
ACCE;18.096;185.627;8.71489;1.28329;-0.76614;3
PRES;18.096;185.627;1014.4238;3
MAGN;18.101;185.632;-34.37500;1.56250;-16.87500;3
GYRO;18.102;185.633;-0.90530;4.68167;-2.20156;3
ACCE;18.106;185.637;8.88728;1.46525;-0.20111;3
AHRS;18.106;185.637;13.7378;-89.1117;59.1956;0.41814;-0.56358;0.27645;3
GYRO;18.111;185.642;-0.84544;4.57905;-2.20400;3
ACCE;18.118;185.646;8.90643;1.92494;0.25857;3
PRES;18.118;185.647;1014.4248;3
MAGN;18.122;185.652;-32.68750;0.37500;-20.12500;3
GYRO;18.123;185.653;-0.70983;4.15511;-2.29319;3
ACCE;18.126;185.657;9.06924;2.34632;0.34477;3
AHRS;18.127;185.657;15.7507;-83.8992;58.5270;0.41259;-0.52785;0.28022;3
GYRO;18.132;185.662;-0.70983;4.15511;-2.29319;3
ACCE;18.136;185.666;8.88728;3.03585;0.28730;3
PRES;18.137;185.667;1014.4219;3
MAGN;18.142;185.672;-31.00000;-1.00000;-23.06250;3
GYRO;18.143;185.673;-0.65363;3.69451;-2.44224;3
ACCE;18.146;185.677;8.38928;3.54342;-0.30646;3
AHRS;18.147;185.677;18.3402;-78.6692;57.3035;0.40821;-0.49002;0.27748;3
GYRO;18.151;185.682;-0.70005;3.62610;-2.49355;3
ACCE;18.156;185.686;7.77637;3.99353;-0.85234;3
PRES;18.157;185.687;1014.4302;3
MAGN;18.162;185.693;-28.87500;-2.50000;-26.56250;3
GYRO;18.162;185.693;-0.81489;3.61632;-2.50699;3
ACCE;18.166;185.697;7.34541;4.19464;-0.62249;3
AHRS;18.167;185.697;21.1958;-74.8009;56.3683;0.41076;-0.45723;0.27034;3
GYRO;18.171;185.702;-0.97494;3.61877;-2.51066;3
ACCE;18.176;185.706;7.04853;4.04141;-0.55545;3
PRES;18.176;185.707;1014.4204;3
MAGN;18.182;185.713;-26.81250;-3.00000;-29.18750;3
GYRO;18.182;185.713;-1.14965;3.67130;-2.52287;3
ACCE;18.186;185.717;6.60800;3.95522;-0.09577;3
AHRS;18.186;185.717;23.6510;-70.0631;54.7195;0.40725;-0.42188;0.26385;3
GYRO;18.191;185.722;-1.32313;3.77393;-2.52532;3
ACCE;18.196;185.727;6.07170;3.98395;0.77572;3
PRES;18.196;185.727;1014.4243;3
MAGN;18.202;185.732;-24.25000;-4.06250;-31.25000;3
GYRO;18.202;185.733;-1.46119;3.86800;-2.49844;3
ACCE;18.206;185.737;5.60243;3.92649;1.81959;3
AHRS;18.207;185.737;26.2427;-66.2610;53.0035;0.40765;-0.39152;0.25289;3
GYRO;18.211;185.742;-1.54915;3.91565;-2.44346;3
ACCE;18.216;185.746;5.22894;3.85945;2.86347;3
PRES;18.216;185.747;1014.4292;3
MAGN;18.221;185.752;-22.00000;-4.87500;-33.00000;3
GYRO;18.222;185.753;-1.59558;3.89488;-2.38360;3
ACCE;18.226;185.757;4.96079;3.83072;3.73495;3
AHRS;18.226;185.757;28.0925;-60.3128;49.8006;0.39554;-0.35368;0.24258;3
GYRO;18.231;185.762;-1.61268;3.80813;-2.32251;3
ACCE;18.236;185.766;4.76925;3.80199;4.41491;3
PRES;18.237;185.767;1014.4292;3
MAGN;18.241;185.772;-19.37500;-5.06250;-35.06250;3
GYRO;18.242;185.773;-1.59680;3.69818;-2.26509;3
ACCE;18.246;185.777;4.53941;3.90734;4.59687;3
AHRS;18.246;185.777;29.6054;-54.0139;46.1190;0.38140;-0.31479;0.23064;3
GYRO;18.251;185.782;-1.56626;3.59922;-2.21133;3
ACCE;18.256;185.786;4.52983;3.97437;4.33829;3
PRES;18.256;185.787;1014.4419;3
MAGN;18.262;185.793;-17.00000;-5.25000;-36.62500;3
GYRO;18.262;185.793;-1.55893;3.56623;-2.17590;3
ACCE;18.266;185.796;4.52025;4.22337;4.40533;3
AHRS;18.266;185.797;30.4884;-47.9342;42.5137;0.36601;-0.27815;0.22009;3
GYRO;18.271;185.802;-1.57603;3.62976;-2.16613;3
ACCE;18.276;185.807;4.37660;4.37660;4.52025;3
PRES;18.276;185.807;1014.4189;3
MAGN;18.282;185.812;-14.37500;-5.00000;-38.25000;3
GYRO;18.282;185.813;-1.60658;3.73850;-2.16124;3
ACCE;18.286;185.817;4.07972;4.39575;4.67348;3
AHRS;18.287;185.817;31.2052;-41.9594;38.8956;0.35162;-0.24155;0.20862;3
GYRO;18.291;185.822;-1.65789;3.83868;-2.14658;3
ACCE;18.296;185.827;3.70622;4.38618;4.69264;3
PRES;18.296;185.827;1014.4126;3
MAGN;18.302;185.832;-11.75000;-4.50000;-39.81250;3
GYRO;18.302;185.833;-1.71897;3.94252;-2.13314;3
ACCE;18.306;185.836;2.95923;4.34787;4.81713;3
AHRS;18.306;185.837;31.3312;-36.0564;35.4058;0.33522;-0.20580;0.19880;3
GYRO;18.311;185.842;-1.77395;4.04148;-2.11482;3
ACCE;18.316;185.847;2.29843;4.07972;5.11401;3
PRES;18.316;185.847;1014.4155;3
MAGN;18.322;185.852;-8.81250;-3.68750;-41.00000;3
GYRO;18.322;185.853;-1.81427;4.13311;-2.07328;3
ACCE;18.326;185.857;1.91536;3.51469;5.67905;3
AHRS;18.327;185.857;31.4869;-29.6964;31.6193;0.31955;-0.16586;0.18656;3
GYRO;18.331;185.862;-1.84237;4.19787;-2.04029;3
ACCE;18.336;185.866;1.35033;3.28484;6.30154;3
PRES;18.336;185.867;1014.4175;3
GNSS;18.341;1491901206.839;39.993621;-0.074141;118.865;0.000;6.0;0.0;15;12
MAGN;18.348;185.872;-5.50000;-2.68750;-42.00000;3
GYRO;18.348;185.873;-1.86803;4.19176;-2.03174;3
ACCE;18.349;185.877;0.77572;3.50511;7.07726;3
AHRS;18.349;185.877;30.6726;-23.0708;27.9857;0.29808;-0.12447;0.17716;3
GNSS;18.350;1491901206.839;39.993621;-0.074141;118.865;0.000;6.0;0.0;15;12
GYRO;18.352;185.882;-1.88269;4.09768;-2.00975;3
ACCE;18.356;185.886;0.37350;3.62961;7.71891;3
PRES;18.357;185.887;1014.4199;3
MAGN;18.362;185.893;-1.93750;-1.43750;-42.31250;3
GYRO;18.362;185.893;-1.85947;3.91931;-1.96821;3
ACCE;18.366;185.897;0.08619;3.66792;8.19775;3
AHRS;18.367;185.897;29.1792;-15.3949;23.7277;0.27094;-0.07553;0.16415;3
GYRO;18.373;185.903;-1.79106;3.68230;-1.93766;3
ACCE;18.376;185.907;-0.34477;3.98395;7.98706;3
PRES;18.376;185.907;1014.4141;3
MAGN;18.382;185.912;1.68750;-0.50000;-42.43750;3
GYRO;18.383;185.913;-1.62490;3.11419;-1.91079;3
ACCE;18.386;185.916;-0.71826;4.45322;7.34541;3
AHRS;18.386;185.917;27.6555;-9.7471;20.8063;0.24912;-0.03814;0.15473;3
GYRO;18.391;185.922;-1.62490;3.11419;-1.91079;3
ACCE;18.396;185.927;-0.67038;4.46279;7.24964;3
LIGH;18.398;185.929;1346.0;3
PRES;18.398;185.929;1014.4272;3
MAGN;18.402;185.932;5.00000;0.87500;-42.12500;3
GYRO;18.402;185.933;-1.63223;2.55464;-1.94499;3
ACCE;18.406;185.936;-0.40223;3.97437;7.38372;3
AHRS;18.406;185.937;26.5063;-4.1204;17.3421;0.23176;-0.00005;0.13850;3
GYRO;18.412;185.942;-1.67255;2.19545;-2.02563;3
ACCE;18.416;185.946;-0.05746;3.42850;7.38372;3
PRES;18.416;185.947;1014.4341;3
MAGN;18.422;185.952;7.62500;1.81250;-41.93750;3
GYRO;18.422;185.953;-1.71653;1.84115;-2.14658;3
ACCE;18.427;185.957;-0.15323;3.39977;7.33583;3
AHRS;18.427;185.957;24.7056;-0.1126;14.7800;0.21228;0.02656;0.12544;3
GYRO;18.431;185.962;-1.77517;1.50884;-2.25165;3
ACCE;18.436;185.966;-0.48842;3.53384;7.37414;3
PRES;18.437;185.967;1014.4302;3
MAGN;18.442;185.973;9.56250;3.43750;-41.50000;3
GYRO;18.442;185.973;-1.84359;1.20340;-2.30907;3
ACCE;18.446;185.977;-0.82361;3.39019;7.26880;3
AHRS;18.447;185.978;22.8294;2.8666;12.2411;0.19410;0.04547;0.10940;3
GYRO;18.451;185.982;-1.91567;0.95295;-2.33228;3
ACCE;18.456;185.986;-0.99599;2.66235;7.02938;3
PRES;18.456;185.987;1014.4380;3
MAGN;18.462;185.993;10.25000;5.18750;-41.18750;3
GYRO;18.462;185.993;-2.00364;0.76847;-2.35427;3
ACCE;18.466;185.996;-1.15879;1.77171;6.98149;3
AHRS;18.466;185.997;20.4014;5.3004;9.4268;0.17257;0.05989;0.08895;3
GYRO;18.471;186.002;-2.12703;0.62797;-2.37138;3
ACCE;18.476;186.007;-1.17795;1.28329;7.28795;3
PRES;18.476;186.007;1014.4409;3
MAGN;18.482;186.012;10.87500;6.93750;-40.93750;3
GYRO;18.482;186.013;-2.26753;0.49969;-2.36038;3
SOUN;18.485;67.13;0.00205;40.21
ACCE;18.486;186.016;-1.09176;1.14922;7.78594;3
AHRS;18.487;186.017;17.6369;7.1097;6.8502;0.14908;0.07030;0.06841;3
GYRO;18.491;186.022;-2.37993;0.38851;-2.32495;3
ACCE;18.496;186.026;-0.98641;1.01514;8.39886;3
PRES;18.496;186.027;1014.4429;3
MAGN;18.502;186.032;11.25000;8.68750;-40.62500;3
GYRO;18.502;186.033;-2.43124;0.30299;-2.29441;3
ACCE;18.506;186.036;-0.89064;0.71826;8.96389;3
AHRS;18.506;186.037;14.6844;8.2949;4.4240;0.12460;0.07660;0.04742;3
GYRO;18.512;186.042;-2.43002;0.20769;-2.29807;3
ACCE;18.516;186.046;-0.89064;0.65122;9.47146;3
PRES;18.516;186.047;1014.4458;3
MAGN;18.521;186.052;11.06250;10.75000;-40.06250;3
GYRO;18.522;186.053;-2.39826;0.08796;-2.31396;3
ACCE;18.526;186.057;-0.94810;0.63207;9.73961;3
AHRS;18.527;186.058;10.9587;8.7834;2.3504;0.09362;0.07816;0.02767;3
GYRO;18.531;186.062;-2.33961;-0.02810;-2.32007;3
ACCE;18.536;186.066;-1.07260;0.26815;9.80665;3
PRES;18.536;186.067;1014.4297;3
MAGN;18.542;186.073;10.50000;12.68750;-39.18750;3
GYRO;18.542;186.073;-2.25043;-0.12095;-2.33228;3
ACCE;18.546;186.076;-1.12049;-0.05746;9.74919;3
AHRS;18.546;186.077;7.6645;9.1913;0.0237;0.06660;0.07996;0.00556;3
GYRO;18.551;186.082;-2.16246;-0.20525;-2.34939;3
ACCE;18.556;186.086;-1.75256;0.76614;10.48660;3
PRES;18.556;186.087;1014.4175;3
MAGN;18.562;186.093;10.31250;14.75000;-38.12500;3
GYRO;18.562;186.093;-2.08549;-0.35797;-2.31640;3
ACCE;18.566;186.096;-1.03430;0.44053;10.43872;3
AHRS;18.566;186.097;4.2800;8.9983;-2.1276;0.03867;0.07768;-0.01557;3
GYRO;18.571;186.102;-1.95966;-0.50824;-2.21378;3
ACCE;18.576;186.107;-0.52672;-0.82361;10.01734;3
PRES;18.576;186.107;1014.4321;3
MAGN;18.582;186.112;9.43750;16.81250;-37.00000;3
GYRO;18.582;186.113;-1.78739;-0.55467;-2.18812;3
ACCE;18.586;186.116;-0.53630;-1.72383;9.80665;3
AHRS;18.586;186.117;1.6495;8.6652;-4.2703;0.01716;0.07495;-0.03606;3
GYRO;18.591;186.122;-1.69576;-0.56810;-2.24065;3
ACCE;18.596;186.126;-0.91937;-1.83875;9.89284;3
PRES;18.596;186.127;1014.4385;3
MAGN;18.601;186.132;8.12500;19.06250;-35.93750;3
GYRO;18.602;186.133;-1.68599;-0.58765;-2.27364;3
ACCE;18.606;186.137;-1.30245;-1.66636;10.06522;3
AHRS;18.607;186.137;-1.4888;7.5871;-6.3596;-0.00927;0.06677;-0.05620;3
GYRO;18.611;186.142;-1.67133;-0.59132;-2.22721;3
ACCE;18.616;186.146;-1.45567;-1.76213;10.28549;3
PRES;18.616;186.147;1014.4292;3
MAGN;18.622;186.152;7.37500;21.12500;-35.12500;3
GYRO;18.622;186.153;-1.63468;-0.59498;-2.14047;3
ACCE;18.626;186.157;-1.41737;-1.89621;10.41957;3
AHRS;18.626;186.157;-3.8364;6.7133;-8.8193;-0.02882;0.06091;-0.07867;3
GYRO;18.631;186.162;-1.60902;-0.64019;-2.06717;3
ACCE;18.636;186.166;-1.30245;-2.08774;10.23761;3
PRES;18.636;186.167;1014.4238;3
MAGN;18.642;186.173;6.37500;22.62500;-34.25000;3
GYRO;18.642;186.173;-1.59802;-0.71960;-2.01708;3
ACCE;18.646;186.176;-1.27372;-2.13563;10.11311;3
AHRS;18.646;186.177;-6.2139;6.0059;-10.9609;-0.04888;0.05724;-0.09806;3
GYRO;18.651;186.182;-1.59802;-0.71960;-2.01708;3
ACCE;18.656;186.186;-1.12049;-2.25055;10.15141;3
PRES;18.657;186.187;1014.4297;3
MAGN;18.662;186.193;5.12500;23.68750;-33.81250;3
GYRO;18.662;186.193;-1.59925;-0.75503;-1.99020;3
ACCE;18.666;186.196;-0.94810;-2.39420;10.24718;3
AHRS;18.666;186.197;-8.2643;5.4464;-11.8393;-0.06671;0.05456;-0.10616;3
GYRO;18.671;186.202;-1.60413;-0.75503;-1.99142;3
ACCE;18.676;186.207;-0.83318;-2.58574;10.40999;3
PRES;18.676;186.207;1014.4365;3
MAGN;18.682;186.212;3.25000;24.31250;-33.25000;3
GYRO;18.683;186.213;-1.61024;-0.89919;-2.01097;3
ACCE;18.686;186.217;-0.50757;-3.00712;11.11867;3
AHRS;18.687;186.217;-10.5848;4.2250;-14.1142;-0.08697;0.04775;-0.12563;3
GYRO;18.691;186.222;-1.57359;-1.01159;-2.07205;3
ACCE;18.696;186.226;0.00000;-3.41892;12.11466;3
PRES;18.696;186.227;1014.4409;3
MAGN;18.702;186.232;1.87500;24.93750;-32.56250;3
GYRO;18.702;186.233;-1.44286;-1.16553;-2.18445;3
ACCE;18.706;186.237;0.32561;-3.59130;12.93827;3
AHRS;18.706;186.237;-12.5038;3.2283;-15.3084;-0.10416;0.04225;-0.13539;3
GYRO;18.711;186.242;-1.22417;-1.36712;-2.30296;3
ACCE;18.716;186.246;0.44053;-3.63919;13.41711;3
PRES;18.716;186.247;1014.4424;3
MAGN;18.722;186.252;-0.37500;25.87500;-31.37500;3
GYRO;18.722;186.253;-0.95784;-1.59802;-2.38482;3
ACCE;18.726;186.257;0.17238;-3.52426;13.21599;3
AHRS;18.727;186.257;-14.3331;1.0707;-17.7966;-0.12181;0.02846;-0.15462;3
GYRO;18.731;186.262;-0.70127;-1.81549;-2.41414;3
ACCE;18.736;186.266;0.00000;-3.17950;12.28704;3
PRES;18.736;186.267;1014.4238;3
MAGN;18.742;186.273;-2.37500;26.81250;-30.50000;3
GYRO;18.742;186.273;-0.50213;-1.94744;-2.38482;3
ACCE;18.746;186.277;-0.10534;-3.08373;11.34852;3
AHRS;18.747;186.277;-15.4837;-1.1207;-19.7230;-0.13437;0.01352;-0.16840;3
LIGH;18.748;186.278;4949.0;3
GYRO;18.752;186.282;-0.39340;-1.99875;-2.31884;3
ACCE;18.756;186.287;-0.14365;-3.27527;10.55364;3
PRES;18.757;186.287;1014.4165;3
MAGN;18.762;186.292;-4.43750;27.00000;-29.18750;3
GYRO;18.763;186.293;-0.38240;-1.98653;-2.24798;3
ACCE;18.766;186.297;-0.45969;-2.63362;10.19930;3
AHRS;18.768;186.297;-15.8896;-3.7864;-22.5974;-0.14188;-0.00502;-0.18946;3
GYRO;18.771;186.302;-0.45571;-1.95843;-2.12215;3
ACCE;18.776;186.307;-1.84832;0.31603;10.68772;3
PRES;18.777;186.307;1014.4414;3
MAGN;18.782;186.312;-6.25000;27.50000;-28.18750;3
GYRO;18.782;186.313;-0.59865;-2.03052;-1.75196;3
ACCE;18.786;186.316;-0.88107;-0.45011;10.76433;3
AHRS;18.786;186.317;-16.1814;-6.4189;-24.2574;-0.14903;-0.02467;-0.19999;3
GYRO;18.791;186.322;-0.75869;-2.12581;-1.41354;3
ACCE;18.796;186.326;0.01915;-1.43652;11.72201;3
PRES;18.797;186.327;1014.4390;3
MAGN;18.802;186.332;-7.93750;27.18750;-27.31250;3
GYRO;18.802;186.333;-0.87720;-2.29074;-1.18630;3
ACCE;18.806;186.337;0.55545;-2.01113;12.35408;3
AHRS;18.807;186.337;-15.6621;-8.3342;-26.3233;-0.14871;-0.03915;-0.21534;3
GYRO;18.811;186.342;-0.95417;-2.57541;-0.98349;3
ACCE;18.816;186.346;1.33118;-3.00712;12.64139;3
PRES;18.817;186.347;1014.4443;3
MAGN;18.822;186.352;-9.87500;26.81250;-26.25000;3
GYRO;18.823;186.353;-0.99449;-2.94437;-0.75992;3
ACCE;18.826;186.357;2.13563;-4.76925;12.26789;3
AHRS;18.827;186.357;-16.4159;-11.3946;-27.8774;-0.16155;-0.06114;-0.22348;3
GYRO;18.831;186.362;-1.01159;-3.29867;-0.57788;3
ACCE;18.836;186.367;3.21781;-6.93361;10.51533;3
PRES;18.836;186.367;1014.4458;3
MAGN;18.842;186.373;-11.68750;26.43750;-25.06250;3
GYRO;18.842;186.373;-0.99815;-3.42451;-0.53878;3
ACCE;18.846;186.377;4.52983;-9.06924;8.35098;3
AHRS;18.847;186.377;-17.6130;-14.6911;-29.1210;-0.17873;-0.08411;-0.22745;3
GYRO;18.851;186.382;-0.95784;-3.17283;-0.75869;3
ACCE;18.856;186.387;5.52582;-9.77792;7.15387;3
PRES;18.857;186.387;1014.4419;3
MAGN;18.862;186.392;-13.75000;26.75000;-23.75000;3
GYRO;18.862;186.393;-0.94806;-2.61206;-1.26816;3
ACCE;18.866;186.396;5.46836;-8.30309;8.19775;3
AHRS;18.866;186.397;-18.5330;-18.8958;-30.0538;-0.19542;-0.11529;-0.22689;3
GYRO;18.871;186.402;-1.00548;-1.99509;-1.90712;3
ACCE;18.881;186.412;4.47237;-5.16190;11.28148;3
PRES;18.882;186.412;1014.4355;3
MAGN;18.884;186.415;-15.56250;26.37500;-22.31250;3
GYRO;18.884;186.415;-1.35734;-1.83504;-2.80509;3
ACCE;18.887;186.417;4.22337;-4.68306;11.74117;3
AHRS;18.887;186.418;-20.6653;-23.6257;-32.6867;-0.22514;-0.14386;-0.23573;3
GYRO;18.891;186.422;-1.35734;-1.83504;-2.80509;3
ACCE;18.896;186.426;4.07972;-4.71179;11.91355;3
PRES;18.896;186.427;1014.4346;3
MAGN;18.902;186.432;-17.75000;26.37500;-20.12500;3
GYRO;18.902;186.433;-1.54915;-2.15635;-3.02256;3
ACCE;18.906;186.437;4.15633;-5.33428;10.85052;3
AHRS;18.907;186.437;-20.6946;-26.5617;-35.9027;-0.23595;-0.16111;-0.25583;3
GYRO;18.911;186.442;-1.63712;-2.40925;-3.17894;3
ACCE;18.916;186.446;4.41491;-5.81312;10.32380;3
PRES;18.916;186.447;1014.4312;3
MAGN;18.922;186.452;-19.56250;26.00000;-18.62500;3
GYRO;18.922;186.453;-1.50639;-2.34817;-3.34876;3
SOUN;18.925;65.59;0.00200;40.01
ACCE;18.926;186.457;4.58729;-5.75566;10.19930;3
AHRS;18.927;186.458;-20.9422;-29.7687;-40.0004;-0.25144;-0.17728;-0.28117;3
GYRO;18.931;186.462;-1.50639;-2.34817;-3.34876;3
ACCE;18.936;186.466;4.95121;-5.45878;10.34295;3
PRES;18.936;186.467;1014.4336;3
MAGN;18.942;186.473;-21.62500;25.31250;-16.75000;3
GYRO;18.942;186.473;-1.05558;-2.24921;-3.39885;3
ACCE;18.946;186.476;5.41090;-5.15232;10.33337;3
AHRS;18.946;186.477;-20.3346;-34.2318;-44.6029;-0.26601;-0.20400;-0.30891;3
GYRO;18.951;186.482;-0.75381;-2.26387;-3.39030;3
ACCE;18.956;186.487;5.76524;-4.82671;10.16099;3
PRES;18.956;186.487;1014.4390;3
MAGN;18.961;186.492;-23.56250;24.18750;-14.68750;3
GYRO;18.962;186.493;-0.43249;-2.29563;-3.37686;3
ACCE;18.966;186.497;6.10043;-4.50110;9.80665;3
AHRS;18.966;186.497;-19.5123;-37.1834;-48.4144;-0.27533;-0.22072;-0.33374;3
GYRO;18.971;186.502;-0.13806;-2.32862;-3.37564;3
ACCE;18.976;186.507;6.34942;-4.27126;9.34696;3
PRES;18.976;186.507;1014.4336;3
MAGN;18.982;186.512;-25.87500;23.31250;-12.62500;3
GYRO;18.982;186.513;0.06842;-2.39704;-3.38908;3
ACCE;18.986;186.516;6.60800;-4.09887;8.61913;3
AHRS;18.986;186.517;-17.4908;-40.8933;-51.8524;-0.27909;-0.24824;-0.35714;3
GYRO;18.991;186.522;0.14172;-2.50577;-3.43184;3
ACCE;18.996;186.526;6.75165;-3.84988;7.92002;3
PRES;18.996;186.527;1014.4434;3
MAGN;19.002;186.532;-28.37500;21.75000;-11.00000;3
GYRO;19.002;186.533;0.10263;-2.62183;-3.51125;3
ACCE;19.006;186.537;6.87615;-3.72538;7.29753;3
AHRS;19.007;186.538;-15.3475;-43.8750;-54.7706;-0.28029;-0.27178;-0.37855;3
GYRO;19.011;186.542;0.00122;-2.66582;-3.63098;3
ACCE;19.016;186.546;6.96234;-3.58173;6.93361;3
PRES;19.016;186.547;1014.4268;3
MAGN;19.023;186.553;-30.43750;19.87500;-9.12500;3
GYRO;19.023;186.553;-0.11851;-2.61206;-3.76782;3
ACCE;19.026;186.556;6.97192;-3.31358;7.02938;3
AHRS;19.026;186.557;-12.3059;-47.6866;-57.6450;-0.27965;-0.30486;-0.40045;3
GYRO;19.031;186.562;-0.22235;-2.53509;-3.87899;3
ACCE;19.036;186.566;6.95276;-2.88262;7.13472;3
PRES;19.036;186.567;1014.4297;3
MAGN;19.042;186.573;-32.00000;17.43750;-7.18750;3
GYRO;19.042;186.573;-0.28222;-2.47523;-3.94252;3
ACCE;19.046;186.576;7.05811;-2.45166;6.82826;3
AHRS;19.046;186.577;-10.1104;-50.5326;-60.5696;-0.28322;-0.32696;-0.42180;3
GYRO;19.051;186.582;-0.26267;-2.34450;-3.95719;3
ACCE;19.056;186.587;7.17303;-2.07817;6.56011;3
PRES;19.057;186.587;1014.4272;3
MAGN;19.062;186.592;-33.37500;15.37500;-5.68750;3
GYRO;19.062;186.593;-0.15882;-2.14658;-3.93397;3
ACCE;19.066;186.596;7.40287;-1.73340;6.31112;3
AHRS;19.067;186.597;-6.8155;-53.7779;-63.5581;-0.28283;-0.35586;-0.44602;3
GYRO;19.071;186.602;-0.01955;-1.91201;-3.90221;3
ACCE;19.076;186.606;7.56568;-1.43652;6.35900;3
PRES;19.076;186.607;1014.4331;3
MAGN;19.081;186.612;-34.56250;12.62500;-4.06250;3
GYRO;19.082;186.613;0.10751;-1.69821;-3.86800;3
ACCE;19.087;186.617;7.70933;-1.19710;6.78996;3
AHRS;19.087;186.618;-3.8773;-55.8911;-66.3549;-0.28132;-0.37566;-0.46988;3
GYRO;19.091;186.622;0.20525;-1.60413;-3.83379;3
ACCE;19.096;186.627;7.89129;-1.10133;7.00065;3
LIGH;19.098;186.629;3947.0;3
PRES;19.098;186.629;1014.4473;3
MAGN;19.102;186.632;-35.31250;9.50000;-2.62500;3
GYRO;19.102;186.633;0.27245;-1.64811;-3.80691;3
ACCE;19.106;186.637;7.92960;-1.10133;6.85699;3
AHRS;19.107;186.637;-0.1787;-57.8874;-68.6248;-0.27393;-0.39896;-0.49267;3
GYRO;19.111;186.642;0.33842;-1.74341;-3.79958;3
ACCE;19.116;186.646;7.80510;-0.92895;6.68461;3
PRES;19.116;186.647;1014.4419;3
MAGN;19.122;186.653;-35.68750;7.00000;-1.25000;3
GYRO;19.122;186.653;0.43860;-1.81916;-3.81546;3
ACCE;19.126;186.656;7.62314;-0.45969;6.56969;3
AHRS;19.126;186.657;2.8138;-58.8325;-70.8013;-0.26700;-0.41262;-0.51428;3
GYRO;19.131;186.662;0.57055;-1.89368;-3.85212;3
ACCE;19.136;186.666;7.50822;-0.02873;5.92804;3
PRES;19.136;186.667;1014.4351;3
MAGN;19.142;186.673;-36.43750;4.25000;-0.06250;3
GYRO;19.142;186.673;0.70616;-1.95110;-3.90221;3
ACCE;19.146;186.676;7.64229;0.43096;5.17148;3
AHRS;19.146;186.677;6.9407;-60.8337;-72.6136;-0.25716;-0.43816;-0.53437;3
GYRO;19.151;186.682;0.81612;-1.93522;-3.95719;3
ACCE;19.156;186.687;7.72848;0.91937;4.74052;3
PRES;19.157;186.687;1014.4355;3
MAGN;19.162;186.693;-36.93750;0.87500;1.37500;3
GYRO;19.163;186.693;0.87476;-1.86070;-4.01705;3
ACCE;19.166;186.697;7.46033;1.52271;4.61602;3
AHRS;19.167;186.697;10.2369;-62.1588;-74.1726;-0.24910;-0.45624;-0.55114;3
GYRO;19.171;186.702;0.87476;-1.78128;-4.05126;3
ACCE;19.176;186.706;7.10599;2.12605;4.50110;3
PRES;19.176;186.707;1014.4321;3
MAGN;19.181;186.712;-36.81250;-1.93750;2.75000;3
GYRO;19.182;186.713;0.80756;-1.73730;-3.94252;3
ACCE;19.186;186.716;6.92403;2.48039;4.53941;3
AHRS;19.186;186.717;14.6706;-64.0043;-75.3581;-0.23558;-0.48218;-0.56766;3
GYRO;19.191;186.722;0.80756;-1.73730;-3.94252;3
ACCE;19.196;186.726;6.86657;2.72939;4.59687;3
PRES;19.197;186.727;1014.4365;3
MAGN;19.202;186.732;-36.62500;-3.87500;4.25000;3
GYRO;19.202;186.733;0.81001;-1.77762;-3.78003;3
ACCE;19.206;186.737;6.82826;2.87304;4.67348;3
AHRS;19.206;186.737;18.8420;-64.8973;-76.6678;-0.21995;-0.50087;-0.58524;3
GYRO;19.211;186.742;0.87232;-1.82771;-3.73605;3
ACCE;19.216;186.746;7.00065;2.94966;4.73094;3
PRES;19.216;186.747;1014.4224;3
MAGN;19.222;186.753;-36.43750;-7.00000;5.68750;3
GYRO;19.223;186.753;0.97494;-1.88024;-3.73850;3
ACCE;19.226;186.757;7.24007;3.07416;4.51068;3
AHRS;19.226;186.757;23.2687;-66.6417;-77.6874;-0.20621;-0.52475;-0.59961;3
GYRO;19.231;186.762;1.08490;-1.92545;-3.78126;3
ACCE;19.236;186.766;7.03895;3.32315;4.10845;3
PRES;19.236;186.767;1014.4277;3
MAGN;19.242;186.773;-35.68750;-9.68750;7.06250;3
GYRO;19.242;186.773;1.16431;-1.96088;-3.82402;3
ACCE;19.246;186.777;6.80911;3.73495;3.68707;3
AHRS;19.247;186.777;26.7137;-67.5001;-78.7653;-0.19451;-0.53967;-0.61250;3
GYRO;19.251;186.782;1.21073;-1.97187;-3.85700;3
ACCE;19.256;186.787;6.81869;4.11803;3.16992;3
PRES;19.256;186.787;1014.4316;3
MAGN;19.262;186.792;-34.50000;-12.37500;8.37500;3
GYRO;19.263;186.793;1.25350;-1.92911;-3.90343;3
ACCE;19.266;186.796;6.89530;4.52025;2.84431;3
AHRS;19.267;186.797;31.2874;-69.6066;-78.9063;-0.17829;-0.56508;-0.62129;3
GYRO;19.272;186.802;1.30603;-1.86558;-3.97307;3
ACCE;19.276;186.806;6.97192;4.80756;2.65278;3
PRES;19.277;186.807;1014.4150;3
MAGN;19.282;186.812;-32.87500;-14.87500;10.18750;3
GYRO;19.282;186.813;1.35123;-1.81305;-4.07081;3
ACCE;19.286;186.817;6.74207;5.06613;2.48997;3
AHRS;19.286;186.817;35.2649;-71.2896;-79.3459;-0.16509;-0.58463;-0.63029;3
GYRO;19.291;186.822;1.35368;-1.78984;-4.17710;3
ACCE;19.296;186.826;6.33027;5.28640;2.36547;3
PRES;19.296;186.827;1014.4204;3
MAGN;19.301;186.832;-31.25000;-18.06250;11.37500;3
GYRO;19.302;186.833;1.31214;-1.82649;-4.26140;3
ACCE;19.306;186.837;5.95677;5.46836;2.27928;3
AHRS;19.306;186.837;40.0740;-73.4163;-79.3382;-0.14704;-0.60760;-0.63843;3
GYRO;19.311;186.842;1.26205;-1.90712;-4.32370;3
ACCE;19.316;186.846;5.51624;5.59285;2.30801;3
PRES;19.316;186.847;1014.4165;3
MAGN;19.322;186.853;-29.12500;-20.00000;13.31250;3
GYRO;19.322;186.853;1.24006;-2.00242;-4.39090;3
ACCE;19.326;186.857;4.98952;5.66947;2.30801;3
AHRS;19.327;186.857;44.9187;-75.2198;-79.6407;-0.12873;-0.62698;-0.64789;3
GYRO;19.331;186.862;1.25960;-2.08916;-4.46665;3
ACCE;19.336;186.867;4.50110;5.85143;2.26970;3
PRES;19.336;186.867;1014.4160;3
MAGN;19.342;186.872;-27.00000;-21.81250;15.37500;3
GYRO;19.342;186.873;1.32191;-2.16246;-4.54239;3
GNSS;19.343;1491901207.839;39.993618;-0.074145;118.864;0.000;6.0;0.0;15;12
ACCE;19.346;186.876;3.82115;6.18662;1.91536;3
AHRS;19.347;186.877;49.7853;-77.6056;-79.4319;-0.11089;-0.64685;-0.65460;3
GNSS;19.347;1491901207.839;39.993618;-0.074145;118.864;0.000;6.0;0.0;15;12
GYRO;19.351;186.882;1.40866;-2.19423;-4.59615;3
ACCE;19.356;186.887;2.93050;6.56969;1.47483;3
PRES;19.357;186.887;1014.4258;3
MAGN;19.362;186.892;-26.93750;-24.31250;17.87500;3
GYRO;19.362;186.893;1.48807;-2.18812;-4.60348;3
ACCE;19.366;186.896;2.28886;7.02938;1.60890;3
AHRS;19.366;186.897;55.1572;-79.5128;-79.5190;-0.08894;-0.66340;-0.66342;3
GYRO;19.373;186.904;1.55526;-2.19911;-4.56316;3
ACCE;19.376;186.906;1.99198;7.30710;1.72383;3
PRES;19.376;186.907;1014.4238;3
MAGN;19.382;186.912;-24.25000;-25.81250;19.37500;3
GYRO;19.383;186.913;1.63101;-2.25776;-4.51918;3
ACCE;19.386;186.917;1.69509;7.38372;1.61848;3
AHRS;19.387;186.917;60.4092;-83.3895;-77.5689;-0.06726;-0.68341;-0.66508;3
GYRO;19.391;186.922;1.72997;-2.34572;-4.49108;3
ACCE;19.396;186.926;1.44610;7.31668;1.26414;3
PRES;19.396;186.927;1014.4419;3
MAGN;19.402;186.932;-21.12500;-27.37500;21.31250;3
GYRO;19.402;186.933;1.83993;-2.46057;-4.48986;3
ACCE;19.406;186.937;1.14922;7.17303;0.82361;3
AHRS;19.407;186.938;66.4357;-86.9203;-75.6166;-0.03860;-0.69841;-0.66997;3
GYRO;19.411;186.942;1.94499;-2.57296;-4.52529;3
ACCE;19.416;186.946;0.83318;7.07726;0.55545;3
PRES;19.416;186.947;1014.4365;3
MAGN;19.422;186.953;-18.00000;-29.25000;23.12500;3
GYRO;19.422;186.953;2.03907;-2.68048;-4.59126;3
ACCE;19.426;186.956;0.45969;7.02938;0.36392;3
AHRS;19.427;186.957;71.6504;-96.0013;-69.1001;-0.01915;-0.71839;-0.66594;3
GYRO;19.431;186.962;2.11237;-2.80021;-4.69144;3
ACCE;19.436;186.967;0.17238;6.91445;0.04788;3
PRES;19.437;186.967;1014.4414;3
MAGN;19.442;186.972;-14.18750;-30.50000;24.31250;3
GYRO;19.442;186.973;2.21378;-2.95659;-4.96267;3
ACCE;19.446;186.977;-0.30646;6.93361;-0.48842;3
AHRS;19.447;186.977;76.8464;-109.0749;-58.0669;0.00556;-0.73291;-0.66316;3
LIGH;19.447;186.978;3876.0;3
GYRO;19.451;186.982;2.21378;-2.95659;-4.96267;3
ACCE;19.456;186.987;-1.22583;7.15387;-1.13006;3
PRES;19.456;186.987;1014.4424;3
MAGN;19.462;186.992;-10.25000;-30.62500;26.25000;3
GYRO;19.462;186.993;2.31151;-2.79532;-5.06774;3
ACCE;19.466;186.996;-2.18351;7.46033;-1.37906;3
AHRS;19.466;186.997;80.1464;-138.2745;-31.8128;0.02451;-0.75050;-0.65322;3
GYRO;19.471;187.002;2.34450;-2.66948;-4.98588;3
ACCE;19.476;187.006;-2.97839;7.77637;-1.43652;3
PRES;19.476;187.007;1014.4321;3
SOUN;19.476;60.25;0.00184;39.27
MAGN;19.482;187.012;-6.18750;-30.56250;27.62500;3
GYRO;19.482;187.013;2.36405;-2.56075;-4.84172;3
ACCE;19.486;187.017;-3.62961;7.85298;-1.55144;3
AHRS;19.487;187.018;79.7397;174.7010;13.0413;0.05762;-0.76508;-0.64025;3
GYRO;19.491;187.022;2.37260;-2.45323;-4.65601;3
ACCE;19.496;187.026;-4.04141;7.68060;-1.81959;3
PRES;19.496;187.027;1014.4224;3
MAGN;19.502;187.033;-2.18750;-29.75000;29.12500;3
GYRO;19.502;187.033;2.37260;-2.32984;-4.45565;3
ACCE;19.506;187.036;-4.24253;7.38372;-1.90578;3
AHRS;19.507;187.037;75.2124;150.6494;34.4105;-0.07901;0.77781;0.62327;3
GYRO;19.511;187.042;2.36038;-2.20767;-4.26506;3
ACCE;19.516;187.046;-4.41491;7.16345;-2.06859;3
PRES;19.516;187.047;1014.4121;3
MAGN;19.522;187.053;1.81250;-28.12500;30.00000;3
GYRO;19.523;187.053;2.33106;-2.07939;-4.08913;3
ACCE;19.526;187.056;-4.69264;6.96234;-2.33674;3
AHRS;19.526;187.057;69.4833;136.9267;46.3524;-0.10851;0.78501;0.60603;3
GYRO;19.531;187.062;2.29074;-1.92056;-3.92420;3
ACCE;19.536;187.067;-5.23851;6.93361;-2.56658;3
PRES;19.536;187.067;1014.4229;3
MAGN;19.542;187.072;6.00000;-26.31250;31.25000;3
GYRO;19.542;187.073;2.26509;-1.68965;-3.74949;3
ACCE;19.546;187.076;-5.67905;6.88572;-2.59531;3
AHRS;19.546;187.077;64.2669;131.4674;49.6192;-0.12551;0.79246;0.58618;3
GYRO;19.551;187.082;2.24676;-1.48562;-3.54913;3
ACCE;19.556;187.087;-5.78439;6.72292;-2.62405;3
PRES;19.556;187.087;1014.4131;3
MAGN;19.561;187.092;9.06250;-24.75000;32.43750;3
GYRO;19.562;187.093;2.21866;-1.31703;-3.33899;3
ACCE;19.566;187.097;-5.98550;6.57927;-2.88262;3
AHRS;19.567;187.097;58.3998;126.7113;52.8534;-0.15132;0.79606;0.56471;3
GYRO;19.571;187.102;2.18812;-1.14843;-3.13130;3
ACCE;19.576;187.106;-6.33027;6.52181;-3.16035;3
PRES;19.576;187.107;1014.4146;3
MAGN;19.582;187.112;11.93750;-22.75000;32.87500;3
GYRO;19.582;187.113;2.16002;-0.98227;-2.91627;3
ACCE;19.586;187.117;-6.65588;6.49307;-3.26569;3
AHRS;19.587;187.117;53.8066;124.9672;53.0778;-0.16635;0.80096;0.54310;3
GYRO;19.591;187.122;2.13314;-0.83566;-2.69514;3
ACCE;19.596;187.126;-6.92403;6.41646;-3.51469;3
PRES;19.596;187.127;1014.4131;3
MAGN;19.602;187.133;14.50000;-20.62500;33.43750;3
GYRO;19.602;187.133;2.10626;-0.71471;-2.47034;3
ACCE;19.606;187.136;-7.19218;6.25365;-3.66792;3
AHRS;19.606;187.137;48.9477;123.2934;53.6780;-0.18608;0.80351;0.52046;3
GYRO;19.611;187.142;2.07694;-0.60842;-2.24065;3
ACCE;19.616;187.147;-7.26880;5.96635;-3.68707;3
PRES;19.616;187.147;1014.4077;3
MAGN;19.622;187.153;16.43750;-18.87500;33.75000;3
GYRO;19.622;187.153;2.04518;-0.53145;-2.01952;3
ACCE;19.626;187.156;-7.07726;5.61201;-3.87861;3
AHRS;19.626;187.157;45.0670;122.9877;52.8789;-0.19764;0.80821;0.49782;3
GYRO;19.631;187.162;2.01341;-0.45326;-1.82771;3
ACCE;19.636;187.167;-6.91445;5.41090;-3.85945;3
PRES;19.637;187.167;1014.4131;3
MAGN;19.641;187.172;17.12500;-17.00000;34.37500;3
GYRO;19.642;187.173;1.97920;-0.36163;-1.67255;3
ACCE;19.646;187.177;-6.81869;5.28640;-4.04141;3
AHRS;19.647;187.177;41.3999;122.6600;52.4183;-0.21034;0.81127;0.47646;3
GYRO;19.652;187.182;1.94377;-0.26756;-1.53816;3
ACCE;19.656;187.186;-6.75165;5.21936;-4.31914;3
PRES;19.656;187.187;1014.4150;3
MAGN;19.662;187.192;18.56250;-14.93750;34.18750;3
GYRO;19.662;187.193;1.91567;-0.12828;-1.41476;3
ACCE;19.666;187.196;-6.71334;5.29597;-4.40533;3
AHRS;19.666;187.197;38.5547;122.9871;51.2435;-0.21663;0.81606;0.45640;3
GYRO;19.671;187.202;1.89368;0.04520;-1.28526;3
ACCE;19.676;187.206;-6.73250;5.41090;-4.75010;3
PRES;19.677;187.207;1014.4263;3
MAGN;19.682;187.212;19.25000;-13.06250;34.93750;3
GYRO;19.682;187.213;1.86680;0.22358;-1.13621;3
ACCE;19.686;187.217;-6.83784;5.44920;-5.38217;3
AHRS;19.687;187.217;35.7732;123.5472;50.0972;-0.22341;0.82114;0.43573;3
GYRO;19.691;187.222;1.82282;0.44471;-0.96517;3
ACCE;19.696;187.226;-6.86657;5.41090;-5.98550;3
PRES;19.696;187.227;1014.4312;3
MAGN;19.702;187.233;19.62500;-11.12500;35.37500;3
GYRO;19.702;187.233;1.65422;1.00182;-0.59498;3
ACCE;19.706;187.236;-6.71334;5.50666;-5.96635;3
AHRS;19.706;187.237;33.4882;124.5366;48.8030;-0.22808;0.82728;0.41632;3
GYRO;19.711;187.242;1.65422;1.00182;-0.59498;3
ACCE;19.716;187.246;-6.33985;5.57370;-5.98550;3
PRES;19.716;187.247;1014.4214;3
MAGN;19.722;187.253;19.56250;-9.25000;35.68750;3
GYRO;19.722;187.253;1.35979;1.31825;-0.28588;3
ACCE;19.726;187.257;-5.95677;5.39174;-6.48350;3
AHRS;19.727;187.257;31.8180;126.8653;47.1302;-0.23151;0.83743;0.39668;3
GYRO;19.731;187.262;1.21196;1.31825;-0.16616;3
ACCE;19.736;187.267;-5.68862;5.34386;-6.81869;3
PRES;19.736;187.267;1014.4326;3
MAGN;19.741;187.272;19.25000;-7.43750;35.68750;3
GYRO;19.742;187.273;1.07146;1.60658;-0.06231;3
ACCE;19.746;187.277;-5.60243;5.46836;-6.99107;3
AHRS;19.746;187.277;30.5849;128.9999;45.9349;-0.23518;0.84592;0.38122;3
GYRO;19.751;187.282;0.94073;1.74707;0.04154;3
ACCE;19.756;187.286;-5.60243;5.49709;-7.47949;3
PRES;19.756;187.287;1014.4312;3
MAGN;19.762;187.292;18.43750;-6.37500;35.93750;3
GYRO;19.762;187.293;0.81612;1.93889;0.14661;3
ACCE;19.766;187.296;-5.71735;5.75566;-7.82425;3
AHRS;19.766;187.297;29.9193;132.1708;44.3390;-0.23636;0.85736;0.36632;3
GYRO;19.771;187.302;0.68417;2.16613;0.27000;3
ACCE;19.776;187.306;-5.78439;6.07170;-8.04452;3
PRES;19.776;187.307;1014.4297;3
MAGN;19.781;187.312;17.37500;-5.18750;36.06250;3
GYRO;19.782;187.313;0.54000;2.40559;0.42638;3
ACCE;19.786;187.317;-5.75566;6.15789;-8.36055;3
AHRS;19.786;187.317;29.3791;134.8354;43.4453;-0.24011;0.86576;0.35499;3
GYRO;19.791;187.322;0.38362;2.68048;0.61087;3
ACCE;19.796;187.327;-5.62159;6.09085;-8.48505;3
LIGH;19.797;187.328;2085.0;3
PRES;19.798;187.329;1014.4351;3
MAGN;19.802;187.333;15.75000;-4.75000;36.50000;3
GYRO;19.802;187.333;0.21380;2.99080;0.81245;3
ACCE;19.806;187.337;-5.29597;5.81312;-8.13071;3
AHRS;19.807;187.337;29.4382;138.7742;42.1173;-0.24181;0.87695;0.34428;3
GYRO;19.811;187.342;0.03543;3.29379;1.00304;3
ACCE;19.816;187.346;-4.67348;5.33428;-7.82425;3
PRES;19.816;187.347;1014.4331;3
MAGN;19.822;187.353;14.18750;-3.81250;37.68750;3
GYRO;19.822;187.353;-0.13195;3.58578;1.14232;3
ACCE;19.826;187.356;-3.82115;4.98952;-7.44118;3
AHRS;19.826;187.357;29.7130;142.3573;40.8923;-0.24209;0.88615;0.33633;3
GYRO;19.831;187.362;-0.24557;3.82646;1.22662;3
ACCE;19.836;187.367;-3.07416;5.04698;-7.73806;3
PRES;19.836;187.367;1014.4316;3
MAGN;19.842;187.372;12.62500;-3.50000;38.43750;3
GYRO;19.842;187.373;-0.29810;3.99750;1.27182;3
ACCE;19.846;187.376;-2.71024;5.49709;-8.54251;3
AHRS;19.846;187.377;30.6472;147.6797;39.4067;-0.24307;0.89690;0.32947;3
GYRO;19.851;187.382;-0.29566;4.21619;1.29626;3
ACCE;19.856;187.386;-2.71981;6.15789;-9.10754;3
PRES;19.856;187.387;1014.4282;3
MAGN;19.862;187.392;10.12500;-2.81250;39.12500;3
GYRO;19.863;187.393;-0.27122;4.51429;1.35368;3
ACCE;19.866;187.397;-2.58574;6.73250;-9.33739;3
AHRS;19.866;187.397;31.4339;152.3023;37.4870;-0.23893;0.90590;0.32310;3
GYRO;19.871;187.402;-0.25290;4.81606;1.46119;3
ACCE;19.881;187.412;-2.01113;7.10599;-9.32781;3
PRES;19.882;187.412;1014.4365;3
MAGN;19.884;187.415;7.50000;-3.18750;39.68750;3
GYRO;19.885;187.416;-0.24312;5.07629;1.58336;3
ACCE;19.887;187.418;-1.74298;6.95276;-9.31823;3
AHRS;19.888;187.419;32.6645;159.5454;35.4273;-0.23978;0.91482;0.31546;3
GYRO;19.891;187.422;-0.25779;5.27177;1.67744;3
ACCE;19.896;187.426;-0.92895;6.35900;-9.24162;3
PRES;19.896;187.427;1014.4263;3
MAGN;19.902;187.433;4.56250;-3.00000;39.87500;3
GYRO;19.903;187.433;-0.31887;5.44159;1.70676;3
ACCE;19.906;187.436;0.05746;5.85143;-8.94474;3
AHRS;19.906;187.437;33.2115;165.2175;32.7367;-0.23254;0.92217;0.30667;3
GYRO;19.911;187.442;-0.41417;5.52955;1.66033;3
ACCE;19.916;187.447;1.00556;5.44920;-8.96389;3
PRES;19.916;187.447;1014.4233;3
SOUN;19.917;61.37;0.00187;39.43
MAGN;19.922;187.452;0.93750;-3.50000;39.25000;3
GYRO;19.922;187.453;-0.50457;5.45503;1.52594;3
ACCE;19.926;187.456;1.52271;5.24809;-9.06924;3
AHRS;19.926;187.457;33.8896;172.8958;30.1652;0.23100;-0.92656;-0.29629;3
GYRO;19.931;187.462;-0.57544;5.31575;1.31336;3
ACCE;19.936;187.467;1.73340;5.51624;-8.96389;3
PRES;19.936;187.467;1014.4204;3
MAGN;19.942;187.472;-3.00000;-4.00000;38.93750;3
GYRO;19.942;187.473;-0.63408;5.16914;1.08367;3
ACCE;19.946;187.476;1.95367;5.82270;-9.02135;3
AHRS;19.946;187.477;34.4563;179.7689;27.2585;0.22448;-0.92838;-0.28829;3
GYRO;19.951;187.482;-0.67195;5.01276;0.88575;3
ACCE;19.956;187.486;2.00155;6.14831;-9.34696;3
PRES;19.956;187.487;1014.4321;3
MAGN;19.962;187.492;-6.75000;-4.18750;38.18750;3
GYRO;19.962;187.493;-0.68906;4.89181;0.73182;3
ACCE;19.966;187.497;1.86748;6.38773;-9.45231;3
AHRS;19.967;187.498;34.9391;-172.9710;25.3818;0.22712;-0.92478;-0.27947;3
GYRO;19.971;187.502;-0.68417;4.83072;0.63530;3
ACCE;19.976;187.506;1.79086;6.54096;-9.28950;3
PRES;19.976;187.507;1014.4375;3
MAGN;19.982;187.512;-10.50000;-4.37500;37.12500;3
GYRO;19.982;187.513;-0.64263;4.79896;0.61087;3
ACCE;19.986;187.517;1.90578;6.66546;-9.17458;3
AHRS;19.986;187.517;35.5013;-167.1762;23.3933;0.22521;-0.91988;-0.27512;3
GYRO;19.991;187.522;-0.64263;4.79896;0.61087;3
ACCE;19.996;187.526;2.19309;6.66546;-9.15543;3
PRES;19.996;187.527;1014.4302;3
MAGN;20.002;187.533;-14.43750;-4.62500;35.62500;3
GYRO;20.002;187.533;-0.66096;4.91013;0.69272;3
ACCE;20.006;187.537;2.71024;6.67503;-9.13627;3
AHRS;20.006;187.537;36.0036;-161.2634;22.8778;0.23541;-0.90974;-0.26817;3
GYRO;20.011;187.542;-0.70127;4.98833;0.73304;3
ACCE;20.016;187.547;3.37104;6.81869;-8.86812;3
PRES;20.016;187.547;1014.4229;3
MAGN;20.023;187.552;-18.06250;-4.81250;34.43750;3
GYRO;20.023;187.553;-0.75992;4.96389;0.75014;3
ACCE;20.026;187.556;3.92649;7.12514;-8.44674;3
AHRS;20.026;187.557;36.4044;-155.1492;21.6877;0.24055;-0.89850;-0.26115;3
GYRO;20.031;187.562;-0.83566;4.79041;0.73304;3
ACCE;20.037;187.567;4.29041;7.39329;-8.29351;3
PRES;20.038;187.567;1014.4360;3
MAGN;20.042;187.572;-21.43750;-5.00000;32.75000;3
GYRO;20.043;187.573;-0.93585;4.50819;0.69028;3
ACCE;20.046;187.577;4.52025;7.38372;-8.57124;3
AHRS;20.047;187.577;36.8417;-148.6989;20.6753;0.24780;-0.88346;-0.25341;3
GYRO;20.051;187.582;-1.05191;4.28094;0.62430;3
ACCE;20.056;187.586;4.65433;7.01022;-9.08839;3
PRES;20.056;187.587;1014.4429;3
MAGN;20.062;187.592;-24.62500;-5.37500;30.37500;3
GYRO;20.062;187.593;-1.17286;4.24307;0.54367;3
ACCE;20.066;187.597;4.84586;6.75165;-9.32781;3
AHRS;20.066;187.597;37.2706;-142.8084;19.1626;0.24996;-0.86861;-0.24834;3
GYRO;20.071;187.602;-1.30236;4.39456;0.48014;3
ACCE;20.076;187.606;4.76925;6.70376;-8.88728;3
PRES;20.076;187.607;1014.4453;3
MAGN;20.082;187.613;-27.87500;-5.43750;27.56250;3
GYRO;20.082;187.613;-1.45142;4.63769;0.49358;3
ACCE;20.086;187.616;4.49152;6.74207;-8.17859;3
AHRS;20.087;187.617;37.5953;-137.8672;18.7469;0.25815;-0.85273;-0.24126;3
GYRO;20.091;187.622;-1.60535;4.87959;0.61331;3
ACCE;20.096;187.626;4.49152;6.38773;-7.77637;3
PRES;20.096;187.627;1014.4438;3
MAGN;20.102;187.633;-30.37500;-5.37500;25.18750;3
GYRO;20.102;187.633;-1.74341;5.14959;0.78679;3
ACCE;20.106;187.636;4.73094;6.00466;-6.93361;3
AHRS;20.106;187.637;38.3600;-131.1880;16.6868;0.25912;-0.83129;-0.23938;3
GYRO;20.111;187.642;-1.84970;5.38783;0.94806;3
ACCE;20.116;187.647;5.08528;5.78439;-5.88016;3
PRES;20.116;187.647;1014.4355;3
MAGN;20.121;187.652;-32.50000;-5.62500;21.81250;3
GYRO;20.122;187.653;-1.91934;5.55276;1.05924;3
ACCE;20.126;187.657;5.65989;5.85143;-4.69264;3
AHRS;20.127;187.657;38.7141;-125.5981;15.7563;0.26510;-0.81044;-0.23290;3
GYRO;20.131;187.662;-1.94011;5.58331;1.11422;3
ACCE;20.136;187.667;6.39731;6.25365;-3.70622;3
PRES;20.136;187.667;1014.4263;3
MAGN;20.141;187.672;-34.75000;-5.68750;18.50000;3
GYRO;20.142;187.673;-1.90346;5.44892;1.10567;3
ACCE;20.146;187.677;7.00065;6.57927;-3.29442;3
AHRS;20.147;187.677;38.8169;-117.4614;11.7073;0.25380;-0.78437;-0.23262;3
LIGH;20.147;187.678;1373.0;3
GYRO;20.151;187.682;-1.80938;5.22656;1.02992;3
ACCE;20.156;187.686;7.09641;6.89530;-3.12204;3
PRES;20.156;187.687;1014.4209;3
MAGN;20.162;187.692;-36.18750;-5.50000;14.81250;3
GYRO;20.162;187.693;-1.68232;5.02009;0.90286;3
ACCE;20.166;187.697;6.88572;7.04853;-3.11246;3
AHRS;20.166;187.697;38.6317;-109.4487;8.8575;0.24995;-0.75338;-0.22715;3
GYRO;20.171;187.702;-1.57237;4.87348;0.77213;3
ACCE;20.176;187.706;6.58884;7.07726;-3.23696;3
PRES;20.177;187.707;1014.4292;3
MAGN;20.182;187.713;-37.56250;-5.31250;11.25000;3
GYRO;20.183;187.713;-1.51739;4.80262;0.66462;3
ACCE;20.186;187.716;5.98550;6.97192;-3.09331;3
AHRS;20.187;187.717;38.1525;-101.9034;5.1647;0.23875;-0.72395;-0.22674;3
GYRO;20.191;187.722;-1.54060;4.78796;0.60598;3
ACCE;20.196;187.726;5.60243;6.57927;-3.10289;3
PRES;20.197;187.727;1014.4316;3
MAGN;20.202;187.733;-38.56250;-5.25000;7.12500;3
GYRO;20.202;187.733;-1.62979;4.80873;0.61697;3
ACCE;20.206;187.737;5.25767;6.11958;-2.84431;3
AHRS;20.207;187.737;38.3122;-96.3126;4.3483;0.24544;-0.69491;-0.22037;3
GYRO;20.211;187.742;-1.76540;4.88081;0.66829;3
ACCE;20.216;187.747;5.02782;5.58328;-2.37505;3
PRES;20.217;187.747;1014.4355;3
MAGN;20.222;187.752;-39.56250;-4.93750;2.68750;3
GYRO;20.222;187.753;-1.91690;4.99688;0.73548;3
ACCE;20.226;187.756;4.80756;5.14275;-1.42694;3
AHRS;20.226;187.757;37.7348;-89.7925;1.5391;0.23803;-0.66476;-0.21923;3
GYRO;20.231;187.762;-2.05984;5.10072;0.81001;3
ACCE;20.236;187.766;4.69264;4.79798;-0.27773;3
PRES;20.237;187.767;1014.4321;3
MAGN;20.242;187.772;-39.93750;-3.87500;-1.75000;3
GYRO;20.242;187.773;-2.22721;5.10072;0.97250;3
ACCE;20.246;187.776;4.72137;4.59687;0.93853;3
AHRS;20.246;187.777;37.4106;-83.8463;0.5187;0.24148;-0.63176;-0.21108;3
GYRO;20.251;187.782;-2.22721;5.10072;0.97250;3
ACCE;20.256;187.786;5.09486;4.58729;2.18351;3
PRES;20.256;187.787;1014.4307;3
MAGN;20.262;187.792;-39.93750;-3.00000;-5.68750;3
GYRO;20.262;187.793;-2.14536;4.75864;1.07146;3
ACCE;20.266;187.797;5.55455;4.73094;3.24654;3
AHRS;20.267;187.797;35.8395;-76.2859;-2.8770;0.22716;-0.59355;-0.20876;3
GYRO;20.271;187.802;-2.01219;4.48497;1.07024;3
ACCE;20.276;187.806;5.79397;4.84586;3.85945;3
PRES;20.276;187.807;1014.4297;3
MAGN;20.282;187.813;-38.87500;-2.12500;-9.37500;3
GYRO;20.282;187.813;-1.84359;4.21375;1.03847;3
ACCE;20.286;187.817;5.97593;4.77883;4.04141;3
AHRS;20.287;187.817;33.9531;-68.1962;-6.2559;0.21216;-0.54858;-0.20666;3
GYRO;20.291;187.822;-1.67377;3.99506;0.97738;3
ACCE;20.296;187.826;6.11000;4.68306;4.05099;3
PRES;20.298;187.827;1014.4292;3
MAGN;20.302;187.833;-37.81250;-0.81250;-13.25000;3
GYRO;20.302;187.833;-1.53449;3.83013;0.89675;3
ACCE;20.306;187.836;6.26323;4.74052;4.22337;3
AHRS;20.306;187.837;32.0826;-62.7925;-8.2566;0.19922;-0.51635;-0.20264;3
GYRO;20.311;187.842;-1.45386;3.67008;0.80634;3
ACCE;20.316;187.847;6.23450;4.74052;4.27126;3
PRES;20.317;187.847;1014.4160;3
MAGN;20.322;187.852;-36.43750;0.62500;-16.18750;3
GYRO;20.322;187.853;-1.45142;3.49781;0.72082;3
ACCE;20.326;187.856;6.08127;4.58729;4.08930;3
AHRS;20.326;187.857;30.3925;-57.5550;-9.5978;0.19008;-0.48217;-0.19651;3
GYRO;20.331;187.862;-1.51739;3.33899;0.64385;3
ACCE;20.336;187.866;5.97593;4.26168;3.84030;3
PRES;20.336;187.867;1014.4170;3
MAGN;20.342;187.872;-35.00000;1.81250;-19.56250;3
GYRO;20.342;187.873;-1.62124;3.22537;0.56444;3
GNSS;20.344;1491901208.844;39.993621;-0.074141;118.872;0.000;6.0;0.0;15;13
ACCE;20.351;187.876;5.81312;3.89776;3.78284;3
AHRS;20.351;187.877;28.7520;-53.0590;-10.8419;0.18027;-0.45172;-0.19228;3
GYRO;20.352;187.882;-1.74097;3.15939;0.47525;3
GNSS;20.353;1491901208.844;39.993621;-0.074141;118.872;0.000;6.0;0.0;15;13
ACCE;20.356;187.886;5.52582;3.57215;3.81157;3
PRES;20.356;187.887;1014.4360;3
MAGN;20.362;187.892;-33.50000;2.93750;-21.50000;3
GYRO;20.362;187.893;-1.85825;3.12885;0.37507;3
ACCE;20.366;187.897;5.12359;3.27527;4.13718;3
AHRS;20.367;187.898;27.2116;-49.3885;-11.3224;0.17263;-0.42516;-0.18491;3
GYRO;20.373;187.903;-1.95110;3.11297;0.28222;3
ACCE;20.376;187.906;4.74052;3.02627;4.73094;3
PRES;20.376;187.907;1014.4272;3
MAGN;20.382;187.913;-32.37500;4.00000;-24.00000;3
GYRO;20.382;187.913;-2.00975;3.06410;0.20647;3
ACCE;20.386;187.916;4.47237;2.90177;5.26724;3
AHRS;20.386;187.917;25.4264;-45.1805;-12.8800;0.15987;-0.39515;-0.18502;3
GYRO;20.391;187.922;-2.03907;2.96881;0.15516;3
ACCE;20.396;187.927;4.23295;2.79643;5.74608;3
PRES;20.397;187.927;1014.4292;3
MAGN;20.402;187.932;-31.00000;4.68750;-25.75000;3
GYRO;20.402;187.933;-2.05617;2.82708;0.13073;3
ACCE;20.406;187.936;4.05099;2.78685;6.14831;3
AHRS;20.406;187.937;23.4854;-40.9298;-14.4766;0.14602;-0.36361;-0.18616;3
GYRO;20.411;187.942;-2.06350;2.65482;0.12584;3
ACCE;20.416;187.947;3.94564;2.80600;6.41646;3
PRES;20.416;187.947;1014.4238;3
MAGN;20.421;187.952;-29.25000;5.68750;-27.18750;3
GYRO;20.422;187.953;-2.07205;2.47523;0.12828;3
ACCE;20.426;187.956;3.93607;2.71981;6.56969;3
AHRS;20.426;187.957;21.5478;-37.1639;-16.1049;0.13159;-0.33478;-0.18942;3
GYRO;20.431;187.962;-2.08672;2.30174;0.12828;3
ACCE;20.436;187.966;3.88818;2.69108;6.68461;3
PRES;20.436;187.967;1014.4316;3
MAGN;20.442;187.972;-27.87500;6.81250;-28.25000;3
GYRO;20.442;187.973;-2.10382;2.15635;0.11851;3
ACCE;20.446;187.977;3.89776;2.57616;6.76123;3
AHRS;20.447;187.978;19.4921;-33.6058;-17.6548;0.11641;-0.30640;-0.19314;3
GYRO;20.451;187.982;-2.12092;2.03174;0.09896;3
ACCE;20.456;187.986;3.83072;2.31759;6.83784;3
PRES;20.456;187.987;1014.4263;3
MAGN;20.462;187.992;-26.50000;8.00000;-29.68750;3
GYRO;20.462;187.993;-2.13681;1.93278;0.06353;3
ACCE;20.466;187.997;3.70622;2.08774;6.90488;3
AHRS;20.467;187.997;17.3739;-30.7855;-18.9949;0.10033;-0.28282;-0.19680;3
SOUN;20.468;68.38;0.00209;40.37
GYRO;20.471;188.002;-2.14414;1.84726;0.02077;3
ACCE;20.476;188.006;3.51469;1.85790;6.94318;3
PRES;20.476;188.007;1014.4307;3
MAGN;20.482;188.013;-25.31250;9.87500;-30.00000;3
GYRO;20.482;188.013;-2.15025;1.76784;-0.02688;3
ACCE;20.486;188.017;3.31358;1.61848;7.04853;3
AHRS;20.486;188.017;15.1626;-28.2193;-20.1828;0.08363;-0.26033;-0.20011;3
GYRO;20.491;188.022;-2.16491;1.68354;-0.07697;3
ACCE;20.496;188.027;3.26569;1.31202;7.16345;3
LIGH;20.498;188.028;4690.0;3
PRES;20.499;188.029;1014.4370;3
MAGN;20.502;188.032;-23.81250;11.00000;-30.43750;3
GYRO;20.502;188.033;-2.22844;1.44897;-0.18204;3
ACCE;20.506;188.036;3.25611;0.95768;7.16345;3
AHRS;20.506;188.037;12.9766;-25.9311;-21.4265;0.06676;-0.23951;-0.20491;3
GYRO;20.511;188.042;-2.22844;1.44897;-0.18204;3
ACCE;20.516;188.047;3.13162;0.75657;7.24964;3
PRES;20.517;188.047;1014.4194;3
MAGN;20.522;188.052;-22.81250;12.31250;-30.75000;3
GYRO;20.522;188.053;-2.32495;1.21929;-0.26512;3
ACCE;20.526;188.057;2.90177;0.61292;7.38372;3
AHRS;20.527;188.057;10.4896;-24.0212;-22.7463;0.04679;-0.22078;-0.21072;3
GYRO;20.531;188.062;-2.38237;1.09589;-0.27489;3
ACCE;20.536;188.066;2.81558;0.45969;7.56568;3
PRES;20.537;188.067;1014.4131;3
MAGN;20.542;188.072;-21.75000;13.31250;-30.87500;3
GYRO;20.543;188.073;-2.44713;0.95906;-0.27855;3
ACCE;20.546;188.077;2.73897;0.25857;7.67102;3
AHRS;20.548;188.077;8.0361;-22.3404;-24.1602;0.02678;-0.20335;-0.21808;3
GYRO;20.551;188.082;-2.51799;0.81489;-0.28344;3
ACCE;20.556;188.086;2.70066;-0.04788;7.79552;3
PRES;20.556;188.087;1014.4199;3
MAGN;20.562;188.093;-21.25000;14.62500;-30.56250;3
GYRO;20.562;188.093;-2.58640;0.66951;-0.29932;3
ACCE;20.566;188.096;2.86347;-0.45011;7.81467;3
AHRS;20.566;188.097;5.4086;-21.0157;-25.5800;0.00491;-0.18792;-0.22581;3
GYRO;20.571;188.102;-2.64993;0.54978;-0.34453;3
ACCE;20.576;188.106;3.12204;-0.78530;7.83383;3
PRES;20.576;188.107;1014.4194;3
MAGN;20.582;188.113;-20.37500;15.50000;-30.75000;3
GYRO;20.582;188.113;-2.70247;0.47525;-0.42150;3
ACCE;20.586;188.116;3.32315;-0.99599;7.89129;3
AHRS;20.586;188.117;2.6125;-20.1081;-26.9710;-0.01887;-0.17495;-0.23343;3
GYRO;20.591;188.122;-2.75134;0.44349;-0.51679;3
ACCE;20.596;188.127;3.31358;-1.13964;7.94875;3
PRES;20.596;188.127;1014.4248;3
MAGN;20.602;188.132;-20.31250;16.81250;-30.12500;3
GYRO;20.602;188.133;-2.79532;0.43738;-0.60476;3
ACCE;20.606;188.137;3.06458;-1.25456;7.95833;3
AHRS;20.607;188.137;-0.4074;-19.7682;-28.3743;-0.04547;-0.16556;-0.24086;3
GYRO;20.611;188.142;-2.83686;0.44715;-0.66096;3
ACCE;20.616;188.147;2.71981;-1.47483;7.92960;3
PRES;20.617;188.147;1014.3989;3
MAGN;20.622;188.152;-20.43750;18.00000;-29.43750;3
GYRO;20.622;188.153;-2.87718;0.46792;-0.68050;3
ACCE;20.626;188.156;2.44209;-1.82917;8.00621;3
AHRS;20.626;188.157;-3.1804;-19.3475;-30.0978;-0.07003;-0.15511;-0.25135;3
GYRO;20.631;188.162;-2.91505;0.47892;-0.66584;3
ACCE;20.636;188.166;2.23140;-2.24097;8.20732;3
PRES;20.636;188.167;1014.4150;3
MAGN;20.642;188.172;-20.18750;19.31250;-28.25000;3
GYRO;20.642;188.173;-2.94926;0.46059;-0.62797;3
ACCE;20.646;188.177;2.11647;-2.71024;8.50420;3
AHRS;20.647;188.177;-6.4500;-18.7954;-32.1033;-0.09842;-0.14132;-0.26353;3
GYRO;20.651;188.182;-2.97980;0.40317;-0.57299;3
ACCE;20.656;188.187;2.32716;-3.41892;8.79151;3
PRES;20.656;188.187;1014.4229;3
MAGN;20.662;188.193;-19.93750;20.18750;-27.37500;3
GYRO;20.663;188.193;-3.00301;0.31765;-0.52657;3
ACCE;20.666;188.196;2.64320;-3.94564;9.20331;3
AHRS;20.666;188.197;-9.5397;-18.5392;-33.9855;-0.12540;-0.12953;-0.27463;3
GYRO;20.671;188.202;-3.01279;0.21991;-0.51801;3
ACCE;20.676;188.206;2.92093;-4.22337;9.65342;3
PRES;20.677;188.207;1014.4253;3
MAGN;20.682;188.213;-20.06250;21.37500;-25.43750;3
GYRO;20.682;188.213;-2.99813;0.10263;-0.55100;3
ACCE;20.686;188.217;3.20823;-4.42448;9.97903;3
AHRS;20.687;188.217;-13.1109;-18.2798;-35.8580;-0.15582;-0.11545;-0.28469;3
GYRO;20.691;188.222;-2.95537;-0.02199;-0.61697;3
ACCE;20.696;188.227;3.41892;-4.56814;9.95988;3
PRES;20.696;188.227;1014.4385;3
MAGN;20.702;188.232;-20.37500;22.56250;-24.25000;3
GYRO;20.703;188.233;-2.88328;-0.10996;-0.70127;3
ACCE;20.706;188.236;3.41892;-4.62560;9.79707;3
AHRS;20.706;188.237;-16.2585;-18.6818;-37.7766;-0.18403;-0.10685;-0.29451;3
GYRO;20.711;188.242;-2.78555;-0.14050;-0.77946;3
ACCE;20.716;188.246;3.23696;-4.55856;9.59596;3
PRES;20.716;188.247;1014.4390;3
MAGN;20.721;188.252;-20.56250;23.75000;-22.81250;3
GYRO;20.722;188.253;-2.67315;-0.12706;-0.82589;3
ACCE;20.726;188.256;3.07416;-4.53941;9.40442;3
AHRS;20.726;188.257;-19.2913;-19.3185;-39.7071;-0.21154;-0.09949;-0.30363;3
GYRO;20.731;188.262;-2.56563;-0.09407;-0.83078;3
ACCE;20.736;188.266;2.96881;-4.56814;9.19373;3
PRES;20.736;188.267;1014.4375;3
MAGN;20.742;188.272;-21.00000;24.75000;-21.31250;3
GYRO;20.743;188.273;-2.47278;-0.05742;-0.80146;3
ACCE;20.746;188.277;2.97839;-4.72137;8.98304;3
AHRS;20.747;188.277;-21.7970;-20.2310;-41.8285;-0.23543;-0.09466;-0.31406;3
GYRO;20.751;188.282;-2.39826;-0.01588;-0.75381;3
ACCE;20.756;188.286;3.00712;-4.93206;8.79151;3
PRES;20.758;188.287;1014.4424;3
MAGN;20.762;188.293;-21.56250;25.37500;-19.56250;3
GYRO;20.763;188.293;-2.28708;0.08796;-0.63163;3
ACCE;20.766;188.297;3.04542;-5.20978;8.59997;3
AHRS;20.767;188.297;-24.2813;-20.8861;-43.8962;-0.25807;-0.08705;-0.32400;3
GYRO;20.771;188.302;-2.28708;0.08796;-0.63163;3
ACCE;20.776;188.306;3.23696;-5.53539;8.45632;3
PRES;20.777;188.307;1014.4385;3
MAGN;20.782;188.313;-22.25000;25.50000;-18.25000;3
GYRO;20.783;188.313;-2.22233;0.24435;-0.51801;3
ACCE;20.786;188.317;3.61046;-5.90889;8.37013;3
AHRS;20.787;188.317;-26.4790;-21.6626;-45.9614;-0.27851;-0.08058;-0.33365;3
GYRO;20.791;188.322;-2.20278;0.24435;-0.49969;3
ACCE;20.796;188.327;3.88818;-6.16746;8.34140;3
PRES;20.797;188.327;1014.4355;3
MAGN;20.802;188.332;-22.37500;25.93750;-16.43750;3
GYRO;20.803;188.333;-2.18812;0.51435;-0.50702;3
ACCE;20.806;188.336;3.98395;-6.37815;8.40844;3
AHRS;20.806;188.337;-28.7922;-22.1847;-47.6758;-0.29848;-0.07185;-0.34040;3
GYRO;20.811;188.342;-2.16857;0.67317;-0.53390;3
ACCE;20.816;188.346;3.77326;-6.43561;8.74362;3
PRES;20.817;188.347;1014.4390;3
MAGN;20.822;188.352;-22.37500;26.37500;-15.00000;3
GYRO;20.825;188.353;-2.13558;0.79901;-0.56444;3
ACCE;20.826;188.356;3.48596;-6.63673;9.09797;3
AHRS;20.826;188.357;-30.8093;-22.5093;-49.5675;-0.31541;-0.06162;-0.34929;3
GYRO;20.831;188.362;-2.07083;0.86621;-0.59376;3
ACCE;20.836;188.366;3.26569;-6.90488;9.49062;3
PRES;20.836;188.367;1014.4258;3
MAGN;20.842;188.372;-22.37500;26.56250;-13.68750;3
GYRO;20.842;188.373;-1.95843;0.87965;-0.62919;3
ACCE;20.846;188.377;3.16992;-7.12514;9.82580;3
AHRS;20.847;188.377;-32.9127;-22.4327;-51.3749;-0.33127;-0.04766;-0.35811;3
LIGH;20.847;188.378;4705.0;3
GYRO;20.852;188.382;-1.80572;0.83689;-0.67806;3
ACCE;20.856;188.386;3.21781;-7.27837;10.05565;3
PRES;20.857;188.387;1014.4331;3
MAGN;20.862;188.393;-22.50000;27.12500;-12.93750;3
GYRO;20.862;188.393;-1.63101;0.74037;-0.74403;3
ACCE;20.866;188.396;3.50511;-7.38372;10.10353;3
AHRS;20.867;188.397;-34.6940;-22.4474;-53.1847;-0.34468;-0.03522;-0.36721;3
GYRO;20.871;188.402;-1.45875;0.62430;-0.82833;3
ACCE;20.881;188.412;4.10845;-7.49864;9.78750;3
PRES;20.882;188.412;1014.4414;3
MAGN;20.884;188.415;-22.50000;27.25000;-12.31250;3
GYRO;20.884;188.415;-1.30114;0.54367;-0.92485;3
ACCE;20.887;188.417;4.23295;-7.55610;9.56723;3
AHRS;20.887;188.418;-36.1797;-22.4646;-55.1640;-0.35568;-0.02310;-0.37809;3
GYRO;20.891;188.422;-1.15331;0.53756;-1.02992;3
ACCE;20.897;188.427;4.32872;-7.69975;9.11712;3
PRES;20.897;188.427;1014.4370;3
MAGN;20.902;188.432;-22.93750;27.31250;-11.75000;3
GYRO;20.902;188.433;-1.01770;0.61331;-1.13743;3
ACCE;20.906;188.436;4.14676;-7.82425;8.52336;3
AHRS;20.906;188.437;-36.9922;-22.9178;-56.7983;-0.36311;-0.01785;-0.38661;3
SOUN;20.908;64.54;0.00197;39.87
GYRO;20.911;188.442;-0.89553;0.76480;-1.22540;3
ACCE;20.916;188.447;3.54342;-7.71891;8.05409;3
PRES;20.916;188.447;1014.4351;3
MAGN;20.921;188.452;-23.37500;26.87500;-11.18750;3
GYRO;20.922;188.453;-0.79412;0.96761;-1.25227;3
ACCE;20.926;188.457;2.72939;-7.49864;7.80510;3
AHRS;20.927;188.458;-37.6808;-23.6370;-58.9843;-0.37056;-0.01311;-0.39848;3
GYRO;20.931;188.462;-0.72204;1.17775;-1.19241;3
ACCE;20.936;188.466;1.88663;-7.18261;7.90087;3
PRES;20.936;188.467;1014.4429;3
MAGN;20.942;188.472;-24.18750;26.56250;-10.87500;3
GYRO;20.942;188.473;-0.67928;1.35001;-1.05313;3
ACCE;20.946;188.477;1.23541;-6.83784;8.70532;3
AHRS;20.947;188.477;-37.9291;-23.8356;-61.0962;-0.37311;-0.00658;-0.41251;3
GYRO;20.951;188.482;-0.67806;1.40499;-0.86621;3
ACCE;20.956;188.486;1.11091;-6.89530;9.51935;3
PRES;20.956;188.487;1014.4321;3
MAGN;20.962;188.493;-24.18750;26.31250;-10.43750;3
GYRO;20.962;188.493;-0.73059;1.28282;-0.68783;3
ACCE;20.966;188.496;1.68552;-7.56568;10.03649;3
AHRS;20.966;188.497;-38.2465;-22.2881;-62.4108;-0.36953;0.01034;-0.42613;3
GYRO;20.971;188.502;-0.79901;1.03725;-0.59743;3
ACCE;20.976;188.507;2.25055;-8.03494;10.48660;3
PRES;20.976;188.507;1014.4351;3
MAGN;20.981;188.512;-24.87500;26.31250;-10.56250;3
GYRO;20.982;188.513;-0.81734;0.76236;-0.63408;3
ACCE;20.986;188.516;2.77727;-8.23605;10.87925;3
AHRS;20.986;188.517;-38.7236;-21.6505;-63.7321;-0.37010;0.02143;-0.43633;3
GYRO;20.991;188.522;-0.76236;0.46426;-0.77580;3
ACCE;20.996;188.527;3.40934;-8.52336;11.04206;3
PRES;20.996;188.527;1014.4287;3
MAGN;21.001;188.532;-25.12500;26.00000;-10.87500;3
GYRO;21.002;188.533;-0.63163;0.13806;-1.00548;3
ACCE;21.006;188.537;4.03184;-8.59040;10.99417;3
AHRS;21.007;188.537;-39.1128;-21.0512;-64.6884;-0.37014;0.03064;-0.44400;3
GYRO;21.011;188.542;-0.44227;-0.19548;-1.31092;3
ACCE;21.016;188.546;4.32872;-8.45632;10.63026;3
PRES;21.016;188.547;1014.4375;3
MAGN;21.022;188.552;-25.43750;25.75000;-11.18750;3
GYRO;21.024;188.553;-0.23213;-0.53145;-1.66400;3
ACCE;21.026;188.557;4.39575;-8.31267;9.90242;3
AHRS;21.027;188.557;-39.3701;-22.0334;-66.4934;-0.37517;0.03080;-0.45286;3
GYRO;21.031;188.562;-0.03665;-0.83566;-2.02807;3
ACCE;21.036;188.566;4.26168;-8.13071;8.95431;3
PRES;21.037;188.567;1014.4341;3
MAGN;21.044;188.572;-25.93750;25.31250;-10.87500;3
GYRO;21.046;188.573;0.20403;-1.20585;-2.66826;3
ACCE;21.046;188.577;4.10845;-7.85298;8.38928;3
AHRS;21.048;188.577;-38.7828;-24.0426;-68.7148;-0.37896;0.02108;-0.46358;3
GYRO;21.051;188.582;0.20403;-1.20585;-2.66826;3
ACCE;21.056;188.586;4.07972;-7.66145;8.14029;3
PRES;21.056;188.587;1014.4443;3
MAGN;21.062;188.593;-26.93750;24.43750;-10.87500;3
GYRO;21.062;188.593;0.23335;-1.43309;-3.11297;3
ACCE;21.066;188.596;4.07972;-7.49864;7.98706;3
AHRS;21.067;188.597;-37.1886;-27.6556;-72.1864;-0.38364;-0.00065;-0.48059;3
GYRO;21.072;188.602;0.20525;-1.54305;-3.26935;3
ACCE;21.077;188.607;4.09887;-7.23049;7.88171;3
PRES;21.077;188.607;1014.4517;3
MAGN;21.082;188.612;-27.75000;23.25000;-10.00000;3
GYRO;21.083;188.613;0.17837;-1.62490;-3.38297;3
ACCE;21.086;188.617;4.06057;-6.84742;7.97748;3
AHRS;21.087;188.617;-35.7003;-30.9836;-75.6499;-0.38924;-0.01967;-0.49785;3
WIFI;21.090;188.565;WAP131;20:17:FF:FF:F1:31;-79
WIFI;21.090;188.565;WAP192;20:17:FF:FF:F1:92;-70
WIFI;21.090;188.565;WAP116;20:17:FF:FF:F1:16;-73
WIFI;21.090;188.565;WAP123;20:17:FF:FF:F1:23;-88
WIFI;21.090;188.565;WAP124;20:17:FF:FF:F1:24;-74
WIFI;21.090;188.565;WAP320;20:17:FF:FF:F3:20;-73
WIFI;21.090;188.565;WAP240;20:17:FF:FF:F2:40;-80
WIFI;21.090;188.565;WAP265;20:17:FF:FF:F2:65;-82
WIFI;21.090;188.565;WAP143;20:17:FF:FF:F1:43;-86
WIFI;21.090;188.565;WAP110;20:17:FF:FF:F1:10;-68
WIFI;21.090;188.565;WAP314;20:17:FF:FF:F3:14;-68
WIFI;21.090;188.565;WAP207;20:17:FF:FF:F2:07;-88
WIFI;21.090;188.565;WAP033;20:17:FF:FF:F0:33;-82
WIFI;21.090;188.565;WAP008;20:17:FF:FF:F0:08;-81
WIFI;21.090;188.565;WAP041;20:17:FF:FF:F0:41;-87
WIFI;21.090;181.688;WAP122;20:17:FF:FF:F1:22;-86
WIFI;21.090;185.141;WAP173;20:17:FF:FF:F1:73;-69
WIFI;21.090;185.141;WAP130;20:17:FF:FF:F1:30;-79
WIFI;21.090;188.565;WAP142;20:17:FF:FF:F1:42;-87
WIFI;21.090;185.141;WAP065;20:17:FF:FF:F0:65;-80
WIFI;21.090;181.688;WAP010;20:17:FF:FF:F0:10;-81
WIFI;21.090;181.688;WAP036;20:17:FF:FF:F0:36;-86
WIFI;21.090;185.141;WAP220;20:17:FF:FF:F2:20;-85
WIFI;21.090;185.141;WAP205;20:17:FF:FF:F2:05;-87
WIFI;21.090;185.141;WAP210;20:17:FF:FF:F2:10;-96
WIFI;21.090;185.141;WAP257;20:17:FF:FF:F2:57;-77
WIFI;21.090;188.565;WAP058;20:17:FF:FF:F0:58;-76
WIFI;21.090;188.565;WAP227;20:17:FF:FF:F2:27;-86
GYRO;21.114;188.622;0.14905;-1.69210;-3.45994;3
ACCE;21.114;188.627;4.03184;-6.53138;7.90087;3
PRES;21.115;188.627;1014.4482;3
MAGN;21.115;188.632;-29.25000;22.12500;-8.81250;3
GYRO;21.115;188.633;0.13195;-1.73730;-3.50392;3
ACCE;21.115;188.636;4.18506;-6.28239;7.67102;3
AHRS;21.116;188.637;-33.5743;-34.9641;-79.0998;-0.39555;-0.04635;-0.51456;3
GYRO;21.116;188.642;0.15027;-1.74585;-3.51858;3
ACCE;21.116;188.646;4.34787;-6.00466;7.50822;3
PRES;21.116;188.647;1014.4375;3
MAGN;21.122;188.652;-30.68750;20.25000;-8.06250;3
GYRO;21.122;188.653;0.20403;-1.72875;-3.50637;3
ACCE;21.126;188.657;4.49152;-5.70778;7.53695;3
AHRS;21.127;188.657;-31.4878;-38.2371;-82.5845;-0.40065;-0.06767;-0.53334;3
GYRO;21.131;188.662;0.28222;-1.69821;-3.46727;3
ACCE;21.136;188.666;4.77883;-5.48751;7.40287;3
PRES;21.138;188.667;1014.4360;3
MAGN;21.142;188.673;-32.18750;17.75000;-7.50000;3
GYRO;21.143;188.673;0.37751;-1.63834;-3.41107;3
ACCE;21.146;188.676;5.00867;-5.21936;7.29753;3
AHRS;21.147;188.677;-28.7281;-42.0741;-85.8554;-0.40639;-0.09693;-0.55060;3
GYRO;21.151;188.682;0.48136;-1.54305;-3.33532;3
ACCE;21.156;188.686;5.02782;-4.83629;7.16345;3
PRES;21.156;188.687;1014.4321;3
MAGN;21.162;188.693;-33.81250;15.56250;-6.31250;3
GYRO;21.163;188.693;0.56688;-1.44286;-3.23148;3
ACCE;21.166;188.697;5.03740;-4.40533;6.81869;3
AHRS;21.167;188.697;-26.3124;-44.4137;-88.4047;-0.40765;-0.11692;-0.56687;3
GYRO;21.171;188.702;0.61820;-1.33291;-3.09342;3
ACCE;21.176;188.707;5.08528;-4.04141;6.43561;3
PRES;21.176;188.707;1014.4375;3
MAGN;21.182;188.712;-34.87500;13.68750;-5.12500;3
GYRO;21.182;188.713;0.64385;-1.19852;-2.92116;3
ACCE;21.186;188.716;5.20978;-3.68707;6.28239;3
AHRS;21.186;188.717;-23.3542;-47.0429;-90.4901;-0.40820;-0.14339;-0.58077;3
GYRO;21.191;188.722;0.65729;-1.05191;-2.73057;3
ACCE;21.196;188.727;5.45878;-3.39019;6.31112;3
LIGH;21.197;188.728;3437.0;3
PRES;21.198;188.729;1014.4434;3
MAGN;21.201;188.732;-35.62500;11.06250;-4.37500;3
GYRO;21.202;188.733;0.66951;-0.92729;-2.53753;3
ACCE;21.206;188.736;5.65989;-3.23696;6.36858;3
AHRS;21.206;188.737;-20.7367;-48.4979;-92.2043;-0.40489;-0.16188;-0.59502;3
GYRO;21.211;188.742;0.67806;-0.83811;-2.35794;3
ACCE;21.216;188.746;5.90889;-3.14119;6.27281;3
PRES;21.216;188.747;1014.4419;3
MAGN;21.222;188.752;-37.00000;9.62500;-3.37500;3
GYRO;21.222;188.753;0.67928;-0.76114;-2.19911;3
ACCE;21.226;188.757;6.00466;-2.99754;6.29196;3
AHRS;21.226;188.757;-18.1368;-50.0280;-93.4223;-0.40188;-0.18234;-0.60569;3
GYRO;21.231;188.762;0.68173;-0.68295;-2.05984;3
ACCE;21.236;188.766;6.02381;-2.82516;6.29196;3
PRES;21.236;188.767;1014.4409;3
MAGN;21.242;188.773;-37.25000;8.00000;-2.18750;3
GYRO;21.242;188.773;0.67562;-0.62064;-1.93156;3
ACCE;21.246;188.777;6.07170;-2.62405;6.12916;3
AHRS;21.247;188.777;-15.9841;-50.7312;-94.4261;-0.39668;-0.19597;-0.61623;3
GYRO;21.251;188.782;0.66462;-0.56933;-1.80938;3
ACCE;21.256;188.786;6.09085;-2.42293;6.11000;3
PRES;21.257;188.787;1014.4375;3
MAGN;21.262;188.793;-37.62500;5.93750;-1.43750;3
GYRO;21.262;188.793;0.65729;-0.51924;-1.68965;3
ACCE;21.266;188.796;6.13873;-2.26013;6.18662;3
AHRS;21.266;188.797;-13.8315;-51.6554;-95.1419;-0.39235;-0.21180;-0.62415;3
GYRO;21.271;188.802;0.65240;-0.50091;-1.58336;3
ACCE;21.276;188.807;6.25365;-2.15478;6.18662;3
PRES;21.277;188.807;1014.4438;3
MAGN;21.282;188.812;-38.31250;4.50000;-1.43750;3
GYRO;21.283;188.813;0.64996;-0.50702;-1.49906;3
ACCE;21.286;188.816;6.42604;-2.03986;6.06212;3
AHRS;21.286;188.817;-12.0671;-51.9095;-95.7198;-0.38614;-0.22194;-0.63216;3
GYRO;21.291;188.822;0.65851;-0.51313;-1.43553;3
ACCE;21.296;188.826;6.63673;-1.88663;5.86101;3
PRES;21.296;188.827;1014.4507;3
MAGN;21.302;188.832;-38.81250;3.18750;-1.31250;3
GYRO;21.303;188.833;0.68417;-0.45937;-1.34635;3
ACCE;21.306;188.837;6.75165;-1.71425;5.75566;3
AHRS;21.307;188.837;-10.2645;-52.5846;-96.2061;-0.38194;-0.23492;-0.63820;3
GYRO;21.311;188.842;0.68417;-0.45937;-1.34635;3
ACCE;21.316;188.846;6.84742;-1.56102;5.79397;3
PRES;21.317;188.847;1014.4478;3
MAGN;21.322;188.852;-38.62500;1.56250;-0.87500;3
GYRO;21.322;188.853;0.68417;-0.36163;-1.25716;3
ACCE;21.326;188.857;7.07726;-1.49398;6.02381;3
AHRS;21.327;188.858;-8.7539;-52.9434;-96.5609;-0.37721;-0.24479;-0.64356;3
GYRO;21.331;188.862;0.69761;-0.33353;-1.21929;3
ACCE;21.336;188.866;7.33583;-1.47483;6.21535;3
PRES;21.336;188.867;1014.4395;3
MAGN;21.342;188.873;-39.00000;0.50000;-0.68750;3
GYRO;21.342;188.873;0.72693;-0.33475;-1.20096;3
ACCE;21.346;188.876;7.64229;-1.46525;6.38773;3
AHRS;21.347;188.877;-7.1081;-53.3898;-96.9016;-0.37229;-0.25594;-0.64886;3
GNSS;21.347;1491901209.830;39.993624;-0.074138;118.878;0.000;6.0;0.0;15;12
GYRO;21.352;188.882;0.78069;-0.35675;-1.21318;3
GNSS;21.353;1491901209.830;39.993624;-0.074138;118.878;0.000;6.0;0.0;15;12
ACCE;21.356;188.886;7.92002;-1.38864;6.55054;3
PRES;21.357;188.887;1014.4473;3
MAGN;21.362;188.893;-39.12500;-0.06250;-0.56250;3
GYRO;21.363;188.893;0.85765;-0.39706;-1.25960;3
ACCE;21.366;188.896;8.17859;-1.34075;6.75165;3
AHRS;21.366;188.897;-5.6639;-53.5868;-97.1397;-0.36674;-0.26485;-0.65371;3
GYRO;21.373;188.904;0.95417;-0.46304;-1.34635;3
ACCE;21.376;188.907;8.37971;-1.29287;6.78038;3
PRES;21.376;188.907;1014.4341;3
MAGN;21.381;188.912;-39.12500;-1.25000;0.18750;3
GYRO;21.382;188.913;1.05435;-0.53145;-1.46730;3
ACCE;21.386;188.916;8.49463;-1.20668;6.64630;3
AHRS;21.386;188.917;-3.9957;-54.0245;-97.2637;-0.36117;-0.27667;-0.65774;3
GYRO;21.391;188.922;1.14965;-0.59254;-1.60047;3
ACCE;21.396;188.926;8.39886;-1.03430;6.78996;3
PRES;21.396;188.927;1014.4419;3
MAGN;21.401;188.932;-39.12500;-1.81250;0.62500;3
GYRO;21.402;188.933;1.23517;-0.69028;-1.71775;3
ACCE;21.406;188.937;8.42759;-0.99599;6.86657;3
AHRS;21.407;188.938;-2.2916;-54.4880;-97.4400;-0.35568;-0.28859;-0.66195;3
GYRO;21.411;188.942;1.31947;-0.83566;-1.81671;3
ACCE;21.416;188.946;8.61913;-0.97683;6.78996;3
PRES;21.416;188.947;1014.4365;3
MAGN;21.422;188.952;-39.25000;-2.87500;1.25000;3
GYRO;21.422;188.953;1.41354;-0.98227;-1.93156;3
ACCE;21.426;188.957;9.04051;-0.90980;6.64630;3
AHRS;21.426;188.957;0.1987;-55.3290;-97.3533;-0.34767;-0.30773;-0.66567;3
GYRO;21.431;188.962;1.51983;-1.10933;-2.08794;3
ACCE;21.436;188.967;9.48104;-0.72784;6.51223;3
PRES;21.436;188.967;1014.4380;3
MAGN;21.442;188.973;-39.31250;-4.18750;1.81250;3
GYRO;21.443;188.973;1.64201;-1.19730;-2.28830;3
ACCE;21.446;188.976;9.95988;-0.61292;6.51223;3
AHRS;21.446;188.977;2.1918;-56.2695;-97.5792;-0.34357;-0.32330;-0.66922;3
GYRO;21.451;188.982;1.78250;-1.24494;-2.52898;3
ACCE;21.456;188.987;10.55364;-0.66080;6.60800;3
PRES;21.456;188.987;1014.4238;3
SOUN;21.459;49.46;0.00151;37.56
MAGN;21.462;188.992;-39.31250;-5.50000;2.56250;3
GYRO;21.462;188.993;1.93522;-1.28037;-2.81853;3
ACCE;21.466;188.996;11.09952;-0.84276;6.96234;3
AHRS;21.466;188.997;5.3259;-57.6730;-97.3463;-0.33493;-0.34872;-0.67192;3
GYRO;21.471;189.002;2.07939;-1.35734;-3.16428;3
ACCE;21.476;189.007;11.06121;-0.84276;6.98149;3
PRES;21.477;189.007;1014.4219;3
MAGN;21.482;189.012;-38.81250;-7.31250;3.87500;3
GYRO;21.482;189.013;2.20034;-1.49540;-3.53935;3
ACCE;21.486;189.017;10.28549;-0.67038;6.60800;3
AHRS;21.487;189.017;8.1559;-59.1661;-97.7088;-0.33013;-0.37058;-0.67632;3
GYRO;21.491;189.022;2.28464;-1.66522;-3.88266;3
ACCE;21.496;189.026;9.31823;-0.20111;5.89931;3
PRES;21.496;189.027;1014.4326;3
MAGN;21.502;189.032;-38.18750;-9.37500;5.25000;3
GYRO;21.502;189.033;2.32984;-1.79717;-4.13922;3
ACCE;21.506;189.037;8.56167;0.45969;5.49709;3
AHRS;21.506;189.037;12.9689;-61.0476;-97.3811;-0.31485;-0.40620;-0.68078;3
GYRO;21.511;189.042;2.36038;-1.84603;-4.29072;3
ACCE;21.516;189.046;8.08282;1.23541;5.54497;3
PRES;21.516;189.047;1014.4312;3
MAGN;21.522;189.052;-37.31250;-11.62500;6.75000;3
GYRO;21.522;189.053;2.40681;-1.86803;-4.36280;3
ACCE;21.526;189.057;7.72848;1.83875;5.44920;3
AHRS;21.526;189.057;16.8026;-62.7876;-97.9590;-0.30695;-0.43232;-0.68707;3
GYRO;21.531;189.062;2.47523;-1.90346;-4.40067;3
ACCE;21.536;189.066;7.39329;2.15478;4.88417;3
PRES;21.536;189.067;1014.4336;3
MAGN;21.542;189.073;-36.31250;-13.87500;8.50000;3
GYRO;21.542;189.073;2.56075;-1.93156;-4.43122;3
ACCE;21.546;189.077;7.32626;2.26970;4.74052;3
AHRS;21.546;189.077;22.4890;-65.2216;-97.3973;-0.28869;-0.47227;-0.69003;3
LIGH;21.547;189.078;3574.0;3
GYRO;21.551;189.082;2.66459;-1.95599;-4.48986;3
ACCE;21.556;189.087;7.45076;2.26013;4.65433;3
PRES;21.556;189.087;1014.4385;3
MAGN;21.562;189.092;-35.12500;-16.25000;10.75000;3
GYRO;21.562;189.093;2.89306;-2.21866;-4.85149;3
ACCE;21.566;189.097;7.38372;2.10690;4.28083;3
AHRS;21.567;189.097;26.8611;-67.0431;-97.4800;-0.27609;-0.49980;-0.69415;3
GYRO;21.571;189.102;2.89306;-2.21866;-4.85149;3
ACCE;21.576;189.107;7.04853;1.91536;3.67749;3
PRES;21.576;189.107;1014.4346;3
MAGN;21.581;189.112;-33.06250;-18.68750;12.37500;3
GYRO;21.582;189.113;3.04089;-2.69880;-5.50634;3
ACCE;21.586;189.116;6.38773;1.81959;2.72939;3
AHRS;21.586;189.117;32.9168;-70.3037;-96.0233;-0.25544;-0.54156;-0.69195;3
GYRO;21.591;189.122;3.08731;-2.89428;-5.86675;3
ACCE;21.596;189.126;5.23851;2.10690;1.88663;3
PRES;21.596;189.127;1014.4229;3
MAGN;21.601;189.132;-31.18750;-21.06250;14.75000;3
GYRO;21.602;189.133;3.10808;-3.03478;-6.18684;3
ACCE;21.606;189.137;3.91691;2.78685;1.42694;3
AHRS;21.607;189.137;37.8096;-74.1287;-95.5570;-0.24853;-0.57463;-0.69028;3
GYRO;21.611;189.142;3.09220;-3.16062;-6.42508;3
ACCE;21.616;189.146;2.40378;3.62003;0.87149;3
PRES;21.616;189.147;1014.4146;3
MAGN;21.622;189.153;-28.50000;-23.18750;17.12500;3
GYRO;21.622;189.153;3.02989;-3.26691;-6.56436;3
ACCE;21.626;189.156;1.01514;4.46279;0.31603;3
AHRS;21.626;189.157;45.3594;-79.6718;-92.6173;-0.22285;-0.62237;-0.68292;3
GYRO;21.631;189.162;2.91871;-3.35121;-6.59857;3
ACCE;21.636;189.166;0.03831;5.06613;-0.27773;3
PRES;21.636;189.167;1014.4238;3
MAGN;21.642;189.173;-25.25000;-24.62500;19.68750;3
GYRO;21.642;189.173;2.76233;-3.38542;-6.53870;3
ACCE;21.646;189.177;-0.76614;5.68862;-0.99599;3
AHRS;21.647;189.177;54.8061;-86.0024;-87.9044;-0.17792;-0.66952;-0.67661;3
GYRO;21.651;189.182;2.57052;-3.34632;-6.38965;3
ACCE;21.656;189.187;-1.51314;6.38773;-1.49398;3
PRES;21.656;189.187;1014.4292;3
MAGN;21.662;189.192;-20.68750;-26.81250;22.06250;3
GYRO;21.662;189.193;2.35672;-3.24003;-6.15752;3
ACCE;21.666;189.196;-2.26013;7.08684;-1.97282;3
AHRS;21.666;189.197;61.3948;-94.5415;-81.8510;-0.15205;-0.70416;-0.66554;3
GYRO;21.671;189.202;2.14536;-3.07021;-5.86186;3
ACCE;21.676;189.207;-2.65278;7.49864;-2.20267;3
PRES;21.676;189.207;1014.4189;3
MAGN;21.682;189.212;-16.37500;-25.93750;23.87500;3
GYRO;21.682;189.213;1.96699;-2.86374;-5.54055;3
ACCE;21.686;189.216;-2.71024;7.68060;-2.35589;3
AHRS;21.686;189.217;70.1792;-110.2680;-67.5080;-0.09981;-0.74079;-0.65206;3
GYRO;21.691;189.222;1.83015;-2.65849;-5.23389;3
ACCE;21.696;189.227;-2.80600;7.61356;-2.31759;3
PRES;21.696;189.227;1014.4199;3
MAGN;21.701;189.232;-10.87500;-26.56250;25.50000;3
GYRO;21.702;189.233;1.73241;-2.46179;-4.96389;3
ACCE;21.706;189.237;-2.88262;7.40287;-2.22182;3
AHRS;21.706;189.237;74.2823;-128.7072;-51.0392;-0.07377;-0.76109;-0.63984;3
GYRO;21.711;189.242;1.66766;-2.26998;-4.74642;3
ACCE;21.716;189.246;-3.14119;7.24007;-1.99198;3
PRES;21.716;189.247;1014.4243;3
MAGN;21.722;189.253;-6.25000;-26.93750;27.31250;3
GYRO;21.722;189.253;1.63712;-2.08183;-4.56683;3
ACCE;21.726;189.257;-3.46680;7.29753;-1.64721;3
AHRS;21.727;189.257;76.8738;-162.7355;-18.3356;-0.03127;-0.77939;-0.62549;3
GYRO;21.731;189.262;1.64201;-1.93156;-4.39456;3
ACCE;21.736;189.266;-3.87861;7.37414;-1.38864;3
PRES;21.736;189.267;1014.4146;3
MAGN;21.742;189.273;-1.50000;-26.62500;28.68750;3
GYRO;21.742;189.273;1.68599;-1.82404;-4.21375;3
ACCE;21.746;189.276;-4.21380;7.30710;-1.27372;3
AHRS;21.746;189.277;75.4741;173.9270;3.6399;0.00732;0.79035;0.61220;3
GYRO;21.751;189.282;1.78373;-1.72264;-4.02682;3
ACCE;21.756;189.287;-4.50110;7.23049;-1.32160;3
PRES;21.756;189.287;1014.4185;3
MAGN;21.762;189.292;1.81250;-25.50000;30.00000;3
GYRO;21.762;189.293;1.94133;-1.60902;-3.84356;3
ACCE;21.766;189.296;-4.86502;7.21134;-1.61848;3
AHRS;21.766;189.297;72.1840;152.1029;24.7973;-0.02970;0.79644;0.60020;3
GYRO;21.771;189.302;2.13070;-1.50273;-3.65297;3
ACCE;21.776;189.306;-5.20021;7.19218;-1.93451;3
PRES;21.776;189.307;1014.4126;3
MAGN;21.782;189.312;5.25000;-24.12500;30.75000;3
GYRO;21.782;189.313;2.30785;-1.44042;-3.45261;3
ACCE;21.786;189.316;-5.37259;7.15387;-2.47082;3
AHRS;21.787;189.317;68.0584;143.7322;32.1149;-0.05047;0.80504;0.58242;3
GYRO;21.791;189.322;2.44346;-1.42698;-3.25225;3
ACCE;21.796;189.326;-5.56412;7.04853;-3.22738;3
PRES;21.796;189.327;1014.4160;3
MAGN;21.802;189.332;7.87500;-22.87500;32.12500;3
GYRO;21.802;189.333;2.53143;-1.41476;-3.06043;3
ACCE;21.806;189.337;-5.84185;7.01022;-3.90734;3
AHRS;21.807;189.338;62.6945;136.3894;38.6217;-0.07985;0.81222;0.56073;3
GYRO;21.811;189.342;2.56563;-1.37078;-2.87229;3
ACCE;21.816;189.346;-6.01423;7.01980;-4.33829;3
PRES;21.816;189.347;1014.4199;3
MAGN;21.822;189.353;10.37500;-21.00000;32.56250;3
GYRO;21.822;189.353;2.46423;-1.18630;-2.49477;3
ACCE;21.826;189.357;-6.05254;6.91445;-4.74052;3
AHRS;21.826;189.357;58.0897;134.2238;39.5698;-0.09494;0.82178;0.53596;3
GYRO;21.831;189.362;2.46423;-1.18630;-2.49477;3
ACCE;21.836;189.366;-5.94720;6.88572;-4.98952;3
PRES;21.836;189.367;1014.4229;3
MAGN;21.842;189.373;12.56250;-19.75000;32.87500;3
GYRO;21.843;189.373;2.24310;-0.87965;-2.16735;3
ACCE;21.846;189.376;-5.88974;6.74207;-5.17148;3
AHRS;21.847;189.377;53.4251;132.5010;40.2752;-0.11152;0.82997;0.51015;3
GYRO;21.851;189.382;2.12948;-0.87965;-2.01952;3
ACCE;21.856;189.387;-5.84185;6.54096;-5.27682;3
PRES;21.857;189.387;1014.4194;3
MAGN;21.862;189.392;14.62500;-17.43750;33.31250;3
GYRO;21.863;189.393;2.00486;-0.46548;-1.87047;3
ACCE;21.866;189.396;-5.72693;6.32069;-5.23851;3
AHRS;21.866;189.397;49.9704;132.0040;39.9432;-0.12138;0.83694;0.48858;3
GYRO;21.871;189.402;1.86803;-0.23457;-1.72020;3
ACCE;21.881;189.411;-5.59285;6.07170;-5.13317;3
PRES;21.881;189.412;1014.4287;3
MAGN;21.884;189.415;16.00000;-15.56250;33.62500;3
GYRO;21.884;189.415;1.73119;0.00611;-1.56381;3
ACCE;21.887;189.418;-5.50666;5.95677;-5.06613;3
AHRS;21.888;189.419;45.8817;131.7774;39.5536;-0.13457;0.84486;0.46208;3
GYRO;21.893;189.422;1.61635;0.27245;-1.41110;3
ACCE;21.897;189.427;-5.21936;5.81312;-4.78840;3
LIGH;21.897;189.428;3359.0;3
PRES;21.898;189.429;1014.4312;3
SOUN;21.899;49.51;0.00151;37.56
MAGN;21.902;189.432;16.75000;-13.06250;33.87500;3
GYRO;21.902;189.433;1.53572;0.55467;-1.27549;3
ACCE;21.906;189.437;-4.86502;5.71735;-4.55856;3
AHRS;21.906;189.437;43.6809;132.1231;39.2850;-0.14302;0.84975;0.44684;3
GYRO;21.911;189.442;1.49173;0.78313;-1.15942;3
ACCE;21.916;189.446;-4.64475;5.55455;-4.78840;3
PRES;21.916;189.447;1014.4165;3
MAGN;21.922;189.453;17.68750;-11.06250;34.62500;3
GYRO;21.922;189.453;1.48807;0.97983;-1.07268;3
ACCE;21.926;189.456;-4.58729;5.44920;-5.41090;3
AHRS;21.926;189.457;41.2448;133.0868;38.8554;-0.15336;0.85632;0.42862;3
GYRO;21.931;189.462;1.50762;1.20096;-1.01159;3
ACCE;21.936;189.466;-4.67348;5.42047;-5.99508;3
PRES;21.936;189.467;1014.4111;3
MAGN;21.942;189.473;18.06250;-8.81250;35.50000;3
GYRO;21.943;189.473;1.52594;1.45875;-0.95906;3
ACCE;21.946;189.476;-4.70221;5.43963;-6.31112;3
AHRS;21.946;189.477;39.1391;134.4955;38.3151;-0.16278;0.86331;0.41137;3
GYRO;21.951;189.482;1.53327;1.74585;-0.90530;3
ACCE;21.956;189.487;-4.63517;5.41090;-6.50265;3
PRES;21.956;189.487;1014.4229;3
MAGN;21.962;189.492;17.62500;-7.62500;35.93750;3
GYRO;21.962;189.493;1.51983;2.03907;-0.83933;3
ACCE;21.966;189.497;-4.65433;5.27682;-6.88572;3
AHRS;21.967;189.497;37.1002;136.9064;37.3227;-0.17146;0.87282;0.39175;3
GYRO;21.971;189.502;1.48318;2.32740;-0.74892;3
ACCE;21.976;189.506;-4.75967;5.12359;-7.25922;3
PRES;21.976;189.507;1014.4292;3
MAGN;21.982;189.512;16.87500;-5.87500;36.68750;3
GYRO;21.982;189.513;1.43065;2.59862;-0.63408;3
ACCE;21.986;189.517;-5.03740;5.23851;-7.24964;3
AHRS;21.986;189.517;35.0708;139.4493;36.6789;-0.18233;0.88187;0.37224;3
GYRO;21.991;189.522;1.37567;2.79165;-0.48503;3
ACCE;21.996;189.526;-5.39174;5.23851;-7.30710;3
PRES;21.996;189.527;1014.4204;3
MAGN;22.002;189.532;15.75000;-4.50000;37.37500;3
GYRO;22.002;189.533;1.35001;2.88328;-0.30788;3
ACCE;22.006;189.537;-5.38217;5.07571;-7.49864;3
AHRS;22.006;189.537;33.1547;142.8922;36.0439;-0.19478;0.89213;0.35156;3
GYRO;22.011;189.542;1.34879;2.90894;-0.13561;3
ACCE;22.016;189.546;-5.08528;4.92248;-7.79552;3
PRES;22.016;189.547;1014.4180;3
MAGN;22.022;189.553;14.06250;-3.31250;37.56250;3
GYRO;22.022;189.553;1.35001;2.92360;0.00122;3
ACCE;22.026;189.556;-4.57771;4.91290;-8.37971;3
AHRS;22.026;189.557;31.4774;146.5455;35.1498;-0.20391;0.90233;0.33130;3
GYRO;22.031;189.562;1.33902;2.95903;0.07941;3
ACCE;22.036;189.567;-4.09887;4.97036;-8.85855;3
PRES;22.037;189.567;1014.4385;3
MAGN;22.042;189.572;12.06250;-2.37500;37.68750;3
GYRO;22.042;189.573;1.30725;3.03111;0.10751;3
ACCE;22.046;189.577;-3.58173;4.82671;-9.43316;3
AHRS;22.047;189.577;30.0118;150.2400;34.2923;-0.21167;0.91162;0.31224;3
GYRO;22.051;189.582;1.25838;3.11053;0.12462;3
ACCE;22.056;189.587;-3.25611;4.69264;-9.88326;3
PRES;22.056;189.587;1014.4419;3
MAGN;22.062;189.592;9.93750;-0.68750;38.25000;3
GYRO;22.062;189.593;1.19241;3.21926;0.15638;3
ACCE;22.066;189.596;-3.08373;4.70221;-10.20888;3
AHRS;22.066;189.597;28.6109;153.9207;33.1595;-0.21594;0.92067;0.29310;3
GYRO;22.071;189.602;1.09101;3.36342;0.21747;3
ACCE;22.076;189.606;-2.98796;4.64475;-10.56322;3
PRES;22.076;189.607;1014.4438;3
MAGN;22.081;189.612;8.25000;0.06250;38.25000;3
GYRO;22.082;189.613;0.95784;3.53447;0.30299;3
ACCE;22.086;189.617;-2.83473;4.55856;-10.68772;3
AHRS;22.086;189.617;27.2133;158.3328;32.1386;-0.22175;0.92955;0.27260;3
GYRO;22.091;189.622;0.81489;3.73850;0.39095;3
ACCE;22.096;189.626;-2.62405;4.65433;-10.39084;3
PRES;22.096;189.627;1014.4487;3
MAGN;22.101;189.632;5.87500;0.87500;38.37500;3
GYRO;22.102;189.633;0.55222;4.04271;0.51679;3
ACCE;22.106;189.637;-2.39420;4.81713;-10.18015;3
AHRS;22.107;189.637;26.1582;162.4186;31.1143;-0.22486;0.93662;0.25537;3
GYRO;22.111;189.642;0.55222;4.04271;0.51679;3
ACCE;22.116;189.646;-1.86748;4.74052;-10.25676;3
PRES;22.116;189.647;1014.4448;3
MAGN;22.122;189.653;3.31250;1.81250;38.50000;3
GYRO;22.122;189.653;0.39095;3.94130;0.56322;3
ACCE;22.126;189.657;-1.28329;4.71179;-10.40999;3
AHRS;22.127;189.657;25.6188;167.3362;30.4277;-0.23074;0.94161;0.24085;3
GYRO;22.131;189.662;0.36041;3.77759;0.52779;3
ACCE;22.136;189.667;-0.98641;4.77883;-10.58237;3
PRES;22.136;189.667;1014.4302;3
MAGN;22.141;189.672;0.25000;2.62500;38.62500;3
GYRO;22.142;189.673;0.32865;3.63343;0.47037;3
ACCE;22.146;189.676;-0.76614;4.89375;-10.87925;3
AHRS;22.146;189.677;25.1751;171.8501;29.2801;-0.23106;0.94580;0.22785;3
GYRO;22.151;189.682;0.27611;3.59067;0.41661;3
ACCE;22.156;189.687;-0.54588;4.96079;-11.02290;3
PRES;22.156;189.687;1014.4346;3
MAGN;22.161;189.692;-2.00000;3.00000;38.18750;3
GYRO;22.162;189.693;0.19670;3.67863;0.40073;3
ACCE;22.166;189.696;-0.11492;4.79798;-11.19529;3
AHRS;22.166;189.697;24.8053;176.2482;28.7303;0.23537;-0.94736;-0.21589;3
GYRO;22.171;189.702;0.09652;3.89732;0.43982;3
ACCE;22.176;189.706;0.35434;4.67348;-11.39640;3
PRES;22.176;189.707;1014.4282;3
MAGN;22.182;189.712;-5.62500;3.62500;38.31250;3
GYRO;22.182;189.713;-0.01222;4.21619;0.52290;3
ACCE;22.186;189.717;0.70868;4.65433;-11.30063;3
AHRS;22.186;189.717;24.4994;-179.6229;27.8458;0.23581;-0.94835;-0.20516;3
GYRO;22.191;189.722;-0.11729;4.50819;0.63652;3
ACCE;22.196;189.726;1.28329;4.70221;-10.89841;3
PRES;22.196;189.727;1014.4307;3
MAGN;22.202;189.733;-8.56250;3.87500;37.68750;3
GYRO;22.202;189.733;-0.20892;4.66090;0.73426;3
ACCE;22.206;189.737;1.91536;4.65433;-10.54406;3
AHRS;22.207;189.737;24.3342;-174.4276;27.3968;0.24117;-0.94618;-0.19327;3
GYRO;22.211;189.742;-0.28222;4.65601;0.75869;3
ACCE;22.216;189.747;2.42293;4.52025;-10.36211;3
[truncated: 11,142,891 more chars]
