# Supplementary material for: Off-Line Evaluation of Mobile-Centric Indoor Positioning Systems: The Experiences from the 2017 IPIN Competition
Source: Sensors (Basel). 2018 Feb 6;18(2):487. doi: 10.3390/s18020487 (PMC5855053; doi:10.3390/s18020487)
Supplement: Supplementary file 3 [file sensors-18-00487-s003.zip]

Archive with 7 entries (7 files):
- 03-Evaluation/evaluationlogfile_01.txt
- 03-Evaluation/evaluationlogfile_02.txt
- 03-Evaluation/evaluationlogfile_03.txt
- 03-Evaluation/evaluationlogfile_04.txt
- 03-Evaluation/evaluationlogfile_05.txt
- 03-Evaluation/evaluationlogfile_06.txt
- 03-Evaluation/evaluationlogfile_07.txt
