# Supplementary material for: Off-Line Evaluation of Mobile-Centric Indoor Positioning Systems: The Experiences from the 2017 IPIN Competition
Source: Sensors (Basel). 2018 Feb 6;18(2):487. doi: 10.3390/s18020487 (PMC5855053; doi:10.3390/s18020487)
Supplement: Supplementary file 3 [file sensors-18-00487-s003.zip › 03-Evaluation/evaluationlogfile_01.txt]

% LogFile created by the 'GetSensorData' App for Android.
% Date of creation: Mon Mar 27 18:14:52 GMT+02:00 2017
% Developed by LOPSI research group at CAR-CSIC, Spain (http://www.car.upm-csic.es/lopsi)
% Version 2.0 November 2016
% The 'GetSensorData' program stores information from Smartphone/Tablet internal sensors (Accelerometers, Gyroscopes, Magnetometers, Pressure, Ambient Light, Orientation, Sound level, GPS/GNSS positio, WiFi RSS, Cellular/GSM/3G signal strength,...) and also from external devices (e.g. RFCode RFID reader, XSens IMU or LPMS-B IMU)
%
% Phone used for this logfile:
% Manufacturer:            	samsung
% Model:                   	SM-A500FU
% API Android version:     	23
% Android version Release: 	6.0.1
%
% LogFile Data format:
% Accelerometer data: 	'ACCE;AppTimestamp(s);SensorTimestamp(s);Acc_X(m/s^2);Acc_Y(m/s^2);Acc_Z(m/s^2);Accuracy(integer)'
% Gyroscope data:     	'GYRO;AppTimestamp(s);SensorTimestamp(s);Gyr_X(rad/s);Gyr_Y(rad/s);Gyr_Z(rad/s);Accuracy(integer)'
% Magnetometer data:  	'MAGN;AppTimestamp(s);SensorTimestamp(s);Mag_X(uT);;Mag_Y(uT);Mag_Z(uT);Accuracy(integer)'
% Pressure data:      	'PRES;AppTimestamp(s);SensorTimestamp(s);Pres(mbar);Accuracy(integer)'
% Light data:         	'LIGH;AppTimestamp(s);SensorTimestamp(s);Light(lux);Accuracy(integer)'
% Proximity data:     	'PROX;AppTimestamp(s);SensorTimestamp(s);prox(?);Accuracy(integer)'
% Humidity data:      	'HUMI;AppTimestamp(s);SensorTimestamp(s);humi(Percentage);Accuracy(integer)'
% Temperature data:   	'TEMP;AppTimestamp(s);SensorTimestamp(s);temp(Celsius);Accuracy(integer)'
% Orientation data:   	'AHRS;AppTimestamp(s);SensorTimestamp(s);PitchX(deg);RollY(deg);YawZ(deg);RotVecX();RotVecY();RotVecZ();Accuracy(int)'
% GNSS/GPS data:      	'GNSS;AppTimestamp(s);SensorTimeStamp(s);Latit(deg);Long(deg);Altitude(m);Bearing(deg);Accuracy(m);Speed(m/s);SatInView;SatInUse'
% WIFI data:          	'WIFI;AppTimestamp(s);SensorTimeStamp(s);Name_SSID;MAC_BSSID;RSS(dBm);'
% Bluetooth data:     	'BLUE;AppTimestamp(s);Name;MAC_Address;RSS(dBm);'
% BLE 4.0 data:       	'BLE4;AppTimestamp(s);MajorID;MinorID;RSS(dBm);'
% Sound data:         	'SOUN;AppTimestamp(s);RMS;Pressure(Pa);SPL(dB);'
% RFID Reader data:   	'RFID;AppTimestamp(s);ReaderNumber(int);TagID(int);RSS_A(dBm);RSS_B(dBm);'
% IMU XSens data:     	'IMUX;AppTimestamp(s);SensorTimestamp(s);Counter;Acc_X(m/s^2);Acc_Y(m/s^2);Acc_Z(m/s^2);Gyr_X(rad/s);Gyr_Y(rad/s);Gyr_Z(rad/s);Mag_X(uT);;Mag_Y(uT);Mag_Z(uT);Roll(deg);Pitch(deg);Yaw(deg);Quat(1);Quat(2);Quat(3);Quat(4);Pressure(mbar);Temp(Celsius)'
% IMU LPMS-B data:    	'IMUL;AppTimestamp(s);SensorTimestamp(s);Counter;Acc_X(m/s^2);Acc_Y(m/s^2);Acc_Z(m/s^2);Gyr_X(rad/s);Gyr_Y(rad/s);Gyr_Z(rad/s);Mag_X(uT);;Mag_Y(uT);Mag_Z(uT);Roll(deg);Pitch(deg);Yaw(deg);Quat(1);Quat(2);Quat(3);Quat(4);Pressure(mbar);Temp(Celsius)'
% POSI Reference:    		'POSI;Timestamp(s);Counter;Latitude(degrees); Longitude(degrees);floor ID(0,1,2..4);Building ID(0,1,2..3);'
% 
% Note that there are two timestamps: 
%  -'AppTimestamp' is set by the Android App as data is read. It is not representative of when data is actually captured by the sensor (but has a common time reference for all sensors)
%  -'SensorTimestamp' is set by the sensor itself (the delta_time=SensorTimestamp(k)-SensorTimestamp(k-1) between two consecutive samples is an accurate estimate of the sampling interval). This timestamp is better for integrating inertial data. 

ACCE;0.022;23626.117;-1.52271;2.50912;9.91199;3
ACCE;0.023;23626.126;-1.55144;2.47082;9.94073;3
MAGN;0.023;23626.131;24.40564;-36.50499;-27.64396;3
LIGH;0.024;23626.133;10427.0;3
LIGH;0.024;23626.137;10531.0;3
ACCE;0.024;23626.137;-1.58017;2.45166;9.80665;3
LIGH;0.024;23626.145;10531.0;3
ACCE;0.039;23626.146;-1.64721;2.45166;9.72046;3
MAGN;0.040;23626.160;24.38455;-38.25872;-28.65676;3
ACCE;0.040;23626.156;-1.70467;2.45166;9.62469;3
LIGH;0.040;23626.165;10531.0;3
WIFI;0.040;23626.117;test-CAR;00:0b:86:27:36:c2;-72
WIFI;0.040;23626.117;portal-csic;00:0b:86:27:36:c1;-72
WIFI;0.040;23626.117;eduroam;00:0b:86:27:36:c0;-72
WIFI;0.040;23626.117;test-CAR;00:0b:86:27:32:e2;-64
WIFI;0.040;23626.117;portal-csic;00:0b:86:27:32:e1;-64
WIFI;0.040;23626.117;eduroam;00:0b:86:27:32:e0;-64
WIFI;0.040;23626.117;HP-Print-13-Officejet Pro 8610;fc:15:b4:ae:e7:13;-89
ACCE;0.050;23626.166;-1.69509;2.40378;9.61511;3
LIGH;0.050;23626.170;10531.0;3
LIGH;0.051;23626.175;10531.0;3
ACCE;0.076;23626.176;-1.65679;2.37505;9.64384;3
MAGN;0.079;23626.179;24.38455;-38.25872;-28.65676;3
LIGH;0.079;23626.187;10531.0;3
ACCE;0.080;23626.186;-1.65679;2.34632;9.53850;3
LIGH;0.080;23626.195;10554.0;3
ACCE;0.080;23626.196;-1.61848;2.32716;9.62469;3
MAGN;0.080;23626.201;24.38455;-38.25872;-28.65676;3
LIGH;0.089;23626.206;10554.0;3
ACCE;0.090;23626.206;-1.52271;2.29843;9.57681;3
LIGH;0.095;23626.218;10554.0;3
ACCE;0.096;23626.217;-1.36948;2.23140;9.61511;3
MAGN;0.098;23626.222;24.58228;-38.13083;-29.28654;3
LIGH;0.101;23626.225;10554.0;3
ACCE;0.105;23626.226;-1.26414;2.26013;9.62469;3
LIGH;0.110;23626.235;10554.0;3
ACCE;0.113;23626.236;-1.24498;2.38462;9.60554;3
MAGN;0.115;23626.239;24.58228;-38.13083;-29.28654;3
LIGH;0.120;23626.245;10554.0;3
ACCE;0.125;23626.246;-1.27372;2.39420;9.55765;3
ACCE;0.139;23626.257;-1.31202;2.41336;9.59596;3
MAGN;0.140;23626.261;24.58228;-38.13083;-29.28654;3
LIGH;0.148;23626.262;10461.0;3
LIGH;0.148;23626.266;10461.0;3
ACCE;0.150;23626.266;-1.31202;2.39420;9.56723;3
GNSS;0.151;1490631290.000;40.313357;-3.483193;596.000;0.000;3.0;0.0;26;15
ACCE;0.156;23626.276;-1.38864;2.31759;9.57681;3
GNSS;0.157;1490631290.000;40.313357;-3.483193;596.000;0.000;3.0;0.0;26;15
LIGH;0.160;23626.284;10461.0;3
MAGN;0.161;23626.284;24.12661;-38.44180;-29.39139;3
ACCE;0.166;23626.286;-1.39821;2.31759;9.53850;3
LIGH;0.167;23626.292;10461.0;3
LIGH;0.172;23626.296;10461.0;3
ACCE;0.175;23626.297;-1.39821;2.28886;9.55765;3
MAGN;0.176;23626.300;24.12661;-38.44180;-29.39139;3
ACCE;0.185;23626.307;-1.33118;2.25055;9.61511;3
LIGH;0.186;23626.310;10461.0;3
SOUN;0.188;2999.16;0.09153;73.21
LIGH;0.192;23626.317;10265.0;3
ACCE;0.199;23626.316;-1.28329;2.24097;9.68215;3
MAGN;0.201;23626.323;24.12661;-38.44180;-29.39139;3
ACCE;0.203;23626.326;-1.27372;2.26013;9.63427;3
LIGH;0.203;23626.328;10265.0;3
LIGH;0.210;23626.335;10265.0;3
ACCE;0.216;23626.337;-1.29287;2.36547;9.75877;3
MAGN;0.217;23626.341;23.78938;-39.21461;-28.44391;3
LIGH;0.220;23626.345;10265.0;3
ACCE;0.223;23626.346;-1.35033;2.39420;9.74919;3
LIGH;0.232;23626.356;10265.0;3
ACCE;0.233;23626.356;-1.36948;2.28886;9.84496;3
MAGN;0.234;23626.359;23.78938;-39.21461;-28.44391;3
LIGH;0.240;23626.365;10265.0;3
ACCE;0.243;23626.366;-1.35033;2.24097;9.84496;3
LIGH;0.250;23626.375;10346.0;3
ACCE;0.256;23626.376;-1.34075;2.15478;9.95030;3
MAGN;0.257;23626.381;23.78938;-39.21461;-28.44391;3
LIGH;0.260;23626.385;10126.0;3
ACCE;0.263;23626.387;-1.30245;2.07817;9.90242;3
LIGH;0.270;23626.395;10126.0;3
ACCE;0.276;23626.396;-1.28329;2.03028;9.97903;3
MAGN;0.276;23626.401;23.09550;-38.64543;-27.91503;3
ACCE;0.283;23626.406;-1.31202;2.06859;9.95030;3
LIGH;0.284;23626.408;10126.0;3
LIGH;0.290;23626.415;10126.0;3
ACCE;0.297;23626.416;-1.31202;2.10690;9.94073;3
MAGN;0.298;23626.422;23.09550;-38.64543;-27.91503;3
LIGH;0.300;23626.425;10126.0;3
ACCE;0.303;23626.426;-1.23541;2.11647;9.83538;3
LIGH;0.310;23626.435;10126.0;3
ACCE;0.314;23626.436;-1.19710;2.12605;9.90242;3
MAGN;0.315;23626.439;23.09550;-38.64543;-27.91503;3
LIGH;0.320;23626.445;10022.0;3
ACCE;0.323;23626.446;-1.14922;2.13563;9.89284;3
LIGH;0.331;23626.455;10022.0;3
ACCE;0.336;23626.456;-1.16837;2.18351;9.93115;3
MAGN;0.336;23626.461;22.70615;-37.52209;-27.67351;3
LIGH;0.340;23626.465;10022.0;3
ACCE;0.343;23626.466;-1.18752;2.23140;9.77792;3
LIGH;0.350;23626.475;10022.0;3
ACCE;0.355;23626.476;-1.22583;2.26013;9.83538;3
MAGN;0.356;23626.481;22.70615;-37.52209;-27.67351;3
LIGH;0.360;23626.485;10022.0;3
ACCE;0.363;23626.487;-1.22583;2.25055;9.79707;3
LIGH;0.370;23626.495;10022.0;3
ACCE;0.376;23626.496;-1.17795;2.20267;9.82580;3
MAGN;0.376;23626.501;22.70615;-37.52209;-27.67351;3
LIGH;0.380;23626.505;9987.0;3
ACCE;0.383;23626.506;-1.15879;2.19309;9.72046;3
LIGH;0.390;23626.515;9987.0;3
ACCE;0.394;23626.516;-1.14922;2.19309;9.80665;3
MAGN;0.395;23626.519;21.80805;-37.08562;-27.57090;3
LIGH;0.400;23626.525;9987.0;3
ACCE;0.404;23626.527;-1.15879;2.18351;9.77792;3
LIGH;0.410;23626.535;9987.0;3
ACCE;0.417;23626.536;-1.19710;2.19309;9.88326;3
MAGN;0.418;23626.542;21.80805;-37.08562;-27.57090;3
LIGH;0.420;23626.545;9987.0;3
ACCE;0.423;23626.546;-1.24498;2.18351;9.80665;3
LIGH;0.430;23626.555;9987.0;3
ACCE;0.436;23626.556;-1.21625;2.16436;9.89284;3
MAGN;0.443;23626.566;21.80805;-37.08562;-27.57090;3
ACCE;0.444;23626.566;-1.21625;2.12605;9.92157;3
LIGH;0.446;23626.571;9999.0;3
LIGH;0.450;23626.575;9999.0;3
ACCE;0.456;23626.576;-1.18752;2.17394;9.94073;3
LIGH;0.460;23626.585;9999.0;3
ACCE;0.467;23626.586;-1.17795;2.20267;9.95988;3
MAGN;0.468;23626.593;22.06834;-36.67361;-27.91266;3
LIGH;0.472;23626.597;9999.0;3
ACCE;0.476;23626.596;-1.12049;2.14520;9.84496;3
LIGH;0.481;23626.605;9999.0;3
ACCE;0.484;23626.606;-1.10133;2.15478;9.84496;3
MAGN;0.485;23626.609;22.06834;-36.67361;-27.91266;3
LIGH;0.490;23626.615;9999.0;3
ACCE;0.496;23626.616;-1.14922;2.15478;9.87369;3
LIGH;0.501;23626.625;9999.0;3
ACCE;0.503;23626.626;-1.14922;2.17394;9.99819;3
MAGN;0.504;23626.629;22.06834;-36.67361;-27.91266;3
LIGH;0.510;23626.635;9999.0;3
ACCE;0.516;23626.637;-1.15879;2.20267;9.95030;3
LIGH;0.520;23626.645;9999.0;3
ACCE;0.524;23626.646;-1.17795;2.25055;10.00776;3
MAGN;0.525;23626.649;21.86436;-36.17332;-27.54993;3
LIGH;0.530;23626.655;9999.0;3
ACCE;0.536;23626.656;-1.16837;2.24097;9.92157;3
LIGH;0.540;23626.665;9999.0;3
ACCE;0.544;23626.666;-1.15879;2.21224;9.96946;3
MAGN;0.545;23626.669;21.86436;-36.17332;-27.54993;3
LIGH;0.550;23626.675;9999.0;3
ACCE;0.553;23626.676;-1.14922;2.21224;9.84496;3
LIGH;0.560;23626.685;10010.0;3
ACCE;0.563;23626.686;-1.15879;2.15478;9.84496;3
MAGN;0.564;23626.689;21.86436;-36.17332;-27.54993;3
LIGH;0.570;23626.695;10010.0;3
ACCE;0.576;23626.696;-1.19710;2.15478;9.80665;3
LIGH;0.582;23626.706;10010.0;3
ACCE;0.584;23626.706;-1.18752;2.20267;9.89284;3
MAGN;0.585;23626.709;21.57715;-36.19410;-27.88095;3
LIGH;0.590;23626.715;10010.0;3
ACCE;0.596;23626.716;-1.17795;2.22182;9.87369;3
LIGH;0.600;23626.725;10010.0;3
ACCE;0.604;23626.726;-1.18752;2.24097;9.94073;3
MAGN;0.605;23626.729;21.57715;-36.19410;-27.88095;3
LIGH;0.610;23626.735;10010.0;3
ACCE;0.616;23626.736;-1.18752;2.23140;9.90242;3
LIGH;0.620;23626.745;10010.0;3
ACCE;0.623;23626.746;-1.16837;2.20267;10.00776;3
MAGN;0.624;23626.749;21.57715;-36.19410;-27.88095;3
SOUN;0.630;1406.52;0.04292;66.63
ACCE;0.635;23626.756;-1.17795;2.16436;9.94073;3
LIGH;0.636;23626.760;10022.0;3
LIGH;0.640;23626.765;10022.0;3
ACCE;0.643;23626.766;-1.22583;2.19309;9.90242;3
MAGN;0.644;23626.769;21.56514;-36.29460;-27.34057;3
LIGH;0.650;23626.775;10022.0;3
ACCE;0.656;23626.776;-1.20668;2.16436;9.82580;3
LIGH;0.661;23626.786;10022.0;3
ACCE;0.664;23626.786;-1.22583;2.13563;9.91199;3
MAGN;0.665;23626.789;21.56514;-36.29460;-27.34057;3
LIGH;0.670;23626.795;10022.0;3
ACCE;0.676;23626.796;-1.23541;2.11647;9.85453;3
LIGH;0.680;23626.805;10022.0;3
ACCE;0.683;23626.806;-1.20668;2.14520;9.92157;3
MAGN;0.685;23626.809;21.56514;-36.29460;-27.34057;3
LIGH;0.690;23626.815;10010.0;3
ACCE;0.696;23626.816;-1.18752;2.12605;9.78750;3
LIGH;0.700;23626.825;10010.0;3
ACCE;0.704;23626.826;-1.19710;2.11647;9.91199;3
MAGN;0.705;23626.829;21.77291;-36.35323;-27.37387;3
LIGH;0.710;23626.835;10010.0;3
ACCE;0.713;23626.836;-1.22583;2.15478;9.88326;3
LIGH;0.720;23626.845;10010.0;3
ACCE;0.724;23626.846;-1.20668;2.17394;9.98861;3
MAGN;0.725;23626.849;21.77291;-36.35323;-27.37387;3
LIGH;0.730;23626.855;10010.0;3
ACCE;0.736;23626.856;-1.17795;2.18351;9.88326;3
LIGH;0.740;23626.865;10010.0;3
ACCE;0.743;23626.866;-1.12049;2.15478;9.87369;3
MAGN;0.744;23626.869;21.77291;-36.35323;-27.37387;3
LIGH;0.751;23626.875;9999.0;3
ACCE;0.756;23626.876;-1.10133;2.20267;9.81623;3
LIGH;0.760;23626.885;9999.0;3
ACCE;0.763;23626.886;-1.12049;2.16436;9.91199;3
MAGN;0.764;23626.889;21.51454;-37.10037;-27.58108;3
LIGH;0.770;23626.895;9999.0;3
ACCE;0.776;23626.896;-1.16837;2.20267;9.83538;3
LIGH;0.780;23626.905;9999.0;3
ACCE;0.784;23626.906;-1.20668;2.20267;9.87369;3
MAGN;0.785;23626.909;21.51454;-37.10037;-27.58108;3
LIGH;0.790;23626.915;9999.0;3
ACCE;0.793;23626.916;-1.20668;2.19309;9.81623;3
LIGH;0.800;23626.925;9999.0;3
ACCE;0.806;23626.926;-1.17795;2.20267;9.74919;3
MAGN;0.807;23626.931;21.51454;-37.10037;-27.58108;3
LIGH;0.810;23626.935;10010.0;3
ACCE;0.813;23626.936;-1.15879;2.17394;9.65342;3
LIGH;0.820;23626.945;10010.0;3
ACCE;0.826;23626.946;-1.15879;2.19309;9.69173;3
MAGN;0.827;23626.951;21.19889;-37.35197;-27.51074;3
LIGH;0.830;23626.955;10010.0;3
ACCE;0.833;23626.956;-1.13006;2.26013;9.62469;3
LIGH;0.840;23626.965;10010.0;3
ACCE;0.846;23626.966;-1.14922;2.27928;9.73004;3
MAGN;0.847;23626.971;21.19889;-37.35197;-27.51074;3
LIGH;0.850;23626.975;10010.0;3
ACCE;0.853;23626.976;-1.11091;2.26970;9.73004;3
LIGH;0.860;23626.985;10010.0;3
ACCE;0.866;23626.986;-1.12049;2.26013;9.80665;3
MAGN;0.868;23626.992;21.19889;-37.35197;-27.51074;3
LIGH;0.871;23626.995;9999.0;3
ACCE;0.873;23626.996;-1.10133;2.24097;9.78750;3
LIGH;0.880;23627.005;9999.0;3
ACCE;0.884;23627.006;-1.12049;2.22182;9.87369;3
MAGN;0.885;23627.009;21.17417;-37.10715;-27.49995;3
LIGH;0.890;23627.015;9999.0;3
ACCE;0.893;23627.016;-1.13964;2.22182;9.86411;3
LIGH;0.900;23627.025;9999.0;3
ACCE;0.907;23627.026;-1.10133;2.24097;9.88326;3
MAGN;0.908;23627.032;21.17417;-37.10715;-27.49995;3
LIGH;0.910;23627.035;9999.0;3
ACCE;0.913;23627.036;-1.08218;2.23140;9.79707;3
LIGH;0.920;23627.045;9999.0;3
ACCE;0.927;23627.046;-1.11091;2.23140;9.85453;3
MAGN;0.928;23627.052;21.17417;-37.10715;-27.49995;3
LIGH;0.930;23627.055;10010.0;3
ACCE;0.933;23627.056;-1.13006;2.21224;9.82580;3
LIGH;0.940;23627.065;10022.0;3
ACCE;0.946;23627.066;-1.13006;2.17394;9.81623;3
MAGN;0.947;23627.071;21.37659;-36.94014;-27.49911;3
LIGH;0.950;23627.075;10022.0;3
ACCE;0.953;23627.076;-1.15879;2.18351;9.75877;3
LIGH;0.960;23627.085;10022.0;3
ACCE;0.966;23627.086;-1.16837;2.17394;9.77792;3
MAGN;0.967;23627.091;21.37659;-36.94014;-27.49911;3
LIGH;0.970;23627.095;10022.0;3
ACCE;0.973;23627.096;-1.15879;2.15478;9.75877;3
LIGH;0.980;23627.105;10022.0;3
ACCE;0.986;23627.106;-1.13964;2.10690;9.73961;3
MAGN;0.987;23627.111;21.37659;-36.94014;-27.49911;3
LIGH;0.990;23627.115;10022.0;3
ACCE;0.993;23627.116;-1.14922;2.13563;9.65342;3
LIGH;1.000;23627.125;10057.0;3
ACCE;1.007;23627.126;-1.17795;2.13563;9.79707;3
MAGN;1.008;23627.132;21.30802;-37.00351;-27.49947;3
LIGH;1.010;23627.135;10057.0;3
ACCE;1.013;23627.136;-1.15879;2.13563;9.80665;3
LIGH;1.021;23627.146;10057.0;3
ACCE;1.027;23627.146;-1.17795;2.17394;9.87369;3
MAGN;1.029;23627.151;21.30802;-37.00351;-27.49947;3
LIGH;1.031;23627.155;10057.0;3
ACCE;1.033;23627.156;-1.19710;2.18351;9.81623;3
LIGH;1.040;23627.165;10057.0;3
ACCE;1.054;23627.166;-1.20668;2.16436;9.88326;3
MAGN;1.055;23627.169;21.30802;-37.00351;-27.49947;3
ACCE;1.057;23627.178;-1.18752;2.15478;9.89284;3
LIGH;1.058;23627.182;10068.0;3
LIGH;1.061;23627.185;10068.0;3
ACCE;1.067;23627.186;-1.16837;2.12605;9.95988;3
MAGN;1.070;23627.194;21.63469;-37.24690;-27.49976;3
LIGH;1.072;23627.197;10068.0;3
ACCE;1.073;23627.196;-1.18752;2.15478;9.84496;3
LIGH;1.081;23627.205;10068.0;3
ACCE;1.086;23627.206;-1.18752;2.16436;9.87369;3
MAGN;1.087;23627.212;21.63469;-37.24690;-27.49976;3
LIGH;1.090;23627.215;10068.0;3
ACCE;1.093;23627.216;-1.19710;2.19309;9.93115;3
LIGH;1.100;23627.225;10068.0;3
ACCE;1.107;23627.226;-1.16837;2.19309;9.94073;3
MAGN;1.108;23627.232;21.63469;-37.24690;-27.49976;3
LIGH;1.110;23627.235;10068.0;3
ACCE;1.113;23627.236;-1.15879;2.19309;9.89284;3
LIGH;1.120;23627.245;10045.0;3
ACCE;1.127;23627.246;-1.13964;2.20267;9.95988;3
MAGN;1.129;23627.251;22.07617;-37.33986;-28.02790;3
LIGH;1.132;23627.256;10045.0;3
ACCE;1.133;23627.256;-1.13964;2.20267;9.95988;3
GNSS;1.139;1490631291.000;40.313357;-3.483193;596.000;0.000;3.0;0.0;26;15
ACCE;1.150;23627.266;-1.13964;2.17394;9.93115;3
MAGN;1.152;23627.274;22.07617;-37.33986;-28.02790;3
LIGH;1.153;23627.276;10045.0;3
GNSS;1.154;1490631291.000;40.313357;-3.483193;596.000;0.000;3.0;0.0;26;15
ACCE;1.157;23627.277;-1.13006;2.15478;9.82580;3
LIGH;1.161;23627.283;10045.0;3
LIGH;1.162;23627.287;10045.0;3
ACCE;1.165;23627.286;-1.14922;2.14520;9.78750;3
MAGN;1.167;23627.291;22.07617;-37.33986;-28.02790;3
LIGH;1.170;23627.295;10045.0;3
ACCE;1.174;23627.296;-1.15879;2.16436;9.88326;3
SOUN;1.181;315.83;0.00964;53.66
LIGH;1.183;23627.306;10068.0;3
ACCE;1.183;23627.306;-1.21625;2.14520;9.99819;3
MAGN;1.186;23627.310;22.31493;-37.56816;-28.34476;3
LIGH;1.190;23627.315;10068.0;3
ACCE;1.193;23627.316;-1.21625;2.16436;9.95030;3
LIGH;1.202;23627.326;10068.0;3
ACCE;1.204;23627.326;-1.21625;2.14520;10.06522;3
MAGN;1.205;23627.329;22.31493;-37.56816;-28.34476;3
LIGH;1.210;23627.335;10068.0;3
ACCE;1.213;23627.336;-1.16837;2.11647;9.94073;3
LIGH;1.220;23627.345;10068.0;3
ACCE;1.226;23627.346;-1.19710;2.10690;9.98861;3
MAGN;1.227;23627.351;22.31493;-37.56816;-28.34476;3
LIGH;1.230;23627.355;10068.0;3
ACCE;1.233;23627.356;-1.20668;2.09732;9.91199;3
LIGH;1.240;23627.365;10068.0;3
ACCE;1.246;23627.366;-1.20668;2.14520;9.97903;3
MAGN;1.247;23627.371;21.84686;-37.69771;-28.49262;3
LIGH;1.251;23627.376;10068.0;3
ACCE;1.253;23627.376;-1.22583;2.16436;9.90242;3
LIGH;1.260;23627.385;10068.0;3
ACCE;1.266;23627.386;-1.19710;2.13563;9.97903;3
MAGN;1.267;23627.392;21.84686;-37.69771;-28.49262;3
LIGH;1.273;23627.397;10068.0;3
ACCE;1.274;23627.397;-1.23541;2.09732;9.93115;3
LIGH;1.280;23627.405;10068.0;3
ACCE;1.284;23627.406;-1.31202;2.09732;9.88326;3
MAGN;1.285;23627.410;21.84686;-37.69771;-28.49262;3
LIGH;1.290;23627.414;10068.0;3
ACCE;1.293;23627.416;-1.36948;2.11647;9.94073;3
LIGH;1.300;23627.424;10057.0;3
ACCE;1.305;23627.426;-1.36948;2.11647;10.03649;3
MAGN;1.306;23627.430;21.93093;-37.22918;-28.41199;3
LIGH;1.310;23627.434;10057.0;3
ACCE;1.313;23627.436;-1.39821;2.12605;10.02692;3
LIGH;1.320;23627.444;10057.0;3
ACCE;1.325;23627.446;-1.34075;2.22182;10.19930;3
MAGN;1.326;23627.450;21.93093;-37.22918;-28.41199;3
LIGH;1.330;23627.454;10057.0;3
ACCE;1.333;23627.456;-1.29287;2.23140;10.12268;3
LIGH;1.340;23627.464;10057.0;3
ACCE;1.345;23627.466;-1.22583;2.21224;10.24718;3
MAGN;1.346;23627.470;21.93093;-37.22918;-28.41199;3
LIGH;1.350;23627.474;10057.0;3
ACCE;1.353;23627.476;-1.16837;2.16436;10.25676;3
LIGH;1.360;23627.484;10057.0;3
ACCE;1.363;23627.486;-1.13964;2.20267;10.26634;3
MAGN;1.364;23627.489;22.16281;-36.93769;-27.96779;3
LIGH;1.370;23627.494;9964.0;3
ACCE;1.373;23627.496;-1.30245;2.35589;10.26634;3
LIGH;1.380;23627.504;9964.0;3
ACCE;1.385;23627.506;-1.24498;2.38462;10.33337;3
MAGN;1.386;23627.510;22.16281;-36.93769;-27.96779;3
LIGH;1.390;23627.514;9964.0;3
ACCE;1.393;23627.516;-1.17795;2.32716;10.22803;3
LIGH;1.400;23627.524;9964.0;3
ACCE;1.406;23627.526;-1.03430;2.16436;10.07480;3
MAGN;1.407;23627.531;22.16281;-36.93769;-27.96779;3
LIGH;1.410;23627.535;9964.0;3
ACCE;1.414;23627.536;-1.05345;2.16436;9.93115;3
LIGH;1.420;23627.545;9964.0;3
ACCE;1.424;23627.546;-1.04387;2.24097;9.91199;3
MAGN;1.425;23627.549;21.71921;-37.37628;-27.85172;3
LIGH;1.430;23627.555;9883.0;3
ACCE;1.436;23627.556;-1.07260;2.30801;9.92157;3
LIGH;1.440;23627.565;9883.0;3
ACCE;1.444;23627.566;-1.12049;2.40378;9.93115;3
MAGN;1.445;23627.569;21.71921;-37.37628;-27.85172;3
LIGH;1.450;23627.575;9883.0;3
ACCE;1.456;23627.576;-1.15879;2.45166;9.81623;3
LIGH;1.460;23627.585;9883.0;3
ACCE;1.464;23627.586;-1.18752;2.48997;9.88326;3
MAGN;1.465;23627.589;21.71921;-37.37628;-27.85172;3
LIGH;1.470;23627.595;9883.0;3
ACCE;1.476;23627.596;-1.17795;2.49955;9.78750;3
LIGH;1.480;23627.605;9883.0;3
ACCE;1.484;23627.606;-1.10133;2.38462;9.59596;3
MAGN;1.485;23627.609;22.01050;-37.32676;-27.28961;3
LIGH;1.490;23627.615;9837.0;3
ACCE;1.496;23627.616;-1.06303;2.37505;9.50019;3
LIGH;1.500;23627.625;9837.0;3
ACCE;1.504;23627.626;-1.04387;2.38462;9.51935;3
MAGN;1.505;23627.629;22.01050;-37.32676;-27.28961;3
LIGH;1.510;23627.635;9837.0;3
ACCE;1.516;23627.636;-1.07260;2.42293;9.45231;3
LIGH;1.520;23627.645;9837.0;3
ACCE;1.524;23627.646;-1.02472;2.45166;9.51935;3
MAGN;1.525;23627.649;22.01050;-37.32676;-27.28961;3
LIGH;1.530;23627.655;9837.0;3
ACCE;1.533;23627.656;-1.04387;2.48039;9.37569;3
LIGH;1.540;23627.665;9837.0;3
ACCE;1.544;23627.666;-1.02472;2.51870;9.40442;3
MAGN;1.545;23627.669;22.02877;-37.74195;-26.91363;3
LIGH;1.550;23627.675;9733.0;3
ACCE;1.556;23627.676;-1.01514;2.53785;9.31823;3
LIGH;1.560;23627.685;9733.0;3
ACCE;1.564;23627.686;-0.94810;2.49955;9.32781;3
MAGN;1.565;23627.689;22.02877;-37.74195;-26.91363;3
LIGH;1.571;23627.696;9733.0;3
ACCE;1.576;23627.696;-0.94810;2.52828;9.26077;3
LIGH;1.580;23627.705;9733.0;3
ACCE;1.584;23627.706;-0.94810;2.51870;9.38527;3
MAGN;1.585;23627.709;22.02877;-37.74195;-26.91363;3
LIGH;1.590;23627.715;9733.0;3
ACCE;1.596;23627.716;-0.94810;2.48039;9.38527;3
LIGH;1.600;23627.725;9733.0;3
ACCE;1.604;23627.726;-0.96726;2.45166;9.42358;3
MAGN;1.605;23627.729;21.44042;-37.89903;-26.54101;3
LIGH;1.610;23627.735;9571.0;3
ACCE;1.616;23627.736;-0.97683;2.46124;9.37569;3
LIGH;1.620;23627.745;9571.0;3
SOUN;1.622;611.44;0.01866;59.40
ACCE;1.624;23627.746;-0.96726;2.48997;9.48104;3
MAGN;1.625;23627.749;21.44042;-37.89903;-26.54101;3
LIGH;1.630;23627.755;9571.0;3
ACCE;1.636;23627.756;-1.00556;2.49955;9.48104;3
LIGH;1.640;23627.765;9571.0;3
ACCE;1.643;23627.766;-0.98641;2.49955;9.59596;3
MAGN;1.644;23627.769;21.44042;-37.89903;-26.54101;3
LIGH;1.650;23627.775;9571.0;3
ACCE;1.656;23627.776;-1.02472;2.52828;9.57681;3
LIGH;1.660;23627.785;9571.0;3
ACCE;1.664;23627.786;-1.05345;2.54743;9.63427;3
MAGN;1.665;23627.789;20.70195;-37.57606;-26.53952;3
LIGH;1.670;23627.795;9583.0;3
ACCE;1.676;23627.796;-1.11091;2.59531;9.59596;3
LIGH;1.680;23627.805;9560.0;3
ACCE;1.683;23627.806;-1.07260;2.59531;9.69173;3
MAGN;1.684;23627.809;20.70195;-37.57606;-26.53952;3
LIGH;1.690;23627.815;9560.0;3
ACCE;1.693;23627.816;-1.03430;2.57616;9.58638;3
LIGH;1.700;23627.825;9560.0;3
ACCE;1.704;23627.826;-0.95768;2.55701;9.64384;3
MAGN;1.705;23627.829;20.70195;-37.57606;-26.53952;3
LIGH;1.710;23627.835;9560.0;3
ACCE;1.716;23627.836;-0.94810;2.57616;9.60554;3
LIGH;1.720;23627.845;9560.0;3
ACCE;1.724;23627.846;-0.97683;2.59531;9.73961;3
MAGN;1.725;23627.849;20.49794;-37.75372;-26.18443;3
LIGH;1.730;23627.855;9560.0;3
ACCE;1.736;23627.856;-1.03430;2.60489;9.75877;3
LIGH;1.740;23627.865;9502.0;3
ACCE;1.743;23627.866;-1.07260;2.65278;9.76834;3
MAGN;1.744;23627.869;20.49794;-37.75372;-26.18443;3
LIGH;1.750;23627.875;9502.0;3
ACCE;1.756;23627.876;-1.15879;2.71981;9.73004;3
LIGH;1.760;23627.885;9502.0;3
ACCE;1.763;23627.886;-1.21625;2.74854;9.83538;3
MAGN;1.764;23627.889;20.49794;-37.75372;-26.18443;3
LIGH;1.770;23627.895;9502.0;3
ACCE;1.776;23627.896;-1.25456;2.74854;9.86411;3
LIGH;1.780;23627.905;9502.0;3
ACCE;1.784;23627.906;-1.41737;2.88262;9.94073;3
MAGN;1.785;23627.909;21.01061;-37.31015;-26.59550;3
LIGH;1.790;23627.915;9502.0;3
ACCE;1.796;23627.916;-1.55144;3.00712;9.95988;3
LIGH;1.800;23627.925;9537.0;3
ACCE;1.804;23627.926;-1.57060;3.04542;9.99819;3
MAGN;1.805;23627.929;21.01061;-37.31015;-26.59550;3
LIGH;1.810;23627.935;9537.0;3
ACCE;1.816;23627.936;-1.39821;3.01669;9.84496;3
LIGH;1.820;23627.945;9537.0;3
ACCE;1.824;23627.946;-1.42694;3.60088;8.76278;3
MAGN;1.825;23627.949;21.01061;-37.31015;-26.59550;3
LIGH;1.830;23627.955;9537.0;3
ACCE;1.836;23627.956;-1.21625;3.52426;9.51935;3
LIGH;1.840;23627.965;9537.0;3
ACCE;1.844;23627.966;-1.26414;3.28484;9.82580;3
MAGN;1.845;23627.969;21.52653;-37.17379;-27.25455;3
LIGH;1.850;23627.975;9537.0;3
ACCE;1.853;23627.976;-1.22583;2.85389;9.65342;3
LIGH;1.860;23627.985;9629.0;3
ACCE;1.863;23627.986;-0.37350;0.97683;9.98861;3
MAGN;1.864;23627.989;21.52653;-37.17379;-27.25455;3
LIGH;1.870;23627.995;9629.0;3
ACCE;1.876;23627.996;-1.45567;1.82917;10.92714;3
LIGH;1.880;23628.005;9629.0;3
ACCE;1.884;23628.006;-1.07260;2.12605;11.72201;3
MAGN;1.885;23628.009;21.52653;-37.17379;-27.25455;3
LIGH;1.890;23628.015;9629.0;3
ACCE;1.896;23628.016;-0.28730;1.81002;11.28148;3
LIGH;1.900;23628.025;9629.0;3
ACCE;1.904;23628.026;-0.71826;1.15879;10.92714;3
MAGN;1.905;23628.029;22.41907;-35.30346;-28.67309;3
LIGH;1.910;23628.035;9629.0;3
ACCE;1.916;23628.036;-0.95768;0.65122;10.86010;3
LIGH;1.920;23628.045;10612.0;3
ACCE;1.924;23628.046;-1.09176;0.40223;11.09952;3
MAGN;1.925;23628.049;22.41907;-35.30346;-28.67309;3
LIGH;1.930;23628.055;10612.0;3
ACCE;1.936;23628.056;-1.13964;0.43096;11.11867;3
LIGH;1.940;23628.065;10612.0;3
ACCE;1.944;23628.066;-1.10133;0.35434;10.95587;3
MAGN;1.945;23628.069;22.41907;-35.30346;-28.67309;3
LIGH;1.950;23628.075;10612.0;3
ACCE;1.956;23628.076;-1.07260;0.28730;10.79306;3
LIGH;1.960;23628.085;10612.0;3
ACCE;1.964;23628.086;-1.13964;0.22027;10.86010;3
MAGN;1.965;23628.089;23.20132;-31.84017;-31.29549;3
LIGH;1.970;23628.095;10612.0;3
ACCE;1.976;23628.096;-1.23541;0.15323;10.81221;3
LIGH;1.980;23628.105;6358.0;3
ACCE;1.984;23628.106;-0.76614;0.31603;10.77391;3
MAGN;1.985;23628.109;23.20132;-31.84017;-31.29549;3
LIGH;1.990;23628.115;14484.0;3
ACCE;1.997;23628.116;-0.48842;0.29688;10.31422;3
LIGH;2.001;23628.125;14484.0;3
ACCE;2.004;23628.126;-0.64165;0.52672;10.28549;3
MAGN;2.005;23628.129;23.20132;-31.84017;-31.29549;3
LIGH;2.010;23628.135;14484.0;3
ACCE;2.013;23628.136;0.05746;0.84276;8.11156;3
LIGH;2.040;23628.147;14484.0;3
ACCE;2.042;23628.146;-0.06704;0.31603;9.20331;3
MAGN;2.042;23628.150;21.82327;-28.61583;-33.90745;3
ACCE;2.043;23628.156;0.05746;-0.28730;10.54406;3
LIGH;2.043;23628.162;14484.0;3
MAGN;2.048;23628.169;21.82327;-28.61583;-33.90745;3
LIGH;2.050;23628.170;6716.0;3
ACCE;2.050;23628.168;-0.91937;-0.77572;9.82580;3
LIGH;2.057;23628.177;21836.0;3
ACCE;2.058;23628.176;-1.07260;-1.08218;9.86411;3
LIGH;2.061;23628.185;21836.0;3
MAGN;2.065;23628.189;21.82327;-28.61583;-33.90745;3
ACCE;2.065;23628.188;-1.57060;-1.20668;9.95988;3
LIGH;2.071;23628.196;21836.0;3
ACCE;2.073;23628.196;-2.29843;-1.97282;11.52090;3
LIGH;2.080;23628.205;21836.0;3
ACCE;2.086;23628.206;-2.87304;-3.41892;13.50330;3
MAGN;2.088;23628.213;20.98186;-30.07828;-33.00883;3
LIGH;2.091;23628.216;21836.0;3
ACCE;2.093;23628.216;-1.27372;-1.84832;9.46189;3
LIGH;2.101;23628.225;21836.0;3
ACCE;2.106;23628.226;-0.65122;0.96726;6.42604;3
MAGN;2.107;23628.231;20.98186;-30.07828;-33.00883;3
LIGH;2.113;23628.235;14877.0;3
ACCE;2.114;23628.236;-0.38307;1.79086;6.34942;3
LIGH;2.120;23628.245;14877.0;3
ACCE;2.126;23628.246;-1.60890;1.08218;8.74362;3
MAGN;2.128;23628.252;20.98186;-30.07828;-33.00883;3
LIGH;2.133;23628.257;14877.0;3
ACCE;2.134;23628.256;-3.06458;0.89064;9.90242;3
GNSS;2.138;1490631292.000;40.313357;-3.483193;596.000;0.000;3.0;0.0;26;14
LIGH;2.150;23628.266;14877.0;3
ACCE;2.152;23628.268;-2.94008;1.61848;10.38126;3
MAGN;2.153;23628.273;21.49925;-32.22171;-31.87670;3
LIGH;2.154;23628.277;14877.0;3
ACCE;2.154;23628.276;-2.94008;1.61848;10.38126;3
GNSS;2.155;1490631292.000;40.313357;-3.483193;596.000;0.000;3.0;0.0;26;14
LIGH;2.161;23628.286;14877.0;3
ACCE;2.168;23628.289;-2.61447;0.33519;9.64384;3
MAGN;2.169;23628.293;21.49925;-32.22171;-31.87670;3
LIGH;2.173;23628.297;22484.0;3
ACCE;2.174;23628.296;-2.68151;0.40223;9.09797;3
SOUN;2.175;400.53;0.01222;55.72
ACCE;2.183;23628.306;-2.91135;0.62249;8.94474;3
MAGN;2.186;23628.311;21.49925;-32.22171;-31.87670;3
LIGH;2.187;23628.312;22484.0;3
LIGH;2.192;23628.316;22484.0;3
ACCE;2.194;23628.316;-3.18908;0.89064;8.99262;3
LIGH;2.201;23628.326;22484.0;3
ACCE;2.206;23628.326;-3.43807;1.11091;9.16500;3
MAGN;2.207;23628.331;24.42100;-33.15076;-29.49332;3
LIGH;2.212;23628.336;22484.0;3
ACCE;2.213;23628.336;-3.39019;1.10133;9.47146;3
LIGH;2.222;23628.347;22484.0;3
ACCE;2.228;23628.346;-3.19865;0.72784;10.08438;3
MAGN;2.229;23628.352;24.42100;-33.15076;-29.49332;3
LIGH;2.231;23628.356;35466.0;3
ACCE;2.233;23628.356;-3.19865;0.72784;10.08438;3
LIGH;2.240;23628.365;35466.0;3
ACCE;2.246;23628.366;-3.13162;0.57461;9.83538;3
MAGN;2.247;23628.371;24.42100;-33.15076;-29.49332;3
LIGH;2.250;23628.375;35466.0;3
ACCE;2.253;23628.376;-3.27527;0.47884;9.38527;3
LIGH;2.260;23628.384;35466.0;3
ACCE;2.266;23628.386;-2.67193;0.59376;8.99262;3
MAGN;2.267;23628.391;27.09266;-32.43272;-28.82586;3
LIGH;2.270;23628.395;35466.0;3
ACCE;2.273;23628.396;-2.67193;0.59376;8.99262;3
LIGH;2.280;23628.405;35466.0;3
ACCE;2.285;23628.406;-2.55701;0.63207;9.77792;3
MAGN;2.287;23628.411;27.09266;-32.43272;-28.82586;3
LIGH;2.290;23628.415;33281.0;3
ACCE;2.293;23628.416;-2.07817;0.33519;8.94474;3
LIGH;2.300;23628.425;33281.0;3
ACCE;2.306;23628.426;-3.18908;-0.05746;10.38126;3
MAGN;2.307;23628.431;27.09266;-32.43272;-28.82586;3
LIGH;2.310;23628.435;33281.0;3
ACCE;2.313;23628.436;-3.18908;-0.05746;10.38126;3
LIGH;2.320;23628.445;33281.0;3
ACCE;2.328;23628.446;-2.99754;0.00958;11.05163;3
MAGN;2.330;23628.452;28.70192;-31.25557;-28.85605;3
ACCE;2.333;23628.456;-2.69108;0.33519;10.59195;3
LIGH;2.335;23628.460;33281.0;3
LIGH;2.340;23628.465;33281.0;3
ACCE;2.343;23628.466;-2.35589;0.50757;9.86411;3
MAGN;2.345;23628.470;28.70192;-31.25557;-28.85605;3
LIGH;2.350;23628.475;34980.0;3
ACCE;2.353;23628.476;-2.00155;0.55545;9.44273;3
LIGH;2.360;23628.485;31570.0;3
ACCE;2.366;23628.486;-2.84431;0.16281;8.58082;3
MAGN;2.366;23628.491;28.70192;-31.25557;-28.85605;3
LIGH;2.370;23628.495;31570.0;3
ACCE;2.373;23628.496;-4.30956;-0.28730;8.22648;3
LIGH;2.380;23628.505;31570.0;3
ACCE;2.386;23628.506;-4.80756;0.55545;9.07881;3
MAGN;2.387;23628.511;29.02174;-30.94272;-28.73556;3
LIGH;2.390;23628.515;31570.0;3
ACCE;2.393;23628.516;-3.88818;0.60334;9.65342;3
LIGH;2.400;23628.525;31570.0;3
ACCE;2.406;23628.526;-2.92093;-0.16281;9.90242;3
MAGN;2.407;23628.531;29.02174;-30.94272;-28.73556;3
LIGH;2.410;23628.535;31570.0;3
ACCE;2.413;23628.536;-3.31358;-0.35434;9.57681;3
LIGH;2.420;23628.545;31778.0;3
ACCE;2.426;23628.546;-3.84030;0.32561;9.95030;3
MAGN;2.426;23628.551;29.02174;-30.94272;-28.73556;3
LIGH;2.430;23628.555;31778.0;3
ACCE;2.433;23628.556;-3.20823;-0.17238;9.59596;3
LIGH;2.440;23628.565;31778.0;3
ACCE;2.446;23628.566;-3.21781;-0.17238;9.50019;3
MAGN;2.447;23628.572;29.85289;-30.32119;-28.70885;3
LIGH;2.450;23628.575;31778.0;3
ACCE;2.453;23628.576;-3.13162;0.15323;9.95988;3
LIGH;2.460;23628.585;31778.0;3
ACCE;2.467;23628.587;-3.47638;-0.32561;9.37569;3
MAGN;2.468;23628.592;29.85289;-30.32119;-28.70885;3
LIGH;2.471;23628.595;31778.0;3
ACCE;2.473;23628.596;-3.91691;-0.42138;9.34696;3
LIGH;2.480;23628.605;30946.0;3
ACCE;2.487;23628.606;-3.60088;-0.32561;9.07881;3
MAGN;2.488;23628.612;29.85289;-30.32119;-28.70885;3
LIGH;2.490;23628.615;30946.0;3
ACCE;2.493;23628.616;-3.25611;-0.23942;9.31823;3
LIGH;2.500;23628.625;30946.0;3
ACCE;2.504;23628.626;-3.22738;-0.22027;9.70131;3
MAGN;2.505;23628.629;29.79800;-30.30930;-29.03847;3
LIGH;2.510;23628.635;30946.0;3
ACCE;2.513;23628.636;-3.09331;-0.16281;9.62469;3
LIGH;2.520;23628.645;30946.0;3
ACCE;2.526;23628.646;-2.99754;-0.04788;9.95988;3
MAGN;2.527;23628.652;29.79800;-30.30930;-29.03847;3
LIGH;2.530;23628.655;30946.0;3
ACCE;2.533;23628.656;-3.31358;0.00958;9.85453;3
LIGH;2.540;23628.665;32911.0;3
ACCE;2.546;23628.666;-2.89220;-0.16281;9.89284;3
MAGN;2.547;23628.671;29.79800;-30.30930;-29.03847;3
LIGH;2.550;23628.675;32911.0;3
ACCE;2.553;23628.676;-2.69108;-0.04788;9.92157;3
LIGH;2.560;23628.685;32911.0;3
ACCE;2.566;23628.686;-2.81558;-0.09577;9.82580;3
MAGN;2.567;23628.691;29.17057;-30.11188;-30.15037;3
LIGH;2.571;23628.695;32911.0;3
ACCE;2.573;23628.696;-2.63362;-0.08619;10.10353;3
LIGH;2.580;23628.705;32911.0;3
ACCE;2.586;23628.706;-2.21224;0.63207;10.88883;3
MAGN;2.587;23628.712;29.17057;-30.11188;-30.15037;3
LIGH;2.590;23628.715;32911.0;3
ACCE;2.593;23628.716;-2.25055;0.72784;10.93671;3
LIGH;2.600;23628.725;29524.0;3
ACCE;2.606;23628.726;-2.82516;0.00958;10.15141;3
MAGN;2.607;23628.731;29.17057;-30.11188;-30.15037;3
LIGH;2.610;23628.735;29524.0;3
ACCE;2.613;23628.736;-2.46124;-0.05746;10.22803;3
SOUN;2.615;1330.12;0.04059;66.15
LIGH;2.620;23628.745;29524.0;3
ACCE;2.626;23628.746;-1.95367;0.93853;11.38682;3
MAGN;2.627;23628.752;27.50250;-30.71439;-31.07915;3
LIGH;2.630;23628.755;29524.0;3
ACCE;2.633;23628.756;-1.64721;1.02472;11.37725;3
LIGH;2.640;23628.765;29524.0;3
ACCE;2.646;23628.766;-2.04944;0.72784;10.94629;3
MAGN;2.647;23628.772;27.50250;-30.71439;-31.07915;3
LIGH;2.650;23628.775;29524.0;3
ACCE;2.653;23628.776;-2.23140;0.12450;10.58237;3
LIGH;2.660;23628.785;12311.0;3
ACCE;2.664;23628.786;-1.92494;1.05345;11.06121;3
MAGN;2.665;23628.789;27.50250;-30.71439;-31.07915;3
LIGH;2.670;23628.795;12311.0;3
ACCE;2.673;23628.796;-1.55144;1.44610;11.69328;3
LIGH;2.680;23628.805;12311.0;3
ACCE;2.686;23628.806;-0.63207;2.16436;12.37323;3
MAGN;2.687;23628.812;25.01586;-32.48368;-31.01946;3
LIGH;2.690;23628.815;12311.0;3
ACCE;2.693;23628.816;-0.53630;1.97282;11.62624;3
LIGH;2.700;23628.825;12311.0;3
ACCE;2.703;23628.826;-0.59376;1.66636;10.46745;3
MAGN;2.704;23628.829;25.01586;-32.48368;-31.01946;3
LIGH;2.710;23628.835;12311.0;3
ACCE;2.716;23628.836;0.04788;2.62405;10.93671;3
LIGH;2.720;23628.845;14149.0;3
ACCE;2.724;23628.846;0.30646;2.72939;11.44428;3
MAGN;2.725;23628.849;25.01586;-32.48368;-31.01946;3
LIGH;2.730;23628.855;9074.0;3
ACCE;2.736;23628.856;0.39265;2.36547;10.96544;3
LIGH;2.740;23628.865;9074.0;3
ACCE;2.743;23628.866;0.01915;2.26013;10.70687;3
MAGN;2.744;23628.869;21.35332;-35.17706;-29.94935;3
LIGH;2.750;23628.875;9074.0;3
ACCE;2.756;23628.876;-0.44053;2.70066;10.57279;3
LIGH;2.760;23628.885;9074.0;3
ACCE;2.764;23628.886;-0.31603;3.56257;10.86010;3
MAGN;2.765;23628.889;21.35332;-35.17706;-29.94935;3
LIGH;2.770;23628.895;9074.0;3
ACCE;2.776;23628.896;0.45011;3.74453;10.84095;3
LIGH;2.780;23628.905;9074.0;3
ACCE;2.783;23628.906;0.64165;3.93607;9.21289;3
MAGN;2.784;23628.909;21.35332;-35.17706;-29.94935;3
LIGH;2.790;23628.915;7040.0;3
ACCE;2.796;23628.916;0.51715;4.01268;7.94875;3
LIGH;2.800;23628.925;7040.0;3
ACCE;2.803;23628.926;0.74699;4.25210;7.89129;3
MAGN;2.804;23628.929;17.38672;-39.00354;-28.35205;3
LIGH;2.810;23628.935;7040.0;3
ACCE;2.816;23628.936;1.13964;4.69264;9.05008;3
LIGH;2.820;23628.945;7040.0;3
ACCE;2.823;23628.946;0.80445;4.49152;9.00220;3
MAGN;2.824;23628.949;17.38672;-39.00354;-28.35205;3
LIGH;2.830;23628.955;7040.0;3
ACCE;2.833;23628.956;0.87149;3.97437;8.63828;3
LIGH;2.840;23628.965;7040.0;3
ACCE;2.844;23628.966;1.64721;2.80600;8.82982;3
MAGN;2.845;23628.969;17.38672;-39.00354;-28.35205;3
LIGH;2.850;23628.975;6843.0;3
ACCE;2.856;23628.976;1.25456;4.51068;9.60554;3
LIGH;2.860;23628.985;6843.0;3
ACCE;2.864;23628.986;1.16837;4.93206;9.23204;3
MAGN;2.865;23628.989;13.52377;-42.23596;-26.03929;3
LIGH;2.870;23628.995;6843.0;3
ACCE;2.876;23628.996;0.80445;4.97036;9.00220;3
LIGH;2.880;23629.005;6843.0;3
ACCE;2.883;23629.006;0.80445;4.64475;9.33739;3
MAGN;2.884;23629.009;13.52377;-42.23596;-26.03929;3
LIGH;2.890;23629.015;6843.0;3
ACCE;2.896;23629.016;1.96325;5.54497;9.56723;3
LIGH;2.900;23629.025;6843.0;3
ACCE;2.904;23629.026;1.01514;6.85699;9.56723;3
MAGN;2.905;23629.029;13.52377;-42.23596;-26.03929;3
LIGH;2.910;23629.035;7190.0;3
ACCE;2.916;23629.036;1.54187;5.03740;9.86411;3
LIGH;2.920;23629.045;7190.0;3
ACCE;2.923;23629.046;1.48441;4.34787;9.16500;3
MAGN;2.924;23629.049;9.31532;-46.31730;-22.13941;3
LIGH;2.930;23629.055;7190.0;3
ACCE;2.936;23629.056;1.03430;4.69264;6.72292;3
LIGH;2.940;23629.065;7190.0;3
ACCE;2.944;23629.066;0.94810;4.69264;5.93762;3
MAGN;2.945;23629.069;9.31532;-46.31730;-22.13941;3
LIGH;2.950;23629.075;7190.0;3
ACCE;2.956;23629.076;1.13006;4.72137;4.91290;3
LIGH;2.960;23629.085;7190.0;3
ACCE;2.964;23629.086;1.86748;4.52025;3.94564;3
MAGN;2.965;23629.089;9.31532;-46.31730;-22.13941;3
LIGH;2.970;23629.095;9363.0;3
ACCE;2.976;23629.096;2.06859;4.39575;3.54342;3
LIGH;2.980;23629.105;9363.0;3
ACCE;2.984;23629.106;2.28886;4.32872;3.78284;3
MAGN;2.985;23629.109;3.83529;-51.43550;-13.21650;3
LIGH;2.990;23629.115;9363.0;3
ACCE;2.993;23629.116;2.67193;4.19464;3.69665;3
LIGH;3.000;23629.125;9363.0;3
ACCE;3.003;23629.126;2.67193;3.65834;3.49553;3
MAGN;3.004;23629.129;3.83529;-51.43550;-13.21650;3
LIGH;3.010;23629.135;9363.0;3
ACCE;3.016;23629.136;2.22182;3.44765;2.72939;3
LIGH;3.021;23629.145;9363.0;3
ACCE;3.024;23629.146;1.83875;2.70066;2.36547;3
MAGN;3.025;23629.149;3.83529;-51.43550;-13.21650;3
LIGH;3.036;23629.156;5467.0;3
ACCE;3.036;23629.156;1.90578;2.24097;1.98240;3
LIGH;3.040;23629.165;13201.0;3
ACCE;3.043;23629.166;2.74854;0.83318;0.64165;3
MAGN;3.045;23629.169;-3.05205;-54.03592;0.27325;3
LIGH;3.050;23629.175;13201.0;3
ACCE;3.056;23629.176;2.48997;0.22984;-1.29287;3
LIGH;3.060;23629.185;13201.0;3
ACCE;3.064;23629.186;3.17950;-0.46926;-1.71425;3
MAGN;3.065;23629.189;-3.05205;-54.03592;0.27325;3
LIGH;3.071;23629.196;13201.0;3
ACCE;3.076;23629.196;3.15077;-0.76614;-2.16436;3
LIGH;3.080;23629.205;13201.0;3
ACCE;3.085;23629.206;2.80600;-1.98240;-3.48596;3
MAGN;3.085;23629.209;-3.05205;-54.03592;0.27325;3
LIGH;3.090;23629.215;13710.0;3
ACCE;3.096;23629.216;3.34231;-2.67193;-4.74052;3
LIGH;3.100;23629.225;11779.0;3
ACCE;3.104;23629.226;3.86903;-3.12204;-5.57370;3
MAGN;3.105;23629.229;-9.81806;-49.23471;18.21327;3
LIGH;3.110;23629.235;11779.0;3
ACCE;3.116;23629.236;4.78840;-3.77326;-6.09085;3
LIGH;3.120;23629.245;11779.0;3
ACCE;3.123;23629.246;6.18662;-3.74453;-6.04296;3
MAGN;3.124;23629.249;-9.81806;-49.23471;18.21327;3
ACCE;3.139;23629.256;6.37815;-3.79242;-6.42604;3
LIGH;3.140;23629.263;11779.0;3
GNSS;3.142;1490631293.000;40.313357;-3.483193;596.000;0.000;3.0;0.0;26;15
LIGH;3.158;23629.269;11779.0;3
ACCE;3.159;23629.267;6.44519;-4.24253;-6.71334;3
MAGN;3.160;23629.275;-9.81806;-49.23471;18.21327;3
ACCE;3.161;23629.276;5.96635;-4.52025;-6.47392;3
LIGH;3.162;23629.282;6658.0;3
GNSS;3.163;1490631293.000;40.313357;-3.483193;596.000;0.000;3.0;0.0;26;15
ACCE;3.169;23629.286;5.82270;-4.92248;-5.65989;3
LIGH;3.170;23629.291;6658.0;3
MAGN;3.171;23629.291;-15.87067;-37.31395;31.16210;3
LIGH;3.172;23629.296;6658.0;3
SOUN;3.173;1474.10;0.04499;67.04
ACCE;3.175;23629.298;5.90889;-5.47793;-4.65433;3
LIGH;3.181;23629.305;6658.0;3
ACCE;3.184;23629.306;5.77481;-6.14831;-4.00311;3
MAGN;3.185;23629.309;-15.87067;-37.31395;31.16210;3
LIGH;3.191;23629.315;6658.0;3
ACCE;3.196;23629.317;5.92804;-7.27837;-3.36146;3
LIGH;3.202;23629.327;6658.0;3
ACCE;3.204;23629.326;5.43005;-7.42203;-3.27527;3
MAGN;3.206;23629.330;-15.87067;-37.31395;31.16210;3
LIGH;3.211;23629.335;6658.0;3
ACCE;3.215;23629.336;5.13317;-7.83383;-3.60088;3
LIGH;3.222;23629.346;5733.0;3
ACCE;3.224;23629.347;5.25767;-8.37971;-3.66792;3
MAGN;3.225;23629.350;-19.34496;-22.67360;36.77620;3
LIGH;3.230;23629.355;5733.0;3
ACCE;3.235;23629.356;5.37259;-8.88728;-4.03184;3
LIGH;3.240;23629.365;5733.0;3
ACCE;3.244;23629.366;5.28640;-8.79151;-4.00311;3
MAGN;3.244;23629.369;-19.34496;-22.67360;36.77620;3
LIGH;3.250;23629.374;5733.0;3
ACCE;3.255;23629.376;5.19063;-9.03093;-4.18506;3
LIGH;3.260;23629.384;5733.0;3
ACCE;3.264;23629.386;5.16190;-9.38527;-3.79242;3
MAGN;3.265;23629.389;-19.34496;-22.67360;36.77620;3
LIGH;3.270;23629.394;5733.0;3
ACCE;3.275;23629.396;5.16190;-9.37569;-3.69665;3
LIGH;3.280;23629.405;6993.0;3
ACCE;3.283;23629.406;5.25767;-9.35654;-3.14119;3
MAGN;3.284;23629.409;-19.21732;-6.82704;35.94076;3
LIGH;3.290;23629.415;6993.0;3
ACCE;3.295;23629.416;5.20978;-9.26077;-2.88262;3
LIGH;3.300;23629.425;6993.0;3
ACCE;3.303;23629.426;5.33428;-9.49062;-2.55701;3
MAGN;3.304;23629.429;-19.21732;-6.82704;35.94076;3
LIGH;3.310;23629.435;6993.0;3
ACCE;3.313;23629.436;6.07170;-9.96946;-2.18351;3
LIGH;3.320;23629.444;6993.0;3
ACCE;3.324;23629.446;6.76123;-10.31422;-2.19309;3
MAGN;3.325;23629.449;-19.21732;-6.82704;35.94076;3
LIGH;3.330;23629.454;6993.0;3
ACCE;3.334;23629.456;7.29753;-10.56322;-2.52828;3
LIGH;3.340;23629.465;7987.0;3
ACCE;3.344;23629.466;8.43717;-10.89841;-3.06458;3
MAGN;3.344;23629.469;-17.32680;7.79766;32.30236;3
LIGH;3.350;23629.474;7987.0;3
ACCE;3.353;23629.476;9.42358;-11.10910;-3.28484;3
LIGH;3.360;23629.485;7987.0;3
ACCE;3.365;23629.486;10.40041;-11.03248;-3.62961;3
MAGN;3.366;23629.490;-17.32680;7.79766;32.30236;3
LIGH;3.370;23629.494;7987.0;3
ACCE;3.373;23629.496;11.28148;-10.73560;-4.05099;3
LIGH;3.381;23629.505;7987.0;3
ACCE;3.384;23629.506;13.11065;-10.25676;-5.00867;3
MAGN;3.385;23629.509;-17.32680;7.79766;32.30236;3
LIGH;3.391;23629.515;7987.0;3
ACCE;3.393;23629.516;13.55118;-9.95988;-5.64074;3
LIGH;3.400;23629.525;7756.0;3
ACCE;3.407;23629.526;14.33648;-9.87369;-6.06212;3
MAGN;3.408;23629.531;-17.59469;18.61676;26.92216;3
LIGH;3.410;23629.535;10323.0;3
ACCE;3.413;23629.536;14.33648;-9.87369;-6.06212;3
LIGH;3.420;23629.545;10323.0;3
ACCE;3.427;23629.546;14.21198;-9.84496;-5.70778;3
MAGN;3.428;23629.552;-17.59469;18.61676;26.92216;3
LIGH;3.430;23629.555;10323.0;3
ACCE;3.433;23629.556;13.98214;-9.89284;-5.20978;3
LIGH;3.440;23629.565;10323.0;3
ACCE;3.447;23629.566;13.36922;-9.88326;-3.94564;3
MAGN;3.447;23629.572;-17.59469;18.61676;26.92216;3
LIGH;3.450;23629.575;10323.0;3
ACCE;3.453;23629.576;13.36922;-9.88326;-3.94564;3
LIGH;3.460;23629.585;10323.0;3
ACCE;3.466;23629.586;12.70842;-9.58638;-2.30801;3
MAGN;3.467;23629.592;-27.21867;22.21025;22.16111;3
LIGH;3.470;23629.595;9178.0;3
ACCE;3.473;23629.596;12.33493;-9.42358;-1.58975;3
LIGH;3.480;23629.605;9178.0;3
ACCE;3.483;23629.606;12.12424;-8.99262;-0.86191;3
MAGN;3.485;23629.609;-27.21867;22.21025;22.16111;3
LIGH;3.490;23629.615;9178.0;3
ACCE;3.493;23629.616;12.08593;-8.31267;-0.23942;3
LIGH;3.500;23629.625;9178.0;3
ACCE;3.506;23629.626;11.99974;-7.20176;0.65122;3
MAGN;3.507;23629.632;-27.21867;22.21025;22.16111;3
LIGH;3.511;23629.635;9178.0;3
ACCE;3.513;23629.636;12.14339;-6.62715;1.03430;3
LIGH;3.520;23629.645;9178.0;3
ACCE;3.526;23629.646;12.29662;-6.55054;1.35033;3
MAGN;3.527;23629.652;-40.60363;16.82881;16.32689;3
LIGH;3.531;23629.655;6496.0;3
ACCE;3.533;23629.656;12.01889;-6.11000;2.06859;3
LIGH;3.540;23629.665;6496.0;3
ACCE;3.546;23629.666;11.15698;-6.32069;3.54342;3
MAGN;3.547;23629.672;-40.60363;16.82881;16.32689;3
LIGH;3.551;23629.675;6496.0;3
ACCE;3.553;23629.676;11.05163;-6.21535;4.55856;3
LIGH;3.560;23629.685;6496.0;3
ACCE;3.567;23629.686;10.77391;-5.71735;6.03339;3
MAGN;3.567;23629.692;-40.60363;16.82881;16.32689;3
LIGH;3.570;23629.695;6496.0;3
ACCE;3.573;23629.696;10.84095;-5.20978;6.30154;3
LIGH;3.580;23629.705;6496.0;3
ACCE;3.586;23629.706;10.78348;-4.52025;6.51223;3
MAGN;3.587;23629.712;-50.64869;5.24846;10.85525;3
LIGH;3.590;23629.715;5733.0;3
ACCE;3.593;23629.716;10.96544;-4.02226;6.39731;3
LIGH;3.600;23629.725;5733.0;3
ACCE;3.607;23629.726;11.47301;-2.82516;6.41646;3
MAGN;3.608;23629.732;-50.64869;5.24846;10.85525;3
SOUN;3.610;2848.29;0.08693;72.76
LIGH;3.613;23629.736;5733.0;3
ACCE;3.613;23629.736;11.71243;-2.53785;6.20577;3
LIGH;3.620;23629.745;5733.0;3
ACCE;3.626;23629.746;11.97101;-2.37505;6.26323;3
MAGN;3.627;23629.752;-50.64869;5.24846;10.85525;3
LIGH;3.630;23629.755;5733.0;3
ACCE;3.633;23629.756;11.93270;-2.37505;6.34942;3
LIGH;3.640;23629.765;5733.0;3
ACCE;3.643;23629.766;11.73159;-2.35589;6.41646;3
MAGN;3.645;23629.769;-54.88492;-4.48523;5.15900;3
LIGH;3.650;23629.775;9305.0;3
ACCE;3.653;23629.776;11.38682;-2.04944;7.56568;3
LIGH;3.660;23629.785;9305.0;3
ACCE;3.667;23629.786;11.03248;-1.83875;8.28394;3
MAGN;3.667;23629.792;-54.88492;-4.48523;5.15900;3
LIGH;3.670;23629.795;9305.0;3
ACCE;3.673;23629.796;10.71645;-1.52271;8.82024;3
LIGH;3.680;23629.805;9305.0;3
ACCE;3.686;23629.806;10.60153;-1.07260;9.23204;3
MAGN;3.687;23629.812;-54.88492;-4.48523;5.15900;3
LIGH;3.690;23629.815;9305.0;3
ACCE;3.693;23629.816;10.31422;-0.00958;9.22246;3
LIGH;3.700;23629.825;9305.0;3
ACCE;3.706;23629.826;9.96946;0.37350;8.90643;3
MAGN;3.707;23629.832;-52.54306;-16.26301;-1.61302;3
LIGH;3.710;23629.835;8959.0;3
ACCE;3.713;23629.836;9.67257;0.67995;8.60955;3
LIGH;3.720;23629.845;8959.0;3
ACCE;3.727;23629.846;9.06924;1.09176;8.29351;3
MAGN;3.728;23629.852;-52.54306;-16.26301;-1.61302;3
LIGH;3.730;23629.855;8959.0;3
ACCE;3.733;23629.856;8.81066;1.09176;8.29351;3
LIGH;3.740;23629.865;8959.0;3
ACCE;3.747;23629.866;8.42759;1.26414;8.61913;3
MAGN;3.747;23629.872;-52.54306;-16.26301;-1.61302;3
LIGH;3.750;23629.875;8959.0;3
ACCE;3.756;23629.877;8.14029;1.07260;8.76278;3
LIGH;3.760;23629.885;8959.0;3
ACCE;3.767;23629.886;7.69975;1.25456;9.47146;3
MAGN;3.768;23629.892;-43.93504;-27.68699;-8.72453;3
LIGH;3.770;23629.895;9363.0;3
ACCE;3.773;23629.896;7.30710;1.35033;9.09797;3
LIGH;3.780;23629.905;8404.0;3
ACCE;3.786;23629.906;6.88572;1.46525;8.79151;3
MAGN;3.787;23629.912;-43.93504;-27.68699;-8.72453;3
LIGH;3.790;23629.915;8404.0;3
ACCE;3.793;23629.916;6.53138;1.62806;8.57124;3
LIGH;3.800;23629.925;8404.0;3
ACCE;3.803;23629.926;5.97593;2.03028;7.69018;3
MAGN;3.805;23629.929;-43.93504;-27.68699;-8.72453;3
LIGH;3.810;23629.935;8404.0;3
ACCE;3.813;23629.936;5.65032;1.86748;7.64229;3
LIGH;3.820;23629.945;8404.0;3
ACCE;3.827;23629.946;4.80756;1.86748;7.16345;3
MAGN;3.827;23629.952;-26.04558;-35.71115;-12.25768;3
LIGH;3.830;23629.955;8404.0;3
ACCE;3.833;23629.956;4.80756;1.86748;7.16345;3
LIGH;3.840;23629.965;10785.0;3
ACCE;3.846;23629.966;3.86903;1.72383;6.22492;3
MAGN;3.847;23629.972;-26.04558;-35.71115;-12.25768;3
LIGH;3.850;23629.975;10785.0;3
ACCE;3.853;23629.976;3.37104;1.54187;5.66947;3
LIGH;3.860;23629.985;10785.0;3
ACCE;3.867;23629.986;2.72939;1.45567;4.98952;3
MAGN;3.868;23629.992;-26.04558;-35.71115;-12.25768;3
LIGH;3.870;23629.995;10785.0;3
ACCE;3.873;23629.996;2.72939;1.45567;4.98952;3
LIGH;3.880;23630.005;10785.0;3
ACCE;3.887;23630.006;1.98240;1.27372;4.58729;3
MAGN;3.888;23630.012;-4.76854;-37.54774;-13.37665;3
LIGH;3.890;23630.015;10785.0;3
ACCE;3.893;23630.016;1.58017;1.16837;4.41491;3
LIGH;3.900;23630.025;18033.0;3
ACCE;3.908;23630.026;0.90980;0.94810;4.33829;3
MAGN;3.909;23630.032;-4.76854;-37.54774;-13.37665;3
LIGH;3.912;23630.036;18033.0;3
ACCE;3.913;23630.036;0.90980;0.94810;4.33829;3
LIGH;3.920;23630.045;18033.0;3
ACCE;3.927;23630.046;0.17238;0.94810;4.26168;3
MAGN;3.928;23630.052;-4.76854;-37.54774;-13.37665;3
LIGH;3.930;23630.055;18033.0;3
ACCE;3.933;23630.056;-0.03831;0.55545;4.20422;3
LIGH;3.940;23630.065;18033.0;3
ACCE;3.947;23630.066;-0.45969;0.01915;4.16591;3
MAGN;3.948;23630.072;14.63052;-35.22375;-12.56537;3
LIGH;3.950;23630.075;18033.0;3
ACCE;3.953;23630.076;-0.63207;-0.20111;4.04141;3
LIGH;3.960;23630.085;48736.0;3
ACCE;3.964;23630.086;-0.91937;-0.37350;4.21380;3
MAGN;3.965;23630.089;14.63052;-35.22375;-12.56537;3
LIGH;3.970;23630.095;48736.0;3
ACCE;3.973;23630.096;-1.30245;-0.65122;4.14676;3
LIGH;3.980;23630.105;48736.0;3
ACCE;3.984;23630.106;-1.72383;-1.05345;4.07014;3
MAGN;3.985;23630.109;14.63052;-35.22375;-12.56537;3
LIGH;3.990;23630.115;48736.0;3
ACCE;3.996;23630.116;-2.07817;-1.60890;4.44364;3
LIGH;4.000;23630.125;48736.0;3
ACCE;4.012;23630.126;-2.32716;-2.05901;5.33428;3
MAGN;4.016;23630.137;31.43180;-30.61043;-12.27709;3
ACCE;4.017;23630.137;-2.14520;-2.29843;5.63116;3
LIGH;4.019;23630.144;45361.0;3
LIGH;4.023;23630.147;59129.0;3
ACCE;4.024;23630.146;-2.14520;-2.29843;5.63116;3
LIGH;4.031;23630.155;59129.0;3
ACCE;4.042;23630.156;-2.04944;-2.33674;6.08127;3
MAGN;4.044;23630.167;31.43180;-30.61043;-12.27709;3
LIGH;4.046;23630.170;59129.0;3
LIGH;4.050;23630.175;59129.0;3
ACCE;4.056;23630.166;-2.42293;-2.23140;5.69820;3
ACCE;4.057;23630.176;-2.42293;-2.23140;5.69820;3
WIFI;4.058;23630.126;test-CAR;00:0b:86:27:36:c2;-73
WIFI;4.058;23630.126;portal-csic;00:0b:86:27:36:c1;-73
WIFI;4.058;23630.126;eduroam;00:0b:86:27:36:c0;-73
WIFI;4.058;23630.126;test-CAR;00:0b:86:27:32:e2;-71
WIFI;4.058;23630.126;portal-csic;00:0b:86:27:32:e1;-70
WIFI;4.058;23630.126;eduroam;00:0b:86:27:32:e0;-66
WIFI;4.058;23630.126;;14:cc:20:b9:6d:d6;-88
WIFI;4.058;23630.126;test-CAR;00:0b:86:27:35:92;-88
WIFI;4.058;23630.126;eduroam;00:0b:86:27:35:90;-89
WIFI;4.058;23630.126;portal-csic;00:0b:86:27:35:91;-88
LIGH;4.080;23630.188;59129.0;3
ACCE;4.081;23630.187;-2.42293;-2.48039;6.04296;3
MAGN;4.083;23630.191;45.72064;-23.42036;-14.04103;3
LIGH;4.084;23630.195;59129.0;3
ACCE;4.084;23630.196;-2.48039;-2.73897;6.14831;3
LIGH;4.085;23630.206;45430.0;3
ACCE;4.085;23630.207;-2.71981;-2.84431;6.68461;3
MAGN;4.086;23630.209;45.72064;-23.42036;-14.04103;3
LIGH;4.090;23630.215;45430.0;3
ACCE;4.097;23630.216;-3.16035;-3.04542;7.33583;3
ACCE;4.104;23630.226;-3.95522;-3.67749;9.58638;3
MAGN;4.105;23630.230;45.72064;-23.42036;-14.04103;3
LIGH;4.107;23630.231;45430.0;3
LIGH;4.111;23630.235;45430.0;3
ACCE;4.116;23630.236;-4.38618;-4.20422;10.98460;3
LIGH;4.120;23630.245;45430.0;3
ACCE;4.124;23630.246;-5.02782;-4.75967;12.52646;3
MAGN;4.125;23630.249;55.15784;-13.37938;-16.89845;3
LIGH;4.130;23630.255;45430.0;3
ACCE;4.133;23630.256;-5.70778;-5.18105;13.86722;3
GNSS;4.140;1490631294.000;40.313357;-3.483193;596.000;0.000;3.0;0.0;26;16
LIGH;4.152;23630.271;49141.0;3
ACCE;4.153;23630.268;-6.52181;-5.86101;16.11777;3
MAGN;4.154;23630.274;55.15784;-13.37938;-16.89845;3
GNSS;4.154;1490631294.000;40.313357;-3.483193;596.000;0.000;3.0;0.0;26;16
ACCE;4.158;23630.277;-6.60800;-5.91847;16.48168;3
LIGH;4.160;23630.284;57684.0;3
SOUN;4.161;865.86;0.02642;62.42
MAGN;4.165;23630.289;55.15784;-13.37938;-16.89845;3
ACCE;4.167;23630.289;-6.91445;-6.26323;16.29015;3
LIGH;4.168;23630.293;57684.0;3
LIGH;4.171;23630.296;57684.0;3
ACCE;4.176;23630.297;-6.91445;-6.26323;16.29015;3
LIGH;4.181;23630.305;57684.0;3
ACCE;4.184;23630.306;-6.92403;-6.69419;16.64449;3
MAGN;4.186;23630.309;59.86906;-3.51400;-22.07179;3
LIGH;4.191;23630.315;57684.0;3
ACCE;4.197;23630.317;-6.65588;-7.18261;17.05629;3
LIGH;4.202;23630.326;57684.0;3
ACCE;4.205;23630.326;-6.38773;-7.67102;17.75540;3
MAGN;4.206;23630.330;59.86906;-3.51400;-22.07179;3
LIGH;4.210;23630.335;51719.0;3
ACCE;4.216;23630.336;-5.94720;-8.14029;18.45451;3
LIGH;4.220;23630.345;51719.0;3
ACCE;4.224;23630.347;-5.61201;-9.20331;19.58457;3
MAGN;4.225;23630.349;59.86906;-3.51400;-22.07179;3
LIGH;4.230;23630.355;51719.0;3
ACCE;4.236;23630.356;-5.62159;-9.73004;19.61330;3
LIGH;4.240;23630.365;51719.0;3
ACCE;4.244;23630.366;-5.90889;-10.12268;19.61330;3
MAGN;4.246;23630.370;59.15681;4.09795;-29.65120;3
LIGH;4.250;23630.375;51719.0;3
ACCE;4.255;23630.376;-6.23450;-10.41957;19.61330;3
LIGH;4.260;23630.385;51719.0;3
ACCE;4.263;23630.386;-6.50265;-10.98460;19.61330;3
MAGN;4.264;23630.389;59.15681;4.09795;-29.65120;3
LIGH;4.270;23630.395;38506.0;3
ACCE;4.275;23630.396;-6.31112;-11.08994;19.61330;3
LIGH;4.280;23630.405;38506.0;3
ACCE;4.283;23630.406;-5.88974;-11.31021;19.61330;3
MAGN;4.284;23630.409;59.15681;4.09795;-29.65120;3
LIGH;4.290;23630.415;38506.0;3
ACCE;4.293;23630.416;-5.07571;-11.49217;19.61330;3
LIGH;4.300;23630.425;38506.0;3
ACCE;4.304;23630.426;-3.38061;-11.72201;19.61330;3
MAGN;4.304;23630.429;56.19256;7.15589;-36.04098;3
LIGH;4.310;23630.435;38506.0;3
ACCE;4.315;23630.436;-2.75812;-11.65497;19.61330;3
LIGH;4.320;23630.445;38506.0;3
ACCE;4.324;23630.446;-2.22182;-11.31979;18.97165;3
MAGN;4.325;23630.449;56.19256;7.15589;-36.04098;3
LIGH;4.330;23630.455;8797.0;3
ACCE;4.336;23630.456;-1.96325;-10.63983;17.03714;3
LIGH;4.340;23630.465;8797.0;3
ACCE;4.344;23630.466;-2.01113;-8.71489;12.99573;3
MAGN;4.345;23630.469;56.19256;7.15589;-36.04098;3
LIGH;4.350;23630.475;8797.0;3
ACCE;4.356;23630.476;-2.12605;-7.59441;10.84095;3
LIGH;4.360;23630.485;8797.0;3
ACCE;4.364;23630.486;-2.26013;-6.41646;9.32781;3
MAGN;4.365;23630.489;51.06300;0.89370;-40.56450;3
LIGH;4.370;23630.495;8797.0;3
ACCE;4.376;23630.496;-2.02071;-4.45322;7.85298;3
LIGH;4.380;23630.505;8797.0;3
ACCE;4.383;23630.506;-1.62806;-3.72538;7.51779;3
MAGN;4.384;23630.509;51.06300;0.89370;-40.56450;3
LIGH;4.390;23630.515;6785.0;3
ACCE;4.396;23630.516;-1.35033;-3.43807;7.13472;3
LIGH;4.400;23630.525;6785.0;3
ACCE;4.404;23630.526;-1.12049;-3.09331;7.48906;3
MAGN;4.405;23630.529;51.06300;0.89370;-40.56450;3
LIGH;4.410;23630.535;6785.0;3
ACCE;4.416;23630.536;-1.01514;-2.31759;8.37013;3
LIGH;4.420;23630.545;6785.0;3
ACCE;4.424;23630.546;-1.14922;-1.97282;8.35098;3
MAGN;4.425;23630.549;43.27839;-11.17225;-33.16742;3
LIGH;4.430;23630.555;6785.0;3
ACCE;4.436;23630.556;-1.15879;-1.71425;7.85298;3
LIGH;4.440;23630.565;6785.0;3
ACCE;4.444;23630.566;-1.07260;-1.36948;6.55054;3
MAGN;4.445;23630.569;43.27839;-11.17225;-33.16742;3
LIGH;4.450;23630.575;4011.0;3
ACCE;4.455;23630.576;-0.96726;-1.21625;5.84185;3
LIGH;4.469;23630.593;9294.0;3
ACCE;4.472;23630.587;-0.63207;-1.00556;4.43406;3
MAGN;4.474;23630.598;39.16200;-21.12685;-24.09529;3
ACCE;4.480;23630.597;-0.44053;-0.82361;3.36146;3
LIGH;4.489;23630.610;9294.0;3
ACCE;4.490;23630.607;-0.36392;-0.67995;2.66235;3
LIGH;4.493;23630.616;9294.0;3
ACCE;4.494;23630.616;-0.50757;-0.69911;2.30801;3
MAGN;4.497;23630.621;39.16200;-21.12685;-24.09529;3
LIGH;4.499;23630.623;9294.0;3
ACCE;4.506;23630.626;-0.65122;-0.49799;2.19309;3
LIGH;4.507;23630.631;9294.0;3
LIGH;4.512;23630.636;7363.0;3
ACCE;4.515;23630.636;-0.66080;-0.34477;1.96325;3
MAGN;4.517;23630.640;39.16200;-21.12685;-24.09529;3
LIGH;4.521;23630.646;13005.0;3
ACCE;4.523;23630.646;-0.55545;-0.33519;1.39821;3
LIGH;4.532;23630.656;13005.0;3
ACCE;4.533;23630.656;-0.51715;-0.32561;0.46926;3
MAGN;4.536;23630.659;37.12293;-31.36633;-9.78778;3
LIGH;4.541;23630.665;13005.0;3
ACCE;4.543;23630.666;-0.38307;-0.46926;-0.05746;3
LIGH;4.551;23630.675;13005.0;3
ACCE;4.553;23630.676;-0.35434;-0.52672;-0.37350;3
MAGN;4.556;23630.680;37.12293;-31.36633;-9.78778;3
LIGH;4.560;23630.685;13005.0;3
ACCE;4.563;23630.686;-0.32561;-0.89064;-1.28329;3
LIGH;4.570;23630.695;13005.0;3
ACCE;4.574;23630.697;-0.22984;-1.14922;-0.99599;3
MAGN;4.575;23630.699;37.12293;-31.36633;-9.78778;3
LIGH;4.580;23630.705;15929.0;3
ACCE;4.583;23630.706;-0.15323;-1.50356;-0.71826;3
LIGH;4.590;23630.715;15929.0;3
ACCE;4.593;23630.716;-0.04788;-1.92494;-0.96726;3
MAGN;4.594;23630.719;35.94080;-34.36165;5.17495;3
LIGH;4.600;23630.725;15929.0;3
SOUN;4.602;364.45;0.01112;54.90
ACCE;4.604;23630.726;0.43096;-2.97839;-2.24097;3
LIGH;4.610;23630.735;15929.0;3
ACCE;4.613;23630.736;0.67995;-3.32315;-2.84431;3
MAGN;4.614;23630.739;35.94080;-34.36165;5.17495;3
LIGH;4.620;23630.745;15929.0;3
ACCE;4.623;23630.746;1.07260;-3.58173;-3.59130;3
LIGH;4.630;23630.755;15929.0;3
ACCE;4.634;23630.756;1.39821;-4.40533;-4.59687;3
MAGN;4.634;23630.759;35.94080;-34.36165;5.17495;3
LIGH;4.640;23630.765;14438.0;3
ACCE;4.645;23630.766;1.35033;-4.55856;-4.98952;3
LIGH;4.650;23630.775;14438.0;3
ACCE;4.654;23630.776;1.22583;-4.86502;-5.25767;3
MAGN;4.654;23630.779;33.95465;-31.01968;18.00000;3
LIGH;4.660;23630.785;14438.0;3
ACCE;4.665;23630.786;0.81403;-5.46836;-5.64074;3
LIGH;4.670;23630.795;14438.0;3
ACCE;4.674;23630.796;1.00556;-6.11000;-5.38217;3
MAGN;4.675;23630.799;33.95465;-31.01968;18.00000;3
LIGH;4.680;23630.805;14438.0;3
ACCE;4.685;23630.806;1.42694;-6.75165;-5.84185;3
LIGH;4.690;23630.815;14438.0;3
ACCE;4.694;23630.816;2.46124;-7.42203;-5.88016;3
MAGN;4.695;23630.819;33.95465;-31.01968;18.00000;3
LIGH;4.700;23630.825;9386.0;3
ACCE;4.705;23630.826;3.33273;-7.75721;-5.77481;3
LIGH;4.710;23630.835;9386.0;3
ACCE;4.714;23630.836;4.68306;-8.13071;-5.52582;3
MAGN;4.715;23630.839;28.77752;-22.48688;28.96200;3
LIGH;4.720;23630.845;9386.0;3
ACCE;4.725;23630.846;5.12359;-8.47547;-5.90889;3
LIGH;4.730;23630.855;9386.0;3
ACCE;4.734;23630.856;5.05655;-8.70532;-6.51223;3
MAGN;4.735;23630.859;28.77752;-22.48688;28.96200;3
LIGH;4.740;23630.865;9386.0;3
ACCE;4.745;23630.866;4.84586;-8.78193;-7.07726;3
LIGH;4.753;23630.875;9386.0;3
ACCE;4.755;23630.877;4.71179;-8.74362;-6.67503;3
MAGN;4.756;23630.879;28.77752;-22.48688;28.96200;3
LIGH;4.760;23630.885;5964.0;3
ACCE;4.765;23630.886;4.50110;-8.76278;-6.70376;3
LIGH;4.770;23630.895;5964.0;3
ACCE;4.773;23630.896;4.57771;-8.94474;-6.24408;3
MAGN;4.775;23630.899;21.36614;-10.77055;35.56921;3
LIGH;4.780;23630.905;5964.0;3
ACCE;4.783;23630.906;4.57771;-8.93516;-5.57370;3
LIGH;4.790;23630.915;5964.0;3
ACCE;4.794;23630.916;4.98952;-9.85453;-4.52983;3
MAGN;4.795;23630.919;21.36614;-10.77055;35.56921;3
LIGH;4.800;23630.925;5964.0;3
ACCE;4.805;23630.926;5.30555;-10.28549;-4.50110;3
LIGH;4.810;23630.935;5964.0;3
ACCE;4.814;23630.936;5.66947;-10.66856;-4.66391;3
MAGN;4.815;23630.939;21.36614;-10.77055;35.56921;3
LIGH;4.820;23630.945;6092.0;3
ACCE;4.825;23630.946;6.50265;-11.14740;-5.14275;3
LIGH;4.830;23630.954;5074.0;3
ACCE;4.833;23630.956;8.84897;-10.33337;-5.89931;3
MAGN;4.834;23630.959;12.48548;2.00862;38.22456;3
LIGH;4.840;23630.964;5074.0;3
ACCE;4.845;23630.966;9.83538;-9.90242;-6.78038;3
LIGH;4.850;23630.974;5074.0;3
ACCE;4.853;23630.976;10.79306;-9.72046;-7.69018;3
MAGN;4.854;23630.979;12.48548;2.00862;38.22456;3
LIGH;4.860;23630.984;5074.0;3
ACCE;4.865;23630.986;11.37725;-9.27035;-8.45632;3
LIGH;4.870;23630.994;5074.0;3
ACCE;4.874;23630.996;12.69885;-8.69574;-9.16500;3
MAGN;4.875;23630.999;12.48548;2.00862;38.22456;3
LIGH;4.880;23631.005;5074.0;3
ACCE;4.886;23631.006;13.14896;-8.47547;-9.12670;3
LIGH;4.890;23631.015;8531.0;3
ACCE;4.894;23631.016;13.45541;-8.05409;-8.66701;3
MAGN;4.895;23631.019;1.70200;13.34682;37.80120;3
LIGH;4.900;23631.025;8531.0;3
ACCE;4.906;23631.026;13.71399;-7.92002;-8.23605;3
LIGH;4.910;23631.035;8531.0;3
ACCE;4.914;23631.036;13.92468;-7.97748;-7.31668;3
MAGN;4.915;23631.039;1.70200;13.34682;37.80120;3
LIGH;4.920;23631.045;8531.0;3
ACCE;4.926;23631.046;13.68526;-7.69018;-7.24007;3
LIGH;4.930;23631.055;8531.0;3
ACCE;4.933;23631.056;13.64695;-7.38372;-6.88572;3
MAGN;4.934;23631.059;1.70200;13.34682;37.80120;3
LIGH;4.940;23631.065;8531.0;3
ACCE;4.943;23631.066;14.33648;-6.37815;-5.89931;3
LIGH;4.950;23631.075;7571.0;3
ACCE;4.953;23631.076;14.88236;-5.89931;-5.17148;3
MAGN;4.954;23631.079;-14.66564;18.07140;35.22276;3
LIGH;4.960;23631.085;7571.0;3
ACCE;4.966;23631.086;15.50485;-5.35344;-4.50110;3
LIGH;4.970;23631.095;7571.0;3
ACCE;4.973;23631.096;16.32845;-4.92248;-3.41892;3
MAGN;4.974;23631.099;-14.66564;18.07140;35.22276;3
LIGH;4.980;23631.105;7571.0;3
ACCE;4.983;23631.106;17.41063;-4.29999;-2.21224;3
LIGH;4.990;23631.115;7571.0;3
ACCE;4.994;23631.116;17.73625;-4.29041;-1.48441;3
MAGN;4.995;23631.119;-14.66564;18.07140;35.22276;3
LIGH;5.000;23631.125;7571.0;3
ACCE;5.006;23631.126;17.86074;-4.08930;-0.66080;3
LIGH;5.010;23631.135;6843.0;3
ACCE;5.014;23631.136;17.69794;-4.08930;0.96726;3
MAGN;5.015;23631.139;-30.10355;16.68710;30.44556;3
LIGH;5.021;23631.145;6843.0;3
ACCE;5.026;23631.146;17.49683;-3.94564;1.46525;3
LIGH;5.032;23631.156;6843.0;3
ACCE;5.040;23631.157;16.77857;-3.62961;1.87705;3
MAGN;5.041;23631.165;-30.10355;16.68710;30.44556;3
ACCE;5.046;23631.166;16.77857;-3.62961;1.87705;3
LIGH;5.047;23631.172;6843.0;3
LIGH;5.050;23631.175;6843.0;3
ACCE;5.054;23631.176;15.55273;-3.79242;2.44209;3
MAGN;5.055;23631.179;-30.10355;16.68710;30.44556;3
LIGH;5.060;23631.185;6843.0;3
ACCE;5.066;23631.186;14.94940;-3.39977;2.83473;3
LIGH;5.070;23631.195;5433.0;3
ACCE;5.074;23631.196;14.16410;-3.18908;3.20823;3
MAGN;5.075;23631.199;-42.95288;7.36655;28.55352;3
LIGH;5.080;23631.205;5433.0;3
ACCE;5.086;23631.206;13.35007;-3.55300;3.69665;3
LIGH;5.090;23631.215;5433.0;3
ACCE;5.093;23631.216;12.83292;-3.13162;4.46279;3
MAGN;5.094;23631.219;-42.95288;7.36655;28.55352;3
LIGH;5.100;23631.225;5433.0;3
ACCE;5.103;23631.226;12.13381;-2.41336;6.07170;3
LIGH;5.110;23631.235;5433.0;3
ACCE;5.114;23631.236;11.91355;-1.95367;6.83784;3
MAGN;5.115;23631.239;-42.95288;7.36655;28.55352;3
LIGH;5.120;23631.245;5433.0;3
ACCE;5.126;23631.246;11.55921;-1.76213;7.73806;3
LIGH;5.130;23631.255;7340.0;3
ACCE;5.133;23631.256;11.04206;-1.83875;9.54808;3
MAGN;5.134;23631.259;-48.99544;-5.60304;19.49647;3
LIGH;5.141;23631.266;7340.0;3
ACCE;5.147;23631.266;10.71645;-1.62806;10.22803;3
ACCE;5.159;23631.276;10.15141;-1.51314;11.08994;3
LIGH;5.164;23631.284;7340.0;3
MAGN;5.164;23631.284;-48.99544;-5.60304;19.49647;3
GNSS;5.165;1490631295.000;40.313357;-3.483193;596.000;0.000;3.0;0.0;26;16
ACCE;5.168;23631.286;9.59596;-1.10133;11.72201;3
LIGH;5.170;23631.293;7340.0;3
GNSS;5.171;1490631295.000;40.313357;-3.483193;596.000;0.000;3.0;0.0;26;16
SOUN;5.174;613.62;0.01873;59.43
ACCE;5.179;23631.297;8.94474;-0.86191;12.75631;3
LIGH;5.180;23631.301;7340.0;3
MAGN;5.181;23631.302;-48.99544;-5.60304;19.49647;3
ACCE;5.186;23631.306;8.37013;-0.39265;13.01488;3
LIGH;5.187;23631.312;7340.0;3
LIGH;5.191;23631.316;7456.0;3
ACCE;5.193;23631.316;7.75721;-0.19154;13.38838;3
MAGN;5.195;23631.320;-45.54504;-19.83915;7.54160;3
LIGH;5.201;23631.325;7444.0;3
ACCE;5.203;23631.327;7.32626;0.07661;13.40753;3
LIGH;5.211;23631.335;7444.0;3
ACCE;5.214;23631.336;6.31112;0.21069;13.19684;3
MAGN;5.215;23631.339;-45.54504;-19.83915;7.54160;3
LIGH;5.220;23631.345;7444.0;3
ACCE;5.226;23631.346;6.06212;0.56503;13.39795;3
LIGH;5.230;23631.355;7444.0;3
ACCE;5.233;23631.356;5.61201;0.81403;13.54160;3
MAGN;5.234;23631.359;-45.54504;-19.83915;7.54160;3
LIGH;5.240;23631.365;7444.0;3
ACCE;5.246;23631.366;5.10444;0.77572;13.56076;3
LIGH;5.250;23631.375;7444.0;3
ACCE;5.254;23631.376;4.30956;1.35991;13.69483;3
MAGN;5.254;23631.379;-34.87939;-29.74325;-2.12276;3
LIGH;5.260;23631.385;9409.0;3
ACCE;5.263;23631.386;3.91691;1.61848;13.59907;3
LIGH;5.270;23631.395;9409.0;3
ACCE;5.273;23631.396;3.66792;2.02071;13.59907;3
MAGN;5.274;23631.399;-34.87939;-29.74325;-2.12276;3
LIGH;5.280;23631.405;9409.0;3
ACCE;5.283;23631.406;3.51469;2.35589;13.46499;3
LIGH;5.290;23631.415;9409.0;3
ACCE;5.297;23631.416;3.22738;3.29442;12.90954;3
MAGN;5.297;23631.421;-34.87939;-29.74325;-2.12276;3
LIGH;5.300;23631.425;9409.0;3
ACCE;5.303;23631.426;2.89220;3.35188;12.32535;3
LIGH;5.310;23631.435;9409.0;3
ACCE;5.316;23631.436;2.17394;3.08373;11.97101;3
MAGN;5.317;23631.442;-20.02003;-36.99482;-8.26098;3
LIGH;5.320;23631.445;27940.0;3
ACCE;5.323;23631.446;1.74298;4.00311;11.51132;3
LIGH;5.330;23631.455;27940.0;3
ACCE;5.336;23631.456;1.45567;3.57215;11.32936;3
MAGN;5.337;23631.462;-20.02003;-36.99482;-8.26098;3
LIGH;5.340;23631.465;27940.0;3
ACCE;5.343;23631.466;1.21625;3.23696;10.78348;3
LIGH;5.350;23631.475;27940.0;3
ACCE;5.357;23631.476;0.90022;3.28484;9.69173;3
MAGN;5.357;23631.481;-20.02003;-36.99482;-8.26098;3
LIGH;5.360;23631.485;27940.0;3
ACCE;5.363;23631.486;0.58419;2.92093;9.02135;3
LIGH;5.370;23631.495;27940.0;3
ACCE;5.377;23631.496;0.33519;2.87304;8.63828;3
MAGN;5.378;23631.501;-4.42167;-41.94543;-8.91477;3
LIGH;5.380;23631.505;66967.0;3
ACCE;5.383;23631.506;0.04788;2.51870;8.37971;3
LIGH;5.390;23631.515;66967.0;3
ACCE;5.396;23631.516;-0.18196;2.08774;8.22648;3
MAGN;5.397;23631.522;-4.42167;-41.94543;-8.91477;3
LIGH;5.400;23631.525;66967.0;3
ACCE;5.403;23631.526;-0.64165;1.48441;7.60398;3
LIGH;5.410;23631.535;66967.0;3
ACCE;5.417;23631.536;-0.90980;1.27372;7.00065;3
MAGN;5.419;23631.542;-4.42167;-41.94543;-8.91477;3
LIGH;5.420;23631.545;66967.0;3
ACCE;5.423;23631.546;-1.18752;1.12049;6.55054;3
LIGH;5.430;23631.555;66967.0;3
ACCE;5.433;23631.556;-1.16837;1.13006;6.40688;3
MAGN;5.435;23631.559;8.83660;-44.62368;-3.63198;3
LIGH;5.440;23631.565;99427.0;3
ACCE;5.443;23631.566;-0.83318;0.88107;5.94720;3
LIGH;5.450;23631.575;99427.0;3
ACCE;5.457;23631.576;-0.69911;0.44053;5.45878;3
MAGN;5.457;23631.582;8.83660;-44.62368;-3.63198;3
LIGH;5.460;23631.585;99427.0;3
ACCE;5.463;23631.586;-0.80445;0.22027;4.95121;3
LIGH;5.470;23631.595;99427.0;3
ACCE;5.476;23631.596;-0.98641;-0.06704;4.53941;3
MAGN;5.478;23631.603;8.83660;-44.62368;-3.63198;3
LIGH;5.481;23631.606;99427.0;3
ACCE;5.483;23631.606;-1.34075;-0.58419;4.36702;3
LIGH;5.490;23631.615;99427.0;3
ACCE;5.497;23631.616;-1.70467;-0.80445;4.08930;3
MAGN;5.497;23631.622;19.67170;-46.02658;3.86199;3
LIGH;5.500;23631.625;76908.0;3
ACCE;5.503;23631.626;-2.21224;-0.86191;3.89776;3
LIGH;5.510;23631.635;76908.0;3
ACCE;5.517;23631.636;-3.02627;-0.54588;3.95522;3
MAGN;5.518;23631.642;19.67170;-46.02658;3.86199;3
LIGH;5.520;23631.645;76908.0;3
ACCE;5.523;23631.646;-3.14119;-0.38307;3.98395;3
LIGH;5.530;23631.655;76908.0;3
ACCE;5.536;23631.656;-3.16035;-0.30646;4.28083;3
MAGN;5.537;23631.662;19.67170;-46.02658;3.86199;3
LIGH;5.540;23631.665;76908.0;3
ACCE;5.543;23631.666;-3.06458;-0.40223;4.56814;3
LIGH;5.550;23631.675;76908.0;3
ACCE;5.556;23631.676;-3.24654;-0.88107;4.60644;3
MAGN;5.557;23631.682;27.99209;-44.59005;11.00775;3
LIGH;5.560;23631.685;85301.0;3
ACCE;5.563;23631.686;-3.43807;-1.00556;4.39575;3
LIGH;5.570;23631.695;46945.0;3
ACCE;5.576;23631.696;-3.83072;-1.24498;4.17549;3
MAGN;5.577;23631.702;27.99209;-44.59005;11.00775;3
LIGH;5.581;23631.705;46945.0;3
ACCE;5.583;23631.706;-4.31914;-1.37906;4.11803;3
LIGH;5.590;23631.715;46945.0;3
ACCE;5.593;23631.716;-5.23851;-1.52271;4.48195;3
MAGN;5.595;23631.719;27.99209;-44.59005;11.00775;3
SOUN;5.596;610.60;0.01863;59.39
LIGH;5.600;23631.725;46945.0;3
ACCE;5.603;23631.726;-5.42047;-1.58975;4.58729;3
LIGH;5.610;23631.735;46945.0;3
ACCE;5.617;23631.736;-5.52582;-1.96325;5.54497;3
MAGN;5.617;23631.742;34.94952;-40.54391;15.89569;3
LIGH;5.620;23631.745;46945.0;3
ACCE;5.623;23631.746;-5.52582;-1.96325;5.54497;3
LIGH;5.630;23631.755;44482.0;3
ACCE;5.636;23631.756;-5.78439;-2.52828;6.42604;3
MAGN;5.637;23631.762;34.94952;-40.54391;15.89569;3
LIGH;5.640;23631.765;44482.0;3
ACCE;5.643;23631.766;-5.92804;-2.95923;6.56011;3
LIGH;5.650;23631.775;44482.0;3
ACCE;5.657;23631.776;-6.56011;-3.55300;6.94318;3
MAGN;5.658;23631.782;34.94952;-40.54391;15.89569;3
LIGH;5.662;23631.786;44482.0;3
ACCE;5.663;23631.786;-6.56011;-3.55300;6.94318;3
LIGH;5.670;23631.795;44482.0;3
ACCE;5.677;23631.796;-8.20732;-3.74453;7.17303;3
MAGN;5.677;23631.801;42.29835;-33.04715;16.67280;3
LIGH;5.680;23631.805;44482.0;3
ACCE;5.683;23631.806;-8.94474;-3.97437;7.24007;3
LIGH;5.690;23631.815;10299.0;3
ACCE;5.697;23631.816;-9.74919;-4.44364;7.78594;3
MAGN;5.697;23631.822;42.29835;-33.04715;16.67280;3
LIGH;5.700;23631.825;10299.0;3
ACCE;5.703;23631.826;-9.74919;-4.44364;7.78594;3
LIGH;5.710;23631.835;10299.0;3
ACCE;5.716;23631.836;-9.62469;-5.18105;8.50420;3
MAGN;5.717;23631.842;42.29835;-33.04715;16.67280;3
LIGH;5.720;23631.845;10299.0;3
ACCE;5.723;23631.846;-9.82580;-5.32470;8.71489;3
LIGH;5.730;23631.855;10299.0;3
ACCE;5.737;23631.856;-10.81221;-5.96635;9.12670;3
MAGN;5.737;23631.862;46.72705;-23.92878;14.30002;3
LIGH;5.740;23631.865;10299.0;3
ACCE;5.743;23631.866;-11.48259;-6.23450;9.07881;3
LIGH;5.750;23631.875;14704.0;3
ACCE;5.753;23631.876;-12.21043;-6.45477;9.31823;3
MAGN;5.755;23631.879;46.72705;-23.92878;14.30002;3
LIGH;5.760;23631.885;14704.0;3
ACCE;5.763;23631.886;-12.92869;-6.57927;9.73961;3
LIGH;5.770;23631.895;14704.0;3
ACCE;5.776;23631.896;-13.62780;-6.66546;10.07480;3
MAGN;5.777;23631.902;46.72705;-23.92878;14.30002;3
LIGH;5.780;23631.905;14704.0;3
ACCE;5.783;23631.906;-14.34606;-6.62715;10.23761;3
LIGH;5.790;23631.915;14704.0;3
ACCE;5.797;23631.916;-14.28860;-6.56011;10.49618;3
MAGN;5.798;23631.922;51.05236;-14.11349;9.07019;3
LIGH;5.800;23631.925;14704.0;3
ACCE;5.803;23631.926;-13.78102;-6.53138;10.63026;3
LIGH;5.810;23631.935;13872.0;3
ACCE;5.817;23631.936;-12.50731;-6.44519;11.41555;3
MAGN;5.818;23631.942;51.05236;-14.11349;9.07019;3
LIGH;5.820;23631.945;13872.0;3
ACCE;5.823;23631.946;-11.89439;-6.27281;11.65497;3
LIGH;5.830;23631.955;13872.0;3
ACCE;5.836;23631.956;-11.31979;-6.05254;11.83693;3
MAGN;5.837;23631.962;51.05236;-14.11349;9.07019;3
LIGH;5.840;23631.965;13872.0;3
ACCE;5.843;23631.966;-10.93671;-5.78439;11.71243;3
LIGH;5.850;23631.975;13872.0;3
ACCE;5.856;23631.976;-10.72602;-5.32470;11.59751;3
MAGN;5.857;23631.982;54.68525;-7.22579;-1.26989;3
LIGH;5.860;23631.985;13872.0;3
ACCE;5.863;23631.986;-9.76834;-4.89375;11.68370;3
LIGH;5.870;23631.995;16993.0;3
ACCE;5.876;23631.996;-9.62469;-4.76925;12.06678;3
MAGN;5.877;23632.002;54.68525;-7.22579;-1.26989;3
LIGH;5.880;23632.005;10427.0;3
ACCE;5.883;23632.006;-9.76834;-4.71179;12.67012;3
LIGH;5.890;23632.015;10427.0;3
ACCE;5.897;23632.016;-10.17057;-4.71179;15.26543;3
MAGN;5.898;23632.022;54.68525;-7.22579;-1.26989;3
LIGH;5.900;23632.025;10427.0;3
ACCE;5.903;23632.026;-10.34295;-4.49152;16.61576;3
LIGH;5.911;23632.036;10427.0;3
ACCE;5.914;23632.036;-10.22803;-4.57771;17.65963;3
MAGN;5.915;23632.039;54.16696;-4.59840;-12.86355;3
LIGH;5.920;23632.045;10427.0;3
ACCE;5.923;23632.046;-9.87369;-4.64475;18.11932;3
LIGH;5.930;23632.055;10427.0;3
ACCE;5.933;23632.056;-9.07881;-4.91290;17.74582;3
MAGN;5.934;23632.059;54.16696;-4.59840;-12.86355;3
LIGH;5.940;23632.065;6808.0;3
ACCE;5.946;23632.066;-8.66701;-4.84586;16.97968;3
LIGH;5.950;23632.075;6808.0;3
ACCE;5.954;23632.076;-8.14986;-4.54898;15.61977;3
MAGN;5.955;23632.079;54.16696;-4.59840;-12.86355;3
LIGH;5.960;23632.085;6808.0;3
ACCE;5.966;23632.086;-7.70933;-4.07014;13.60864;3
LIGH;5.970;23632.095;6808.0;3
ACCE;5.973;23632.096;-6.99107;-2.50912;9.91199;3
MAGN;5.974;23632.099;48.95736;-7.70097;-22.83254;3
LIGH;5.980;23632.105;6808.0;3
ACCE;5.986;23632.106;-6.47392;-1.53229;8.19775;3
LIGH;5.990;23632.115;6808.0;3
ACCE;5.993;23632.116;-5.93762;-0.70868;6.67503;3
MAGN;5.994;23632.119;48.95736;-7.70097;-22.83254;3
LIGH;6.000;23632.125;6300.0;3
ACCE;6.006;23632.126;-5.24809;0.00958;5.38217;3
LIGH;6.010;23632.135;6300.0;3
ACCE;6.013;23632.136;-4.61602;1.37906;5.25767;3
MAGN;6.014;23632.139;48.95736;-7.70097;-22.83254;3
LIGH;6.021;23632.145;6300.0;3
ACCE;6.026;23632.146;-4.59687;1.79086;5.74608;3
LIGH;6.032;23632.156;6300.0;3
ACCE;6.038;23632.157;-4.44364;1.96325;5.98550;3
MAGN;6.040;23632.159;40.06506;-18.55672;-25.48644;3
LIGH;6.041;23632.165;6300.0;3
ACCE;6.046;23632.166;-4.27126;2.00155;5.98550;3
LIGH;6.051;23632.175;6300.0;3
ACCE;6.054;23632.176;-4.19464;1.78129;6.27281;3
MAGN;6.054;23632.179;40.06506;-18.55672;-25.48644;3
LIGH;6.061;23632.185;8704.0;3
ACCE;6.066;23632.186;-4.17549;1.81959;6.46434;3
LIGH;6.070;23632.195;8704.0;3
ACCE;6.074;23632.196;-4.34787;1.74298;6.42604;3
MAGN;6.075;23632.199;40.06506;-18.55672;-25.48644;3
LIGH;6.080;23632.205;8704.0;3
ACCE;6.083;23632.206;-4.29999;1.60890;5.71735;3
LIGH;6.090;23632.215;8704.0;3
ACCE;6.093;23632.216;-3.68707;1.49398;3.64876;3
MAGN;6.094;23632.219;33.75445;-30.86995;-20.32926;3
LIGH;6.100;23632.225;8704.0;3
ACCE;6.106;23632.226;-3.20823;1.62806;2.24097;3
LIGH;6.110;23632.235;8704.0;3
ACCE;6.114;23632.236;-2.69108;1.57060;0.88107;3
MAGN;6.115;23632.239;33.75445;-30.86995;-20.32926;3
LIGH;6.120;23632.245;11779.0;3
ACCE;6.126;23632.246;-1.75256;2.18351;-0.32561;3
LIGH;6.130;23632.255;11779.0;3
ACCE;6.133;23632.256;-1.21625;2.37505;-0.43096;3
MAGN;6.134;23632.259;33.75445;-30.86995;-20.32926;3
ACCE;6.149;23632.267;-0.96726;2.48039;-0.77572;3
LIGH;6.154;23632.273;11779.0;3
LIGH;6.155;23632.277;11779.0;3
ACCE;6.157;23632.276;-0.58419;2.41336;-1.19710;3
MAGN;6.160;23632.283;28.75947;-40.74943;-8.23864;3
SOUN;6.161;338.48;0.01033;54.26
LIGH;6.165;23632.286;11779.0;3
ACCE;6.165;23632.286;-0.14365;1.84832;-1.94409;3
GNSS;6.166;1490631296.000;40.313359;-3.483197;597.000;270.500;3.0;0.4;26;16
GNSS;6.169;1490631296.000;40.313359;-3.483197;597.000;270.500;3.0;0.4;26;16
LIGH;6.171;23632.296;11779.0;3
ACCE;6.175;23632.296;-0.04788;1.44610;-2.21224;3
MAGN;6.176;23632.299;28.75947;-40.74943;-8.23864;3
LIGH;6.181;23632.306;13941.0;3
ACCE;6.184;23632.306;-0.02873;1.12049;-2.40378;3
LIGH;6.193;23632.317;13941.0;3
ACCE;6.195;23632.316;-0.13408;-0.03831;-2.36547;3
MAGN;6.196;23632.320;28.75947;-40.74943;-8.23864;3
LIGH;6.202;23632.326;13941.0;3
ACCE;6.203;23632.326;-0.29688;-0.53630;-2.32716;3
LIGH;6.210;23632.335;13941.0;3
ACCE;6.214;23632.336;-0.44053;-1.01514;-2.09732;3
MAGN;6.215;23632.339;26.17133;-45.45206;5.85116;3
LIGH;6.220;23632.345;13941.0;3
ACCE;6.226;23632.346;-0.45011;-1.37906;-1.81959;3
LIGH;6.230;23632.355;13941.0;3
ACCE;6.234;23632.356;-0.22027;-2.92093;-2.48997;3
MAGN;6.235;23632.359;26.17133;-45.45206;5.85116;3
LIGH;6.240;23632.365;14322.0;3
ACCE;6.243;23632.366;0.03831;-3.62961;-3.38061;3
LIGH;6.250;23632.375;13224.0;3
ACCE;6.254;23632.376;0.19154;-3.92649;-3.82115;3
MAGN;6.255;23632.379;26.17133;-45.45206;5.85116;3
LIGH;6.260;23632.385;13224.0;3
ACCE;6.266;23632.386;0.29688;-4.27126;-4.39575;3
LIGH;6.272;23632.396;13224.0;3
ACCE;6.274;23632.396;0.63207;-4.73094;-5.40132;3
MAGN;6.275;23632.399;25.54604;-42.10728;19.43379;3
LIGH;6.280;23632.405;13224.0;3
ACCE;6.286;23632.406;0.67995;-5.00867;-6.30154;3
LIGH;6.290;23632.415;13224.0;3
ACCE;6.293;23632.416;0.70868;-5.36301;-6.89530;3
MAGN;6.294;23632.419;25.54604;-42.10728;19.43379;3
LIGH;6.300;23632.425;13224.0;3
ACCE;6.306;23632.426;0.54588;-5.54497;-7.34541;3
LIGH;6.310;23632.435;9363.0;3
ACCE;6.314;23632.436;0.21069;-5.46836;-7.54652;3
MAGN;6.314;23632.439;25.54604;-42.10728;19.43379;3
LIGH;6.320;23632.445;9363.0;3
ACCE;6.326;23632.446;0.21069;-5.60243;-8.07325;3
LIGH;6.330;23632.455;9363.0;3
ACCE;6.334;23632.456;0.28730;-5.66947;-8.43717;3
MAGN;6.335;23632.459;26.72192;-33.05220;29.33618;3
LIGH;6.340;23632.465;9363.0;3
ACCE;6.346;23632.466;0.65122;-5.71735;-8.82982;3
LIGH;6.350;23632.475;9363.0;3
ACCE;6.354;23632.476;1.39821;-5.82270;-8.58082;3
MAGN;6.355;23632.479;26.72192;-33.05220;29.33618;3
LIGH;6.360;23632.485;9363.0;3
ACCE;6.366;23632.486;1.61848;-6.00466;-8.47547;3
LIGH;6.370;23632.495;6369.0;3
ACCE;6.374;23632.496;1.62806;-6.24408;-8.35098;3
MAGN;6.375;23632.499;26.72192;-33.05220;29.33618;3
LIGH;6.380;23632.505;6369.0;3
ACCE;6.386;23632.506;1.47483;-6.57927;-8.72447;3
LIGH;6.390;23632.515;6369.0;3
ACCE;6.393;23632.516;0.74699;-6.69419;-9.45231;3
MAGN;6.394;23632.519;25.41347;-22.89474;35.82301;3
LIGH;6.400;23632.525;6369.0;3
ACCE;6.403;23632.526;0.47884;-6.64630;-9.96946;3
LIGH;6.410;23632.535;6369.0;3
ACCE;6.414;23632.536;0.48842;-6.63673;-10.32380;3
MAGN;6.415;23632.539;25.41347;-22.89474;35.82301;3
LIGH;6.420;23632.545;6369.0;3
ACCE;6.426;23632.546;0.62249;-6.33985;-10.59195;3
LIGH;6.430;23632.555;5386.0;3
ACCE;6.433;23632.556;1.18752;-5.88016;-10.83137;3
MAGN;6.434;23632.559;25.41347;-22.89474;35.82301;3
LIGH;6.440;23632.565;5386.0;3
ACCE;6.446;23632.566;1.55144;-5.59285;-11.02290;3
LIGH;6.450;23632.575;5386.0;3
ACCE;6.453;23632.576;1.96325;-5.48751;-11.29106;3
MAGN;6.454;23632.579;21.27033;-14.02067;40.02691;3
LIGH;6.460;23632.585;5386.0;3
ACCE;6.466;23632.587;2.43251;-5.55455;-12.60308;3
LIGH;6.470;23632.595;5386.0;3
ACCE;6.474;23632.596;2.77727;-5.28640;-13.07234;3
MAGN;6.475;23632.599;21.27033;-14.02067;40.02691;3
LIGH;6.481;23632.605;5386.0;3
ACCE;6.486;23632.606;3.37104;-5.14275;-13.75229;3
LIGH;6.490;23632.615;5282.0;3
ACCE;6.493;23632.616;3.93607;-5.06613;-14.25987;3
MAGN;6.494;23632.619;21.27033;-14.02067;40.02691;3
LIGH;6.500;23632.625;5282.0;3
ACCE;6.506;23632.626;4.27126;-4.75010;-15.07389;3
LIGH;6.510;23632.635;5282.0;3
ACCE;6.514;23632.636;4.46279;-4.44364;-14.97813;3
MAGN;6.515;23632.639;13.56112;-10.90082;44.19031;3
LIGH;6.520;23632.645;5282.0;3
ACCE;6.526;23632.646;4.73094;-4.17549;-14.89193;3
LIGH;6.530;23632.655;5282.0;3
ACCE;6.534;23632.656;5.14275;-3.80199;-14.35563;3
MAGN;6.535;23632.659;13.56112;-10.90082;44.19031;3
LIGH;6.540;23632.665;5282.0;3
ACCE;6.543;23632.666;5.88974;-2.64320;-12.90954;3
LIGH;6.550;23632.675;5895.0;3
ACCE;6.556;23632.676;6.56011;-1.98240;-12.15297;3
MAGN;6.557;23632.682;13.56112;-10.90082;44.19031;3
LIGH;6.560;23632.685;5895.0;3
ACCE;6.563;23632.686;7.25922;-1.43652;-11.60709;3
LIGH;6.570;23632.695;5895.0;3
ACCE;6.574;23632.696;9.50977;-0.16281;-9.85453;3
MAGN;6.575;23632.699;-1.29296;-17.46684;45.53603;3
LIGH;6.580;23632.705;5895.0;3
ACCE;6.583;23632.706;10.74518;0.45969;-9.10754;3
LIGH;6.590;23632.715;5895.0;3
ACCE;6.597;23632.716;11.93270;0.98641;-8.25521;3
MAGN;6.598;23632.722;-1.29296;-17.46684;45.53603;3
LIGH;6.600;23632.725;5895.0;3
ACCE;6.603;23632.726;12.98615;1.50356;-7.69975;3
LIGH;6.610;23632.735;5502.0;3
ACCE;6.617;23632.736;13.86722;2.27928;-6.57927;3
MAGN;6.617;23632.742;-1.29296;-17.46684;45.53603;3
LIGH;6.620;23632.745;5768.0;3
ACCE;6.623;23632.746;13.98214;2.64320;-6.05254;3
LIGH;6.630;23632.755;5768.0;3
ACCE;6.637;23632.756;13.72356;2.89220;-5.53539;3
MAGN;6.637;23632.762;-16.88466;-28.80804;38.33039;3
LIGH;6.640;23632.765;5768.0;3
ACCE;6.643;23632.766;13.15853;3.17950;-4.97994;3
LIGH;6.650;23632.775;5768.0;3
ACCE;6.657;23632.776;11.04206;3.20823;-1.22583;3
MAGN;6.658;23632.781;-16.88466;-28.80804;38.33039;3
LIGH;6.660;23632.785;5768.0;3
ACCE;6.663;23632.786;10.63983;3.80199;1.03430;3
LIGH;6.670;23632.795;5768.0;3
ACCE;6.677;23632.796;10.39084;4.11803;2.66235;3
MAGN;6.677;23632.801;-16.88466;-28.80804;38.33039;3
LIGH;6.680;23632.805;7271.0;3
ACCE;6.683;23632.806;10.72602;4.32872;4.08930;3
LIGH;6.690;23632.815;7271.0;3
ACCE;6.697;23632.816;11.71243;4.87459;5.69820;3
MAGN;6.698;23632.822;-25.29136;-39.02348;21.75535;3
SOUN;6.699;294.14;0.00898;53.04
LIGH;6.702;23632.825;7271.0;3
ACCE;6.703;23632.826;11.98059;5.17148;6.05254;3
LIGH;6.710;23632.835;7271.0;3
ACCE;6.716;23632.836;12.10508;5.10444;6.78038;3
MAGN;6.717;23632.842;-25.29136;-39.02348;21.75535;3
LIGH;6.720;23632.845;7271.0;3
ACCE;6.723;23632.846;12.10508;5.15232;7.69018;3
LIGH;6.730;23632.855;7271.0;3
ACCE;6.733;23632.856;11.53048;4.90333;9.43316;3
MAGN;6.735;23632.859;-25.29136;-39.02348;21.75535;3
LIGH;6.740;23632.865;8415.0;3
ACCE;6.743;23632.866;11.01333;4.73094;10.28549;3
LIGH;6.750;23632.875;8415.0;3
ACCE;6.758;23632.876;9.88326;4.49152;11.39640;3
MAGN;6.760;23632.884;-22.22404;-41.70145;5.33078;3
ACCE;6.764;23632.887;9.88326;4.49152;11.39640;3
LIGH;6.765;23632.889;8415.0;3
LIGH;6.770;23632.895;8415.0;3
ACCE;6.776;23632.896;9.19373;4.57771;11.27190;3
MAGN;6.777;23632.902;-22.22404;-41.70145;5.33078;3
LIGH;6.780;23632.905;8415.0;3
ACCE;6.783;23632.906;8.55209;4.32872;11.14740;3
LIGH;6.790;23632.915;8415.0;3
ACCE;6.796;23632.916;8.07325;4.22337;11.15698;3
MAGN;6.797;23632.922;-22.22404;-41.70145;5.33078;3
LIGH;6.800;23632.925;7097.0;3
ACCE;6.803;23632.926;7.51779;4.10845;10.71645;3
LIGH;6.810;23632.935;7097.0;3
ACCE;6.817;23632.936;7.03895;3.35188;10.22803;3
MAGN;6.817;23632.941;-10.30312;-41.09899;-7.37396;3
LIGH;6.820;23632.945;7097.0;3
ACCE;6.823;23632.946;6.56969;3.06458;9.89284;3
LIGH;6.830;23632.955;7097.0;3
ACCE;6.836;23632.956;5.68862;2.60489;9.83538;3
MAGN;6.837;23632.962;-10.30312;-41.09899;-7.37396;3
LIGH;6.840;23632.965;7097.0;3
ACCE;6.843;23632.966;4.62560;2.27928;9.66300;3
LIGH;6.850;23632.975;7097.0;3
ACCE;6.856;23632.976;3.32315;1.78129;9.21289;3
MAGN;6.857;23632.982;-10.30312;-41.09899;-7.37396;3
LIGH;6.860;23632.985;11964.0;3
ACCE;6.863;23632.986;2.94008;1.35991;8.69574;3
LIGH;6.870;23632.995;11964.0;3
ACCE;6.876;23632.996;2.77727;0.77572;8.55209;3
MAGN;6.877;23633.002;6.20405;-37.64328;-13.68284;3
LIGH;6.880;23633.005;11964.0;3
ACCE;6.883;23633.006;2.46124;0.77572;8.38928;3
LIGH;6.890;23633.015;11964.0;3
ACCE;6.894;23633.016;1.23541;-0.16281;8.36055;3
MAGN;6.895;23633.019;6.20405;-37.64328;-13.68284;3
LIGH;6.900;23633.025;11964.0;3
ACCE;6.903;23633.026;0.78530;-0.27773;7.82425;3
LIGH;6.910;23633.035;11964.0;3
ACCE;6.916;23633.036;-0.07661;-1.09176;7.04853;3
MAGN;6.917;23633.041;6.20405;-37.64328;-13.68284;3
LIGH;6.920;23633.045;0.0;3
ACCE;6.923;23633.046;-0.42138;-1.41737;6.65588;3
LIGH;6.930;23633.055;49997.0;3
ACCE;6.937;23633.056;-0.41180;-1.95367;7.02938;3
MAGN;6.938;23633.062;24.94668;-31.63405;-13.71579;3
LIGH;6.940;23633.065;49997.0;3
ACCE;6.943;23633.066;-0.37350;-2.18351;7.07726;3
LIGH;6.950;23633.075;49997.0;3
ACCE;6.956;23633.076;-0.39265;-2.44209;6.69419;3
MAGN;6.957;23633.082;24.94668;-31.63405;-13.71579;3
LIGH;6.960;23633.085;49997.0;3
ACCE;6.963;23633.086;-0.68953;-3.12204;5.68862;3
LIGH;6.970;23633.095;49997.0;3
ACCE;6.976;23633.096;-0.80445;-3.35188;4.97036;3
MAGN;6.977;23633.102;24.94668;-31.63405;-13.71579;3
LIGH;6.980;23633.105;49997.0;3
ACCE;6.983;23633.106;-0.86191;-3.64876;4.41491;3
LIGH;6.990;23633.115;71359.0;3
ACCE;6.996;23633.116;-0.76614;-3.82115;4.06057;3
MAGN;6.997;23633.122;38.71169;-26.81697;-9.19884;3
LIGH;7.000;23633.125;71359.0;3
ACCE;7.003;23633.126;-1.10133;-4.24253;3.62961;3
LIGH;7.010;23633.135;71359.0;3
ACCE;7.017;23633.136;-1.20668;-4.34787;3.70622;3
MAGN;7.017;23633.141;38.71169;-26.81697;-9.19884;3
LIGH;7.022;23633.145;71359.0;3
ACCE;7.023;23633.146;-1.27372;-4.45322;3.69665;3
LIGH;7.037;23633.157;71359.0;3
ACCE;7.039;23633.156;-1.26414;-4.58729;3.57215;3
MAGN;7.043;23633.167;38.71169;-26.81697;-9.19884;3
ACCE;7.045;23633.166;-1.47483;-4.24253;3.44765;3
LIGH;7.047;23633.172;57904.0;3
LIGH;7.052;23633.176;57904.0;3
ACCE;7.053;23633.176;-1.49398;-4.19464;3.10289;3
LIGH;7.062;23633.185;57904.0;3
ACCE;7.065;23633.186;-1.54187;-4.02226;2.96881;3
MAGN;7.066;23633.189;47.96728;-22.77546;-5.43004;3
ACCE;7.077;23633.197;-1.87705;-3.76368;2.64320;3
LIGH;7.080;23633.202;57904.0;3
ACCE;7.085;23633.206;-2.03028;-3.73495;2.75812;3
LIGH;7.086;23633.211;57904.0;3
MAGN;7.087;23633.211;47.96728;-22.77546;-5.43004;3
LIGH;7.099;23633.223;57904.0;3
ACCE;7.102;23633.217;-2.51870;-3.63919;2.94966;3
ACCE;7.106;23633.226;-2.88262;-3.48596;3.63919;3
MAGN;7.108;23633.232;47.96728;-22.77546;-5.43004;3
LIGH;7.112;23633.237;60955.0;3
ACCE;7.114;23633.236;-3.18908;-3.59130;4.31914;3
LIGH;7.120;23633.244;60955.0;3
ACCE;7.124;23633.246;-3.63919;-3.84988;5.22894;3
MAGN;7.126;23633.250;54.53144;-16.94392;-2.71412;3
LIGH;7.127;23633.251;60955.0;3
LIGH;7.134;23633.258;60955.0;3
ACCE;7.134;23633.256;-4.20422;-4.10845;6.13873;3
SOUN;7.140;331.82;0.01013;54.09
ACCE;7.145;23633.266;-4.94163;-4.49152;7.31668;3
MAGN;7.150;23633.270;54.53144;-16.94392;-2.71412;3
LIGH;7.156;23633.272;60955.0;3
LIGH;7.157;23633.276;60955.0;3
ACCE;7.157;23633.277;-7.06768;-5.24809;9.12670;3
GNSS;7.158;1490631297.000;40.313351;-3.483194;597.000;270.500;3.0;0.5;26;16
GNSS;7.161;1490631297.000;40.313351;-3.483194;597.000;270.500;3.0;0.5;26;16
LIGH;7.163;23633.286;60955.0;3
ACCE;7.164;23633.286;-7.86256;-5.43963;9.79707;3
MAGN;7.165;23633.289;54.53144;-16.94392;-2.71412;3
LIGH;7.171;23633.295;55349.0;3
ACCE;7.173;23633.296;-8.42759;-5.61201;10.19930;3
LIGH;7.183;23633.307;55349.0;3
ACCE;7.185;23633.307;-9.93115;-6.11000;11.54963;3
MAGN;7.186;23633.310;58.30548;-10.55231;-2.63407;3
LIGH;7.191;23633.315;55349.0;3
ACCE;7.193;23633.316;-10.71645;-6.30154;12.35408;3
LIGH;7.201;23633.325;55349.0;3
ACCE;7.204;23633.326;-11.28148;-6.58884;13.57034;3
MAGN;7.204;23633.329;58.30548;-10.55231;-2.63407;3
LIGH;7.210;23633.335;55349.0;3
ACCE;7.213;23633.336;-11.77947;-6.92403;14.76744;3
LIGH;7.220;23633.345;55349.0;3
ACCE;7.224;23633.346;-12.93827;-6.89530;17.16164;3
MAGN;7.224;23633.349;58.30548;-10.55231;-2.63407;3
LIGH;7.230;23633.355;60435.0;3
ACCE;7.233;23633.356;-13.28303;-6.76123;18.14805;3
LIGH;7.240;23633.365;60435.0;3
ACCE;7.245;23633.366;-13.38838;-6.66546;19.05785;3
MAGN;7.246;23633.371;60.47678;-1.80787;-7.89131;3
LIGH;7.250;23633.375;60435.0;3
ACCE;7.253;23633.376;-13.10107;-6.57927;19.59415;3
LIGH;7.260;23633.384;60435.0;3
ACCE;7.266;23633.386;-12.71800;-6.13873;19.61330;3
MAGN;7.267;23633.391;60.47678;-1.80787;-7.89131;3
LIGH;7.270;23633.395;60435.0;3
ACCE;7.274;23633.396;-12.59350;-5.94720;19.61330;3
LIGH;7.280;23633.405;60435.0;3
ACCE;7.286;23633.406;-12.58392;-5.65989;19.61330;3
MAGN;7.287;23633.412;60.47678;-1.80787;-7.89131;3
LIGH;7.290;23633.415;68284.0;3
ACCE;7.293;23633.416;-12.65096;-5.47793;19.61330;3
LIGH;7.300;23633.425;20692.0;3
ACCE;7.306;23633.426;-12.42112;-5.46836;19.61330;3
MAGN;7.307;23633.432;61.33363;4.46346;-16.33206;3
LIGH;7.310;23633.435;20692.0;3
ACCE;7.313;23633.436;-12.25831;-5.47793;19.61330;3
LIGH;7.320;23633.445;20692.0;3
ACCE;7.326;23633.446;-11.98059;-5.44920;19.61330;3
MAGN;7.327;23633.452;61.33363;4.46346;-16.33206;3
LIGH;7.330;23633.455;20692.0;3
ACCE;7.333;23633.456;-11.69328;-5.47793;19.61330;3
LIGH;7.340;23633.465;20692.0;3
ACCE;7.346;23633.466;-11.53048;-4.71179;19.61330;3
MAGN;7.347;23633.472;61.33363;4.46346;-16.33206;3
LIGH;7.350;23633.475;20692.0;3
ACCE;7.353;23633.476;-10.83137;-4.37660;19.17277;3
LIGH;7.360;23633.485;9386.0;3
ACCE;7.367;23633.486;-8.44674;-2.87304;15.62935;3
MAGN;7.367;23633.491;57.49804;2.91871;-28.46393;3
LIGH;7.370;23633.495;9386.0;3
ACCE;7.373;23633.496;-8.44674;-2.87304;15.62935;3
LIGH;7.380;23633.505;9386.0;3
ACCE;7.384;23633.506;-5.98550;-1.12049;12.70842;3
MAGN;7.385;23633.509;57.49804;2.91871;-28.46393;3
LIGH;7.390;23633.515;9386.0;3
ACCE;7.393;23633.516;-5.20021;-0.38307;12.00932;3
LIGH;7.400;23633.525;9386.0;3
ACCE;7.404;23633.526;-4.81713;0.16281;12.22958;3
MAGN;7.406;23633.531;57.49804;2.91871;-28.46393;3
LIGH;7.410;23633.535;9386.0;3
ACCE;7.413;23633.536;-4.75010;0.40223;12.80419;3
LIGH;7.420;23633.545;6681.0;3
ACCE;7.426;23633.546;-4.81713;0.15323;14.09706;3
MAGN;7.427;23633.552;48.12013;-8.49385;-35.30780;3
LIGH;7.430;23633.555;6681.0;3
ACCE;7.433;23633.556;-4.60644;-0.03831;14.05875;3
LIGH;7.440;23633.565;6681.0;3
ACCE;7.446;23633.566;-4.44364;-0.21069;13.36922;3
MAGN;7.447;23633.572;48.12013;-8.49385;-35.30780;3
LIGH;7.450;23633.575;6681.0;3
ACCE;7.453;23633.576;-4.34787;-0.54588;12.57435;3
LIGH;7.460;23633.585;6681.0;3
ACCE;7.467;23633.586;-4.38618;-0.49799;10.15141;3
MAGN;7.467;23633.592;48.12013;-8.49385;-35.30780;3
LIGH;7.470;23633.595;6681.0;3
ACCE;7.473;23633.596;-4.31914;-0.49799;8.65743;3
LIGH;7.480;23633.605;8982.0;3
ACCE;7.487;23633.607;-4.11803;-0.22027;5.71735;3
MAGN;7.488;23633.612;35.79224;-26.20981;-31.19556;3
LIGH;7.491;23633.615;8982.0;3
ACCE;7.493;23633.616;-3.72538;-0.14365;4.36702;3
LIGH;7.500;23633.625;8982.0;3
ACCE;7.506;23633.626;-3.24654;-0.20111;3.66792;3
MAGN;7.507;23633.632;35.79224;-26.20981;-31.19556;3
LIGH;7.510;23633.635;8982.0;3
ACCE;7.513;23633.636;-2.79643;-0.25857;2.94966;3
LIGH;7.520;23633.645;8982.0;3
ACCE;7.526;23633.646;-2.59531;-0.27773;2.26970;3
MAGN;7.527;23633.652;35.79224;-26.20981;-31.19556;3
LIGH;7.531;23633.655;8982.0;3
ACCE;7.533;23633.656;-2.18351;-0.24900;1.29287;3
LIGH;7.540;23633.665;12276.0;3
ACCE;7.543;23633.666;-1.96325;-0.42138;1.00556;3
MAGN;7.545;23633.669;23.57773;-42.93438;-15.02871;3
LIGH;7.550;23633.675;12276.0;3
ACCE;7.553;23633.676;-1.68552;-0.59376;0.46926;3
LIGH;7.561;23633.686;12276.0;3
ACCE;7.567;23633.686;-1.17795;-0.97683;-0.61292;3
MAGN;7.568;23633.692;23.57773;-42.93438;-15.02871;3
LIGH;7.570;23633.695;12276.0;3
ACCE;7.573;23633.696;-0.90980;-1.12049;-1.08218;3
LIGH;7.580;23633.705;12276.0;3
ACCE;7.587;23633.706;-0.89064;-1.17795;-1.48441;3
MAGN;7.588;23633.712;23.57773;-42.93438;-15.02871;3
LIGH;7.590;23633.715;12276.0;3
ACCE;7.593;23633.716;-1.17795;-1.24498;-1.71425;3
LIGH;7.600;23633.725;12866.0;3
ACCE;7.607;23633.726;-0.63207;-1.42694;-1.64721;3
MAGN;7.607;23633.732;12.86726;-51.02385;5.04642;3
LIGH;7.610;23633.735;12866.0;3
ACCE;7.613;23633.736;-0.36392;-1.69509;-1.92494;3
LIGH;7.620;23633.745;12866.0;3
ACCE;7.627;23633.746;-0.27773;-1.86748;-1.92494;3
MAGN;7.628;23633.752;12.86726;-51.02385;5.04642;3
LIGH;7.630;23633.755;12866.0;3
ACCE;7.633;23633.756;0.19154;-2.09732;-1.92494;3
LIGH;7.640;23633.765;12866.0;3
ACCE;7.647;23633.766;0.90022;-2.29843;-2.50912;3
MAGN;7.647;23633.772;12.86726;-51.02385;5.04642;3
LIGH;7.650;23633.775;12866.0;3
ACCE;7.653;23633.776;1.02472;-2.28886;-3.16992;3
LIGH;7.660;23633.785;14149.0;3
ACCE;7.667;23633.786;1.12049;-2.56658;-3.60088;3
MAGN;7.667;23633.792;5.40214;-49.11556;23.09415;3
LIGH;7.670;23633.795;10288.0;3
ACCE;7.673;23633.796;1.28329;-2.95923;-4.03184;3
LIGH;7.680;23633.805;10288.0;3
ACCE;7.687;23633.806;1.57060;-2.97839;-4.71179;3
MAGN;7.688;23633.812;5.40214;-49.11556;23.09415;3
LIGH;7.690;23633.815;10288.0;3
SOUN;7.691;190.17;0.00580;49.25
ACCE;7.693;23633.816;2.21224;-3.10289;-5.26724;3
LIGH;7.700;23633.825;10288.0;3
ACCE;7.704;23633.826;2.46124;-3.05500;-5.66947;3
MAGN;7.705;23633.829;5.40214;-49.11556;23.09415;3
LIGH;7.710;23633.835;10288.0;3
ACCE;7.713;23633.836;2.50912;-2.91135;-5.65032;3
LIGH;7.720;23633.845;10288.0;3
ACCE;7.726;23633.846;2.95923;-3.36146;-5.45878;3
MAGN;7.727;23633.852;1.44390;-40.07543;36.73278;3
LIGH;7.730;23633.855;7190.0;3
ACCE;7.733;23633.856;3.02627;-3.57215;-5.45878;3
LIGH;7.740;23633.865;7190.0;3
ACCE;7.747;23633.866;3.24654;-4.37660;-5.43005;3
MAGN;7.748;23633.872;1.44390;-40.07543;36.73278;3
LIGH;7.750;23633.875;7190.0;3
ACCE;7.753;23633.876;3.24654;-4.37660;-5.43005;3
LIGH;7.760;23633.885;7190.0;3
ACCE;7.767;23633.886;3.26569;-5.03740;-5.97593;3
MAGN;7.767;23633.892;1.44390;-40.07543;36.73278;3
LIGH;7.770;23633.895;7190.0;3
ACCE;7.773;23633.896;3.16992;-5.16190;-6.00466;3
LIGH;7.780;23633.905;7190.0;3
ACCE;7.786;23633.906;3.15077;-5.32470;-6.02381;3
MAGN;7.787;23633.912;-0.47783;-30.14801;45.77613;3
LIGH;7.790;23633.915;5733.0;3
ACCE;7.793;23633.916;3.02627;-5.44920;-6.06212;3
LIGH;7.800;23633.925;5733.0;3
ACCE;7.807;23633.926;3.25611;-5.83228;-5.98550;3
MAGN;7.807;23633.932;-0.47783;-30.14801;45.77613;3
LIGH;7.810;23633.935;5733.0;3
ACCE;7.813;23633.936;3.40934;-5.78439;-6.05254;3
LIGH;7.820;23633.945;5733.0;3
ACCE;7.823;23633.946;3.49553;-5.84185;-6.25365;3
MAGN;7.824;23633.949;-0.47783;-30.14801;45.77613;3
LIGH;7.830;23633.955;5733.0;3
ACCE;7.836;23633.960;3.82115;-5.98550;-6.70376;3
LIGH;7.842;23633.965;5733.0;3
ACCE;7.844;23633.966;4.01268;-6.12916;-6.92403;3
MAGN;7.845;23633.969;-1.74621;-18.48277;49.10306;3
LIGH;7.850;23633.975;5259.0;3
ACCE;7.856;23633.976;4.44364;-6.33985;-7.10599;3
LIGH;7.860;23633.985;5259.0;3
ACCE;7.864;23633.986;4.75010;-6.57927;-6.99107;3
MAGN;7.865;23633.989;-1.74621;-18.48277;49.10306;3
LIGH;7.870;23633.995;5259.0;3
ACCE;7.873;23633.996;4.96079;-7.18261;-7.28795;3
LIGH;7.880;23634.005;5259.0;3
ACCE;7.884;23634.006;5.07571;-7.38372;-7.43160;3
MAGN;7.885;23634.009;-1.74621;-18.48277;49.10306;3
LIGH;7.890;23634.015;5259.0;3
ACCE;7.896;23634.016;5.26724;-7.45076;-7.69018;3
LIGH;7.900;23634.025;5259.0;3
ACCE;7.903;23634.026;5.56412;-7.65187;-7.96790;3
MAGN;7.904;23634.029;-3.26550;-9.10982;49.46375;3
LIGH;7.913;23634.038;5479.0;3
ACCE;7.914;23634.037;6.23450;-7.75721;-8.79151;3
LIGH;7.920;23634.045;5479.0;3
ACCE;7.924;23634.046;6.34942;-7.78594;-9.27035;3
MAGN;7.925;23634.049;-3.26550;-9.10982;49.46375;3
ACCE;7.937;23634.056;6.54096;-7.64229;-10.16099;3
LIGH;7.941;23634.066;5479.0;3
ACCE;7.943;23634.066;6.54096;-7.64229;-10.16099;3
MAGN;7.949;23634.072;-3.26550;-9.10982;49.46375;3
LIGH;7.951;23634.075;5479.0;3
ACCE;7.956;23634.076;7.39329;-7.52737;-11.01333;3
LIGH;7.962;23634.086;5479.0;3
ACCE;7.965;23634.086;7.85298;-7.47949;-11.16656;3
MAGN;7.967;23634.092;-5.32360;-4.13127;48.59800;3
LIGH;7.969;23634.094;5202.0;3
ACCE;7.976;23634.096;8.24563;-7.70933;-11.39640;3
LIGH;7.977;23634.101;6034.0;3
LIGH;7.981;23634.105;6034.0;3
ACCE;7.983;23634.106;8.49463;-7.66145;-11.56878;3
MAGN;7.984;23634.109;-5.32360;-4.13127;48.59800;3
LIGH;7.990;23634.115;6034.0;3
ACCE;7.996;23634.116;8.97347;-7.73806;-11.84651;3
LIGH;8.001;23634.125;6034.0;3
ACCE;8.003;23634.126;9.20331;-7.64229;-11.74117;3
MAGN;8.004;23634.129;-5.32360;-4.13127;48.59800;3
LIGH;8.010;23634.135;6034.0;3
ACCE;8.016;23634.136;9.27993;-7.49864;-11.48259;3
LIGH;8.022;23634.146;6034.0;3
ACCE;8.024;23634.146;8.89685;-7.39329;-11.13783;3
MAGN;8.025;23634.149;-9.89292;-3.76598;48.81770;3
LIGH;8.032;23634.156;6034.0;3
ACCE;8.041;23634.156;8.77236;-7.24007;-11.12825;3
ACCE;8.044;23634.166;8.40844;-7.32626;-11.07079;3
MAGN;8.046;23634.170;-9.89292;-3.76598;48.81770;3
LIGH;8.047;23634.172;6184.0;3
LIGH;8.050;23634.175;6184.0;3
ACCE;8.056;23634.176;8.33182;-7.35499;-10.68772;3
LIGH;8.060;23634.185;6184.0;3
ACCE;8.063;23634.186;8.90643;-7.27837;-9.48104;3
MAGN;8.064;23634.189;-9.89292;-3.76598;48.81770;3
LIGH;8.070;23634.195;6184.0;3
ACCE;8.076;23634.196;9.78750;-7.08684;-8.79151;3
LIGH;8.080;23634.205;6184.0;3
ACCE;8.084;23634.206;10.61110;-6.57927;-7.83383;3
MAGN;8.085;23634.209;-17.50987;-11.00109;46.90678;3
LIGH;8.090;23634.215;6184.0;3
ACCE;8.096;23634.216;11.44428;-6.08127;-7.28795;3
LIGH;8.100;23634.225;5791.0;3
ACCE;8.104;23634.226;12.23916;-5.30555;-7.21134;3
MAGN;8.105;23634.229;-17.50987;-11.00109;46.90678;3
LIGH;8.110;23634.235;5791.0;3
ACCE;8.117;23634.236;12.23916;-4.78840;-7.49864;3
ACCE;8.125;23634.246;12.09551;-4.31914;-7.81467;3
MAGN;8.128;23634.252;-17.50987;-11.00109;46.90678;3
LIGH;8.130;23634.254;5791.0;3
SOUN;8.132;1267.22;0.03867;65.73
ACCE;8.136;23634.256;11.71243;-3.81157;-8.33182;3
LIGH;8.142;23634.261;5791.0;3
LIGH;8.144;23634.267;5791.0;3
ACCE;8.151;23634.266;10.97502;-3.35188;-9.27993;3
MAGN;8.153;23634.270;-23.92249;-23.19537;42.57465;3
LIGH;8.154;23634.277;5791.0;3
ACCE;8.155;23634.276;11.06121;-3.23696;-9.32781;3
GNSS;8.157;1490631298.000;40.313353;-3.483192;597.000;0.000;3.0;0.0;26;16
GNSS;8.161;1490631298.000;40.313353;-3.483192;597.000;0.000;3.0;0.0;26;16
ACCE;8.169;23634.286;11.80820;-2.84431;-8.67659;3
MAGN;8.171;23634.294;-23.92249;-23.19537;42.57465;3
LIGH;8.174;23634.295;6785.0;3
ACCE;8.175;23634.297;12.45943;-2.70066;-7.57525;3
LIGH;8.176;23634.300;6785.0;3
LIGH;8.180;23634.305;6785.0;3
ACCE;8.184;23634.306;13.08192;-2.04944;-6.17704;3
MAGN;8.185;23634.309;-23.92249;-23.19537;42.57465;3
WIFI;8.186;23634.241;test-CAR;00:0b:86:27:36:c2;-68
WIFI;8.186;23634.241;portal-csic;00:0b:86:27:36:c1;-67
WIFI;8.186;23634.241;eduroam;00:0b:86:27:36:c0;-67
WIFI;8.186;23634.241;test-CAR;00:0b:86:27:32:e2;-61
WIFI;8.186;23634.241;portal-csic;00:0b:86:27:32:e1;-61
WIFI;8.186;23634.241;eduroam;00:0b:86:27:32:e0;-60
WIFI;8.186;23634.241;;14:cc:20:b9:6d:d6;-87
WIFI;8.186;23634.241;test-CAR;00:0b:86:27:35:92;-84
WIFI;8.186;23634.241;eduroam;00:0b:86:27:35:90;-83
WIFI;8.186;23634.241;portal-csic;00:0b:86:27:35:91;-82
WIFI;8.186;23634.241;HP-Print-13-Officejet Pro 8610;fc:15:b4:ae:e7:13;-90
LIGH;8.201;23634.318;6785.0;3
ACCE;8.202;23634.318;13.42668;-1.37906;-5.05655;3
LIGH;8.203;23634.326;6785.0;3
ACCE;8.205;23634.326;13.66610;-0.64165;-4.28083;3
MAGN;8.206;23634.330;-28.21670;-35.26114;32.83225;3
LIGH;8.211;23634.335;6785.0;3
ACCE;8.215;23634.336;13.61822;0.04788;-4.08930;3
ACCE;8.223;23634.346;13.62780;1.10133;-4.10845;3
MAGN;8.225;23634.350;-28.21670;-35.26114;32.83225;3
LIGH;8.226;23634.350;11837.0;3
LIGH;8.230;23634.355;11837.0;3
ACCE;8.235;23634.356;13.61822;1.30245;-4.09887;3
LIGH;8.240;23634.365;11837.0;3
ACCE;8.244;23634.366;13.54160;1.33118;-3.78284;3
MAGN;8.245;23634.369;-28.21670;-35.26114;32.83225;3
LIGH;8.250;23634.375;11837.0;3
ACCE;8.255;23634.376;14.09706;1.51314;-3.13162;3
LIGH;8.260;23634.385;11837.0;3
ACCE;8.264;23634.386;14.21198;1.93451;-1.87705;3
MAGN;8.265;23634.389;-28.98422;-40.27705;19.22138;3
LIGH;8.270;23634.395;11837.0;3
ACCE;8.275;23634.396;13.59907;2.07817;-0.50757;3
LIGH;8.280;23634.405;16854.0;3
ACCE;8.284;23634.406;12.69885;2.54743;1.21625;3
MAGN;8.284;23634.409;-28.98422;-40.27705;19.22138;3
LIGH;8.290;23634.414;16854.0;3
ACCE;8.295;23634.416;11.70286;3.26569;1.83875;3
LIGH;8.300;23634.425;16854.0;3
ACCE;8.303;23634.426;11.13783;3.73495;1.86748;3
MAGN;8.304;23634.429;-28.98422;-40.27705;19.22138;3
LIGH;8.310;23634.435;16854.0;3
ACCE;8.315;23634.436;10.90798;3.85945;1.65679;3
LIGH;8.320;23634.445;16854.0;3
ACCE;8.324;23634.446;11.25275;3.91691;1.80044;3
MAGN;8.325;23634.449;-23.14920;-41.74534;3.96225;3
LIGH;8.330;23634.455;16854.0;3
ACCE;8.336;23634.456;11.01333;3.92649;2.49955;3
LIGH;8.340;23634.465;17178.0;3
ACCE;8.344;23634.466;10.63026;3.88818;3.45723;3
MAGN;8.345;23634.469;-23.14920;-41.74534;3.96225;3
LIGH;8.350;23634.475;15259.0;3
ACCE;8.353;23634.476;9.86411;3.58173;4.10845;3
LIGH;8.360;23634.485;15259.0;3
ACCE;8.364;23634.486;8.92558;3.35188;4.27126;3
MAGN;8.365;23634.489;-23.14920;-41.74534;3.96225;3
LIGH;8.370;23634.495;15259.0;3
ACCE;8.376;23634.496;8.12113;2.93050;4.16591;3
LIGH;8.380;23634.505;15259.0;3
ACCE;8.383;23634.506;6.92403;2.70066;4.56814;3
MAGN;8.384;23634.509;-10.37078;-37.90504;-11.01636;3
LIGH;8.390;23634.515;15259.0;3
ACCE;8.396;23634.516;5.87058;2.34632;4.78840;3
LIGH;8.400;23634.525;15259.0;3
ACCE;8.404;23634.526;5.78439;1.42694;4.73094;3
MAGN;8.404;23634.529;-10.37078;-37.90504;-11.01636;3
LIGH;8.410;23634.535;9328.0;3
ACCE;8.416;23634.536;6.08127;1.21625;4.53941;3
LIGH;8.420;23634.545;9328.0;3
ACCE;8.423;23634.546;5.99508;1.10133;4.67348;3
MAGN;8.424;23634.549;-10.37078;-37.90504;-11.01636;3
LIGH;8.430;23634.555;9328.0;3
ACCE;8.436;23634.556;5.37259;1.03430;4.50110;3
LIGH;8.440;23634.565;9328.0;3
ACCE;8.443;23634.566;4.16591;0.73741;4.49152;3
MAGN;8.445;23634.569;7.24547;-28.47540;-21.51880;3
LIGH;8.450;23634.575;9328.0;3
ACCE;8.455;23634.576;1.91536;0.73741;4.84586;3
LIGH;8.460;23634.585;9328.0;3
ACCE;8.465;23634.587;1.50356;-0.37350;4.83629;3
MAGN;8.466;23634.589;7.24547;-28.47540;-21.51880;3
LIGH;8.474;23634.597;7120.0;3
ACCE;8.475;23634.596;2.08774;-0.81403;4.51068;3
LIGH;8.481;23634.605;7120.0;3
ACCE;8.487;23634.606;2.29843;-1.16837;3.57215;3
MAGN;8.491;23634.612;7.24547;-28.47540;-21.51880;3
LIGH;8.492;23634.616;7120.0;3
ACCE;8.493;23634.616;1.92494;-1.55144;3.78284;3
LIGH;8.500;23634.625;7120.0;3
ACCE;8.506;23634.626;1.22583;-1.65679;4.11803;3
MAGN;8.507;23634.632;25.43295;-16.98083;-25.66197;3
LIGH;8.510;23634.635;7120.0;3
ACCE;8.513;23634.636;0.28730;-1.65679;4.09887;3
LIGH;8.520;23634.645;7120.0;3
ACCE;8.524;23634.646;-0.21069;-2.05901;3.26569;3
MAGN;8.525;23634.649;25.43295;-16.98083;-25.66197;3
LIGH;8.530;23634.655;15975.0;3
ACCE;8.533;23634.656;0.01915;-2.26970;3.08373;3
LIGH;8.540;23634.665;15975.0;3
ACCE;8.546;23634.666;0.32561;-2.27928;3.36146;3
MAGN;8.547;23634.672;25.43295;-16.98083;-25.66197;3
LIGH;8.550;23634.675;15975.0;3
ACCE;8.553;23634.676;0.34477;-2.32716;3.62961;3
LIGH;8.560;23634.685;15975.0;3
ACCE;8.566;23634.686;0.23942;-2.59531;4.44364;3
MAGN;8.567;23634.692;38.58413;-5.89447;-22.93968;3
LIGH;8.570;23634.695;15975.0;3
ACCE;8.573;23634.696;0.17238;-2.70066;4.49152;3
LIGH;8.580;23634.705;15975.0;3
ACCE;8.586;23634.706;0.00958;-2.73897;4.30956;3
MAGN;8.587;23634.712;38.58413;-5.89447;-22.93968;3
LIGH;8.590;23634.715;43361.0;3
ACCE;8.593;23634.716;-0.02873;-3.04542;4.20422;3
LIGH;8.600;23634.725;43361.0;3
ACCE;8.606;23634.726;0.11492;-3.16035;4.01268;3
MAGN;8.607;23634.732;38.58413;-5.89447;-22.93968;3
LIGH;8.610;23634.735;43361.0;3
ACCE;8.613;23634.736;0.12450;-3.22738;4.20422;3
LIGH;8.620;23634.745;43361.0;3
ACCE;8.626;23634.746;-0.02873;-3.15077;4.66391;3
MAGN;8.627;23634.752;47.80384;1.85379;-20.30285;3
LIGH;8.630;23634.755;43361.0;3
ACCE;8.633;23634.756;-0.49799;-2.93050;4.83629;3
LIGH;8.640;23634.765;43361.0;3
ACCE;8.647;23634.766;-0.73741;-3.20823;4.52983;3
MAGN;8.647;23634.772;47.80384;1.85379;-20.30285;3
LIGH;8.650;23634.775;56574.0;3
ACCE;8.653;23634.776;-0.91937;-3.31358;4.44364;3
LIGH;8.660;23634.785;56574.0;3
ACCE;8.667;23634.786;-1.54187;-3.84988;4.57771;3
MAGN;8.667;23634.792;47.80384;1.85379;-20.30285;3
LIGH;8.670;23634.795;56574.0;3
ACCE;8.673;23634.796;-1.86748;-3.92649;4.61602;3
LIGH;8.680;23634.805;56574.0;3
SOUN;8.683;1463.48;0.04466;66.98
ACCE;8.686;23634.806;-2.11647;-4.07972;4.99909;3
MAGN;8.686;23634.809;53.19558;8.97583;-16.63454;3
LIGH;8.690;23634.815;56574.0;3
ACCE;8.693;23634.816;-2.15478;-4.31914;5.46836;3
LIGH;8.700;23634.825;56574.0;3
ACCE;8.707;23634.826;-2.10690;-4.77883;5.92804;3
MAGN;8.708;23634.832;53.19558;8.97583;-16.63454;3
LIGH;8.710;23634.835;56343.0;3
ACCE;8.713;23634.836;-2.30801;-5.17148;6.28239;3
LIGH;8.720;23634.845;56759.0;3
ACCE;8.727;23634.846;-2.58574;-5.52582;6.86657;3
MAGN;8.728;23634.852;53.19558;8.97583;-16.63454;3
LIGH;8.730;23634.855;56759.0;3
ACCE;8.733;23634.856;-2.81558;-6.04296;7.29753;3
LIGH;8.740;23634.865;56759.0;3
ACCE;8.747;23634.866;-2.88262;-7.20176;7.82425;3
MAGN;8.748;23634.872;52.95704;17.57320;-14.40449;3
LIGH;8.750;23634.875;56759.0;3
ACCE;8.753;23634.876;-2.89220;-7.75721;8.13071;3
LIGH;8.760;23634.885;56759.0;3
ACCE;8.767;23634.886;-3.02627;-8.38928;8.74362;3
MAGN;8.767;23634.892;52.95704;17.57320;-14.40449;3
LIGH;8.770;23634.895;56759.0;3
ACCE;8.773;23634.896;-3.12204;-8.99262;9.48104;3
LIGH;8.780;23634.905;54135.0;3
ACCE;8.786;23634.906;-3.36146;-9.52892;9.99819;3
MAGN;8.787;23634.912;52.95704;17.57320;-14.40449;3
LIGH;8.790;23634.915;54135.0;3
ACCE;8.793;23634.916;-3.67749;-10.60153;10.90798;3
LIGH;8.800;23634.925;54135.0;3
ACCE;8.806;23634.926;-3.97437;-10.93671;11.61667;3
MAGN;8.807;23634.932;49.98258;27.72985;-13.59993;3
LIGH;8.810;23634.935;54135.0;3
ACCE;8.813;23634.936;-4.35745;-11.24317;12.36366;3
LIGH;8.820;23634.945;54135.0;3
ACCE;8.826;23634.946;-4.74052;-11.39640;12.89996;3
MAGN;8.827;23634.952;49.98258;27.72985;-13.59993;3
LIGH;8.830;23634.955;54135.0;3
ACCE;8.833;23634.956;-5.05655;-11.54963;13.72356;3
LIGH;8.840;23634.965;59372.0;3
ACCE;8.844;23634.966;-5.06613;-11.54963;13.98214;3
MAGN;8.845;23634.969;49.98258;27.72985;-13.59993;3
LIGH;8.850;23634.975;59372.0;3
ACCE;8.853;23634.976;-5.06613;-11.53048;14.20240;3
LIGH;8.860;23634.985;59372.0;3
ACCE;8.867;23634.986;-4.92248;-11.43471;15.20797;3
MAGN;8.868;23634.992;43.08099;35.72805;-16.41560;3
LIGH;8.870;23634.995;59372.0;3
ACCE;8.873;23634.996;-4.74052;-11.28148;15.61020;3
LIGH;8.880;23635.005;59372.0;3
ACCE;8.886;23635.006;-4.47237;-11.31979;16.09861;3
MAGN;8.887;23635.012;43.08099;35.72805;-16.41560;3
LIGH;8.890;23635.015;59372.0;3
ACCE;8.893;23635.016;-4.28083;-11.03248;16.76899;3
LIGH;8.900;23635.025;67660.0;3
ACCE;8.907;23635.026;-4.02226;-10.79306;17.71709;3
MAGN;8.907;23635.032;43.08099;35.72805;-16.41560;3
LIGH;8.910;23635.035;67660.0;3
ACCE;8.913;23635.036;-4.17549;-10.71645;18.03313;3
LIGH;8.920;23635.045;67660.0;3
ACCE;8.926;23635.046;-4.59687;-10.67814;18.52154;3
MAGN;8.927;23635.052;35.43399;41.15445;-22.53737;3
LIGH;8.930;23635.055;67660.0;3
ACCE;8.933;23635.056;-4.91290;-10.55364;18.91419;3
LIGH;8.940;23635.065;67660.0;3
ACCE;8.946;23635.066;-5.21936;-10.10353;19.61330;3
MAGN;8.947;23635.072;35.43399;41.15445;-22.53737;3
LIGH;8.950;23635.075;67660.0;3
ACCE;8.953;23635.076;-5.05655;-9.67257;19.55584;3
LIGH;8.960;23635.085;48158.0;3
ACCE;8.967;23635.086;-2.43251;-8.76278;17.62132;3
MAGN;8.968;23635.092;35.43399;41.15445;-22.53737;3
LIGH;8.970;23635.095;48158.0;3
ACCE;8.973;23635.096;-2.43251;-8.76278;17.62132;3
LIGH;8.980;23635.105;48158.0;3
ACCE;8.986;23635.106;-0.65122;-7.18261;16.15607;3
MAGN;8.987;23635.112;27.07792;40.45842;-34.91317;3
LIGH;8.991;23635.115;48158.0;3
ACCE;8.993;23635.116;-0.20111;-6.25365;15.15051;3
LIGH;9.000;23635.125;48158.0;3
ACCE;9.004;23635.126;0.17238;-5.45878;14.10664;3
MAGN;9.005;23635.129;27.07792;40.45842;-34.91317;3
LIGH;9.010;23635.135;48158.0;3
ACCE;9.013;23635.136;0.44053;-4.63517;13.20642;3
LIGH;9.020;23635.145;33339.0;3
ACCE;9.027;23635.146;0.65122;-2.88262;12.00932;3
MAGN;9.028;23635.152;27.07792;40.45842;-34.91317;3
LIGH;9.031;23635.155;33339.0;3
ACCE;9.033;23635.156;0.97683;-2.19309;11.14740;3
ACCE;9.049;23635.166;1.81002;-1.04387;10.93671;3
MAGN;9.050;23635.174;13.74803;27.46270;-47.12892;3
LIGH;9.052;23635.177;33339.0;3
ACCE;9.053;23635.176;2.09732;-0.58419;11.08037;3
LIGH;9.056;23635.181;33339.0;3
LIGH;9.061;23635.185;33339.0;3
ACCE;9.066;23635.186;2.55701;-0.32561;10.82179;3
MAGN;9.067;23635.192;13.74803;27.46270;-47.12892;3
LIGH;9.071;23635.195;33339.0;3
ACCE;9.073;23635.196;3.17950;-0.42138;10.00776;3
LIGH;9.080;23635.205;45858.0;3
ACCE;9.086;23635.206;3.65834;-0.48842;9.13627;3
MAGN;9.087;23635.212;13.74803;27.46270;-47.12892;3
LIGH;9.090;23635.215;10681.0;3
ACCE;9.093;23635.216;3.31358;-0.95768;8.42759;3
LIGH;9.100;23635.225;10681.0;3
ACCE;9.103;23635.226;2.71981;-0.95768;8.68616;3
MAGN;9.104;23635.229;-0.39742;4.36094;-49.58030;3
LIGH;9.110;23635.235;10681.0;3
ACCE;9.116;23635.236;2.11647;-0.98641;8.50420;3
LIGH;9.120;23635.245;10681.0;3
SOUN;9.123;3372.47;0.10292;74.23
ACCE;9.126;23635.246;1.44610;-0.75657;6.84742;3
MAGN;9.126;23635.249;-0.39742;4.36094;-49.58030;3
LIGH;9.130;23635.255;10681.0;3
ACCE;9.136;23635.256;1.39821;-0.85234;5.20021;3
GNSS;9.141;1490631299.000;40.313358;-3.483194;597.000;270.500;3.0;0.5;26;16
LIGH;9.150;23635.267;10681.0;3
ACCE;9.155;23635.267;1.46525;-0.81403;3.79242;3
MAGN;9.156;23635.271;-0.39742;4.36094;-49.58030;3
ACCE;9.157;23635.277;1.41737;-0.67038;3.05500;3
LIGH;9.158;23635.279;10184.0;3
GNSS;9.158;1490631299.000;40.313358;-3.483194;597.000;270.500;3.0;0.5;26;16
LIGH;9.164;23635.286;10184.0;3
ACCE;9.167;23635.286;1.10133;-0.46926;2.82516;3
MAGN;9.168;23635.291;-10.60229;-21.90045;-38.93787;3
LIGH;9.171;23635.296;10184.0;3
ACCE;9.173;23635.296;1.16837;-0.68953;2.37505;3
LIGH;9.181;23635.305;10184.0;3
ACCE;9.183;23635.307;0.90980;-0.79487;2.06859;3
MAGN;9.186;23635.310;-10.60229;-21.90045;-38.93787;3
LIGH;9.196;23635.317;10184.0;3
ACCE;9.198;23635.317;0.50757;-1.00556;1.35033;3
LIGH;9.203;23635.327;10184.0;3
ACCE;9.204;23635.326;0.03831;-1.44610;0.47884;3
MAGN;9.208;23635.329;-10.60229;-21.90045;-38.93787;3
LIGH;9.210;23635.335;11016.0;3
ACCE;9.216;23635.336;-1.50356;-2.48039;0.13408;3
LIGH;9.220;23635.345;11016.0;3
ACCE;9.223;23635.346;-2.49955;-2.48039;-0.01915;3
MAGN;9.224;23635.349;-15.06558;-41.52115;-19.06030;3
LIGH;9.230;23635.355;11016.0;3
ACCE;9.236;23635.356;-2.92093;-2.37505;-1.06303;3
LIGH;9.240;23635.365;11016.0;3
ACCE;9.243;23635.366;-1.88663;-3.14119;-3.37104;3
MAGN;9.244;23635.369;-15.06558;-41.52115;-19.06030;3
LIGH;9.250;23635.375;11016.0;3
ACCE;9.256;23635.376;-1.03430;-3.13162;-4.25210;3
LIGH;9.260;23635.385;11016.0;3
ACCE;9.264;23635.386;-0.25857;-3.15077;-4.93206;3
MAGN;9.265;23635.389;-15.06558;-41.52115;-19.06030;3
LIGH;9.270;23635.395;9745.0;3
ACCE;9.276;23635.396;0.31603;-3.19865;-5.19063;3
LIGH;9.280;23635.405;9745.0;3
ACCE;9.283;23635.406;2.63362;-3.28484;-4.03184;3
MAGN;9.284;23635.409;-17.35917;-48.74466;2.43085;3
LIGH;9.290;23635.415;9745.0;3
ACCE;9.296;23635.416;4.20422;-2.69108;-3.71580;3
LIGH;9.300;23635.425;9745.0;3
ACCE;9.304;23635.426;5.36301;-2.01113;-3.64876;3
MAGN;9.305;23635.429;-17.35917;-48.74466;2.43085;3
LIGH;9.310;23635.435;9745.0;3
ACCE;9.316;23635.436;5.74608;-1.49398;-3.64876;3
LIGH;9.320;23635.445;9745.0;3
ACCE;9.324;23635.446;6.17704;-1.35033;-4.27126;3
MAGN;9.325;23635.449;-17.35917;-48.74466;2.43085;3
LIGH;9.330;23635.455;8230.0;3
ACCE;9.333;23635.456;6.15789;-1.55144;-5.09486;3
LIGH;9.340;23635.465;8230.0;3
ACCE;9.344;23635.466;6.01423;-1.93451;-5.51624;3
MAGN;9.345;23635.469;-22.17026;-46.61311;19.06334;3
LIGH;9.350;23635.475;8230.0;3
ACCE;9.356;23635.476;5.79397;-2.40378;-6.02381;3
LIGH;9.360;23635.485;8230.0;3
ACCE;9.364;23635.486;6.33027;-3.94564;-5.29597;3
MAGN;9.365;23635.489;-22.17026;-46.61311;19.06334;3
LIGH;9.370;23635.495;8230.0;3
ACCE;9.376;23635.496;7.20176;-4.52983;-4.34787;3
LIGH;9.380;23635.505;8230.0;3
ACCE;9.384;23635.506;8.30309;-4.79798;-3.56257;3
MAGN;9.385;23635.509;-22.17026;-46.61311;19.06334;3
LIGH;9.390;23635.515;8068.0;3
ACCE;9.396;23635.516;9.37569;-4.92248;-3.42850;3
LIGH;9.400;23635.525;8103.0;3
ACCE;9.404;23635.526;11.65497;-5.96635;-3.35188;3
MAGN;9.405;23635.529;-30.24942;-42.30829;26.26754;3
LIGH;9.410;23635.535;8103.0;3
ACCE;9.416;23635.536;12.85207;-6.23450;-3.16992;3
LIGH;9.420;23635.545;8103.0;3
ACCE;9.424;23635.546;14.32690;-6.45477;-2.94008;3
MAGN;9.425;23635.549;-30.24942;-42.30829;26.26754;3
LIGH;9.430;23635.555;8103.0;3
ACCE;9.436;23635.556;16.16565;-6.21535;-2.97839;3
LIGH;9.440;23635.565;8103.0;3
ACCE;9.444;23635.566;19.01954;-5.48751;-3.06458;3
MAGN;9.445;23635.569;-30.24942;-42.30829;26.26754;3
LIGH;9.450;23635.575;8103.0;3
ACCE;9.456;23635.576;19.60372;-5.24809;-2.85389;3
LIGH;9.460;23635.585;8959.0;3
ACCE;9.464;23635.586;19.60372;-5.17148;-2.46124;3
MAGN;9.465;23635.589;-40.32803;-35.52792;24.26745;3
LIGH;9.470;23635.595;8959.0;3
ACCE;9.476;23635.596;19.60372;-5.56412;-1.79086;3
LIGH;9.480;23635.605;8959.0;3
ACCE;9.483;23635.606;19.60372;-5.90889;-0.69911;3
MAGN;9.484;23635.609;-40.32803;-35.52792;24.26745;3
LIGH;9.490;23635.615;8959.0;3
ACCE;9.493;23635.616;19.60372;-6.14831;0.45969;3
LIGH;9.500;23635.625;8959.0;3
ACCE;9.503;23635.626;19.60372;-6.04296;1.55144;3
MAGN;9.504;23635.629;-40.32803;-35.52792;24.26745;3
LIGH;9.510;23635.635;8959.0;3
ACCE;9.516;23635.636;19.60372;-5.86101;1.86748;3
LIGH;9.520;23635.645;9571.0;3
ACCE;9.523;23635.646;19.60372;-5.47793;2.30801;3
MAGN;9.524;23635.649;-47.79287;-31.13209;13.99507;3
LIGH;9.530;23635.655;9571.0;3
ACCE;9.538;23635.656;19.60372;-5.01825;2.90177;3
ACCE;9.544;23635.666;19.60372;-4.44364;3.79242;3
MAGN;9.546;23635.670;-47.79287;-31.13209;13.99507;3
LIGH;9.547;23635.671;9571.0;3
LIGH;9.550;23635.675;9571.0;3
ACCE;9.556;23635.676;19.60372;-4.27126;4.06057;3
LIGH;9.560;23635.685;9571.0;3
ACCE;9.564;23635.686;19.55584;-4.07014;4.55856;3
MAGN;9.565;23635.689;-47.79287;-31.13209;13.99507;3
LIGH;9.570;23635.695;9571.0;3
ACCE;9.576;23635.696;19.10573;-3.89776;4.65433;3
LIGH;9.580;23635.705;9224.0;3
ACCE;9.583;23635.706;18.65562;-3.52426;4.75967;3
MAGN;9.584;23635.709;-48.48948;-31.19702;4.10364;3
LIGH;9.590;23635.715;9224.0;3
ACCE;9.596;23635.716;17.60217;-2.31759;5.20021;3
LIGH;9.600;23635.725;9224.0;3
ACCE;9.604;23635.726;16.97010;-1.76213;5.48751;3
MAGN;9.605;23635.729;-48.48948;-31.19702;4.10364;3
LIGH;9.610;23635.735;9224.0;3
ACCE;9.616;23635.736;16.35719;-1.36948;5.46836;3
LIGH;9.620;23635.745;9224.0;3
ACCE;9.623;23635.746;15.85919;-0.93853;5.82270;3
MAGN;9.624;23635.749;-48.48948;-31.19702;4.10364;3
LIGH;9.630;23635.755;9224.0;3
ACCE;9.636;23635.756;15.06432;-0.05746;6.11958;3
LIGH;9.640;23635.765;8022.0;3
ACCE;9.644;23635.766;14.85363;0.16281;6.10043;3
MAGN;9.645;23635.769;-44.51826;-35.52365;-2.20942;3
LIGH;9.650;23635.775;8022.0;3
ACCE;9.653;23635.776;14.75786;0.67038;5.98550;3
LIGH;9.660;23635.785;8022.0;3
ACCE;9.664;23635.786;14.38436;1.63763;5.37259;3
MAGN;9.665;23635.789;-44.51826;-35.52365;-2.20942;3
LIGH;9.670;23635.795;8022.0;3
ACCE;9.676;23635.796;14.05875;2.07817;4.94163;3
SOUN;9.677;301.11;0.00919;53.25
ACCE;9.683;23635.806;13.61822;2.55701;4.69264;3
LIGH;9.685;23635.810;8022.0;3
MAGN;9.686;23635.810;-44.51826;-35.52365;-2.20942;3
LIGH;9.690;23635.815;8022.0;3
ACCE;9.696;23635.816;13.12022;2.70066;4.59687;3
LIGH;9.700;23635.825;7456.0;3
ACCE;9.704;23635.826;11.52090;2.57616;5.43005;3
MAGN;9.705;23635.829;-36.84780;-41.85843;-4.72594;3
LIGH;9.710;23635.835;7456.0;3
ACCE;9.716;23635.836;10.91756;2.42293;5.92804;3
LIGH;9.720;23635.845;7456.0;3
ACCE;9.724;23635.846;10.32380;2.56658;6.65588;3
MAGN;9.725;23635.849;-36.84780;-41.85843;-4.72594;3
LIGH;9.730;23635.855;7456.0;3
ACCE;9.736;23635.856;9.80665;2.62405;7.05811;3
LIGH;9.740;23635.865;7456.0;3
ACCE;9.743;23635.866;8.88728;2.74854;8.21690;3
MAGN;9.744;23635.869;-36.84780;-41.85843;-4.72594;3
LIGH;9.750;23635.875;7456.0;3
ACCE;9.755;23635.879;8.28394;2.79643;8.36055;3
LIGH;9.760;23635.885;7698.0;3
ACCE;9.767;23635.886;7.08684;2.48997;8.79151;3
MAGN;9.768;23635.892;-25.55522;-47.42517;-4.57881;3
LIGH;9.770;23635.895;7409.0;3
ACCE;9.773;23635.896;7.08684;2.48997;8.79151;3
LIGH;9.780;23635.905;7409.0;3
ACCE;9.786;23635.906;5.88974;2.27928;8.41801;3
MAGN;9.787;23635.912;-25.55522;-47.42517;-4.57881;3
LIGH;9.790;23635.915;7409.0;3
ACCE;9.793;23635.916;5.43005;2.25055;7.75721;3
LIGH;9.800;23635.925;7409.0;3
ACCE;9.806;23635.926;5.04698;2.35589;7.40287;3
MAGN;9.807;23635.932;-25.55522;-47.42517;-4.57881;3
LIGH;9.810;23635.935;7409.0;3
ACCE;9.813;23635.936;4.60644;2.47082;8.06367;3
LIGH;9.820;23635.945;7409.0;3
ACCE;9.824;23635.946;3.50511;2.06859;9.01178;3
MAGN;9.826;23635.949;-11.28131;-51.36243;-2.12921;3
LIGH;9.830;23635.955;7594.0;3
ACCE;9.833;23635.956;3.02627;1.86748;9.30866;3
LIGH;9.840;23635.965;7594.0;3
ACCE;9.847;23635.966;1.82917;1.85790;9.28950;3
MAGN;9.848;23635.972;-11.28131;-51.36243;-2.12921;3
LIGH;9.850;23635.975;7594.0;3
ACCE;9.853;23635.976;1.25456;1.91536;8.95431;3
LIGH;9.860;23635.985;7594.0;3
ACCE;9.867;23635.986;0.45969;1.98240;8.47547;3
MAGN;9.867;23635.991;-11.28131;-51.36243;-2.12921;3
LIGH;9.870;23635.995;7594.0;3
ACCE;9.873;23635.996;-0.25857;2.05901;7.75721;3
LIGH;9.880;23636.005;7594.0;3
ACCE;9.886;23636.006;-0.77572;2.39420;7.55610;3
MAGN;9.887;23636.012;1.32363;-52.36744;2.64078;3
LIGH;9.890;23636.015;7803.0;3
ACCE;9.893;23636.016;-1.81002;2.51870;7.06768;3
LIGH;9.900;23636.025;7803.0;3
ACCE;9.906;23636.026;-2.51870;2.72939;6.76123;3
MAGN;9.907;23636.032;1.32363;-52.36744;2.64078;3
LIGH;9.910;23636.035;7803.0;3
ACCE;9.914;23636.036;-3.04542;2.93050;6.55054;3
LIGH;9.920;23636.045;7803.0;3
ACCE;9.927;23636.046;-4.46279;3.34231;6.77080;3
MAGN;9.927;23636.051;1.32363;-52.36744;2.64078;3
LIGH;9.930;23636.055;7803.0;3
ACCE;9.933;23636.056;-5.39174;3.28484;6.42604;3
LIGH;9.940;23636.065;7803.0;3
ACCE;9.947;23636.066;-6.19619;3.34231;6.01423;3
MAGN;9.948;23636.071;11.72869;-50.78347;7.46680;3
LIGH;9.950;23636.075;8115.0;3
ACCE;9.953;23636.076;-6.75165;3.65834;5.32470;3
LIGH;9.960;23636.085;8115.0;3
ACCE;9.967;23636.086;-7.34541;3.98395;3.99353;3
MAGN;9.968;23636.092;11.72869;-50.78347;7.46680;3
LIGH;9.970;23636.095;8115.0;3
ACCE;9.973;23636.096;-7.36456;4.27126;3.17950;3
LIGH;9.980;23636.105;8115.0;3
ACCE;9.984;23636.106;-7.14430;4.34787;2.39420;3
MAGN;9.985;23636.109;11.72869;-50.78347;7.46680;3
LIGH;9.990;23636.115;8115.0;3
ACCE;9.993;23636.116;-6.72292;4.46279;1.79086;3
LIGH;10.000;23636.125;8115.0;3
ACCE;10.007;23636.126;-5.53539;5.05655;1.99198;3
MAGN;10.008;23636.131;20.13132;-47.30469;10.98882;3
LIGH;10.010;23636.135;8276.0;3
ACCE;10.013;23636.136;-5.35344;5.03740;1.68552;3
LIGH;10.020;23636.145;8276.0;3
ACCE;10.027;23636.146;-5.57370;5.24809;1.43652;3
MAGN;10.028;23636.152;20.13132;-47.30469;10.98882;3
LIGH;10.034;23636.155;8276.0;3
ACCE;10.036;23636.157;-5.84185;5.47793;1.13964;3
LIGH;10.040;23636.165;8276.0;3
ACCE;10.047;23636.166;-5.71735;5.36301;0.04788;3
MAGN;10.049;23636.172;20.13132;-47.30469;10.98882;3
LIGH;10.051;23636.175;8276.0;3
ACCE;10.053;23636.176;-5.42047;5.49709;-0.88107;3
LIGH;10.060;23636.185;8276.0;3
ACCE;10.066;23636.186;-5.04698;5.42047;-1.62806;3
MAGN;10.067;23636.192;26.02050;-44.19214;13.43595;3
LIGH;10.070;23636.195;9375.0;3
ACCE;10.073;23636.196;-4.60644;5.49709;-1.95367;3
LIGH;10.080;23636.205;9375.0;3
ACCE;10.087;23636.206;-3.84030;5.16190;-2.01113;3
MAGN;10.088;23636.212;26.02050;-44.19214;13.43595;3
LIGH;10.091;23636.215;9375.0;3
ACCE;10.093;23636.216;-3.66792;5.08528;-1.97282;3
LIGH;10.100;23636.225;9375.0;3
ACCE;10.106;23636.226;-3.16992;5.27682;-1.94409;3
MAGN;10.108;23636.232;26.02050;-44.19214;13.43595;3
LIGH;10.110;23636.235;9375.0;3
ACCE;10.113;23636.236;-2.78685;5.27682;-2.40378;3
SOUN;10.117;278.20;0.00849;52.56
LIGH;10.121;23636.245;9375.0;3
ACCE;10.127;23636.246;-2.33674;4.86502;-3.74453;3
MAGN;10.128;23636.252;29.36179;-40.92291;16.15846;3
LIGH;10.130;23636.255;8600.0;3
ACCE;10.133;23636.256;-2.26970;4.82671;-4.31914;3
GNSS;10.141;1490631300.000;40.313356;-3.483192;597.000;270.500;3.0;0.2;26;16
LIGH;10.151;23636.267;11721.0;3
ACCE;10.152;23636.267;-2.18351;4.10845;-5.41090;3
MAGN;10.153;23636.273;29.36179;-40.92291;16.15846;3
GNSS;10.154;1490631300.000;40.313356;-3.483192;597.000;270.500;3.0;0.2;26;16
ACCE;10.157;23636.280;-2.21224;3.85945;-5.70778;3
LIGH;10.159;23636.283;11721.0;3
LIGH;10.163;23636.288;11721.0;3
ACCE;10.165;23636.287;-2.28886;3.49553;-5.66947;3
MAGN;10.166;23636.290;29.36179;-40.92291;16.15846;3
LIGH;10.171;23636.295;11721.0;3
ACCE;10.173;23636.296;-2.20267;3.29442;-5.40132;3
LIGH;10.181;23636.305;11721.0;3
ACCE;10.188;23636.306;-1.23541;2.18351;-5.72693;3
MAGN;10.190;23636.312;31.66344;-36.52238;18.89220;3
LIGH;10.192;23636.317;11814.0;3
ACCE;10.194;23636.316;-1.23541;2.18351;-5.72693;3
LIGH;10.202;23636.326;11987.0;3
ACCE;10.207;23636.327;-0.39265;1.75256;-5.84185;3
MAGN;10.209;23636.332;31.66344;-36.52238;18.89220;3
LIGH;10.211;23636.335;11987.0;3
ACCE;10.213;23636.336;-0.23942;1.48441;-6.11958;3
LIGH;10.220;23636.345;11987.0;3
ACCE;10.227;23636.346;0.00958;0.38307;-7.30710;3
MAGN;10.228;23636.351;31.66344;-36.52238;18.89220;3
LIGH;10.230;23636.355;11987.0;3
ACCE;10.233;23636.356;0.14365;-0.27773;-7.45076;3
LIGH;10.240;23636.365;11987.0;3
ACCE;10.247;23636.366;0.04788;-0.70868;-7.08684;3
MAGN;10.248;23636.372;31.91312;-30.15960;23.09865;3
LIGH;10.250;23636.375;11987.0;3
ACCE;10.253;23636.376;-0.11492;-1.17795;-6.97192;3
LIGH;10.260;23636.385;10091.0;3
ACCE;10.267;23636.386;-0.27773;-2.26970;-7.29753;3
MAGN;10.268;23636.391;31.91312;-30.15960;23.09865;3
LIGH;10.270;23636.395;10091.0;3
ACCE;10.273;23636.396;-0.46926;-2.92093;-7.65187;3
LIGH;10.280;23636.405;10091.0;3
ACCE;10.286;23636.406;-0.28730;-3.39019;-7.86256;3
MAGN;10.287;23636.412;31.91312;-30.15960;23.09865;3
LIGH;10.290;23636.415;10091.0;3
ACCE;10.293;23636.416;0.13408;-3.78284;-8.38928;3
LIGH;10.300;23636.425;10091.0;3
ACCE;10.303;23636.426;0.40223;-3.96480;-8.94474;3
MAGN;10.304;23636.429;31.15880;-21.60597;27.46781;3
LIGH;10.310;23636.435;10091.0;3
ACCE;10.313;23636.436;0.64165;-4.37660;-8.74362;3
LIGH;10.320;23636.445;7987.0;3
ACCE;10.326;23636.446;0.84276;-4.78840;-8.60955;3
MAGN;10.327;23636.452;31.15880;-21.60597;27.46781;3
LIGH;10.330;23636.455;7987.0;3
ACCE;10.333;23636.456;1.02472;-5.21936;-8.71489;3
LIGH;10.340;23636.465;7987.0;3
ACCE;10.347;23636.466;1.11091;-5.92804;-9.27993;3
MAGN;10.347;23636.471;31.15880;-21.60597;27.46781;3
LIGH;10.350;23636.475;7987.0;3
ACCE;10.353;23636.476;0.93853;-6.20577;-9.44273;3
LIGH;10.360;23636.485;7987.0;3
ACCE;10.367;23636.486;0.45011;-6.59842;-9.50977;3
MAGN;10.367;23636.491;29.24623;-11.17481;29.46480;3
LIGH;10.370;23636.495;7987.0;3
ACCE;10.373;23636.496;-0.17238;-6.71334;-9.10754;3
LIGH;10.380;23636.505;6045.0;3
ACCE;10.384;23636.506;0.13408;-7.83383;-7.98706;3
MAGN;10.385;23636.509;29.24623;-11.17481;29.46480;3
LIGH;10.390;23636.515;6045.0;3
ACCE;10.396;23636.516;0.68953;-8.11156;-7.40287;3
LIGH;10.400;23636.525;6045.0;3
ACCE;10.405;23636.526;1.26414;-8.33182;-6.98149;3
MAGN;10.405;23636.529;29.24623;-11.17481;29.46480;3
LIGH;10.410;23636.535;6045.0;3
ACCE;10.416;23636.536;1.66636;-8.78193;-7.27837;3
LIGH;10.420;23636.545;6045.0;3
ACCE;10.423;23636.546;2.37505;-9.43316;-7.93917;3
MAGN;10.424;23636.549;25.90303;-2.04841;31.32146;3
LIGH;10.430;23636.555;6045.0;3
ACCE;10.436;23636.556;2.47082;-9.27035;-8.21690;3
LIGH;10.440;23636.565;7722.0;3
ACCE;10.443;23636.566;2.27928;-9.18416;-8.35098;3
MAGN;10.444;23636.569;25.90303;-2.04841;31.32146;3
LIGH;10.450;23636.575;4681.0;3
ACCE;10.456;23636.576;1.87705;-9.19373;-8.41801;3
LIGH;10.460;23636.585;4681.0;3
ACCE;10.465;23636.587;1.11091;-9.18416;-7.57525;3
MAGN;10.466;23636.590;25.90303;-2.04841;31.32146;3
LIGH;10.470;23636.595;4681.0;3
ACCE;10.473;23636.596;1.05345;-9.41400;-6.91445;3
LIGH;10.480;23636.605;4681.0;3
ACCE;10.483;23636.606;1.33118;-9.75877;-5.73651;3
MAGN;10.484;23636.609;23.18612;7.00894;31.02769;3
LIGH;10.490;23636.615;4681.0;3
ACCE;10.496;23636.616;1.41737;-9.90242;-4.66391;3
LIGH;10.500;23636.625;4681.0;3
ACCE;10.504;23636.626;1.76213;-10.57279;-3.05500;3
MAGN;10.505;23636.630;23.18612;7.00894;31.02769;3
LIGH;10.510;23636.635;4751.0;3
ACCE;10.516;23636.636;2.13563;-10.73560;-2.34632;3
LIGH;10.520;23636.645;4751.0;3
ACCE;10.524;23636.646;2.11647;-10.69729;-1.90578;3
MAGN;10.525;23636.649;23.18612;7.00894;31.02769;3
LIGH;10.531;23636.655;4751.0;3
ACCE;10.536;23636.656;1.99198;-10.89841;-1.99198;3
LIGH;10.541;23636.665;4751.0;3
ACCE;10.543;23636.666;1.51314;-11.31979;-2.20267;3
MAGN;10.545;23636.669;20.38343;14.35324;29.83890;3
LIGH;10.551;23636.675;4751.0;3
ACCE;10.556;23636.676;1.40779;-11.64540;-2.20267;3
LIGH;10.561;23636.685;4751.0;3
ACCE;10.564;23636.686;1.26414;-12.03805;-2.08774;3
MAGN;10.565;23636.690;20.38343;14.35324;29.83890;3
LIGH;10.570;23636.695;11502.0;3
ACCE;10.576;23636.696;1.17795;-12.37323;-1.96325;3
LIGH;10.580;23636.705;11502.0;3
ACCE;10.583;23636.706;1.29287;-12.52646;-1.22583;3
MAGN;10.584;23636.709;20.38343;14.35324;29.83890;3
LIGH;10.590;23636.715;11502.0;3
ACCE;10.596;23636.716;1.20668;-12.63181;-1.05345;3
LIGH;10.600;23636.725;11502.0;3
ACCE;10.603;23636.726;1.10133;-12.87123;-0.82361;3
MAGN;10.604;23636.729;18.29517;20.96323;26.94113;3
LIGH;10.610;23636.735;11502.0;3
ACCE;10.616;23636.736;0.93853;-13.40753;-0.34477;3
LIGH;10.620;23636.745;11502.0;3
ACCE;10.624;23636.746;0.79487;-13.68526;0.02873;3
MAGN;10.625;23636.749;18.29517;20.96323;26.94113;3
LIGH;10.630;23636.755;15698.0;3
ACCE;10.633;23636.756;0.76614;-13.99171;0.36392;3
LIGH;10.640;23636.765;15698.0;3
ACCE;10.644;23636.766;0.64165;-14.12579;0.75657;3
MAGN;10.645;23636.769;18.29517;20.96323;26.94113;3
LIGH;10.650;23636.775;15698.0;3
ACCE;10.656;23636.776;0.52672;-14.46098;1.61848;3
LIGH;10.660;23636.785;15698.0;3
ACCE;10.664;23636.786;0.53630;-14.56632;2.10690;3
MAGN;10.665;23636.789;19.52243;28.66168;23.56956;3
SOUN;10.669;217.36;0.00663;50.41
LIGH;10.671;23636.795;15698.0;3
ACCE;10.676;23636.796;0.39265;-14.61421;2.26013;3
LIGH;10.680;23636.805;15698.0;3
ACCE;10.684;23636.806;-0.07661;-14.48013;2.21224;3
MAGN;10.685;23636.809;19.52243;28.66168;23.56956;3
LIGH;10.690;23636.815;18923.0;3
ACCE;10.696;23636.816;-1.02472;-14.62378;2.67193;3
LIGH;10.700;23636.825;18923.0;3
ACCE;10.704;23636.826;-1.35991;-14.87278;2.89220;3
MAGN;10.705;23636.829;19.52243;28.66168;23.56956;3
LIGH;10.710;23636.835;18923.0;3
ACCE;10.716;23636.836;-1.58975;-14.69082;3.11246;3
LIGH;10.720;23636.845;18923.0;3
ACCE;10.723;23636.846;-1.87705;-14.37479;3.68707;3
MAGN;10.724;23636.849;22.96984;34.14395;19.04245;3
LIGH;10.730;23636.855;18923.0;3
ACCE;10.736;23636.856;-2.39420;-13.99171;4.81713;3
LIGH;10.740;23636.865;18923.0;3
ACCE;10.743;23636.866;-2.64320;-13.72356;5.42047;3
MAGN;10.744;23636.869;22.96984;34.14395;19.04245;3
LIGH;10.750;23636.875;18264.0;3
ACCE;10.756;23636.876;-2.65278;-13.61822;5.38217;3
LIGH;10.760;23636.885;18264.0;3
ACCE;10.765;23636.886;-2.09732;-12.07635;5.13317;3
MAGN;10.765;23636.889;22.96984;34.14395;19.04245;3
LIGH;10.770;23636.895;18264.0;3
ACCE;10.776;23636.896;-2.13563;-11.70286;4.25210;3
LIGH;10.780;23636.905;18264.0;3
ACCE;10.783;23636.906;-2.16436;-10.91756;3.52426;3
MAGN;10.784;23636.909;29.35611;35.13744;13.33190;3
LIGH;10.790;23636.915;18264.0;3
ACCE;10.793;23636.916;-2.15478;-10.17057;2.89220;3
LIGH;10.800;23636.925;18264.0;3
ACCE;10.804;23636.926;-2.10690;-8.91601;2.71981;3
MAGN;10.805;23636.929;29.35611;35.13744;13.33190;3
LIGH;10.810;23636.935;18750.0;3
ACCE;10.816;23636.936;-2.21224;-8.49463;2.78685;3
LIGH;10.820;23636.945;19108.0;3
ACCE;10.823;23636.946;-2.23140;-8.46590;3.32315;3
MAGN;10.824;23636.949;29.35611;35.13744;13.33190;3
LIGH;10.830;23636.955;19108.0;3
ACCE;10.836;23636.956;-2.40378;-8.18817;3.91691;3
LIGH;10.840;23636.965;19108.0;3
ACCE;10.844;23636.966;-3.00712;-7.99663;5.05655;3
MAGN;10.845;23636.969;36.56008;34.28695;8.20375;3
LIGH;10.850;23636.975;19108.0;3
ACCE;10.856;23636.976;-3.16035;-8.22648;5.62159;3
LIGH;10.860;23636.985;19108.0;3
ACCE;10.864;23636.986;-3.37104;-8.52336;6.17704;3
MAGN;10.865;23636.989;36.56008;34.28695;8.20375;3
LIGH;10.870;23636.995;19108.0;3
ACCE;10.876;23636.996;-3.69665;-8.61913;6.11000;3
LIGH;10.880;23637.005;10565.0;3
ACCE;10.883;23637.006;-4.35745;-8.40844;5.34386;3
MAGN;10.884;23637.009;36.56008;34.28695;8.20375;3
LIGH;10.890;23637.015;10565.0;3
ACCE;10.896;23637.016;-4.59687;-8.15944;4.71179;3
LIGH;10.900;23637.025;10565.0;3
ACCE;10.903;23637.026;-4.78840;-7.75721;4.25210;3
MAGN;10.904;23637.029;42.14756;33.98518;3.99970;3
LIGH;10.910;23637.035;10565.0;3
ACCE;10.916;23637.036;-4.92248;-7.58483;3.58173;3
LIGH;10.920;23637.045;10565.0;3
ACCE;10.923;23637.046;-5.18105;-6.69419;2.85389;3
MAGN;10.924;23637.049;42.14756;33.98518;3.99970;3
LIGH;10.930;23637.055;10565.0;3
ACCE;10.936;23637.056;-5.18105;-6.50265;2.67193;3
LIGH;10.940;23637.065;9883.0;3
ACCE;10.943;23637.066;-5.07571;-6.33027;3.23696;3
MAGN;10.944;23637.069;42.14756;33.98518;3.99970;3
LIGH;10.950;23637.075;9883.0;3
ACCE;10.953;23637.076;-4.78840;-6.33027;4.06057;3
LIGH;10.960;23637.085;9883.0;3
ACCE;10.964;23637.086;-4.47237;-5.98550;4.75967;3
MAGN;10.965;23637.089;45.45173;32.43215;1.31152;3
LIGH;10.970;23637.095;9883.0;3
ACCE;10.976;23637.096;-4.54898;-5.51624;4.52025;3
LIGH;10.980;23637.105;9883.0;3
ACCE;10.983;23637.106;-4.62560;-5.10444;4.48195;3
MAGN;10.984;23637.109;45.45173;32.43215;1.31152;3
LIGH;10.990;23637.115;9883.0;3
ACCE;10.996;23637.116;-4.47237;-4.89375;4.56814;3
LIGH;11.000;23637.125;9167.0;3
ACCE;11.003;23637.126;-4.29999;-4.75010;4.91290;3
MAGN;11.004;23637.129;45.45173;32.43215;1.31152;3
LIGH;11.010;23637.135;9167.0;3
ACCE;11.016;23637.136;-4.51068;-4.66391;4.75010;3
LIGH;11.020;23637.145;9167.0;3
ACCE;11.024;23637.146;-4.66391;-4.65433;4.57771;3
MAGN;11.025;23637.149;47.37123;31.23648;-0.68507;3
LIGH;11.032;23637.156;9167.0;3
ACCE;11.033;23637.156;-5.01825;-4.43406;4.25210;3
LIGH;11.041;23637.165;9167.0;3
ACCE;11.048;23637.166;-5.06613;-4.31914;4.29041;3
MAGN;11.049;23637.172;47.37123;31.23648;-0.68507;3
LIGH;11.051;23637.175;9167.0;3
ACCE;11.053;23637.176;-5.22894;-3.93607;4.14676;3
LIGH;11.060;23637.185;9016.0;3
ACCE;11.067;23637.186;-4.94163;-3.67749;4.65433;3
MAGN;11.068;23637.192;47.37123;31.23648;-0.68507;3
LIGH;11.070;23637.195;9016.0;3
ACCE;11.073;23637.197;-4.57771;-3.59130;4.83629;3
LIGH;11.080;23637.205;9016.0;3
ACCE;11.086;23637.206;-4.18506;-3.49553;5.26724;3
MAGN;11.087;23637.212;48.49860;30.49931;-2.05196;3
LIGH;11.091;23637.215;9016.0;3
ACCE;11.093;23637.216;-3.82115;-3.36146;5.51624;3
LIGH;11.100;23637.225;9016.0;3
ACCE;11.106;23637.226;-3.45723;-3.31358;5.48751;3
MAGN;11.107;23637.232;48.49860;30.49931;-2.05196;3
SOUN;11.109;204.70;0.00625;49.89
LIGH;11.112;23637.236;9016.0;3
ACCE;11.113;23637.236;-2.70066;-3.04542;5.12359;3
LIGH;11.120;23637.245;8970.0;3
ACCE;11.124;23637.246;-2.26970;-2.97839;5.00867;3
MAGN;11.125;23637.249;48.49860;30.49931;-2.05196;3
LIGH;11.130;23637.255;8970.0;3
ACCE;11.133;23637.256;-1.73340;-3.01669;5.02782;3
GNSS;11.141;1490631301.000;40.313358;-3.483194;596.000;0.000;3.0;0.0;26;16
LIGH;11.147;23637.266;8970.0;3
ACCE;11.150;23637.266;-1.04387;-3.07416;5.22894;3
MAGN;11.151;23637.273;48.44547;31.54467;-2.76037;3
GNSS;11.152;1490631301.000;40.313358;-3.483194;596.000;0.000;3.0;0.0;26;16
LIGH;11.160;23637.280;8970.0;3
ACCE;11.161;23637.276;0.24900;-3.11246;5.30555;3
LIGH;11.161;23637.285;8970.0;3
ACCE;11.166;23637.286;0.50757;-3.23696;5.22894;3
MAGN;11.169;23637.293;48.44547;31.54467;-2.76037;3
LIGH;11.172;23637.296;8970.0;3
ACCE;11.173;23637.296;0.35434;-3.54342;4.96079;3
ACCE;11.189;23637.307;-0.03831;-4.72137;5.31513;3
MAGN;11.190;23637.314;48.44547;31.54467;-2.76037;3
ACCE;11.193;23637.316;-0.15323;-5.15232;5.71735;3
LIGH;11.194;23637.318;8878.0;3
LIGH;11.197;23637.321;8878.0;3
LIGH;11.201;23637.325;8878.0;3
ACCE;11.206;23637.326;-0.42138;-5.46836;5.81312;3
MAGN;11.208;23637.332;44.86739;34.48686;-0.48407;3
LIGH;11.211;23637.335;8878.0;3
ACCE;11.213;23637.336;-0.51715;-5.68862;6.11958;3
LIGH;11.220;23637.345;8878.0;3
ACCE;11.226;23637.346;-0.63207;-6.30154;6.26323;3
MAGN;11.227;23637.352;44.86739;34.48686;-0.48407;3
LIGH;11.230;23637.355;8878.0;3
ACCE;11.233;23637.356;-0.69911;-6.72292;6.11958;3
LIGH;11.240;23637.365;8878.0;3
ACCE;11.247;23637.366;-0.59376;-7.58483;6.30154;3
MAGN;11.247;23637.372;44.86739;34.48686;-0.48407;3
LIGH;11.250;23637.375;8843.0;3
ACCE;11.253;23637.376;-0.59376;-7.58483;6.30154;3
LIGH;11.260;23637.385;8843.0;3
ACCE;11.266;23637.386;-0.60334;-8.39886;6.26323;3
MAGN;11.267;23637.392;33.70080;39.81655;3.33839;3
LIGH;11.270;23637.395;8843.0;3
ACCE;11.273;23637.396;-0.37350;-8.84897;6.43561;3
LIGH;11.280;23637.405;8843.0;3
ACCE;11.283;23637.406;-0.18196;-9.40442;6.46434;3
MAGN;11.285;23637.409;33.70080;39.81655;3.33839;3
LIGH;11.290;23637.415;8843.0;3
ACCE;11.293;23637.416;-0.12450;-9.87369;6.35900;3
LIGH;11.300;23637.425;8843.0;3
ACCE;11.306;23637.426;0.38307;-10.94629;6.18662;3
MAGN;11.307;23637.432;33.70080;39.81655;3.33839;3
LIGH;11.310;23637.435;8346.0;3
ACCE;11.313;23637.436;0.66080;-11.57836;5.80354;3
LIGH;11.320;23637.445;8346.0;3
ACCE;11.326;23637.446;0.91937;-12.12424;5.60243;3
MAGN;11.327;23637.452;17.54309;46.13898;5.97776;3
LIGH;11.330;23637.455;8346.0;3
ACCE;11.333;23637.456;1.29287;-12.55519;5.56412;3
LIGH;11.340;23637.465;8346.0;3
ACCE;11.347;23637.466;1.90578;-13.31176;5.30555;3
MAGN;11.347;23637.471;17.54309;46.13898;5.97776;3
LIGH;11.350;23637.475;8346.0;3
ACCE;11.353;23637.476;2.34632;-13.79060;5.14275;3
LIGH;11.360;23637.485;8346.0;3
ACCE;11.366;23637.486;3.19865;-14.71955;5.17148;3
MAGN;11.367;23637.491;17.54309;46.13898;5.97776;3
LIGH;11.370;23637.495;8045.0;3
ACCE;11.373;23637.496;3.19865;-14.71955;5.17148;3
LIGH;11.380;23637.505;8045.0;3
ACCE;11.387;23637.506;3.68707;-15.96454;5.69820;3
MAGN;11.388;23637.511;-4.93821;47.87407;6.39158;3
LIGH;11.390;23637.515;8045.0;3
ACCE;11.393;23637.516;4.04141;-16.57745;6.06212;3
LIGH;11.400;23637.525;8045.0;3
ACCE;11.407;23637.526;4.47237;-17.14248;6.49307;3
MAGN;11.409;23637.532;-4.93821;47.87407;6.39158;3
LIGH;11.411;23637.535;8045.0;3
ACCE;11.413;23637.536;4.53941;-17.18079;6.63673;3
LIGH;11.420;23637.545;8045.0;3
ACCE;11.426;23637.546;4.25210;-17.10418;6.66546;3
MAGN;11.427;23637.552;-4.93821;47.87407;6.39158;3
LIGH;11.430;23637.555;8092.0;3
ACCE;11.433;23637.556;4.23295;-17.11375;6.44519;3
LIGH;11.440;23637.565;8092.0;3
ACCE;11.444;23637.566;4.46279;-16.57745;6.34942;3
MAGN;11.445;23637.569;-27.64638;41.44932;1.67673;3
LIGH;11.450;23637.575;8092.0;3
ACCE;11.453;23637.576;5.17148;-15.42824;5.85143;3
LIGH;11.460;23637.585;8092.0;3
ACCE;11.467;23637.586;5.28640;-14.39394;5.80354;3
MAGN;11.467;23637.592;-27.64638;41.44932;1.67673;3
LIGH;11.470;23637.595;8092.0;3
ACCE;11.473;23637.596;5.24809;-14.13537;5.59285;3
LIGH;11.480;23637.605;8092.0;3
ACCE;11.487;23637.606;5.22894;-12.74673;5.61201;3
MAGN;11.487;23637.612;-27.64638;41.44932;1.67673;3
LIGH;11.490;23637.615;6623.0;3
ACCE;11.493;23637.616;5.13317;-11.92312;5.76524;3
LIGH;11.500;23637.625;6623.0;3
ACCE;11.507;23637.626;5.26724;-11.33894;6.67503;3
MAGN;11.508;23637.632;-43.55277;27.18367;-5.45729;3
LIGH;11.510;23637.635;6623.0;3
ACCE;11.513;23637.636;5.20978;-10.33337;7.50822;3
LIGH;11.520;23637.645;6623.0;3
ACCE;11.526;23637.646;5.32470;-9.86411;8.23605;3
MAGN;11.527;23637.652;-43.55277;27.18367;-5.45729;3
LIGH;11.530;23637.655;6623.0;3
ACCE;11.533;23637.656;5.56412;-8.19775;9.95030;3
LIGH;11.540;23637.665;6623.0;3
ACCE;11.546;23637.666;5.83228;-7.26880;10.29507;3
MAGN;11.547;23637.672;-43.55277;27.18367;-5.45729;3
LIGH;11.550;23637.675;6323.0;3
ACCE;11.553;23637.676;6.09085;-6.79953;9.88326;3
LIGH;11.560;23637.685;7144.0;3
ACCE;11.567;23637.686;6.29196;-5.89931;9.27993;3
MAGN;11.567;23637.692;-50.17596;9.15425;-10.80051;3
LIGH;11.570;23637.695;7144.0;3
ACCE;11.573;23637.696;6.37815;-5.22894;8.84897;3
LIGH;11.580;23637.705;7144.0;3
ACCE;11.586;23637.706;6.42604;-4.58729;8.71489;3
MAGN;11.587;23637.712;-50.17596;9.15425;-10.80051;3
LIGH;11.590;23637.715;7144.0;3
ACCE;11.593;23637.716;6.41646;-3.96480;8.54251;3
LIGH;11.600;23637.725;7144.0;3
ACCE;11.603;23637.726;6.30154;-2.94008;8.38928;3
MAGN;11.605;23637.729;-50.17596;9.15425;-10.80051;3
LIGH;11.610;23637.735;7144.0;3
ACCE;11.613;23637.736;6.41646;-2.71981;8.16902;3
LIGH;11.620;23637.745;7849.0;3
ACCE;11.627;23637.746;6.33985;-2.01113;8.63828;3
MAGN;11.627;23637.752;-48.36535;-9.49814;-12.61972;3
LIGH;11.630;23637.755;7849.0;3
ACCE;11.633;23637.756;6.33985;-2.01113;8.63828;3
LIGH;11.640;23637.765;7849.0;3
ACCE;11.646;23637.766;5.90889;-1.55144;9.88326;3
MAGN;11.647;23637.772;-48.36535;-9.49814;-12.61972;3
LIGH;11.650;23637.775;7849.0;3
ACCE;11.653;23637.776;5.71735;-1.17795;10.60153;3
LIGH;11.661;23637.785;7849.0;3
SOUN;11.661;176.16;0.00538;48.59
ACCE;11.664;23637.786;5.47793;-0.66080;10.95587;3
MAGN;11.665;23637.789;-48.36535;-9.49814;-12.61972;3
LIGH;11.670;23637.795;7849.0;3
ACCE;11.676;23637.796;5.38217;-0.17238;10.71645;3
LIGH;11.680;23637.805;9259.0;3
ACCE;11.683;23637.806;5.48751;0.90022;9.62469;3
MAGN;11.684;23637.809;-39.93314;-25.05523;-12.03579;3
LIGH;11.690;23637.815;9259.0;3
ACCE;11.696;23637.816;5.35344;1.26414;8.81066;3
LIGH;11.700;23637.825;9259.0;3
ACCE;11.703;23637.826;5.07571;1.36948;8.25521;3
MAGN;11.704;23637.829;-39.93314;-25.05523;-12.03579;3
LIGH;11.710;23637.835;9259.0;3
ACCE;11.716;23637.836;4.78840;1.28329;8.14029;3
LIGH;11.720;23637.845;9259.0;3
ACCE;11.724;23637.846;3.49553;1.15879;8.21690;3
MAGN;11.725;23637.849;-39.93314;-25.05523;-12.03579;3
LIGH;11.730;23637.855;9259.0;3
ACCE;11.736;23637.856;2.87304;1.15879;8.28394;3
LIGH;11.740;23637.865;11213.0;3
ACCE;11.743;23637.866;2.24097;1.38864;8.64786;3
MAGN;11.744;23637.869;-25.22665;-37.12129;-9.04390;3
LIGH;11.750;23637.875;11213.0;3
ACCE;11.756;23637.876;1.73340;1.64721;8.98304;3
LIGH;11.760;23637.885;11213.0;3
ACCE;11.764;23637.886;1.16837;2.35589;9.96946;3
MAGN;11.765;23637.889;-25.22665;-37.12129;-9.04390;3
LIGH;11.770;23637.895;11213.0;3
ACCE;11.773;23637.896;1.19710;2.33674;9.90242;3
LIGH;11.780;23637.905;11213.0;3
ACCE;11.783;23637.906;1.13006;2.73897;9.64384;3
MAGN;11.784;23637.909;-25.22665;-37.12129;-9.04390;3
LIGH;11.790;23637.915;11213.0;3
ACCE;11.796;23637.916;0.92895;3.08373;8.88728;3
LIGH;11.800;23637.925;13525.0;3
ACCE;11.803;23637.926;0.36392;3.24654;7.36456;3
MAGN;11.804;23637.929;-8.58134;-44.65236;-5.32748;3
LIGH;11.810;23637.935;13525.0;3
ACCE;11.816;23637.936;0.16281;3.18908;7.20176;3
LIGH;11.820;23637.945;13525.0;3
ACCE;11.823;23637.946;0.16281;3.10289;7.64229;3
MAGN;11.824;23637.949;-8.58134;-44.65236;-5.32748;3
LIGH;11.830;23637.955;13525.0;3
ACCE;11.836;23637.956;0.33519;2.73897;8.53294;3
LIGH;11.840;23637.965;13525.0;3
ACCE;11.843;23637.966;0.10534;2.49955;8.97347;3
MAGN;11.844;23637.969;-8.58134;-44.65236;-5.32748;3
LIGH;11.850;23637.975;13525.0;3
ACCE;11.856;23637.976;-0.52672;2.11647;8.64786;3
LIGH;11.860;23637.985;8959.0;3
ACCE;11.864;23637.986;-1.11091;1.81002;8.21690;3
MAGN;11.865;23637.989;7.14133;-46.66972;-1.60897;3
LIGH;11.870;23637.995;16623.0;3
ACCE;11.876;23637.996;-2.40378;1.64721;7.09641;3
LIGH;11.880;23638.005;16623.0;3
ACCE;11.884;23638.006;-2.95923;1.59933;6.83784;3
MAGN;11.885;23638.009;7.14133;-46.66972;-1.60897;3
LIGH;11.890;23638.015;16623.0;3
ACCE;11.896;23638.016;-3.45723;1.55144;6.65588;3
LIGH;11.900;23638.025;16623.0;3
ACCE;11.904;23638.026;-4.25210;1.24498;6.67503;3
MAGN;11.905;23638.029;7.14133;-46.66972;-1.60897;3
LIGH;11.910;23638.035;16623.0;3
ACCE;11.917;23638.036;-4.45322;1.14922;6.64630;3
LIGH;11.921;23638.045;16623.0;3
ACCE;11.924;23638.046;-4.53941;0.87149;6.56011;3
MAGN;11.925;23638.049;20.28330;-45.02164;4.78881;3
LIGH;11.930;23638.055;35258.0;3
ACCE;11.933;23638.056;-4.72137;0.60334;6.07170;3
LIGH;11.940;23638.065;35258.0;3
ACCE;11.943;23638.066;-4.87459;0.45969;5.54497;3
MAGN;11.944;23638.069;20.28330;-45.02164;4.78881;3
LIGH;11.950;23638.075;35258.0;3
ACCE;11.956;23638.076;-5.18105;0.23942;4.16591;3
LIGH;11.960;23638.085;35258.0;3
ACCE;11.964;23638.086;-5.21936;0.22984;3.90734;3
MAGN;11.965;23638.089;20.28330;-45.02164;4.78881;3
LIGH;11.970;23638.095;35258.0;3
ACCE;11.976;23638.096;-5.37259;0.21069;3.17950;3
LIGH;11.980;23638.105;35258.0;3
ACCE;11.984;23638.106;-5.87058;0.39265;2.42293;3
MAGN;11.985;23638.109;29.55068;-40.94341;12.74601;3
LIGH;11.990;23638.115;20472.0;3
ACCE;11.996;23638.116;-6.19619;0.49799;1.97282;3
LIGH;12.000;23638.125;20472.0;3
ACCE;12.003;23638.126;-6.25365;0.38307;1.66636;3
MAGN;12.004;23638.129;29.55068;-40.94341;12.74601;3
LIGH;12.010;23638.135;20472.0;3
ACCE;12.016;23638.136;-6.33985;0.30646;1.41737;3
LIGH;12.020;23638.145;20472.0;3
ACCE;12.023;23638.146;-6.42604;0.38307;1.62806;3
MAGN;12.025;23638.149;29.55068;-40.94341;12.74601;3
LIGH;12.031;23638.155;20472.0;3
ACCE;12.036;23638.156;-6.47392;0.30646;1.30245;3
ACCE;12.044;23638.166;-6.42604;0.22027;1.11091;3
MAGN;12.047;23638.172;36.07574;-36.32431;20.56050;3
LIGH;12.049;23638.173;25374.0;3
LIGH;12.055;23638.177;13201.0;3
ACCE;12.055;23638.176;-6.39731;0.24900;1.21625;3
LIGH;12.060;23638.185;13201.0;3
ACCE;12.064;23638.186;-6.87615;-0.27773;0.57461;3
MAGN;12.065;23638.189;36.07574;-36.32431;20.56050;3
LIGH;12.070;23638.195;13201.0;3
ACCE;12.076;23638.196;-7.45076;-0.48842;0.23942;3
LIGH;12.080;23638.205;13201.0;3
ACCE;12.083;23638.206;-7.82425;-0.71826;0.24900;3
MAGN;12.085;23638.209;36.07574;-36.32431;20.56050;3
LIGH;12.090;23638.215;13201.0;3
ACCE;12.093;23638.216;-8.22648;-0.91937;0.27773;3
LIGH;12.100;23638.225;13201.0;3
SOUN;12.101;246.69;0.00753;51.51
ACCE;12.105;23638.226;-8.71489;-0.73741;0.43096;3
MAGN;12.105;23638.229;39.92139;-29.84712;27.30062;3
LIGH;12.110;23638.235;11109.0;3
ACCE;12.116;23638.236;-8.65743;-0.99599;0.46926;3
LIGH;12.120;23638.245;11109.0;3
ACCE;12.123;23638.246;-9.13627;-1.35033;0.50757;3
MAGN;12.124;23638.249;39.92139;-29.84712;27.30062;3
LIGH;12.130;23638.255;11109.0;3
ACCE;12.136;23638.256;-9.12670;-1.08218;0.46926;3
GNSS;12.144;1490631302.000;40.313356;-3.483195;597.000;270.500;3.0;0.2;26;16
ACCE;12.163;23638.267;-8.59997;-0.58419;0.50757;3
MAGN;12.165;23638.272;39.92139;-29.84712;27.30062;3
LIGH;12.165;23638.273;11109.0;3
ACCE;12.166;23638.276;-8.66701;-0.65122;0.25857;3
LIGH;12.166;23638.280;11109.0;3
LIGH;12.166;23638.287;11109.0;3
ACCE;12.172;23638.287;-9.11712;-0.49799;0.04788;3
MAGN;12.177;23638.295;42.66678;-24.02633;30.52753;3
ACCE;12.177;23638.297;-10.38126;-0.34477;0.54588;3
LIGH;12.178;23638.300;10288.0;3
GNSS;12.179;1490631302.000;40.313356;-3.483195;597.000;270.500;3.0;0.2;26;16
LIGH;12.181;23638.305;10288.0;3
ACCE;12.185;23638.307;-10.75475;-0.36392;1.30245;3
MAGN;12.186;23638.310;42.66678;-24.02633;30.52753;3
LIGH;12.191;23638.316;10288.0;3
ACCE;12.195;23638.318;-10.91756;-0.62249;2.49955;3
LIGH;12.205;23638.330;10288.0;3
WIFI;12.206;23638.261;test-CAR;00:0b:86:27:36:c2;-72
WIFI;12.206;23638.260;portal-csic;00:0b:86:27:36:c1;-64
WIFI;12.206;23638.261;eduroam;00:0b:86:27:36:c0;-65
WIFI;12.206;23638.260;test-CAR;00:0b:86:27:32:e2;-64
WIFI;12.206;23638.260;portal-csic;00:0b:86:27:32:e1;-65
WIFI;12.206;23638.260;eduroam;00:0b:86:27:32:e0;-64
WIFI;12.206;23638.261;HP-Print-13-Officejet Pro 8610;fc:15:b4:ae:e7:13;-89
ACCE;12.219;23638.326;-11.72201;-1.31202;5.16190;3
MAGN;12.219;23638.334;42.66678;-24.02633;30.52753;3
ACCE;12.220;23638.336;-12.37323;-1.64721;5.79397;3
LIGH;12.221;23638.345;10288.0;3
ACCE;12.226;23638.347;-12.88081;-1.89621;6.27281;3
MAGN;12.227;23638.351;44.72636;-18.74803;29.66847;3
LIGH;12.227;23638.352;10288.0;3
LIGH;12.235;23638.357;6149.0;3
ACCE;12.235;23638.356;-13.12980;-1.99198;6.22492;3
LIGH;12.240;23638.364;14565.0;3
ACCE;12.244;23638.366;-13.06276;-2.38462;5.62159;3
MAGN;12.244;23638.369;44.72636;-18.74803;29.66847;3
LIGH;12.250;23638.374;14565.0;3
ACCE;12.253;23638.376;-12.63181;-2.26013;5.25767;3
LIGH;12.260;23638.384;14565.0;3
ACCE;12.264;23638.386;-12.79461;-2.31759;5.19063;3
MAGN;12.264;23638.389;44.72636;-18.74803;29.66847;3
LIGH;12.270;23638.394;14565.0;3
ACCE;12.273;23638.396;-12.81377;-2.64320;5.09486;3
LIGH;12.280;23638.404;14565.0;3
ACCE;12.284;23638.406;-12.78504;-3.25611;5.30555;3
MAGN;12.284;23638.409;48.86247;-11.43871;25.24688;3
LIGH;12.290;23638.414;14565.0;3
ACCE;12.295;23638.416;-13.18726;-3.95522;6.58884;3
LIGH;12.300;23638.424;15606.0;3
ACCE;12.303;23638.426;-13.04361;-4.33829;7.31668;3
MAGN;12.304;23638.429;48.86247;-11.43871;25.24688;3
LIGH;12.310;23638.434;15606.0;3
ACCE;12.313;23638.436;-12.79461;-4.76925;8.09240;3
LIGH;12.320;23638.444;15606.0;3
ACCE;12.327;23638.446;-12.68927;-5.34386;10.00776;3
MAGN;12.328;23638.452;48.86247;-11.43871;25.24688;3
LIGH;12.330;23638.455;15606.0;3
ACCE;12.333;23638.456;-12.76588;-6.24408;10.68772;3
LIGH;12.340;23638.465;15606.0;3
ACCE;12.347;23638.466;-13.08192;-6.98149;11.63582;3
MAGN;12.347;23638.472;52.57138;-3.92338;16.66265;3
LIGH;12.350;23638.475;15606.0;3
ACCE;12.353;23638.476;-13.45541;-7.19218;12.98615;3
LIGH;12.360;23638.485;13860.0;3
ACCE;12.367;23638.486;-13.12980;-7.18261;12.76588;3
MAGN;12.367;23638.491;52.57138;-3.92338;16.66265;3
LIGH;12.370;23638.495;13860.0;3
ACCE;12.373;23638.496;-12.29662;-6.86657;11.13783;3
LIGH;12.380;23638.505;13860.0;3
ACCE;12.386;23638.506;-11.13783;-6.38773;9.77792;3
MAGN;12.387;23638.512;52.57138;-3.92338;16.66265;3
LIGH;12.390;23638.515;13860.0;3
ACCE;12.393;23638.516;-10.00776;-5.68862;8.94474;3
LIGH;12.400;23638.525;13860.0;3
ACCE;12.407;23638.526;-7.76679;-4.00311;8.42759;3
MAGN;12.407;23638.531;53.98583;1.00907;0.63384;3
LIGH;12.410;23638.535;13860.0;3
ACCE;12.413;23638.536;-6.80911;-3.31358;8.31267;3
LIGH;12.420;23638.545;8242.0;3
ACCE;12.424;23638.546;-6.12916;-2.77727;8.46590;3
MAGN;12.425;23638.549;53.98583;1.00907;0.63384;3
LIGH;12.430;23638.555;8242.0;3
ACCE;12.433;23638.556;-5.80354;-2.19309;8.65743;3
LIGH;12.440;23638.565;8242.0;3
ACCE;12.446;23638.566;-4.95121;-0.99599;8.34140;3
MAGN;12.448;23638.572;53.98583;1.00907;0.63384;3
LIGH;12.451;23638.575;8242.0;3
ACCE;12.453;23638.576;-4.56814;-0.55545;8.09240;3
LIGH;12.460;23638.585;8242.0;3
ACCE;12.466;23638.586;-4.23295;-0.12450;8.20732;3
MAGN;12.470;23638.594;51.65779;-0.95269;-11.65671;3
LIGH;12.472;23638.597;8242.0;3
ACCE;12.474;23638.596;-4.01268;0.53630;8.37971;3
LIGH;12.480;23638.605;6438.0;3
ACCE;12.488;23638.606;-3.40934;1.32160;8.07325;3
MAGN;12.489;23638.613;51.65779;-0.95269;-11.65671;3
ACCE;12.494;23638.616;-3.09331;1.75256;7.85298;3
LIGH;12.496;23638.620;6438.0;3
LIGH;12.500;23638.625;6438.0;3
ACCE;12.507;23638.626;-1.85790;2.49955;6.51223;3
MAGN;12.508;23638.632;51.65779;-0.95269;-11.65671;3
LIGH;12.511;23638.635;6438.0;3
ACCE;12.513;23638.636;-1.85790;2.49955;6.51223;3
LIGH;12.520;23638.645;6438.0;3
ACCE;12.526;23638.646;-0.76614;3.38061;5.95677;3
MAGN;12.527;23638.652;47.31581;-7.75634;-18.61273;3
LIGH;12.531;23638.655;6438.0;3
ACCE;12.533;23638.656;-0.24900;3.75411;5.29597;3
LIGH;12.540;23638.665;6392.0;3
ACCE;12.547;23638.666;0.29688;4.16591;5.16190;3
MAGN;12.548;23638.672;47.31581;-7.75634;-18.61273;3
LIGH;12.551;23638.675;6392.0;3
ACCE;12.553;23638.676;0.29688;4.16591;5.16190;3
LIGH;12.560;23638.685;6392.0;3
ACCE;12.566;23638.686;0.19154;4.81713;5.75566;3
MAGN;12.567;23638.692;47.31581;-7.75634;-18.61273;3
LIGH;12.570;23638.695;6392.0;3
ACCE;12.573;23638.696;0.00958;4.99909;5.78439;3
LIGH;12.580;23638.705;6392.0;3
ACCE;12.584;23638.706;-0.25857;5.20978;5.79397;3
MAGN;12.585;23638.709;43.69687;-15.80959;-19.54710;3
LIGH;12.590;23638.715;6392.0;3
ACCE;12.593;23638.716;-0.67995;5.43963;5.46836;3
LIGH;12.600;23638.725;6034.0;3
ACCE;12.607;23638.726;-0.63207;5.57370;5.47793;3
MAGN;12.608;23638.732;43.69687;-15.80959;-19.54710;3
LIGH;12.610;23638.735;6866.0;3
ACCE;12.613;23638.736;-0.49799;5.77481;5.33428;3
LIGH;12.620;23638.745;6866.0;3
ACCE;12.626;23638.746;-0.37350;5.73651;5.19063;3
MAGN;12.627;23638.752;43.69687;-15.80959;-19.54710;3
LIGH;12.630;23638.755;6866.0;3
ACCE;12.633;23638.756;0.11492;5.92804;4.80756;3
LIGH;12.640;23638.765;6866.0;3
ACCE;12.646;23638.766;0.29688;5.99508;4.55856;3
MAGN;12.647;23638.772;40.43286;-23.69725;-18.01524;3
LIGH;12.650;23638.775;6866.0;3
SOUN;12.653;178.05;0.00543;48.68
ACCE;12.655;23638.776;0.40223;6.12916;4.34787;3
LIGH;12.660;23638.785;6866.0;3
ACCE;12.667;23638.787;0.56503;6.42604;4.09887;3
MAGN;12.668;23638.792;40.43286;-23.69725;-18.01524;3
LIGH;12.670;23638.795;7282.0;3
ACCE;12.673;23638.796;0.58419;6.46434;3.92649;3
LIGH;12.680;23638.805;7282.0;3
ACCE;12.686;23638.806;0.54588;6.49307;3.97437;3
MAGN;12.687;23638.812;40.43286;-23.69725;-18.01524;3
LIGH;12.690;23638.815;7282.0;3
ACCE;12.693;23638.816;0.45969;6.53138;4.07014;3
LIGH;12.700;23638.825;7282.0;3
ACCE;12.707;23638.826;0.29688;6.56969;4.42448;3
MAGN;12.707;23638.832;37.70797;-30.52158;-15.34138;3
LIGH;12.710;23638.835;7282.0;3
ACCE;12.713;23638.836;0.42138;6.58884;4.24253;3
LIGH;12.720;23638.845;7282.0;3
ACCE;12.727;23638.846;0.77572;6.77080;4.51068;3
MAGN;12.728;23638.852;37.70797;-30.52158;-15.34138;3
LIGH;12.730;23638.855;7502.0;3
ACCE;12.733;23638.856;0.92895;6.91445;4.67348;3
LIGH;12.740;23638.865;7502.0;3
ACCE;12.744;23638.866;1.26414;6.85699;4.36702;3
MAGN;12.745;23638.869;37.70797;-30.52158;-15.34138;3
LIGH;12.750;23638.875;7502.0;3
ACCE;12.753;23638.876;1.55144;7.15387;4.44364;3
LIGH;12.760;23638.885;7502.0;3
ACCE;12.767;23638.886;1.83875;7.23049;4.19464;3
MAGN;12.768;23638.892;33.83815;-35.32917;-12.56361;3
LIGH;12.770;23638.895;7502.0;3
ACCE;12.773;23638.896;1.91536;7.19218;3.84988;3
LIGH;12.780;23638.905;7502.0;3
ACCE;12.790;23638.906;1.82917;7.19218;3.81157;3
MAGN;12.791;23638.912;33.83815;-35.32917;-12.56361;3
LIGH;12.792;23638.915;7606.0;3
ACCE;12.793;23638.916;1.71425;7.17303;3.93607;3
LIGH;12.800;23638.925;7606.0;3
ACCE;12.807;23638.926;1.70467;7.12514;4.64475;3
MAGN;12.808;23638.932;33.83815;-35.32917;-12.56361;3
LIGH;12.810;23638.935;7606.0;3
ACCE;12.813;23638.936;1.70467;7.12514;4.64475;3
LIGH;12.820;23638.945;7606.0;3
ACCE;12.827;23638.946;2.05901;7.04853;5.36301;3
MAGN;12.828;23638.952;29.33426;-39.97178;-11.97485;3
LIGH;12.831;23638.955;7606.0;3
ACCE;12.833;23638.956;2.47082;7.14430;5.36301;3
LIGH;12.840;23638.965;7606.0;3
ACCE;12.847;23638.966;3.33273;7.14430;5.17148;3
MAGN;12.848;23638.972;29.33426;-39.97178;-11.97485;3
LIGH;12.850;23638.975;7641.0;3
ACCE;12.853;23638.976;3.33273;7.14430;5.17148;3
LIGH;12.860;23638.985;7641.0;3
ACCE;12.867;23638.986;4.00311;7.18261;4.85544;3
MAGN;12.867;23638.992;29.33426;-39.97178;-11.97485;3
LIGH;12.870;23638.995;7641.0;3
ACCE;12.873;23638.996;4.21380;7.20176;4.68306;3
LIGH;12.880;23639.005;7641.0;3
ACCE;12.887;23639.006;4.42448;7.29753;4.24253;3
MAGN;12.888;23639.012;23.72550;-43.23674;-12.41982;3
LIGH;12.890;23639.015;7641.0;3
ACCE;12.893;23639.016;4.42448;7.29753;4.24253;3
LIGH;12.900;23639.025;7641.0;3
ACCE;12.904;23639.026;4.58729;7.01980;3.88818;3
MAGN;12.905;23639.029;23.72550;-43.23674;-12.41982;3
LIGH;12.910;23639.035;7641.0;3
ACCE;12.913;23639.036;4.48195;6.81869;4.53941;3
LIGH;12.920;23639.045;7641.0;3
ACCE;12.926;23639.046;4.31914;6.36858;5.60243;3
MAGN;12.927;23639.052;23.72550;-43.23674;-12.41982;3
LIGH;12.930;23639.055;7641.0;3
ACCE;12.933;23639.056;4.42448;6.56969;6.68461;3
LIGH;12.940;23639.065;7641.0;3
ACCE;12.944;23639.066;4.34787;6.31112;8.14029;3
MAGN;12.945;23639.069;19.28056;-45.01630;-14.17391;3
LIGH;12.950;23639.075;7641.0;3
ACCE;12.956;23639.076;4.43406;6.11958;8.29351;3
LIGH;12.960;23639.085;7641.0;3
ACCE;12.963;23639.086;4.53941;6.10043;8.11156;3
MAGN;12.964;23639.089;19.28056;-45.01630;-14.17391;3
LIGH;12.970;23639.095;7641.0;3
ACCE;12.976;23639.096;4.69264;6.07170;7.90087;3
LIGH;12.980;23639.105;7005.0;3
ACCE;12.984;23639.106;4.29999;5.71735;8.47547;3
MAGN;12.985;23639.109;19.28056;-45.01630;-14.17391;3
LIGH;12.990;23639.115;7005.0;3
ACCE;12.996;23639.116;3.94564;5.53539;9.02135;3
LIGH;13.000;23639.125;7005.0;3
ACCE;13.003;23639.126;3.42850;4.92248;9.95988;3
MAGN;13.004;23639.129;17.15830;-43.75885;-17.15876;3
LIGH;13.010;23639.135;7005.0;3
ACCE;13.016;23639.136;2.97839;4.66391;11.39640;3
LIGH;13.020;23639.145;7005.0;3
ACCE;13.024;23639.146;2.82516;4.57771;11.65497;3
MAGN;13.025;23639.149;17.15830;-43.75885;-17.15876;3
LIGH;13.031;23639.156;7005.0;3
ACCE;13.042;23639.156;2.80600;4.47237;11.39640;3
ACCE;13.044;23639.166;2.84431;4.47237;10.98460;3
MAGN;13.047;23639.171;17.15830;-43.75885;-17.15876;3
LIGH;13.049;23639.174;6485.0;3
LIGH;13.056;23639.177;6485.0;3
ACCE;13.056;23639.176;2.83473;4.31914;9.96946;3
LIGH;13.060;23639.185;6485.0;3
ACCE;13.064;23639.186;2.71981;4.26168;9.79707;3
MAGN;13.065;23639.189;17.48853;-41.37400;-19.91334;3
LIGH;13.070;23639.195;6485.0;3
ACCE;13.073;23639.196;2.47082;4.14676;9.67257;3
LIGH;13.080;23639.205;6485.0;3
ACCE;13.083;23639.206;2.23140;4.01268;9.86411;3
MAGN;13.085;23639.209;17.48853;-41.37400;-19.91334;3
LIGH;13.090;23639.215;6485.0;3
ACCE;13.096;23639.216;1.94409;3.92649;10.07480;3
LIGH;13.100;23639.225;6415.0;3
ACCE;13.104;23639.226;1.84832;3.89776;10.20888;3
MAGN;13.105;23639.229;17.48853;-41.37400;-19.91334;3
LIGH;13.110;23639.235;6415.0;3
ACCE;13.116;23639.236;1.78129;3.91691;10.11311;3
LIGH;13.120;23639.245;6415.0;3
ACCE;13.124;23639.246;1.76213;3.69665;10.04607;3
MAGN;13.125;23639.249;17.85646;-38.98770;-21.37531;3
LIGH;13.130;23639.255;6415.0;3
ACCE;13.136;23639.256;1.93451;3.84988;9.91199;3
GNSS;13.143;1490631303.000;40.313357;-3.483197;597.000;0.000;3.0;0.0;26;16
ACCE;13.153;23639.266;1.76213;3.76368;9.92157;3
LIGH;13.155;23639.271;6415.0;3
MAGN;13.155;23639.271;17.85646;-38.98770;-21.37531;3
LIGH;13.156;23639.277;6415.0;3
GNSS;13.157;1490631303.000;40.313357;-3.483197;597.000;0.000;3.0;0.0;26;16
ACCE;13.160;23639.277;1.62806;3.37104;9.99819;3
LIGH;13.161;23639.286;6415.0;3
ACCE;13.164;23639.286;1.85790;3.47638;10.06522;3
MAGN;13.165;23639.289;17.85646;-38.98770;-21.37531;3
LIGH;13.171;23639.295;6415.0;3
ACCE;13.176;23639.297;2.06859;3.54342;9.98861;3
LIGH;13.181;23639.306;6415.0;3
ACCE;13.185;23639.306;2.19309;3.39019;9.65342;3
MAGN;13.186;23639.310;18.29079;-37.98670;-23.56812;3
LIGH;13.191;23639.315;6415.0;3
ACCE;13.196;23639.316;2.12605;3.39977;9.53850;3
LIGH;13.202;23639.326;6415.0;3
ACCE;13.204;23639.327;2.07817;3.50511;9.40442;3
MAGN;13.205;23639.329;18.29079;-37.98670;-23.56812;3
SOUN;13.205;263.16;0.00803;52.07
LIGH;13.210;23639.335;6415.0;3
ACCE;13.216;23639.336;1.99198;3.52426;9.17458;3
LIGH;13.220;23639.345;6438.0;3
ACCE;13.223;23639.346;1.82917;3.41892;9.09797;3
MAGN;13.224;23639.349;18.29079;-37.98670;-23.56812;3
LIGH;13.230;23639.355;6438.0;3
ACCE;13.233;23639.356;1.75256;3.41892;9.05008;3
LIGH;13.240;23639.365;6438.0;3
ACCE;13.244;23639.366;1.57060;3.41892;8.75320;3
MAGN;13.245;23639.369;18.85796;-36.95300;-24.23885;3
LIGH;13.250;23639.375;6438.0;3
ACCE;13.256;23639.376;1.60890;3.29442;8.83939;3
LIGH;13.260;23639.385;6438.0;3
ACCE;13.264;23639.386;1.78129;3.25611;8.78193;3
MAGN;13.265;23639.389;18.85796;-36.95300;-24.23885;3
LIGH;13.270;23639.395;6438.0;3
ACCE;13.276;23639.396;1.92494;3.24654;8.68616;3
LIGH;13.280;23639.405;6427.0;3
ACCE;13.283;23639.406;1.63763;2.75812;8.99262;3
MAGN;13.284;23639.409;18.85796;-36.95300;-24.23885;3
LIGH;13.290;23639.415;6462.0;3
ACCE;13.296;23639.416;1.65679;2.95923;9.12670;3
LIGH;13.300;23639.425;6462.0;3
ACCE;13.304;23639.426;1.43652;3.26569;9.49062;3
MAGN;13.305;23639.429;19.93151;-35.69287;-24.70586;3
LIGH;13.310;23639.435;6462.0;3
ACCE;13.316;23639.436;1.30245;3.31358;9.94073;3
LIGH;13.320;23639.445;6462.0;3
ACCE;13.324;23639.446;0.72784;2.99754;9.81623;3
MAGN;13.325;23639.449;19.93151;-35.69287;-24.70586;3
LIGH;13.330;23639.455;6462.0;3
ACCE;13.336;23639.456;0.81403;2.87304;9.67257;3
LIGH;13.340;23639.465;6462.0;3
ACCE;13.344;23639.466;1.01514;2.86347;9.58638;3
MAGN;13.345;23639.469;19.93151;-35.69287;-24.70586;3
LIGH;13.350;23639.475;6427.0;3
ACCE;13.356;23639.476;1.03430;2.71981;9.33739;3
LIGH;13.360;23639.485;6427.0;3
ACCE;13.364;23639.486;0.77572;3.05500;9.32781;3
MAGN;13.365;23639.489;21.68227;-34.10748;-24.88441;3
LIGH;13.370;23639.495;6427.0;3
ACCE;13.376;23639.496;0.86191;3.12204;9.29908;3
LIGH;13.380;23639.505;6427.0;3
ACCE;13.383;23639.506;0.97683;2.92093;9.57681;3
MAGN;13.384;23639.509;21.68227;-34.10748;-24.88441;3
LIGH;13.390;23639.515;6427.0;3
ACCE;13.393;23639.516;0.65122;2.59531;9.87369;3
LIGH;13.400;23639.525;6427.0;3
ACCE;13.405;23639.526;0.65122;2.44209;10.04607;3
MAGN;13.405;23639.529;21.68227;-34.10748;-24.88441;3
LIGH;13.410;23639.535;6519.0;3
ACCE;13.416;23639.536;0.28730;1.87705;9.81623;3
LIGH;13.420;23639.545;6519.0;3
ACCE;13.424;23639.546;0.34477;1.68552;9.95988;3
MAGN;13.425;23639.549;23.17484;-33.78506;-24.57018;3
LIGH;13.430;23639.555;6519.0;3
ACCE;13.436;23639.556;0.49799;2.76770;9.85453;3
LIGH;13.440;23639.565;6519.0;3
ACCE;13.444;23639.566;0.29688;2.91135;9.91199;3
MAGN;13.445;23639.569;23.17484;-33.78506;-24.57018;3
LIGH;13.450;23639.575;6519.0;3
ACCE;13.456;23639.576;0.24900;2.61447;9.66300;3
LIGH;13.460;23639.585;6519.0;3
ACCE;13.464;23639.586;0.05746;3.20823;9.08839;3
MAGN;13.465;23639.589;23.17484;-33.78506;-24.57018;3
LIGH;13.470;23639.595;7028.0;3
ACCE;13.476;23639.596;0.27773;3.27527;9.63427;3
LIGH;13.480;23639.605;7028.0;3
ACCE;13.484;23639.606;0.27773;2.37505;10.13226;3
MAGN;13.485;23639.609;24.36232;-32.32644;-24.84735;3
LIGH;13.490;23639.615;7028.0;3
ACCE;13.496;23639.616;0.22984;2.04944;9.80665;3
LIGH;13.500;23639.625;7028.0;3
ACCE;13.504;23639.626;0.46926;2.03028;9.51935;3
MAGN;13.505;23639.629;24.36232;-32.32644;-24.84735;3
LIGH;13.511;23639.635;7028.0;3
ACCE;13.516;23639.636;0.54588;1.86748;9.44273;3
LIGH;13.520;23639.645;7028.0;3
ACCE;13.523;23639.646;0.42138;1.94409;10.01734;3
MAGN;13.524;23639.649;24.36232;-32.32644;-24.84735;3
LIGH;13.530;23639.655;7745.0;3
ACCE;13.536;23639.656;0.17238;2.11647;10.49618;3
LIGH;13.540;23639.665;7745.0;3
ACCE;13.544;23639.666;0.07661;1.93451;9.88326;3
MAGN;13.545;23639.669;25.62741;-30.94906;-25.32680;3
LIGH;13.550;23639.675;7745.0;3
ACCE;13.553;23639.676;0.16281;1.83875;9.67257;3
LIGH;13.560;23639.685;7745.0;3
ACCE;13.564;23639.686;0.11492;1.62806;9.62469;3
MAGN;13.565;23639.689;25.62741;-30.94906;-25.32680;3
LIGH;13.570;23639.695;7745.0;3
ACCE;13.576;23639.696;0.31603;1.59933;9.64384;3
LIGH;13.580;23639.705;7745.0;3
ACCE;13.583;23639.706;0.55545;2.28886;9.71088;3
MAGN;13.584;23639.709;25.62741;-30.94906;-25.32680;3
LIGH;13.590;23639.715;8242.0;3
ACCE;13.593;23639.716;0.28730;2.29843;9.42358;3
LIGH;13.601;23639.725;8242.0;3
ACCE;13.607;23639.726;-0.02873;2.00155;9.89284;3
MAGN;13.608;23639.732;26.67546;-30.04732;-25.78429;3
LIGH;13.611;23639.736;8242.0;3
ACCE;13.613;23639.736;-0.02873;2.00155;9.89284;3
LIGH;13.620;23639.745;8242.0;3
ACCE;13.626;23639.746;0.28730;1.83875;10.38126;3
MAGN;13.627;23639.752;26.67546;-30.04732;-25.78429;3
LIGH;13.631;23639.755;8242.0;3
ACCE;13.633;23639.756;0.28730;1.96325;10.16099;3
LIGH;13.640;23639.765;8242.0;3
SOUN;13.645;187.66;0.00573;49.14
ACCE;13.648;23639.766;0.36392;1.98240;10.18972;3
MAGN;13.648;23639.772;26.67546;-30.04732;-25.78429;3
LIGH;13.651;23639.775;8115.0;3
ACCE;13.653;23639.776;0.45011;2.10690;10.15141;3
LIGH;13.660;23639.785;8658.0;3
ACCE;13.667;23639.786;-0.77572;1.43652;9.65342;3
MAGN;13.668;23639.792;27.25108;-29.61647;-26.40443;3
LIGH;13.671;23639.795;8658.0;3
ACCE;13.673;23639.796;-0.51715;2.18351;9.05966;3
LIGH;13.680;23639.805;8658.0;3
ACCE;13.686;23639.806;0.21069;2.54743;8.63828;3
MAGN;13.687;23639.812;27.25108;-29.61647;-26.40443;3
LIGH;13.690;23639.815;8658.0;3
ACCE;13.693;23639.816;0.82361;2.51870;8.33182;3
LIGH;13.700;23639.825;8658.0;3
ACCE;13.706;23639.826;1.24498;2.46124;8.42759;3
MAGN;13.707;23639.832;27.25108;-29.61647;-26.40443;3
LIGH;13.710;23639.835;8658.0;3
ACCE;13.713;23639.836;1.30245;2.32716;8.54251;3
LIGH;13.720;23639.845;8080.0;3
ACCE;13.724;23639.846;1.60890;2.28886;8.59997;3
MAGN;13.725;23639.849;25.68861;-28.61410;-28.22791;3
LIGH;13.730;23639.855;8080.0;3
ACCE;13.733;23639.856;1.93451;2.36547;8.81066;3
LIGH;13.740;23639.865;8080.0;3
ACCE;13.747;23639.866;1.95367;2.19309;9.23204;3
MAGN;13.748;23639.872;25.68861;-28.61410;-28.22791;3
LIGH;13.750;23639.875;8080.0;3
ACCE;13.753;23639.876;1.97282;1.96325;9.51935;3
LIGH;13.760;23639.885;8080.0;3
ACCE;13.767;23639.886;2.24097;1.66636;10.86010;3
MAGN;13.767;23639.892;25.68861;-28.61410;-28.22791;3
LIGH;13.770;23639.895;8080.0;3
ACCE;13.773;23639.896;2.20267;1.65679;11.06121;3
LIGH;13.780;23639.905;7467.0;3
ACCE;13.787;23639.906;2.27928;1.55144;11.29106;3
MAGN;13.788;23639.912;23.64908;-28.33514;-30.52040;3
LIGH;13.790;23639.915;7467.0;3
ACCE;13.793;23639.916;2.22182;1.39821;11.19529;3
LIGH;13.800;23639.925;7467.0;3
ACCE;13.807;23639.926;2.31759;0.94810;11.12825;3
MAGN;13.807;23639.932;23.64908;-28.33514;-30.52040;3
LIGH;13.810;23639.935;7467.0;3
ACCE;13.813;23639.936;2.66235;1.15879;10.86968;3
LIGH;13.820;23639.945;7467.0;3
ACCE;13.827;23639.946;2.68151;1.74298;10.83137;3
MAGN;13.828;23639.952;23.64908;-28.33514;-30.52040;3
LIGH;13.830;23639.955;7467.0;3
ACCE;13.833;23639.956;2.34632;1.71425;10.44830;3
LIGH;13.840;23639.965;6947.0;3
ACCE;13.847;23639.966;2.62405;1.37906;10.31422;3
MAGN;13.847;23639.972;21.59036;-27.43196;-31.36600;3
LIGH;13.850;23639.975;6947.0;3
ACCE;13.853;23639.976;2.78685;1.39821;10.49618;3
LIGH;13.860;23639.985;6947.0;3
ACCE;13.867;23639.986;2.68151;1.34075;10.54406;3
MAGN;13.867;23639.992;21.59036;-27.43196;-31.36600;3
LIGH;13.870;23639.995;6947.0;3
ACCE;13.873;23639.996;2.56658;1.40779;10.10353;3
LIGH;13.880;23640.005;6947.0;3
ACCE;13.883;23640.006;2.60489;1.50356;9.95988;3
MAGN;13.885;23640.009;21.59036;-27.43196;-31.36600;3
LIGH;13.890;23640.015;6947.0;3
ACCE;13.893;23640.016;2.46124;1.65679;10.02692;3
LIGH;13.900;23640.025;6820.0;3
ACCE;13.907;23640.026;1.96325;0.96726;9.78750;3
MAGN;13.907;23640.032;21.28629;-26.38436;-31.92997;3
LIGH;13.910;23640.035;6820.0;3
ACCE;13.913;23640.036;2.04944;1.34075;9.85453;3
LIGH;13.922;23640.046;6820.0;3
ACCE;13.927;23640.046;2.43251;2.10690;9.64384;3
MAGN;13.927;23640.052;21.28629;-26.38436;-31.92997;3
LIGH;13.930;23640.055;6820.0;3
ACCE;13.933;23640.056;2.38462;1.90578;9.86411;3
LIGH;13.940;23640.065;6820.0;3
ACCE;13.947;23640.066;2.11647;1.83875;9.94073;3
MAGN;13.948;23640.072;21.28629;-26.38436;-31.92997;3
LIGH;13.950;23640.075;6820.0;3
ACCE;13.953;23640.076;1.93451;1.76213;9.71088;3
LIGH;13.960;23640.085;6462.0;3
ACCE;13.967;23640.086;1.65679;1.37906;9.29908;3
MAGN;13.968;23640.092;22.18055;-25.97206;-31.86470;3
LIGH;13.970;23640.095;7201.0;3
ACCE;13.973;23640.096;1.58017;1.40779;9.54808;3
LIGH;13.980;23640.105;7201.0;3
ACCE;13.987;23640.106;1.99198;1.92494;9.65342;3
MAGN;13.988;23640.112;22.18055;-25.97206;-31.86470;3
LIGH;13.990;23640.115;7201.0;3
ACCE;13.993;23640.116;1.99198;1.92494;9.65342;3
LIGH;14.000;23640.125;7201.0;3
ACCE;14.007;23640.126;1.78129;1.81002;9.80665;3
MAGN;14.007;23640.132;22.18055;-25.97206;-31.86470;3
LIGH;14.010;23640.135;7201.0;3
ACCE;14.013;23640.136;1.34075;1.74298;9.42358;3
LIGH;14.020;23640.145;7201.0;3
ACCE;14.027;23640.146;1.59933;1.55144;9.07881;3
MAGN;14.028;23640.152;22.45342;-25.71249;-31.20443;3
LIGH;14.033;23640.155;7560.0;3
ACCE;14.034;23640.157;1.59933;1.55144;9.07881;3
LIGH;14.040;23640.165;7560.0;3
ACCE;14.043;23640.166;1.51314;2.27928;9.97903;3
MAGN;14.046;23640.170;22.45342;-25.71249;-31.20443;3
LIGH;14.050;23640.175;7560.0;3
ACCE;14.053;23640.176;1.54187;2.22182;9.73004;3
LIGH;14.061;23640.185;7560.0;3
ACCE;14.067;23640.186;1.66636;1.91536;9.23204;3
MAGN;14.068;23640.192;22.45342;-25.71249;-31.20443;3
LIGH;14.070;23640.195;7560.0;3
ACCE;14.073;23640.196;1.66636;1.91536;9.23204;3
LIGH;14.080;23640.205;7560.0;3
ACCE;14.086;23640.206;1.74298;1.87705;9.28950;3
MAGN;14.088;23640.212;24.08161;-25.87773;-31.24548;3
LIGH;14.091;23640.215;7652.0;3
ACCE;14.093;23640.216;1.78129;1.73340;9.29908;3
LIGH;14.101;23640.225;7652.0;3
ACCE;14.106;23640.226;1.85790;1.58975;9.44273;3
MAGN;14.107;23640.232;24.08161;-25.87773;-31.24548;3
LIGH;14.110;23640.235;7652.0;3
ACCE;14.113;23640.236;1.84832;1.55144;9.76834;3
LIGH;14.120;23640.245;7652.0;3
ACCE;14.127;23640.246;1.35991;1.35991;9.95030;3
MAGN;14.127;23640.252;24.08161;-25.87773;-31.24548;3
LIGH;14.130;23640.255;7652.0;3
ACCE;14.133;23640.256;1.06303;1.22583;9.70131;3
GNSS;14.140;1490631304.000;40.313353;-3.483197;596.000;0.000;3.0;0.0;26;16
LIGH;14.153;23640.267;7652.0;3
ACCE;14.154;23640.266;0.99599;1.08218;9.56723;3
MAGN;14.155;23640.270;25.03669;-26.18964;-31.13094;3
ACCE;14.156;23640.277;0.98641;1.30245;9.71088;3
LIGH;14.157;23640.280;7837.0;3
GNSS;14.157;1490631304.000;40.313353;-3.483197;596.000;0.000;3.0;0.0;26;16
LIGH;14.161;23640.285;7837.0;3
ACCE;14.163;23640.286;1.06303;1.22583;10.02692;3
MAGN;14.165;23640.289;25.03669;-26.18964;-31.13094;3
LIGH;14.171;23640.295;7837.0;3
ACCE;14.173;23640.296;1.07260;1.22583;10.29507;3
LIGH;14.181;23640.305;7837.0;3
ACCE;14.185;23640.307;1.00556;1.34075;10.39084;3
MAGN;14.186;23640.310;25.03669;-26.18964;-31.13094;3
LIGH;14.193;23640.317;7837.0;3
ACCE;14.194;23640.316;0.68953;1.33118;9.95030;3
SOUN;14.197;203.08;0.00620;49.82
LIGH;14.203;23640.326;7837.0;3
ACCE;14.205;23640.326;0.35434;1.28329;9.82580;3
MAGN;14.206;23640.330;26.39149;-26.21956;-30.33892;3
LIGH;14.211;23640.336;8288.0;3
ACCE;14.213;23640.336;-0.05746;1.76213;9.36612;3
LIGH;14.220;23640.345;8288.0;3
ACCE;14.223;23640.346;-0.32561;2.19309;9.05008;3
MAGN;14.225;23640.349;26.39149;-26.21956;-30.33892;3
LIGH;14.231;23640.356;8288.0;3
ACCE;14.233;23640.356;-0.34477;1.81002;8.41801;3
LIGH;14.240;23640.365;8288.0;3
ACCE;14.244;23640.366;-0.18196;1.48441;8.40844;3
MAGN;14.245;23640.369;26.39149;-26.21956;-30.33892;3
LIGH;14.250;23640.375;8288.0;3
ACCE;14.256;23640.376;-0.21069;1.34075;9.01178;3
LIGH;14.260;23640.385;8288.0;3
ACCE;14.263;23640.386;-0.26815;1.18752;10.04607;3
MAGN;14.264;23640.389;27.70396;-25.87657;-29.92088;3
LIGH;14.270;23640.395;8762.0;3
ACCE;14.276;23640.396;-0.81403;0.57461;10.56322;3
LIGH;14.280;23640.405;8762.0;3
ACCE;14.283;23640.406;-0.90022;0.31603;10.27591;3
MAGN;14.284;23640.409;27.70396;-25.87657;-29.92088;3
LIGH;14.290;23640.415;8762.0;3
ACCE;14.296;23640.416;-0.53630;0.06704;10.57279;3
LIGH;14.300;23640.425;8762.0;3
ACCE;14.304;23640.426;0.10534;-0.08619;11.20486;3
MAGN;14.304;23640.429;27.70396;-25.87657;-29.92088;3
LIGH;14.310;23640.435;8762.0;3
ACCE;14.316;23640.436;0.37350;-0.12450;11.65497;3
LIGH;14.320;23640.445;8762.0;3
ACCE;14.323;23640.446;0.49799;-0.11492;11.84651;3
MAGN;14.324;23640.449;28.04706;-24.61238;-29.78142;3
LIGH;14.330;23640.455;8635.0;3
ACCE;14.336;23640.456;0.50757;-0.01915;11.68370;3
LIGH;14.340;23640.465;9132.0;3
ACCE;14.344;23640.466;0.36392;0.43096;11.31979;3
MAGN;14.345;23640.469;28.04706;-24.61238;-29.78142;3
LIGH;14.350;23640.475;9132.0;3
ACCE;14.356;23640.476;0.22984;0.63207;10.80264;3
LIGH;14.360;23640.485;9132.0;3
ACCE;14.364;23640.486;0.16281;0.70868;10.30464;3
MAGN;14.365;23640.489;28.04706;-24.61238;-29.78142;3
LIGH;14.370;23640.495;9132.0;3
ACCE;14.373;23640.496;0.09577;0.87149;10.02692;3
LIGH;14.380;23640.505;9132.0;3
ACCE;14.383;23640.506;-0.35434;1.38864;9.92157;3
MAGN;14.384;23640.509;29.44392;-24.02530;-30.16318;3
LIGH;14.390;23640.515;9132.0;3
ACCE;14.396;23640.516;-0.04788;1.31202;9.93115;3
LIGH;14.400;23640.525;8808.0;3
ACCE;14.404;23640.526;0.06704;1.46525;10.16099;3
MAGN;14.405;23640.529;29.44392;-24.02530;-30.16318;3
LIGH;14.410;23640.535;8808.0;3
ACCE;14.416;23640.536;0.02873;1.57060;10.37168;3
LIGH;14.420;23640.545;8808.0;3
ACCE;14.423;23640.546;0.21069;1.45567;10.73560;3
MAGN;14.424;23640.549;29.44392;-24.02530;-30.16318;3
LIGH;14.430;23640.555;8808.0;3
ACCE;14.436;23640.556;0.21069;1.35033;10.42914;3
LIGH;14.440;23640.565;8808.0;3
ACCE;14.444;23640.566;0.22984;1.11091;10.18972;3
MAGN;14.445;23640.569;30.01459;-23.91819;-30.01940;3
LIGH;14.450;23640.575;8808.0;3
ACCE;14.456;23640.576;-0.03831;1.09176;9.56723;3
LIGH;14.460;23640.585;8438.0;3
ACCE;14.465;23640.587;0.45969;1.56102;10.98460;3
MAGN;14.466;23640.590;30.01459;-23.91819;-30.01940;3
LIGH;14.470;23640.595;8438.0;3
ACCE;14.476;23640.596;0.33519;1.87705;10.22803;3
LIGH;14.480;23640.605;8438.0;3
ACCE;14.483;23640.606;0.33519;1.58975;9.97903;3
MAGN;14.484;23640.609;30.01459;-23.91819;-30.01940;3
LIGH;14.490;23640.615;8438.0;3
ACCE;14.496;23640.616;0.31603;1.21625;9.95030;3
LIGH;14.500;23640.625;8438.0;3
ACCE;14.504;23640.626;0.04788;1.37906;10.09395;3
MAGN;14.505;23640.629;29.71724;-24.66889;-29.80659;3
LIGH;14.510;23640.635;8438.0;3
ACCE;14.516;23640.636;-0.00958;1.45567;10.26634;3
LIGH;14.520;23640.645;8438.0;3
ACCE;14.524;23640.646;-0.00958;1.45567;10.39084;3
MAGN;14.525;23640.649;29.71724;-24.66889;-29.80659;3
LIGH;14.530;23640.655;8438.0;3
ACCE;14.533;23640.656;0.01915;1.35033;10.21845;3
LIGH;14.540;23640.665;8438.0;3
ACCE;14.543;23640.666;0.09577;1.45567;10.06522;3
MAGN;14.544;23640.669;29.71724;-24.66889;-29.80659;3
LIGH;14.550;23640.675;8438.0;3
ACCE;14.556;23640.676;0.06704;1.54187;9.73961;3
LIGH;14.560;23640.685;8438.0;3
ACCE;14.564;23640.686;-0.26815;1.77171;8.99262;3
MAGN;14.565;23640.689;28.91718;-25.46388;-29.45040;3
LIGH;14.570;23640.695;8438.0;3
ACCE;14.576;23640.696;0.52672;1.59933;10.15141;3
LIGH;14.580;23640.705;8346.0;3
ACCE;14.583;23640.706;0.37350;1.68552;9.60554;3
MAGN;14.584;23640.709;28.91718;-25.46388;-29.45040;3
LIGH;14.590;23640.715;8346.0;3
ACCE;14.596;23640.716;-0.45969;1.92494;8.21690;3
LIGH;14.601;23640.726;8346.0;3
ACCE;14.604;23640.726;-0.38307;1.90578;8.97347;3
MAGN;14.605;23640.729;28.91718;-25.46388;-29.45040;3
LIGH;14.610;23640.735;8346.0;3
ACCE;14.616;23640.736;0.01915;1.75256;9.88326;3
LIGH;14.620;23640.745;8346.0;3
ACCE;14.623;23640.746;-0.03831;1.60890;9.86411;3
MAGN;14.624;23640.749;28.98893;-26.07282;-28.91771;3
LIGH;14.630;23640.755;8346.0;3
ACCE;14.636;23640.756;-0.10534;1.55144;9.52892;3
SOUN;14.638;854.54;0.02608;62.31
ACCE;14.644;23640.766;-0.58419;1.63763;9.27993;3
LIGH;14.645;23640.770;8311.0;3
MAGN;14.646;23640.770;28.98893;-26.07282;-28.91771;3
LIGH;14.650;23640.775;8311.0;3
ACCE;14.656;23640.776;-0.82361;1.79086;9.46189;3
LIGH;14.660;23640.785;8311.0;3
ACCE;14.664;23640.786;-1.05345;2.03986;9.57681;3
MAGN;14.665;23640.789;28.98893;-26.07282;-28.91771;3
LIGH;14.670;23640.795;8311.0;3
ACCE;14.676;23640.796;-1.18752;2.09732;9.66300;3
LIGH;14.680;23640.805;8311.0;3
ACCE;14.683;23640.806;-1.16837;2.00155;9.75877;3
MAGN;14.684;23640.809;28.90399;-26.37458;-28.43460;3
LIGH;14.690;23640.815;8311.0;3
ACCE;14.693;23640.816;-1.02472;1.95367;9.86411;3
LIGH;14.700;23640.825;8334.0;3
ACCE;14.703;23640.826;-0.98641;1.94409;10.12268;3
MAGN;14.704;23640.829;28.90399;-26.37458;-28.43460;3
LIGH;14.710;23640.835;8300.0;3
ACCE;14.716;23640.836;-0.95768;2.03986;9.96946;3
LIGH;14.720;23640.845;8300.0;3
ACCE;14.724;23640.846;-0.87149;2.24097;9.83538;3
MAGN;14.725;23640.849;28.90399;-26.37458;-28.43460;3
LIGH;14.730;23640.855;8300.0;3
ACCE;14.736;23640.856;-0.87149;2.32716;9.90242;3
LIGH;14.740;23640.865;8300.0;3
ACCE;14.743;23640.866;-0.90022;2.45166;10.06522;3
MAGN;14.744;23640.869;29.75928;-27.41892;-27.41934;3
LIGH;14.750;23640.875;8300.0;3
ACCE;14.756;23640.876;-0.83318;2.55701;10.27591;3
LIGH;14.760;23640.885;8300.0;3
ACCE;14.764;23640.886;-0.67995;2.73897;10.98460;3
MAGN;14.765;23640.889;29.75928;-27.41892;-27.41934;3
LIGH;14.770;23640.895;8068.0;3
ACCE;14.776;23640.896;-0.70868;2.70066;11.00375;3
LIGH;14.780;23640.905;8068.0;3
ACCE;14.783;23640.906;-0.71826;2.48997;11.00375;3
MAGN;14.784;23640.909;29.75928;-27.41892;-27.41934;3
LIGH;14.790;23640.915;8068.0;3
ACCE;14.796;23640.916;-0.84276;2.07817;10.24718;3
LIGH;14.800;23640.925;8068.0;3
ACCE;14.803;23640.926;-0.59376;1.99198;11.14740;3
MAGN;14.804;23640.929;30.42325;-28.45339;-25.88884;3
LIGH;14.810;23640.935;8068.0;3
ACCE;14.816;23640.936;-0.45011;2.07817;11.36767;3
LIGH;14.820;23640.945;8068.0;3
ACCE;14.823;23640.946;-0.34477;2.06859;11.66455;3
MAGN;14.824;23640.949;30.42325;-28.45339;-25.88884;3
LIGH;14.830;23640.955;8161.0;3
ACCE;14.836;23640.956;-0.28730;2.11647;11.74117;3
LIGH;14.841;23640.965;8161.0;3
ACCE;14.844;23640.966;-0.26815;2.23140;11.12825;3
MAGN;14.845;23640.969;30.42325;-28.45339;-25.88884;3
LIGH;14.850;23640.975;8161.0;3
ACCE;14.853;23640.976;-0.13408;2.32716;10.81221;3
LIGH;14.860;23640.985;8161.0;3
ACCE;14.864;23640.986;-0.03831;2.36547;10.61110;3
MAGN;14.864;23640.989;30.56121;-29.80652;-25.77176;3
LIGH;14.870;23640.995;8161.0;3
ACCE;14.873;23640.996;-0.27773;2.48039;9.70131;3
LIGH;14.880;23641.005;8161.0;3
ACCE;14.886;23641.006;-0.35434;2.78685;9.09797;3
MAGN;14.887;23641.012;30.56121;-29.80652;-25.77176;3
LIGH;14.890;23641.015;8092.0;3
ACCE;14.893;23641.016;-0.50757;2.86347;8.55209;3
LIGH;14.900;23641.025;8092.0;3
ACCE;14.907;23641.026;-0.84276;3.25611;8.73405;3
MAGN;14.907;23641.031;30.56121;-29.80652;-25.77176;3
LIGH;14.910;23641.035;8092.0;3
ACCE;14.913;23641.036;-0.84276;3.25611;8.73405;3
LIGH;14.920;23641.045;8092.0;3
ACCE;14.926;23641.046;-0.64165;3.30400;9.44273;3
MAGN;14.927;23641.052;29.82286;-31.30364;-24.81595;3
LIGH;14.930;23641.055;8092.0;3
ACCE;14.933;23641.056;-0.59376;3.16992;9.90242;3
LIGH;14.940;23641.065;8092.0;3
ACCE;14.946;23641.066;-0.50757;3.05500;10.04607;3
MAGN;14.947;23641.072;29.82286;-31.30364;-24.81595;3
LIGH;14.950;23641.075;7618.0;3
ACCE;14.953;23641.076;-0.24900;2.75812;10.47703;3
LIGH;14.960;23641.085;7618.0;3
ACCE;14.967;23641.086;-0.27773;2.80600;10.10353;3
MAGN;14.967;23641.091;29.82286;-31.30364;-24.81595;3
LIGH;14.970;23641.095;7618.0;3
ACCE;14.973;23641.096;-0.34477;2.91135;9.85453;3
LIGH;14.980;23641.105;7618.0;3
ACCE;14.984;23641.106;-0.32561;2.82516;9.79707;3
MAGN;14.985;23641.109;29.89682;-32.28566;-24.05983;3
LIGH;14.990;23641.115;7618.0;3
ACCE;14.993;23641.116;-0.47884;2.67193;9.91199;3
LIGH;15.000;23641.125;7618.0;3
ACCE;15.006;23641.126;-0.68953;2.78685;9.69173;3
MAGN;15.007;23641.132;29.89682;-32.28566;-24.05983;3
LIGH;15.010;23641.135;7225.0;3
ACCE;15.013;23641.136;-0.74699;2.83473;9.98861;3
LIGH;15.020;23641.145;7225.0;3
ACCE;15.024;23641.146;-0.92895;2.96881;10.00776;3
MAGN;15.025;23641.149;29.89682;-32.28566;-24.05983;3
LIGH;15.031;23641.156;7225.0;3
ACCE;15.033;23641.156;-0.97683;3.06458;9.92157;3
LIGH;15.040;23641.165;7225.0;3
ACCE;15.047;23641.167;-0.94810;3.04542;9.84496;3
MAGN;15.049;23641.172;28.84827;-33.13911;-23.05862;3
LIGH;15.051;23641.175;7225.0;3
ACCE;15.053;23641.176;-0.87149;3.06458;9.77792;3
LIGH;15.060;23641.185;7225.0;3
ACCE;15.067;23641.186;-0.67038;3.04542;9.71088;3
MAGN;15.068;23641.192;28.84827;-33.13911;-23.05862;3
LIGH;15.070;23641.195;7352.0;3
ACCE;15.073;23641.196;-0.55545;3.14119;9.48104;3
LIGH;15.080;23641.205;6959.0;3
ACCE;15.087;23641.206;-0.40223;3.19865;9.52892;3
MAGN;15.088;23641.212;28.84827;-33.13911;-23.05862;3
LIGH;15.090;23641.215;6959.0;3
ACCE;15.093;23641.216;-0.27773;3.28484;9.43316;3
LIGH;15.101;23641.226;6959.0;3
ACCE;15.106;23641.226;-0.02873;3.40934;9.21289;3
MAGN;15.107;23641.232;28.35721;-34.48462;-21.89439;3
LIGH;15.110;23641.235;6959.0;3
ACCE;15.113;23641.236;0.44053;3.07416;9.45231;3
LIGH;15.120;23641.245;6959.0;3
ACCE;15.127;23641.246;0.51715;3.05500;9.55765;3
MAGN;15.128;23641.252;28.35721;-34.48462;-21.89439;3
LIGH;15.130;23641.255;6959.0;3
ACCE;15.133;23641.256;0.56503;3.09331;9.64384;3
GNSS;15.141;1490631305.000;40.313352;-3.483197;596.000;0.000;3.0;0.0;26;16
LIGH;15.146;23641.269;6797.0;3
GNSS;15.148;1490631305.000;40.313352;-3.483197;596.000;0.000;3.0;0.0;26;16
ACCE;15.152;23641.269;0.68953;3.19865;9.76834;3
MAGN;15.155;23641.274;28.35721;-34.48462;-21.89439;3
ACCE;15.156;23641.276;0.69911;3.21781;9.74919;3
LIGH;15.157;23641.281;6797.0;3
LIGH;15.162;23641.285;6797.0;3
ACCE;15.165;23641.286;0.63207;3.22738;9.73961;3
MAGN;15.166;23641.289;28.00247;-36.03964;-22.13994;3
LIGH;15.171;23641.295;6797.0;3
ACCE;15.174;23641.297;0.52672;3.23696;9.77792;3
LIGH;15.180;23641.305;6797.0;3
ACCE;15.185;23641.306;0.31603;3.33273;9.59596;3
MAGN;15.186;23641.309;28.00247;-36.03964;-22.13994;3
SOUN;15.190;330.82;0.01010;54.06
LIGH;15.193;23641.316;6797.0;3
ACCE;15.193;23641.316;0.22984;3.35188;9.38527;3
LIGH;15.200;23641.325;6739.0;3
ACCE;15.204;23641.326;0.15323;3.35188;9.18416;3
MAGN;15.205;23641.329;28.00247;-36.03964;-22.13994;3
LIGH;15.210;23641.335;6739.0;3
ACCE;15.213;23641.336;0.07661;3.39977;8.90643;3
LIGH;15.220;23641.345;6739.0;3
ACCE;15.226;23641.346;0.12450;3.52426;8.51378;3
MAGN;15.227;23641.351;27.10891;-36.33702;-22.33242;3
LIGH;15.230;23641.355;6739.0;3
ACCE;15.233;23641.356;0.17238;3.55300;8.23605;3
LIGH;15.240;23641.364;6739.0;3
ACCE;15.246;23641.366;0.31603;3.55300;8.16902;3
MAGN;15.247;23641.371;27.10891;-36.33702;-22.33242;3
LIGH;15.250;23641.375;6739.0;3
ACCE;15.253;23641.376;0.31603;3.55300;8.16902;3
LIGH;15.260;23641.384;6751.0;3
ACCE;15.265;23641.386;0.30646;3.65834;8.22648;3
MAGN;15.267;23641.391;27.10891;-36.33702;-22.33242;3
LIGH;15.270;23641.395;6751.0;3
ACCE;15.273;23641.396;0.24900;3.67749;8.23605;3
LIGH;15.280;23641.404;6751.0;3
ACCE;15.287;23641.406;0.14365;3.84030;8.66701;3
MAGN;15.288;23641.412;26.55315;-36.39104;-21.85225;3
LIGH;15.291;23641.415;6751.0;3
ACCE;15.293;23641.416;0.14365;3.84030;8.66701;3
LIGH;15.300;23641.425;6751.0;3
ACCE;15.307;23641.426;0.07661;3.99353;9.02135;3
MAGN;15.307;23641.431;26.55315;-36.39104;-21.85225;3
LIGH;15.310;23641.435;6751.0;3
ACCE;15.313;23641.436;0.08619;3.99353;9.07881;3
LIGH;15.320;23641.445;6785.0;3
ACCE;15.327;23641.446;0.09577;3.84988;9.13627;3
MAGN;15.328;23641.451;26.55315;-36.39104;-21.85225;3
LIGH;15.330;23641.455;6785.0;3
ACCE;15.333;23641.456;0.09577;3.87861;9.05008;3
LIGH;15.340;23641.465;6785.0;3
ACCE;15.344;23641.466;-0.08619;3.89776;9.14585;3
MAGN;15.345;23641.469;25.76317;-36.06366;-21.74076;3
LIGH;15.350;23641.475;6785.0;3
ACCE;15.353;23641.476;-0.19154;3.89776;9.06924;3
LIGH;15.360;23641.485;6785.0;3
ACCE;15.367;23641.486;-0.33519;3.61046;8.88728;3
MAGN;15.368;23641.491;25.76317;-36.06366;-21.74076;3
LIGH;15.370;23641.495;6785.0;3
ACCE;15.373;23641.496;-0.35434;3.48596;8.59997;3
LIGH;15.380;23641.505;6751.0;3
ACCE;15.387;23641.506;-0.42138;3.33273;8.41801;3
MAGN;15.387;23641.512;25.76317;-36.06366;-21.74076;3
LIGH;15.390;23641.515;6855.0;3
ACCE;15.393;23641.516;-0.59376;3.15077;8.29351;3
LIGH;15.400;23641.525;6855.0;3
ACCE;15.407;23641.527;-1.35991;3.19865;8.58082;3
MAGN;15.409;23641.532;26.43765;-35.52692;-20.84828;3
LIGH;15.411;23641.535;6855.0;3
ACCE;15.413;23641.536;-1.73340;3.09331;8.75320;3
LIGH;15.420;23641.545;6855.0;3
ACCE;15.426;23641.546;-2.05901;3.06458;9.15543;3
MAGN;15.427;23641.552;26.43765;-35.52692;-20.84828;3
LIGH;15.430;23641.555;6855.0;3
ACCE;15.433;23641.556;-2.26970;2.98796;9.36612;3
LIGH;15.440;23641.565;6855.0;3
ACCE;15.447;23641.566;-2.35589;2.48997;9.68215;3
MAGN;15.447;23641.572;26.43765;-35.52692;-20.84828;3
LIGH;15.450;23641.575;7849.0;3
ACCE;15.453;23641.576;-2.58574;2.38462;9.74919;3
LIGH;15.460;23641.585;7849.0;3
ACCE;15.467;23641.586;-2.85389;2.29843;9.94073;3
MAGN;15.467;23641.592;29.73754;-33.11906;-20.56170;3
LIGH;15.470;23641.595;7849.0;3
ACCE;15.473;23641.596;-2.98796;2.16436;9.90242;3
LIGH;15.480;23641.605;7849.0;3
ACCE;15.487;23641.606;-2.94966;2.28886;9.88326;3
MAGN;15.488;23641.612;29.73754;-33.11906;-20.56170;3
LIGH;15.490;23641.615;7849.0;3
ACCE;15.493;23641.616;-2.94966;2.14520;9.81623;3
LIGH;15.500;23641.625;7849.0;3
ACCE;15.504;23641.626;-3.01669;2.03028;9.99819;3
MAGN;15.505;23641.629;29.73754;-33.11906;-20.56170;3
LIGH;15.510;23641.635;10184.0;3
ACCE;15.513;23641.636;-3.09331;1.90578;10.24718;3
LIGH;15.520;23641.645;10184.0;3
ACCE;15.524;23641.646;-2.97839;1.62806;10.60153;3
MAGN;15.525;23641.649;33.58351;-30.13328;-20.46116;3
LIGH;15.530;23641.655;10184.0;3
ACCE;15.536;23641.656;-2.67193;1.49398;11.02290;3
LIGH;15.540;23641.665;10184.0;3
ACCE;15.544;23641.666;-2.81558;1.39821;11.14740;3
MAGN;15.545;23641.669;33.58351;-30.13328;-20.46116;3
LIGH;15.550;23641.675;10184.0;3
ACCE;15.556;23641.676;-2.77727;1.40779;11.01333;3
LIGH;15.560;23641.685;10184.0;3
ACCE;15.564;23641.686;-2.37505;1.14922;11.42513;3
MAGN;15.565;23641.689;33.58351;-30.13328;-20.46116;3
LIGH;15.570;23641.695;12519.0;3
ACCE;15.576;23641.696;-2.07817;0.89064;11.36767;3
LIGH;15.580;23641.705;12519.0;3
ACCE;15.583;23641.706;-2.09732;0.90980;11.16656;3
MAGN;15.584;23641.709;36.73111;-27.09445;-20.32776;3
LIGH;15.590;23641.715;12519.0;3
ACCE;15.596;23641.716;-2.42293;0.64165;11.00375;3
LIGH;15.601;23641.725;12519.0;3
ACCE;15.604;23641.726;-3.39019;0.75657;10.75475;3
MAGN;15.605;23641.729;36.73111;-27.09445;-20.32776;3
LIGH;15.610;23641.735;12519.0;3
ACCE;15.616;23641.736;-3.37104;0.68953;10.80264;3
LIGH;15.620;23641.745;12519.0;3
ACCE;15.624;23641.746;-3.16992;0.26815;10.67814;3
MAGN;15.625;23641.749;36.73111;-27.09445;-20.32776;3
LIGH;15.631;23641.755;34853.0;3
SOUN;15.631;189.95;0.00580;49.24
ACCE;15.637;23641.756;-3.27527;-0.39265;10.55364;3
LIGH;15.640;23641.765;34853.0;3
ACCE;15.643;23641.766;-4.06057;-0.57461;9.86411;3
MAGN;15.644;23641.769;39.99199;-23.11001;-19.34377;3
LIGH;15.650;23641.775;34853.0;3
ACCE;15.656;23641.776;-4.41491;-0.18196;9.60554;3
LIGH;15.660;23641.785;34853.0;3
ACCE;15.664;23641.786;-4.54898;0.21069;9.38527;3
MAGN;15.665;23641.789;39.99199;-23.11001;-19.34377;3
LIGH;15.670;23641.795;34853.0;3
ACCE;15.673;23641.796;-3.87861;0.29688;8.96389;3
LIGH;15.680;23641.805;34853.0;3
ACCE;15.683;23641.806;-3.36146;-0.08619;9.04051;3
MAGN;15.684;23641.809;39.99199;-23.11001;-19.34377;3
LIGH;15.690;23641.815;31281.0;3
ACCE;15.696;23641.816;-3.16992;-0.17238;8.77236;3
LIGH;15.700;23641.825;31281.0;3
ACCE;15.703;23641.826;-2.95923;-0.23942;8.77236;3
MAGN;15.704;23641.829;42.94470;-20.38645;-16.98804;3
LIGH;15.710;23641.835;31281.0;3
ACCE;15.716;23641.836;-2.75812;-0.51715;7.77637;3
LIGH;15.720;23641.845;31281.0;3
ACCE;15.724;23641.846;-2.88262;-0.67995;7.30710;3
MAGN;15.725;23641.849;42.94470;-20.38645;-16.98804;3
LIGH;15.730;23641.855;31281.0;3
ACCE;15.736;23641.856;-2.77727;-0.53630;6.79953;3
LIGH;15.740;23641.865;31281.0;3
ACCE;15.743;23641.866;-2.15478;0.02873;6.47392;3
MAGN;15.744;23641.869;42.94470;-20.38645;-16.98804;3
LIGH;15.750;23641.875;28079.0;3
ACCE;15.756;23641.876;-2.03986;0.54588;5.98550;3
LIGH;15.760;23641.885;26819.0;3
ACCE;15.764;23641.886;-2.50912;0.56503;6.87615;3
MAGN;15.765;23641.889;44.83947;-18.87907;-15.89332;3
LIGH;15.770;23641.895;26819.0;3
ACCE;15.776;23641.896;-3.97437;0.29688;9.36612;3
LIGH;15.780;23641.905;26819.0;3
ACCE;15.783;23641.906;-7.63272;1.38864;9.74919;3
MAGN;15.784;23641.909;44.83947;-18.87907;-15.89332;3
LIGH;15.790;23641.915;26819.0;3
ACCE;15.796;23641.916;-13.40753;0.50757;6.36858;3
LIGH;15.800;23641.925;26819.0;3
ACCE;15.803;23641.926;-13.28303;-2.43251;7.86256;3
MAGN;15.804;23641.929;44.83947;-18.87907;-15.89332;3
LIGH;15.810;23641.935;26819.0;3
ACCE;15.816;23641.936;-9.06924;-0.67038;10.84095;3
LIGH;15.820;23641.945;30992.0;3
ACCE;15.823;23641.946;-5.17148;0.26815;12.57435;3
MAGN;15.824;23641.949;44.82810;-19.68053;-16.38495;3
LIGH;15.830;23641.955;30992.0;3
ACCE;15.833;23641.956;-3.19865;-1.12049;11.00375;3
LIGH;15.840;23641.965;30992.0;3
ACCE;15.843;23641.966;-3.80199;-1.18752;12.14339;3
MAGN;15.844;23641.969;44.82810;-19.68053;-16.38495;3
LIGH;15.850;23641.975;30992.0;3
ACCE;15.856;23641.976;-4.56814;-0.71826;11.82736;3
LIGH;15.860;23641.985;30992.0;3
ACCE;15.864;23641.986;-4.44364;0.28730;9.18416;3
MAGN;15.865;23641.989;44.82810;-19.68053;-16.38495;3
LIGH;15.870;23641.995;30992.0;3
ACCE;15.876;23641.996;-4.47237;0.66080;9.64384;3
LIGH;15.880;23642.005;37257.0;3
ACCE;15.883;23642.006;-4.35745;1.10133;10.31422;3
MAGN;15.884;23642.009;43.94970;-20.37799;-18.25551;3
LIGH;15.890;23642.015;37257.0;3
ACCE;15.896;23642.016;-4.26168;1.61848;10.05565;3
LIGH;15.900;23642.025;37257.0;3
ACCE;15.903;23642.026;-4.61602;2.35589;11.69328;3
MAGN;15.904;23642.029;43.94970;-20.37799;-18.25551;3
LIGH;15.910;23642.035;37257.0;3
ACCE;15.916;23642.036;-4.07972;1.88663;12.11466;3
LIGH;15.922;23642.047;37257.0;3
ACCE;15.924;23642.046;-3.96480;1.66636;12.82334;3
MAGN;15.925;23642.049;43.94970;-20.37799;-18.25551;3
LIGH;15.930;23642.055;37257.0;3
ACCE;15.936;23642.056;-3.92649;1.55144;12.97657;3
LIGH;15.940;23642.065;41361.0;3
ACCE;15.943;23642.066;-3.41892;1.36948;13.00530;3
MAGN;15.944;23642.069;42.07957;-21.40435;-19.19451;3
LIGH;15.950;23642.075;41361.0;3
ACCE;15.956;23642.076;-3.25611;1.41737;13.04361;3
LIGH;15.960;23642.085;41361.0;3
ACCE;15.964;23642.086;-2.20267;1.63763;13.88637;3
MAGN;15.965;23642.089;42.07957;-21.40435;-19.19451;3
LIGH;15.970;23642.095;41361.0;3
ACCE;15.976;23642.096;-3.11246;1.55144;13.38838;3
LIGH;15.980;23642.105;41361.0;3
ACCE;15.984;23642.106;-4.36702;1.20668;13.20642;3
MAGN;15.985;23642.109;42.07957;-21.40435;-19.19451;3
LIGH;15.990;23642.115;41361.0;3
ACCE;15.993;23642.116;-4.04141;1.52271;13.05319;3
LIGH;16.000;23642.125;19802.0;3
ACCE;16.003;23642.126;-3.84988;1.57060;13.10107;3
MAGN;16.004;23642.129;39.58777;-23.06837;-21.72027;3
LIGH;16.010;23642.135;19802.0;3
ACCE;16.016;23642.136;-3.66792;1.42694;13.05319;3
LIGH;16.020;23642.145;19802.0;3
ACCE;16.024;23642.146;-3.84030;0.68953;13.18726;3
MAGN;16.025;23642.149;39.58777;-23.06837;-21.72027;3
LIGH;16.031;23642.155;19802.0;3
ACCE;16.036;23642.157;-4.07972;0.41180;13.20642;3
ACCE;16.045;23642.167;-3.98395;-0.09577;13.19684;3
MAGN;16.047;23642.172;39.58777;-23.06837;-21.72027;3
LIGH;16.050;23642.175;19802.0;3
ACCE;16.056;23642.176;-3.78284;-0.65122;12.48816;3
LIGH;16.057;23642.182;19802.0;3
LIGH;16.061;23642.185;8126.0;3
ACCE;16.064;23642.186;-3.23696;-0.21069;11.37725;3
MAGN;16.065;23642.189;33.92230;-27.48868;-23.49660;3
LIGH;16.070;23642.195;8126.0;3
ACCE;16.076;23642.196;-3.11246;0.87149;11.24317;3
LIGH;16.080;23642.205;8126.0;3
ACCE;16.083;23642.206;-3.31358;0.38307;10.30464;3
MAGN;16.085;23642.209;33.92230;-27.48868;-23.49660;3
LIGH;16.090;23642.215;8126.0;3
ACCE;16.096;23642.216;-3.62961;0.39265;9.23204;3
LIGH;16.100;23642.225;8126.0;3
ACCE;16.104;23642.226;-3.61046;1.00556;7.65187;3
MAGN;16.105;23642.229;33.92230;-27.48868;-23.49660;3
LIGH;16.110;23642.235;8126.0;3
ACCE;16.122;23642.236;-3.74453;0.87149;7.10599;3
ACCE;16.124;23642.246;-3.65834;0.75657;6.36858;3
MAGN;16.126;23642.251;24.14636;-35.86374;-21.00034;3
LIGH;16.128;23642.253;7109.0;3
LIGH;16.131;23642.256;7109.0;3
ACCE;16.138;23642.256;-2.25055;2.57616;4.78840;3
GNSS;16.140;1490631306.000;40.313347;-3.483196;596.000;0.000;3.0;0.0;26;16
LIGH;16.149;23642.265;7109.0;3
ACCE;16.150;23642.266;-1.62806;1.72383;3.47638;3
MAGN;16.151;23642.270;24.14636;-35.86374;-21.00034;3
GNSS;16.151;1490631306.000;40.313347;-3.483196;596.000;0.000;3.0;0.0;26;16
LIGH;16.154;23642.277;7109.0;3
ACCE;16.154;23642.276;-0.81403;1.70467;2.22182;3
LIGH;16.163;23642.287;7109.0;3
ACCE;16.166;23642.286;0.68953;1.64721;1.13006;3
MAGN;16.168;23642.292;24.14636;-35.86374;-21.00034;3
LIGH;16.171;23642.295;7109.0;3
ACCE;16.174;23642.297;1.09176;1.93451;1.20668;3
LIGH;16.180;23642.305;7109.0;3
SOUN;16.182;219.32;0.00669;50.49
ACCE;16.187;23642.307;1.11091;2.04944;1.59933;3
MAGN;16.188;23642.312;12.11003;-46.19915;-11.15248;3
WIFI;16.188;23642.241;test-CAR;00:0b:86:27:36:c2;-68
WIFI;16.188;23642.241;portal-csic;00:0b:86:27:36:c1;-70
WIFI;16.188;23642.241;eduroam;00:0b:86:27:36:c0;-65
WIFI;16.188;23642.241;test-CAR;00:0b:86:27:32:e2;-63
WIFI;16.188;23642.241;portal-csic;00:0b:86:27:32:e1;-63
WIFI;16.188;23642.241;eduroam;00:0b:86:27:32:e0;-67
WIFI;16.188;23642.241;test-CAR;00:0b:86:27:35:92;-78
WIFI;16.188;23642.241;eduroam;00:0b:86:27:35:90;-78
WIFI;16.188;23642.241;;14:cc:20:b9:6d:d6;-89
WIFI;16.188;23642.241;portal-csic;00:0b:86:27:35:91;-78
WIFI;16.188;23642.241;portal-csic;00:0b:86:27:45:b1;-92
ACCE;16.204;23642.316;1.54187;1.72383;1.48441;3
LIGH;16.205;23642.320;10542.0;3
LIGH;16.205;23642.327;10542.0;3
ACCE;16.206;23642.326;2.55701;1.00556;0.77572;3
MAGN;16.207;23642.331;12.11003;-46.19915;-11.15248;3
LIGH;16.210;23642.335;10542.0;3
ACCE;16.214;23642.336;3.07416;0.94810;0.43096;3
LIGH;16.221;23642.346;10542.0;3
ACCE;16.225;23642.346;3.74453;0.67038;0.39265;3
MAGN;16.226;23642.351;12.11003;-46.19915;-11.15248;3
LIGH;16.231;23642.355;10542.0;3
ACCE;16.233;23642.356;4.30956;0.55545;0.15323;3
LIGH;16.240;23642.364;10542.0;3
ACCE;16.245;23642.366;4.77883;0.24900;-0.43096;3
MAGN;16.246;23642.370;-0.47369;-51.73040;2.42854;3
LIGH;16.250;23642.375;12808.0;3
ACCE;16.253;23642.376;4.74052;0.02873;-0.76614;3
LIGH;16.260;23642.385;12808.0;3
ACCE;16.265;23642.386;4.18506;-0.10534;-0.93853;3
MAGN;16.266;23642.391;-0.47369;-51.73040;2.42854;3
LIGH;16.270;23642.395;12808.0;3
ACCE;16.273;23642.396;3.80199;-1.69509;-1.15879;3
LIGH;16.280;23642.405;12808.0;3
ACCE;16.286;23642.406;4.19464;-1.81002;-1.35033;3
MAGN;16.287;23642.412;-0.47369;-51.73040;2.42854;3
LIGH;16.290;23642.415;12808.0;3
ACCE;16.293;23642.416;4.44364;-2.92093;-2.15478;3
LIGH;16.300;23642.425;12808.0;3
ACCE;16.307;23642.426;5.00867;-3.53384;-2.52828;3
MAGN;16.307;23642.431;-12.24502;-50.43031;17.85332;3
LIGH;16.310;23642.435;10091.0;3
ACCE;16.313;23642.437;5.07571;-3.95522;-2.72939;3
LIGH;16.320;23642.445;10091.0;3
ACCE;16.324;23642.446;5.49709;-5.06613;-2.38462;3
MAGN;16.325;23642.449;-12.24502;-50.43031;17.85332;3
LIGH;16.330;23642.455;10091.0;3
ACCE;16.333;23642.456;5.74608;-5.36301;-2.29843;3
LIGH;16.340;23642.465;10091.0;3
ACCE;16.347;23642.466;6.79953;-6.52181;-2.71024;3
MAGN;16.347;23642.472;-12.24502;-50.43031;17.85332;3
LIGH;16.350;23642.475;10091.0;3
ACCE;16.353;23642.476;6.79953;-6.52181;-2.71024;3
LIGH;16.360;23642.485;10091.0;3
ACCE;16.367;23642.486;7.71891;-7.01980;-3.56257;3
MAGN;16.367;23642.491;-22.38112;-42.05576;31.10971;3
LIGH;16.370;23642.495;7317.0;3
ACCE;16.373;23642.496;8.02536;-7.21134;-4.07014;3
LIGH;16.380;23642.505;7317.0;3
ACCE;16.386;23642.506;8.33182;-7.24964;-4.72137;3
MAGN;16.387;23642.512;-22.38112;-42.05576;31.10971;3
LIGH;16.390;23642.515;7317.0;3
ACCE;16.393;23642.516;8.37013;-7.28795;-5.08528;3
LIGH;16.400;23642.525;7317.0;3
ACCE;16.407;23642.526;8.08282;-7.65187;-5.42047;3
MAGN;16.408;23642.532;-22.38112;-42.05576;31.10971;3
LIGH;16.411;23642.535;7317.0;3
ACCE;16.413;23642.536;8.08282;-7.62314;-5.45878;3
LIGH;16.420;23642.545;7317.0;3
ACCE;16.427;23642.546;8.34140;-7.71891;-5.41090;3
MAGN;16.427;23642.552;-28.48107;-27.15103;38.64557;3
LIGH;16.430;23642.555;8693.0;3
ACCE;16.433;23642.556;8.34140;-7.71891;-5.41090;3
LIGH;16.440;23642.565;5872.0;3
ACCE;16.446;23642.566;8.74362;-7.95833;-5.24809;3
MAGN;16.447;23642.572;-28.48107;-27.15103;38.64557;3
LIGH;16.450;23642.575;5872.0;3
ACCE;16.453;23642.576;9.01178;-8.40844;-5.38217;3
LIGH;16.460;23642.585;5872.0;3
ACCE;16.468;23642.587;9.48104;-9.05008;-5.22894;3
MAGN;16.469;23642.592;-28.48107;-27.15103;38.64557;3
LIGH;16.471;23642.596;5872.0;3
ACCE;16.473;23642.596;9.48104;-9.05008;-5.22894;3
LIGH;16.480;23642.605;5872.0;3
ACCE;16.484;23642.606;10.44830;-9.78750;-4.69264;3
MAGN;16.485;23642.609;-31.52215;-10.43016;38.89056;3
LIGH;16.490;23642.615;6011.0;3
ACCE;16.493;23642.616;11.42513;-10.17057;-4.18506;3
LIGH;16.500;23642.625;6334.0;3
ACCE;16.506;23642.626;12.42112;-10.34295;-3.73495;3
MAGN;16.507;23642.632;-31.52215;-10.43016;38.89056;3
LIGH;16.516;23642.637;6334.0;3
ACCE;16.516;23642.636;14.40352;-10.27591;-3.36146;3
LIGH;16.520;23642.645;6334.0;3
ACCE;16.527;23642.646;15.12178;-10.15141;-3.41892;3
MAGN;16.527;23642.652;-31.52215;-10.43016;38.89056;3
LIGH;16.532;23642.657;6334.0;3
ACCE;16.533;23642.656;15.81131;-9.84496;-3.58173;3
LIGH;16.540;23642.665;6334.0;3
ACCE;16.547;23642.666;16.55830;-8.83939;-3.97437;3
MAGN;16.548;23642.672;-34.58681;2.53799;36.03469;3
LIGH;16.550;23642.675;6334.0;3
ACCE;16.553;23642.676;16.77857;-8.25521;-4.05099;3
LIGH;16.560;23642.685;7271.0;3
ACCE;16.566;23642.686;16.91264;-7.86256;-3.97437;3
MAGN;16.567;23642.692;-34.58681;2.53799;36.03469;3
LIGH;16.570;23642.695;7271.0;3
ACCE;16.573;23642.696;16.95095;-7.46033;-3.80199;3
LIGH;16.580;23642.705;7271.0;3
ACCE;16.587;23642.706;16.56787;-7.00065;-3.10289;3
MAGN;16.588;23642.712;-34.58681;2.53799;36.03469;3
LIGH;16.590;23642.715;7271.0;3
ACCE;16.593;23642.716;15.84962;-6.98149;-2.73897;3
LIGH;16.600;23642.725;7271.0;3
ACCE;16.606;23642.726;14.98770;-7.00065;-2.14520;3
MAGN;16.608;23642.733;-39.11032;7.97321;29.64557;3
LIGH;16.611;23642.735;7271.0;3
ACCE;16.613;23642.736;14.13537;-7.09641;-1.59933;3
LIGH;16.620;23642.745;6381.0;3
ACCE;16.626;23642.746;13.48414;-7.12514;-1.01514;3
MAGN;16.628;23642.752;-39.11032;7.97321;29.64557;3
LIGH;16.631;23642.755;6381.0;3
ACCE;16.633;23642.756;12.13381;-6.86657;0.23942;3
LIGH;16.640;23642.765;6381.0;3
ACCE;16.644;23642.766;11.48259;-6.65588;0.86191;3
MAGN;16.645;23642.769;-39.11032;7.97321;29.64557;3
LIGH;16.650;23642.775;6381.0;3
ACCE;16.653;23642.776;10.85052;-6.38773;2.05901;3
LIGH;16.660;23642.785;6381.0;3
ACCE;16.667;23642.786;10.40041;-5.99508;3.10289;3
MAGN;16.668;23642.792;-45.70724;5.58888;22.77657;3
LIGH;16.670;23642.795;6381.0;3
ACCE;16.673;23642.796;10.26634;-5.88974;3.41892;3
LIGH;16.680;23642.805;4392.0;3
ACCE;16.686;23642.806;10.19930;-5.69820;3.88818;3
MAGN;16.687;23642.812;-45.70724;5.58888;22.77657;3
LIGH;16.690;23642.815;4392.0;3
ACCE;16.693;23642.816;10.25676;-5.36301;4.07972;3
LIGH;16.700;23642.825;4392.0;3
ACCE;16.707;23642.826;10.55364;-4.68306;4.27126;3
MAGN;16.707;23642.832;-45.70724;5.58888;22.77657;3
LIGH;16.710;23642.835;4392.0;3
ACCE;16.713;23642.836;10.65899;-4.55856;4.30956;3
LIGH;16.720;23642.845;4392.0;3
ACCE;16.726;23642.846;10.94629;-4.29041;4.62560;3
MAGN;16.727;23642.852;-50.55153;-2.75653;16.47830;3
LIGH;16.730;23642.855;4392.0;3
ACCE;16.733;23642.856;11.00375;-4.07972;4.77883;3
SOUN;16.733;231.13;0.00705;50.95
LIGH;16.740;23642.865;8253.0;3
ACCE;16.746;23642.866;11.24317;-3.26569;5.23851;3
MAGN;16.747;23642.872;-50.55153;-2.75653;16.47830;3
LIGH;16.750;23642.875;8253.0;3
ACCE;16.753;23642.876;11.19529;-2.87304;5.65032;3
LIGH;16.760;23642.885;8253.0;3
ACCE;16.767;23642.886;10.76433;-2.45166;6.77080;3
MAGN;16.768;23642.892;-50.55153;-2.75653;16.47830;3
LIGH;16.770;23642.895;8253.0;3
ACCE;16.773;23642.896;10.76433;-2.45166;6.77080;3
LIGH;16.780;23642.905;8253.0;3
ACCE;16.783;23642.906;9.42358;-1.97282;7.82425;3
MAGN;16.784;23642.909;-51.63434;-13.66903;8.35285;3
LIGH;16.790;23642.915;8253.0;3
ACCE;16.796;23642.916;8.84897;-1.80044;8.37013;3
LIGH;16.800;23642.925;6022.0;3
ACCE;16.804;23642.926;8.20732;-1.48441;9.01178;3
MAGN;16.805;23642.929;-51.63434;-13.66903;8.35285;3
LIGH;16.810;23642.935;9814.0;3
ACCE;16.813;23642.936;7.62314;-1.15879;9.37569;3
LIGH;16.820;23642.945;9814.0;3
ACCE;16.823;23642.946;6.30154;-0.45011;8.95431;3
MAGN;16.824;23642.949;-51.63434;-13.66903;8.35285;3
LIGH;16.830;23642.955;9814.0;3
ACCE;16.836;23642.956;5.77481;-0.05746;8.66701;3
LIGH;16.840;23642.965;9814.0;3
ACCE;16.844;23642.966;5.28640;0.38307;8.50420;3
MAGN;16.845;23642.969;-47.86448;-22.52489;-1.44255;3
LIGH;16.850;23642.975;9814.0;3
ACCE;16.856;23642.976;4.89375;0.90022;8.36055;3
LIGH;16.860;23642.985;9814.0;3
ACCE;16.864;23642.986;3.66792;1.63763;8.26478;3
MAGN;16.865;23642.989;-47.86448;-22.52489;-1.44255;3
LIGH;16.870;23642.995;9421.0;3
ACCE;16.876;23642.996;3.30400;1.88663;8.23605;3
LIGH;16.880;23643.005;9421.0;3
ACCE;16.883;23643.006;3.14119;1.99198;8.29351;3
MAGN;16.884;23643.009;-47.86448;-22.52489;-1.44255;3
LIGH;16.890;23643.015;9421.0;3
ACCE;16.896;23643.016;2.18351;2.78685;8.00621;3
LIGH;16.900;23643.025;9421.0;3
ACCE;16.904;23643.026;1.51314;3.04542;7.65187;3
MAGN;16.905;23643.029;-37.88394;-30.13342;-10.65376;3
LIGH;16.910;23643.035;9421.0;3
ACCE;16.916;23643.036;1.80044;2.88262;8.10198;3
LIGH;16.920;23643.045;9421.0;3
ACCE;16.923;23643.046;1.47483;2.89220;8.37013;3
MAGN;16.924;23643.049;-37.88394;-30.13342;-10.65376;3
LIGH;16.930;23643.055;12172.0;3
ACCE;16.936;23643.056;0.99599;3.39019;7.88171;3
LIGH;16.940;23643.065;12172.0;3
ACCE;16.943;23643.066;0.42138;3.45723;7.75721;3
MAGN;16.944;23643.069;-37.88394;-30.13342;-10.65376;3
LIGH;16.950;23643.075;12172.0;3
ACCE;16.956;23643.076;0.35434;3.38061;6.93361;3
LIGH;16.960;23643.085;12172.0;3
ACCE;16.964;23643.086;0.08619;4.26168;6.25365;3
MAGN;16.965;23643.089;-23.26921;-35.33406;-16.11685;3
LIGH;16.970;23643.095;12172.0;3
ACCE;16.973;23643.096;0.77572;4.30956;6.32069;3
LIGH;16.980;23643.105;12172.0;3
ACCE;16.983;23643.106;0.57461;4.28083;6.20577;3
MAGN;16.984;23643.109;-23.26921;-35.33406;-16.11685;3
LIGH;16.990;23643.115;36229.0;3
ACCE;16.996;23643.116;0.37350;4.33829;6.24408;3
LIGH;17.000;23643.125;36229.0;3
ACCE;17.003;23643.126;0.40223;4.45322;5.95677;3
MAGN;17.004;23643.129;-23.26921;-35.33406;-16.11685;3
LIGH;17.010;23643.135;36229.0;3
ACCE;17.016;23643.136;0.22984;3.53384;5.94720;3
LIGH;17.020;23643.145;36229.0;3
ACCE;17.023;23643.146;0.20111;3.34231;6.18662;3
MAGN;17.024;23643.149;-7.61881;-38.70976;-17.60181;3
LIGH;17.030;23643.155;36229.0;3
ACCE;17.042;23643.157;-0.11492;3.32315;6.09085;3
ACCE;17.045;23643.166;-0.48842;2.40378;6.41646;3
MAGN;17.047;23643.170;-7.61881;-38.70976;-17.60181;3
LIGH;17.049;23643.173;32125.0;3
LIGH;17.052;23643.176;54355.0;3
ACCE;17.056;23643.176;-0.48842;1.86748;6.82826;3
LIGH;17.060;23643.185;54355.0;3
ACCE;17.063;23643.186;-0.26815;1.44610;7.31668;3
MAGN;17.065;23643.189;-7.61881;-38.70976;-17.60181;3
LIGH;17.070;23643.195;54355.0;3
ACCE;17.076;23643.196;0.22027;1.07260;7.92002;3
LIGH;17.080;23643.205;54355.0;3
ACCE;17.083;23643.206;0.84276;0.58419;9.29908;3
MAGN;17.085;23643.209;7.56225;-38.11113;-19.20774;3
LIGH;17.090;23643.215;54355.0;3
ACCE;17.096;23643.216;0.67038;0.08619;9.27035;3
LIGH;17.100;23643.225;54355.0;3
ACCE;17.104;23643.226;0.13408;-0.40223;9.37569;3
MAGN;17.105;23643.229;7.56225;-38.11113;-19.20774;3
LIGH;17.111;23643.235;64551.0;3
ACCE;17.116;23643.236;-0.08619;-1.17795;9.48104;3
LIGH;17.120;23643.245;64551.0;3
ACCE;17.124;23643.246;0.88107;-1.79086;10.20888;3
MAGN;17.125;23643.249;7.56225;-38.11113;-19.20774;3
LIGH;17.131;23643.255;64551.0;3
ACCE;17.133;23643.256;1.18752;-1.84832;10.47703;3
LIGH;17.144;23643.266;64551.0;3
ACCE;17.150;23643.266;1.26414;-2.18351;10.72602;3
MAGN;17.152;23643.269;21.37086;-33.11390;-21.82850;3
GNSS;17.153;1490631307.000;40.313347;-3.483192;596.000;270.500;3.0;0.3;26;16
GNSS;17.155;1490631307.000;40.313347;-3.483192;596.000;270.500;3.0;0.3;26;16
LIGH;17.156;23643.281;64551.0;3
ACCE;17.159;23643.277;1.44610;-3.62003;10.60153;3
LIGH;17.162;23643.287;64551.0;3
ACCE;17.165;23643.286;1.92494;-4.06057;10.64941;3
MAGN;17.166;23643.289;21.37086;-33.11390;-21.82850;3
LIGH;17.171;23643.295;64192.0;3
SOUN;17.174;1194.97;0.03647;65.22
ACCE;17.177;23643.296;1.75256;-4.00311;10.78348;3
LIGH;17.181;23643.305;67256.0;3
ACCE;17.183;23643.306;1.65679;-4.47237;10.63983;3
MAGN;17.186;23643.309;21.37086;-33.11390;-21.82850;3
LIGH;17.196;23643.317;67256.0;3
ACCE;17.198;23643.317;1.71425;-4.79798;9.82580;3
LIGH;17.203;23643.326;67256.0;3
ACCE;17.206;23643.326;2.72939;-6.07170;8.82982;3
MAGN;17.207;23643.330;32.85753;-25.74745;-24.85648;3
LIGH;17.211;23643.336;67256.0;3
ACCE;17.213;23643.336;3.83072;-5.92804;8.61913;3
LIGH;17.220;23643.345;67256.0;3
ACCE;17.224;23643.346;3.50511;-5.88016;8.55209;3
MAGN;17.224;23643.349;32.85753;-25.74745;-24.85648;3
LIGH;17.230;23643.355;67256.0;3
ACCE;17.236;23643.356;2.49955;-6.52181;8.72447;3
LIGH;17.240;23643.365;41303.0;3
ACCE;17.243;23643.366;2.53785;-7.14430;9.65342;3
MAGN;17.244;23643.369;32.85753;-25.74745;-24.85648;3
LIGH;17.250;23643.375;41303.0;3
ACCE;17.256;23643.376;2.65278;-7.54652;9.73961;3
LIGH;17.260;23643.385;41303.0;3
ACCE;17.263;23643.386;0.30646;-6.97192;9.70131;3
MAGN;17.264;23643.389;40.51685;-15.63136;-28.76761;3
LIGH;17.270;23643.395;41303.0;3
ACCE;17.276;23643.396;-2.26013;-6.64630;8.77236;3
LIGH;17.280;23643.405;41303.0;3
ACCE;17.283;23643.406;-2.59531;-7.06768;8.59997;3
MAGN;17.284;23643.409;40.51685;-15.63136;-28.76761;3
LIGH;17.290;23643.415;41303.0;3
ACCE;17.293;23643.416;-1.70467;-7.31668;9.04051;3
LIGH;17.300;23643.425;48436.0;3
ACCE;17.304;23643.426;0.04788;-7.64229;9.83538;3
MAGN;17.304;23643.429;40.51685;-15.63136;-28.76761;3
LIGH;17.310;23643.435;48436.0;3
ACCE;17.316;23643.436;2.26013;-6.96234;10.38126;3
LIGH;17.320;23643.445;48436.0;3
ACCE;17.323;23643.446;1.73340;-7.41245;9.81623;3
MAGN;17.324;23643.449;42.32151;-0.11902;-33.08005;3
LIGH;17.330;23643.455;48436.0;3
ACCE;17.336;23643.456;0.68953;-7.50822;9.27993;3
LIGH;17.340;23643.465;48436.0;3
ACCE;17.343;23643.466;-0.17238;-7.56568;9.27993;3
MAGN;17.344;23643.469;42.32151;-0.11902;-33.08005;3
LIGH;17.350;23643.475;48436.0;3
ACCE;17.356;23643.476;-1.03430;-7.56568;8.75320;3
LIGH;17.360;23643.485;48413.0;3
ACCE;17.364;23643.486;-1.15879;-7.38372;8.87770;3
MAGN;17.365;23643.489;42.32151;-0.11902;-33.08005;3
LIGH;17.370;23643.495;48413.0;3
ACCE;17.376;23643.496;-1.26414;-7.16345;8.80109;3
LIGH;17.380;23643.505;48413.0;3
ACCE;17.383;23643.506;-1.45567;-7.03895;8.79151;3
MAGN;17.384;23643.509;40.96756;12.93910;-35.73862;3
LIGH;17.390;23643.515;48413.0;3
ACCE;17.396;23643.516;-0.79487;-6.71334;8.84897;3
LIGH;17.400;23643.525;48413.0;3
ACCE;17.404;23643.526;-0.37350;-6.37815;8.61913;3
MAGN;17.405;23643.529;40.96756;12.93910;-35.73862;3
LIGH;17.410;23643.535;48413.0;3
ACCE;17.416;23643.537;-0.40223;-6.36858;8.36055;3
LIGH;17.421;23643.545;53973.0;3
ACCE;17.423;23643.546;-0.50757;-6.40688;8.45632;3
MAGN;17.425;23643.549;40.96756;12.93910;-35.73862;3
LIGH;17.430;23643.555;53973.0;3
ACCE;17.433;23643.556;-0.64165;-6.18662;9.00220;3
LIGH;17.440;23643.565;53973.0;3
ACCE;17.446;23643.566;-0.92895;-6.11000;9.00220;3
MAGN;17.447;23643.572;38.85881;21.98098;-36.36477;3
LIGH;17.450;23643.575;53973.0;3
ACCE;17.453;23643.576;-1.43652;-6.07170;8.83939;3
LIGH;17.460;23643.585;53973.0;3
ACCE;17.463;23643.586;-1.80044;-6.43561;9.49062;3
MAGN;17.465;23643.589;38.85881;21.98098;-36.36477;3
LIGH;17.470;23643.595;53973.0;3
ACCE;17.473;23643.596;-2.04944;-6.45477;9.76834;3
LIGH;17.480;23643.605;52066.0;3
ACCE;17.487;23643.606;-2.74854;-6.75165;11.00375;3
MAGN;17.487;23643.612;38.85881;21.98098;-36.36477;3
LIGH;17.490;23643.615;52066.0;3
ACCE;17.493;23643.616;-2.74854;-6.75165;11.00375;3
LIGH;17.500;23643.625;52066.0;3
ACCE;17.507;23643.626;-3.64876;-7.01980;11.92312;3
MAGN;17.507;23643.632;36.16589;27.41746;-36.57578;3
LIGH;17.510;23643.635;52066.0;3
ACCE;17.513;23643.636;-4.10845;-7.01980;12.15297;3
LIGH;17.520;23643.645;52066.0;3
ACCE;17.527;23643.646;-5.07571;-7.09641;12.36366;3
MAGN;17.528;23643.652;36.16589;27.41746;-36.57578;3
LIGH;17.530;23643.655;52066.0;3
ACCE;17.533;23643.657;-5.07571;-7.09641;12.36366;3
LIGH;17.540;23643.665;51291.0;3
ACCE;17.546;23643.666;-5.31513;-7.05811;11.99974;3
MAGN;17.547;23643.672;36.16589;27.41746;-36.57578;3
LIGH;17.550;23643.675;49603.0;3
ACCE;17.553;23643.676;-4.86502;-6.97192;11.35809;3
LIGH;17.560;23643.685;49603.0;3
ACCE;17.567;23643.686;-3.92649;-6.49307;10.48660;3
MAGN;17.568;23643.692;35.15083;28.66000;-36.12429;3
LIGH;17.570;23643.695;49603.0;3
ACCE;17.573;23643.696;-3.92649;-6.49307;10.48660;3
LIGH;17.580;23643.705;49603.0;3
ACCE;17.586;23643.706;-4.13718;-6.42604;10.29507;3
MAGN;17.587;23643.712;35.15083;28.66000;-36.12429;3
LIGH;17.590;23643.715;49603.0;3
ACCE;17.593;23643.716;-4.38618;-6.35900;10.18972;3
LIGH;17.600;23643.725;49603.0;3
ACCE;17.606;23643.726;-4.36702;-6.29196;10.22803;3
MAGN;17.607;23643.732;35.15083;28.66000;-36.12429;3
LIGH;17.611;23643.735;47523.0;3
ACCE;17.613;23643.736;-4.10845;-6.31112;10.05565;3
LIGH;17.620;23643.745;47523.0;3
ACCE;17.623;23643.746;-2.97839;-6.60800;9.93115;3
MAGN;17.625;23643.749;36.14923;24.89060;-37.85251;3
LIGH;17.630;23643.755;47523.0;3
ACCE;17.633;23643.756;-2.47082;-6.67503;10.26634;3
LIGH;17.640;23643.765;47523.0;3
ACCE;17.647;23643.766;-2.03028;-7.01022;11.43471;3
MAGN;17.647;23643.772;36.14923;24.89060;-37.85251;3
LIGH;17.650;23643.775;47523.0;3
ACCE;17.653;23643.776;-2.03028;-7.01022;11.43471;3
LIGH;17.660;23643.785;47523.0;3
ACCE;17.667;23643.786;-2.31759;-7.24964;12.42112;3
MAGN;17.668;23643.792;36.14923;24.89060;-37.85251;3
LIGH;17.670;23643.795;42725.0;3
ACCE;17.673;23643.796;-2.74854;-7.18261;12.44985;3
LIGH;17.680;23643.805;42725.0;3
ACCE;17.686;23643.806;-3.16992;-6.96234;12.05720;3
MAGN;17.687;23643.812;38.60547;15.47356;-38.30156;3
LIGH;17.690;23643.815;42725.0;3
ACCE;17.693;23643.816;-3.44765;-6.65588;10.68772;3
LIGH;17.700;23643.825;42725.0;3
ACCE;17.707;23643.826;-3.11246;-6.50265;10.01734;3
MAGN;17.707;23643.832;38.60547;15.47356;-38.30156;3
LIGH;17.710;23643.835;42725.0;3
ACCE;17.713;23643.836;-2.67193;-6.11958;9.27993;3
LIGH;17.720;23643.845;42725.0;3
SOUN;17.726;554.75;0.01693;58.55
ACCE;17.729;23643.846;-0.97683;-5.89931;7.95833;3
MAGN;17.730;23643.852;38.60547;15.47356;-38.30156;3
LIGH;17.730;23643.855;15640.0;3
ACCE;17.733;23643.856;-0.53630;-5.69820;7.48906;3
LIGH;17.740;23643.865;15640.0;3
ACCE;17.747;23643.866;-0.55545;-5.58328;7.46991;3
MAGN;17.747;23643.872;37.98335;1.53289;-37.85674;3
LIGH;17.750;23643.875;15640.0;3
ACCE;17.753;23643.876;-0.69911;-5.55455;7.42203;3
LIGH;17.760;23643.885;15640.0;3
ACCE;17.767;23643.886;-1.26414;-5.88016;8.66701;3
MAGN;17.768;23643.892;37.98335;1.53289;-37.85674;3
LIGH;17.770;23643.895;15640.0;3
ACCE;17.773;23643.896;-1.54187;-6.16746;9.26077;3
LIGH;17.780;23643.905;15640.0;3
ACCE;17.783;23643.906;-1.89621;-6.40688;9.83538;3
MAGN;17.785;23643.909;37.98335;1.53289;-37.85674;3
LIGH;17.790;23643.915;9490.0;3
ACCE;17.793;23643.916;-1.55144;-6.57927;9.81623;3
LIGH;17.800;23643.925;9490.0;3
ACCE;17.806;23643.926;-0.22984;-6.90488;9.20331;3
MAGN;17.807;23643.931;33.90957;-12.75015;-35.29792;3
LIGH;17.810;23643.935;9490.0;3
ACCE;17.813;23643.936;0.32561;-7.05811;8.79151;3
LIGH;17.820;23643.945;9490.0;3
ACCE;17.827;23643.946;0.81403;-6.93361;8.70532;3
MAGN;17.828;23643.952;33.90957;-12.75015;-35.29792;3
LIGH;17.830;23643.955;9490.0;3
ACCE;17.833;23643.956;1.32160;-6.74207;8.17859;3
LIGH;17.840;23643.965;9490.0;3
ACCE;17.847;23643.966;2.50912;-6.52181;6.90488;3
MAGN;17.847;23643.972;33.90957;-12.75015;-35.29792;3
LIGH;17.850;23643.975;10138.0;3
ACCE;17.853;23643.976;2.88262;-6.23450;6.60800;3
LIGH;17.860;23643.985;8311.0;3
ACCE;17.867;23643.986;3.14119;-6.21535;6.48350;3
MAGN;17.868;23643.992;23.01908;-28.17272;-30.24622;3
LIGH;17.870;23643.995;8311.0;3
ACCE;17.873;23643.996;3.19865;-6.18662;6.49307;3
LIGH;17.880;23644.005;8311.0;3
ACCE;17.886;23644.006;3.26569;-6.20577;7.37414;3
MAGN;17.887;23644.012;23.01908;-28.17272;-30.24622;3
LIGH;17.890;23644.015;8311.0;3
ACCE;17.893;23644.016;3.32315;-6.26323;8.11156;3
LIGH;17.900;23644.025;8311.0;3
ACCE;17.906;23644.026;3.41892;-6.11000;8.80109;3
MAGN;17.907;23644.032;23.01908;-28.17272;-30.24622;3
LIGH;17.910;23644.035;8311.0;3
ACCE;17.913;23644.036;3.53384;-6.29196;9.24162;3
LIGH;17.920;23644.045;8681.0;3
ACCE;17.927;23644.047;4.40533;-5.67905;9.59596;3
MAGN;17.928;23644.052;6.39468;-36.61963;-25.88390;3
LIGH;17.930;23644.055;8681.0;3
ACCE;17.933;23644.056;4.75967;-5.43005;9.12670;3
LIGH;17.940;23644.065;8681.0;3
ACCE;17.943;23644.066;5.00867;-5.06613;8.77236;3
MAGN;17.945;23644.069;6.39468;-36.61963;-25.88390;3
LIGH;17.950;23644.075;8681.0;3
ACCE;17.953;23644.076;5.23851;-4.75010;8.28394;3
LIGH;17.960;23644.085;8681.0;3
ACCE;17.967;23644.086;4.52025;-5.34386;8.84897;3
MAGN;17.967;23644.092;6.39468;-36.61963;-25.88390;3
LIGH;17.970;23644.095;8681.0;3
ACCE;17.973;23644.096;4.30956;-5.70778;10.02692;3
LIGH;17.980;23644.105;9479.0;3
ACCE;17.986;23644.106;3.72538;-5.44920;11.08994;3
MAGN;17.987;23644.112;-10.91672;-37.57396;-23.91064;3
LIGH;17.991;23644.115;9479.0;3
ACCE;17.993;23644.116;3.39977;-5.26724;12.00932;3
LIGH;18.000;23644.125;9479.0;3
ACCE;18.006;23644.126;2.89220;-5.45878;12.48816;3
MAGN;18.007;23644.132;-10.91672;-37.57396;-23.91064;3
LIGH;18.011;23644.135;9479.0;3
ACCE;18.013;23644.136;3.05500;-5.09486;12.13381;3
LIGH;18.020;23644.145;9479.0;3
ACCE;18.024;23644.146;3.35188;-4.72137;11.39640;3
MAGN;18.025;23644.149;-10.91672;-37.57396;-23.91064;3
LIGH;18.032;23644.156;9479.0;3
ACCE;18.034;23644.156;3.82115;-4.25210;10.80264;3
LIGH;18.041;23644.165;10554.0;3
ACCE;18.048;23644.166;5.28640;-3.24654;10.38126;3
MAGN;18.049;23644.173;-23.42961;-31.66281;-24.41967;3
LIGH;18.052;23644.176;10554.0;3
ACCE;18.053;23644.176;6.18662;-2.79643;10.32380;3
LIGH;18.060;23644.185;10554.0;3
ACCE;18.063;23644.186;6.98149;-2.29843;10.33337;3
MAGN;18.064;23644.189;-23.42961;-31.66281;-24.41967;3
LIGH;18.070;23644.195;10554.0;3
ACCE;18.076;23644.196;8.57124;-1.82917;10.55364;3
LIGH;18.080;23644.205;10554.0;3
ACCE;18.084;23644.206;9.34696;-2.55701;10.85052;3
MAGN;18.085;23644.209;-23.42961;-31.66281;-24.41967;3
LIGH;18.090;23644.215;10554.0;3
ACCE;18.096;23644.216;9.12670;-2.26013;11.16656;3
LIGH;18.100;23644.225;11479.0;3
ACCE;18.104;23644.226;9.15543;-1.34075;11.84651;3
MAGN;18.105;23644.229;-31.47243;-22.13577;-26.99495;3
LIGH;18.111;23644.236;11479.0;3
ACCE;18.113;23644.236;11.21444;-1.13964;12.79461;3
LIGH;18.120;23644.245;11479.0;3
ACCE;18.124;23644.246;11.52090;-0.40223;13.56076;3
MAGN;18.125;23644.249;-31.47243;-22.13577;-26.99495;3
LIGH;18.130;23644.255;11479.0;3
ACCE;18.136;23644.256;11.14740;-0.44053;13.49372;3
LIGH;18.144;23644.267;11479.0;3
ACCE;18.145;23644.266;10.48660;-0.22984;13.53203;3
MAGN;18.150;23644.270;-31.47243;-22.13577;-26.99495;3
GNSS;18.152;1490631308.000;40.313348;-3.483191;596.000;0.000;3.0;0.0;26;16
ACCE;18.159;23644.276;8.53294;0.25857;13.19684;3
LIGH;18.160;23644.282;11479.0;3
GNSS;18.160;1490631308.000;40.313348;-3.483191;596.000;0.000;3.0;0.0;26;16
LIGH;18.163;23644.286;11525.0;3
ACCE;18.167;23644.288;7.33583;0.43096;13.02446;3
MAGN;18.169;23644.293;-34.28909;-16.46044;-30.08340;3
SOUN;18.171;180.11;0.00550;48.78
ACCE;18.177;23644.296;4.50110;0.69911;12.24874;3
LIGH;18.180;23644.304;11525.0;3
ACCE;18.186;23644.307;3.11246;0.80445;12.00932;3
MAGN;18.187;23644.311;-34.28909;-16.46044;-30.08340;3
LIGH;18.188;23644.312;11525.0;3
LIGH;18.193;23644.317;11525.0;3
ACCE;18.197;23644.317;1.83875;0.69911;11.90397;3
ACCE;18.205;23644.326;0.91937;0.66080;11.99016;3
LIGH;18.208;23644.331;11525.0;3
MAGN;18.210;23644.331;-34.28909;-16.46044;-30.08340;3
LIGH;18.215;23644.339;11525.0;3
ACCE;18.216;23644.336;0.45969;0.96726;11.99974;3
LIGH;18.223;23644.347;11733.0;3
ACCE;18.225;23644.347;0.73741;1.34075;11.45386;3
MAGN;18.227;23644.351;-34.03966;-14.24940;-32.30645;3
LIGH;18.231;23644.356;11733.0;3
ACCE;18.235;23644.358;1.28329;1.42694;10.90798;3
LIGH;18.241;23644.365;11733.0;3
ACCE;18.243;23644.366;1.98240;1.50356;10.48660;3
MAGN;18.245;23644.369;-34.03966;-14.24940;-32.30645;3
LIGH;18.250;23644.375;11733.0;3
ACCE;18.253;23644.377;2.67193;1.58975;10.10353;3
LIGH;18.260;23644.385;11733.0;3
ACCE;18.264;23644.386;3.83072;1.63763;9.71088;3
MAGN;18.266;23644.390;-34.03966;-14.24940;-32.30645;3
LIGH;18.271;23644.396;11733.0;3
ACCE;18.273;23644.397;4.01268;1.33118;9.56723;3
LIGH;18.280;23644.405;11733.0;3
ACCE;18.284;23644.406;3.92649;0.91937;9.58638;3
MAGN;18.284;23644.409;-32.94467;-15.15281;-33.15319;3
LIGH;18.290;23644.415;12184.0;3
ACCE;18.295;23644.416;3.58173;0.30646;9.57681;3
LIGH;18.300;23644.425;12184.0;3
ACCE;18.304;23644.426;2.91135;-0.66080;9.77792;3
MAGN;18.304;23644.429;-32.94467;-15.15281;-33.15319;3
LIGH;18.310;23644.434;12184.0;3
ACCE;18.315;23644.436;2.71981;-0.92895;9.77792;3
LIGH;18.320;23644.444;12184.0;3
ACCE;18.323;23644.446;2.78685;-1.20668;9.95030;3
MAGN;18.324;23644.449;-32.94467;-15.15281;-33.15319;3
LIGH;18.330;23644.454;12184.0;3
ACCE;18.335;23644.456;2.93050;-1.33118;10.03649;3
LIGH;18.340;23644.464;12184.0;3
ACCE;18.344;23644.466;3.36146;-1.37906;10.45787;3
MAGN;18.344;23644.469;-31.58763;-17.83973;-33.00340;3
LIGH;18.350;23644.474;11987.0;3
ACCE;18.355;23644.476;3.59130;-1.53229;10.51533;3
LIGH;18.360;23644.484;11987.0;3
ACCE;18.363;23644.486;3.78284;-1.78129;10.88883;3
MAGN;18.364;23644.489;-31.58763;-17.83973;-33.00340;3
LIGH;18.370;23644.494;11987.0;3
ACCE;18.375;23644.496;4.00311;-2.02071;11.22402;3
LIGH;18.380;23644.505;11987.0;3
ACCE;18.383;23644.506;4.47237;-2.88262;11.90397;3
MAGN;18.384;23644.509;-31.58763;-17.83973;-33.00340;3
LIGH;18.390;23644.515;11987.0;3
ACCE;18.396;23644.516;4.57771;-3.32315;11.97101;3
LIGH;18.400;23644.525;11987.0;3
ACCE;18.404;23644.526;4.35745;-3.60088;11.87524;3
MAGN;18.405;23644.529;-31.19701;-22.54762;-30.82979;3
LIGH;18.410;23644.535;10623.0;3
ACCE;18.416;23644.536;4.31914;-4.01268;11.50175;3
LIGH;18.420;23644.545;10623.0;3
ACCE;18.424;23644.546;4.60644;-4.52983;10.92714;3
MAGN;18.425;23644.549;-31.19701;-22.54762;-30.82979;3
LIGH;18.430;23644.555;10623.0;3
ACCE;18.433;23644.556;4.55856;-4.70221;10.43872;3
LIGH;18.440;23644.565;10623.0;3
ACCE;18.444;23644.566;4.52025;-4.99909;9.96946;3
MAGN;18.445;23644.569;-31.19701;-22.54762;-30.82979;3
LIGH;18.450;23644.575;10623.0;3
ACCE;18.456;23644.576;4.33829;-5.65989;9.33739;3
LIGH;18.460;23644.585;10623.0;3
ACCE;18.465;23644.587;4.58729;-6.09085;9.26077;3
MAGN;18.465;23644.589;-26.22319;-29.14139;-29.15360;3
LIGH;18.470;23644.595;9918.0;3
ACCE;18.476;23644.596;4.52983;-6.66546;9.37569;3
LIGH;18.480;23644.605;9918.0;3
ACCE;18.484;23644.606;4.57771;-7.08684;9.63427;3
MAGN;18.485;23644.609;-26.22319;-29.14139;-29.15360;3
LIGH;18.490;23644.615;9918.0;3
ACCE;18.496;23644.616;4.79798;-7.86256;9.77792;3
LIGH;18.500;23644.625;9918.0;3
ACCE;18.504;23644.626;4.94163;-7.99663;9.75877;3
MAGN;18.505;23644.629;-26.22319;-29.14139;-29.15360;3
LIGH;18.510;23644.635;9918.0;3
ACCE;18.516;23644.636;4.97994;-8.03494;9.27035;3
LIGH;18.520;23644.645;9918.0;3
ACCE;18.524;23644.646;4.76925;-8.23605;8.59040;3
MAGN;18.525;23644.649;-14.58216;-33.77703;-29.66578;3
LIGH;18.530;23644.655;9814.0;3
ACCE;18.536;23644.656;4.69264;-8.29351;8.50420;3
LIGH;18.541;23644.665;9814.0;3
ACCE;18.543;23644.666;5.05655;-8.24563;8.69574;3
MAGN;18.544;23644.669;-14.58216;-33.77703;-29.66578;3
LIGH;18.550;23644.675;9814.0;3
ACCE;18.556;23644.676;5.37259;-8.05409;8.99262;3
LIGH;18.560;23644.685;9814.0;3
ACCE;18.564;23644.686;5.45878;-8.26478;9.36612;3
MAGN;18.565;23644.689;-14.58216;-33.77703;-29.66578;3
LIGH;18.570;23644.695;9814.0;3
ACCE;18.576;23644.696;5.27682;-8.28394;9.45231;3
LIGH;18.580;23644.705;9814.0;3
ACCE;18.583;23644.706;5.04698;-8.35098;9.27993;3
MAGN;18.584;23644.709;2.03656;-32.67091;-31.83518;3
LIGH;18.590;23644.715;9051.0;3
ACCE;18.593;23644.716;4.61602;-8.39886;8.92558;3
LIGH;18.600;23644.725;11016.0;3
ACCE;18.603;23644.726;4.20422;-8.31267;8.76278;3
MAGN;18.604;23644.729;2.03656;-32.67091;-31.83518;3
LIGH;18.611;23644.736;11016.0;3
ACCE;18.616;23644.736;3.47638;-7.81467;8.70532;3
LIGH;18.620;23644.745;11016.0;3
ACCE;18.623;23644.746;3.38061;-7.80510;8.66701;3
MAGN;18.624;23644.749;2.03656;-32.67091;-31.83518;3
LIGH;18.630;23644.755;11016.0;3
ACCE;18.636;23644.756;3.79242;-8.00621;8.58082;3
LIGH;18.640;23644.765;11016.0;3
ACCE;18.644;23644.766;5.42047;-8.05409;9.08839;3
MAGN;18.645;23644.769;19.23651;-24.96438;-33.19184;3
LIGH;18.650;23644.775;11016.0;3
ACCE;18.656;23644.776;4.92248;-7.90087;9.43316;3
LIGH;18.660;23644.785;30391.0;3
ACCE;18.664;23644.786;4.56814;-7.93917;9.56723;3
MAGN;18.665;23644.789;19.23651;-24.96438;-33.19184;3
LIGH;18.670;23644.795;30391.0;3
ACCE;18.676;23644.796;4.21380;-7.82425;9.16500;3
LIGH;18.680;23644.805;30391.0;3
ACCE;18.684;23644.806;2.51870;-7.60398;8.75320;3
MAGN;18.685;23644.809;19.23651;-24.96438;-33.19184;3
LIGH;18.690;23644.815;30391.0;3
ACCE;18.696;23644.816;2.37505;-7.48906;8.69574;3
LIGH;18.700;23644.825;30391.0;3
ACCE;18.704;23644.826;2.65278;-7.14430;8.42759;3
MAGN;18.705;23644.829;32.25898;-11.45296;-34.02429;3
LIGH;18.710;23644.835;30391.0;3
ACCE;18.713;23644.836;3.22738;-6.73250;8.05409;3
SOUN;18.720;508.27;0.01551;57.79
LIGH;18.723;23644.845;21050.0;3
ACCE;18.726;23644.846;4.80756;-6.66546;6.70376;3
MAGN;18.727;23644.852;32.25898;-11.45296;-34.02429;3
LIGH;18.731;23644.855;21050.0;3
ACCE;18.733;23644.856;5.20978;-6.78038;6.27281;3
LIGH;18.740;23644.865;21050.0;3
ACCE;18.746;23644.866;5.40132;-7.01980;6.51223;3
MAGN;18.747;23644.872;32.25898;-11.45296;-34.02429;3
LIGH;18.750;23644.875;21050.0;3
ACCE;18.753;23644.876;5.06613;-6.92403;6.86657;3
ACCE;18.765;23644.886;2.68151;-6.46434;6.89530;3
MAGN;18.766;23644.890;38.16847;4.38938;-33.93523;3
LIGH;18.767;23644.892;21050.0;3
LIGH;18.770;23644.895;21050.0;3
ACCE;18.773;23644.896;0.67995;-6.39731;6.84742;3
LIGH;18.780;23644.905;9352.0;3
ACCE;18.787;23644.906;-0.49799;-7.02938;7.49864;3
MAGN;18.787;23644.912;38.16847;4.38938;-33.93523;3
LIGH;18.790;23644.915;9352.0;3
ACCE;18.793;23644.916;-0.49799;-7.02938;7.49864;3
LIGH;18.800;23644.925;9352.0;3
ACCE;18.807;23644.926;1.26414;-7.57525;9.18416;3
MAGN;18.807;23644.931;38.16847;4.38938;-33.93523;3
LIGH;18.810;23644.935;9352.0;3
ACCE;18.813;23644.936;0.89064;-7.92002;9.97903;3
LIGH;18.820;23644.945;9352.0;3
ACCE;18.827;23644.946;-0.10534;-8.17859;10.75475;3
MAGN;18.827;23644.952;35.87236;21.06986;-33.04720;3
LIGH;18.830;23644.955;9352.0;3
ACCE;18.833;23644.956;-0.10534;-8.17859;10.75475;3
LIGH;18.840;23644.965;32079.0;3
ACCE;18.847;23644.966;-0.10534;-8.00621;10.12268;3
MAGN;18.847;23644.972;35.87236;21.06986;-33.04720;3
LIGH;18.850;23644.975;32079.0;3
ACCE;18.853;23644.976;-0.54588;-7.78594;9.84496;3
LIGH;18.860;23644.985;32079.0;3
ACCE;18.867;23644.986;-1.40779;-7.85298;8.99262;3
MAGN;18.868;23644.992;35.87236;21.06986;-33.04720;3
LIGH;18.870;23644.995;32079.0;3
ACCE;18.873;23644.996;-1.71425;-8.11156;8.86812;3
LIGH;18.880;23645.005;32079.0;3
ACCE;18.886;23645.006;-1.62806;-8.07325;9.25119;3
MAGN;18.887;23645.012;28.11794;34.75477;-33.04950;3
LIGH;18.891;23645.015;32079.0;3
ACCE;18.893;23645.016;-1.30245;-7.81467;9.44273;3
LIGH;18.900;23645.025;33997.0;3
ACCE;18.907;23645.026;0.26815;-6.96234;9.83538;3
MAGN;18.907;23645.032;28.11794;34.75477;-33.04950;3
LIGH;18.910;23645.035;30160.0;3
ACCE;18.913;23645.036;1.66636;-6.63673;9.66300;3
LIGH;18.920;23645.045;30160.0;3
ACCE;18.923;23645.046;3.02627;-6.38773;9.44273;3
MAGN;18.925;23645.049;28.11794;34.75477;-33.04950;3
LIGH;18.930;23645.055;30160.0;3
ACCE;18.933;23645.056;2.92093;-6.39731;9.26077;3
LIGH;18.940;23645.065;30160.0;3
ACCE;18.947;23645.066;0.37350;-7.01022;10.15141;3
MAGN;18.948;23645.072;18.36898;43.83928;-32.88193;3
LIGH;18.950;23645.075;30160.0;3
ACCE;18.953;23645.076;-0.95768;-7.16345;10.56322;3
LIGH;18.960;23645.085;30160.0;3
ACCE;18.967;23645.086;-2.08774;-7.13472;10.79306;3
MAGN;18.967;23645.092;18.36898;43.83928;-32.88193;3
LIGH;18.970;23645.095;26772.0;3
ACCE;18.973;23645.096;-2.81558;-6.98149;10.63026;3
LIGH;18.980;23645.105;26772.0;3
ACCE;18.986;23645.106;-2.64320;-6.81869;10.02692;3
MAGN;18.987;23645.112;18.36898;43.83928;-32.88193;3
LIGH;18.990;23645.115;26772.0;3
ACCE;18.993;23645.116;0.04788;-6.51223;8.72447;3
LIGH;19.000;23645.125;26772.0;3
ACCE;19.007;23645.126;0.62249;-6.33985;8.46590;3
MAGN;19.007;23645.132;8.62795;48.96318;-32.10920;3
LIGH;19.010;23645.135;26772.0;3
ACCE;19.013;23645.136;0.51715;-6.36858;8.57124;3
LIGH;19.020;23645.145;26772.0;3
ACCE;19.027;23645.146;-0.96726;-6.29196;9.80665;3
MAGN;19.028;23645.152;8.62795;48.96318;-32.10920;3
LIGH;19.032;23645.156;24195.0;3
ACCE;19.035;23645.157;-1.54187;-6.28239;10.20888;3
ACCE;19.047;23645.166;-1.58975;-6.09085;10.81221;3
MAGN;19.048;23645.173;8.62795;48.96318;-32.10920;3
LIGH;19.050;23645.174;24195.0;3
ACCE;19.053;23645.176;-1.58975;-6.09085;10.81221;3
LIGH;19.054;23645.179;24195.0;3
LIGH;19.060;23645.185;24195.0;3
ACCE;19.064;23645.186;-1.37906;-6.29196;11.09952;3
MAGN;19.065;23645.189;1.30725;51.93476;-30.84297;3
LIGH;19.073;23645.196;24195.0;3
ACCE;19.074;23645.197;-1.29287;-6.43561;11.08994;3
LIGH;19.082;23645.206;24195.0;3
ACCE;19.085;23645.206;-1.08218;-6.66546;11.10910;3
MAGN;19.088;23645.211;1.30725;51.93476;-30.84297;3
LIGH;19.091;23645.215;21293.0;3
ACCE;19.093;23645.216;-0.76614;-6.84742;11.07079;3
LIGH;19.100;23645.225;21293.0;3
ACCE;19.107;23645.226;-0.64165;-7.20176;11.23359;3
MAGN;19.107;23645.232;1.30725;51.93476;-30.84297;3
LIGH;19.110;23645.235;21293.0;3
ACCE;19.113;23645.236;-1.14922;-7.46991;11.47301;3
LIGH;19.120;23645.245;21293.0;3
ACCE;19.127;23645.246;-2.12605;-8.16902;11.98059;3
MAGN;19.127;23645.252;-2.97789;54.60381;-28.70505;3
LIGH;19.130;23645.255;21293.0;3
ACCE;19.133;23645.256;-2.12605;-8.16902;11.98059;3
LIGH;19.147;23645.265;21293.0;3
ACCE;19.149;23645.266;-2.79643;-8.78193;11.78905;3
GNSS;19.152;1490631309.000;40.313349;-3.483196;596.000;309.700;3.0;0.5;26;16
MAGN;19.158;23645.277;-2.97789;54.60381;-28.70505;3
ACCE;19.159;23645.276;-3.05500;-9.21289;11.61667;3
LIGH;19.160;23645.282;21362.0;3
GNSS;19.160;1490631309.000;40.313349;-3.483196;596.000;309.700;3.0;0.5;26;16
LIGH;19.163;23645.287;21362.0;3
ACCE;19.164;23645.286;-3.56257;-9.65342;11.51132;3
SOUN;19.165;520.89;0.01590;58.01
LIGH;19.171;23645.295;21362.0;3
ACCE;19.173;23645.296;-4.31914;-10.28549;11.73159;3
MAGN;19.175;23645.300;-4.14731;54.76751;-27.66759;3
LIGH;19.181;23645.306;21362.0;3
ACCE;19.189;23645.307;-5.14275;-10.94629;11.59751;3
LIGH;19.193;23645.317;21362.0;3
ACCE;19.194;23645.316;-4.97994;-11.64540;11.45386;3
MAGN;19.196;23645.320;-4.14731;54.76751;-27.66759;3
LIGH;19.200;23645.325;21362.0;3
ACCE;19.203;23645.326;-4.53941;-11.54005;11.09952;3
LIGH;19.211;23645.335;25593.0;3
ACCE;19.214;23645.336;-3.18908;-11.54005;10.48660;3
MAGN;19.215;23645.339;-4.14731;54.76751;-27.66759;3
LIGH;19.220;23645.345;25593.0;3
ACCE;19.226;23645.346;-2.81558;-11.51132;10.03649;3
LIGH;19.230;23645.355;25593.0;3
ACCE;19.233;23645.356;-2.71981;-11.49217;9.84496;3
MAGN;19.234;23645.359;0.58184;55.32420;-28.36815;3
LIGH;19.240;23645.365;25593.0;3
ACCE;19.243;23645.366;-2.64320;-11.44428;9.71088;3
LIGH;19.250;23645.375;25593.0;3
ACCE;19.253;23645.376;-2.03986;-11.25275;9.76834;3
MAGN;19.254;23645.379;0.58184;55.32420;-28.36815;3
LIGH;19.260;23645.385;25593.0;3
ACCE;19.266;23645.386;-1.88663;-11.03248;9.60554;3
LIGH;19.270;23645.395;31986.0;3
ACCE;19.274;23645.396;-1.64721;-10.78348;9.50019;3
MAGN;19.275;23645.399;0.58184;55.32420;-28.36815;3
LIGH;19.280;23645.405;31501.0;3
ACCE;19.286;23645.406;-1.31202;-10.37168;9.14585;3
LIGH;19.290;23645.415;31501.0;3
ACCE;19.294;23645.416;-1.20668;-9.56723;8.62870;3
MAGN;19.295;23645.419;11.96089;51.80512;-30.26348;3
LIGH;19.300;23645.425;31501.0;3
ACCE;19.306;23645.426;-1.06303;-9.46189;8.52336;3
LIGH;19.310;23645.435;31501.0;3
ACCE;19.314;23645.436;-0.79487;-9.33739;8.72447;3
MAGN;19.315;23645.439;11.96089;51.80512;-30.26348;3
LIGH;19.320;23645.445;31501.0;3
ACCE;19.326;23645.446;-0.23942;-9.24162;8.57124;3
LIGH;19.330;23645.455;31501.0;3
ACCE;19.334;23645.456;1.32160;-9.08839;7.69018;3
MAGN;19.335;23645.459;11.96089;51.80512;-30.26348;3
LIGH;19.340;23645.465;25015.0;3
ACCE;19.343;23645.466;1.98240;-9.05008;7.00065;3
LIGH;19.350;23645.475;25015.0;3
ACCE;19.356;23645.476;2.46124;-8.87770;6.25365;3
MAGN;19.357;23645.481;24.93799;39.85714;-33.79264;3
LIGH;19.360;23645.485;25015.0;3
ACCE;19.363;23645.486;2.46124;-8.87770;6.25365;3
LIGH;19.370;23645.495;25015.0;3
ACCE;19.376;23645.496;2.03986;-8.65743;6.44519;3
MAGN;19.377;23645.502;24.93799;39.85714;-33.79264;3
LIGH;19.380;23645.505;25015.0;3
ACCE;19.383;23645.506;1.92494;-8.75320;6.67503;3
LIGH;19.390;23645.515;25015.0;3
ACCE;19.397;23645.516;2.65278;-9.04051;7.26880;3
MAGN;19.397;23645.521;24.93799;39.85714;-33.79264;3
LIGH;19.400;23645.525;11028.0;3
ACCE;19.404;23645.526;3.16035;-9.02135;7.53695;3
LIGH;19.410;23645.535;11028.0;3
ACCE;19.414;23645.536;3.55300;-9.09797;7.89129;3
MAGN;19.415;23645.539;36.37392;21.83387;-35.47051;3
LIGH;19.420;23645.545;11028.0;3
ACCE;19.423;23645.546;3.69665;-9.24162;7.95833;3
LIGH;19.430;23645.555;11028.0;3
ACCE;19.436;23645.556;3.49553;-9.07881;7.46991;3
MAGN;19.437;23645.562;36.37392;21.83387;-35.47051;3
LIGH;19.440;23645.565;11028.0;3
ACCE;19.443;23645.566;3.62003;-9.01178;6.87615;3
LIGH;19.450;23645.575;11028.0;3
ACCE;19.456;23645.576;4.01268;-8.95431;6.35900;3
MAGN;19.457;23645.582;36.37392;21.83387;-35.47051;3
LIGH;19.460;23645.585;9224.0;3
ACCE;19.463;23645.586;4.32872;-8.75320;5.95677;3
LIGH;19.470;23645.595;9224.0;3
ACCE;19.476;23645.596;4.60644;-8.65743;5.71735;3
MAGN;19.477;23645.602;38.74131;0.59975;-36.33889;3
LIGH;19.480;23645.605;9224.0;3
ACCE;19.483;23645.606;5.69820;-8.67659;5.60243;3
LIGH;19.490;23645.615;9224.0;3
ACCE;19.496;23645.616;6.06212;-8.59997;5.91847;3
MAGN;19.497;23645.622;38.74131;0.59975;-36.33889;3
LIGH;19.500;23645.625;9224.0;3
ACCE;19.503;23645.626;6.51223;-8.37013;5.94720;3
LIGH;19.510;23645.635;9224.0;3
ACCE;19.517;23645.636;7.09641;-7.66145;5.92804;3
MAGN;19.517;23645.642;38.74131;0.59975;-36.33889;3
LIGH;19.520;23645.645;7664.0;3
ACCE;19.523;23645.646;6.88572;-7.34541;6.00466;3
LIGH;19.530;23645.655;7664.0;3
ACCE;19.536;23645.656;6.56011;-7.28795;6.27281;3
MAGN;19.537;23645.662;32.62288;-18.95486;-34.27769;3
LIGH;19.540;23645.665;7664.0;3
ACCE;19.543;23645.667;6.16746;-7.15387;6.49307;3
LIGH;19.550;23645.675;7664.0;3
ACCE;19.553;23645.676;5.82270;-7.28795;6.46434;3
MAGN;19.556;23645.681;32.62288;-18.95486;-34.27769;3
LIGH;19.560;23645.685;7664.0;3
ACCE;19.566;23645.686;5.45878;-7.65187;6.90488;3
LIGH;19.570;23645.695;7664.0;3
ACCE;19.574;23645.696;5.59285;-7.94875;7.08684;3
MAGN;19.575;23645.699;32.62288;-18.95486;-34.27769;3
LIGH;19.581;23645.706;7259.0;3
ACCE;19.583;23645.706;6.20577;-8.26478;7.22091;3
LIGH;19.590;23645.715;7259.0;3
ACCE;19.596;23645.716;6.69419;-8.01579;7.21134;3
MAGN;19.597;23645.722;20.60242;-32.92490;-32.05951;3
LIGH;19.601;23645.725;7259.0;3
ACCE;19.603;23645.726;7.17303;-7.52737;7.52737;3
LIGH;19.610;23645.735;7259.0;3
ACCE;19.617;23645.736;7.15387;-7.23049;7.69018;3
MAGN;19.618;23645.742;20.60242;-32.92490;-32.05951;3
LIGH;19.620;23645.745;7259.0;3
ACCE;19.623;23645.746;7.03895;-7.12514;7.72848;3
LIGH;19.630;23645.755;7259.0;3
ACCE;19.637;23645.756;6.66546;-7.14430;7.96790;3
MAGN;19.637;23645.762;20.60242;-32.92490;-32.05951;3
LIGH;19.640;23645.765;6982.0;3
ACCE;19.643;23645.766;6.39731;-7.24007;8.10198;3
LIGH;19.650;23645.775;7791.0;3
ACCE;19.657;23645.776;6.09085;-7.61356;8.82982;3
MAGN;19.657;23645.781;5.33562;-40.07855;-30.46149;3
LIGH;19.660;23645.785;7791.0;3
ACCE;19.663;23645.786;6.09085;-7.61356;8.82982;3
LIGH;19.670;23645.795;7791.0;3
ACCE;19.677;23645.796;6.42604;-7.56568;10.07480;3
MAGN;19.677;23645.801;5.33562;-40.07855;-30.46149;3
LIGH;19.680;23645.805;7791.0;3
ACCE;19.683;23645.806;6.89530;-7.39329;10.40999;3
LIGH;19.690;23645.815;7791.0;3
ACCE;19.697;23645.816;8.00621;-6.59842;10.84095;3
MAGN;19.697;23645.821;5.33562;-40.07855;-30.46149;3
LIGH;19.700;23645.825;7791.0;3
ACCE;19.703;23645.826;8.00621;-6.59842;10.84095;3
LIGH;19.710;23645.835;8473.0;3
SOUN;19.712;523.71;0.01598;58.05
ACCE;19.716;23645.836;8.93516;-5.70778;10.24718;3
MAGN;19.717;23645.842;-9.00682;-40.32514;-29.77613;3
LIGH;19.720;23645.845;8473.0;3
ACCE;19.723;23645.846;9.16500;-5.11401;9.79707;3
LIGH;19.730;23645.855;8473.0;3
ACCE;19.734;23645.856;9.04051;-4.64475;9.34696;3
MAGN;19.735;23645.859;-9.00682;-40.32514;-29.77613;3
LIGH;19.740;23645.865;8473.0;3
ACCE;19.743;23645.866;8.96389;-4.27126;9.29908;3
LIGH;19.750;23645.875;8473.0;3
ACCE;19.757;23645.876;8.87770;-3.82115;9.94073;3
MAGN;19.758;23645.882;-9.00682;-40.32514;-29.77613;3
LIGH;19.760;23645.885;8473.0;3
ACCE;19.763;23645.886;8.83939;-3.58173;10.25676;3
LIGH;19.770;23645.895;9143.0;3
ACCE;19.777;23645.896;8.89685;-2.99754;11.36767;3
MAGN;19.777;23645.902;-19.89494;-36.44480;-30.16476;3
LIGH;19.780;23645.905;9143.0;3
ACCE;19.783;23645.906;8.89685;-2.99754;11.36767;3
LIGH;19.790;23645.915;9143.0;3
ACCE;19.797;23645.916;8.92558;-2.39420;11.84651;3
MAGN;19.797;23645.921;-19.89494;-36.44480;-30.16476;3
LIGH;19.800;23645.925;9143.0;3
ACCE;19.803;23645.926;9.04051;-2.08774;11.77947;3
LIGH;19.810;23645.935;9143.0;3
ACCE;19.817;23645.936;9.35654;-1.46525;11.52090;3
MAGN;19.817;23645.941;-19.89494;-36.44480;-30.16476;3
LIGH;19.820;23645.945;9143.0;3
ACCE;19.823;23645.946;9.35654;-1.29287;11.33894;3
LIGH;19.830;23645.955;9432.0;3
ACCE;19.836;23645.956;9.42358;-1.19710;11.54005;3
MAGN;19.837;23645.962;-25.90442;-31.07287;-31.55677;3
LIGH;19.840;23645.965;9432.0;3
ACCE;19.843;23645.966;9.50977;-1.18752;11.59751;3
LIGH;19.850;23645.975;9432.0;3
ACCE;19.857;23645.976;9.56723;-1.19710;11.75074;3
MAGN;19.858;23645.981;-25.90442;-31.07287;-31.55677;3
LIGH;19.860;23645.985;9432.0;3
ACCE;19.863;23645.986;9.43316;-1.35991;11.58794;3
LIGH;19.870;23645.995;9432.0;3
ACCE;19.877;23645.996;9.20331;-1.58975;11.69328;3
MAGN;19.877;23646.001;-25.90442;-31.07287;-31.55677;3
LIGH;19.880;23646.005;9432.0;3
ACCE;19.883;23646.006;8.81066;-1.76213;11.78905;3
LIGH;19.890;23646.015;9201.0;3
ACCE;19.894;23646.016;8.36055;-1.94409;11.92312;3
MAGN;19.895;23646.019;-29.07106;-28.16014;-32.36088;3
LIGH;19.900;23646.025;9201.0;3
ACCE;19.903;23646.026;7.79552;-2.05901;12.25831;3
LIGH;19.910;23646.035;9201.0;3
ACCE;19.917;23646.036;7.53695;-2.06859;12.49773;3
MAGN;19.917;23646.041;-29.07106;-28.16014;-32.36088;3
LIGH;19.920;23646.045;9201.0;3
ACCE;19.924;23646.046;7.25922;-2.12605;12.46900;3
LIGH;19.930;23646.055;9201.0;3
ACCE;19.937;23646.056;6.95276;-2.28886;12.53604;3
MAGN;19.937;23646.061;-29.07106;-28.16014;-32.36088;3
LIGH;19.940;23646.065;9201.0;3
ACCE;19.943;23646.066;6.89530;-2.43251;12.57435;3
LIGH;19.950;23646.075;9155.0;3
ACCE;19.957;23646.076;7.03895;-2.67193;12.76588;3
MAGN;19.957;23646.081;-29.57828;-28.09026;-32.10799;3
LIGH;19.960;23646.085;9213.0;3
ACCE;19.963;23646.086;7.24007;-2.85389;12.77546;3
LIGH;19.970;23646.095;9213.0;3
ACCE;19.976;23646.096;7.24964;-2.97839;12.42112;3
MAGN;19.977;23646.102;-29.57828;-28.09026;-32.10799;3
LIGH;19.980;23646.105;9213.0;3
ACCE;19.983;23646.106;7.46033;-3.17950;11.68370;3
LIGH;19.990;23646.115;9213.0;3
ACCE;19.994;23646.116;7.56568;-3.50511;11.54005;3
MAGN;19.995;23646.119;-29.57828;-28.09026;-32.10799;3
LIGH;20.000;23646.125;9213.0;3
ACCE;20.006;23646.126;7.50822;-3.70622;11.45386;3
LIGH;20.010;23646.135;9213.0;3
ACCE;20.014;23646.136;8.03494;-4.28083;11.43471;3
MAGN;20.015;23646.139;-29.29329;-30.44135;-30.83593;3
LIGH;20.020;23646.145;8612.0;3
ACCE;20.026;23646.146;7.41245;-2.67193;12.37323;3
LIGH;20.032;23646.156;8612.0;3
ACCE;20.038;23646.156;7.23049;-2.68151;13.82891;3
MAGN;20.039;23646.163;-29.29329;-30.44135;-30.83593;3
LIGH;20.041;23646.166;8612.0;3
ACCE;20.047;23646.166;7.23049;-2.68151;13.82891;3
LIGH;20.050;23646.175;8612.0;3
ACCE;20.054;23646.176;7.92002;-3.33273;13.48414;3
MAGN;20.055;23646.179;-29.29329;-30.44135;-30.83593;3
LIGH;20.060;23646.185;8612.0;3
ACCE;20.063;23646.186;8.36055;-3.25611;13.05319;3
LIGH;20.071;23646.195;8612.0;3
ACCE;20.073;23646.196;8.57124;-3.25611;12.33493;3
MAGN;20.075;23646.199;-29.99371;-34.97759;-27.88492;3
LIGH;20.080;23646.205;8646.0;3
ACCE;20.086;23646.206;8.95431;-3.16992;11.78905;3
LIGH;20.090;23646.215;8646.0;3
ACCE;20.094;23646.216;9.50019;-2.79643;11.13783;3
MAGN;20.095;23646.219;-29.99371;-34.97759;-27.88492;3
LIGH;20.100;23646.225;8646.0;3
ACCE;20.106;23646.226;9.88326;-2.66235;10.94629;3
LIGH;20.110;23646.235;8646.0;3
ACCE;20.113;23646.236;10.07480;-2.32716;10.84095;3
MAGN;20.114;23646.239;-29.99371;-34.97759;-27.88492;3
LIGH;20.120;23646.245;8646.0;3
ACCE;20.126;23646.246;10.22803;-2.11647;10.53449;3
LIGH;20.130;23646.255;8646.0;3
ACCE;20.133;23646.256;10.58237;-1.71425;9.92157;3
MAGN;20.134;23646.259;-30.62876;-40.72725;-22.47208;3
LIGH;20.150;23646.267;10068.0;3
ACCE;20.151;23646.267;10.62068;-1.58017;9.27035;3
GNSS;20.153;1490631310.000;40.313344;-3.483189;596.000;309.500;3.0;0.8;26;16
ACCE;20.156;23646.277;10.52491;-1.50356;8.78193;3
GNSS;20.157;1490631310.000;40.313344;-3.483189;596.000;309.500;3.0;0.8;26;16
SOUN;20.158;379.80;0.01159;55.26
MAGN;20.161;23646.283;-30.62876;-40.72725;-22.47208;3
LIGH;20.162;23646.284;10068.0;3
ACCE;20.164;23646.286;10.21845;-1.20668;8.26478;3
LIGH;20.165;23646.289;10068.0;3
LIGH;20.171;23646.295;10068.0;3
ACCE;20.175;23646.296;9.47146;-0.84276;8.16902;3
MAGN;20.175;23646.299;-30.62876;-40.72725;-22.47208;3
LIGH;20.181;23646.305;10068.0;3
ACCE;20.183;23646.306;9.42358;-0.71826;8.09240;3
LIGH;20.194;23646.317;10068.0;3
ACCE;20.196;23646.317;9.30866;-0.61292;8.06367;3
MAGN;20.197;23646.320;-29.70576;-48.13414;-13.84445;3
LIGH;20.202;23646.326;12184.0;3
ACCE;20.209;23646.327;8.86812;-0.16281;7.95833;3
LIGH;20.211;23646.335;12184.0;3
ACCE;20.214;23646.336;8.30309;-0.01915;7.90087;3
MAGN;20.215;23646.339;-29.70576;-48.13414;-13.84445;3
LIGH;20.220;23646.345;12184.0;3
ACCE;20.223;23646.346;7.79552;0.20111;7.60398;3
LIGH;20.230;23646.355;12184.0;3
ACCE;20.233;23646.356;7.21134;0.49799;7.13472;3
MAGN;20.234;23646.359;-29.70576;-48.13414;-13.84445;3
LIGH;20.240;23646.365;12184.0;3
ACCE;20.252;23646.367;6.47392;1.04387;6.05254;3
ACCE;20.256;23646.378;6.19619;1.32160;5.54497;3
MAGN;20.257;23646.381;-26.74916;-54.23031;-3.29290;3
LIGH;20.258;23646.383;11155.0;3
LIGH;20.261;23646.386;15247.0;3
ACCE;20.266;23646.386;6.01423;1.39821;4.73094;3
LIGH;20.270;23646.395;15247.0;3
ACCE;20.274;23646.396;5.69820;1.41737;4.27126;3
MAGN;20.275;23646.399;-26.74916;-54.23031;-3.29290;3
LIGH;20.280;23646.405;15247.0;3
ACCE;20.286;23646.406;5.11401;1.68552;4.27126;3
LIGH;20.290;23646.415;15247.0;3
ACCE;20.294;23646.416;5.00867;1.55144;3.83072;3
MAGN;20.295;23646.419;-26.74916;-54.23031;-3.29290;3
LIGH;20.300;23646.425;15247.0;3
ACCE;20.306;23646.426;3.74453;1.98240;3.74453;3
LIGH;20.310;23646.435;15247.0;3
WIFI;20.315;23646.367;test-CAR;00:0b:86:27:36:c2;-75
WIFI;20.315;23646.367;portal-csic;00:0b:86:27:36:c1;-75
WIFI;20.315;23646.367;eduroam;00:0b:86:27:36:c0;-74
WIFI;20.315;23646.367;test-CAR;00:0b:86:27:32:e2;-67
WIFI;20.315;23646.367;portal-csic;00:0b:86:27:32:e1;-67
WIFI;20.315;23646.367;eduroam;00:0b:86:27:32:e0;-67
WIFI;20.315;23646.367;test-CAR;00:0b:86:27:35:92;-86
WIFI;20.315;23646.367;eduroam;00:0b:86:27:35:90;-86
WIFI;20.315;23646.367;;14:cc:20:b9:6d:d6;-89
WIFI;20.315;23646.367;portal-csic;00:0b:86:27:35:91;-86
WIFI;20.315;23646.367;HP-Print-13-Officejet Pro 8610;fc:15:b4:ae:e7:13;-89
ACCE;20.333;23646.436;4.20422;2.15478;3.45723;3
MAGN;20.334;23646.439;-20.24903;-57.58346;8.05981;3
ACCE;20.335;23646.447;3.97437;2.03028;2.87304;3
LIGH;20.335;23646.453;13594.0;3
LIGH;20.335;23646.456;17894.0;3
ACCE;20.336;23646.456;3.93607;1.85790;2.57616;3
MAGN;20.336;23646.459;-20.24903;-57.58346;8.05981;3
LIGH;20.340;23646.465;17894.0;3
ACCE;20.347;23646.466;3.55300;1.70467;2.11647;3
ACCE;20.355;23646.477;2.09732;1.59933;1.88663;3
MAGN;20.355;23646.480;-20.24903;-57.58346;8.05981;3
LIGH;20.356;23646.480;17894.0;3
LIGH;20.360;23646.485;17894.0;3
ACCE;20.366;23646.486;1.32160;1.40779;1.79086;3
LIGH;20.370;23646.495;17894.0;3
ACCE;20.374;23646.497;0.67038;1.16837;1.87705;3
MAGN;20.375;23646.499;-8.85749;-57.71566;17.72332;3
LIGH;20.380;23646.505;17894.0;3
ACCE;20.383;23646.506;0.03831;0.85234;1.61848;3
LIGH;20.390;23646.515;14912.0;3
ACCE;20.394;23646.516;0.00958;0.46926;0.96726;3
MAGN;20.395;23646.519;-8.85749;-57.71566;17.72332;3
LIGH;20.400;23646.524;14912.0;3
ACCE;20.405;23646.527;0.38307;0.53630;0.07661;3
LIGH;20.410;23646.535;14912.0;3
ACCE;20.413;23646.536;0.65122;0.52672;-0.80445;3
MAGN;20.414;23646.539;-8.85749;-57.71566;17.72332;3
LIGH;20.420;23646.545;14912.0;3
ACCE;20.425;23646.546;0.77572;0.45011;-1.87705;3
LIGH;20.430;23646.555;14912.0;3
ACCE;20.433;23646.556;1.01514;0.62249;-3.02627;3
MAGN;20.434;23646.559;6.04943;-51.95872;23.23721;3
LIGH;20.440;23646.565;14912.0;3
ACCE;20.446;23646.566;0.96726;0.48842;-3.69665;3
LIGH;20.451;23646.575;9444.0;3
ACCE;20.454;23646.576;0.74699;0.16281;-4.10845;3
MAGN;20.455;23646.579;6.04943;-51.95872;23.23721;3
LIGH;20.460;23646.585;9444.0;3
ACCE;20.466;23646.587;0.64165;0.09577;-4.30956;3
LIGH;20.470;23646.595;9444.0;3
ACCE;20.473;23646.596;0.37350;-0.35434;-4.79798;3
MAGN;20.474;23646.599;6.04943;-51.95872;23.23721;3
LIGH;20.481;23646.605;9444.0;3
ACCE;20.486;23646.606;-0.06704;-0.36392;-4.86502;3
LIGH;20.490;23646.615;9444.0;3
ACCE;20.494;23646.616;-0.60334;-0.54588;-4.72137;3
MAGN;20.495;23646.619;17.29826;-44.46198;26.15646;3
LIGH;20.500;23646.625;9444.0;3
ACCE;20.506;23646.626;-1.16837;-0.63207;-4.82671;3
LIGH;20.510;23646.635;7051.0;3
ACCE;20.514;23646.636;-1.81002;-0.73741;-5.14275;3
MAGN;20.515;23646.639;17.29826;-44.46198;26.15646;3
LIGH;20.520;23646.645;7051.0;3
ACCE;20.526;23646.646;-1.80044;-0.80445;-5.52582;3
LIGH;20.532;23646.656;7051.0;3
ACCE;20.537;23646.656;-1.77171;-0.71826;-5.65032;3
MAGN;20.538;23646.659;17.29826;-44.46198;26.15646;3
LIGH;20.541;23646.665;7051.0;3
ACCE;20.543;23646.666;-1.77171;-0.78530;-5.92804;3
LIGH;20.552;23646.677;7051.0;3
ACCE;20.554;23646.676;-2.14520;-0.76614;-6.78996;3
MAGN;20.555;23646.679;22.08700;-38.64849;26.79490;3
LIGH;20.560;23646.685;7051.0;3
ACCE;20.566;23646.686;-2.18351;-0.91937;-7.32626;3
LIGH;20.570;23646.695;6438.0;3
ACCE;20.573;23646.696;-1.99198;-1.05345;-7.66145;3
MAGN;20.574;23646.699;22.08700;-38.64849;26.79490;3
LIGH;20.581;23646.706;6438.0;3
ACCE;20.586;23646.706;-1.76213;-0.99599;-8.28394;3
LIGH;20.590;23646.715;6438.0;3
ACCE;20.593;23646.716;-1.39821;-1.22583;-9.17458;3
MAGN;20.594;23646.719;22.08700;-38.64849;26.79490;3
LIGH;20.600;23646.725;6438.0;3
ACCE;20.606;23646.726;-1.44610;-1.32160;-9.35654;3
LIGH;20.610;23646.735;6438.0;3
ACCE;20.614;23646.736;-1.42694;-1.49398;-9.47146;3
MAGN;20.615;23646.739;23.10034;-33.88813;28.00043;3
LIGH;20.621;23646.746;6438.0;3
ACCE;20.623;23646.746;-1.43652;-1.73340;-9.95988;3
LIGH;20.630;23646.755;6080.0;3
ACCE;20.637;23646.756;-1.39821;-1.76213;-10.40999;3
MAGN;20.638;23646.762;23.10034;-33.88813;28.00043;3
LIGH;20.640;23646.765;6080.0;3
ACCE;20.643;23646.766;-1.44610;-1.78129;-11.05163;3
LIGH;20.650;23646.775;6080.0;3
ACCE;20.657;23646.776;-1.43652;-1.95367;-12.26789;3
MAGN;20.658;23646.782;23.10034;-33.88813;28.00043;3
LIGH;20.660;23646.785;6080.0;3
ACCE;20.663;23646.786;-1.39821;-2.08774;-12.99573;3
LIGH;20.670;23646.795;6080.0;3
ACCE;20.677;23646.796;-1.38864;-2.19309;-13.43626;3
MAGN;20.678;23646.802;22.31725;-31.25700;30.16066;3
LIGH;20.680;23646.805;6080.0;3
ACCE;20.683;23646.806;-1.27372;-2.18351;-13.65653;3
LIGH;20.690;23646.815;6138.0;3
ACCE;20.697;23646.816;-1.23541;-2.46124;-13.80018;3
MAGN;20.698;23646.821;22.31725;-31.25700;30.16066;3
LIGH;20.700;23646.825;5837.0;3
ACCE;20.703;23646.826;-1.19710;-2.56658;-13.69483;3
SOUN;20.705;507.52;0.01549;57.78
LIGH;20.710;23646.835;5837.0;3
ACCE;20.714;23646.836;-1.14922;-2.71981;-13.49372;3
MAGN;20.715;23646.839;22.31725;-31.25700;30.16066;3
LIGH;20.720;23646.845;5837.0;3
ACCE;20.723;23646.846;-1.08218;-2.98796;-13.68526;3
LIGH;20.730;23646.855;5837.0;3
ACCE;20.736;23646.856;-0.96726;-2.98796;-14.03002;3
MAGN;20.737;23646.862;21.28632;-29.09915;33.61636;3
LIGH;20.740;23646.865;5837.0;3
ACCE;20.743;23646.866;-0.55545;-3.15077;-15.34204;3
LIGH;20.750;23646.875;5837.0;3
ACCE;20.757;23646.876;-0.29688;-3.17950;-15.86877;3
MAGN;20.757;23646.882;21.28632;-29.09915;33.61636;3
LIGH;20.760;23646.885;5629.0;3
ACCE;20.763;23646.886;-0.16281;-3.25611;-16.43380;3
LIGH;20.770;23646.895;5629.0;3
ACCE;20.776;23646.896;-0.02873;-3.30400;-16.75941;3
MAGN;20.777;23646.902;21.28632;-29.09915;33.61636;3
LIGH;20.780;23646.905;5629.0;3
ACCE;20.783;23646.906;0.41180;-3.38061;-17.06587;3
LIGH;20.790;23646.915;5629.0;3
ACCE;20.796;23646.916;0.52672;-3.52426;-17.09460;3
MAGN;20.797;23646.922;18.81042;-28.59093;35.80497;3
LIGH;20.800;23646.925;5629.0;3
ACCE;20.803;23646.926;0.67038;-3.52426;-16.88391;3
LIGH;20.810;23646.935;5629.0;3
ACCE;20.816;23646.936;1.23541;-3.55300;-16.37634;3
MAGN;20.817;23646.942;18.81042;-28.59093;35.80497;3
LIGH;20.820;23646.945;5525.0;3
ACCE;20.823;23646.946;1.56102;-3.35188;-16.06988;3
LIGH;20.830;23646.955;5525.0;3
ACCE;20.836;23646.956;1.75256;-3.29442;-16.08904;3
MAGN;20.836;23646.959;18.81042;-28.59093;35.80497;3
LIGH;20.840;23646.965;5525.0;3
ACCE;20.843;23646.966;1.80044;-3.24654;-16.03157;3
LIGH;20.850;23646.975;5525.0;3
ACCE;20.857;23646.976;1.70467;-3.14119;-16.01242;3
MAGN;20.858;23646.982;15.91934;-29.70662;37.36967;3
LIGH;20.860;23646.985;5525.0;3
ACCE;20.863;23646.986;1.70467;-3.08373;-15.96454;3
LIGH;20.870;23646.995;5525.0;3
ACCE;20.874;23646.996;1.81002;-3.10289;-16.02200;3
MAGN;20.875;23646.999;15.91934;-29.70662;37.36967;3
LIGH;20.880;23647.005;5745.0;3
ACCE;20.883;23647.006;1.95367;-3.12204;-15.89750;3
LIGH;20.890;23647.015;5745.0;3
ACCE;20.897;23647.016;2.34632;-2.79643;-14.61421;3
MAGN;20.897;23647.021;15.91934;-29.70662;37.36967;3
LIGH;20.900;23647.025;5745.0;3
ACCE;20.903;23647.026;2.69108;-2.51870;-13.98214;3
LIGH;20.910;23647.035;5745.0;3
ACCE;20.917;23647.036;3.47638;-2.16436;-12.74673;3
MAGN;20.917;23647.041;9.77477;-32.57670;38.42141;3
LIGH;20.920;23647.045;5745.0;3
ACCE;20.923;23647.046;3.47638;-2.16436;-12.74673;3
LIGH;20.930;23647.055;5745.0;3
ACCE;20.937;23647.056;4.26168;-1.58975;-12.10508;3
MAGN;20.937;23647.061;9.77477;-32.57670;38.42141;3
LIGH;20.940;23647.065;6346.0;3
ACCE;20.943;23647.066;4.48195;-1.35033;-11.69328;3
LIGH;20.950;23647.075;6346.0;3
ACCE;20.957;23647.076;4.91290;-1.04387;-10.26634;3
MAGN;20.958;23647.082;9.77477;-32.57670;38.42141;3
LIGH;20.960;23647.085;6346.0;3
ACCE;20.963;23647.086;4.91290;-1.04387;-10.26634;3
LIGH;20.970;23647.095;6346.0;3
ACCE;20.977;23647.096;5.41090;-0.82361;-9.69173;3
MAGN;20.978;23647.101;0.75132;-37.32949;38.20727;3
LIGH;20.980;23647.105;6346.0;3
ACCE;20.983;23647.106;5.49709;-0.63207;-9.61511;3
LIGH;20.990;23647.115;6346.0;3
ACCE;20.997;23647.116;6.03339;-0.66080;-9.72046;3
MAGN;20.998;23647.122;0.75132;-37.32949;38.20727;3
LIGH;21.000;23647.125;7814.0;3
ACCE;21.003;23647.126;6.00466;-0.61292;-9.52892;3
LIGH;21.010;23647.135;7814.0;3
ACCE;21.017;23647.136;6.17704;-0.61292;-8.88728;3
MAGN;21.017;23647.141;0.75132;-37.32949;38.20727;3
LIGH;21.020;23647.145;7814.0;3
ACCE;21.024;23647.146;6.49307;-0.74699;-7.93917;3
LIGH;21.032;23647.156;7814.0;3
ACCE;21.034;23647.156;6.90488;-0.78530;-6.92403;3
MAGN;21.035;23647.160;-11.46719;-42.97556;32.33065;3
ACCE;21.043;23647.166;7.00065;-0.72784;-5.02782;3
LIGH;21.045;23647.169;7814.0;3
LIGH;21.050;23647.175;7814.0;3
ACCE;21.057;23647.176;6.80911;-0.88107;-4.15633;3
MAGN;21.057;23647.182;-11.46719;-42.97556;32.33065;3
LIGH;21.060;23647.185;5386.0;3
ACCE;21.063;23647.186;6.61757;-0.91937;-3.17950;3
LIGH;21.070;23647.195;11791.0;3
ACCE;21.077;23647.196;6.48350;-0.45969;-1.70467;3
MAGN;21.078;23647.202;-11.46719;-42.97556;32.33065;3
LIGH;21.080;23647.205;11791.0;3
ACCE;21.083;23647.206;6.32069;-0.60334;-1.61848;3
LIGH;21.090;23647.215;11791.0;3
ACCE;21.097;23647.216;6.26323;-0.61292;-1.35033;3
MAGN;21.097;23647.221;-20.33242;-46.31898;21.57381;3
LIGH;21.100;23647.225;11791.0;3
ACCE;21.103;23647.226;6.03339;-0.79487;-0.80445;3
LIGH;21.110;23647.235;11791.0;3
ACCE;21.117;23647.236;5.44920;-0.52672;1.06303;3
MAGN;21.117;23647.241;-20.33242;-46.31898;21.57381;3
LIGH;21.120;23647.245;11791.0;3
ACCE;21.123;23647.246;5.13317;-0.47884;1.30245;3
LIGH;21.130;23647.255;15178.0;3
ACCE;21.136;23647.256;4.97036;-0.52672;1.60890;3
MAGN;21.140;23647.262;-20.33242;-46.31898;21.57381;3
LIGH;21.143;23647.267;15178.0;3
ACCE;21.146;23647.266;4.76925;-0.41180;2.01113;3
GNSS;21.153;1490631311.000;40.313344;-3.483195;596.000;309.500;3.0;0.3;26;16
LIGH;21.158;23647.277;15178.0;3
ACCE;21.159;23647.276;4.65433;0.16281;2.46124;3
MAGN;21.160;23647.281;-21.50608;-49.21734;7.38183;3
SOUN;21.161;670.84;0.02047;60.20
ACCE;21.164;23647.286;4.43406;-0.09577;1.94409;3
LIGH;21.165;23647.289;15178.0;3
GNSS;21.165;1490631311.000;40.313344;-3.483195;596.000;309.500;3.0;0.3;26;16
LIGH;21.171;23647.295;15178.0;3
ACCE;21.174;23647.296;4.28083;-0.11492;2.20267;3
MAGN;21.175;23647.299;-21.50608;-49.21734;7.38183;3
LIGH;21.181;23647.306;15178.0;3
ACCE;21.184;23647.306;4.12760;0.06704;2.65278;3
LIGH;21.193;23647.317;13386.0;3
ACCE;21.195;23647.316;3.82115;-0.07661;3.17950;3
MAGN;21.197;23647.320;-21.50608;-49.21734;7.38183;3
LIGH;21.200;23647.325;13386.0;3
ACCE;21.203;23647.326;3.56257;-0.19154;3.70622;3
LIGH;21.211;23647.335;13386.0;3
ACCE;21.217;23647.336;3.36146;-0.25857;4.59687;3
MAGN;21.218;23647.342;-16.74905;-49.24889;-5.93681;3
LIGH;21.220;23647.345;13386.0;3
ACCE;21.223;23647.346;3.23696;0.02873;5.16190;3
LIGH;21.230;23647.355;13386.0;3
ACCE;21.236;23647.356;2.53785;-0.10534;4.77883;3
MAGN;21.237;23647.362;-16.74905;-49.24889;-5.93681;3
LIGH;21.240;23647.365;13386.0;3
ACCE;21.243;23647.366;2.15478;-0.16281;4.82671;3
LIGH;21.250;23647.375;9721.0;3
ACCE;21.256;23647.376;1.73340;-0.16281;5.40132;3
MAGN;21.257;23647.382;-16.74905;-49.24889;-5.93681;3
LIGH;21.260;23647.385;9721.0;3
ACCE;21.263;23647.386;1.48441;-0.17238;6.37815;3
LIGH;21.270;23647.395;9721.0;3
ACCE;21.274;23647.396;1.34075;-0.09577;7.65187;3
MAGN;21.275;23647.399;-6.69695;-46.10795;-16.39263;3
LIGH;21.280;23647.405;9721.0;3
ACCE;21.286;23647.406;1.34075;-0.01915;7.63272;3
LIGH;21.290;23647.415;9721.0;3
ACCE;21.294;23647.416;1.34075;-0.17238;7.36456;3
MAGN;21.295;23647.419;-6.69695;-46.10795;-16.39263;3
LIGH;21.300;23647.425;9721.0;3
ACCE;21.306;23647.426;1.36948;-0.22027;7.24007;3
LIGH;21.310;23647.435;7248.0;3
ACCE;21.314;23647.436;1.02472;-0.03831;6.72292;3
MAGN;21.315;23647.439;-6.69695;-46.10795;-16.39263;3
LIGH;21.320;23647.445;7248.0;3
ACCE;21.326;23647.446;0.79487;-0.08619;6.32069;3
LIGH;21.330;23647.455;7248.0;3
ACCE;21.333;23647.456;0.61292;-0.14365;6.22492;3
MAGN;21.334;23647.459;3.12976;-42.06086;-25.72864;3
LIGH;21.340;23647.465;7248.0;3
ACCE;21.346;23647.466;0.41180;-0.10534;5.97593;3
LIGH;21.350;23647.475;7248.0;3
ACCE;21.353;23647.476;-0.14365;-0.48842;6.18662;3
MAGN;21.354;23647.479;3.12976;-42.06086;-25.72864;3
LIGH;21.360;23647.485;7248.0;3
ACCE;21.363;23647.486;-0.37350;-0.67995;7.01022;3
LIGH;21.370;23647.495;7826.0;3
ACCE;21.374;23647.496;-0.49799;-0.84276;7.96790;3
MAGN;21.375;23647.499;3.12976;-42.06086;-25.72864;3
LIGH;21.380;23647.505;7063.0;3
ACCE;21.386;23647.506;-0.43096;-0.99599;8.84897;3
LIGH;21.390;23647.515;7063.0;3
ACCE;21.393;23647.516;-0.42138;-1.34075;10.13226;3
MAGN;21.394;23647.519;13.21361;-35.17988;-32.74977;3
LIGH;21.400;23647.525;7063.0;3
ACCE;21.406;23647.526;-0.52672;-1.53229;10.65899;3
LIGH;21.410;23647.535;7063.0;3
ACCE;21.414;23647.536;-0.55545;-1.58017;11.26232;3
MAGN;21.415;23647.539;13.21361;-35.17988;-32.74977;3
LIGH;21.420;23647.545;7063.0;3
ACCE;21.426;23647.546;-0.84276;-1.81002;11.29106;3
LIGH;21.430;23647.555;7063.0;3
ACCE;21.434;23647.556;-1.06303;-1.89621;11.59751;3
MAGN;21.435;23647.559;13.21361;-35.17988;-32.74977;3
LIGH;21.440;23647.565;10045.0;3
ACCE;21.446;23647.566;-1.29287;-1.89621;11.68370;3
LIGH;21.450;23647.575;10045.0;3
ACCE;21.453;23647.576;-1.41737;-1.81959;11.78905;3
MAGN;21.454;23647.579;22.65379;-28.87906;-36.88757;3
LIGH;21.460;23647.585;10045.0;3
ACCE;21.466;23647.586;-0.79487;-1.69509;11.89439;3
LIGH;21.470;23647.595;10045.0;3
ACCE;21.473;23647.596;-0.98641;-1.56102;12.42112;3
MAGN;21.474;23647.599;22.65379;-28.87906;-36.88757;3
LIGH;21.480;23647.605;10045.0;3
ACCE;21.486;23647.606;-1.64721;-1.83875;13.06276;3
LIGH;21.490;23647.615;10045.0;3
ACCE;21.493;23647.616;-1.46525;-2.05901;13.82891;3
MAGN;21.494;23647.619;22.65379;-28.87906;-36.88757;3
LIGH;21.500;23647.625;21247.0;3
ACCE;21.506;23647.626;-0.07661;-2.03028;16.25184;3
LIGH;21.510;23647.635;21247.0;3
ACCE;21.514;23647.636;0.33519;-1.92494;17.37233;3
MAGN;21.515;23647.639;28.13518;-23.15305;-39.52856;3
LIGH;21.520;23647.645;21247.0;3
ACCE;21.523;23647.646;0.75657;-1.80044;18.07143;3
LIGH;21.530;23647.655;21247.0;3
ACCE;21.533;23647.656;1.58975;-1.58017;18.31085;3
MAGN;21.534;23647.659;28.13518;-23.15305;-39.52856;3
LIGH;21.540;23647.665;21247.0;3
ACCE;21.546;23647.666;3.55300;-0.88107;17.70752;3
LIGH;21.550;23647.675;21247.0;3
ACCE;21.554;23647.677;4.16591;-0.42138;17.19037;3
MAGN;21.555;23647.679;28.13518;-23.15305;-39.52856;3
LIGH;21.560;23647.685;14819.0;3
ACCE;21.566;23647.686;4.74052;-0.06704;16.21353;3
LIGH;21.570;23647.695;14819.0;3
ACCE;21.573;23647.696;5.50666;0.29688;15.28458;3
MAGN;21.574;23647.699;25.38881;-21.70950;-42.70213;3
LIGH;21.580;23647.705;14819.0;3
ACCE;21.586;23647.706;7.48906;1.09176;14.54717;3
LIGH;21.590;23647.715;14819.0;3
ACCE;21.593;23647.716;8.50420;1.42694;14.27902;3
MAGN;21.594;23647.719;25.38881;-21.70950;-42.70213;3
LIGH;21.600;23647.725;14819.0;3
ACCE;21.606;23647.726;9.32781;1.63763;13.88637;3
LIGH;21.610;23647.735;14819.0;3
ACCE;21.614;23647.736;10.13226;1.89621;13.68526;3
MAGN;21.615;23647.739;25.38881;-21.70950;-42.70213;3
LIGH;21.621;23647.746;8878.0;3
ACCE;21.626;23647.746;10.47703;2.06859;13.68526;3
LIGH;21.630;23647.755;8878.0;3
ACCE;21.633;23647.756;10.91756;2.31759;13.62780;3
MAGN;21.634;23647.759;15.47847;-24.51746;-41.89899;3
LIGH;21.640;23647.765;8878.0;3
ACCE;21.646;23647.766;11.33894;2.74854;12.76588;3
LIGH;21.650;23647.775;8878.0;3
ACCE;21.654;23647.776;11.90397;3.07416;10.69729;3
MAGN;21.655;23647.779;15.47847;-24.51746;-41.89899;3
LIGH;21.660;23647.785;8878.0;3
ACCE;21.666;23647.786;12.04762;3.15077;9.25119;3
LIGH;21.670;23647.795;8878.0;3
ACCE;21.673;23647.796;12.28704;3.20823;7.97748;3
MAGN;21.674;23647.799;15.47847;-24.51746;-41.89899;3
LIGH;21.680;23647.805;12380.0;3
ACCE;21.683;23647.806;12.30620;3.48596;7.05811;3
LIGH;21.690;23647.815;12380.0;3
ACCE;21.693;23647.816;11.30063;3.74453;5.15232;3
MAGN;21.694;23647.819;3.60798;-31.74172;-36.26723;3
SOUN;21.697;308.01;0.00940;53.44
LIGH;21.700;23647.825;12380.0;3
ACCE;21.706;23647.826;10.60153;3.46680;4.43406;3
LIGH;21.710;23647.835;12380.0;3
ACCE;21.713;23647.836;10.11311;3.04542;4.04141;3
MAGN;21.714;23647.839;3.60798;-31.74172;-36.26723;3
LIGH;21.720;23647.845;12380.0;3
ACCE;21.726;23647.846;9.51935;3.45723;3.91691;3
LIGH;21.730;23647.855;12380.0;3
ACCE;21.733;23647.856;9.05008;3.62003;3.97437;3
MAGN;21.734;23647.859;3.60798;-31.74172;-36.26723;3
LIGH;21.740;23647.865;11109.0;3
ACCE;21.746;23647.866;8.64786;3.84988;3.35188;3
LIGH;21.750;23647.875;16461.0;3
ACCE;21.753;23647.876;8.42759;3.62003;2.32716;3
MAGN;21.754;23647.879;-3.15349;-40.21964;-27.43242;3
LIGH;21.760;23647.885;16461.0;3
ACCE;21.766;23647.886;8.19775;3.67749;1.34075;3
LIGH;21.770;23647.895;16461.0;3
ACCE;21.774;23647.896;7.41245;3.91691;0.26815;3
MAGN;21.775;23647.899;-3.15349;-40.21964;-27.43242;3
LIGH;21.780;23647.905;16461.0;3
ACCE;21.786;23647.906;6.96234;3.95522;-0.28730;3
LIGH;21.790;23647.915;16461.0;3
ACCE;21.793;23647.916;6.51223;3.94564;-0.60334;3
MAGN;21.794;23647.919;-3.15349;-40.21964;-27.43242;3
LIGH;21.800;23647.925;16461.0;3
ACCE;21.806;23647.926;5.76524;4.06057;-0.64165;3
LIGH;21.810;23647.935;18680.0;3
ACCE;21.814;23647.936;5.37259;4.06057;-0.56503;3
MAGN;21.815;23647.939;-3.90873;-47.32045;-16.39007;3
LIGH;21.820;23647.945;18680.0;3
ACCE;21.826;23647.946;5.00867;4.15633;-0.67038;3
LIGH;21.830;23647.955;18680.0;3
ACCE;21.834;23647.956;4.47237;4.43406;-0.89064;3
MAGN;21.835;23647.959;-3.90873;-47.32045;-16.39007;3
LIGH;21.840;23647.965;18680.0;3
ACCE;21.843;23647.966;3.54342;4.57771;-2.17394;3
LIGH;21.850;23647.975;18680.0;3
ACCE;21.854;23647.976;3.29442;4.62560;-2.73897;3
MAGN;21.855;23647.979;-3.90873;-47.32045;-16.39007;3
LIGH;21.860;23647.985;18680.0;3
ACCE;21.866;23647.986;3.08373;4.75010;-3.41892;3
LIGH;21.870;23647.995;17779.0;3
ACCE;21.873;23647.996;2.94008;4.85544;-3.81157;3
MAGN;21.874;23647.999;1.60304;-51.09470;-6.39145;3
LIGH;21.880;23648.005;17779.0;3
ACCE;21.886;23648.006;2.49955;4.84586;-4.41491;3
LIGH;21.890;23648.015;17779.0;3
ACCE;21.893;23648.016;2.32716;4.98952;-4.20422;3
MAGN;21.894;23648.019;1.60304;-51.09470;-6.39145;3
LIGH;21.900;23648.025;17779.0;3
ACCE;21.903;23648.026;2.03028;5.15232;-4.27126;3
LIGH;21.910;23648.035;17779.0;3
ACCE;21.917;23648.036;1.59933;5.02782;-4.33829;3
MAGN;21.918;23648.042;1.60304;-51.09470;-6.39145;3
LIGH;21.920;23648.045;17779.0;3
ACCE;21.923;23648.046;1.40779;5.07571;-4.51068;3
LIGH;21.930;23648.055;15374.0;3
ACCE;21.937;23648.056;1.15879;5.02782;-4.75967;3
MAGN;21.937;23648.061;9.62652;-52.02318;0.35634;3
LIGH;21.940;23648.065;15374.0;3
ACCE;21.943;23648.066;0.79487;4.81713;-4.99909;3
LIGH;21.950;23648.075;15374.0;3
ACCE;21.957;23648.076;0.22027;4.67348;-4.81713;3
MAGN;21.957;23648.081;9.62652;-52.02318;0.35634;3
LIGH;21.960;23648.085;15374.0;3
ACCE;21.963;23648.086;-0.09577;4.61602;-4.76925;3
LIGH;21.970;23648.095;15374.0;3
ACCE;21.977;23648.096;-0.27773;4.51068;-4.63517;3
MAGN;21.978;23648.102;9.62652;-52.02318;0.35634;3
LIGH;21.980;23648.105;15374.0;3
ACCE;21.983;23648.106;-0.43096;4.42448;-4.68306;3
LIGH;21.990;23648.115;13929.0;3
ACCE;21.997;23648.116;-0.65122;4.35745;-4.63517;3
MAGN;21.997;23648.122;16.63967;-50.79033;4.85312;3
LIGH;22.000;23648.125;13929.0;3
ACCE;22.003;23648.126;-0.63207;4.32872;-4.84586;3
LIGH;22.010;23648.135;13929.0;3
ACCE;22.014;23648.136;-0.65122;4.29999;-4.96079;3
MAGN;22.015;23648.139;16.63967;-50.79033;4.85312;3
LIGH;22.020;23648.145;13929.0;3
ACCE;22.023;23648.146;-0.60334;4.24253;-5.10444;3
LIGH;22.031;23648.156;13929.0;3
ACCE;22.037;23648.156;-0.64165;4.10845;-5.45878;3
MAGN;22.041;23648.166;16.63967;-50.79033;4.85312;3
ACCE;22.043;23648.166;-0.68953;4.10845;-5.69820;3
LIGH;22.046;23648.170;13929.0;3
LIGH;22.050;23648.175;12877.0;3
ACCE;22.057;23648.176;-0.96726;3.99353;-6.06212;3
MAGN;22.057;23648.182;22.26968;-48.48835;8.11536;3
LIGH;22.060;23648.185;12877.0;3
ACCE;22.064;23648.187;-0.96726;3.99353;-6.06212;3
LIGH;22.070;23648.195;12877.0;3
ACCE;22.077;23648.196;-1.14922;4.07014;-6.14831;3
MAGN;22.082;23648.207;22.26968;-48.48835;8.11536;3
ACCE;22.084;23648.206;-1.19710;4.02226;-6.42604;3
LIGH;22.087;23648.211;12877.0;3
LIGH;22.090;23648.215;12877.0;3
ACCE;22.096;23648.216;-1.26414;3.80199;-6.68461;3
LIGH;22.100;23648.225;12877.0;3
ACCE;22.104;23648.226;-1.38864;3.61046;-6.92403;3
MAGN;22.105;23648.229;22.26968;-48.48835;8.11536;3
LIGH;22.110;23648.235;13328.0;3
ACCE;22.116;23648.236;-1.41737;3.56257;-6.99107;3
LIGH;22.121;23648.246;11964.0;3
ACCE;22.123;23648.246;-1.48441;3.43807;-6.85699;3
MAGN;22.124;23648.249;26.28664;-46.10178;11.82497;3
LIGH;22.130;23648.255;11964.0;3
ACCE;22.136;23648.256;-1.69509;3.29442;-6.91445;3
SOUN;22.140;174.44;0.00532;48.50
LIGH;22.147;23648.268;11964.0;3
ACCE;22.150;23648.268;-1.84832;3.25611;-6.20577;3
MAGN;22.154;23648.271;26.28664;-46.10178;11.82497;3
LIGH;22.155;23648.277;11964.0;3
ACCE;22.155;23648.277;-1.79086;3.33273;-5.88016;3
GNSS;22.156;1490631312.000;40.313346;-3.483197;596.000;0.000;3.0;0.0;26;16
GNSS;22.160;1490631312.000;40.313346;-3.483197;596.000;0.000;3.0;0.0;26;16
LIGH;22.165;23648.289;11964.0;3
ACCE;22.166;23648.287;-1.78129;3.40934;-5.60243;3
MAGN;22.167;23648.291;26.28664;-46.10178;11.82497;3
LIGH;22.171;23648.295;11964.0;3
ACCE;22.173;23648.296;-1.66636;3.41892;-5.56412;3
LIGH;22.181;23648.305;11432.0;3
ACCE;22.184;23648.306;-1.14922;3.49553;-5.90889;3
MAGN;22.186;23648.310;27.95841;-43.46201;13.64575;3
ACCE;22.193;23648.316;-0.85234;3.51469;-6.11958;3
LIGH;22.197;23648.321;11432.0;3
LIGH;22.202;23648.326;11432.0;3
ACCE;22.206;23648.326;-0.65122;3.51469;-6.25365;3
MAGN;22.206;23648.330;27.95841;-43.46201;13.64575;3
LIGH;22.210;23648.335;11432.0;3
ACCE;22.216;23648.336;-0.54588;3.43807;-6.51223;3
LIGH;22.220;23648.345;11432.0;3
ACCE;22.224;23648.346;-0.46926;3.25611;-6.43561;3
MAGN;22.225;23648.349;27.95841;-43.46201;13.64575;3
LIGH;22.230;23648.355;11432.0;3
ACCE;22.236;23648.356;-0.48842;3.14119;-6.20577;3
LIGH;22.240;23648.365;11039.0;3
ACCE;22.244;23648.366;-0.59376;2.94966;-5.82270;3
MAGN;22.245;23648.369;27.87211;-40.77306;15.30545;3
LIGH;22.250;23648.375;11039.0;3
ACCE;22.256;23648.376;-0.77572;2.82516;-5.59285;3
LIGH;22.260;23648.385;11039.0;3
ACCE;22.263;23648.386;-0.74699;2.91135;-4.76925;3
MAGN;22.264;23648.389;27.87211;-40.77306;15.30545;3
LIGH;22.270;23648.395;11039.0;3
ACCE;22.276;23648.396;-0.57461;3.08373;-4.55856;3
LIGH;22.280;23648.405;11039.0;3
ACCE;22.283;23648.406;-0.29688;3.20823;-4.55856;3
MAGN;22.284;23648.409;27.87211;-40.77306;15.30545;3
LIGH;22.290;23648.415;11039.0;3
ACCE;22.296;23648.416;0.22027;3.33273;-5.26724;3
LIGH;22.300;23648.425;10901.0;3
ACCE;22.304;23648.426;1.59933;3.49553;-6.99107;3
MAGN;22.305;23648.429;25.52660;-40.66688;17.45161;3
LIGH;22.310;23648.435;10901.0;3
ACCE;22.316;23648.436;2.02071;3.57215;-8.00621;3
LIGH;22.320;23648.445;10901.0;3
ACCE;22.323;23648.446;2.25055;3.63919;-8.89685;3
MAGN;22.324;23648.449;25.52660;-40.66688;17.45161;3
LIGH;22.330;23648.455;10901.0;3
ACCE;22.333;23648.456;2.21224;3.76368;-9.80665;3
LIGH;22.340;23648.465;10901.0;3
ACCE;22.343;23648.466;2.22182;3.76368;-11.11867;3
MAGN;22.344;23648.469;25.52660;-40.66688;17.45161;3
LIGH;22.350;23648.475;10901.0;3
ACCE;22.356;23648.476;2.17394;3.76368;-11.88482;3
LIGH;22.360;23648.485;10311.0;3
ACCE;22.364;23648.486;1.95367;3.84988;-12.34450;3
MAGN;22.365;23648.489;23.35819;-39.66629;19.66253;3
LIGH;22.370;23648.495;10311.0;3
ACCE;22.376;23648.496;1.59933;4.06057;-12.73715;3
LIGH;22.380;23648.505;10311.0;3
ACCE;22.383;23648.506;1.52271;4.17549;-12.80419;3
MAGN;22.384;23648.509;23.35819;-39.66629;19.66253;3
LIGH;22.390;23648.515;10311.0;3
ACCE;22.396;23648.516;1.52271;4.26168;-12.87123;3
LIGH;22.400;23648.525;10311.0;3
ACCE;22.405;23648.526;1.58017;4.46279;-12.87123;3
MAGN;22.405;23648.529;23.35819;-39.66629;19.66253;3
LIGH;22.410;23648.535;10311.0;3
ACCE;22.416;23648.536;2.14520;4.68306;-13.54160;3
LIGH;22.420;23648.545;10554.0;3
ACCE;22.424;23648.546;2.48997;4.78840;-13.93425;3
MAGN;22.425;23648.549;19.36479;-40.22642;21.58539;3
LIGH;22.430;23648.555;9987.0;3
ACCE;22.435;23648.556;2.83473;4.94163;-14.46098;3
LIGH;22.440;23648.565;9987.0;3
ACCE;22.444;23648.566;2.74854;5.17148;-14.79617;3
MAGN;22.445;23648.569;19.36479;-40.22642;21.58539;3
LIGH;22.450;23648.575;9987.0;3
ACCE;22.456;23648.576;2.43251;5.20021;-14.94940;3
LIGH;22.460;23648.585;9987.0;3
ACCE;22.465;23648.587;2.35589;5.35344;-14.80574;3
MAGN;22.466;23648.590;19.36479;-40.22642;21.58539;3
LIGH;22.470;23648.595;9987.0;3
ACCE;22.476;23648.596;2.47082;5.50666;-14.47056;3
LIGH;22.480;23648.605;9987.0;3
ACCE;22.484;23648.606;2.25055;5.51624;-14.69082;3
MAGN;22.485;23648.609;15.12622;-41.12255;22.08223;3
LIGH;22.490;23648.615;10276.0;3
ACCE;22.493;23648.616;2.34632;5.33428;-14.49929;3
LIGH;22.500;23648.625;10276.0;3
ACCE;22.503;23648.626;2.68151;5.28640;-13.69483;3
LIGH;22.510;23648.635;10276.0;3
ACCE;22.516;23648.636;2.97839;5.15232;-13.09149;3
MAGN;22.517;23648.642;15.12622;-41.12255;22.08223;3
LIGH;22.520;23648.645;10276.0;3
ACCE;22.523;23648.646;3.10289;5.16190;-12.46900;3
LIGH;22.530;23648.655;10276.0;3
ACCE;22.537;23648.656;3.79242;4.71179;-11.07079;3
MAGN;22.538;23648.662;9.35055;-44.20742;20.83451;3
LIGH;22.540;23648.665;10276.0;3
ACCE;22.543;23648.666;4.36702;4.56814;-10.31422;3
LIGH;22.550;23648.675;11999.0;3
ACCE;22.554;23648.676;4.99909;4.55856;-9.49062;3
MAGN;22.555;23648.679;9.35055;-44.20742;20.83451;3
LIGH;22.561;23648.685;11999.0;3
ACCE;22.566;23648.686;6.43561;4.91290;-7.92960;3
LIGH;22.570;23648.695;11999.0;3
ACCE;22.573;23648.696;6.86657;4.97036;-7.43160;3
MAGN;22.574;23648.699;9.35055;-44.20742;20.83451;3
LIGH;22.580;23648.705;11999.0;3
ACCE;22.586;23648.706;7.27837;5.12359;-7.25922;3
LIGH;22.590;23648.715;11999.0;3
ACCE;22.594;23648.716;7.65187;5.24809;-7.08684;3
MAGN;22.595;23648.719;1.71223;-47.13865;15.67813;3
LIGH;22.600;23648.725;11999.0;3
ACCE;22.606;23648.726;7.75721;4.97036;-7.56568;3
LIGH;22.610;23648.735;15698.0;3
ACCE;22.613;23648.736;7.43160;4.69264;-7.17303;3
MAGN;22.614;23648.739;1.71223;-47.13865;15.67813;3
LIGH;22.620;23648.745;15698.0;3
ACCE;22.626;23648.747;7.23049;4.55856;-6.39731;3
LIGH;22.630;23648.755;15698.0;3
ACCE;22.634;23648.756;7.04853;4.40533;-5.20978;3
MAGN;22.635;23648.759;1.71223;-47.13865;15.67813;3
LIGH;22.640;23648.765;15698.0;3
ACCE;22.646;23648.766;6.52181;4.57771;-3.90734;3
LIGH;22.650;23648.775;15698.0;3
ACCE;22.654;23648.776;6.32069;4.37660;-3.41892;3
MAGN;22.655;23648.779;-5.48071;-48.93860;5.19612;3
LIGH;22.660;23648.785;15698.0;3
ACCE;22.663;23648.786;6.02381;4.23295;-2.99754;3
LIGH;22.670;23648.795;19594.0;3
ACCE;22.673;23648.796;5.69820;3.86903;-2.19309;3
MAGN;22.674;23648.799;-5.48071;-48.93860;5.19612;3
LIGH;22.680;23648.805;19594.0;3
ACCE;22.686;23648.806;5.31513;3.34231;-0.13408;3
LIGH;22.690;23648.815;19594.0;3
SOUN;22.691;179.30;0.00547;48.74
ACCE;22.694;23648.816;5.79397;3.08373;1.33118;3
MAGN;22.695;23648.819;-5.48071;-48.93860;5.19612;3
LIGH;22.700;23648.825;19594.0;3
ACCE;22.706;23648.826;6.35900;3.03585;2.41336;3
LIGH;22.710;23648.835;19594.0;3
ACCE;22.714;23648.836;6.26323;3.00712;4.58729;3
MAGN;22.715;23648.839;-7.98540;-46.85607;-9.99258;3
LIGH;22.720;23648.845;19594.0;3
ACCE;22.726;23648.846;6.17704;2.00155;5.11401;3
LIGH;22.730;23648.855;16692.0;3
ACCE;22.733;23648.856;6.12916;1.19710;6.19619;3
MAGN;22.734;23648.859;-7.98540;-46.85607;-9.99258;3
LIGH;22.740;23648.865;16692.0;3
ACCE;22.746;23648.866;5.77481;1.44610;8.77236;3
LIGH;22.750;23648.875;16692.0;3
ACCE;22.753;23648.876;6.52181;0.99599;9.44273;3
MAGN;22.754;23648.879;-7.98540;-46.85607;-9.99258;3
LIGH;22.760;23648.885;16692.0;3
ACCE;22.766;23648.886;5.20978;0.02873;9.05966;3
LIGH;22.770;23648.895;16692.0;3
ACCE;22.774;23648.896;4.81713;-0.25857;10.44830;3
MAGN;22.775;23648.899;-1.80878;-40.32656;-24.60324;3
LIGH;22.780;23648.905;16692.0;3
ACCE;22.786;23648.906;4.48195;-0.33519;11.28148;3
LIGH;22.790;23648.915;24345.0;3
ACCE;22.793;23648.916;3.62961;-0.77572;11.17613;3
MAGN;22.794;23648.919;-1.80878;-40.32656;-24.60324;3
LIGH;22.800;23648.925;9109.0;3
ACCE;22.806;23648.926;3.01669;-0.72784;10.71645;3
LIGH;22.810;23648.935;9109.0;3
ACCE;22.814;23648.936;2.18351;-0.75657;10.24718;3
MAGN;22.815;23648.939;-1.80878;-40.32656;-24.60324;3
LIGH;22.820;23648.945;9109.0;3
ACCE;22.823;23648.946;1.66636;-0.78530;9.92157;3
LIGH;22.830;23648.955;9109.0;3
ACCE;22.833;23648.956;1.15879;-0.41180;9.81623;3
MAGN;22.834;23648.959;10.40156;-32.68745;-33.64254;3
LIGH;22.840;23648.965;9109.0;3
ACCE;22.846;23648.966;0.36392;-0.50757;9.77792;3
LIGH;22.850;23648.975;9109.0;3
ACCE;22.853;23648.976;-0.21069;-0.77572;9.78750;3
MAGN;22.854;23648.979;10.40156;-32.68745;-33.64254;3
LIGH;22.860;23648.985;8959.0;3
ACCE;22.866;23648.986;-0.53630;-1.24498;9.50977;3
LIGH;22.870;23648.995;8959.0;3
ACCE;22.873;23648.996;-0.95768;-1.35991;10.68772;3
MAGN;22.874;23648.999;10.40156;-32.68745;-33.64254;3
LIGH;22.880;23649.005;8959.0;3
ACCE;22.886;23649.006;-0.97683;-1.26414;10.77391;3
LIGH;22.890;23649.015;8959.0;3
ACCE;22.893;23649.016;-1.03430;-1.19710;10.73560;3
MAGN;22.894;23649.019;21.74564;-26.32235;-37.84927;3
LIGH;22.900;23649.025;8959.0;3
ACCE;22.906;23649.026;-1.40779;-1.35033;10.44830;3
LIGH;22.910;23649.035;8959.0;3
ACCE;22.914;23649.036;-1.66636;-1.12049;10.00776;3
MAGN;22.915;23649.039;21.74564;-26.32235;-37.84927;3
LIGH;22.920;23649.045;14808.0;3
ACCE;22.926;23649.046;-1.51314;-1.12049;9.56723;3
LIGH;22.930;23649.055;14808.0;3
ACCE;22.933;23649.056;-1.29287;-1.02472;9.22246;3
MAGN;22.934;23649.059;21.74564;-26.32235;-37.84927;3
LIGH;22.940;23649.065;14808.0;3
ACCE;22.946;23649.066;-1.17795;-0.71826;8.84897;3
LIGH;22.950;23649.075;14808.0;3
ACCE;22.953;23649.076;-1.19710;-0.53630;8.59997;3
MAGN;22.954;23649.079;28.43926;-23.73841;-37.97016;3
LIGH;22.960;23649.085;14808.0;3
ACCE;22.966;23649.086;-1.13964;-0.47884;8.68616;3
LIGH;22.970;23649.095;14808.0;3
ACCE;22.973;23649.096;-1.16837;-0.33519;8.92558;3
MAGN;22.974;23649.099;28.43926;-23.73841;-37.97016;3
LIGH;22.980;23649.105;19790.0;3
ACCE;22.983;23649.106;-1.43652;-0.31603;8.72447;3
LIGH;22.990;23649.115;19790.0;3
ACCE;22.993;23649.116;-2.06859;-0.44053;8.94474;3
MAGN;22.994;23649.119;28.43926;-23.73841;-37.97016;3
LIGH;23.000;23649.125;19790.0;3
ACCE;23.006;23649.126;-2.03986;-0.45969;9.22246;3
LIGH;23.010;23649.135;19790.0;3
ACCE;23.014;23649.136;-1.85790;-0.10534;9.19373;3
MAGN;23.015;23649.139;32.84391;-22.69726;-37.37016;3
LIGH;23.020;23649.145;19790.0;3
ACCE;23.026;23649.146;-2.73897;-0.25857;9.53850;3
ACCE;23.040;23649.157;-1.99198;0.34477;9.51935;3
LIGH;23.042;23649.165;11502.0;3
MAGN;23.042;23649.166;32.84391;-22.69726;-37.37016;3
ACCE;23.047;23649.166;-1.87705;0.63207;9.79707;3
LIGH;23.050;23649.174;30818.0;3
ACCE;23.054;23649.176;-2.08774;0.97683;10.21845;3
MAGN;23.055;23649.180;32.84391;-22.69726;-37.37016;3
LIGH;23.056;23649.181;30818.0;3
LIGH;23.060;23649.185;30818.0;3
ACCE;23.066;23649.186;-2.64320;1.15879;10.03649;3
LIGH;23.070;23649.195;30818.0;3
ACCE;23.073;23649.196;-3.17950;0.94810;9.65342;3
MAGN;23.075;23649.199;36.53521;-22.95128;-34.98448;3
LIGH;23.080;23649.205;30818.0;3
ACCE;23.086;23649.206;-3.45723;0.95768;9.25119;3
LIGH;23.090;23649.215;30818.0;3
ACCE;23.094;23649.216;-4.77883;1.01514;8.62870;3
MAGN;23.095;23649.219;36.53521;-22.95128;-34.98448;3
LIGH;23.100;23649.225;30830.0;3
ACCE;23.106;23649.226;-5.03740;1.02472;8.34140;3
LIGH;23.110;23649.235;30830.0;3
ACCE;23.114;23649.236;-4.93206;0.67038;8.36055;3
MAGN;23.115;23649.239;36.53521;-22.95128;-34.98448;3
LIGH;23.120;23649.245;30830.0;3
ACCE;23.126;23649.246;-4.53941;0.33519;8.74362;3
LIGH;23.130;23649.255;30830.0;3
SOUN;23.132;1188.63;0.03628;65.17
ACCE;23.136;23649.256;-4.00311;0.23942;9.58638;3
MAGN;23.137;23649.259;39.45361;-23.85899;-31.34508;3
LIGH;23.142;23649.266;30830.0;3
ACCE;23.143;23649.267;-4.23295;0.59376;10.07480;3
GNSS;23.146;1490631313.000;40.313347;-3.483197;596.000;0.000;3.0;0.0;26;16
LIGH;23.159;23649.276;30830.0;3
ACCE;23.161;23649.276;-5.26724;-0.07661;9.81623;3
MAGN;23.162;23649.280;39.45361;-23.85899;-31.34508;3
LIGH;23.164;23649.287;30923.0;3
GNSS;23.165;1490631313.000;40.313347;-3.483197;596.000;0.000;3.0;0.0;26;16
ACCE;23.168;23649.286;-5.55455;-0.48842;9.90242;3
LIGH;23.172;23649.296;26368.0;3
ACCE;23.175;23649.296;-4.97994;-0.11492;10.04607;3
MAGN;23.175;23649.299;39.45361;-23.85899;-31.34508;3
LIGH;23.182;23649.305;26368.0;3
ACCE;23.184;23649.306;-4.87459;-0.06704;9.87369;3
LIGH;23.193;23649.317;26368.0;3
ACCE;23.194;23649.316;-5.11401;-0.07661;9.54808;3
MAGN;23.195;23649.319;41.24535;-25.29529;-28.96829;3
LIGH;23.202;23649.326;26368.0;3
ACCE;23.204;23649.326;-5.60243;-0.01915;9.29908;3
LIGH;23.210;23649.335;26368.0;3
ACCE;23.217;23649.336;-5.63116;-0.14365;10.38126;3
MAGN;23.218;23649.341;41.24535;-25.29529;-28.96829;3
LIGH;23.220;23649.345;26368.0;3
ACCE;23.223;23649.346;-5.46836;0.63207;11.73159;3
LIGH;23.230;23649.355;28090.0;3
ACCE;23.236;23649.356;-5.32470;0.57461;11.30063;3
MAGN;23.237;23649.362;41.24535;-25.29529;-28.96829;3
LIGH;23.240;23649.365;28090.0;3
ACCE;23.243;23649.366;-5.76524;0.28730;11.31021;3
LIGH;23.250;23649.375;28090.0;3
ACCE;23.257;23649.376;-6.43561;-0.50757;10.29507;3
MAGN;23.257;23649.381;42.75892;-25.70046;-26.00937;3
LIGH;23.260;23649.385;28090.0;3
ACCE;23.263;23649.386;-6.40688;-0.76614;9.72046;3
LIGH;23.270;23649.395;28090.0;3
ACCE;23.277;23649.396;-5.57370;0.25857;10.16099;3
MAGN;23.277;23649.401;42.75892;-25.70046;-26.00937;3
LIGH;23.280;23649.405;28090.0;3
ACCE;23.283;23649.406;-5.57370;0.25857;10.16099;3
LIGH;23.290;23649.415;33801.0;3
ACCE;23.296;23649.416;-5.34386;0.13408;10.81221;3
MAGN;23.297;23649.421;42.75892;-25.70046;-26.00937;3
LIGH;23.300;23649.425;33801.0;3
ACCE;23.303;23649.426;-5.62159;0.19154;10.47703;3
LIGH;23.310;23649.435;33801.0;3
ACCE;23.314;23649.436;-5.91847;0.08619;10.64941;3
MAGN;23.315;23649.439;44.62773;-26.02065;-23.70416;3
LIGH;23.320;23649.445;33801.0;3
ACCE;23.323;23649.446;-6.19619;0.09577;10.57279;3
LIGH;23.330;23649.455;33801.0;3
ACCE;23.336;23649.456;-7.25922;-0.29688;9.94073;3
MAGN;23.337;23649.462;44.62773;-26.02065;-23.70416;3
LIGH;23.340;23649.465;33801.0;3
ACCE;23.343;23649.466;-8.01579;-0.56503;9.25119;3
LIGH;23.350;23649.475;36125.0;3
ACCE;23.357;23649.476;-8.64786;-0.24900;8.49463;3
MAGN;23.357;23649.481;44.62773;-26.02065;-23.70416;3
LIGH;23.360;23649.485;36125.0;3
ACCE;23.363;23649.486;-8.70532;0.09577;8.59040;3
LIGH;23.370;23649.495;36125.0;3
ACCE;23.376;23649.496;-8.58082;0.45969;8.90643;3
MAGN;23.377;23649.502;45.77192;-27.18835;-17.70975;3
LIGH;23.380;23649.505;36125.0;3
ACCE;23.383;23649.506;-8.69574;0.65122;8.55209;3
LIGH;23.390;23649.515;36125.0;3
ACCE;23.396;23649.516;-9.12670;0.51715;8.28394;3
MAGN;23.397;23649.522;45.77192;-27.18835;-17.70975;3
LIGH;23.400;23649.525;36125.0;3
ACCE;23.404;23649.526;-9.11712;0.61292;7.29753;3
LIGH;23.410;23649.535;30368.0;3
ACCE;23.417;23649.536;-8.89685;1.03430;6.75165;3
MAGN;23.417;23649.541;45.77192;-27.18835;-17.70975;3
LIGH;23.420;23649.545;30368.0;3
ACCE;23.423;23649.546;-8.91601;1.14922;5.92804;3
LIGH;23.430;23649.555;30368.0;3
ACCE;23.436;23649.556;-8.69574;1.16837;5.30555;3
MAGN;23.437;23649.562;44.62894;-30.74336;-10.12152;3
LIGH;23.440;23649.565;30368.0;3
ACCE;23.443;23649.566;-7.66145;1.76213;4.98952;3
LIGH;23.450;23649.575;30368.0;3
ACCE;23.456;23649.576;-7.90087;1.90578;4.81713;3
MAGN;23.457;23649.581;44.62894;-30.74336;-10.12152;3
LIGH;23.460;23649.585;30368.0;3
ACCE;23.463;23649.586;-8.31267;2.46124;4.10845;3
LIGH;23.470;23649.595;35292.0;3
ACCE;23.473;23649.596;-8.01579;3.09331;3.94564;3
MAGN;23.475;23649.599;44.62894;-30.74336;-10.12152;3
LIGH;23.480;23649.605;35292.0;3
ACCE;23.483;23649.606;-7.85298;3.68707;3.80199;3
LIGH;23.490;23649.615;35292.0;3
ACCE;23.496;23649.616;-7.57525;3.32315;3.45723;3
MAGN;23.497;23649.622;41.21161;-34.75095;-2.30413;3
LIGH;23.500;23649.625;35292.0;3
ACCE;23.503;23649.626;-7.99663;3.31358;2.75812;3
LIGH;23.510;23649.635;35292.0;3
ACCE;23.517;23649.636;-7.24964;3.28484;3.00712;3
MAGN;23.517;23649.641;41.21161;-34.75095;-2.30413;3
LIGH;23.520;23649.645;35292.0;3
ACCE;23.523;23649.646;-7.07726;3.88818;2.68151;3
LIGH;23.530;23649.655;45673.0;3
ACCE;23.536;23649.656;-7.91044;4.76925;2.19309;3
MAGN;23.537;23649.662;41.21161;-34.75095;-2.30413;3
LIGH;23.540;23649.665;37928.0;3
ACCE;23.543;23649.666;-6.78038;5.11401;2.19309;3
LIGH;23.550;23649.675;37928.0;3
ACCE;23.556;23649.676;-5.93762;5.07571;0.91937;3
MAGN;23.557;23649.682;35.50865;-38.74310;5.37924;3
LIGH;23.560;23649.685;37928.0;3
ACCE;23.563;23649.687;-5.58328;5.26724;0.08619;3
LIGH;23.570;23649.695;37928.0;3
ACCE;23.577;23649.696;-5.14275;5.68862;-0.55545;3
MAGN;23.577;23649.702;35.50865;-38.74310;5.37924;3
LIGH;23.580;23649.705;37928.0;3
ACCE;23.583;23649.706;-5.14275;5.68862;-0.55545;3
LIGH;23.590;23649.715;37928.0;3
ACCE;23.596;23649.716;-5.21936;5.66947;-0.62249;3
MAGN;23.597;23649.722;35.50865;-38.74310;5.37924;3
LIGH;23.600;23649.725;20542.0;3
ACCE;23.603;23649.726;-5.48751;5.43005;-0.17238;3
LIGH;23.610;23649.735;20542.0;3
ACCE;23.617;23649.736;-6.17704;5.44920;0.98641;3
MAGN;23.617;23649.741;30.44026;-41.44178;10.56388;3
LIGH;23.620;23649.745;20542.0;3
ACCE;23.623;23649.746;-6.17704;5.44920;0.98641;3
LIGH;23.630;23649.755;20542.0;3
ACCE;23.633;23649.756;-6.59842;5.17148;2.15478;3
MAGN;23.635;23649.759;30.44026;-41.44178;10.56388;3
LIGH;23.640;23649.765;20542.0;3
ACCE;23.643;23649.766;-6.81869;5.26724;1.94409;3
LIGH;23.650;23649.775;20542.0;3
ACCE;23.657;23649.776;-7.06768;4.94163;1.27372;3
MAGN;23.657;23649.781;30.44026;-41.44178;10.56388;3
LIGH;23.660;23649.785;15374.0;3
ACCE;23.663;23649.786;-7.06768;4.94163;1.27372;3
LIGH;23.670;23649.795;15374.0;3
ACCE;23.676;23649.796;-7.58483;5.36301;0.12450;3
MAGN;23.677;23649.802;25.93546;-43.17363;14.25999;3
LIGH;23.680;23649.805;15374.0;3
ACCE;23.683;23649.806;-7.65187;5.45878;-0.04788;3
SOUN;23.683;817.74;0.02496;61.92
LIGH;23.690;23649.815;15374.0;3
ACCE;23.697;23649.816;-7.22091;6.03339;0.45969;3
MAGN;23.697;23649.822;25.93546;-43.17363;14.25999;3
LIGH;23.700;23649.825;15374.0;3
ACCE;23.703;23649.826;-7.22091;6.03339;0.45969;3
LIGH;23.710;23649.835;15374.0;3
ACCE;23.717;23649.836;-6.40688;5.22894;0.39265;3
MAGN;23.717;23649.841;25.93546;-43.17363;14.25999;3
LIGH;23.720;23649.845;13964.0;3
ACCE;23.723;23649.846;-6.25365;5.21936;-0.02873;3
LIGH;23.730;23649.855;13964.0;3
ACCE;23.736;23649.856;-6.20577;5.49709;-0.16281;3
MAGN;23.737;23649.862;20.61406;-44.52484;17.26288;3
LIGH;23.740;23649.865;13964.0;3
ACCE;23.743;23649.866;-6.47392;5.86101;-0.49799;3
LIGH;23.750;23649.875;13964.0;3
ACCE;23.756;23649.876;-6.53138;6.06212;-0.22027;3
MAGN;23.757;23649.882;20.61406;-44.52484;17.26288;3
LIGH;23.761;23649.885;13964.0;3
ACCE;23.763;23649.886;-6.63673;6.25365;-0.00958;3
LIGH;23.770;23649.895;13964.0;3
ACCE;23.777;23649.896;-6.57927;6.32069;-0.08619;3
MAGN;23.777;23649.902;20.61406;-44.52484;17.26288;3
LIGH;23.780;23649.905;13640.0;3
ACCE;23.783;23649.906;-6.45477;6.42604;-0.19154;3
LIGH;23.790;23649.915;13640.0;3
ACCE;23.794;23649.916;-6.34942;6.33027;-0.22027;3
MAGN;23.798;23649.919;15.71760;-45.58101;18.67293;3
LIGH;23.802;23649.926;13640.0;3
ACCE;23.803;23649.926;-6.38773;6.27281;-0.33519;3
LIGH;23.810;23649.935;13640.0;3
ACCE;23.817;23649.937;-6.73250;6.36858;-0.02873;3
MAGN;23.818;23649.942;15.71760;-45.58101;18.67293;3
LIGH;23.820;23649.945;13640.0;3
ACCE;23.823;23649.946;-6.80911;6.43561;0.04788;3
LIGH;23.830;23649.955;13640.0;3
ACCE;23.834;23649.956;-6.91445;6.44519;0.18196;3
MAGN;23.835;23649.959;15.71760;-45.58101;18.67293;3
LIGH;23.840;23649.965;13756.0;3
ACCE;23.846;23649.966;-7.05811;6.37815;0.17238;3
LIGH;23.850;23649.975;13606.0;3
ACCE;23.853;23649.976;-7.20176;6.28239;0.15323;3
MAGN;23.854;23649.979;12.82144;-45.91462;19.27873;3
LIGH;23.860;23649.985;13606.0;3
ACCE;23.866;23649.986;-7.42203;6.45477;0.42138;3
LIGH;23.870;23649.995;13606.0;3
ACCE;23.873;23649.996;-7.41245;6.64630;0.61292;3
MAGN;23.874;23649.999;12.82144;-45.91462;19.27873;3
LIGH;23.880;23650.005;13606.0;3
ACCE;23.886;23650.006;-7.24964;6.81869;0.44053;3
LIGH;23.890;23650.015;13606.0;3
ACCE;23.894;23650.016;-6.75165;7.26880;0.14365;3
MAGN;23.895;23650.019;12.82144;-45.91462;19.27873;3
LIGH;23.900;23650.025;13606.0;3
ACCE;23.906;23650.026;-6.49307;7.33583;-0.09577;3
LIGH;23.910;23650.035;14715.0;3
ACCE;23.913;23650.036;-6.32069;7.42203;-0.10534;3
MAGN;23.914;23650.039;10.03545;-46.51030;19.91340;3
LIGH;23.920;23650.045;14715.0;3
ACCE;23.926;23650.046;-6.29196;7.50822;-0.19154;3
LIGH;23.931;23650.055;14715.0;3
ACCE;23.934;23650.056;-6.29196;7.69018;-0.01915;3
MAGN;23.935;23650.059;10.03545;-46.51030;19.91340;3
LIGH;23.940;23650.065;14715.0;3
ACCE;23.946;23650.066;-6.06212;7.81467;0.07661;3
LIGH;23.950;23650.075;14715.0;3
ACCE;23.962;23650.077;-5.60243;7.88171;0.22984;3
MAGN;23.963;23650.087;7.68356;-46.84101;20.24574;3
ACCE;23.965;23650.086;-5.60243;7.88171;0.22984;3
LIGH;23.967;23650.092;16577.0;3
LIGH;23.970;23650.095;16577.0;3
ACCE;23.973;23650.096;-5.46836;7.91044;0.10534;3
LIGH;23.980;23650.105;16577.0;3
ACCE;23.987;23650.106;-5.47793;7.92002;0.15323;3
MAGN;23.988;23650.112;7.68356;-46.84101;20.24574;3
LIGH;23.990;23650.115;16577.0;3
ACCE;23.993;23650.116;-5.53539;8.01579;0.11492;3
LIGH;24.000;23650.125;16577.0;3
ACCE;24.007;23650.126;-5.37259;8.04452;0.22027;3
MAGN;24.008;23650.132;7.68356;-46.84101;20.24574;3
LIGH;24.012;23650.137;16577.0;3
ACCE;24.013;23650.136;-5.39174;7.96790;-0.00958;3
LIGH;24.021;23650.146;16577.0;3
WIFI;24.022;23650.076;test-CAR;00:0b:86:27:36:c2;-75
WIFI;24.022;23650.076;portal-csic;00:0b:86:27:36:c1;-75
WIFI;24.022;23650.076;eduroam;00:0b:86:27:36:c0;-74
WIFI;24.022;23650.076;test-CAR;00:0b:86:27:32:e2;-68
WIFI;24.022;23650.076;portal-csic;00:0b:86:27:32:e1;-68
WIFI;24.022;23650.076;eduroam;00:0b:86:27:32:e0;-68
WIFI;24.022;23650.076;test-CAR;00:0b:86:27:35:92;-86
WIFI;24.022;23650.077;eduroam;00:0b:86:27:35:90;-86
WIFI;24.022;23650.076;portal-csic;00:0b:86:27:35:91;-86
WIFI;24.022;23650.076;HP-Print-13-Officejet Pro 8610;fc:15:b4:ae:e7:13;-89
WIFI;24.022;23650.076;WiFiArganda;00:0d:97:00:c6:96;-77
WIFI;24.022;23650.076;WiFiArganda62;00:0d:97:10:c6:96;-77
ACCE;24.036;23650.146;-5.55455;8.03494;-0.18196;3
MAGN;24.037;23650.158;5.53530;-48.04778;20.15438;3
LIGH;24.037;23650.162;21894.0;3
LIGH;24.040;23650.165;21894.0;3
ACCE;24.049;23650.156;-5.69820;8.03494;-0.43096;3
ACCE;24.050;23650.166;-5.69820;8.03494;-0.43096;3
LIGH;24.051;23650.175;21894.0;3
MAGN;24.057;23650.178;5.53530;-48.04778;20.15438;3
ACCE;24.059;23650.181;-5.83228;7.96790;-0.27773;3
LIGH;24.061;23650.186;21894.0;3
ACCE;24.065;23650.186;-5.99508;7.97748;-0.17238;3
LIGH;24.070;23650.195;21894.0;3
ACCE;24.074;23650.196;-6.08127;8.02536;0.05746;3
MAGN;24.075;23650.199;5.53530;-48.04778;20.15438;3
LIGH;24.080;23650.205;21894.0;3
ACCE;24.085;23650.206;-6.02381;8.09240;0.09577;3
LIGH;24.090;23650.215;27582.0;3
ACCE;24.093;23650.216;-5.69820;8.28394;-0.08619;3
MAGN;24.094;23650.219;2.41849;-48.26539;20.12097;3
LIGH;24.100;23650.225;27582.0;3
ACCE;24.105;23650.226;-5.48751;8.37971;-0.41180;3
LIGH;24.110;23650.235;27582.0;3
ACCE;24.113;23650.236;-5.26724;8.40844;-0.61292;3
MAGN;24.114;23650.239;2.41849;-48.26539;20.12097;3
LIGH;24.120;23650.245;27582.0;3
ACCE;24.123;23650.246;-5.08528;8.57124;-0.93853;3
LIGH;24.130;23650.255;27582.0;3
ACCE;24.134;23650.256;-4.97036;8.53294;-0.85234;3
MAGN;24.137;23650.259;2.41849;-48.26539;20.12097;3
LIGH;24.141;23650.266;27582.0;3
ACCE;24.144;23650.266;-4.93206;8.59040;-0.82361;3
GNSS;24.147;1490631314.000;40.313347;-3.483201;596.000;0.000;3.0;0.0;26;16
GNSS;24.150;1490631314.000;40.313347;-3.483201;596.000;0.000;3.0;0.0;26;16
LIGH;24.153;23650.277;31685.0;3
ACCE;24.155;23650.277;-4.74052;8.62870;-0.59376;3
MAGN;24.156;23650.280;-0.95973;-49.16342;19.67623;3
LIGH;24.160;23650.285;31685.0;3
ACCE;24.165;23650.286;-4.47237;8.80109;-0.57461;3
LIGH;24.171;23650.295;31685.0;3
ACCE;24.175;23650.296;-4.15633;8.87770;-0.37350;3
MAGN;24.176;23650.301;-0.95973;-49.16342;19.67623;3
LIGH;24.180;23650.305;31685.0;3
ACCE;24.185;23650.306;-3.98395;8.85855;-0.38307;3
LIGH;24.190;23650.315;31685.0;3
ACCE;24.194;23650.316;-3.84030;8.87770;-0.27773;3
MAGN;24.195;23650.319;-0.95973;-49.16342;19.67623;3
LIGH;24.200;23650.325;31685.0;3
ACCE;24.206;23650.326;-3.62003;8.84897;-0.20111;3
LIGH;24.211;23650.335;26229.0;3
ACCE;24.214;23650.336;-3.52426;8.83939;-0.08619;3
MAGN;24.215;23650.339;-4.46532;-49.68482;19.46006;3
LIGH;24.220;23650.345;33050.0;3
ACCE;24.225;23650.346;-3.37104;8.83939;-0.20111;3
LIGH;24.230;23650.355;33050.0;3
ACCE;24.234;23650.356;-3.09331;8.82024;-0.26815;3
MAGN;24.235;23650.359;-4.46532;-49.68482;19.46006;3
SOUN;24.235;414.26;0.01264;56.02
LIGH;24.240;23650.365;33050.0;3
ACCE;24.245;23650.366;-3.07416;8.81066;-0.43096;3
LIGH;24.250;23650.375;33050.0;3
ACCE;24.254;23650.376;-3.01669;8.79151;-0.36392;3
MAGN;24.254;23650.379;-4.46532;-49.68482;19.46006;3
LIGH;24.260;23650.385;33050.0;3
ACCE;24.265;23650.386;-2.97839;8.73405;-0.35434;3
LIGH;24.270;23650.395;33050.0;3
ACCE;24.273;23650.396;-3.06458;8.71489;-0.23942;3
MAGN;24.274;23650.399;-6.82641;-49.39782;19.50994;3
LIGH;24.280;23650.405;32194.0;3
ACCE;24.284;23650.406;-3.42850;8.67659;-0.03831;3
LIGH;24.290;23650.415;32194.0;3
ACCE;24.294;23650.416;-3.62961;8.68616;0.20111;3
MAGN;24.295;23650.419;-6.82641;-49.39782;19.50994;3
LIGH;24.300;23650.425;32194.0;3
ACCE;24.306;23650.426;-3.85945;8.53294;0.32561;3
LIGH;24.310;23650.435;32194.0;3
ACCE;24.314;23650.436;-4.36702;8.42759;1.05345;3
MAGN;24.314;23650.439;-6.82641;-49.39782;19.50994;3
LIGH;24.320;23650.445;32194.0;3
ACCE;24.326;23650.446;-4.46279;8.47547;1.25456;3
LIGH;24.330;23650.455;32194.0;3
ACCE;24.333;23650.456;-4.50110;8.52336;1.42694;3
MAGN;24.334;23650.459;-6.71462;-49.61591;18.93316;3
LIGH;24.340;23650.465;32460.0;3
ACCE;24.346;23650.466;-4.50110;8.61913;1.25456;3
LIGH;24.350;23650.475;32460.0;3
ACCE;24.353;23650.476;-4.51068;8.69574;0.49799;3
MAGN;24.354;23650.479;-6.71462;-49.61591;18.93316;3
LIGH;24.360;23650.485;32460.0;3
ACCE;24.366;23650.486;-4.44364;8.75320;0.12450;3
LIGH;24.370;23650.495;32460.0;3
ACCE;24.373;23650.496;-4.32872;8.73405;0.11492;3
MAGN;24.374;23650.499;-6.71462;-49.61591;18.93316;3
LIGH;24.380;23650.505;32460.0;3
ACCE;24.386;23650.506;-4.30956;8.79151;0.11492;3
LIGH;24.390;23650.515;32460.0;3
ACCE;24.393;23650.516;-4.19464;8.94474;0.03831;3
MAGN;24.394;23650.519;-6.69866;-49.24172;19.11110;3
LIGH;24.400;23650.525;32506.0;3
ACCE;24.406;23650.526;-4.01268;9.02135;-0.02873;3
LIGH;24.410;23650.535;32506.0;3
ACCE;24.414;23650.536;-3.92649;9.07881;0.09577;3
MAGN;24.415;23650.539;-6.69866;-49.24172;19.11110;3
LIGH;24.420;23650.545;32506.0;3
ACCE;24.426;23650.546;-3.95522;9.10754;0.05746;3
LIGH;24.430;23650.555;32506.0;3
ACCE;24.434;23650.556;-4.00311;8.97347;0.07661;3
MAGN;24.435;23650.559;-6.69866;-49.24172;19.11110;3
LIGH;24.440;23650.565;32506.0;3
ACCE;24.443;23650.566;-4.03184;9.02135;0.18196;3
LIGH;24.450;23650.575;32506.0;3
ACCE;24.453;23650.576;-4.11803;9.06924;0.42138;3
MAGN;24.454;23650.579;-6.84203;-49.14376;18.88001;3
LIGH;24.460;23650.585;32391.0;3
ACCE;24.463;23650.587;-4.22337;9.03093;0.35434;3
LIGH;24.470;23650.595;32391.0;3
ACCE;24.476;23650.596;-4.32872;9.04051;0.30646;3
MAGN;24.478;23650.603;-6.84203;-49.14376;18.88001;3
LIGH;24.481;23650.606;32391.0;3
ACCE;24.483;23650.606;-4.34787;8.99262;0.27773;3
LIGH;24.490;23650.615;32391.0;3
ACCE;24.497;23650.616;-4.40533;9.00220;0.33519;3
MAGN;24.497;23650.621;-6.84203;-49.14376;18.88001;3
LIGH;24.500;23650.625;32391.0;3
ACCE;24.503;23650.626;-4.40533;9.00220;0.33519;3
LIGH;24.510;23650.635;32391.0;3
ACCE;24.517;23650.636;-4.28083;8.95431;0.13408;3
MAGN;24.517;23650.641;-6.73732;-49.30692;18.39112;3
LIGH;24.520;23650.645;32356.0;3
ACCE;24.523;23650.646;-4.18506;8.96389;0.08619;3
LIGH;24.530;23650.655;32356.0;3
ACCE;24.536;23650.656;-4.19464;8.96389;0.00958;3
MAGN;24.537;23650.662;-6.73732;-49.30692;18.39112;3
LIGH;24.540;23650.665;32356.0;3
ACCE;24.543;23650.666;-4.12760;8.96389;-0.23942;3
LIGH;24.553;23650.677;32356.0;3
ACCE;24.558;23650.676;-4.10845;8.91601;-0.18196;3
MAGN;24.559;23650.682;-6.73732;-49.30692;18.39112;3
LIGH;24.565;23650.686;32356.0;3
ACCE;24.567;23650.686;-4.09887;8.81066;-0.22984;3
LIGH;24.572;23650.697;32356.0;3
ACCE;24.576;23650.696;-4.08930;8.78193;-0.23942;3
MAGN;24.578;23650.702;-6.71103;-50.27665;18.50027;3
LIGH;24.582;23650.706;33466.0;3
ACCE;24.583;23650.706;-4.17549;8.73405;-0.00958;3
LIGH;24.592;23650.716;32021.0;3
ACCE;24.594;23650.716;-4.23295;8.72447;0.01915;3
MAGN;24.595;23650.719;-6.71103;-50.27665;18.50027;3
LIGH;24.601;23650.725;32021.0;3
ACCE;24.604;23650.727;-4.25210;8.65743;-0.06704;3
LIGH;24.611;23650.735;32021.0;3
ACCE;24.614;23650.737;-4.23295;8.53294;-0.08619;3
MAGN;24.615;23650.739;-6.71103;-50.27665;18.50027;3
LIGH;24.620;23650.745;32021.0;3
ACCE;24.623;23650.746;-4.32872;8.54251;-0.05746;3
LIGH;24.631;23650.755;32021.0;3
ACCE;24.636;23650.756;-4.37660;8.59040;0.13408;3
MAGN;24.637;23650.762;-6.84763;-49.93344;18.02887;3
LIGH;24.640;23650.765;32021.0;3
ACCE;24.643;23650.766;-4.40533;8.56167;0.08619;3
LIGH;24.650;23650.775;31628.0;3
ACCE;24.657;23650.776;-4.37660;8.57124;0.28730;3
MAGN;24.657;23650.781;-6.84763;-49.93344;18.02887;3
LIGH;24.660;23650.785;31628.0;3
ACCE;24.663;23650.786;-4.32872;8.56167;0.13408;3
LIGH;24.670;23650.795;31628.0;3
ACCE;24.673;23650.796;-4.26168;8.57124;0.18196;3
MAGN;24.674;23650.799;-6.84763;-49.93344;18.02887;3
SOUN;24.676;4645.92;0.14179;77.01
LIGH;24.680;23650.805;31628.0;3
ACCE;24.683;23650.806;-4.22337;8.56167;0.20111;3
LIGH;24.690;23650.815;31628.0;3
ACCE;24.696;23650.816;-4.20422;8.64786;0.17238;3
MAGN;24.697;23650.822;-6.21170;-50.22593;18.26530;3
LIGH;24.700;23650.825;31628.0;3
ACCE;24.703;23650.826;-4.07014;8.72447;0.26815;3
LIGH;24.710;23650.835;30714.0;3
ACCE;24.717;23650.836;-4.04141;8.73405;0.33519;3
MAGN;24.717;23650.842;-6.21170;-50.22593;18.26530;3
LIGH;24.720;23650.845;30714.0;3
ACCE;24.723;23650.846;-3.99353;8.72447;0.33519;3
LIGH;24.730;23650.855;30714.0;3
ACCE;24.737;23650.856;-3.82115;8.63828;0.56503;3
MAGN;24.737;23650.861;-6.21170;-50.22593;18.26530;3
LIGH;24.740;23650.865;30714.0;3
ACCE;24.743;23650.866;-3.73495;8.61913;0.68953;3
LIGH;24.750;23650.875;30714.0;3
ACCE;24.757;23650.876;-3.62961;8.47547;0.95768;3
MAGN;24.757;23650.881;-5.81921;-49.70889;18.63687;3
LIGH;24.760;23650.885;30714.0;3
ACCE;24.763;23650.886;-3.62961;8.47547;0.95768;3
LIGH;24.770;23650.895;28472.0;3
ACCE;24.774;23650.896;-3.53384;8.36055;0.98641;3
MAGN;24.775;23650.899;-5.81921;-49.70889;18.63687;3
LIGH;24.780;23650.905;28472.0;3
ACCE;24.783;23650.906;-3.39977;8.38928;0.86191;3
LIGH;24.790;23650.915;28472.0;3
ACCE;24.797;23650.916;-3.01669;8.28394;0.90980;3
MAGN;24.798;23650.921;-5.81921;-49.70889;18.63687;3
LIGH;24.800;23650.925;28472.0;3
ACCE;24.803;23650.926;-3.01669;8.28394;0.90980;3
LIGH;24.810;23650.935;28472.0;3
ACCE;24.817;23650.936;-2.67193;8.13071;0.68953;3
MAGN;24.817;23650.941;-4.53059;-50.23926;18.64890;3
LIGH;24.820;23650.945;28472.0;3
ACCE;24.823;23650.946;-2.51870;8.05409;0.62249;3
LIGH;24.830;23650.955;21744.0;3
ACCE;24.836;23650.956;-2.37505;7.99663;0.47884;3
MAGN;24.837;23650.962;-4.53059;-50.23926;18.64890;3
LIGH;24.840;23650.965;21744.0;3
ACCE;24.843;23650.966;-2.27928;7.94875;0.40223;3
LIGH;24.850;23650.975;21744.0;3
ACCE;24.858;23650.976;-2.21224;7.68060;0.17238;3
MAGN;24.859;23650.983;-4.53059;-50.23926;18.64890;3
LIGH;24.862;23650.986;21744.0;3
ACCE;24.863;23650.986;-2.25055;7.76679;0.02873;3
LIGH;24.870;23650.995;21744.0;3
ACCE;24.876;23650.996;-2.29843;7.94875;-0.04788;3
MAGN;24.877;23651.002;-1.10082;-50.69485;17.42639;3
LIGH;24.880;23651.005;21744.0;3
ACCE;24.883;23651.006;-2.23140;8.04452;0.21069;3
LIGH;24.890;23651.015;28530.0;3
ACCE;24.897;23651.016;-1.93451;8.04452;0.65122;3
MAGN;24.898;23651.021;-1.10082;-50.69485;17.42639;3
LIGH;24.900;23651.025;14265.0;3
ACCE;24.903;23651.026;-1.90578;8.10198;0.74699;3
LIGH;24.910;23651.035;14265.0;3
ACCE;24.917;23651.036;-2.06859;8.09240;1.00556;3
MAGN;24.917;23651.041;-1.10082;-50.69485;17.42639;3
LIGH;24.920;23651.045;14265.0;3
ACCE;24.923;23651.046;-2.12605;7.75721;1.05345;3
LIGH;24.930;23651.055;14265.0;3
ACCE;24.933;23651.056;-2.18351;7.33583;1.16837;3
MAGN;24.934;23651.059;5.89396;-50.49377;13.66792;3
LIGH;24.940;23651.065;14265.0;3
ACCE;24.943;23651.066;-2.34632;6.95276;1.37906;3
LIGH;24.950;23651.075;14265.0;3
ACCE;24.956;23651.076;-2.48997;6.52181;1.78129;3
MAGN;24.957;23651.082;5.89396;-50.49377;13.66792;3
LIGH;24.960;23651.085;13606.0;3
ACCE;24.963;23651.086;-2.36547;5.26724;2.87304;3
LIGH;24.970;23651.095;13606.0;3
ACCE;24.976;23651.096;-2.17394;4.48195;3.86903;3
MAGN;24.977;23651.102;5.89396;-50.49377;13.66792;3
LIGH;24.980;23651.105;13606.0;3
ACCE;24.983;23651.106;-2.23140;3.78284;5.17148;3
LIGH;24.990;23651.115;13606.0;3
ACCE;24.997;23651.116;-1.48441;2.71024;6.04296;3
MAGN;24.998;23651.121;15.24044;-48.60867;3.59064;3
LIGH;25.000;23651.125;13606.0;3
ACCE;25.003;23651.126;-0.68953;2.11647;6.80911;3
LIGH;25.010;23651.135;13606.0;3
ACCE;25.017;23651.136;0.12450;1.59933;8.02536;3
MAGN;25.017;23651.141;15.24044;-48.60867;3.59064;3
LIGH;25.020;23651.145;11606.0;3
ACCE;25.023;23651.146;1.01514;1.48441;8.88728;3
LIGH;25.030;23651.155;11606.0;3
ACCE;25.036;23651.156;1.87705;1.79086;9.25119;3
MAGN;25.037;23651.162;15.24044;-48.60867;3.59064;3
LIGH;25.040;23651.165;11606.0;3
ACCE;25.043;23651.166;2.87304;1.77171;9.43316;3
ACCE;25.057;23651.177;3.56257;0.95768;10.43872;3
MAGN;25.058;23651.182;20.67275;-44.75770;-11.41905;3
LIGH;25.059;23651.182;11606.0;3
LIGH;25.061;23651.186;11606.0;3
ACCE;25.063;23651.186;3.54342;1.13006;11.63582;3
LIGH;25.071;23651.195;11606.0;3
ACCE;25.076;23651.196;3.57215;1.45567;12.64139;3
MAGN;25.077;23651.202;20.67275;-44.75770;-11.41905;3
LIGH;25.080;23651.205;7167.0;3
ACCE;25.083;23651.206;3.84030;2.01113;14.63336;3
LIGH;25.090;23651.215;7167.0;3
ACCE;25.094;23651.216;4.14676;2.29843;14.78659;3
MAGN;25.095;23651.219;20.67275;-44.75770;-11.41905;3
LIGH;25.100;23651.225;7167.0;3
ACCE;25.103;23651.226;4.50110;2.71981;14.56632;3
LIGH;25.110;23651.235;7167.0;3
ACCE;25.114;23651.236;4.46279;3.29442;13.32134;3
MAGN;25.115;23651.239;20.06441;-39.57393;-23.93868;3
LIGH;25.120;23651.245;7167.0;3
ACCE;25.126;23651.246;4.09887;3.44765;12.49773;3
LIGH;25.131;23651.255;7167.0;3
ACCE;25.134;23651.256;3.85945;3.40934;12.10508;3
MAGN;25.135;23651.259;20.06441;-39.57393;-23.93868;3
LIGH;25.153;23651.266;6785.0;3
ACCE;25.154;23651.266;3.59130;3.35188;11.75074;3
LIGH;25.155;23651.277;6785.0;3
ACCE;25.157;23651.276;2.89220;3.16992;11.68370;3
MAGN;25.158;23651.281;20.06441;-39.57393;-23.93868;3
GNSS;25.159;1490631315.000;40.313349;-3.483202;596.000;0.000;3.0;0.0;26;16
LIGH;25.166;23651.286;6785.0;3
ACCE;25.167;23651.286;2.63362;3.13162;11.66455;3
GNSS;25.168;1490631315.000;40.313349;-3.483202;596.000;0.000;3.0;0.0;26;16
LIGH;25.171;23651.296;6785.0;3
ACCE;25.176;23651.297;2.39420;3.06458;11.73159;3
MAGN;25.176;23651.300;20.03283;-36.38774;-31.20968;3
LIGH;25.181;23651.305;6785.0;3
ACCE;25.183;23651.306;2.27928;2.91135;11.99016;3
LIGH;25.192;23651.317;6785.0;3
ACCE;25.195;23651.316;2.26013;2.46124;12.27747;3
MAGN;25.196;23651.321;20.03283;-36.38774;-31.20968;3
LIGH;25.202;23651.325;6635.0;3
ACCE;25.203;23651.326;2.33674;2.52828;12.02847;3
LIGH;25.212;23651.336;6635.0;3
ACCE;25.214;23651.336;2.47082;2.64320;12.03805;3
MAGN;25.215;23651.339;20.03283;-36.38774;-31.20968;3
LIGH;25.220;23651.345;6635.0;3
ACCE;25.225;23651.346;2.52828;2.58574;12.12424;3
SOUN;25.227;2308.94;0.07047;70.94
LIGH;25.232;23651.357;6635.0;3
ACCE;25.233;23651.356;3.00712;2.11647;11.63582;3
MAGN;25.235;23651.359;20.73454;-32.82673;-36.01072;3
LIGH;25.240;23651.365;6635.0;3
ACCE;25.245;23651.366;3.16992;1.95367;11.32936;3
LIGH;25.250;23651.375;6635.0;3
ACCE;25.253;23651.376;2.92093;2.01113;11.12825;3
MAGN;25.254;23651.379;20.73454;-32.82673;-36.01072;3
LIGH;25.260;23651.385;6658.0;3
ACCE;25.263;23651.386;2.52828;2.19309;10.84095;3
LIGH;25.270;23651.394;6623.0;3
ACCE;25.274;23651.396;2.42293;1.91536;10.01734;3
MAGN;25.274;23651.399;20.73454;-32.82673;-36.01072;3
LIGH;25.280;23651.405;6623.0;3
ACCE;25.285;23651.406;2.17394;1.88663;9.63427;3
LIGH;25.290;23651.414;6623.0;3
ACCE;25.294;23651.416;1.85790;2.03028;9.46189;3
MAGN;25.294;23651.419;21.68610;-30.80102;-38.02166;3
LIGH;25.300;23651.424;6623.0;3
ACCE;25.305;23651.426;1.49398;2.28886;9.04051;3
LIGH;25.310;23651.434;6623.0;3
ACCE;25.314;23651.436;1.48441;2.26013;8.93516;3
MAGN;25.314;23651.439;21.68610;-30.80102;-38.02166;3
LIGH;25.320;23651.444;6623.0;3
ACCE;25.326;23651.446;1.51314;2.16436;8.91601;3
LIGH;25.330;23651.455;6623.0;3
ACCE;25.334;23651.456;1.52271;2.08774;9.12670;3
MAGN;25.335;23651.459;21.68610;-30.80102;-38.02166;3
LIGH;25.340;23651.465;6623.0;3
ACCE;25.346;23651.466;1.34075;1.94409;9.37569;3
LIGH;25.350;23651.475;6623.0;3
ACCE;25.354;23651.476;1.40779;1.99198;9.76834;3
MAGN;25.355;23651.479;23.25690;-28.81447;-38.74814;3
LIGH;25.360;23651.485;6623.0;3
ACCE;25.366;23651.486;1.62806;2.11647;9.68215;3
LIGH;25.370;23651.495;6623.0;3
ACCE;25.373;23651.496;1.69509;2.23140;9.63427;3
MAGN;25.374;23651.499;23.25690;-28.81447;-38.74814;3
LIGH;25.380;23651.505;6623.0;3
ACCE;25.388;23651.506;2.11647;1.56102;9.93115;3
LIGH;25.391;23651.515;6681.0;3
ACCE;25.393;23651.516;1.83875;1.38864;10.02692;3
MAGN;25.394;23651.519;23.25690;-28.81447;-38.74814;3
LIGH;25.400;23651.525;6681.0;3
ACCE;25.406;23651.526;1.36948;1.45567;10.00776;3
LIGH;25.410;23651.535;6681.0;3
ACCE;25.414;23651.536;1.29287;1.55144;10.38126;3
MAGN;25.415;23651.539;24.21925;-27.64060;-39.69516;3
LIGH;25.420;23651.545;6681.0;3
ACCE;25.423;23651.546;1.11091;1.76213;10.56322;3
LIGH;25.430;23651.555;6681.0;3
ACCE;25.433;23651.556;1.01514;2.14520;10.63026;3
MAGN;25.434;23651.559;24.21925;-27.64060;-39.69516;3
LIGH;25.440;23651.565;6681.0;3
ACCE;25.446;23651.566;1.24498;2.03028;10.60153;3
LIGH;25.450;23651.575;6820.0;3
ACCE;25.454;23651.576;1.31202;1.96325;10.03649;3
MAGN;25.455;23651.579;24.21925;-27.64060;-39.69516;3
LIGH;25.460;23651.585;6820.0;3
ACCE;25.466;23651.586;1.14922;1.99198;9.27035;3
LIGH;25.470;23651.595;6820.0;3
ACCE;25.473;23651.596;1.14922;2.15478;9.44273;3
MAGN;25.474;23651.599;25.39100;-26.95121;-39.67724;3
LIGH;25.480;23651.605;6820.0;3
ACCE;25.486;23651.606;1.38864;2.65278;9.89284;3
LIGH;25.490;23651.615;6820.0;3
ACCE;25.493;23651.616;0.99599;2.52828;9.17458;3
MAGN;25.494;23651.619;25.39100;-26.95121;-39.67724;3
LIGH;25.500;23651.625;6820.0;3
ACCE;25.506;23651.626;0.90022;2.35589;9.33739;3
LIGH;25.510;23651.635;6635.0;3
ACCE;25.514;23651.636;0.75657;2.21224;9.62469;3
MAGN;25.515;23651.639;25.39100;-26.95121;-39.67724;3
LIGH;25.520;23651.645;6635.0;3
ACCE;25.526;23651.646;0.60334;2.19309;9.69173;3
LIGH;25.530;23651.655;6635.0;3
ACCE;25.533;23651.656;0.63207;2.38462;10.70687;3
MAGN;25.534;23651.659;25.77706;-27.06348;-39.01474;3
LIGH;25.540;23651.665;6635.0;3
ACCE;25.546;23651.666;0.64165;2.36547;10.25676;3
LIGH;25.550;23651.675;6635.0;3
ACCE;25.554;23651.676;0.46926;2.06859;10.12268;3
MAGN;25.555;23651.679;25.77706;-27.06348;-39.01474;3
LIGH;25.560;23651.685;6635.0;3
ACCE;25.566;23651.686;0.35434;1.97282;10.18015;3
LIGH;25.570;23651.695;6623.0;3
ACCE;25.573;23651.696;0.36392;2.27928;10.32380;3
MAGN;25.574;23651.699;25.77706;-27.06348;-39.01474;3
LIGH;25.580;23651.705;6623.0;3
ACCE;25.583;23651.706;0.56503;2.27928;10.53449;3
LIGH;25.590;23651.715;6623.0;3
ACCE;25.593;23651.716;0.67038;2.04944;10.58237;3
MAGN;25.594;23651.719;26.92296;-26.41799;-39.62666;3
LIGH;25.600;23651.725;6623.0;3
ACCE;25.606;23651.726;0.75657;1.84832;10.58237;3
LIGH;25.610;23651.735;6623.0;3
ACCE;25.614;23651.736;0.91937;1.70467;10.76433;3
MAGN;25.615;23651.739;26.92296;-26.41799;-39.62666;3
LIGH;25.620;23651.745;6623.0;3
ACCE;25.626;23651.746;0.88107;1.75256;10.66856;3
LIGH;25.631;23651.756;6623.0;3
ACCE;25.633;23651.756;0.73741;1.78129;10.61110;3
MAGN;25.634;23651.759;26.92296;-26.41799;-39.62666;3
LIGH;25.640;23651.765;6647.0;3
ACCE;25.646;23651.766;0.60334;1.87705;10.44830;3
LIGH;25.650;23651.775;6647.0;3
ACCE;25.653;23651.776;0.47884;1.96325;10.23761;3
MAGN;25.654;23651.779;27.43561;-26.02172;-38.75082;3
LIGH;25.660;23651.785;6647.0;3
ACCE;25.666;23651.786;0.46926;2.03986;10.17057;3
SOUN;25.668;242.01;0.00739;51.35
LIGH;25.672;23651.796;6647.0;3
ACCE;25.673;23651.796;0.46926;2.07817;10.20888;3
MAGN;25.674;23651.799;27.43561;-26.02172;-38.75082;3
LIGH;25.680;23651.805;6647.0;3
ACCE;25.686;23651.806;0.45969;2.03986;10.23761;3
LIGH;25.690;23651.815;6647.0;3
ACCE;25.694;23651.816;0.43096;2.09732;10.35253;3
MAGN;25.695;23651.819;27.43561;-26.02172;-38.75082;3
LIGH;25.700;23651.825;6600.0;3
ACCE;25.706;23651.826;0.37350;2.21224;10.21845;3
LIGH;25.710;23651.835;6600.0;3
ACCE;25.713;23651.836;0.30646;2.29843;10.18972;3
MAGN;25.714;23651.839;28.56353;-25.97959;-38.03236;3
LIGH;25.720;23651.845;6600.0;3
ACCE;25.726;23651.846;0.25857;2.48997;9.91199;3
LIGH;25.730;23651.855;6600.0;3
ACCE;25.733;23651.856;0.22984;2.54743;9.77792;3
MAGN;25.734;23651.859;28.56353;-25.97959;-38.03236;3
LIGH;25.740;23651.865;6600.0;3
ACCE;25.743;23651.866;0.32561;2.58574;9.53850;3
LIGH;25.750;23651.875;6600.0;3
ACCE;25.754;23651.876;0.43096;2.63362;9.55765;3
MAGN;25.755;23651.879;28.56353;-25.97959;-38.03236;3
LIGH;25.760;23651.885;6566.0;3
ACCE;25.763;23651.886;0.45969;2.66235;9.56723;3
LIGH;25.771;23651.896;6566.0;3
ACCE;25.776;23651.896;0.51715;2.72939;9.79707;3
MAGN;25.777;23651.902;28.81527;-26.17801;-37.62335;3
LIGH;25.780;23651.905;6566.0;3
ACCE;25.783;23651.906;0.52672;2.76770;9.85453;3
LIGH;25.790;23651.915;6566.0;3
ACCE;25.796;23651.916;0.55545;2.77727;9.94073;3
MAGN;25.797;23651.922;28.81527;-26.17801;-37.62335;3
LIGH;25.800;23651.925;6566.0;3
ACCE;25.803;23651.926;0.62249;2.66235;9.89284;3
LIGH;25.810;23651.935;6566.0;3
ACCE;25.817;23651.936;0.61292;2.66235;9.84496;3
MAGN;25.818;23651.942;28.81527;-26.17801;-37.62335;3
LIGH;25.820;23651.945;6554.0;3
ACCE;25.823;23651.946;0.58419;2.71024;9.81623;3
LIGH;25.830;23651.955;6554.0;3
ACCE;25.837;23651.956;0.52672;2.86347;9.82580;3
MAGN;25.837;23651.961;29.26008;-26.63644;-37.43542;3
LIGH;25.840;23651.965;6554.0;3
ACCE;25.843;23651.966;0.45011;2.93050;9.71088;3
LIGH;25.850;23651.975;6554.0;3
ACCE;25.857;23651.976;0.38307;2.98796;9.77792;3
MAGN;25.858;23651.982;29.26008;-26.63644;-37.43542;3
LIGH;25.860;23651.985;6554.0;3
ACCE;25.863;23651.986;0.40223;3.04542;9.80665;3
LIGH;25.870;23651.995;6554.0;3
ACCE;25.877;23651.996;0.49799;3.09331;9.72046;3
MAGN;25.878;23652.002;29.26008;-26.63644;-37.43542;3
LIGH;25.880;23652.005;6577.0;3
ACCE;25.883;23652.006;0.49799;3.03585;9.49062;3
LIGH;25.890;23652.015;6577.0;3
ACCE;25.897;23652.016;0.32561;2.94966;8.78193;3
MAGN;25.897;23652.021;28.93083;-27.08763;-37.16339;3
LIGH;25.900;23652.025;6577.0;3
ACCE;25.903;23652.026;0.32561;2.94966;8.78193;3
LIGH;25.910;23652.035;6577.0;3
ACCE;25.914;23652.036;0.92895;3.24654;9.79707;3
MAGN;25.915;23652.039;28.93083;-27.08763;-37.16339;3
LIGH;25.920;23652.045;6577.0;3
ACCE;25.923;23652.046;0.78530;3.27527;9.34696;3
LIGH;25.932;23652.056;6577.0;3
ACCE;25.937;23652.056;0.67038;2.88262;9.36612;3
MAGN;25.937;23652.062;28.93083;-27.08763;-37.16339;3
LIGH;25.940;23652.065;6508.0;3
ACCE;25.943;23652.066;0.67038;2.88262;9.36612;3
LIGH;25.950;23652.075;6589.0;3
ACCE;25.957;23652.076;0.77572;2.93050;9.37569;3
MAGN;25.957;23652.082;28.55369;-27.32166;-37.35120;3
LIGH;25.960;23652.085;6589.0;3
ACCE;25.963;23652.086;0.75657;2.85389;9.37569;3
LIGH;25.970;23652.095;6589.0;3
ACCE;25.976;23652.096;1.13006;2.99754;10.22803;3
MAGN;25.977;23652.102;28.55369;-27.32166;-37.35120;3
LIGH;25.980;23652.105;6589.0;3
ACCE;25.983;23652.106;1.10133;3.12204;9.97903;3
LIGH;25.990;23652.115;6589.0;3
ACCE;25.997;23652.116;0.98641;2.85389;9.83538;3
MAGN;25.997;23652.122;28.55369;-27.32166;-37.35120;3
LIGH;26.000;23652.125;6600.0;3
ACCE;26.003;23652.126;1.01514;2.81558;9.73961;3
LIGH;26.010;23652.135;6566.0;3
ACCE;26.017;23652.136;1.12049;3.03585;9.37569;3
MAGN;26.017;23652.141;28.35375;-27.42599;-37.67765;3
LIGH;26.020;23652.145;6566.0;3
ACCE;26.023;23652.146;1.12049;3.03585;9.37569;3
LIGH;26.030;23652.155;6566.0;3
ACCE;26.037;23652.156;1.16837;2.78685;9.15543;3
MAGN;26.038;23652.162;28.35375;-27.42599;-37.67765;3
LIGH;26.040;23652.165;6566.0;3
ACCE;26.043;23652.166;1.34075;2.86347;9.02135;3
ACCE;26.058;23652.180;1.42694;2.86347;9.19373;3
LIGH;26.059;23652.184;6566.0;3
MAGN;26.060;23652.184;28.35375;-27.42599;-37.67765;3
ACCE;26.064;23652.186;1.49398;2.92093;9.31823;3
LIGH;26.065;23652.189;6589.0;3
LIGH;26.070;23652.195;6566.0;3
ACCE;26.074;23652.196;1.35033;2.82516;9.00220;3
MAGN;26.075;23652.199;27.87996;-27.08586;-37.66650;3
LIGH;26.080;23652.205;6566.0;3
ACCE;26.083;23652.206;0.83318;2.45166;8.14029;3
LIGH;26.090;23652.215;6566.0;3
ACCE;26.097;23652.216;1.15879;2.53785;8.98304;3
MAGN;26.097;23652.221;27.87996;-27.08586;-37.66650;3
LIGH;26.101;23652.226;6566.0;3
ACCE;26.103;23652.226;1.33118;2.48997;8.88728;3
LIGH;26.110;23652.235;6566.0;3
ACCE;26.117;23652.236;1.45567;2.35589;9.23204;3
MAGN;26.118;23652.241;27.87996;-27.08586;-37.66650;3
LIGH;26.120;23652.245;6566.0;3
ACCE;26.123;23652.246;1.52271;2.24097;9.42358;3
LIGH;26.131;23652.256;6542.0;3
ACCE;26.136;23652.256;1.62806;2.28886;9.90242;3
MAGN;26.141;23652.262;26.89168;-26.53744;-38.40169;3
LIGH;26.146;23652.267;6542.0;3
ACCE;26.147;23652.266;1.27372;1.91536;9.52892;3
GNSS;26.149;1490631316.000;40.313349;-3.483201;596.000;0.000;3.0;0.0;26;15
LIGH;26.153;23652.275;6542.0;3
GNSS;26.155;1490631316.000;40.313349;-3.483201;596.000;0.000;3.0;0.0;26;15
ACCE;26.158;23652.277;1.25456;1.71425;9.69173;3
MAGN;26.163;23652.286;26.89168;-26.53744;-38.40169;3
ACCE;26.165;23652.286;1.34075;1.73340;9.73004;3
LIGH;26.171;23652.295;6542.0;3
ACCE;26.176;23652.296;1.43652;1.75256;9.68215;3
LIGH;26.178;23652.303;6542.0;3
LIGH;26.182;23652.306;6542.0;3
ACCE;26.185;23652.306;1.35033;1.39821;9.18416;3
MAGN;26.187;23652.311;26.33661;-26.52359;-39.56370;3
LIGH;26.192;23652.317;6635.0;3
ACCE;26.197;23652.316;1.70467;1.66636;9.22246;3
LIGH;26.202;23652.326;6635.0;3
ACCE;26.206;23652.327;1.84832;1.71425;9.21289;3
MAGN;26.207;23652.331;26.33661;-26.52359;-39.56370;3
LIGH;26.210;23652.335;6635.0;3
ACCE;26.216;23652.336;1.82917;1.75256;9.12670;3
SOUN;26.219;174.54;0.00533;48.51
LIGH;26.223;23652.345;6635.0;3
ACCE;26.224;23652.346;1.13964;1.66636;9.13627;3
MAGN;26.225;23652.349;26.33661;-26.52359;-39.56370;3
LIGH;26.230;23652.355;6635.0;3
ACCE;26.233;23652.356;0.87149;1.22583;9.35654;3
LIGH;26.240;23652.365;6635.0;3
ACCE;26.244;23652.366;1.42694;1.18752;9.71088;3
MAGN;26.244;23652.369;25.02663;-25.64716;-40.77808;3
LIGH;26.250;23652.375;6878.0;3
ACCE;26.255;23652.376;1.94409;1.45567;10.32380;3
LIGH;26.260;23652.385;6878.0;3
ACCE;26.263;23652.386;2.39420;1.80044;11.23359;3
MAGN;26.264;23652.389;25.02663;-25.64716;-40.77808;3
LIGH;26.270;23652.395;6878.0;3
ACCE;26.275;23652.396;2.25055;1.70467;11.22402;3
LIGH;26.280;23652.405;6878.0;3
ACCE;26.283;23652.406;2.03028;1.47483;10.99417;3
MAGN;26.284;23652.409;25.02663;-25.64716;-40.77808;3
LIGH;26.290;23652.415;6878.0;3
ACCE;26.295;23652.416;1.58975;1.21625;9.67257;3
LIGH;26.300;23652.425;6878.0;3
ACCE;26.304;23652.426;1.82917;1.17795;9.70131;3
MAGN;26.304;23652.429;24.23705;-24.97841;-40.83776;3
LIGH;26.310;23652.435;6635.0;3
ACCE;26.315;23652.436;2.03028;1.29287;9.54808;3
LIGH;26.320;23652.445;7594.0;3
ACCE;26.324;23652.446;2.12605;1.55144;9.41400;3
MAGN;26.325;23652.449;24.23705;-24.97841;-40.83776;3
LIGH;26.330;23652.455;7594.0;3
ACCE;26.336;23652.456;2.00155;1.58975;9.42358;3
LIGH;26.340;23652.465;7594.0;3
ACCE;26.344;23652.466;1.80044;1.58017;9.53850;3
MAGN;26.345;23652.469;24.23705;-24.97841;-40.83776;3
LIGH;26.350;23652.475;7594.0;3
ACCE;26.356;23652.476;1.63763;1.56102;9.51935;3
LIGH;26.360;23652.485;7594.0;3
ACCE;26.364;23652.486;1.71425;1.24498;9.69173;3
MAGN;26.365;23652.489;24.10810;-23.78327;-41.20841;3
LIGH;26.370;23652.495;7594.0;3
ACCE;26.376;23652.496;1.64721;0.94810;9.63427;3
LIGH;26.380;23652.505;7964.0;3
ACCE;26.383;23652.506;1.82917;0.40223;10.94629;3
MAGN;26.384;23652.509;24.10810;-23.78327;-41.20841;3
LIGH;26.390;23652.515;7964.0;3
ACCE;26.393;23652.516;2.15478;-0.22027;11.38682;3
LIGH;26.400;23652.525;7964.0;3
ACCE;26.404;23652.526;1.86748;0.14365;10.87925;3
MAGN;26.405;23652.529;24.10810;-23.78327;-41.20841;3
LIGH;26.410;23652.535;7964.0;3
ACCE;26.413;23652.536;1.23541;0.53630;10.23761;3
LIGH;26.420;23652.545;7964.0;3
ACCE;26.426;23652.546;1.37906;0.23942;10.80264;3
MAGN;26.427;23652.552;24.47790;-22.92769;-41.28202;3
LIGH;26.430;23652.555;7964.0;3
ACCE;26.433;23652.556;1.81002;-0.04788;11.10910;3
LIGH;26.440;23652.565;8219.0;3
ACCE;26.447;23652.566;1.44610;0.60334;10.21845;3
MAGN;26.447;23652.572;24.47790;-22.92769;-41.28202;3
LIGH;26.450;23652.575;8219.0;3
ACCE;26.453;23652.576;1.16837;0.90980;9.58638;3
LIGH;26.460;23652.585;8219.0;3
ACCE;26.467;23652.587;1.02472;1.27372;9.50977;3
MAGN;26.468;23652.592;24.47790;-22.92769;-41.28202;3
LIGH;26.470;23652.595;8219.0;3
ACCE;26.473;23652.596;1.02472;1.27372;9.50977;3
LIGH;26.480;23652.605;8219.0;3
ACCE;26.487;23652.606;0.77572;1.64721;9.57681;3
MAGN;26.487;23652.612;24.47009;-23.42196;-40.67254;3
LIGH;26.490;23652.615;8219.0;3
ACCE;26.493;23652.616;0.90022;1.69509;9.66300;3
LIGH;26.500;23652.625;7999.0;3
ACCE;26.507;23652.626;1.13006;1.51314;10.39084;3
MAGN;26.507;23652.632;24.47009;-23.42196;-40.67254;3
LIGH;26.510;23652.635;7999.0;3
ACCE;26.513;23652.636;1.13006;1.51314;10.39084;3
LIGH;26.520;23652.645;7999.0;3
ACCE;26.527;23652.646;1.41737;1.47483;9.51935;3
MAGN;26.528;23652.652;24.47009;-23.42196;-40.67254;3
LIGH;26.530;23652.655;7999.0;3
ACCE;26.533;23652.656;1.45567;1.61848;9.05966;3
LIGH;26.540;23652.665;7999.0;3
ACCE;26.547;23652.666;1.29287;1.80044;9.31823;3
MAGN;26.547;23652.671;24.19582;-25.41896;-39.62897;3
LIGH;26.550;23652.675;7999.0;3
ACCE;26.553;23652.676;1.29287;1.80044;9.31823;3
LIGH;26.560;23652.685;7872.0;3
ACCE;26.564;23652.686;1.28329;1.35991;9.98861;3
MAGN;26.565;23652.689;24.19582;-25.41896;-39.62897;3
LIGH;26.570;23652.695;7872.0;3
ACCE;26.573;23652.696;1.33118;1.00556;10.22803;3
LIGH;26.580;23652.705;7872.0;3
ACCE;26.586;23652.706;1.30245;0.86191;10.40041;3
MAGN;26.587;23652.712;24.19582;-25.41896;-39.62897;3
LIGH;26.590;23652.715;7872.0;3
ACCE;26.593;23652.716;1.35991;0.81403;10.51533;3
LIGH;26.600;23652.725;7872.0;3
ACCE;26.606;23652.726;1.34075;1.08218;10.49618;3
MAGN;26.607;23652.732;24.75189;-26.57762;-38.33158;3
LIGH;26.610;23652.735;7872.0;3
ACCE;26.613;23652.736;1.34075;1.25456;10.51533;3
LIGH;26.620;23652.745;8207.0;3
ACCE;26.626;23652.746;1.30245;1.30245;10.65899;3
MAGN;26.627;23652.752;24.75189;-26.57762;-38.33158;3
LIGH;26.630;23652.755;8207.0;3
ACCE;26.633;23652.756;1.04387;1.43652;10.34295;3
LIGH;26.640;23652.765;8207.0;3
ACCE;26.647;23652.766;0.72784;1.36948;9.78750;3
MAGN;26.648;23652.772;24.75189;-26.57762;-38.33158;3
LIGH;26.650;23652.775;8207.0;3
ACCE;26.653;23652.776;0.57461;1.44610;9.74919;3
LIGH;26.661;23652.785;8207.0;3
SOUN;26.661;4763.34;0.14537;77.23
ACCE;26.667;23652.786;0.25857;1.66636;9.46189;3
MAGN;26.668;23652.792;25.68347;-27.30506;-37.63663;3
LIGH;26.670;23652.795;8207.0;3
ACCE;26.673;23652.796;0.23942;1.79086;9.23204;3
LIGH;26.680;23652.805;8172.0;3
ACCE;26.686;23652.806;0.23942;1.80044;9.26077;3
MAGN;26.687;23652.812;25.68347;-27.30506;-37.63663;3
LIGH;26.690;23652.815;8253.0;3
ACCE;26.693;23652.816;0.28730;1.65679;9.27993;3
LIGH;26.700;23652.825;8253.0;3
ACCE;26.706;23652.826;0.35434;1.57060;9.35654;3
MAGN;26.707;23652.832;25.68347;-27.30506;-37.63663;3
LIGH;26.710;23652.835;8253.0;3
ACCE;26.713;23652.836;0.40223;1.60890;9.62469;3
LIGH;26.720;23652.845;8253.0;3
ACCE;26.724;23652.846;0.39265;1.71425;9.87369;3
MAGN;26.725;23652.849;26.00593;-27.12082;-37.37146;3
LIGH;26.730;23652.855;8253.0;3
ACCE;26.733;23652.856;0.41180;1.66636;9.99819;3
LIGH;26.740;23652.865;8253.0;3
ACCE;26.746;23652.866;0.51715;1.74298;10.13226;3
MAGN;26.747;23652.872;26.00593;-27.12082;-37.37146;3
LIGH;26.750;23652.875;8334.0;3
ACCE;26.753;23652.876;0.63207;1.75256;9.97903;3
LIGH;26.760;23652.885;8334.0;3
ACCE;26.767;23652.886;0.65122;1.71425;10.11311;3
MAGN;26.767;23652.892;26.00593;-27.12082;-37.37146;3
LIGH;26.770;23652.895;8334.0;3
ACCE;26.773;23652.896;0.61292;1.76213;10.14184;3
LIGH;26.780;23652.905;8334.0;3
ACCE;26.786;23652.906;0.58419;1.86748;10.19930;3
MAGN;26.787;23652.912;26.60488;-27.19209;-36.16395;3
LIGH;26.790;23652.915;8334.0;3
ACCE;26.793;23652.916;0.54588;2.12605;10.26634;3
LIGH;26.800;23652.925;8334.0;3
ACCE;26.806;23652.926;0.24900;1.94409;9.41400;3
MAGN;26.807;23652.932;26.60488;-27.19209;-36.16395;3
LIGH;26.810;23652.935;8288.0;3
ACCE;26.813;23652.936;0.89064;1.86748;10.76433;3
LIGH;26.820;23652.945;8288.0;3
ACCE;26.826;23652.946;0.75657;2.25055;10.94629;3
MAGN;26.827;23652.952;26.60488;-27.19209;-36.16395;3
LIGH;26.830;23652.955;8288.0;3
ACCE;26.833;23652.956;0.76614;2.15478;10.16099;3
LIGH;26.840;23652.965;8288.0;3
ACCE;26.846;23652.966;0.86191;1.92494;10.02692;3
MAGN;26.847;23652.972;25.83446;-27.05759;-35.60465;3
LIGH;26.850;23652.975;8288.0;3
ACCE;26.853;23652.976;0.87149;1.95367;10.10353;3
LIGH;26.860;23652.985;8288.0;3
ACCE;26.867;23652.986;0.78530;2.17394;10.18972;3
MAGN;26.867;23652.992;25.83446;-27.05759;-35.60465;3
LIGH;26.870;23652.995;8172.0;3
ACCE;26.873;23652.996;0.56503;1.99198;9.54808;3
LIGH;26.880;23653.005;8172.0;3
ACCE;26.883;23653.006;1.03430;1.50356;10.03649;3
MAGN;26.885;23653.009;25.83446;-27.05759;-35.60465;3
LIGH;26.890;23653.015;8172.0;3
ACCE;26.893;23653.016;0.48842;2.04944;10.29507;3
LIGH;26.900;23653.025;8172.0;3
ACCE;26.907;23653.026;0.66080;1.93451;9.86411;3
MAGN;26.907;23653.032;25.94828;-27.11519;-35.94168;3
LIGH;26.910;23653.035;8172.0;3
ACCE;26.913;23653.036;0.72784;1.63763;9.66300;3
LIGH;26.920;23653.045;8172.0;3
ACCE;26.926;23653.046;0.71826;1.62806;9.79707;3
MAGN;26.927;23653.052;25.94828;-27.11519;-35.94168;3
LIGH;26.930;23653.055;8022.0;3
ACCE;26.933;23653.056;0.74699;1.79086;9.83538;3
LIGH;26.940;23653.065;8022.0;3
ACCE;26.947;23653.066;0.88107;1.78129;9.73961;3
MAGN;26.947;23653.072;25.94828;-27.11519;-35.94168;3
LIGH;26.950;23653.075;8022.0;3
ACCE;26.953;23653.076;0.89064;1.72383;9.68215;3
LIGH;26.960;23653.085;8022.0;3
ACCE;26.967;23653.086;0.84276;1.58017;9.83538;3
MAGN;26.967;23653.092;26.60621;-27.35251;-35.99664;3
LIGH;26.970;23653.095;8022.0;3
ACCE;26.973;23653.096;0.84276;1.58017;9.83538;3
LIGH;26.980;23653.105;8022.0;3
ACCE;26.987;23653.106;0.75657;1.49398;9.84496;3
MAGN;26.988;23653.112;26.60621;-27.35251;-35.99664;3
LIGH;26.990;23653.115;7837.0;3
ACCE;26.993;23653.116;0.68953;1.46525;9.71088;3
LIGH;27.000;23653.125;7837.0;3
ACCE;27.007;23653.126;0.44053;1.43652;9.71088;3
MAGN;27.007;23653.132;26.60621;-27.35251;-35.99664;3
LIGH;27.010;23653.135;7837.0;3
ACCE;27.013;23653.136;0.44053;1.43652;9.71088;3
LIGH;27.020;23653.145;7837.0;3
ACCE;27.024;23653.146;0.21069;1.42694;9.59596;3
MAGN;27.025;23653.149;26.41587;-27.49029;-36.00265;3
LIGH;27.031;23653.155;7837.0;3
ACCE;27.036;23653.156;0.13408;1.45567;9.53850;3
LIGH;27.040;23653.165;7837.0;3
ACCE;27.043;23653.166;0.10534;1.53229;9.56723;3
MAGN;27.044;23653.169;26.41587;-27.49029;-36.00265;3
ACCE;27.057;23653.180;0.18196;1.73340;9.35654;3
LIGH;27.059;23653.183;7837.0;3
LIGH;27.061;23653.186;7826.0;3
ACCE;27.065;23653.186;0.21069;1.82917;9.44273;3
MAGN;27.066;23653.190;26.41587;-27.49029;-36.00265;3
LIGH;27.070;23653.195;7826.0;3
ACCE;27.076;23653.196;0.18196;1.92494;9.36612;3
LIGH;27.081;23653.205;7826.0;3
ACCE;27.083;23653.206;0.16281;2.01113;9.36612;3
MAGN;27.084;23653.209;26.63302;-27.50597;-36.38586;3
LIGH;27.090;23653.215;7826.0;3
ACCE;27.096;23653.216;0.21069;2.12605;9.27993;3
LIGH;27.101;23653.225;7826.0;3
ACCE;27.104;23653.226;0.22027;2.10690;9.40442;3
MAGN;27.105;23653.229;26.63302;-27.50597;-36.38586;3
LIGH;27.110;23653.235;7826.0;3
ACCE;27.116;23653.236;0.22984;2.04944;9.35654;3
LIGH;27.120;23653.245;7895.0;3
ACCE;27.124;23653.246;0.18196;1.96325;9.43316;3
MAGN;27.125;23653.249;26.63302;-27.50597;-36.38586;3
LIGH;27.130;23653.255;7895.0;3
ACCE;27.137;23653.256;0.22984;1.99198;9.61511;3
LIGH;27.148;23653.266;7895.0;3
ACCE;27.149;23653.266;0.28730;1.95367;9.89284;3
MAGN;27.150;23653.270;26.97055;-27.55236;-36.08731;3
GNSS;27.151;1490631317.000;40.313348;-3.483201;596.000;0.000;3.0;0.0;26;14
LIGH;27.154;23653.277;7895.0;3
ACCE;27.155;23653.276;0.38307;1.88663;10.05565;3
GNSS;27.155;1490631317.000;40.313348;-3.483201;596.000;0.000;3.0;0.0;26;14
LIGH;27.161;23653.285;7895.0;3
ACCE;27.164;23653.287;0.62249;1.76213;10.60153;3
MAGN;27.165;23653.289;26.97055;-27.55236;-36.08731;3
LIGH;27.171;23653.295;7895.0;3
ACCE;27.176;23653.296;0.77572;1.70467;10.72602;3
LIGH;27.181;23653.305;8045.0;3
ACCE;27.185;23653.306;0.86191;1.67594;10.95587;3
MAGN;27.186;23653.310;26.97055;-27.55236;-36.08731;3
LIGH;27.193;23653.317;8045.0;3
ACCE;27.195;23653.316;0.85234;1.67594;11.05163;3
LIGH;27.202;23653.326;8045.0;3
ACCE;27.204;23653.327;0.83318;1.69509;11.18571;3
MAGN;27.206;23653.329;26.62769;-27.19494;-36.40551;3
LIGH;27.210;23653.335;8045.0;3
SOUN;27.212;964.47;0.02943;63.36
ACCE;27.215;23653.336;0.80445;1.74298;11.04206;3
LIGH;27.220;23653.345;8045.0;3
ACCE;27.224;23653.346;0.73741;1.75256;10.97502;3
MAGN;27.225;23653.349;26.62769;-27.19494;-36.40551;3
LIGH;27.230;23653.355;8045.0;3
ACCE;27.236;23653.356;0.71826;1.78129;10.80264;3
LIGH;27.240;23653.365;8207.0;3
ACCE;27.244;23653.366;0.71826;1.86748;10.41957;3
MAGN;27.245;23653.369;26.62769;-27.19494;-36.40551;3
LIGH;27.250;23653.375;8207.0;3
ACCE;27.256;23653.376;0.69911;1.94409;10.18015;3
LIGH;27.260;23653.385;8207.0;3
ACCE;27.263;23653.386;0.73741;2.06859;10.13226;3
MAGN;27.264;23653.389;26.92297;-27.02477;-35.90033;3
LIGH;27.270;23653.395;8207.0;3
ACCE;27.276;23653.396;0.74699;2.17394;9.96946;3
LIGH;27.280;23653.405;8207.0;3
ACCE;27.283;23653.406;0.70868;2.21224;9.92157;3
MAGN;27.284;23653.409;26.92297;-27.02477;-35.90033;3
LIGH;27.290;23653.415;8207.0;3
ACCE;27.296;23653.416;0.61292;2.22182;9.83538;3
LIGH;27.300;23653.425;8253.0;3
ACCE;27.303;23653.426;0.52672;2.26013;9.91199;3
MAGN;27.304;23653.429;26.92297;-27.02477;-35.90033;3
LIGH;27.310;23653.435;8253.0;3
ACCE;27.316;23653.436;0.45969;2.28886;9.92157;3
LIGH;27.320;23653.445;8253.0;3
ACCE;27.324;23653.446;0.45011;2.22182;9.99819;3
MAGN;27.325;23653.449;27.12757;-26.90327;-36.48375;3
LIGH;27.330;23653.455;8253.0;3
ACCE;27.336;23653.456;0.42138;2.22182;9.92157;3
LIGH;27.340;23653.465;8253.0;3
ACCE;27.344;23653.466;0.43096;2.26970;9.95988;3
MAGN;27.345;23653.469;27.12757;-26.90327;-36.48375;3
LIGH;27.350;23653.475;8253.0;3
ACCE;27.356;23653.476;0.39265;2.27928;9.93115;3
LIGH;27.360;23653.485;8253.0;3
ACCE;27.364;23653.486;0.35434;2.21224;9.95030;3
MAGN;27.364;23653.489;27.12757;-26.90327;-36.48375;3
LIGH;27.370;23653.495;8276.0;3
ACCE;27.373;23653.496;0.33519;2.17394;9.90242;3
LIGH;27.380;23653.505;8276.0;3
ACCE;27.383;23653.506;0.32561;2.12605;9.99819;3
MAGN;27.384;23653.509;27.80270;-26.98798;-36.73023;3
LIGH;27.390;23653.515;8276.0;3
ACCE;27.396;23653.516;0.23942;2.12605;10.02692;3
LIGH;27.400;23653.525;8276.0;3
ACCE;27.404;23653.526;0.11492;2.11647;10.17057;3
MAGN;27.405;23653.529;27.80270;-26.98798;-36.73023;3
LIGH;27.410;23653.535;8276.0;3
ACCE;27.416;23653.536;0.13408;2.03028;10.13226;3
LIGH;27.420;23653.545;8276.0;3
ACCE;27.423;23653.546;0.12450;1.94409;10.23761;3
MAGN;27.424;23653.549;27.80270;-26.98798;-36.73023;3
LIGH;27.430;23653.555;8265.0;3
ACCE;27.436;23653.556;0.12450;1.91536;10.25676;3
LIGH;27.440;23653.565;8265.0;3
ACCE;27.444;23653.566;0.09577;1.83875;10.41957;3
MAGN;27.445;23653.569;27.80742;-26.90453;-36.63944;3
LIGH;27.450;23653.575;8265.0;3
ACCE;27.456;23653.576;0.10534;1.82917;10.35253;3
LIGH;27.460;23653.585;8265.0;3
ACCE;27.464;23653.586;0.11492;1.82917;10.39084;3
MAGN;27.465;23653.589;27.80742;-26.90453;-36.63944;3
LIGH;27.470;23653.595;8265.0;3
ACCE;27.476;23653.596;0.18196;1.85790;10.21845;3
LIGH;27.480;23653.605;8265.0;3
ACCE;27.483;23653.606;0.21069;1.88663;10.21845;3
MAGN;27.484;23653.609;27.80742;-26.90453;-36.63944;3
LIGH;27.490;23653.615;8219.0;3
ACCE;27.496;23653.616;0.22027;1.87705;10.09395;3
LIGH;27.500;23653.625;8219.0;3
ACCE;27.503;23653.626;0.22027;1.85790;10.05565;3
MAGN;27.504;23653.629;28.14023;-26.51168;-36.42125;3
LIGH;27.510;23653.635;8219.0;3
ACCE;27.516;23653.636;0.22984;1.91536;9.80665;3
LIGH;27.520;23653.645;8219.0;3
ACCE;27.523;23653.646;0.22984;1.97282;9.80665;3
MAGN;27.524;23653.649;28.14023;-26.51168;-36.42125;3
LIGH;27.530;23653.655;8219.0;3
ACCE;27.533;23653.656;0.20111;2.04944;9.61511;3
LIGH;27.540;23653.665;8219.0;3
ACCE;27.543;23653.666;0.15323;2.09732;9.57681;3
MAGN;27.544;23653.669;28.14023;-26.51168;-36.42125;3
LIGH;27.550;23653.675;8138.0;3
ACCE;27.556;23653.676;0.12450;2.13563;9.48104;3
LIGH;27.560;23653.685;8138.0;3
ACCE;27.564;23653.686;0.14365;2.09732;9.50977;3
MAGN;27.565;23653.689;28.67555;-26.33065;-35.52959;3
LIGH;27.570;23653.695;8138.0;3
ACCE;27.576;23653.696;0.12450;2.06859;9.45231;3
LIGH;27.580;23653.705;8138.0;3
ACCE;27.583;23653.706;0.10534;2.09732;9.44273;3
MAGN;27.584;23653.709;28.67555;-26.33065;-35.52959;3
LIGH;27.590;23653.715;8138.0;3
ACCE;27.596;23653.716;0.00958;2.14520;9.47146;3
LIGH;27.600;23653.725;8138.0;3
ACCE;27.603;23653.726;0.00958;2.10690;9.68215;3
MAGN;27.604;23653.729;28.67555;-26.33065;-35.52959;3
LIGH;27.610;23653.735;8045.0;3
ACCE;27.616;23653.736;-0.07661;2.05901;9.67257;3
LIGH;27.620;23653.745;8045.0;3
ACCE;27.623;23653.746;-0.11492;2.00155;9.78750;3
MAGN;27.624;23653.749;29.16211;-26.25345;-35.01206;3
LIGH;27.630;23653.755;8045.0;3
ACCE;27.636;23653.756;-0.23942;2.00155;9.94073;3
LIGH;27.641;23653.766;8045.0;3
ACCE;27.644;23653.766;-0.29688;1.98240;10.10353;3
MAGN;27.645;23653.769;29.16211;-26.25345;-35.01206;3
LIGH;27.650;23653.775;8045.0;3
ACCE;27.656;23653.776;-0.35434;1.96325;10.18972;3
LIGH;27.660;23653.785;8045.0;3
ACCE;27.664;23653.786;-0.41180;1.92494;10.37168;3
MAGN;27.665;23653.789;29.16211;-26.25345;-35.01206;3
LIGH;27.670;23653.795;8022.0;3
ACCE;27.673;23653.796;-0.44053;1.88663;10.35253;3
LIGH;27.680;23653.805;8022.0;3
ACCE;27.686;23653.806;-0.45011;1.84832;10.44830;3
MAGN;27.687;23653.812;29.84322;-26.02962;-35.20487;3
LIGH;27.691;23653.815;8022.0;3
ACCE;27.693;23653.816;-0.45011;1.86748;10.40041;3
LIGH;27.700;23653.825;8022.0;3
ACCE;27.704;23653.826;-0.47884;1.86748;10.45787;3
MAGN;27.705;23653.829;29.84322;-26.02962;-35.20487;3
LIGH;27.710;23653.835;8022.0;3
ACCE;27.713;23653.836;-0.45011;1.90578;10.43872;3
LIGH;27.720;23653.845;8022.0;3
ACCE;27.726;23653.846;-0.40223;1.87705;10.47703;3
MAGN;27.727;23653.852;29.84322;-26.02962;-35.20487;3
LIGH;27.730;23653.855;8034.0;3
ACCE;27.733;23653.856;-0.38307;1.89621;10.45787;3
LIGH;27.740;23653.865;8080.0;3
ACCE;27.747;23653.866;-0.33519;1.97282;10.53449;3
MAGN;27.747;23653.872;30.35696;-25.51750;-35.21796;3
LIGH;27.750;23653.875;8080.0;3
ACCE;27.753;23653.876;-0.29688;2.01113;10.49618;3
LIGH;27.760;23653.885;8080.0;3
SOUN;27.763;345.11;0.01053;54.43
ACCE;27.767;23653.886;-0.22984;2.05901;10.40041;3
MAGN;27.768;23653.892;30.35696;-25.51750;-35.21796;3
LIGH;27.770;23653.895;8080.0;3
ACCE;27.773;23653.896;-0.22984;2.05901;10.40041;3
LIGH;27.780;23653.905;8080.0;3
ACCE;27.786;23653.906;-0.18196;2.23140;10.14184;3
MAGN;27.787;23653.912;30.35696;-25.51750;-35.21796;3
LIGH;27.790;23653.915;8080.0;3
ACCE;27.793;23653.916;-0.15323;2.24097;9.93115;3
LIGH;27.800;23653.925;8045.0;3
ACCE;27.807;23653.926;-0.11492;2.35589;9.56723;3
MAGN;27.807;23653.932;30.46672;-25.94813;-35.54639;3
LIGH;27.810;23653.935;8045.0;3
ACCE;27.813;23653.937;-0.11492;2.35589;9.56723;3
LIGH;27.820;23653.945;8045.0;3
ACCE;27.826;23653.946;-0.04788;2.48039;9.17458;3
MAGN;27.827;23653.952;30.46672;-25.94813;-35.54639;3
LIGH;27.830;23653.955;8045.0;3
ACCE;27.833;23653.956;-0.04788;2.48997;8.93516;3
LIGH;27.840;23653.965;8045.0;3
ACCE;27.846;23653.966;-0.09577;2.49955;8.79151;3
MAGN;27.847;23653.972;30.46672;-25.94813;-35.54639;3
LIGH;27.850;23653.975;8045.0;3
ACCE;27.853;23653.976;-0.38307;2.51870;8.79151;3
LIGH;27.860;23653.985;7964.0;3
ACCE;27.864;23653.986;-0.52672;2.51870;8.96389;3
MAGN;27.865;23653.989;30.82748;-26.43948;-35.16639;3
LIGH;27.870;23653.995;7964.0;3
ACCE;27.873;23653.996;-0.62249;2.46124;9.06924;3
LIGH;27.880;23654.005;7964.0;3
ACCE;27.886;23654.006;-0.61292;2.41336;9.29908;3
MAGN;27.887;23654.012;30.82748;-26.43948;-35.16639;3
LIGH;27.890;23654.015;7964.0;3
ACCE;27.893;23654.016;-0.72784;2.22182;9.64384;3
LIGH;27.900;23654.025;7964.0;3
ACCE;27.907;23654.026;-0.77572;2.16436;9.91199;3
MAGN;27.908;23654.032;30.82748;-26.43948;-35.16639;3
LIGH;27.910;23654.035;7964.0;3
ACCE;27.913;23654.036;-0.81403;2.07817;10.11311;3
LIGH;27.920;23654.045;7987.0;3
ACCE;27.927;23654.046;-0.78530;1.95367;10.45787;3
MAGN;27.928;23654.052;31.03515;-26.84384;-35.44012;3
LIGH;27.932;23654.056;7987.0;3
ACCE;27.933;23654.056;-0.72784;1.91536;10.44830;3
LIGH;27.940;23654.065;7987.0;3
ACCE;27.947;23654.066;-0.65122;1.88663;10.51533;3
MAGN;27.947;23654.072;31.03515;-26.84384;-35.44012;3
LIGH;27.950;23654.075;7987.0;3
ACCE;27.953;23654.076;-0.54588;1.84832;10.48660;3
LIGH;27.960;23654.085;7987.0;3
ACCE;27.967;23654.086;-0.27773;1.85790;10.38126;3
MAGN;27.967;23654.092;31.03515;-26.84384;-35.44012;3
LIGH;27.970;23654.095;7987.0;3
ACCE;27.973;23654.096;-0.13408;1.93451;10.20888;3
LIGH;27.980;23654.105;7976.0;3
ACCE;27.986;23654.106;-0.13408;2.02071;10.18015;3
MAGN;27.988;23654.112;31.13089;-26.71115;-35.68277;3
LIGH;27.991;23654.115;7976.0;3
ACCE;27.993;23654.116;0.10534;2.03986;10.07480;3
LIGH;28.000;23654.125;7976.0;3
ACCE;28.006;23654.126;0.17238;2.11647;9.92157;3
MAGN;28.007;23654.132;31.13089;-26.71115;-35.68277;3
LIGH;28.010;23654.135;7976.0;3
ACCE;28.013;23654.136;0.26815;2.31759;9.68215;3
LIGH;28.020;23654.145;7976.0;3
ACCE;28.023;23654.146;0.31603;2.35589;9.61511;3
MAGN;28.025;23654.149;31.13089;-26.71115;-35.68277;3
LIGH;28.030;23654.155;7976.0;3
ACCE;28.033;23654.156;0.36392;2.37505;9.49062;3
LIGH;28.040;23654.165;7849.0;3
ACCE;28.048;23654.166;0.44053;2.40378;9.32781;3
MAGN;28.049;23654.172;30.45173;-26.59918;-35.75845;3
LIGH;28.051;23654.176;7849.0;3
ACCE;28.058;23654.176;0.50757;2.37505;9.21289;3
LIGH;28.061;23654.186;7849.0;3
ACCE;28.069;23654.186;0.56503;2.24097;9.35654;3
MAGN;28.069;23654.193;30.45173;-26.59918;-35.75845;3
ACCE;28.073;23654.196;0.56503;2.24097;9.35654;3
LIGH;28.074;23654.198;7849.0;3
LIGH;28.081;23654.205;7849.0;3
ACCE;28.086;23654.206;0.55545;2.03986;9.48104;3
MAGN;28.087;23654.212;30.45173;-26.59918;-35.75845;3
LIGH;28.090;23654.215;7849.0;3
ACCE;28.093;23654.216;0.46926;2.00155;9.50977;3
LIGH;28.100;23654.225;7872.0;3
ACCE;28.107;23654.226;0.24900;1.97282;9.67257;3
MAGN;28.108;23654.232;30.75657;-26.68662;-35.59245;3
LIGH;28.110;23654.235;7768.0;3
ACCE;28.113;23654.236;0.24900;1.97282;9.67257;3
LIGH;28.120;23654.245;7768.0;3
ACCE;28.127;23654.246;-0.02873;1.98240;9.72046;3
MAGN;28.127;23654.252;30.75657;-26.68662;-35.59245;3
LIGH;28.130;23654.255;7768.0;3
ACCE;28.133;23654.256;-0.16281;1.97282;9.63427;3
GNSS;28.139;1490631318.000;40.313348;-3.483204;596.000;0.000;3.0;0.0;26;14
LIGH;28.144;23654.267;7768.0;3
GNSS;28.146;1490631318.000;40.313348;-3.483204;596.000;0.000;3.0;0.0;26;14
ACCE;28.151;23654.267;-0.37350;1.90578;9.44273;3
MAGN;28.152;23654.274;30.75657;-26.68662;-35.59245;3
ACCE;28.158;23654.277;-0.47884;1.90578;9.11712;3
LIGH;28.161;23654.284;7768.0;3
ACCE;28.166;23654.286;-0.56503;1.98240;9.00220;3
MAGN;28.169;23654.293;31.32980;-27.32404;-35.10279;3
LIGH;28.170;23654.294;7733.0;3
ACCE;28.174;23654.296;-0.63207;2.06859;8.90643;3
LIGH;28.175;23654.299;7837.0;3
LIGH;28.180;23654.305;7837.0;3
ACCE;28.184;23654.306;-0.67038;2.14520;8.70532;3
MAGN;28.188;23654.311;31.32980;-27.32404;-35.10279;3
LIGH;28.192;23654.317;7837.0;3
ACCE;28.193;23654.316;-0.73741;2.20267;8.70532;3
LIGH;28.201;23654.326;7837.0;3
SOUN;28.206;167.77;0.00512;48.16
ACCE;28.208;23654.326;-0.73741;2.19309;8.85855;3
MAGN;28.209;23654.331;31.32980;-27.32404;-35.10279;3
LIGH;28.210;23654.335;7837.0;3
ACCE;28.213;23654.336;-0.68953;2.22182;8.93516;3
LIGH;28.222;23654.347;7837.0;3
WIFI;28.223;23654.308;test-CAR;00:0b:86:27:36:c2;-71
WIFI;28.223;23654.308;portal-csic;00:0b:86:27:36:c1;-71
WIFI;28.223;23654.308;eduroam;00:0b:86:27:36:c0;-66
WIFI;28.223;23654.308;test-CAR;00:0b:86:27:32:e2;-72
WIFI;28.223;23654.308;portal-csic;00:0b:86:27:32:e1;-72
WIFI;28.223;23654.308;eduroam;00:0b:86:27:32:e0;-72
WIFI;28.223;23654.308;HP-Print-13-Officejet Pro 8610;fc:15:b4:ae:e7:13;-89
ACCE;28.234;23654.346;-0.62249;2.16436;9.47146;3
MAGN;28.235;23654.352;31.88936;-27.89149;-35.01428;3
LIGH;28.235;23654.355;7860.0;3
ACCE;28.235;23654.356;-0.63207;2.19309;9.63427;3
LIGH;28.240;23654.365;7860.0;3
ACCE;28.247;23654.366;-0.62249;2.20267;9.95988;3
MAGN;28.248;23654.372;31.88936;-27.89149;-35.01428;3
ACCE;28.254;23654.377;-0.61292;2.18351;10.15141;3
LIGH;28.255;23654.380;7860.0;3
LIGH;28.260;23654.385;7860.0;3
ACCE;28.264;23654.387;-0.60334;2.12605;10.25676;3
MAGN;28.265;23654.389;31.88936;-27.89149;-35.01428;3
LIGH;28.270;23654.395;7860.0;3
ACCE;28.273;23654.397;-0.58419;2.14520;10.42914;3
LIGH;28.280;23654.404;7860.0;3
ACCE;28.285;23654.406;-0.57461;2.20267;10.57279;3
MAGN;28.286;23654.411;32.56323;-26.88497;-35.67234;3
LIGH;28.290;23654.414;7999.0;3
ACCE;28.293;23654.416;-0.48842;2.24097;10.54406;3
LIGH;28.300;23654.425;7999.0;3
ACCE;28.303;23654.426;-0.35434;2.23140;10.57279;3
MAGN;28.304;23654.429;32.56323;-26.88497;-35.67234;3
LIGH;28.310;23654.435;7999.0;3
ACCE;28.315;23654.436;-0.12450;2.28886;10.63026;3
LIGH;28.320;23654.445;7999.0;3
ACCE;28.324;23654.446;0.00958;2.29843;10.69729;3
MAGN;28.324;23654.449;32.56323;-26.88497;-35.67234;3
LIGH;28.330;23654.455;7999.0;3
ACCE;28.335;23654.456;0.06704;2.34632;10.63983;3
LIGH;28.340;23654.465;7999.0;3
ACCE;28.343;23654.466;0.09577;2.37505;10.68772;3
MAGN;28.344;23654.469;32.39479;-25.70767;-36.07427;3
LIGH;28.350;23654.475;8034.0;3
ACCE;28.353;23654.476;0.10534;2.45166;10.57279;3
LIGH;28.360;23654.485;8034.0;3
ACCE;28.364;23654.486;0.08619;2.49955;10.63983;3
MAGN;28.364;23654.489;32.39479;-25.70767;-36.07427;3
LIGH;28.370;23654.495;8034.0;3
ACCE;28.375;23654.496;0.10534;2.53785;10.53449;3
LIGH;28.380;23654.505;8034.0;3
ACCE;28.384;23654.506;0.18196;2.54743;10.43872;3
MAGN;28.385;23654.509;32.39479;-25.70767;-36.07427;3
LIGH;28.390;23654.515;8034.0;3
ACCE;28.396;23654.516;0.22027;2.57616;10.23761;3
LIGH;28.400;23654.525;8034.0;3
ACCE;28.404;23654.526;0.21069;2.64320;10.25676;3
MAGN;28.405;23654.529;32.43182;-24.93780;-36.07077;3
LIGH;28.410;23654.535;8057.0;3
ACCE;28.416;23654.536;0.19154;2.69108;10.03649;3
LIGH;28.420;23654.545;7953.0;3
ACCE;28.425;23654.546;0.16281;2.65278;9.89284;3
MAGN;28.426;23654.549;32.43182;-24.93780;-36.07077;3
LIGH;28.430;23654.555;7953.0;3
ACCE;28.436;23654.556;0.09577;2.64320;9.75877;3
LIGH;28.440;23654.565;7953.0;3
ACCE;28.444;23654.566;0.01915;2.58574;9.81623;3
MAGN;28.445;23654.569;32.43182;-24.93780;-36.07077;3
LIGH;28.450;23654.575;7953.0;3
ACCE;28.456;23654.576;-0.03831;2.52828;9.76834;3
LIGH;28.460;23654.585;7953.0;3
ACCE;28.464;23654.587;-0.09577;2.40378;9.94073;3
MAGN;28.467;23654.590;31.84351;-24.90607;-36.18052;3
LIGH;28.470;23654.595;8011.0;3
ACCE;28.476;23654.596;-0.10534;2.31759;10.03649;3
LIGH;28.481;23654.605;7837.0;3
ACCE;28.483;23654.606;-0.10534;2.22182;10.31422;3
MAGN;28.484;23654.609;31.84351;-24.90607;-36.18052;3
LIGH;28.490;23654.615;7837.0;3
ACCE;28.496;23654.616;-0.11492;2.04944;10.45787;3
LIGH;28.500;23654.625;7837.0;3
ACCE;28.503;23654.626;-0.18196;1.86748;10.86010;3
MAGN;28.504;23654.629;31.84351;-24.90607;-36.18052;3
LIGH;28.510;23654.635;7837.0;3
ACCE;28.513;23654.636;-0.24900;1.81959;10.86968;3
LIGH;28.520;23654.645;7837.0;3
ACCE;28.524;23654.646;-0.28730;1.77171;10.99417;3
MAGN;28.525;23654.649;31.91956;-24.75662;-36.48665;3
LIGH;28.530;23654.655;7837.0;3
ACCE;28.536;23654.656;-0.36392;1.73340;10.87925;3
LIGH;28.540;23654.665;7803.0;3
ACCE;28.543;23654.666;-0.44053;1.77171;10.55364;3
MAGN;28.544;23654.669;31.91956;-24.75662;-36.48665;3
LIGH;28.550;23654.675;7803.0;3
ACCE;28.556;23654.676;-0.46926;1.81002;10.16099;3
LIGH;28.560;23654.685;7803.0;3
ACCE;28.563;23654.686;-0.42138;1.87705;9.86411;3
MAGN;28.564;23654.689;31.91956;-24.75662;-36.48665;3
LIGH;28.571;23654.695;7803.0;3
ACCE;28.576;23654.696;-0.37350;1.92494;9.47146;3
LIGH;28.580;23654.705;7803.0;3
ACCE;28.584;23654.706;-0.30646;2.10690;8.93516;3
MAGN;28.585;23654.709;32.54026;-24.81349;-36.66155;3
LIGH;28.590;23654.715;7803.0;3
ACCE;28.596;23654.716;-0.26815;2.14520;8.61913;3
LIGH;28.600;23654.725;7733.0;3
ACCE;28.603;23654.726;-0.21069;2.19309;8.53294;3
MAGN;28.604;23654.729;32.54026;-24.81349;-36.66155;3
LIGH;28.610;23654.735;7733.0;3
ACCE;28.616;23654.736;-0.12450;2.28886;8.48505;3
LIGH;28.620;23654.745;7733.0;3
ACCE;28.624;23654.746;0.01915;2.41336;8.59997;3
MAGN;28.625;23654.749;32.54026;-24.81349;-36.66155;3
LIGH;28.630;23654.755;7733.0;3
ACCE;28.636;23654.756;0.08619;2.43251;8.67659;3
LIGH;28.641;23654.766;7733.0;3
ACCE;28.643;23654.766;0.10534;2.48997;8.89685;3
MAGN;28.644;23654.769;32.33059;-25.09956;-35.78200;3
LIGH;28.650;23654.775;7733.0;3
ACCE;28.656;23654.776;0.09577;2.55701;9.08839;3
LIGH;28.660;23654.785;7456.0;3
ACCE;28.664;23654.786;0.05746;2.58574;9.18416;3
MAGN;28.665;23654.789;32.33059;-25.09956;-35.78200;3
LIGH;28.670;23654.795;7456.0;3
ACCE;28.673;23654.796;0.04788;2.62405;9.07881;3
LIGH;28.680;23654.805;7456.0;3
ACCE;28.683;23654.806;0.04788;2.63362;9.04051;3
MAGN;28.684;23654.809;32.33059;-25.09956;-35.78200;3
LIGH;28.690;23654.815;7456.0;3
ACCE;28.696;23654.816;0.01915;2.67193;8.82982;3
LIGH;28.700;23654.825;7456.0;3
ACCE;28.704;23654.826;0.00958;2.69108;8.95431;3
MAGN;28.705;23654.829;32.73114;-25.41066;-35.81628;3
LIGH;28.710;23654.835;7456.0;3
ACCE;28.716;23654.836;0.00958;2.63362;8.97347;3
LIGH;28.720;23654.845;7259.0;3
ACCE;28.723;23654.846;-0.00958;2.56658;9.12670;3
MAGN;28.724;23654.849;32.73114;-25.41066;-35.81628;3
LIGH;28.730;23654.855;7259.0;3
ACCE;28.736;23654.856;-0.12450;2.27928;9.63427;3
LIGH;28.740;23654.865;7259.0;3
ACCE;28.743;23654.866;-0.17238;2.13563;10.00776;3
MAGN;28.744;23654.869;32.73114;-25.41066;-35.81628;3
LIGH;28.750;23654.875;7259.0;3
ACCE;28.756;23654.876;-0.28730;1.92494;10.26634;3
SOUN;28.757;295.80;0.00903;53.09
ACCE;28.765;23654.886;-0.52672;1.69509;10.74518;3
LIGH;28.765;23654.890;7259.0;3
MAGN;28.766;23654.890;32.79623;-25.38243;-35.90721;3
LIGH;28.770;23654.895;7259.0;3
ACCE;28.776;23654.896;-0.64165;1.64721;10.73560;3
LIGH;28.780;23654.905;7178.0;3
ACCE;28.783;23654.906;-0.74699;1.66636;10.74518;3
MAGN;28.784;23654.909;32.79623;-25.38243;-35.90721;3
LIGH;28.790;23654.915;7456.0;3
ACCE;28.796;23654.916;-0.82361;1.67594;10.55364;3
LIGH;28.800;23654.925;7456.0;3
ACCE;28.803;23654.926;-0.85234;1.70467;10.26634;3
MAGN;28.804;23654.929;32.79623;-25.38243;-35.90721;3
LIGH;28.810;23654.935;7456.0;3
ACCE;28.816;23654.936;-0.80445;1.82917;9.55765;3
LIGH;28.820;23654.945;7456.0;3
ACCE;28.824;23654.946;-0.73741;1.94409;9.36612;3
MAGN;28.825;23654.949;32.27525;-25.00461;-36.67902;3
LIGH;28.830;23654.955;7456.0;3
ACCE;28.833;23654.956;-0.68953;1.99198;9.09797;3
LIGH;28.840;23654.965;7456.0;3
ACCE;28.843;23654.966;-0.63207;2.15478;8.99262;3
MAGN;28.844;23654.969;32.27525;-25.00461;-36.67902;3
LIGH;28.850;23654.975;7791.0;3
ACCE;28.856;23654.976;-0.58419;2.21224;8.93516;3
LIGH;28.860;23654.985;7791.0;3
ACCE;28.864;23654.986;-0.55545;2.26970;9.12670;3
MAGN;28.865;23654.989;32.27525;-25.00461;-36.67902;3
LIGH;28.870;23654.995;7791.0;3
ACCE;28.876;23654.996;-0.50757;2.26013;9.23204;3
LIGH;28.880;23655.005;7791.0;3
ACCE;28.883;23655.006;-0.36392;2.22182;9.63427;3
MAGN;28.884;23655.009;32.10145;-24.63617;-36.22284;3
LIGH;28.890;23655.015;7791.0;3
ACCE;28.896;23655.016;-0.25857;2.19309;9.71088;3
LIGH;28.900;23655.025;7791.0;3
ACCE;28.904;23655.026;-0.18196;2.20267;9.86411;3
MAGN;28.905;23655.029;32.10145;-24.63617;-36.22284;3
LIGH;28.910;23655.035;7837.0;3
ACCE;28.916;23655.036;-0.10534;2.18351;9.95030;3
LIGH;28.920;23655.045;7837.0;3
ACCE;28.923;23655.046;-0.10534;2.17394;10.12268;3
MAGN;28.924;23655.049;32.10145;-24.63617;-36.22284;3
LIGH;28.930;23655.055;7837.0;3
ACCE;28.936;23655.056;0.03831;2.15478;10.09395;3
LIGH;28.940;23655.065;7837.0;3
ACCE;28.943;23655.066;0.05746;2.08774;10.22803;3
MAGN;28.944;23655.069;32.23085;-24.97333;-35.88739;3
LIGH;28.950;23655.075;7837.0;3
ACCE;28.953;23655.076;0.02873;2.03028;10.30464;3
LIGH;28.960;23655.085;7837.0;3
ACCE;28.967;23655.086;-0.02873;1.94409;10.46745;3
MAGN;28.967;23655.092;32.23085;-24.97333;-35.88739;3
LIGH;28.971;23655.095;7930.0;3
ACCE;28.973;23655.096;-0.09577;1.93451;10.42914;3
LIGH;28.980;23655.105;7930.0;3
ACCE;28.986;23655.106;-0.12450;1.88663;10.51533;3
MAGN;28.987;23655.112;32.23085;-24.97333;-35.88739;3
LIGH;28.991;23655.115;7930.0;3
ACCE;28.993;23655.116;-0.17238;1.88663;10.61110;3
LIGH;29.000;23655.125;7930.0;3
ACCE;29.004;23655.126;-0.22027;1.89621;10.72602;3
MAGN;29.005;23655.129;32.70640;-25.01311;-35.72261;3
LIGH;29.010;23655.135;7930.0;3
ACCE;29.013;23655.136;-0.21069;1.86748;10.73560;3
LIGH;29.020;23655.145;7930.0;3
ACCE;29.026;23655.146;-0.16281;1.83875;10.72602;3
MAGN;29.027;23655.152;32.70640;-25.01311;-35.72261;3
LIGH;29.031;23655.155;8092.0;3
ACCE;29.033;23655.156;-0.09577;1.89621;10.53449;3
LIGH;29.040;23655.165;8092.0;3
ACCE;29.046;23655.166;-0.10534;1.96325;10.55364;3
MAGN;29.051;23655.172;32.70640;-25.01311;-35.72261;3
ACCE;29.053;23655.176;-0.05746;2.01113;10.43872;3
LIGH;29.054;23655.178;8092.0;3
LIGH;29.061;23655.185;8092.0;3
MAGN;29.066;23655.188;32.98137;-25.34600;-35.65057;3
ACCE;29.066;23655.188;0.06704;2.00155;10.32380;3
LIGH;29.070;23655.195;8092.0;3
ACCE;29.073;23655.196;0.11492;1.97282;10.24718;3
LIGH;29.081;23655.205;8092.0;3
ACCE;29.086;23655.206;0.14365;1.96325;10.27591;3
MAGN;29.087;23655.212;32.98137;-25.34600;-35.65057;3
LIGH;29.090;23655.215;8172.0;3
ACCE;29.093;23655.216;0.14365;1.97282;10.18972;3
LIGH;29.100;23655.225;8172.0;3
ACCE;29.106;23655.226;0.19154;2.00155;10.18015;3
MAGN;29.107;23655.232;32.98137;-25.34600;-35.65057;3
LIGH;29.110;23655.235;8172.0;3
ACCE;29.113;23655.236;0.27773;2.03986;10.20888;3
LIGH;29.120;23655.245;8172.0;3
ACCE;29.127;23655.246;0.33519;2.05901;10.26634;3
MAGN;29.127;23655.252;32.53231;-25.35055;-35.81254;3
LIGH;29.130;23655.255;8172.0;3
ACCE;29.133;23655.256;0.37350;2.08774;10.23761;3
LIGH;29.143;23655.267;8172.0;3
ACCE;29.147;23655.266;0.42138;2.10690;10.17057;3
GNSS;29.147;1490631319.000;40.313348;-3.483205;597.000;0.000;3.0;0.0;26;14
MAGN;29.156;23655.277;32.53231;-25.35055;-35.81254;3
ACCE;29.158;23655.277;0.40223;2.23140;10.00776;3
LIGH;29.159;23655.283;8219.0;3
GNSS;29.159;1490631319.000;40.313348;-3.483205;597.000;0.000;3.0;0.0;26;14
LIGH;29.162;23655.287;8219.0;3
ACCE;29.164;23655.287;0.40223;2.28886;9.83538;3
LIGH;29.170;23655.295;8219.0;3
ACCE;29.173;23655.296;0.39265;2.31759;9.81623;3
MAGN;29.175;23655.299;31.66488;-26.04665;-36.01148;3
LIGH;29.181;23655.305;8219.0;3
ACCE;29.184;23655.307;0.37350;2.43251;9.46189;3
LIGH;29.192;23655.316;8219.0;3
ACCE;29.195;23655.316;0.35434;2.45166;9.40442;3
MAGN;29.197;23655.320;31.66488;-26.04665;-36.01148;3
SOUN;29.199;311.92;0.00952;53.55
LIGH;29.201;23655.325;8219.0;3
ACCE;29.206;23655.326;0.33519;2.51870;9.27993;3
LIGH;29.210;23655.335;8219.0;3
ACCE;29.216;23655.336;0.26815;2.56658;9.15543;3
MAGN;29.217;23655.340;31.66488;-26.04665;-36.01148;3
LIGH;29.220;23655.345;8149.0;3
ACCE;29.226;23655.346;0.18196;2.57616;9.07881;3
LIGH;29.230;23655.355;8149.0;3
ACCE;29.233;23655.356;0.12450;2.56658;9.15543;3
MAGN;29.234;23655.359;31.18034;-27.03995;-35.73389;3
LIGH;29.240;23655.365;8149.0;3
ACCE;29.246;23655.366;0.04788;2.52828;9.10754;3
LIGH;29.250;23655.375;8149.0;3
ACCE;29.253;23655.376;-0.01915;2.44209;9.20331;3
MAGN;29.254;23655.379;31.18034;-27.03995;-35.73389;3
LIGH;29.260;23655.385;8149.0;3
ACCE;29.266;23655.386;-0.10534;2.20267;9.50977;3
LIGH;29.270;23655.395;8149.0;3
ACCE;29.274;23655.396;-0.12450;2.01113;9.86411;3
MAGN;29.275;23655.399;31.18034;-27.03995;-35.73389;3
LIGH;29.280;23655.405;7999.0;3
ACCE;29.286;23655.406;-0.12450;1.84832;10.09395;3
LIGH;29.290;23655.415;7999.0;3
ACCE;29.293;23655.416;-0.17238;1.68552;10.42914;3
MAGN;29.294;23655.419;31.58302;-26.47624;-36.22342;3
LIGH;29.300;23655.425;7999.0;3
ACCE;29.306;23655.426;-0.39265;1.54187;11.00375;3
LIGH;29.310;23655.435;7999.0;3
ACCE;29.314;23655.436;-0.49799;1.52271;11.28148;3
MAGN;29.314;23655.439;31.58302;-26.47624;-36.22342;3
LIGH;29.320;23655.445;7999.0;3
ACCE;29.323;23655.446;-0.59376;1.55144;11.27190;3
LIGH;29.330;23655.455;7999.0;3
ACCE;29.333;23655.456;-0.66080;1.59933;11.25275;3
MAGN;29.334;23655.459;31.58302;-26.47624;-36.22342;3
LIGH;29.340;23655.465;8068.0;3
ACCE;29.346;23655.466;-0.71826;1.72383;10.73560;3
LIGH;29.350;23655.475;8068.0;3
ACCE;29.354;23655.476;-0.67038;1.77171;10.55364;3
MAGN;29.355;23655.479;31.62338;-25.86655;-36.29934;3
LIGH;29.360;23655.485;8068.0;3
ACCE;29.366;23655.486;-0.59376;1.86748;10.20888;3
LIGH;29.370;23655.495;8068.0;3
ACCE;29.373;23655.496;-0.46926;1.94409;10.04607;3
MAGN;29.374;23655.499;31.62338;-25.86655;-36.29934;3
LIGH;29.380;23655.505;8068.0;3
ACCE;29.386;23655.506;-0.27773;2.10690;9.73961;3
LIGH;29.390;23655.515;8068.0;3
ACCE;29.393;23655.516;-0.14365;2.15478;9.80665;3
MAGN;29.394;23655.519;31.62338;-25.86655;-36.29934;3
LIGH;29.400;23655.525;8022.0;3
ACCE;29.406;23655.526;0.00958;2.20267;9.80665;3
LIGH;29.410;23655.535;8022.0;3
ACCE;29.415;23655.537;0.19154;2.21224;10.07480;3
MAGN;29.416;23655.539;30.89539;-25.73783;-36.49773;3
LIGH;29.420;23655.545;8022.0;3
ACCE;29.426;23655.546;0.26815;2.18351;10.04607;3
LIGH;29.430;23655.555;8022.0;3
ACCE;29.433;23655.556;0.31603;2.12605;10.16099;3
MAGN;29.434;23655.559;30.89539;-25.73783;-36.49773;3
LIGH;29.440;23655.565;8022.0;3
ACCE;29.446;23655.566;0.33519;2.10690;10.06522;3
LIGH;29.450;23655.575;8022.0;3
ACCE;29.454;23655.576;0.25857;2.01113;9.97903;3
MAGN;29.455;23655.579;30.89539;-25.73783;-36.49773;3
LIGH;29.460;23655.585;8092.0;3
ACCE;29.466;23655.586;0.23942;2.01113;9.79707;3
LIGH;29.470;23655.595;7918.0;3
ACCE;29.473;23655.596;0.20111;1.97282;9.77792;3
MAGN;29.474;23655.599;30.26336;-26.09337;-36.56269;3
LIGH;29.480;23655.605;7918.0;3
ACCE;29.483;23655.606;0.14365;1.93451;9.56723;3
LIGH;29.490;23655.615;7918.0;3
ACCE;29.493;23655.616;0.01915;1.91536;9.44273;3
MAGN;29.494;23655.619;30.26336;-26.09337;-36.56269;3
LIGH;29.500;23655.625;7918.0;3
ACCE;29.506;23655.626;-0.05746;1.93451;9.32781;3
LIGH;29.510;23655.635;7918.0;3
ACCE;29.514;23655.636;-0.14365;1.95367;9.40442;3
MAGN;29.515;23655.639;30.26336;-26.09337;-36.56269;3
LIGH;29.520;23655.645;7953.0;3
ACCE;29.526;23655.646;-0.19154;2.00155;9.36612;3
LIGH;29.530;23655.655;7837.0;3
ACCE;29.533;23655.656;-0.24900;1.98240;9.50977;3
MAGN;29.534;23655.659;30.47039;-26.12500;-36.24980;3
LIGH;29.540;23655.665;7837.0;3
ACCE;29.546;23655.666;-0.29688;2.00155;9.53850;3
LIGH;29.550;23655.675;7837.0;3
ACCE;29.554;23655.676;-0.31603;1.99198;9.70131;3
MAGN;29.555;23655.679;30.47039;-26.12500;-36.24980;3
LIGH;29.560;23655.685;7837.0;3
ACCE;29.566;23655.686;-0.32561;1.99198;9.76834;3
LIGH;29.570;23655.695;7837.0;3
ACCE;29.573;23655.696;-0.29688;2.03028;9.90242;3
MAGN;29.574;23655.699;30.47039;-26.12500;-36.24980;3
LIGH;29.580;23655.705;7837.0;3
ACCE;29.583;23655.706;-0.25857;2.04944;9.90242;3
LIGH;29.590;23655.715;7837.0;3
ACCE;29.596;23655.716;-0.20111;2.04944;9.95030;3
MAGN;29.597;23655.722;30.83716;-25.97153;-35.86486;3
LIGH;29.600;23655.725;7837.0;3
ACCE;29.603;23655.726;0.03831;2.00155;9.88326;3
LIGH;29.610;23655.735;7837.0;3
ACCE;29.617;23655.736;0.21069;1.96325;9.99819;3
MAGN;29.617;23655.741;30.83716;-25.97153;-35.86486;3
LIGH;29.620;23655.745;7837.0;3
ACCE;29.623;23655.746;0.28730;1.91536;10.01734;3
LIGH;29.630;23655.755;7837.0;3
ACCE;29.636;23655.756;0.34477;1.87705;10.10353;3
MAGN;29.637;23655.762;30.83716;-25.97153;-35.86486;3
LIGH;29.640;23655.765;7837.0;3
ACCE;29.643;23655.766;0.45011;1.80044;10.39084;3
LIGH;29.650;23655.775;7803.0;3
ACCE;29.654;23655.776;0.42138;1.81959;10.54406;3
MAGN;29.655;23655.779;30.46467;-26.35692;-35.61094;3
LIGH;29.660;23655.785;7803.0;3
ACCE;29.663;23655.786;0.33519;1.83875;10.57279;3
LIGH;29.670;23655.795;7803.0;3
ACCE;29.676;23655.796;0.25857;1.88663;10.63026;3
MAGN;29.677;23655.802;30.46467;-26.35692;-35.61094;3
LIGH;29.680;23655.805;7803.0;3
ACCE;29.683;23655.806;0.12450;1.92494;10.26634;3
LIGH;29.690;23655.815;7803.0;3
ACCE;29.696;23655.816;0.10534;1.98240;10.08438;3
MAGN;29.697;23655.822;30.46467;-26.35692;-35.61094;3
LIGH;29.700;23655.825;7803.0;3
ACCE;29.703;23655.826;0.14365;2.03986;9.81623;3
LIGH;29.710;23655.835;7837.0;3
ACCE;29.717;23655.836;0.32561;2.19309;9.42358;3
MAGN;29.717;23655.841;30.40383;-26.79243;-35.29737;3
LIGH;29.720;23655.845;7837.0;3
ACCE;29.723;23655.846;0.42138;2.30801;9.18416;3
LIGH;29.730;23655.855;7837.0;3
ACCE;29.736;23655.856;0.48842;2.38462;9.14585;3
MAGN;29.737;23655.862;30.40383;-26.79243;-35.29737;3
LIGH;29.740;23655.865;7837.0;3
ACCE;29.743;23655.866;0.52672;2.43251;9.07881;3
SOUN;29.750;208.63;0.00637;50.06
LIGH;29.756;23655.875;7837.0;3
ACCE;29.757;23655.876;0.53630;2.56658;9.12670;3
MAGN;29.757;23655.882;30.40383;-26.79243;-35.29737;3
LIGH;29.760;23655.885;7837.0;3
ACCE;29.763;23655.886;0.53630;2.61447;9.11712;3
LIGH;29.770;23655.895;7779.0;3
ACCE;29.777;23655.896;0.47884;2.60489;9.26077;3
MAGN;29.778;23655.902;29.62912;-27.21491;-35.46555;3
LIGH;29.780;23655.905;7779.0;3
ACCE;29.783;23655.906;0.45011;2.61447;9.32781;3
LIGH;29.790;23655.915;7779.0;3
ACCE;29.794;23655.916;0.33519;2.60489;9.44273;3
MAGN;29.796;23655.921;29.62912;-27.21491;-35.46555;3
LIGH;29.800;23655.925;7779.0;3
ACCE;29.803;23655.926;0.25857;2.61447;9.39485;3
LIGH;29.810;23655.935;7779.0;3
ACCE;29.813;23655.936;0.20111;2.60489;9.49062;3
MAGN;29.815;23655.939;29.62912;-27.21491;-35.46555;3
LIGH;29.820;23655.945;7779.0;3
ACCE;29.823;23655.946;0.15323;2.57616;9.55765;3
LIGH;29.830;23655.955;7814.0;3
ACCE;29.836;23655.956;0.06704;2.39420;9.67257;3
MAGN;29.837;23655.961;29.36117;-27.24155;-35.44754;3
LIGH;29.840;23655.965;7756.0;3
ACCE;29.843;23655.966;0.00958;2.32716;9.73961;3
LIGH;29.850;23655.975;7756.0;3
ACCE;29.857;23655.976;-0.05746;2.09732;10.15141;3
MAGN;29.857;23655.981;29.36117;-27.24155;-35.44754;3
LIGH;29.860;23655.985;7756.0;3
ACCE;29.863;23655.986;-0.05746;2.09732;10.15141;3
LIGH;29.870;23655.995;7756.0;3
ACCE;29.877;23655.996;-0.08619;1.87705;10.61110;3
MAGN;29.877;23656.001;29.36117;-27.24155;-35.44754;3
LIGH;29.880;23656.005;7756.0;3
ACCE;29.883;23656.006;-0.05746;1.80044;10.75475;3
LIGH;29.890;23656.015;7756.0;3
ACCE;29.897;23656.016;-0.09577;1.81002;10.96544;3
MAGN;29.897;23656.021;30.03037;-27.22374;-35.23128;3
LIGH;29.900;23656.025;7779.0;3
ACCE;29.903;23656.026;-0.09577;1.81002;10.96544;3
LIGH;29.910;23656.035;7779.0;3
ACCE;29.917;23656.036;-0.10534;1.95367;10.79306;3
MAGN;29.918;23656.041;30.03037;-27.22374;-35.23128;3
LIGH;29.920;23656.045;7779.0;3
ACCE;29.923;23656.046;-0.18196;1.98240;10.42914;3
LIGH;29.930;23656.055;7779.0;3
ACCE;29.937;23656.057;-0.24900;2.10690;9.79707;3
MAGN;29.937;23656.061;30.03037;-27.22374;-35.23128;3
LIGH;29.940;23656.065;7779.0;3
ACCE;29.943;23656.066;-0.24900;2.10690;9.79707;3
LIGH;29.950;23656.075;7779.0;3
ACCE;29.957;23656.076;-0.26815;2.26013;9.34696;3
MAGN;29.958;23656.081;29.68533;-27.40292;-35.10297;3
LIGH;29.960;23656.085;7930.0;3
ACCE;29.963;23656.086;-0.23942;2.28886;9.18416;3
LIGH;29.970;23656.095;7930.0;3
ACCE;29.974;23656.096;-0.16281;2.31759;9.11712;3
MAGN;29.975;23656.099;29.68533;-27.40292;-35.10297;3
LIGH;29.980;23656.105;7930.0;3
ACCE;29.983;23656.106;-0.08619;2.32716;9.21289;3
LIGH;29.990;23656.115;7930.0;3
ACCE;29.997;23656.116;0.06704;2.34632;9.56723;3
MAGN;29.998;23656.122;29.68533;-27.40292;-35.10297;3
LIGH;30.000;23656.125;7930.0;3
ACCE;30.003;23656.126;0.10534;2.37505;9.73004;3
LIGH;30.010;23656.135;7930.0;3
ACCE;30.016;23656.136;0.32561;2.35589;10.12268;3
MAGN;30.017;23656.141;30.00077;-27.51186;-35.04328;3
LIGH;30.020;23656.145;7883.0;3
ACCE;30.023;23656.146;0.42138;2.33674;10.14184;3
LIGH;30.030;23656.155;7883.0;3
ACCE;30.037;23656.156;0.48842;2.31759;10.19930;3
MAGN;30.038;23656.161;30.00077;-27.51186;-35.04328;3
LIGH;30.040;23656.165;7883.0;3
ACCE;30.043;23656.166;0.50757;2.29843;10.19930;3
ACCE;30.057;23656.177;0.52672;2.23140;10.15141;3
LIGH;30.058;23656.182;7883.0;3
MAGN;30.058;23656.183;30.00077;-27.51186;-35.04328;3
LIGH;30.061;23656.186;7883.0;3
ACCE;30.064;23656.187;0.48842;2.16436;9.97903;3
LIGH;30.070;23656.195;7883.0;3
ACCE;30.077;23656.196;0.42138;2.14520;9.98861;3
MAGN;30.078;23656.202;30.02563;-27.56288;-35.20973;3
LIGH;30.081;23656.205;7849.0;3
ACCE;30.083;23656.206;0.30646;2.12605;10.01734;3
LIGH;30.090;23656.215;7849.0;3
ACCE;30.097;23656.216;0.09577;2.04944;10.05565;3
MAGN;30.098;23656.222;30.02563;-27.56288;-35.20973;3
LIGH;30.100;23656.225;7849.0;3
ACCE;30.103;23656.226;-0.02873;2.03028;9.95988;3
LIGH;30.110;23656.235;7849.0;3
ACCE;30.117;23656.236;-0.14365;2.04944;9.99819;3
MAGN;30.117;23656.241;30.02563;-27.56288;-35.20973;3
LIGH;30.120;23656.245;7849.0;3
ACCE;30.123;23656.246;-0.22984;2.03986;9.93115;3
LIGH;30.130;23656.255;7849.0;3
ACCE;30.133;23656.256;-0.27773;2.03986;9.77792;3
MAGN;30.138;23656.261;30.01532;-27.77678;-34.93038;3
LIGH;30.146;23656.266;7860.0;3
ACCE;30.148;23656.267;-0.19154;2.11647;9.55765;3
GNSS;30.149;1490631320.000;40.313348;-3.483204;597.000;0.000;3.0;0.0;26;15
LIGH;30.155;23656.276;7860.0;3
ACCE;30.157;23656.276;-0.12450;2.16436;9.53850;3
GNSS;30.159;1490631320.000;40.313348;-3.483204;597.000;0.000;3.0;0.0;26;15
MAGN;30.163;23656.284;30.01532;-27.77678;-34.93038;3
LIGH;30.164;23656.287;7860.0;3
ACCE;30.164;23656.286;-0.05746;2.22182;9.43316;3
LIGH;30.171;23656.295;7860.0;3
ACCE;30.177;23656.296;0.05746;2.28886;9.39485;3
MAGN;30.178;23656.302;30.01532;-27.77678;-34.93038;3
LIGH;30.181;23656.305;7860.0;3
ACCE;30.183;23656.306;0.06704;2.33674;9.38527;3
SOUN;30.191;1932.90;0.05899;69.39
LIGH;30.195;23656.316;7860.0;3
MAGN;30.195;23656.318;29.81514;-28.23704;-35.08545;3
ACCE;30.197;23656.320;0.03831;2.33674;9.57681;3
LIGH;30.201;23656.325;7860.0;3
ACCE;30.204;23656.327;0.03831;2.33674;9.57681;3
LIGH;30.211;23656.335;7895.0;3
ACCE;30.214;23656.337;0.09577;2.31759;9.67257;3
MAGN;30.215;23656.339;29.81514;-28.23704;-35.08545;3
LIGH;30.220;23656.345;7895.0;3
ACCE;30.223;23656.346;0.10534;2.30801;9.61511;3
LIGH;30.230;23656.355;7895.0;3
ACCE;30.234;23656.356;0.13408;2.33674;9.73961;3
MAGN;30.235;23656.359;29.81514;-28.23704;-35.08545;3
LIGH;30.240;23656.365;7895.0;3
ACCE;30.246;23656.366;0.16281;2.35589;9.74919;3
LIGH;30.250;23656.375;7895.0;3
ACCE;30.253;23656.376;0.16281;2.30801;9.88326;3
MAGN;30.254;23656.379;29.50386;-27.96808;-35.20084;3
LIGH;30.260;23656.385;7895.0;3
ACCE;30.266;23656.386;0.17238;2.27928;9.91199;3
LIGH;30.270;23656.395;7907.0;3
ACCE;30.273;23656.396;0.13408;2.27928;10.06522;3
MAGN;30.274;23656.399;29.50386;-27.96808;-35.20084;3
LIGH;30.280;23656.405;7907.0;3
ACCE;30.286;23656.406;0.09577;2.28886;10.05565;3
LIGH;30.290;23656.415;7907.0;3
ACCE;30.294;23656.416;0.04788;2.26970;10.06522;3
MAGN;30.295;23656.419;29.50386;-27.96808;-35.20084;3
LIGH;30.300;23656.425;7907.0;3
ACCE;30.303;23656.426;0.02873;2.26013;9.95030;3
LIGH;30.310;23656.435;7907.0;3
ACCE;30.314;23656.436;0.01915;2.24097;10.00776;3
MAGN;30.315;23656.439;29.52510;-27.76989;-35.25767;3
LIGH;30.320;23656.445;7907.0;3
ACCE;30.326;23656.446;0.00958;2.21224;9.93115;3
LIGH;30.330;23656.455;7930.0;3
ACCE;30.333;23656.456;0.01915;2.26970;10.07480;3
MAGN;30.334;23656.459;29.52510;-27.76989;-35.25767;3
LIGH;30.340;23656.465;7930.0;3
ACCE;30.346;23656.466;0.00958;2.25055;10.02692;3
LIGH;30.350;23656.475;7930.0;3
ACCE;30.353;23656.476;0.00958;2.26013;10.12268;3
MAGN;30.354;23656.479;29.52510;-27.76989;-35.25767;3
LIGH;30.360;23656.485;7930.0;3
ACCE;30.366;23656.486;0.01915;2.26013;10.09395;3
LIGH;30.370;23656.495;7930.0;3
ACCE;30.373;23656.496;0.07661;2.23140;10.09395;3
MAGN;30.374;23656.499;29.94675;-27.48049;-35.33054;3
LIGH;30.380;23656.505;7930.0;3
ACCE;30.386;23656.506;0.08619;2.25055;9.95988;3
LIGH;30.390;23656.515;7930.0;3
ACCE;30.393;23656.516;0.09577;2.22182;9.99819;3
MAGN;30.394;23656.519;29.94675;-27.48049;-35.33054;3
LIGH;30.400;23656.525;7930.0;3
ACCE;30.406;23656.526;0.15323;2.26970;9.91199;3
LIGH;30.410;23656.535;7930.0;3
ACCE;30.414;23656.536;0.12450;2.30801;9.95988;3
MAGN;30.415;23656.539;29.94675;-27.48049;-35.33054;3
LIGH;30.420;23656.545;7930.0;3
ACCE;30.426;23656.546;0.13408;2.31759;9.88326;3
LIGH;30.430;23656.555;7930.0;3
ACCE;30.433;23656.556;0.09577;2.26970;9.93115;3
MAGN;30.434;23656.559;29.62205;-27.51470;-35.17771;3
LIGH;30.440;23656.565;7930.0;3
ACCE;30.446;23656.566;-0.01915;2.21224;9.80665;3
LIGH;30.450;23656.575;7907.0;3
ACCE;30.454;23656.576;-0.09577;2.20267;9.86411;3
MAGN;30.455;23656.579;29.62205;-27.51470;-35.17771;3
LIGH;30.460;23656.585;7907.0;3
ACCE;30.465;23656.586;-0.15323;2.17394;9.76834;3
LIGH;30.470;23656.595;7907.0;3
ACCE;30.474;23656.596;-0.19154;2.15478;9.81623;3
MAGN;30.475;23656.599;29.62205;-27.51470;-35.17771;3
LIGH;30.480;23656.605;7907.0;3
ACCE;30.486;23656.606;-0.21069;2.15478;9.80665;3
LIGH;30.490;23656.615;7907.0;3
ACCE;30.493;23656.616;-0.21069;2.14520;9.87369;3
MAGN;30.494;23656.619;30.01749;-27.03038;-35.51218;3
LIGH;30.500;23656.625;7907.0;3
ACCE;30.506;23656.626;-0.19154;2.14520;9.80665;3
LIGH;30.510;23656.635;7907.0;3
ACCE;30.513;23656.636;-0.22027;2.18351;9.83538;3
MAGN;30.514;23656.639;30.01749;-27.03038;-35.51218;3
LIGH;30.520;23656.645;7907.0;3
ACCE;30.526;23656.646;-0.20111;2.15478;9.84496;3
LIGH;30.530;23656.655;7907.0;3
ACCE;30.534;23656.656;-0.20111;2.16436;9.94073;3
MAGN;30.535;23656.659;30.01749;-27.03038;-35.51218;3
LIGH;30.540;23656.665;7907.0;3
ACCE;30.546;23656.666;-0.21069;2.17394;9.87369;3
LIGH;30.550;23656.675;7907.0;3
ACCE;30.553;23656.676;-0.20111;2.18351;9.87369;3
MAGN;30.554;23656.679;29.65673;-27.12105;-35.10110;3
LIGH;30.560;23656.685;7907.0;3
ACCE;30.566;23656.686;-0.10534;2.19309;9.78750;3
LIGH;30.570;23656.695;7907.0;3
ACCE;30.573;23656.696;-0.10534;2.23140;9.82580;3
MAGN;30.574;23656.699;29.65673;-27.12105;-35.10110;3
LIGH;30.580;23656.705;7907.0;3
ACCE;30.586;23656.706;-0.07661;2.21224;9.82580;3
LIGH;30.590;23656.715;7907.0;3
ACCE;30.593;23656.716;0.02873;2.28886;9.86411;3
MAGN;30.594;23656.719;29.65673;-27.12105;-35.10110;3
LIGH;30.600;23656.725;7907.0;3
ACCE;30.606;23656.726;0.02873;2.26013;9.78750;3
LIGH;30.610;23656.735;7907.0;3
ACCE;30.614;23656.736;0.03831;2.24097;9.82580;3
MAGN;30.615;23656.739;29.60064;-27.21420;-34.82769;3
LIGH;30.620;23656.745;7907.0;3
ACCE;30.623;23656.746;0.00958;2.26013;9.73004;3
LIGH;30.630;23656.755;7907.0;3
ACCE;30.633;23656.756;0.00958;2.20267;9.80665;3
MAGN;30.634;23656.759;29.60064;-27.21420;-34.82769;3
LIGH;30.640;23656.765;7907.0;3
ACCE;30.646;23656.766;-0.02873;2.19309;9.75877;3
LIGH;30.650;23656.775;7907.0;3
ACCE;30.653;23656.776;-0.01915;2.20267;9.82580;3
MAGN;30.654;23656.779;29.60064;-27.21420;-34.82769;3
LIGH;30.660;23656.785;7907.0;3
ACCE;30.666;23656.786;-0.04788;2.22182;9.82580;3
LIGH;30.671;23656.796;7907.0;3
ACCE;30.674;23656.796;-0.05746;2.19309;9.81623;3
MAGN;30.675;23656.799;29.97985;-27.02284;-35.08053;3
LIGH;30.680;23656.805;7907.0;3
ACCE;30.686;23656.806;-0.05746;2.17394;9.77792;3
LIGH;30.690;23656.815;7907.0;3
ACCE;30.693;23656.816;-0.05746;2.18351;9.82580;3
MAGN;30.694;23656.819;29.97985;-27.02284;-35.08053;3
LIGH;30.700;23656.825;7907.0;3
ACCE;30.706;23656.826;-0.07661;2.21224;9.84496;3
LIGH;30.710;23656.835;7907.0;3
ACCE;30.714;23656.836;-0.08619;2.21224;9.91199;3
MAGN;30.715;23656.839;29.97985;-27.02284;-35.08053;3
LIGH;30.720;23656.845;7907.0;3
ACCE;30.726;23656.846;-0.11492;2.21224;9.88326;3
LIGH;30.730;23656.855;7907.0;3
ACCE;30.734;23656.856;-0.07661;2.22182;9.96946;3
MAGN;30.735;23656.859;30.01986;-26.90057;-35.25410;3
LIGH;30.740;23656.865;7907.0;3
SOUN;30.742;236.34;0.00721;51.14
ACCE;30.748;23656.866;-0.07661;2.22182;9.95030;3
LIGH;30.750;23656.875;7907.0;3
ACCE;30.753;23656.876;-0.07661;2.23140;9.99819;3
MAGN;30.754;23656.879;30.01986;-26.90057;-35.25410;3
LIGH;30.760;23656.885;7918.0;3
ACCE;30.766;23656.886;-0.05746;2.22182;9.93115;3
LIGH;30.770;23656.895;7918.0;3
ACCE;30.773;23656.896;-0.06704;2.20267;9.97903;3
MAGN;30.774;23656.899;30.01986;-26.90057;-35.25410;3
LIGH;30.780;23656.905;7918.0;3
ACCE;30.783;23656.906;-0.05746;2.21224;9.89284;3
LIGH;30.790;23656.915;7918.0;3
ACCE;30.794;23656.916;-0.02873;2.22182;9.95030;3
MAGN;30.795;23656.919;30.06153;-27.03451;-35.53002;3
LIGH;30.800;23656.925;7918.0;3
ACCE;30.806;23656.926;-0.01915;2.19309;9.84496;3
LIGH;30.810;23656.935;7918.0;3
ACCE;30.814;23656.936;0.01915;2.22182;9.89284;3
MAGN;30.815;23656.939;30.06153;-27.03451;-35.53002;3
LIGH;30.820;23656.945;7930.0;3
ACCE;30.826;23656.946;-0.01915;2.23140;9.80665;3
LIGH;30.830;23656.955;7930.0;3
ACCE;30.833;23656.956;-0.03831;2.24097;9.91199;3
MAGN;30.834;23656.959;30.06153;-27.03451;-35.53002;3
LIGH;30.840;23656.965;7930.0;3
ACCE;30.846;23656.966;-0.01915;2.22182;9.81623;3
LIGH;30.850;23656.975;7930.0;3
ACCE;30.853;23656.976;-0.00958;2.20267;9.84496;3
MAGN;30.854;23656.979;29.98733;-27.17266;-34.57768;3
LIGH;30.860;23656.985;7930.0;3
ACCE;30.863;23656.986;-0.02873;2.23140;9.76834;3
LIGH;30.870;23656.995;7930.0;3
ACCE;30.876;23656.996;-0.02873;2.24097;9.87369;3
MAGN;30.877;23657.002;29.98733;-27.17266;-34.57768;3
LIGH;30.880;23657.005;7941.0;3
ACCE;30.883;23657.006;-0.02873;2.22182;9.82580;3
LIGH;30.890;23657.015;7895.0;3
ACCE;30.896;23657.016;0.01915;2.21224;9.87369;3
MAGN;30.897;23657.022;29.98733;-27.17266;-34.57768;3
LIGH;30.900;23657.025;7895.0;3
ACCE;30.903;23657.026;-0.00958;2.25055;9.93115;3
LIGH;30.910;23657.035;7895.0;3
ACCE;30.917;23657.036;-0.03831;2.23140;9.95988;3
MAGN;30.917;23657.041;29.98748;-27.24484;-34.32021;3
LIGH;30.920;23657.045;7895.0;3
ACCE;30.923;23657.046;-0.03831;2.23140;9.91199;3
LIGH;30.930;23657.055;7895.0;3
ACCE;30.936;23657.056;-0.01915;2.19309;9.81623;3
MAGN;30.937;23657.062;29.98748;-27.24484;-34.32021;3
LIGH;30.940;23657.065;7895.0;3
ACCE;30.943;23657.066;-0.02873;2.20267;9.76834;3
LIGH;30.950;23657.075;7918.0;3
ACCE;30.953;23657.076;-0.03831;2.20267;9.85453;3
MAGN;30.955;23657.079;29.98748;-27.24484;-34.32021;3
LIGH;30.960;23657.085;7918.0;3
ACCE;30.963;23657.086;-0.03831;2.19309;9.87369;3
LIGH;30.970;23657.095;7918.0;3
ACCE;30.976;23657.096;-0.05746;2.17394;9.93115;3
MAGN;30.977;23657.102;29.80150;-27.22909;-34.81791;3
LIGH;30.980;23657.105;7918.0;3
ACCE;30.983;23657.106;-0.03831;2.16436;9.89284;3
LIGH;30.990;23657.115;7918.0;3
ACCE;30.996;23657.116;-0.04788;2.16436;9.96946;3
MAGN;30.997;23657.122;29.80150;-27.22909;-34.81791;3
LIGH;31.000;23657.125;7918.0;3
ACCE;31.003;23657.126;-0.02873;2.17394;9.99819;3
LIGH;31.010;23657.135;7907.0;3
ACCE;31.017;23657.136;0.00958;2.16436;9.96946;3
MAGN;31.017;23657.141;29.80150;-27.22909;-34.81791;3
LIGH;31.020;23657.145;7907.0;3
ACCE;31.023;23657.146;-0.01915;2.13563;9.89284;3
LIGH;31.031;23657.155;7907.0;3
ACCE;31.036;23657.156;-0.01915;2.15478;9.92157;3
MAGN;31.037;23657.162;29.30590;-27.93387;-35.28113;3
LIGH;31.040;23657.165;7907.0;3
ACCE;31.043;23657.166;-0.00958;2.15478;9.89284;3
LIGH;31.054;23657.178;7907.0;3
MAGN;31.055;23657.179;29.30590;-27.93387;-35.28113;3
ACCE;31.060;23657.180;-0.01915;2.15478;9.86411;3
ACCE;31.064;23657.186;-0.01915;2.11647;9.80665;3
LIGH;31.065;23657.189;7907.0;3
LIGH;31.071;23657.195;7907.0;3
ACCE;31.076;23657.196;-0.02873;2.11647;9.86411;3
MAGN;31.077;23657.202;29.30590;-27.93387;-35.28113;3
LIGH;31.081;23657.205;7907.0;3
ACCE;31.083;23657.206;-0.05746;2.13563;9.82580;3
LIGH;31.090;23657.215;7907.0;3
ACCE;31.097;23657.216;-0.07661;2.14520;9.88326;3
MAGN;31.098;23657.222;29.93542;-28.02199;-35.18325;3
LIGH;31.100;23657.225;7907.0;3
ACCE;31.103;23657.226;-0.04788;2.13563;9.85453;3
LIGH;31.110;23657.235;7907.0;3
ACCE;31.114;23657.236;-0.06704;2.09732;9.87369;3
MAGN;31.115;23657.239;29.93542;-28.02199;-35.18325;3
LIGH;31.120;23657.245;7907.0;3
ACCE;31.123;23657.246;-0.07661;2.11647;9.94073;3
LIGH;31.130;23657.255;7918.0;3
ACCE;31.136;23657.256;-0.07661;2.11647;9.97903;3
MAGN;31.141;23657.262;29.93542;-28.02199;-35.18325;3
LIGH;31.144;23657.266;7918.0;3
ACCE;31.146;23657.266;-0.04788;2.15478;9.87369;3
GNSS;31.149;1490631321.000;40.313350;-3.483202;597.000;0.000;3.0;0.0;26;16
LIGH;31.155;23657.276;7918.0;3
GNSS;31.157;1490631321.000;40.313350;-3.483202;597.000;0.000;3.0;0.0;26;16
ACCE;31.162;23657.277;0.02873;2.23140;9.83538;3
MAGN;31.163;23657.281;29.82478;-28.16249;-35.42346;3
LIGH;31.164;23657.287;7918.0;3
ACCE;31.165;23657.286;0.09577;2.23140;9.73961;3
LIGH;31.171;23657.295;7918.0;3
ACCE;31.176;23657.296;0.10534;2.19309;9.78750;3
MAGN;31.177;23657.302;29.82478;-28.16249;-35.42346;3
LIGH;31.181;23657.305;7918.0;3
ACCE;31.183;23657.306;0.11492;2.20267;9.75877;3
SOUN;31.184;197.10;0.00602;49.56
LIGH;31.191;23657.315;7930.0;3
ACCE;31.195;23657.316;0.06704;2.21224;9.78750;3
MAGN;31.196;23657.319;29.82478;-28.16249;-35.42346;3
LIGH;31.201;23657.326;7930.0;3
ACCE;31.203;23657.326;-0.03831;2.23140;9.95988;3
LIGH;31.210;23657.335;7930.0;3
ACCE;31.217;23657.336;-0.02873;2.18351;10.06522;3
MAGN;31.219;23657.343;30.09204;-29.00773;-34.99942;3
LIGH;31.221;23657.346;7930.0;3
ACCE;31.224;23657.346;-0.05746;2.18351;9.99819;3
LIGH;31.230;23657.355;7930.0;3
ACCE;31.236;23657.356;-0.08619;2.19309;9.95030;3
MAGN;31.237;23657.361;30.09204;-29.00773;-34.99942;3
LIGH;31.240;23657.365;7930.0;3
ACCE;31.243;23657.366;-0.07661;2.17394;9.85453;3
LIGH;31.250;23657.374;7907.0;3
ACCE;31.255;23657.376;-0.06704;2.20267;9.86411;3
MAGN;31.256;23657.381;30.09204;-29.00773;-34.99942;3
LIGH;31.260;23657.385;7953.0;3
ACCE;31.263;23657.386;-0.02873;2.20267;9.78750;3
LIGH;31.270;23657.395;7953.0;3
ACCE;31.274;23657.396;-0.00958;2.18351;9.83538;3
MAGN;31.274;23657.399;30.06924;-28.78364;-34.96577;3
LIGH;31.280;23657.405;7953.0;3
ACCE;31.283;23657.406;-0.04788;2.18351;9.78750;3
LIGH;31.290;23657.414;7953.0;3
ACCE;31.295;23657.416;-0.01915;2.20267;9.86411;3
MAGN;31.296;23657.421;30.06924;-28.78364;-34.96577;3
LIGH;31.300;23657.425;7953.0;3
ACCE;31.303;23657.426;-0.08619;2.22182;9.81623;3
LIGH;31.310;23657.434;7953.0;3
ACCE;31.316;23657.436;-0.13408;2.17394;9.93115;3
MAGN;31.317;23657.441;30.06924;-28.78364;-34.96577;3
LIGH;31.320;23657.445;7941.0;3
ACCE;31.323;23657.446;-0.16281;2.16436;9.85453;3
LIGH;31.330;23657.455;7941.0;3
ACCE;31.336;23657.456;-0.12450;2.14520;9.90242;3
MAGN;31.337;23657.462;30.03418;-28.19757;-34.97951;3
LIGH;31.340;23657.465;7941.0;3
ACCE;31.343;23657.466;-0.12450;2.14520;9.93115;3
LIGH;31.350;23657.475;7941.0;3
ACCE;31.356;23657.476;-0.12450;2.11647;9.89284;3
MAGN;31.357;23657.482;30.03418;-28.19757;-34.97951;3
LIGH;31.360;23657.485;7941.0;3
ACCE;31.363;23657.486;-0.11492;2.14520;10.00776;3
LIGH;31.370;23657.495;7941.0;3
ACCE;31.376;23657.496;-0.09577;2.13563;10.06522;3
MAGN;31.377;23657.502;30.03418;-28.19757;-34.97951;3
LIGH;31.380;23657.505;7953.0;3
ACCE;31.383;23657.506;-0.08619;2.11647;10.03649;3
LIGH;31.390;23657.515;7953.0;3
ACCE;31.396;23657.516;-0.10534;2.16436;10.05565;3
MAGN;31.397;23657.522;29.82297;-27.86385;-35.13445;3
LIGH;31.400;23657.525;7953.0;3
ACCE;31.403;23657.526;-0.08619;2.17394;9.96946;3
LIGH;31.410;23657.535;7953.0;3
ACCE;31.417;23657.536;-0.06704;2.19309;9.87369;3
MAGN;31.418;23657.542;29.82297;-27.86385;-35.13445;3
LIGH;31.420;23657.545;7953.0;3
ACCE;31.423;23657.546;-0.06704;2.19309;9.87369;3
LIGH;31.430;23657.555;7953.0;3
ACCE;31.433;23657.556;-0.05746;2.19309;9.73961;3
MAGN;31.435;23657.559;29.82297;-27.86385;-35.13445;3
LIGH;31.440;23657.565;7941.0;3
ACCE;31.443;23657.566;-0.08619;2.20267;9.66300;3
LIGH;31.450;23657.575;7941.0;3
ACCE;31.456;23657.576;-0.07661;2.21224;9.63427;3
MAGN;31.457;23657.581;29.69905;-27.37451;-35.27431;3
LIGH;31.460;23657.585;7941.0;3
ACCE;31.463;23657.586;-0.07661;2.21224;9.63427;3
LIGH;31.470;23657.595;7941.0;3
ACCE;31.476;23657.596;-0.05746;2.21224;9.72046;3
MAGN;31.477;23657.602;29.69905;-27.37451;-35.27431;3
LIGH;31.480;23657.605;7941.0;3
ACCE;31.483;23657.606;-0.05746;2.24097;9.74919;3
LIGH;31.490;23657.615;7941.0;3
ACCE;31.496;23657.616;-0.01915;2.21224;9.82580;3
MAGN;31.497;23657.622;29.69905;-27.37451;-35.27431;3
LIGH;31.500;23657.625;7941.0;3
ACCE;31.503;23657.626;-0.01915;2.24097;9.90242;3
LIGH;31.510;23657.635;7941.0;3
ACCE;31.514;23657.636;-0.03831;2.20267;9.98861;3
MAGN;31.515;23657.639;29.64159;-27.49160;-34.57783;3
LIGH;31.520;23657.645;7941.0;3
ACCE;31.526;23657.646;-0.03831;2.20267;9.94073;3
LIGH;31.530;23657.655;7941.0;3
ACCE;31.534;23657.656;-0.04788;2.20267;9.94073;3
MAGN;31.535;23657.659;29.64159;-27.49160;-34.57783;3
LIGH;31.540;23657.665;7941.0;3
ACCE;31.546;23657.666;-0.02873;2.21224;9.89284;3
LIGH;31.550;23657.675;7941.0;3
ACCE;31.553;23657.676;-0.02873;2.24097;9.91199;3
MAGN;31.554;23657.679;29.64159;-27.49160;-34.57783;3
LIGH;31.560;23657.685;7953.0;3
ACCE;31.566;23657.686;-0.02873;2.25055;9.84496;3
LIGH;31.570;23657.695;7953.0;3
ACCE;31.573;23657.696;0.01915;2.26970;9.91199;3
MAGN;31.574;23657.699;29.61703;-27.07300;-34.38875;3
LIGH;31.580;23657.705;7953.0;3
ACCE;31.586;23657.706;-0.05746;2.26013;9.82580;3
LIGH;31.590;23657.715;7953.0;3
ACCE;31.593;23657.716;-0.06704;2.26013;9.92157;3
MAGN;31.594;23657.719;29.61703;-27.07300;-34.38875;3
LIGH;31.600;23657.725;7953.0;3
ACCE;31.603;23657.726;-0.08619;2.23140;9.86411;3
LIGH;31.610;23657.735;7953.0;3
ACCE;31.614;23657.736;-0.08619;2.19309;9.94073;3
MAGN;31.615;23657.739;29.61703;-27.07300;-34.38875;3
LIGH;31.620;23657.745;7964.0;3
ACCE;31.626;23657.746;-0.06704;2.19309;9.93115;3
LIGH;31.630;23657.755;7964.0;3
ACCE;31.633;23657.756;-0.07661;2.18351;10.07480;3
MAGN;31.634;23657.759;30.03889;-27.29247;-35.05103;3
LIGH;31.640;23657.765;7964.0;3
ACCE;31.646;23657.766;-0.10534;2.17394;10.01734;3
LIGH;31.650;23657.775;7964.0;3
ACCE;31.653;23657.776;-0.09577;2.18351;9.99819;3
MAGN;31.654;23657.779;30.03889;-27.29247;-35.05103;3
LIGH;31.660;23657.785;7964.0;3
ACCE;31.666;23657.786;-0.08619;2.21224;9.93115;3
LIGH;31.670;23657.795;7964.0;3
ACCE;31.673;23657.796;-0.08619;2.18351;10.02692;3
MAGN;31.674;23657.799;30.03889;-27.29247;-35.05103;3
LIGH;31.680;23657.805;7964.0;3
ACCE;31.686;23657.806;-0.05746;2.18351;9.95030;3
LIGH;31.690;23657.815;7964.0;3
ACCE;31.693;23657.816;-0.05746;2.19309;9.95988;3
MAGN;31.694;23657.819;30.24597;-27.12164;-35.12751;3
LIGH;31.700;23657.825;7964.0;3
ACCE;31.706;23657.826;-0.04788;2.18351;9.84496;3
LIGH;31.710;23657.835;7964.0;3
ACCE;31.714;23657.836;-0.03831;2.19309;9.90242;3
MAGN;31.715;23657.839;30.24597;-27.12164;-35.12751;3
LIGH;31.720;23657.845;7964.0;3
ACCE;31.726;23657.846;-0.02873;2.21224;9.83538;3
LIGH;31.730;23657.855;7964.0;3
ACCE;31.733;23657.856;-0.04788;2.19309;9.82580;3
MAGN;31.734;23657.859;30.24597;-27.12164;-35.12751;3
SOUN;31.735;253.52;0.00774;51.75
LIGH;31.740;23657.865;7964.0;3
ACCE;31.746;23657.866;-0.07661;2.18351;9.77792;3
LIGH;31.750;23657.875;7976.0;3
ACCE;31.754;23657.876;-0.05746;2.19309;9.89284;3
MAGN;31.755;23657.879;29.95247;-27.33759;-35.45643;3
LIGH;31.760;23657.885;7976.0;3
ACCE;31.763;23657.886;-0.05746;2.19309;9.80665;3
LIGH;31.770;23657.895;7976.0;3
ACCE;31.773;23657.896;-0.02873;2.17394;9.85453;3
MAGN;31.774;23657.899;29.95247;-27.33759;-35.45643;3
LIGH;31.780;23657.905;7976.0;3
ACCE;31.786;23657.906;-0.00958;2.20267;9.82580;3
LIGH;31.790;23657.915;7976.0;3
ACCE;31.793;23657.916;-0.02873;2.18351;9.90242;3
MAGN;31.794;23657.919;29.95247;-27.33759;-35.45643;3
LIGH;31.800;23657.925;7976.0;3
ACCE;31.806;23657.926;-0.03831;2.17394;9.89284;3
LIGH;31.810;23657.935;7976.0;3
ACCE;31.814;23657.936;-0.09577;2.16436;9.99819;3
MAGN;31.815;23657.939;29.75981;-27.67282;-35.40766;3
LIGH;31.820;23657.945;7976.0;3
ACCE;31.826;23657.946;-0.12450;2.14520;9.88326;3
LIGH;31.830;23657.955;7976.0;3
ACCE;31.834;23657.956;-0.09577;2.18351;9.92157;3
MAGN;31.835;23657.959;29.75981;-27.67282;-35.40766;3
LIGH;31.840;23657.965;7976.0;3
ACCE;31.846;23657.966;-0.08619;2.20267;9.86411;3
LIGH;31.850;23657.975;7976.0;3
ACCE;31.853;23657.976;-0.10534;2.19309;9.87369;3
MAGN;31.854;23657.979;29.75981;-27.67282;-35.40766;3
LIGH;31.860;23657.985;7976.0;3
ACCE;31.866;23657.986;-0.09577;2.19309;9.77792;3
LIGH;31.870;23657.995;7953.0;3
ACCE;31.873;23657.996;-0.08619;2.18351;9.84496;3
MAGN;31.874;23657.999;29.66768;-27.47269;-35.40008;3
LIGH;31.880;23658.005;7953.0;3
ACCE;31.886;23658.006;-0.05746;2.18351;9.79707;3
LIGH;31.890;23658.015;7953.0;3
ACCE;31.893;23658.016;-0.01915;2.23140;9.89284;3
MAGN;31.894;23658.019;29.66768;-27.47269;-35.40008;3
LIGH;31.900;23658.025;7953.0;3
ACCE;31.906;23658.026;-0.01915;2.22182;9.80665;3
LIGH;31.910;23658.035;7953.0;3
ACCE;31.914;23658.036;0.00958;2.21224;9.92157;3
MAGN;31.915;23658.039;29.66768;-27.47269;-35.40008;3
LIGH;31.920;23658.045;7953.0;3
ACCE;31.923;23658.046;-0.00958;2.23140;9.92157;3
LIGH;31.930;23658.055;7953.0;3
ACCE;31.934;23658.056;-0.07661;2.22182;9.99819;3
MAGN;31.936;23658.060;30.05983;-27.13379;-35.59144;3
LIGH;31.940;23658.065;7953.0;3
ACCE;31.946;23658.066;-0.11492;2.20267;9.91199;3
LIGH;31.950;23658.075;7953.0;3
ACCE;31.953;23658.076;-0.10534;2.21224;9.95030;3
MAGN;31.954;23658.079;30.05983;-27.13379;-35.59144;3
LIGH;31.960;23658.085;7953.0;3
ACCE;31.966;23658.086;-0.06704;2.19309;9.97903;3
LIGH;31.970;23658.095;7953.0;3
ACCE;31.974;23658.096;-0.07661;2.19309;9.95988;3
MAGN;31.975;23658.099;30.05983;-27.13379;-35.59144;3
LIGH;31.980;23658.105;7953.0;3
ACCE;31.986;23658.106;-0.03831;2.21224;9.86411;3
LIGH;31.990;23658.115;7953.0;3
ACCE;31.993;23658.116;-0.01915;2.20267;9.85453;3
MAGN;31.994;23658.119;30.44648;-27.33046;-35.32286;3
LIGH;32.000;23658.125;7930.0;3
ACCE;32.006;23658.126;-0.00958;2.19309;9.78750;3
LIGH;32.010;23658.135;7930.0;3
ACCE;32.014;23658.136;-0.00958;2.21224;9.86411;3
MAGN;32.015;23658.139;30.44648;-27.33046;-35.32286;3
LIGH;32.020;23658.145;7930.0;3
ACCE;32.026;23658.146;-0.01915;2.21224;9.81623;3
LIGH;32.031;23658.156;7930.0;3
ACCE;32.034;23658.156;-0.04788;2.24097;9.92157;3
MAGN;32.035;23658.159;30.44648;-27.33046;-35.32286;3
LIGH;32.040;23658.165;7930.0;3
ACCE;32.048;23658.166;-0.05746;2.22182;9.90242;3
ACCE;32.056;23658.176;-0.05746;2.21224;9.95030;3
MAGN;32.059;23658.180;30.26311;-27.13957;-35.14640;3
LIGH;32.062;23658.182;7930.0;3
LIGH;32.065;23658.186;7930.0;3
ACCE;32.066;23658.186;-0.05746;2.24097;9.83538;3
LIGH;32.071;23658.195;7930.0;3
ACCE;32.074;23658.196;-0.09577;2.22182;9.77792;3
MAGN;32.075;23658.199;30.26311;-27.13957;-35.14640;3
LIGH;32.080;23658.205;7930.0;3
ACCE;32.083;23658.206;-0.09577;2.20267;9.65342;3
LIGH;32.090;23658.215;7930.0;3
ACCE;32.094;23658.216;-0.07661;2.19309;9.73004;3
MAGN;32.095;23658.219;30.26311;-27.13957;-35.14640;3
LIGH;32.100;23658.225;7930.0;3
ACCE;32.105;23658.227;-0.08619;2.21224;9.66300;3
LIGH;32.111;23658.235;7930.0;3
ACCE;32.115;23658.236;-0.05746;2.19309;9.71088;3
WIFI;32.116;23658.171;test-CAR;00:0b:86:27:36:c2;-73
WIFI;32.116;23658.171;portal-csic;00:0b:86:27:36:c1;-73
WIFI;32.116;23658.171;eduroam;00:0b:86:27:36:c0;-72
WIFI;32.116;23658.171;test-CAR;00:0b:86:27:32:e2;-66
WIFI;32.116;23658.171;portal-csic;00:0b:86:27:32:e1;-66
WIFI;32.116;23658.171;eduroam;00:0b:86:27:32:e0;-66
WIFI;32.116;23658.171;;14:cc:20:b9:6d:d6;-88
WIFI;32.116;23658.172;MASMOVIL_Jhus;d0:60:8c:0f:ca:c0;-91
WIFI;32.116;23658.172;test-CAR;00:0b:86:27:35:92;-86
WIFI;32.116;23658.172;eduroam;00:0b:86:27:35:90;-86
WIFI;32.116;23658.172;portal-csic;00:0b:86:27:35:91;-87
MAGN;32.155;23658.243;30.17015;-27.15331;-35.63801;3
ACCE;32.156;23658.248;-0.08619;2.19309;9.82580;3
LIGH;32.156;23658.252;7918.0;3
LIGH;32.157;23658.255;7918.0;3
ACCE;32.159;23658.257;-0.11492;2.17394;9.95988;3
MAGN;32.160;23658.265;30.17015;-27.15331;-35.63801;3
ACCE;32.161;23658.269;-0.17238;2.15478;9.91199;3
LIGH;32.163;23658.276;7918.0;3
ACCE;32.164;23658.277;-0.19154;2.13563;10.00776;3
MAGN;32.167;23658.291;29.88904;-28.08882;-35.32310;3
ACCE;32.177;23658.287;-0.13408;2.18351;9.79707;3
ACCE;32.178;23658.297;-0.13408;2.18351;9.79707;3
GNSS;32.179;1490631322.000;40.313352;-3.483198;597.000;0.000;3.0;0.0;26;15
LIGH;32.181;23658.304;7907.0;3
GNSS;32.182;1490631322.000;40.313352;-3.483198;597.000;0.000;3.0;0.0;26;15
ACCE;32.186;23658.308;-0.07661;2.19309;9.75877;3
MAGN;32.186;23658.311;29.88904;-28.08882;-35.32310;3
LIGH;32.187;23658.312;7930.0;3
LIGH;32.191;23658.316;7930.0;3
ACCE;32.195;23658.316;-0.05746;2.21224;9.68215;3
LIGH;32.200;23658.325;7930.0;3
ACCE;32.203;23658.326;-0.02873;2.21224;9.77792;3
MAGN;32.205;23658.329;29.88904;-28.08882;-35.32310;3
LIGH;32.211;23658.335;7930.0;3
ACCE;32.213;23658.336;-0.01915;2.23140;9.72046;3
LIGH;32.221;23658.346;7930.0;3
ACCE;32.224;23658.346;-0.01915;2.21224;9.81623;3
MAGN;32.225;23658.349;29.91981;-28.40903;-35.67082;3
LIGH;32.230;23658.355;7930.0;3
ACCE;32.235;23658.356;-0.08619;2.26013;9.90242;3
LIGH;32.240;23658.365;7895.0;3
ACCE;32.244;23658.366;-0.06704;2.24097;10.03649;3
MAGN;32.244;23658.369;29.91981;-28.40903;-35.67082;3
LIGH;32.250;23658.375;7895.0;3
ACCE;32.253;23658.376;-0.09577;2.21224;10.01734;3
LIGH;32.260;23658.384;7895.0;3
ACCE;32.264;23658.386;-0.09577;2.23140;10.00776;3
MAGN;32.265;23658.389;29.91981;-28.40903;-35.67082;3
LIGH;32.270;23658.395;7895.0;3
ACCE;32.275;23658.396;-0.06704;2.26970;9.93115;3
LIGH;32.280;23658.405;7895.0;3
ACCE;32.283;23658.406;-0.03831;2.27928;9.94073;3
MAGN;32.284;23658.409;29.76877;-27.71031;-35.37664;3
SOUN;32.286;240.11;0.00733;51.28
LIGH;32.290;23658.415;7895.0;3
ACCE;32.295;23658.416;-0.02873;2.25055;9.86411;3
LIGH;32.300;23658.425;7907.0;3
ACCE;32.304;23658.426;-0.00958;2.27928;9.84496;3
MAGN;32.304;23658.429;29.76877;-27.71031;-35.37664;3
LIGH;32.310;23658.435;7907.0;3
ACCE;32.315;23658.436;-0.04788;2.28886;9.77792;3
LIGH;32.320;23658.445;7907.0;3
ACCE;32.324;23658.446;-0.06704;2.26970;9.84496;3
MAGN;32.325;23658.449;29.76877;-27.71031;-35.37664;3
LIGH;32.330;23658.455;7907.0;3
ACCE;32.336;23658.456;-0.07661;2.23140;9.78750;3
LIGH;32.340;23658.465;7907.0;3
ACCE;32.344;23658.466;-0.06704;2.24097;9.83538;3
MAGN;32.345;23658.469;29.29168;-27.26546;-35.17232;3
LIGH;32.350;23658.475;7907.0;3
ACCE;32.356;23658.476;-0.11492;2.25055;9.74919;3
LIGH;32.360;23658.485;7907.0;3
ACCE;32.364;23658.486;-0.09577;2.20267;9.79707;3
MAGN;32.365;23658.489;29.29168;-27.26546;-35.17232;3
LIGH;32.370;23658.495;7895.0;3
ACCE;32.376;23658.496;-0.08619;2.19309;9.73961;3
LIGH;32.380;23658.505;7895.0;3
ACCE;32.383;23658.506;-0.06704;2.20267;9.82580;3
MAGN;32.384;23658.509;29.29168;-27.26546;-35.17232;3
LIGH;32.390;23658.515;7895.0;3
ACCE;32.396;23658.516;-0.08619;2.18351;9.80665;3
LIGH;32.400;23658.525;7895.0;3
ACCE;32.404;23658.526;-0.09577;2.16436;9.93115;3
MAGN;32.405;23658.529;29.54550;-27.24645;-34.35326;3
LIGH;32.410;23658.535;7895.0;3
ACCE;32.413;23658.536;-0.09577;2.20267;9.94073;3
LIGH;32.420;23658.545;7895.0;3
ACCE;32.425;23658.546;-0.06704;2.21224;10.02692;3
MAGN;32.425;23658.549;29.54550;-27.24645;-34.35326;3
LIGH;32.430;23658.555;7895.0;3
ACCE;32.436;23658.556;-0.08619;2.22182;9.95988;3
LIGH;32.440;23658.565;7895.0;3
ACCE;32.444;23658.566;-0.07661;2.22182;10.05565;3
MAGN;32.445;23658.569;29.54550;-27.24645;-34.35326;3
LIGH;32.450;23658.575;7895.0;3
ACCE;32.456;23658.576;-0.08619;2.26013;9.97903;3
LIGH;32.460;23658.585;7895.0;3
ACCE;32.467;23658.587;-0.08619;2.30801;9.92157;3
MAGN;32.468;23658.592;29.78397;-26.93464;-34.64618;3
LIGH;32.471;23658.596;7895.0;3
ACCE;32.476;23658.596;-0.03831;2.29843;9.83538;3
LIGH;32.480;23658.605;7895.0;3
ACCE;32.483;23658.606;-0.03831;2.28886;9.79707;3
MAGN;32.484;23658.609;29.78397;-26.93464;-34.64618;3
LIGH;32.490;23658.615;7895.0;3
ACCE;32.496;23658.616;-0.01915;2.30801;9.84496;3
LIGH;32.500;23658.625;7895.0;3
ACCE;32.503;23658.626;-0.04788;2.29843;9.82580;3
MAGN;32.504;23658.629;29.78397;-26.93464;-34.64618;3
LIGH;32.510;23658.635;7895.0;3
ACCE;32.516;23658.636;-0.07661;2.28886;9.73961;3
LIGH;32.520;23658.645;7895.0;3
ACCE;32.524;23658.646;-0.06704;2.29843;9.79707;3
MAGN;32.525;23658.649;29.90674;-26.55707;-34.88745;3
LIGH;32.530;23658.655;7895.0;3
ACCE;32.536;23658.656;-0.06704;2.29843;9.80665;3
LIGH;32.540;23658.665;7895.0;3
ACCE;32.543;23658.666;-0.04788;2.25055;9.91199;3
MAGN;32.544;23658.669;29.90674;-26.55707;-34.88745;3
LIGH;32.550;23658.675;7895.0;3
ACCE;32.556;23658.676;-0.06704;2.26013;9.91199;3
LIGH;32.560;23658.685;7895.0;3
ACCE;32.564;23658.686;-0.09577;2.24097;9.95988;3
MAGN;32.565;23658.689;29.90674;-26.55707;-34.88745;3
LIGH;32.570;23658.695;7895.0;3
ACCE;32.573;23658.696;-0.09577;2.25055;9.95988;3
LIGH;32.580;23658.705;7895.0;3
ACCE;32.583;23658.706;-0.05746;2.25055;9.98861;3
MAGN;32.584;23658.709;29.76933;-26.88347;-34.96078;3
LIGH;32.591;23658.715;7895.0;3
ACCE;32.599;23658.716;-0.06704;2.26970;9.86411;3
LIGH;32.601;23658.725;7895.0;3
ACCE;32.604;23658.726;-0.03831;2.24097;9.88326;3
MAGN;32.605;23658.729;29.76933;-26.88347;-34.96078;3
LIGH;32.612;23658.737;7895.0;3
ACCE;32.616;23658.736;-0.04788;2.25055;9.72046;3
LIGH;32.620;23658.745;7895.0;3
ACCE;32.623;23658.746;-0.04788;2.26013;9.81623;3
MAGN;32.624;23658.749;29.76933;-26.88347;-34.96078;3
LIGH;32.630;23658.755;7895.0;3
ACCE;32.636;23658.756;-0.05746;2.26970;9.79707;3
LIGH;32.640;23658.765;7895.0;3
ACCE;32.643;23658.766;-0.06704;2.28886;9.88326;3
MAGN;32.644;23658.769;29.67706;-26.91752;-34.60147;3
LIGH;32.650;23658.775;7895.0;3
ACCE;32.656;23658.776;-0.05746;2.26970;9.87369;3
LIGH;32.660;23658.785;7895.0;3
ACCE;32.664;23658.786;-0.05746;2.24097;9.95030;3
MAGN;32.665;23658.789;29.67706;-26.91752;-34.60147;3
LIGH;32.670;23658.795;7895.0;3
ACCE;32.676;23658.796;-0.08619;2.23140;9.84496;3
LIGH;32.680;23658.805;7895.0;3
ACCE;32.683;23658.806;-0.12450;2.26970;9.85453;3
MAGN;32.684;23658.809;29.67706;-26.91752;-34.60147;3
LIGH;32.690;23658.815;7895.0;3
ACCE;32.696;23658.816;-0.11492;2.24097;9.77792;3
LIGH;32.700;23658.825;7895.0;3
ACCE;32.704;23658.826;-0.11492;2.24097;9.82580;3
MAGN;32.705;23658.829;29.82469;-27.29584;-34.57202;3
LIGH;32.710;23658.835;7895.0;3
ACCE;32.716;23658.836;-0.09577;2.24097;9.74919;3
LIGH;32.720;23658.845;7895.0;3
ACCE;32.724;23658.846;-0.09577;2.22182;9.81623;3
MAGN;32.725;23658.849;29.82469;-27.29584;-34.57202;3
SOUN;32.727;255.66;0.00780;51.82
LIGH;32.730;23658.855;7895.0;3
ACCE;32.733;23658.856;-0.10534;2.26013;9.81623;3
LIGH;32.740;23658.865;7872.0;3
ACCE;32.743;23658.866;-0.11492;2.26013;9.92157;3
MAGN;32.744;23658.869;29.82469;-27.29584;-34.57202;3
LIGH;32.750;23658.875;7872.0;3
ACCE;32.756;23658.876;-0.10534;2.26970;9.90242;3
LIGH;32.760;23658.885;7872.0;3
ACCE;32.764;23658.886;-0.10534;2.24097;9.94073;3
MAGN;32.765;23658.889;29.29665;-27.32810;-34.19910;3
LIGH;32.770;23658.895;7872.0;3
ACCE;32.776;23658.896;-0.11492;2.26970;9.82580;3
LIGH;32.780;23658.905;7872.0;3
ACCE;32.783;23658.906;-0.10534;2.28886;9.88326;3
MAGN;32.784;23658.909;29.29665;-27.32810;-34.19910;3
LIGH;32.790;23658.915;7872.0;3
ACCE;32.793;23658.916;-0.08619;2.27928;9.81623;3
LIGH;32.800;23658.925;7883.0;3
ACCE;32.806;23658.926;-0.04788;2.28886;9.81623;3
MAGN;32.807;23658.932;29.29665;-27.32810;-34.19910;3
LIGH;32.810;23658.935;7883.0;3
ACCE;32.813;23658.936;-0.03831;2.29843;9.75877;3
LIGH;32.820;23658.945;7883.0;3
ACCE;32.827;23658.946;-0.09577;2.28886;9.91199;3
MAGN;32.828;23658.952;29.20801;-27.65320;-34.88970;3
LIGH;32.831;23658.955;7883.0;3
ACCE;32.833;23658.956;-0.09577;2.28886;9.91199;3
LIGH;32.840;23658.965;7883.0;3
ACCE;32.847;23658.966;-0.10534;2.25055;9.98861;3
MAGN;32.847;23658.972;29.20801;-27.65320;-34.88970;3
LIGH;32.850;23658.975;7883.0;3
ACCE;32.853;23658.976;-0.13408;2.30801;9.96946;3
LIGH;32.860;23658.985;7849.0;3
ACCE;32.867;23658.986;-0.03831;2.31759;9.95030;3
MAGN;32.867;23658.992;29.20801;-27.65320;-34.88970;3
LIGH;32.870;23658.995;7849.0;3
ACCE;32.873;23658.996;-0.03831;2.31759;9.95030;3
LIGH;32.880;23659.005;7849.0;3
ACCE;32.886;23659.006;0.00958;2.30801;9.89284;3
MAGN;32.887;23659.012;29.34108;-28.22967;-34.37389;3
LIGH;32.890;23659.015;7849.0;3
ACCE;32.893;23659.016;0.03831;2.28886;9.80665;3
LIGH;32.900;23659.025;7849.0;3
ACCE;32.903;23659.026;0.00958;2.31759;9.85453;3
MAGN;32.905;23659.029;29.34108;-28.22967;-34.37389;3
LIGH;32.910;23659.035;7849.0;3
ACCE;32.913;23659.036;-0.02873;2.29843;9.87369;3
LIGH;32.920;23659.045;7860.0;3
ACCE;32.926;23659.046;-0.05746;2.28886;9.86411;3
MAGN;32.927;23659.052;29.34108;-28.22967;-34.37389;3
LIGH;32.930;23659.055;7860.0;3
ACCE;32.933;23659.056;-0.06704;2.26970;9.76834;3
LIGH;32.940;23659.065;7860.0;3
ACCE;32.947;23659.066;-0.07661;2.26970;9.80665;3
MAGN;32.948;23659.072;29.47601;-28.02155;-34.24916;3
LIGH;32.950;23659.075;7860.0;3
ACCE;32.953;23659.076;-0.09577;2.26970;9.70131;3
LIGH;32.960;23659.085;7860.0;3
ACCE;32.967;23659.086;-0.10534;2.30801;9.77792;3
MAGN;32.968;23659.092;29.47601;-28.02155;-34.24916;3
LIGH;32.970;23659.095;7860.0;3
ACCE;32.973;23659.096;-0.10534;2.26970;9.74919;3
LIGH;32.980;23659.105;7849.0;3
ACCE;32.986;23659.106;-0.09577;2.24097;9.73004;3
MAGN;32.987;23659.112;29.47601;-28.02155;-34.24916;3
LIGH;32.990;23659.115;7849.0;3
ACCE;32.993;23659.116;-0.11492;2.24097;9.78750;3
LIGH;33.000;23659.125;7849.0;3
ACCE;33.007;23659.126;-0.09577;2.24097;9.88326;3
MAGN;33.008;23659.132;30.45832;-27.99456;-34.26359;3
LIGH;33.010;23659.135;7849.0;3
ACCE;33.013;23659.136;-0.11492;2.26013;9.91199;3
LIGH;33.020;23659.145;7849.0;3
ACCE;33.027;23659.146;-0.06704;2.25055;9.97903;3
MAGN;33.028;23659.152;30.45832;-27.99456;-34.26359;3
LIGH;33.031;23659.155;7849.0;3
ACCE;33.033;23659.156;-0.08619;2.23140;9.89284;3
LIGH;33.040;23659.165;7849.0;3
ACCE;33.048;23659.166;-0.05746;2.27928;9.96946;3
MAGN;33.049;23659.172;30.45832;-27.99456;-34.26359;3
ACCE;33.058;23659.181;-0.05746;2.27928;9.87369;3
LIGH;33.059;23659.183;7849.0;3
LIGH;33.062;23659.186;7849.0;3
ACCE;33.064;23659.186;-0.06704;2.27928;9.97903;3
MAGN;33.065;23659.189;30.12491;-28.13901;-34.95422;3
LIGH;33.070;23659.195;7849.0;3
ACCE;33.073;23659.196;-0.04788;2.30801;9.88326;3
LIGH;33.080;23659.205;7849.0;3
ACCE;33.087;23659.206;-0.01915;2.30801;9.91199;3
MAGN;33.087;23659.212;30.12491;-28.13901;-34.95422;3
LIGH;33.090;23659.215;7849.0;3
ACCE;33.093;23659.216;0.01915;2.31759;9.80665;3
LIGH;33.101;23659.225;7849.0;3
ACCE;33.107;23659.226;0.01915;2.29843;9.79707;3
MAGN;33.107;23659.232;30.12491;-28.13901;-34.95422;3
LIGH;33.110;23659.235;7837.0;3
ACCE;33.113;23659.236;0.01915;2.30801;9.73961;3
LIGH;33.120;23659.245;7837.0;3
ACCE;33.127;23659.246;0.03831;2.33674;9.82580;3
MAGN;33.128;23659.252;30.23028;-27.89184;-34.83945;3
LIGH;33.130;23659.255;7837.0;3
ACCE;33.133;23659.256;0.02873;2.33674;9.93115;3
GNSS;33.140;1490631323.000;40.313353;-3.483197;597.000;0.000;3.0;0.0;26;15
GNSS;33.147;1490631323.000;40.313353;-3.483197;597.000;0.000;3.0;0.0;26;15
ACCE;33.151;23659.267;-0.02873;2.31759;9.96946;3
MAGN;33.153;23659.274;30.23028;-27.89184;-34.83945;3
LIGH;33.156;23659.275;7837.0;3
ACCE;33.159;23659.278;-0.02873;2.28886;9.90242;3
LIGH;33.160;23659.282;7837.0;3
LIGH;33.162;23659.286;7837.0;3
ACCE;33.168;23659.287;-0.03831;2.29843;9.79707;3
MAGN;33.169;23659.292;30.23028;-27.89184;-34.83945;3
SOUN;33.170;198.89;0.00607;49.64
LIGH;33.174;23659.296;7849.0;3
ACCE;33.175;23659.296;-0.03831;2.29843;9.79707;3
LIGH;33.181;23659.305;7849.0;3
ACCE;33.185;23659.306;-0.04788;2.28886;9.81623;3
MAGN;33.188;23659.312;30.51218;-28.21198;-35.24333;3
ACCE;33.195;23659.317;-0.05746;2.29843;9.75877;3
LIGH;33.196;23659.320;7849.0;3
LIGH;33.202;23659.326;7849.0;3
ACCE;33.207;23659.326;-0.05746;2.28886;9.83538;3
MAGN;33.209;23659.333;30.51218;-28.21198;-35.24333;3
LIGH;33.211;23659.336;7849.0;3
ACCE;33.213;23659.336;-0.06704;2.30801;9.89284;3
LIGH;33.220;23659.345;7849.0;3
ACCE;33.223;23659.346;-0.10534;2.28886;9.89284;3
MAGN;33.224;23659.349;30.51218;-28.21198;-35.24333;3
LIGH;33.230;23659.355;7837.0;3
ACCE;33.233;23659.356;-0.06704;2.27928;9.88326;3
LIGH;33.240;23659.365;7837.0;3
ACCE;33.246;23659.366;-0.05746;2.27928;9.86411;3
MAGN;33.247;23659.372;30.67289;-27.75184;-35.15884;3
LIGH;33.250;23659.375;7837.0;3
ACCE;33.253;23659.376;-0.04788;2.30801;9.79707;3
LIGH;33.260;23659.385;7837.0;3
ACCE;33.267;23659.386;-0.02873;2.29843;9.85453;3
MAGN;33.268;23659.391;30.67289;-27.75184;-35.15884;3
LIGH;33.270;23659.395;7837.0;3
ACCE;33.273;23659.396;-0.01915;2.26970;9.83538;3
LIGH;33.280;23659.405;7837.0;3
ACCE;33.287;23659.406;-0.02873;2.32716;9.92157;3
MAGN;33.288;23659.411;30.67289;-27.75184;-35.15884;3
LIGH;33.290;23659.415;7849.0;3
ACCE;33.293;23659.416;-0.02873;2.32716;9.92157;3
LIGH;33.300;23659.425;7849.0;3
ACCE;33.307;23659.426;-0.08619;2.30801;9.94073;3
MAGN;33.308;23659.431;29.78676;-27.69015;-34.83584;3
LIGH;33.310;23659.435;7849.0;3
ACCE;33.313;23659.436;-0.05746;2.27928;9.88326;3
LIGH;33.320;23659.445;7849.0;3
ACCE;33.326;23659.446;-0.05746;2.26013;9.84496;3
MAGN;33.327;23659.452;29.78676;-27.69015;-34.83584;3
LIGH;33.330;23659.455;7849.0;3
ACCE;33.333;23659.456;-0.04788;2.27928;9.87369;3
LIGH;33.340;23659.465;7849.0;3
ACCE;33.346;23659.466;0.00958;2.26013;9.82580;3
MAGN;33.347;23659.472;29.78676;-27.69015;-34.83584;3
LIGH;33.350;23659.475;7849.0;3
ACCE;33.353;23659.476;0.00958;2.26013;9.73004;3
LIGH;33.360;23659.485;7837.0;3
ACCE;33.367;23659.486;0.00958;2.27928;9.76834;3
MAGN;33.367;23659.491;29.81823;-28.02594;-34.88880;3
LIGH;33.370;23659.495;7837.0;3
ACCE;33.373;23659.496;-0.00958;2.28886;9.70131;3
LIGH;33.380;23659.505;7837.0;3
ACCE;33.383;23659.506;-0.02873;2.29843;9.78750;3
MAGN;33.384;23659.509;29.81823;-28.02594;-34.88880;3
LIGH;33.390;23659.515;7837.0;3
ACCE;33.393;23659.516;-0.03831;2.27928;9.75877;3
LIGH;33.400;23659.525;7837.0;3
ACCE;33.407;23659.526;-0.04788;2.26013;9.82580;3
MAGN;33.408;23659.532;29.81823;-28.02594;-34.88880;3
LIGH;33.410;23659.535;7837.0;3
ACCE;33.413;23659.536;-0.05746;2.24097;9.77792;3
LIGH;33.420;23659.545;7826.0;3
ACCE;33.423;23659.546;-0.06704;2.23140;9.87369;3
MAGN;33.424;23659.549;29.90800;-28.23235;-34.70641;3
LIGH;33.430;23659.555;7826.0;3
ACCE;33.436;23659.556;-0.04788;2.26013;9.88326;3
LIGH;33.440;23659.565;7826.0;3
ACCE;33.443;23659.566;-0.04788;2.31759;9.89284;3
MAGN;33.444;23659.569;29.90800;-28.23235;-34.70641;3
LIGH;33.450;23659.575;7826.0;3
ACCE;33.456;23659.576;-0.02873;2.31759;9.81623;3
LIGH;33.460;23659.585;7826.0;3
ACCE;33.464;23659.586;-0.01915;2.29843;9.88326;3
MAGN;33.465;23659.589;29.90800;-28.23235;-34.70641;3
LIGH;33.470;23659.595;7826.0;3
ACCE;33.476;23659.596;-0.02873;2.32716;9.79707;3
LIGH;33.480;23659.605;7826.0;3
ACCE;33.483;23659.606;-0.02873;2.31759;9.80665;3
MAGN;33.484;23659.609;29.57534;-27.60933;-34.83274;3
LIGH;33.490;23659.615;7826.0;3
ACCE;33.496;23659.616;-0.03831;2.35589;9.76834;3
LIGH;33.500;23659.625;7826.0;3
ACCE;33.503;23659.626;-0.00958;2.35589;9.90242;3
MAGN;33.504;23659.629;29.57534;-27.60933;-34.83274;3
LIGH;33.510;23659.635;7826.0;3
ACCE;33.516;23659.636;-0.00958;2.33674;9.90242;3
LIGH;33.520;23659.645;7826.0;3
ACCE;33.523;23659.646;0.01915;2.31759;9.94073;3
MAGN;33.524;23659.649;29.57534;-27.60933;-34.83274;3
LIGH;33.530;23659.655;7826.0;3
ACCE;33.536;23659.656;-0.04788;2.32716;9.90242;3
LIGH;33.540;23659.665;7849.0;3
ACCE;33.543;23659.666;-0.06704;2.30801;9.98861;3
MAGN;33.544;23659.669;29.75256;-27.36301;-34.92313;3
LIGH;33.550;23659.675;7849.0;3
ACCE;33.553;23659.676;-0.07661;2.30801;9.95030;3
LIGH;33.560;23659.685;7849.0;3
ACCE;33.564;23659.686;-0.00958;2.33674;9.97903;3
MAGN;33.565;23659.689;29.75256;-27.36301;-34.92313;3
LIGH;33.570;23659.695;7849.0;3
ACCE;33.576;23659.696;-0.00958;2.31759;9.94073;3
LIGH;33.580;23659.705;7849.0;3
ACCE;33.583;23659.706;-0.00958;2.28886;10.03649;3
MAGN;33.584;23659.709;29.75256;-27.36301;-34.92313;3
LIGH;33.590;23659.715;7849.0;3
ACCE;33.596;23659.716;-0.05746;2.29843;9.95988;3
LIGH;33.600;23659.725;7826.0;3
ACCE;33.603;23659.726;-0.07661;2.30801;9.94073;3
MAGN;33.604;23659.729;29.88551;-27.84106;-34.96726;3
LIGH;33.610;23659.735;7826.0;3
ACCE;33.616;23659.737;-0.08619;2.28886;9.85453;3
LIGH;33.620;23659.745;7826.0;3
ACCE;33.623;23659.746;-0.06704;2.28886;9.87369;3
MAGN;33.624;23659.749;29.88551;-27.84106;-34.96726;3
LIGH;33.630;23659.755;7826.0;3
ACCE;33.636;23659.756;-0.05746;2.27928;9.82580;3
LIGH;33.640;23659.765;7826.0;3
ACCE;33.643;23659.766;-0.04788;2.26013;9.84496;3
MAGN;33.644;23659.769;29.88551;-27.84106;-34.96726;3
LIGH;33.650;23659.775;7826.0;3
ACCE;33.656;23659.776;-0.03831;2.29843;9.76834;3
LIGH;33.660;23659.785;7826.0;3
ACCE;33.664;23659.786;-0.02873;2.29843;9.84496;3
MAGN;33.665;23659.789;29.56710;-27.61960;-34.98651;3
LIGH;33.670;23659.795;7826.0;3
ACCE;33.676;23659.796;-0.01915;2.32716;9.80665;3
LIGH;33.680;23659.805;7826.0;3
ACCE;33.683;23659.806;-0.03831;2.29843;9.81623;3
MAGN;33.684;23659.809;29.56710;-27.61960;-34.98651;3
LIGH;33.690;23659.815;7826.0;3
ACCE;33.696;23659.816;-0.06704;2.29843;9.72046;3
LIGH;33.700;23659.825;7826.0;3
ACCE;33.704;23659.826;-0.08619;2.26970;9.74919;3
MAGN;33.705;23659.829;29.56710;-27.61960;-34.98651;3
LIGH;33.710;23659.835;7826.0;3
ACCE;33.713;23659.836;-0.07661;2.27928;9.75877;3
SOUN;33.719;211.40;0.00645;50.17
LIGH;33.721;23659.845;7826.0;3
ACCE;33.723;23659.846;-0.03831;2.27928;9.81623;3
MAGN;33.724;23659.849;29.36542;-27.44847;-34.99453;3
LIGH;33.730;23659.855;7837.0;3
ACCE;33.736;23659.856;-0.01915;2.25055;9.79707;3
LIGH;33.740;23659.865;7837.0;3
ACCE;33.744;23659.866;-0.02873;2.30801;9.84496;3
MAGN;33.745;23659.869;29.36542;-27.44847;-34.99453;3
LIGH;33.750;23659.875;7837.0;3
ACCE;33.756;23659.876;-0.02873;2.27928;9.84496;3
LIGH;33.760;23659.885;7837.0;3
ACCE;33.764;23659.886;-0.03831;2.26013;9.86411;3
MAGN;33.765;23659.889;29.36542;-27.44847;-34.99453;3
LIGH;33.770;23659.895;7837.0;3
ACCE;33.776;23659.896;-0.04788;2.26013;9.82580;3
LIGH;33.780;23659.905;7837.0;3
ACCE;33.783;23659.906;-0.07661;2.26970;9.86411;3
MAGN;33.784;23659.909;29.84589;-27.31552;-34.99780;3
LIGH;33.790;23659.915;7826.0;3
ACCE;33.796;23659.916;-0.08619;2.23140;9.79707;3
LIGH;33.800;23659.925;7826.0;3
ACCE;33.803;23659.926;-0.07661;2.28886;9.84496;3
MAGN;33.804;23659.929;29.84589;-27.31552;-34.99780;3
LIGH;33.810;23659.935;7826.0;3
ACCE;33.816;23659.936;-0.07661;2.27928;9.77792;3
LIGH;33.820;23659.945;7826.0;3
ACCE;33.823;23659.946;-0.07661;2.28886;9.79707;3
MAGN;33.824;23659.949;29.84589;-27.31552;-34.99780;3
LIGH;33.830;23659.955;7826.0;3
ACCE;33.836;23659.956;-0.08619;2.28886;9.71088;3
LIGH;33.840;23659.965;7826.0;3
ACCE;33.843;23659.966;-0.10534;2.26970;9.79707;3
MAGN;33.844;23659.969;29.38230;-27.29743;-34.99911;3
LIGH;33.850;23659.975;7826.0;3
ACCE;33.856;23659.976;-0.09577;2.26013;9.73004;3
LIGH;33.860;23659.985;7826.0;3
ACCE;33.864;23659.986;-0.10534;2.31759;9.80665;3
MAGN;33.865;23659.989;29.38230;-27.29743;-34.99911;3
LIGH;33.870;23659.995;7826.0;3
ACCE;33.873;23659.996;-0.09577;2.30801;9.78750;3
LIGH;33.880;23660.005;7826.0;3
ACCE;33.883;23660.006;-0.06704;2.28886;9.93115;3
MAGN;33.884;23660.009;29.38230;-27.29743;-34.99911;3
LIGH;33.890;23660.015;7826.0;3
ACCE;33.896;23660.016;-0.04788;2.26013;9.91199;3
LIGH;33.900;23660.025;7826.0;3
ACCE;33.903;23660.026;-0.07661;2.24097;9.96946;3
MAGN;33.904;23660.029;29.97771;-27.10522;-34.80765;3
LIGH;33.910;23660.035;7849.0;3
ACCE;33.916;23660.036;-0.11492;2.25055;9.97903;3
LIGH;33.920;23660.045;7849.0;3
ACCE;33.923;23660.046;-0.10534;2.25055;10.05565;3
MAGN;33.924;23660.049;29.97771;-27.10522;-34.80765;3
LIGH;33.930;23660.055;7849.0;3
ACCE;33.937;23660.056;-0.11492;2.28886;9.96946;3
LIGH;33.941;23660.065;7849.0;3
ACCE;33.944;23660.066;-0.06704;2.29843;9.93115;3
MAGN;33.945;23660.069;29.97771;-27.10522;-34.80765;3
LIGH;33.950;23660.075;7849.0;3
ACCE;33.956;23660.076;-0.03831;2.29843;9.75877;3
LIGH;33.960;23660.085;7849.0;3
ACCE;33.964;23660.086;-0.01915;2.33674;9.82580;3
MAGN;33.965;23660.089;30.42004;-27.32734;-34.88466;3
LIGH;33.970;23660.095;7849.0;3
ACCE;33.976;23660.096;-0.01915;2.36547;9.73004;3
LIGH;33.980;23660.105;7849.0;3
ACCE;33.984;23660.106;0.02873;2.32716;9.73961;3
MAGN;33.985;23660.109;30.42004;-27.32734;-34.88466;3
LIGH;33.990;23660.115;7849.0;3
ACCE;33.996;23660.116;0.00958;2.29843;9.68215;3
LIGH;34.000;23660.125;7849.0;3
ACCE;34.003;23660.126;-0.00958;2.26970;9.75877;3
MAGN;34.004;23660.129;30.42004;-27.32734;-34.88466;3
LIGH;34.010;23660.135;7849.0;3
ACCE;34.016;23660.136;-0.03831;2.26013;9.73004;3
LIGH;34.020;23660.145;7849.0;3
ACCE;34.023;23660.146;-0.05746;2.20267;9.84496;3
MAGN;34.024;23660.149;29.72581;-27.09199;-35.71418;3
LIGH;34.031;23660.156;7826.0;3
ACCE;34.033;23660.156;-0.07661;2.21224;9.83538;3
LIGH;34.040;23660.165;7826.0;3
ACCE;34.043;23660.166;-0.08619;2.19309;9.98861;3
MAGN;34.044;23660.169;29.72581;-27.09199;-35.71418;3
ACCE;34.058;23660.180;-0.09577;2.19309;9.94073;3
LIGH;34.059;23660.184;7826.0;3
ACCE;34.065;23660.186;-0.08619;2.21224;9.96946;3
LIGH;34.066;23660.190;7826.0;3
MAGN;34.066;23660.191;29.72581;-27.09199;-35.71418;3
LIGH;34.070;23660.195;7826.0;3
ACCE;34.073;23660.196;-0.08619;2.21224;9.85453;3
LIGH;34.080;23660.205;7826.0;3
ACCE;34.086;23660.206;-0.07661;2.22182;9.86411;3
MAGN;34.087;23660.212;29.80188;-26.98101;-35.43774;3
LIGH;34.090;23660.215;7826.0;3
ACCE;34.093;23660.216;-0.03831;2.24097;9.89284;3
LIGH;34.100;23660.225;7826.0;3
ACCE;34.107;23660.226;0.00958;2.30801;9.79707;3
MAGN;34.108;23660.232;29.80188;-26.98101;-35.43774;3
LIGH;34.110;23660.235;7826.0;3
ACCE;34.113;23660.236;0.00958;2.28886;9.73004;3
LIGH;34.120;23660.245;7826.0;3
ACCE;34.127;23660.246;-0.02873;2.33674;9.81623;3
MAGN;34.127;23660.252;29.80188;-26.98101;-35.43774;3
LIGH;34.130;23660.255;7826.0;3
ACCE;34.136;23660.256;-0.02873;2.33674;9.81623;3
GNSS;34.144;1490631324.000;40.313352;-3.483197;597.000;0.000;3.0;0.0;26;14
ACCE;34.152;23660.266;-0.02873;2.34632;9.87369;3
GNSS;34.153;1490631324.000;40.313352;-3.483197;597.000;0.000;3.0;0.0;26;14
LIGH;34.156;23660.278;7826.0;3
MAGN;34.158;23660.278;29.51907;-27.26925;-35.54151;3
ACCE;34.159;23660.277;-0.02873;2.35589;9.88326;3
LIGH;34.161;23660.286;7826.0;3
ACCE;34.165;23660.287;-0.03831;2.32716;9.84496;3
LIGH;34.168;23660.292;7826.0;3
LIGH;34.171;23660.296;7826.0;3
ACCE;34.174;23660.296;-0.05746;2.31759;9.95030;3
MAGN;34.175;23660.300;29.51907;-27.26925;-35.54151;3
LIGH;34.181;23660.306;7826.0;3
ACCE;34.183;23660.306;-0.06704;2.33674;9.93115;3
LIGH;34.192;23660.316;7826.0;3
ACCE;34.198;23660.316;-0.03831;2.27928;10.07480;3
MAGN;34.200;23660.322;29.51907;-27.26925;-35.54151;3
LIGH;34.204;23660.327;7826.0;3
ACCE;34.206;23660.326;-0.03831;2.27928;10.07480;3
LIGH;34.211;23660.335;7826.0;3
ACCE;34.215;23660.336;-0.03831;2.33674;10.09395;3
MAGN;34.220;23660.340;30.68729;-28.31507;-35.43389;3
LIGH;34.222;23660.346;7849.0;3
ACCE;34.228;23660.347;-0.01915;2.35589;10.04607;3
LIGH;34.231;23660.356;7849.0;3
ACCE;34.234;23660.356;-0.02873;2.34632;10.03649;3
MAGN;34.235;23660.359;30.68729;-28.31507;-35.43389;3
LIGH;34.240;23660.365;7849.0;3
ACCE;34.245;23660.366;-0.02873;2.32716;9.95988;3
LIGH;34.250;23660.375;7849.0;3
ACCE;34.253;23660.376;-0.02873;2.31759;9.87369;3
MAGN;34.254;23660.379;30.68729;-28.31507;-35.43389;3
LIGH;34.260;23660.385;7849.0;3
ACCE;34.265;23660.386;-0.02873;2.32716;9.77792;3
LIGH;34.270;23660.395;7849.0;3
SOUN;34.270;210.49;0.00642;50.14
ACCE;34.274;23660.397;0.00958;2.29843;9.84496;3
MAGN;34.275;23660.399;30.83485;-28.53550;-35.74501;3
LIGH;34.280;23660.405;7860.0;3
ACCE;34.285;23660.406;0.01915;2.31759;9.83538;3
LIGH;34.290;23660.415;7860.0;3
ACCE;34.294;23660.416;-0.00958;2.31759;9.88326;3
MAGN;34.294;23660.419;30.83485;-28.53550;-35.74501;3
LIGH;34.300;23660.425;7860.0;3
ACCE;34.305;23660.426;-0.00958;2.25055;9.79707;3
LIGH;34.310;23660.434;7860.0;3
ACCE;34.313;23660.436;-0.00958;2.22182;9.82580;3
MAGN;34.314;23660.439;30.83485;-28.53550;-35.74501;3
LIGH;34.320;23660.444;7860.0;3
ACCE;34.325;23660.446;-0.01915;2.22182;9.80665;3
LIGH;34.330;23660.454;7860.0;3
ACCE;34.333;23660.456;-0.00958;2.22182;9.77792;3
MAGN;34.334;23660.459;30.30193;-28.24810;-36.13230;3
LIGH;34.340;23660.464;7849.0;3
ACCE;34.345;23660.466;-0.02873;2.16436;9.68215;3
LIGH;34.350;23660.474;7849.0;3
ACCE;34.354;23660.476;-0.03831;2.20267;9.68215;3
MAGN;34.354;23660.479;30.30193;-28.24810;-36.13230;3
LIGH;34.360;23660.484;7849.0;3
ACCE;34.363;23660.486;-0.02873;2.17394;9.59596;3
LIGH;34.370;23660.494;7849.0;3
ACCE;34.374;23660.496;-0.03831;2.12605;9.66300;3
MAGN;34.375;23660.499;30.30193;-28.24810;-36.13230;3
LIGH;34.380;23660.505;7849.0;3
ACCE;34.386;23660.506;-0.07661;2.12605;9.61511;3
LIGH;34.390;23660.515;7849.0;3
ACCE;34.393;23660.516;-0.08619;2.12605;9.67257;3
MAGN;34.394;23660.519;30.11437;-27.96202;-35.23578;3
LIGH;34.400;23660.525;7849.0;3
ACCE;34.406;23660.526;-0.11492;2.09732;9.70131;3
LIGH;34.410;23660.535;7849.0;3
ACCE;34.413;23660.536;-0.11492;2.10690;9.80665;3
MAGN;34.414;23660.539;30.11437;-27.96202;-35.23578;3
LIGH;34.420;23660.545;7849.0;3
ACCE;34.426;23660.546;-0.07661;2.11647;9.78750;3
LIGH;34.431;23660.555;7849.0;3
ACCE;34.434;23660.556;-0.00958;2.17394;9.93115;3
MAGN;34.435;23660.559;30.11437;-27.96202;-35.23578;3
LIGH;34.440;23660.565;7849.0;3
ACCE;34.446;23660.566;0.01915;2.22182;9.89284;3
LIGH;34.450;23660.575;7849.0;3
ACCE;34.454;23660.576;0.04788;2.28886;9.95988;3
MAGN;34.455;23660.579;29.46847;-27.76536;-35.38688;3
LIGH;34.460;23660.585;7849.0;3
ACCE;34.466;23660.587;0.05746;2.28886;9.90242;3
LIGH;34.470;23660.595;7849.0;3
ACCE;34.473;23660.596;0.00958;2.29843;9.89284;3
MAGN;34.474;23660.599;29.46847;-27.76536;-35.38688;3
LIGH;34.480;23660.605;7849.0;3
ACCE;34.486;23660.606;0.01915;2.33674;9.85453;3
LIGH;34.490;23660.615;7849.0;3
ACCE;34.494;23660.616;0.00958;2.33674;9.93115;3
MAGN;34.495;23660.619;29.46847;-27.76536;-35.38688;3
LIGH;34.500;23660.625;7849.0;3
ACCE;34.506;23660.626;-0.02873;2.36547;9.93115;3
LIGH;34.510;23660.635;7849.0;3
ACCE;34.514;23660.636;-0.06704;2.33674;10.02692;3
MAGN;34.515;23660.639;29.47993;-27.33426;-35.21327;3
LIGH;34.520;23660.645;7849.0;3
ACCE;34.523;23660.646;-0.03831;2.33674;9.98861;3
LIGH;34.530;23660.655;7872.0;3
ACCE;34.533;23660.656;-0.04788;2.33674;10.10353;3
MAGN;34.534;23660.659;29.47993;-27.33426;-35.21327;3
LIGH;34.540;23660.665;7872.0;3
ACCE;34.546;23660.666;-0.02873;2.30801;10.06522;3
LIGH;34.550;23660.675;7872.0;3
ACCE;34.554;23660.676;-0.00958;2.29843;10.06522;3
MAGN;34.555;23660.679;29.47993;-27.33426;-35.21327;3
LIGH;34.560;23660.685;7872.0;3
ACCE;34.566;23660.686;0.01915;2.31759;9.97903;3
LIGH;34.570;23660.695;7872.0;3
ACCE;34.573;23660.696;0.00958;2.29843;10.01734;3
MAGN;34.574;23660.699;29.73048;-27.42733;-35.28901;3
LIGH;34.580;23660.705;7872.0;3
ACCE;34.586;23660.706;0.01915;2.29843;9.95030;3
LIGH;34.590;23660.715;7895.0;3
ACCE;34.593;23660.716;-0.02873;2.26970;9.97903;3
MAGN;34.594;23660.719;29.73048;-27.42733;-35.28901;3
LIGH;34.600;23660.725;7895.0;3
ACCE;34.606;23660.726;-0.06704;2.26013;9.92157;3
LIGH;34.610;23660.735;7895.0;3
ACCE;34.613;23660.736;-0.03831;2.25055;9.99819;3
MAGN;34.614;23660.739;29.73048;-27.42733;-35.28901;3
LIGH;34.621;23660.745;7895.0;3
ACCE;34.626;23660.746;-0.04788;2.22182;9.92157;3
LIGH;34.630;23660.755;7895.0;3
ACCE;34.633;23660.756;-0.04788;2.19309;9.89284;3
MAGN;34.634;23660.759;29.87990;-27.18166;-34.62835;3
LIGH;34.640;23660.765;7895.0;3
ACCE;34.646;23660.766;0.01915;2.20267;9.76834;3
LIGH;34.650;23660.775;7895.0;3
ACCE;34.653;23660.776;0.04788;2.20267;9.82580;3
MAGN;34.654;23660.779;29.87990;-27.18166;-34.62835;3
LIGH;34.660;23660.785;7895.0;3
ACCE;34.666;23660.786;0.04788;2.20267;9.78750;3
LIGH;34.671;23660.795;7895.0;3
ACCE;34.674;23660.796;0.00958;2.17394;9.77792;3
MAGN;34.675;23660.799;29.87990;-27.18166;-34.62835;3
LIGH;34.680;23660.805;7895.0;3
ACCE;34.683;23660.806;0.00958;2.14520;9.70131;3
LIGH;34.690;23660.815;7895.0;3
ACCE;34.694;23660.816;-0.02873;2.10690;9.68215;3
MAGN;34.695;23660.819;29.94950;-27.17081;-34.94589;3
LIGH;34.700;23660.825;7895.0;3
ACCE;34.703;23660.826;-0.02873;2.09732;9.68215;3
LIGH;34.710;23660.835;7872.0;3
SOUN;34.711;173.97;0.00531;48.48
ACCE;34.716;23660.836;0.00958;2.07817;9.67257;3
MAGN;34.717;23660.842;29.94950;-27.17081;-34.94589;3
LIGH;34.720;23660.845;7872.0;3
ACCE;34.723;23660.846;0.02873;2.08774;9.55765;3
LIGH;34.730;23660.855;7872.0;3
ACCE;34.737;23660.856;0.03831;2.12605;9.64384;3
MAGN;34.737;23660.861;29.94950;-27.17081;-34.94589;3
LIGH;34.740;23660.865;7872.0;3
ACCE;34.743;23660.866;0.00958;2.12605;9.61511;3
LIGH;34.750;23660.875;7872.0;3
ACCE;34.757;23660.876;-0.00958;2.11647;9.71088;3
MAGN;34.757;23660.881;30.17131;-27.75995;-34.99726;3
LIGH;34.760;23660.885;7872.0;3
ACCE;34.763;23660.886;-0.02873;2.13563;9.69173;3
LIGH;34.770;23660.895;7872.0;3
ACCE;34.776;23660.896;-0.03831;2.08774;9.73004;3
MAGN;34.777;23660.902;30.17131;-27.75995;-34.99726;3
LIGH;34.780;23660.905;7860.0;3
ACCE;34.783;23660.906;-0.03831;2.09732;9.86411;3
LIGH;34.790;23660.915;7860.0;3
ACCE;34.797;23660.916;-0.05746;2.11647;10.02692;3
MAGN;34.797;23660.921;30.17131;-27.75995;-34.99726;3
LIGH;34.800;23660.925;7860.0;3
ACCE;34.803;23660.926;-0.06704;2.14520;10.07480;3
LIGH;34.810;23660.935;7860.0;3
ACCE;34.817;23660.936;-0.06704;2.11647;10.13226;3
MAGN;34.818;23660.941;29.91483;-28.11431;-34.95469;3
LIGH;34.820;23660.945;7860.0;3
ACCE;34.823;23660.946;-0.03831;2.12605;10.05565;3
LIGH;34.830;23660.955;7860.0;3
ACCE;34.836;23660.956;-0.03831;2.15478;10.07480;3
MAGN;34.837;23660.962;29.91483;-28.11431;-34.95469;3
LIGH;34.840;23660.965;7872.0;3
ACCE;34.843;23660.966;0.01915;2.23140;10.00776;3
LIGH;34.850;23660.975;7872.0;3
ACCE;34.854;23660.976;0.09577;2.25055;10.03649;3
MAGN;34.855;23660.979;29.91483;-28.11431;-34.95469;3
LIGH;34.860;23660.985;7872.0;3
ACCE;34.863;23660.986;0.12450;2.26970;9.95988;3
LIGH;34.870;23660.995;7872.0;3
ACCE;34.877;23660.996;0.12450;2.27928;10.00776;3
MAGN;34.878;23661.002;29.55119;-27.75179;-34.78103;3
LIGH;34.881;23661.005;7872.0;3
ACCE;34.883;23661.006;0.10534;2.29843;9.97903;3
LIGH;34.890;23661.015;7872.0;3
ACCE;34.897;23661.016;0.09577;2.32716;10.05565;3
MAGN;34.897;23661.021;29.55119;-27.75179;-34.78103;3
LIGH;34.900;23661.025;7895.0;3
ACCE;34.903;23661.026;0.09577;2.32716;9.96946;3
LIGH;34.910;23661.035;7895.0;3
ACCE;34.917;23661.036;0.08619;2.31759;9.99819;3
MAGN;34.917;23661.042;29.55119;-27.75179;-34.78103;3
LIGH;34.920;23661.045;7895.0;3
ACCE;34.923;23661.046;0.08619;2.28886;9.96946;3
LIGH;34.930;23661.055;7895.0;3
ACCE;34.937;23661.056;0.10534;2.23140;9.99819;3
MAGN;34.937;23661.061;29.73753;-28.03393;-35.06425;3
LIGH;34.940;23661.065;7895.0;3
ACCE;34.943;23661.066;0.06704;2.22182;9.94073;3
LIGH;34.950;23661.075;7895.0;3
ACCE;34.956;23661.076;0.00958;2.19309;10.01734;3
MAGN;34.957;23661.081;29.73753;-28.03393;-35.06425;3
LIGH;34.960;23661.085;7895.0;3
ACCE;34.963;23661.086;0.00958;2.19309;10.01734;3
LIGH;34.970;23661.095;7895.0;3
ACCE;34.976;23661.096;-0.01915;2.14520;9.98861;3
MAGN;34.977;23661.102;29.73753;-28.03393;-35.06425;3
LIGH;34.980;23661.105;7895.0;3
ACCE;34.983;23661.106;-0.01915;2.11647;9.91199;3
LIGH;34.990;23661.115;7895.0;3
ACCE;34.997;23661.116;-0.01915;2.08774;9.84496;3
MAGN;34.997;23661.121;30.26242;-27.84822;-35.44006;3
LIGH;35.000;23661.125;7895.0;3
ACCE;35.003;23661.126;-0.01915;2.08774;9.84496;3
LIGH;35.010;23661.135;7895.0;3
ACCE;35.014;23661.136;0.02873;2.10690;9.82580;3
MAGN;35.015;23661.139;30.26242;-27.84822;-35.44006;3
LIGH;35.020;23661.145;7918.0;3
ACCE;35.023;23661.146;0.02873;2.10690;9.74919;3
LIGH;35.031;23661.155;7918.0;3
ACCE;35.037;23661.156;-0.04788;2.08774;9.72046;3
MAGN;35.038;23661.161;30.26242;-27.84822;-35.44006;3
LIGH;35.040;23661.165;7918.0;3
ACCE;35.043;23661.166;-0.04788;2.08774;9.72046;3
ACCE;35.055;23661.178;-0.05746;2.08774;9.73004;3
LIGH;35.056;23661.181;7918.0;3
MAGN;35.057;23661.181;30.41845;-27.52222;-35.64290;3
LIGH;35.060;23661.185;7918.0;3
ACCE;35.064;23661.186;-0.02873;2.08774;9.67257;3
LIGH;35.070;23661.195;7918.0;3
ACCE;35.077;23661.196;0.01915;2.10690;9.78750;3
MAGN;35.078;23661.201;30.41845;-27.52222;-35.64290;3
LIGH;35.080;23661.205;7918.0;3
ACCE;35.083;23661.206;0.01915;2.10690;9.78750;3
LIGH;35.090;23661.215;7918.0;3
ACCE;35.097;23661.216;0.02873;2.10690;9.88326;3
MAGN;35.098;23661.222;30.41845;-27.52222;-35.64290;3
LIGH;35.100;23661.225;7918.0;3
ACCE;35.103;23661.226;0.04788;2.03986;9.87369;3
LIGH;35.110;23661.235;7918.0;3
ACCE;35.117;23661.236;0.02873;2.09732;9.95030;3
MAGN;35.117;23661.242;30.03808;-27.72547;-35.35054;3
LIGH;35.120;23661.245;7918.0;3
ACCE;35.123;23661.246;0.02873;2.07817;9.90242;3
LIGH;35.130;23661.255;7918.0;3
ACCE;35.136;23661.256;0.00958;2.12605;9.95030;3
MAGN;35.141;23661.264;30.03808;-27.72547;-35.35054;3
LIGH;35.145;23661.267;7964.0;3
ACCE;35.146;23661.266;-0.00958;2.15478;9.94073;3
GNSS;35.147;1490631325.000;40.313352;-3.483197;597.000;0.000;3.0;0.0;26;13
LIGH;35.154;23661.277;7964.0;3
GNSS;35.155;1490631325.000;40.313352;-3.483197;597.000;0.000;3.0;0.0;26;13
ACCE;35.159;23661.276;-0.02873;2.09732;9.97903;3
MAGN;35.164;23661.289;30.03808;-27.72547;-35.35054;3
ACCE;35.166;23661.286;-0.02873;2.07817;9.90242;3
LIGH;35.169;23661.293;7964.0;3
LIGH;35.173;23661.297;7964.0;3
ACCE;35.174;23661.297;-0.05746;2.09732;9.87369;3
LIGH;35.181;23661.305;7964.0;3
ACCE;35.185;23661.307;-0.04788;2.10690;10.02692;3
MAGN;35.186;23661.309;29.84537;-27.82551;-35.68689;3
LIGH;35.192;23661.316;7964.0;3
ACCE;35.193;23661.316;-0.04788;2.14520;10.02692;3
LIGH;35.201;23661.325;7964.0;3
ACCE;35.205;23661.326;-0.06704;2.11647;10.12268;3
MAGN;35.206;23661.329;29.84537;-27.82551;-35.68689;3
ACCE;35.216;23661.336;-0.09577;2.09732;10.06522;3
LIGH;35.217;23661.341;7999.0;3
LIGH;35.220;23661.345;7999.0;3
ACCE;35.224;23661.346;-0.09577;2.07817;10.08438;3
MAGN;35.227;23661.350;29.84537;-27.82551;-35.68689;3
LIGH;35.232;23661.357;7999.0;3
ACCE;35.235;23661.358;-0.07661;2.11647;10.02692;3
LIGH;35.241;23661.366;7999.0;3
ACCE;35.244;23661.366;-0.05746;2.14520;10.08438;3
MAGN;35.245;23661.370;29.71218;-27.58127;-35.38409;3
LIGH;35.251;23661.375;7999.0;3
ACCE;35.256;23661.376;-0.05746;2.11647;9.99819;3
LIGH;35.260;23661.385;7999.0;3
SOUN;35.262;2335.17;0.07127;71.04
ACCE;35.265;23661.387;-0.05746;2.09732;10.00776;3
MAGN;35.265;23661.389;29.71218;-27.58127;-35.38409;3
LIGH;35.270;23661.395;8011.0;3
ACCE;35.276;23661.396;-0.01915;2.09732;9.94073;3
LIGH;35.280;23661.405;8011.0;3
ACCE;35.283;23661.406;-0.06704;2.12605;9.88326;3
MAGN;35.284;23661.409;29.71218;-27.58127;-35.38409;3
LIGH;35.290;23661.415;8011.0;3
ACCE;35.296;23661.416;-0.09577;2.09732;9.75877;3
LIGH;35.300;23661.425;8011.0;3
ACCE;35.304;23661.426;-0.10534;2.08774;9.78750;3
MAGN;35.305;23661.429;29.64767;-27.57072;-35.55951;3
LIGH;35.310;23661.435;8011.0;3
ACCE;35.316;23661.436;-0.12450;2.11647;9.72046;3
LIGH;35.320;23661.445;8011.0;3
ACCE;35.323;23661.446;-0.09577;2.09732;9.76834;3
MAGN;35.324;23661.449;29.64767;-27.57072;-35.55951;3
LIGH;35.330;23661.455;8022.0;3
ACCE;35.333;23661.456;-0.07661;2.06859;9.72046;3
LIGH;35.340;23661.465;8022.0;3
ACCE;35.343;23661.466;-0.05746;2.05901;9.81623;3
MAGN;35.344;23661.469;29.64767;-27.57072;-35.55951;3
LIGH;35.350;23661.475;8022.0;3
ACCE;35.353;23661.476;-0.05746;2.04944;9.87369;3
LIGH;35.360;23661.485;8022.0;3
ACCE;35.367;23661.486;-0.07661;2.03028;9.99819;3
MAGN;35.367;23661.491;29.61963;-27.10393;-35.30497;3
LIGH;35.370;23661.495;8022.0;3
ACCE;35.373;23661.496;-0.06704;2.04944;9.99819;3
LIGH;35.380;23661.505;8022.0;3
ACCE;35.386;23661.506;-0.08619;2.06859;10.11311;3
MAGN;35.387;23661.511;29.61963;-27.10393;-35.30497;3
LIGH;35.390;23661.515;8045.0;3
ACCE;35.393;23661.516;-0.11492;2.07817;10.00776;3
LIGH;35.400;23661.525;8045.0;3
ACCE;35.407;23661.526;-0.11492;2.04944;10.01734;3
MAGN;35.407;23661.531;29.61963;-27.10393;-35.30497;3
LIGH;35.410;23661.535;8045.0;3
ACCE;35.413;23661.536;-0.08619;2.05901;9.95030;3
LIGH;35.420;23661.545;8045.0;3
ACCE;35.426;23661.546;-0.06704;2.10690;9.94073;3
MAGN;35.427;23661.551;30.18397;-27.25670;-35.71423;3
LIGH;35.430;23661.555;8045.0;3
ACCE;35.433;23661.556;-0.06704;2.13563;9.85453;3
LIGH;35.440;23661.565;8045.0;3
ACCE;35.446;23661.566;-0.05746;2.15478;9.91199;3
MAGN;35.447;23661.571;30.18397;-27.25670;-35.71423;3
LIGH;35.450;23661.575;8034.0;3
ACCE;35.454;23661.576;-0.04788;2.11647;9.90242;3
LIGH;35.460;23661.585;8045.0;3
ACCE;35.467;23661.586;-0.05746;2.07817;9.96946;3
MAGN;35.467;23661.591;30.18397;-27.25670;-35.71423;3
LIGH;35.470;23661.595;8045.0;3
ACCE;35.473;23661.596;-0.05746;2.10690;9.89284;3
LIGH;35.480;23661.605;8045.0;3
ACCE;35.487;23661.606;-0.07661;2.09732;9.95988;3
MAGN;35.487;23661.611;29.94881;-27.09771;-35.02014;3
LIGH;35.490;23661.615;8045.0;3
ACCE;35.493;23661.616;-0.06704;2.07817;9.99819;3
LIGH;35.500;23661.625;8045.0;3
ACCE;35.504;23661.626;-0.04788;2.03986;9.99819;3
MAGN;35.505;23661.629;29.94881;-27.09771;-35.02014;3
LIGH;35.510;23661.635;8045.0;3
ACCE;35.513;23661.636;-0.06704;2.04944;9.91199;3
LIGH;35.520;23661.645;8057.0;3
ACCE;35.526;23661.646;-0.02873;2.04944;9.94073;3
MAGN;35.527;23661.652;29.94881;-27.09771;-35.02014;3
LIGH;35.530;23661.655;8057.0;3
ACCE;35.533;23661.656;-0.02873;2.01113;9.83538;3
LIGH;35.540;23661.665;8057.0;3
ACCE;35.546;23661.666;-0.02873;2.03028;9.80665;3
MAGN;35.547;23661.672;29.37857;-27.32609;-35.09895;3
LIGH;35.550;23661.675;8057.0;3
ACCE;35.553;23661.676;-0.01915;2.05901;9.72046;3
LIGH;35.560;23661.685;8057.0;3
ACCE;35.567;23661.686;-0.02873;2.08774;9.64384;3
MAGN;35.568;23661.692;29.37857;-27.32609;-35.09895;3
LIGH;35.570;23661.695;8057.0;3
ACCE;35.573;23661.696;-0.02873;2.08774;9.64384;3
LIGH;35.580;23661.705;8057.0;3
ACCE;35.587;23661.706;-0.12450;2.10690;9.62469;3
MAGN;35.588;23661.712;29.37857;-27.32609;-35.09895;3
LIGH;35.590;23661.715;8057.0;3
ACCE;35.593;23661.716;-0.15323;2.10690;9.58638;3
LIGH;35.600;23661.725;8057.0;3
ACCE;35.607;23661.726;-0.14365;2.10690;9.71088;3
MAGN;35.607;23661.732;29.63124;-27.66784;-35.05776;3
LIGH;35.610;23661.735;8057.0;3
ACCE;35.613;23661.736;-0.14365;2.10690;9.71088;3
LIGH;35.620;23661.745;8057.0;3
ACCE;35.627;23661.747;-0.17238;2.14520;9.83538;3
MAGN;35.628;23661.752;29.63124;-27.66784;-35.05776;3
LIGH;35.630;23661.755;8057.0;3
ACCE;35.633;23661.756;-0.13408;2.12605;9.84496;3
LIGH;35.640;23661.765;8080.0;3
ACCE;35.647;23661.766;-0.12450;2.03986;9.96946;3
MAGN;35.647;23661.772;29.63124;-27.66784;-35.05776;3
LIGH;35.650;23661.775;8080.0;3
ACCE;35.653;23661.776;-0.12450;2.03986;9.96946;3
LIGH;35.660;23661.785;8080.0;3
ACCE;35.664;23661.786;-0.06704;2.04944;10.03649;3
MAGN;35.665;23661.789;30.02046;-27.51862;-34.83474;3
LIGH;35.671;23661.796;8080.0;3
ACCE;35.673;23661.796;-0.04788;2.03986;10.01734;3
LIGH;35.680;23661.805;8080.0;3
ACCE;35.687;23661.806;-0.05746;2.04944;10.10353;3
MAGN;35.688;23661.812;30.02046;-27.51862;-34.83474;3
LIGH;35.690;23661.815;8080.0;3
ACCE;35.693;23661.816;-0.05746;2.04944;10.10353;3
LIGH;35.700;23661.825;8115.0;3
SOUN;35.703;2172.81;0.06631;70.41
ACCE;35.706;23661.826;-0.09577;2.03986;10.06522;3
MAGN;35.707;23661.832;30.02046;-27.51862;-34.83474;3
LIGH;35.710;23661.835;8115.0;3
ACCE;35.713;23661.836;-0.07661;1.99198;9.96946;3
LIGH;35.720;23661.845;8115.0;3
ACCE;35.726;23661.846;-0.13408;1.99198;9.93115;3
MAGN;35.727;23661.852;30.80977;-27.16174;-34.94423;3
LIGH;35.730;23661.855;8115.0;3
ACCE;35.733;23661.856;-0.15323;1.98240;9.95988;3
LIGH;35.740;23661.865;8115.0;3
ACCE;35.746;23661.866;-0.16281;2.00155;10.05565;3
MAGN;35.747;23661.872;30.80977;-27.16174;-34.94423;3
LIGH;35.750;23661.875;8115.0;3
ACCE;35.753;23661.876;-0.16281;1.97282;10.06522;3
LIGH;35.760;23661.885;8115.0;3
ACCE;35.767;23661.886;-0.22027;1.97282;10.09395;3
MAGN;35.767;23661.892;30.80977;-27.16174;-34.94423;3
LIGH;35.770;23661.895;8115.0;3
ACCE;35.773;23661.896;-0.24900;1.95367;10.02692;3
LIGH;35.780;23661.905;8115.0;3
ACCE;35.786;23661.906;-0.22984;1.97282;10.04607;3
MAGN;35.787;23661.912;30.48423;-26.95956;-35.17176;3
LIGH;35.790;23661.915;8115.0;3
ACCE;35.793;23661.916;-0.20111;1.94409;9.98861;3
LIGH;35.800;23661.925;8115.0;3
ACCE;35.807;23661.926;-0.10534;2.03028;9.93115;3
MAGN;35.807;23661.932;30.48423;-26.95956;-35.17176;3
LIGH;35.810;23661.935;8115.0;3
ACCE;35.813;23661.936;-0.07661;2.03028;9.85453;3
LIGH;35.820;23661.945;8103.0;3
ACCE;35.824;23661.946;-0.03831;2.02071;9.89284;3
MAGN;35.825;23661.949;30.48423;-26.95956;-35.17176;3
LIGH;35.830;23661.955;8126.0;3
ACCE;35.833;23661.956;-0.01915;2.03028;9.83538;3
LIGH;35.840;23661.965;8126.0;3
ACCE;35.846;23661.966;-0.04788;2.06859;9.82580;3
MAGN;35.847;23661.972;30.27376;-26.86680;-35.49152;3
LIGH;35.850;23661.975;8126.0;3
ACCE;35.853;23661.976;-0.02873;2.10690;9.82580;3
LIGH;35.860;23661.985;8126.0;3
ACCE;35.867;23661.986;-0.05746;2.09732;9.87369;3
MAGN;35.867;23661.992;30.27376;-26.86680;-35.49152;3
LIGH;35.870;23661.995;8126.0;3
ACCE;35.873;23661.996;-0.04788;2.12605;9.90242;3
LIGH;35.880;23662.005;8126.0;3
ACCE;35.886;23662.006;-0.05746;2.08774;9.86411;3
MAGN;35.887;23662.012;30.27376;-26.86680;-35.49152;3
LIGH;35.890;23662.015;8115.0;3
ACCE;35.893;23662.016;-0.07661;2.08774;9.84496;3
LIGH;35.900;23662.025;8115.0;3
ACCE;35.906;23662.026;-0.08619;2.07817;9.91199;3
MAGN;35.907;23662.032;30.12552;-27.01932;-35.28117;3
LIGH;35.910;23662.035;8115.0;3
ACCE;35.913;23662.036;-0.12450;2.09732;9.95030;3
LIGH;35.920;23662.045;8115.0;3
ACCE;35.927;23662.046;-0.13408;2.05901;9.94073;3
MAGN;35.927;23662.052;30.12552;-27.01932;-35.28117;3
LIGH;35.930;23662.055;8115.0;3
ACCE;35.933;23662.056;-0.15323;2.03986;9.84496;3
LIGH;35.942;23662.066;8115.0;3
ACCE;35.947;23662.066;-0.15323;2.03986;9.88326;3
MAGN;35.947;23662.072;30.12552;-27.01932;-35.28117;3
LIGH;35.950;23662.075;8103.0;3
ACCE;35.953;23662.076;-0.15323;2.03986;9.88326;3
LIGH;35.960;23662.085;8103.0;3
ACCE;35.967;23662.086;-0.14365;2.00155;9.90242;3
MAGN;35.967;23662.092;30.05341;-26.97425;-35.12938;3
LIGH;35.970;23662.095;8103.0;3
ACCE;35.973;23662.096;-0.15323;2.00155;9.87369;3
LIGH;35.980;23662.105;8103.0;3
ACCE;35.983;23662.106;-0.16281;2.02071;9.93115;3
MAGN;35.984;23662.109;30.05341;-26.97425;-35.12938;3
LIGH;35.990;23662.115;8103.0;3
ACCE;35.993;23662.116;-0.18196;2.03028;10.00776;3
LIGH;36.000;23662.125;8103.0;3
ACCE;36.004;23662.126;-0.19154;2.02071;10.03649;3
MAGN;36.005;23662.129;30.05341;-26.97425;-35.12938;3
LIGH;36.010;23662.135;8092.0;3
ACCE;36.016;23662.136;-0.19154;1.99198;9.97903;3
LIGH;36.020;23662.145;8092.0;3
ACCE;36.023;23662.146;-0.20111;1.99198;10.05565;3
MAGN;36.024;23662.149;30.02200;-27.07900;-35.24714;3
LIGH;36.031;23662.155;8092.0;3
ACCE;36.036;23662.156;-0.18196;2.03986;10.06522;3
LIGH;36.040;23662.165;8092.0;3
ACCE;36.044;23662.166;-0.12450;2.04944;10.12268;3
MAGN;36.045;23662.169;30.02200;-27.07900;-35.24714;3
ACCE;36.058;23662.180;-0.09577;2.09732;10.14184;3
LIGH;36.059;23662.184;8092.0;3
LIGH;36.062;23662.187;8092.0;3
ACCE;36.065;23662.186;-0.09577;2.09732;10.14184;3
MAGN;36.066;23662.190;30.02200;-27.07900;-35.24714;3
LIGH;36.070;23662.195;8045.0;3
ACCE;36.076;23662.196;-0.05746;2.07817;10.12268;3
LIGH;36.080;23662.205;8045.0;3
ACCE;36.083;23662.206;-0.03831;2.07817;10.07480;3
MAGN;36.084;23662.209;30.24893;-26.95346;-35.52193;3
LIGH;36.090;23662.215;8045.0;3
ACCE;36.096;23662.216;0.00958;2.10690;9.98861;3
LIGH;36.100;23662.225;8045.0;3
ACCE;36.103;23662.226;0.01915;2.10690;10.01734;3
MAGN;36.104;23662.229;30.24893;-26.95346;-35.52193;3
LIGH;36.110;23662.235;8045.0;3
ACCE;36.116;23662.236;0.03831;2.11647;9.95030;3
LIGH;36.120;23662.245;8045.0;3
ACCE;36.124;23662.246;0.01915;2.10690;9.99819;3
MAGN;36.125;23662.249;30.24893;-26.95346;-35.52193;3
LIGH;36.130;23662.255;8011.0;3
ACCE;36.137;23662.256;0.01915;2.13563;9.92157;3
LIGH;36.142;23662.266;8011.0;3
ACCE;36.146;23662.266;-0.00958;2.09732;9.90242;3
MAGN;36.150;23662.270;29.76360;-27.44576;-35.24539;3
GNSS;36.151;1490631326.000;40.313352;-3.483196;597.000;0.000;3.0;0.0;26;13
[truncated: 14,464,427 more chars]
