# Supplementary material for: Off-Line Evaluation of Mobile-Centric Indoor Positioning Systems: The Experiences from the 2017 IPIN Competition
Source: Sensors (Basel). 2018 Feb 6;18(2):487. doi: 10.3390/s18020487 (PMC5855053; doi:10.3390/s18020487)
Supplement: Supplementary file 3 [file sensors-18-00487-s003.zip › 03-Evaluation/evaluationlogfile_02.txt]

% LogFile created by the 'GetSensorData' App for Android.
% Date of creation: Mon Mar 27 18:14:48 GMT+02:00 2017
% Developed by LOPSI research group at CAR-CSIC, Spain (http://www.car.upm-csic.es/lopsi)
% Version 2.0 November 2016
% The 'GetSensorData' program stores information from Smartphone/Tablet internal sensors (Accelerometers, Gyroscopes, Magnetometers, Pressure, Ambient Light, Orientation, Sound level, GPS/GNSS positio, WiFi RSS, Cellular/GSM/3G signal strength,...) and also from external devices (e.g. RFCode RFID reader, XSens IMU or LPMS-B IMU)
%
% Phone used for this logfile:
% Manufacturer:            	samsung
% Model:                   	SM-G920F
% API Android version:     	23
% Android version Release: 	6.0.1
%
% LogFile Data format:
% Accelerometer data: 	'ACCE;AppTimestamp(s);SensorTimestamp(s);Acc_X(m/s^2);Acc_Y(m/s^2);Acc_Z(m/s^2);Accuracy(integer)'
% Gyroscope data:     	'GYRO;AppTimestamp(s);SensorTimestamp(s);Gyr_X(rad/s);Gyr_Y(rad/s);Gyr_Z(rad/s);Accuracy(integer)'
% Magnetometer data:  	'MAGN;AppTimestamp(s);SensorTimestamp(s);Mag_X(uT);;Mag_Y(uT);Mag_Z(uT);Accuracy(integer)'
% Pressure data:      	'PRES;AppTimestamp(s);SensorTimestamp(s);Pres(mbar);Accuracy(integer)'
% Light data:         	'LIGH;AppTimestamp(s);SensorTimestamp(s);Light(lux);Accuracy(integer)'
% Proximity data:     	'PROX;AppTimestamp(s);SensorTimestamp(s);prox(?);Accuracy(integer)'
% Humidity data:      	'HUMI;AppTimestamp(s);SensorTimestamp(s);humi(Percentage);Accuracy(integer)'
% Temperature data:   	'TEMP;AppTimestamp(s);SensorTimestamp(s);temp(Celsius);Accuracy(integer)'
% Orientation data:   	'AHRS;AppTimestamp(s);SensorTimestamp(s);PitchX(deg);RollY(deg);YawZ(deg);Quat(2);Quat(3);Quat(4);Accuracy(int)'
% GNSS/GPS data:      	'GNSS;AppTimestamp(s);SensorTimeStamp(s);Latit(deg);Long(deg);Altitude(m);Bearing(deg);Accuracy(m);Speed(m/s);SatInView;SatInUse'
% WIFI data:          	'WIFI;AppTimestamp(s);SensorTimeStamp(s);Name_SSID;MAC_BSSID;RSS(dBm);'
% Bluetooth data:     	'BLUE;AppTimestamp(s);Name;MAC_Address;RSS(dBm);'
% BLE 4.0 data:       	'BLE4;AppTimestamp(s);MajorID;MinorID;RSS(dBm);'
% Sound data:         	'SOUN;AppTimestamp(s);RMS;Pressure(Pa);SPL(dB);'
% RFID Reader data:   	'RFID;AppTimestamp(s);ReaderNumber(int);TagID(int);RSS_A(dBm);RSS_B(dBm);'
% IMU XSens data:     	'IMUX;AppTimestamp(s);SensorTimestamp(s);Counter;Acc_X(m/s^2);Acc_Y(m/s^2);Acc_Z(m/s^2);Gyr_X(rad/s);Gyr_Y(rad/s);Gyr_Z(rad/s);Mag_X(uT);;Mag_Y(uT);Mag_Z(uT);Roll(deg);Pitch(deg);Yaw(deg);Quat(1);Quat(2);Quat(3);Quat(4);Pressure(mbar);Temp(Celsius)'
% IMU LPMS-B data:    	'IMUL;AppTimestamp(s);SensorTimestamp(s);Counter;Acc_X(m/s^2);Acc_Y(m/s^2);Acc_Z(m/s^2);Gyr_X(rad/s);Gyr_Y(rad/s);Gyr_Z(rad/s);Mag_X(uT);;Mag_Y(uT);Mag_Z(uT);Roll(deg);Pitch(deg);Yaw(deg);Quat(1);Quat(2);Quat(3);Quat(4);Pressure(mbar);Temp(Celsius)'
% POSI Reference:    		'POSI;Timestamp(s);Counter;Latitude(degrees); Longitude(degrees);floor ID(0,1,2..4);Building ID(0,1,2..3);'
% 
% Note that there are two timestamps: 
%  -'AppTimestamp' is set by the Android App as data is read. It is not representative of when data is actually captured by the sensor (but has a common time reference for all sensors)
%  -'SensorTimestamp' is set by the sensor itself (the delta_time=SensorTimestamp(k)-SensorTimestamp(k-1) between two consecutive samples is an accurate estimate of the sampling interval). This timestamp is better for integrating inertial data. 

AHRS;0.047;38585.667;27.734877;7.238022;93.342888;0.11955500;0.21605100;0.71520102;3
AHRS;0.048;38585.677;27.734877;7.238022;93.342888;0.11955500;0.21605100;0.71520102;3
GYRO;0.048;38585.680;-0.18429;-0.20240;0.11505;3
AHRS;0.049;38585.680;27.734877;7.238022;93.342888;0.11955500;0.21605100;0.71520102;3
ACCE;0.049;38585.680;-1.38983;4.34548;8.65504;3
MAGN;0.050;38585.680;33.40000;-16.90000;-24.40000;3
AHRS;0.050;38585.686;27.646868;7.416379;93.267952;0.11806400;0.21645799;0.71505898;3
AHRS;0.050;38585.696;27.646868;7.416379;93.267952;0.11806400;0.21645799;0.71505898;3
GYRO;0.051;38585.700;0.04155;-0.32597;0.13316;3
AHRS;0.051;38585.700;27.646868;7.416379;93.267952;0.11806400;0.21645799;0.71505898;3
ACCE;0.052;38585.700;-0.72784;4.38737;9.50019;3
MAGN;0.052;38585.700;33.50000;-16.90000;-24.30000;3
AHRS;0.053;38585.706;27.566372;7.319543;93.304092;0.11812500;0.21545500;0.71525699;3
AHRS;0.053;38585.716;27.566372;7.319543;93.304092;0.11812500;0.21545500;0.71525699;3
GYRO;0.054;38585.720;0.12464;-0.13955;0.07776;3
AHRS;0.055;38585.720;27.566372;7.319543;93.304092;0.11812500;0.21545500;0.71525699;3
ACCE;0.056;38585.720;-0.51356;4.42688;8.63349;3
MAGN;0.056;38585.720;33.60000;-16.90000;-24.30000;3
AHRS;0.056;38585.727;27.540161;7.187722;93.384727;0.11864200;0.21462700;0.71561098;3
AHRS;0.074;38585.737;27.540161;7.187722;93.384727;0.11864200;0.21462700;0.71561098;3
ACCE;0.074;38585.741;-1.00796;4.46519;8.09001;3
AHRS;0.075;38585.741;27.540161;7.187722;93.384727;0.11864200;0.21462700;0.71561098;3
MAGN;0.076;38585.741;33.60000;-16.90000;-24.40000;3
GYRO;0.076;38585.741;0.02344;0.01598;0.03941;3
AHRS;0.077;38585.746;27.524677;7.162210;93.442497;0.11860200;0.21444701;0.71593201;3
AHRS;0.115;38585.756;27.524677;7.162210;93.442497;0.11860200;0.21444701;0.71593201;3
GYRO;0.116;38585.761;-0.00639;-0.01811;0.03835;3
AHRS;0.116;38585.761;27.524677;7.162210;93.442497;0.11860200;0.21444701;0.71593201;3
ACCE;0.118;38585.761;-0.92416;4.41132;8.06846;3
MAGN;0.118;38585.761;33.60000;-16.90000;-24.40000;3
AHRS;0.118;38585.766;27.534279;7.108964;93.499855;0.11888400;0.21426100;0.71619302;3
AHRS;0.119;38585.776;27.534279;7.108964;93.499855;0.11888400;0.21426100;0.71619302;3
GYRO;0.120;38585.780;-0.04155;-0.04261;0.02876;3
AHRS;0.121;38585.780;27.534279;7.108964;93.499855;0.11888400;0.21426100;0.71619302;3
ACCE;0.121;38585.780;-0.74460;4.46040;7.85777;3
MAGN;0.122;38585.780;33.60000;-16.90000;-24.30000;3
AHRS;0.122;38585.786;27.587959;7.005673;93.567650;0.11971900;0.21406899;0.71640998;3
SOUN;0.122;385.99;0.01178;55.40
AHRS;0.139;38585.796;27.587959;7.005673;93.567650;0.11971900;0.21406899;0.71640998;3
MAGN;0.140;38585.802;33.60000;-16.90000;-24.30000;3
GYRO;0.141;38585.802;-0.13529;-0.03622;-0.01917;3
PRES;0.142;38585.802;955.5166;3
AHRS;0.142;38585.802;27.587959;7.005673;93.567650;0.11971900;0.21406899;0.71640998;3
ACCE;0.143;38585.802;-0.79487;4.49152;8.04811;3
LIGH;0.144;38585.802;7778.0;3
AHRS;0.145;38585.806;27.627975;6.897268;93.614891;0.12054400;0.21374400;0.71651900;3
AHRS;0.148;38585.816;27.627975;6.897268;93.614891;0.12054400;0.21374400;0.71651900;3
GYRO;0.148;38585.820;-0.12677;-0.11611;-0.04794;3
AHRS;0.149;38585.820;27.627975;6.897268;93.614891;0.12054400;0.21374400;0.71651900;3
ACCE;0.149;38585.820;-1.20069;4.26048;8.77475;3
MAGN;0.150;38585.820;33.60000;-16.90000;-24.30000;3
AHRS;0.156;38585.828;27.574703;6.828690;93.610847;0.12066700;0.21302500;0.71648598;3
ACCE;0.168;38585.840;-1.19830;3.98754;8.84658;3
MAGN;0.168;38585.840;33.50000;-16.90000;-24.30000;3
GYRO;0.169;38585.840;0.03515;-0.17577;0.03409;3
AHRS;0.170;38585.840;27.574703;6.828690;93.610847;0.12066700;0.21302500;0.71648598;3
AHRS;0.174;38585.846;27.484880;6.766523;93.632706;0.12048700;0.21214700;0.71665001;3
AHRS;0.188;38585.856;27.484880;6.766523;93.632706;0.12048700;0.21214700;0.71665001;3
GYRO;0.189;38585.860;0.08203;-0.10546;0.12251;3
AHRS;0.190;38585.860;27.484880;6.766523;93.632706;0.12048700;0.21214700;0.71665001;3
ACCE;0.191;38585.860;-0.91578;4.55377;8.32823;3
MAGN;0.192;38585.860;33.50000;-16.90000;-24.40000;3
AHRS;0.194;38585.866;27.491488;6.706081;93.709961;0.12076100;0.21192400;0.71701902;3
AHRS;0.208;38585.876;27.491488;6.706081;93.709961;0.12076100;0.21192400;0.71701902;3
GYRO;0.208;38585.880;0.06711;-0.06924;0.10546;3
AHRS;0.209;38585.880;27.491488;6.706081;93.709961;0.12076100;0.21192400;0.71701902;3
ACCE;0.209;38585.880;-0.60813;4.56694;8.08402;3
MAGN;0.209;38585.880;33.50000;-16.90000;-24.30000;3
AHRS;0.214;38585.886;27.556896;6.598258;93.805115;0.12164400;0.21180899;0.71736997;3
AHRS;0.228;38585.896;27.556896;6.598258;93.805115;0.12164400;0.21180899;0.71736997;3
GYRO;0.229;38585.901;0.03728;-0.07137;0.05326;3
AHRS;0.229;38585.901;27.556896;6.598258;93.805115;0.12164400;0.21180899;0.71736997;3
ACCE;0.230;38585.901;-0.77452;4.31435;7.85059;3
MAGN;0.230;38585.901;33.50000;-16.90000;-24.40000;3
AHRS;0.234;38585.906;27.625826;6.497260;93.853661;0.12259100;0.21170600;0.71745700;3
AHRS;0.249;38585.916;27.625826;6.497260;93.853661;0.12259100;0.21170600;0.71745700;3
GYRO;0.249;38585.921;-0.07031;0.00959;0.06711;3
AHRS;0.250;38585.921;27.625826;6.497260;93.853661;0.12259100;0.21170600;0.71745700;3
ACCE;0.251;38585.921;-0.71826;4.35745;7.78355;3
MAGN;0.253;38585.921;33.40000;-16.90000;-24.50000;3
AHRS;0.256;38585.926;27.677446;6.413161;93.905144;0.12332500;0.21159799;0.71759802;3
AHRS;0.269;38585.936;27.677446;6.413161;93.905144;0.12332500;0.21159799;0.71759802;3
GYRO;0.269;38585.941;-0.14488;0.00107;0.04261;3
AHRS;0.270;38585.941;27.677446;6.413161;93.905144;0.12332500;0.21159799;0.71759802;3
ACCE;0.271;38585.941;-0.69312;4.39456;8.05290;3
MAGN;0.272;38585.941;33.40000;-16.90000;-24.50000;3
AHRS;0.274;38585.946;27.703270;6.304198;93.940781;0.12409300;0.21117400;0.71765202;3
AHRS;0.287;38585.956;27.703270;6.304198;93.940781;0.12409300;0.21117400;0.71765202;3
GYRO;0.288;38585.960;-0.12677;-0.06605;0.03196;3
AHRS;0.289;38585.960;27.703270;6.304198;93.940781;0.12409300;0.21117400;0.71765202;3
ACCE;0.290;38585.960;-0.83079;4.17429;8.39527;3
MAGN;0.290;38585.960;33.40000;-16.90000;-24.50000;3
AHRS;0.294;38585.966;27.668476;6.182801;93.953018;0.12462700;0.21028399;0.71763200;3
AHRS;0.309;38585.976;27.668476;6.182801;93.953018;0.12462700;0.21028399;0.71763200;3
GYRO;0.310;38585.981;-0.07457;-0.07350;0.06179;3
PRES;0.310;38585.981;955.4680;3
AHRS;0.311;38585.981;27.668476;6.182801;93.953018;0.12462700;0.21028399;0.71763200;3
MAGN;0.312;38585.981;33.30000;-16.90000;-24.50000;3
ACCE;0.312;38585.981;-0.68594;4.40533;8.46829;3
LIGH;0.312;38585.982;7759.0;3
AHRS;0.314;38585.986;27.652710;6.033552;93.990387;0.12540101;0.20937900;0.71770102;3
AHRS;0.328;38585.996;27.652710;6.033552;93.990387;0.12540101;0.20937900;0.71770102;3
GYRO;0.328;38586.000;-0.05113;-0.03835;0.05433;3
AHRS;0.329;38586.000;27.652710;6.033552;93.990387;0.12540101;0.20937900;0.71770102;3
ACCE;0.329;38586.000;-0.72544;4.35146;8.60835;3
MAGN;0.329;38586.000;33.30000;-16.90000;-24.40000;3
AHRS;0.334;38586.007;27.616068;5.902837;94.036171;0.12592199;0.20846100;0.71786302;3
AHRS;0.348;38586.017;27.616068;5.902837;94.036171;0.12592199;0.20846100;0.71786302;3
GYRO;0.349;38586.020;-0.04155;0.01491;0.05646;3
AHRS;0.349;38586.020;27.616068;5.902837;94.036171;0.12592199;0.20846100;0.71786302;3
ACCE;0.349;38586.020;-0.81163;4.12521;8.30668;3
MAGN;0.350;38586.020;33.30000;-16.90000;-24.40000;3
AHRS;0.354;38586.026;27.549356;5.824138;94.085167;0.12593600;0.20765901;0.71813703;3
AHRS;0.368;38586.036;27.549356;5.824138;94.085167;0.12593600;0.20765901;0.71813703;3
GYRO;0.369;38586.040;-0.09481;0.04581;0.08309;3
AHRS;0.369;38586.040;27.549356;5.824138;94.085167;0.12593600;0.20765901;0.71813703;3
ACCE;0.370;38586.040;-0.57940;4.40413;8.10198;3
MAGN;0.370;38586.040;33.30000;-16.90000;-24.40000;3
AHRS;0.374;38586.046;27.510130;5.719832;94.177887;0.12619300;0.20692700;0.71859801;3
AHRS;0.387;38586.056;27.510130;5.719832;94.177887;0.12619300;0.20692700;0.71859801;3
ACCE;0.388;38586.060;-0.46807;4.44962;8.13669;3
AHRS;0.389;38586.060;27.510130;5.719832;94.177887;0.12619300;0.20692700;0.71859801;3
MAGN;0.390;38586.060;33.20000;-16.90000;-24.40000;3
GYRO;0.391;38586.060;-0.12144;-0.00426;0.04474;3
AHRS;0.394;38586.066;27.504120;5.551599;94.273453;0.12704100;0.20603900;0.71896303;3
AHRS;0.407;38586.076;27.504120;5.551599;94.273453;0.12704100;0.20603900;0.71896303;3
GYRO;0.408;38586.080;-0.12037;-0.05539;0.02450;3
AHRS;0.409;38586.080;27.504120;5.551599;94.273453;0.12704100;0.20603900;0.71896303;3
ACCE;0.409;38586.080;-0.68833;4.24492;8.53892;3
MAGN;0.409;38586.080;33.20000;-16.90000;-24.40000;3
AHRS;0.414;38586.086;27.450495;5.389869;94.348923;0.12760800;0.20487399;0.71927899;3
AHRS;0.428;38586.096;27.450495;5.389869;94.348923;0.12760800;0.20487399;0.71927899;3
GYRO;0.429;38586.100;-0.04261;-0.07137;0.05007;3
AHRS;0.429;38586.100;27.450495;5.389869;94.348923;0.12760800;0.20487399;0.71927899;3
ACCE;0.430;38586.100;-0.67876;4.08451;8.76757;3
MAGN;0.431;38586.100;33.00000;-16.90000;-24.60000;3
AHRS;0.434;38586.106;27.353632;5.231703;94.428513;0.12789500;0.20346799;0.71967602;3
AHRS;0.449;38586.116;27.353632;5.231703;94.428513;0.12789500;0.20346799;0.71967602;3
GYRO;0.449;38586.121;-0.03302;-0.02450;0.08629;3
AHRS;0.450;38586.121;27.353632;5.231703;94.428513;0.12789500;0.20346799;0.71967602;3
ACCE;0.450;38586.121;-0.68833;4.17668;8.54969;3
MAGN;0.450;38586.121;32.90000;-16.90000;-24.60000;3
AHRS;0.454;38586.126;27.244768;5.111453;94.528450;0.12784000;0.20222600;0.72024602;3
AHRS;0.468;38586.136;27.244768;5.111453;94.528450;0.12784000;0.20222600;0.72024602;3
GYRO;0.468;38586.140;-0.02663;0.00533;0.08416;3
AHRS;0.469;38586.140;27.244768;5.111453;94.528450;0.12784000;0.20222600;0.72024602;3
ACCE;0.469;38586.140;-0.50278;4.27245;8.69813;3
MAGN;0.470;38586.140;32.90000;-16.90000;-24.50000;3
AHRS;0.474;38586.146;27.133982;4.976555;94.657082;0.12781800;0.20092000;0.72096503;3
AHRS;0.489;38586.156;27.133982;4.976555;94.657082;0.12781800;0.20092000;0.72096503;3
GYRO;0.491;38586.161;-0.00746;0.02450;0.05965;3
PRES;0.493;38586.161;955.4614;3
AHRS;0.494;38586.161;27.133982;4.976555;94.657082;0.12781800;0.20092000;0.72096503;3
MAGN;0.496;38586.161;32.90000;-16.90000;-24.50000;3
ACCE;0.497;38586.161;-0.52912;4.23415;8.35457;3
LIGH;0.497;38586.162;7710.0;3
AHRS;0.498;38586.168;27.057236;4.854108;94.781837;0.12792499;0.19989000;0.72163302;3
ACCE;0.508;38586.181;-0.54348;4.36822;8.15824;3
MAGN;0.510;38586.181;32.80000;-16.90000;-24.50000;3
GYRO;0.511;38586.181;-0.04368;0.04261;0.03941;3
AHRS;0.512;38586.181;27.057236;4.854108;94.781837;0.12792499;0.19989000;0.72163302;3
AHRS;0.514;38586.186;27.025202;4.751704;94.898010;0.12818199;0.19924100;0.72221798;3
AHRS;0.529;38586.196;27.025202;4.751704;94.898010;0.12818199;0.19924100;0.72221798;3
GYRO;0.530;38586.201;-0.07031;0.01704;0.01172;3
AHRS;0.531;38586.201;27.025202;4.751704;94.898010;0.12818199;0.19924100;0.72221798;3
ACCE;0.531;38586.201;-0.58538;4.28083;8.17500;3
MAGN;0.532;38586.201;32.80000;-16.90000;-24.60000;3
AHRS;0.535;38586.207;27.006325;4.658764;94.983597;0.12851000;0.19869301;0.72262299;3
AHRS;0.549;38586.217;27.006325;4.658764;94.983597;0.12851000;0.19869301;0.72262299;3
GYRO;0.550;38586.220;-0.05646;-0.01811;0.01065;3
AHRS;0.551;38586.220;27.006325;4.658764;94.983597;0.12851000;0.19869301;0.72262299;3
ACCE;0.551;38586.220;-0.72185;4.11683;8.43717;3
MAGN;0.552;38586.220;32.70000;-16.90000;-24.70000;3
AHRS;0.555;38586.227;26.959061;4.591260;95.039146;0.12856600;0.19808000;0.72292203;3
AHRS;0.568;38586.237;26.959061;4.591260;95.039146;0.12856600;0.19808000;0.72292203;3
GYRO;0.569;38586.240;-0.05220;-0.01278;0.05007;3
AHRS;0.570;38586.240;26.959061;4.591260;95.039146;0.12856600;0.19808000;0.72292203;3
ACCE;0.570;38586.240;-0.86191;4.01986;8.58800;3
MAGN;0.571;38586.240;32.60000;-16.90000;-24.70000;3
AHRS;0.576;38586.248;26.860500;4.576492;95.093613;0.12799500;0.19744600;0.72333902;3
ACCE;0.588;38586.260;-0.70270;4.12880;8.76278;3
MAGN;0.589;38586.260;32.50000;-16.90000;-24.80000;3
GYRO;0.590;38586.260;-0.01278;0.01598;0.08416;3
AHRS;0.591;38586.260;26.860500;4.576492;95.093613;0.12799500;0.19744600;0.72333902;3
AHRS;0.595;38586.267;26.750410;4.570203;95.166878;0.12727199;0.19680899;0.72388601;3
AHRS;0.610;38586.277;26.750410;4.570203;95.166878;0.12727199;0.19680899;0.72388601;3
GYRO;0.612;38586.282;0.00107;0.03728;0.07457;3
AHRS;0.613;38586.282;26.750410;4.570203;95.166878;0.12727199;0.19680899;0.72388601;3
ACCE;0.616;38586.282;-0.57221;4.27724;8.27795;3
MAGN;0.617;38586.282;32.50000;-16.90000;-24.90000;3
AHRS;0.618;38586.288;26.701984;4.556059;95.235336;0.12696400;0.19650400;0.72431898;3
SOUN;0.630;294.31;0.00898;53.05
AHRS;0.632;38586.298;26.701984;4.556059;95.235336;0.12696400;0.19650400;0.72431898;3
GYRO;0.633;38586.303;-0.05326;0.00852;0.03196;3
AHRS;0.634;38586.303;26.701984;4.556059;95.235336;0.12696400;0.19650400;0.72431898;3
ACCE;0.635;38586.303;-0.56982;4.29400;8.30668;3
MAGN;0.635;38586.303;32.30000;-16.90000;-25.00000;3
AHRS;0.636;38586.307;26.663080;4.522018;95.278229;0.12688100;0.19611700;0.72457302;3
ACCE;0.647;38586.319;-0.63925;4.19823;8.70173;3
MAGN;0.648;38586.319;32.20000;-16.90000;-25.00000;3
GYRO;0.649;38586.319;-0.06711;0.00852;0.01278;3
AHRS;0.649;38586.319;26.663080;4.522018;95.278229;0.12688100;0.19611700;0.72457302;3
AHRS;0.655;38586.327;26.594200;4.492124;95.311157;0.12661600;0.19555600;0.72481298;3
AHRS;0.669;38586.337;26.594200;4.492124;95.311157;0.12661600;0.19555600;0.72481298;3
GYRO;0.670;38586.341;-0.03196;0.05752;0.00852;3
PRES;0.671;38586.341;955.4575;3
AHRS;0.672;38586.341;26.594200;4.492124;95.311157;0.12661600;0.19555600;0.72481298;3
MAGN;0.672;38586.341;32.10000;-16.90000;-25.00000;3
ACCE;0.672;38586.341;-0.67876;4.05578;8.67180;3
LIGH;0.673;38586.342;7767.0;3
AHRS;0.678;38586.349;26.505281;4.494981;95.346710;0.12602399;0.19505800;0.72512901;3
ACCE;0.688;38586.360;-0.89902;3.92529;8.36534;3
MAGN;0.689;38586.360;32.10000;-16.90000;-25.00000;3
GYRO;0.689;38586.360;-0.01704;0.07457;0.06072;3
AHRS;0.690;38586.360;26.505281;4.494981;95.346710;0.12602399;0.19505800;0.72512901;3
AHRS;0.695;38586.367;26.402214;4.551399;95.397179;0.12498600;0.19479100;0.72560501;3
AHRS;0.709;38586.377;26.402214;4.551399;95.397179;0.12498600;0.19479100;0.72560501;3
GYRO;0.710;38586.381;-0.00320;0.01704;0.10013;3
AHRS;0.711;38586.381;26.402214;4.551399;95.397179;0.12498600;0.19479100;0.72560501;3
ACCE;0.712;38586.381;-0.57461;4.23175;8.42280;3
MAGN;0.712;38586.381;32.00000;-16.90000;-25.10000;3
AHRS;0.715;38586.387;26.349758;4.535616;95.483307;0.12463700;0.19446900;0.72614002;3
AHRS;0.728;38586.397;26.349758;4.535616;95.483307;0.12463700;0.19446900;0.72614002;3
GYRO;0.730;38586.400;0.00213;0.00533;0.05113;3
AHRS;0.730;38586.400;26.349758;4.535616;95.483307;0.12463700;0.19446900;0.72614002;3
ACCE;0.731;38586.400;-0.22146;4.47476;8.36534;3
MAGN;0.732;38586.400;32.00000;-16.90000;-25.20000;3
AHRS;0.735;38586.407;26.376160;4.428320;95.567200;0.12532701;0.19411901;0.72646397;3
AHRS;0.748;38586.417;26.376160;4.428320;95.567200;0.12532701;0.19411901;0.72646397;3
GYRO;0.750;38586.420;-0.04687;0.05752;-0.02557;3
AHRS;0.750;38586.420;26.376160;4.428320;95.567200;0.12532701;0.19411901;0.72646397;3
ACCE;0.752;38586.420;-0.50278;4.34069;8.36414;3
MAGN;0.752;38586.420;32.00000;-16.90000;-25.20000;3
AHRS;0.756;38586.428;26.403852;4.361609;95.596413;0.12586001;0.19394700;0.72652102;3
AHRS;0.769;38586.438;26.403852;4.361609;95.596413;0.12586001;0.19394700;0.72652102;3
GYRO;0.770;38586.441;-0.03728;0.03196;-0.02344;3
AHRS;0.771;38586.441;26.403852;4.361609;95.596413;0.12586001;0.19394700;0.72652102;3
ACCE;0.771;38586.441;-0.88945;4.09648;8.67419;3
MAGN;0.772;38586.441;31.90000;-16.90000;-25.20000;3
AHRS;0.775;38586.447;26.380556;4.363840;95.586182;0.12572899;0.19380300;0.72649503;3
AHRS;0.789;38586.457;26.380556;4.363840;95.586182;0.12572899;0.19380300;0.72649503;3
GYRO;0.790;38586.461;-0.00533;0.03622;0.01704;3
AHRS;0.791;38586.461;26.380556;4.363840;95.586182;0.12572899;0.19380300;0.72649503;3
ACCE;0.792;38586.461;-0.78171;4.23175;8.92439;3
MAGN;0.792;38586.461;31.90000;-16.90000;-25.30000;3
AHRS;0.795;38586.468;26.341043;4.383703;95.582924;0.12538099;0.19366500;0.72654802;3
AHRS;0.812;38586.478;26.341043;4.383703;95.582924;0.12538099;0.19366500;0.72654802;3
GYRO;0.814;38586.484;0.04900;0.05859;0.02237;3
AHRS;0.815;38586.484;26.341043;4.383703;95.582924;0.12538099;0.19366500;0.72654802;3
ACCE;0.816;38586.484;-0.71467;4.11683;8.82742;3
MAGN;0.816;38586.484;31.90000;-17.00000;-25.30000;3
AHRS;0.817;38586.488;26.290577;4.417219;95.593422;0.12486000;0.19355100;0.72670698;3
ACCE;0.829;38586.500;-0.82121;4.17549;8.63948;3
MAGN;0.831;38586.500;31.90000;-17.00000;-25.30000;3
GYRO;0.832;38586.500;0.07137;0.06924;0.03941;3
AHRS;0.834;38586.500;26.290577;4.417219;95.593422;0.12486000;0.19355100;0.72670698;3
AHRS;0.841;38586.511;26.251051;4.478671;95.611481;0.12421200;0.19367100;0.72692502;3
MAGN;0.851;38586.523;31.90000;-17.00000;-25.30000;3
GYRO;0.852;38586.523;0.06392;0.05965;0.04581;3
PRES;0.852;38586.523;955.4348;3
AHRS;0.852;38586.523;26.251051;4.478671;95.611481;0.12421200;0.19367100;0.72692502;3
ACCE;0.853;38586.523;-0.66200;4.30837;8.23965;3
LIGH;0.855;38586.523;7811.0;3
AHRS;0.856;38586.528;26.269251;4.520616;95.639664;0.12400300;0.19405200;0.72710699;3
ACCE;0.868;38586.540;-0.70868;4.33231;8.09599;3
MAGN;0.869;38586.540;31.90000;-17.00000;-25.30000;3
GYRO;0.870;38586.540;0.00426;0.06072;0.02876;3
AHRS;0.870;38586.540;26.269251;4.520616;95.639664;0.12400300;0.19405200;0.72710699;3
AHRS;0.875;38586.547;26.315193;4.569829;95.652237;0.12393400;0.19463000;0.72717398;3
AHRS;0.888;38586.557;26.315193;4.569829;95.652237;0.12393400;0.19463000;0.72717398;3
GYRO;0.889;38586.560;-0.03941;0.03941;0.02983;3
AHRS;0.890;38586.560;26.315193;4.569829;95.652237;0.12393400;0.19463000;0.72717398;3
ACCE;0.890;38586.560;-0.81403;4.15873;8.31746;3
MAGN;0.891;38586.560;31.80000;-17.00000;-25.30000;3
AHRS;0.895;38586.568;26.331551;4.628480;95.652237;0.12365600;0.19506299;0.72721702;3
AHRS;0.913;38586.578;26.331551;4.628480;95.652237;0.12365600;0.19506299;0.72721702;3
GYRO;0.917;38586.581;-0.03302;0.01917;0.05539;3
AHRS;0.918;38586.581;26.331551;4.628480;95.652237;0.12365600;0.19506299;0.72721702;3
ACCE;0.918;38586.581;-0.86790;4.14795;8.60835;3
MAGN;0.919;38586.581;31.80000;-17.00000;-25.30000;3
AHRS;0.920;38586.588;26.319874;4.692470;95.653229;0.12318100;0.19535200;0.72730601;3
AHRS;0.932;38586.598;26.319874;4.692470;95.653229;0.12318100;0.19535200;0.72730601;3
GYRO;0.933;38586.604;-0.01385;0.07244;0.06179;3
AHRS;0.935;38586.604;26.319874;4.692470;95.653229;0.12318100;0.19535200;0.72730601;3
ACCE;0.936;38586.604;-0.69073;4.13718;8.63229;3
MAGN;0.937;38586.604;31.80000;-17.00000;-25.40000;3
AHRS;0.938;38586.609;26.293303;4.752900;95.661621;0.12263000;0.19553600;0.72745103;3
MAGN;0.949;38586.621;31.80000;-17.00000;-25.40000;3
GYRO;0.950;38586.621;-0.05220;0.14168;0.03941;3
AHRS;0.951;38586.621;26.293303;4.752900;95.661621;0.12263000;0.19553600;0.72745103;3
ACCE;0.953;38586.621;-0.65841;4.13000;8.05888;3
AHRS;0.956;38586.628;26.280247;4.829720;95.662834;0.12206500;0.19588900;0.72755599;3
AHRS;0.970;38586.638;26.280247;4.829720;95.662834;0.12206500;0.19588900;0.72755599;3
ACCE;0.971;38586.642;-0.79128;4.08690;8.15465;3
AHRS;0.971;38586.642;26.280247;4.829720;95.662834;0.12206500;0.19588900;0.72755599;3
MAGN;0.972;38586.642;31.70000;-17.00000;-25.40000;3
GYRO;0.973;38586.642;-0.08948;0.11824;0.03728;3
AHRS;0.982;38586.654;26.258499;4.901464;95.658249;0.12149200;0.19615300;0.72763300;3
ACCE;0.993;38586.665;-0.62848;4.18866;8.26957;3
MAGN;0.994;38586.665;31.70000;-17.10000;-25.30000;3
GYRO;0.995;38586.665;-0.01065;-0.01811;0.05965;3
AHRS;0.996;38586.665;26.258499;4.901464;95.658249;0.12149200;0.19615300;0.72763300;3
AHRS;1.001;38586.673;26.291565;4.873096;95.687279;0.12181300;0.19622999;0.72772598;3
ACCE;1.008;38586.680;-0.41061;4.42089;8.06966;3
MAGN;1.009;38586.680;31.70000;-17.10000;-25.40000;3
GYRO;1.010;38586.680;0.00959;-0.03728;0.05113;3
AHRS;1.010;38586.680;26.291565;4.873096;95.687279;0.12181300;0.19622999;0.72772598;3
AHRS;1.015;38586.688;26.404303;4.779840;95.726616;0.12298700;0.19645000;0.72770900;3
GNSS;1.017;1490631290.999;40.313320;-3.483161;594.254;0.000;12.0;0.3;15;14
GNSS;1.028;1490631290.999;40.313320;-3.483161;594.254;0.000;12.0;0.3;15;14
AHRS;1.035;38586.698;26.404303;4.779840;95.726616;0.12298700;0.19645000;0.72770900;3
MAGN;1.038;38586.701;31.70000;-17.10000;-25.40000;3
GYRO;1.041;38586.701;-0.08735;-0.01278;-0.02663;3
PRES;1.042;38586.701;955.4163;3
AHRS;1.043;38586.701;26.404303;4.779840;95.726616;0.12298700;0.19645000;0.72770900;3
ACCE;1.045;38586.701;-0.44053;4.25330;7.55251;3
LIGH;1.046;38586.702;7868.0;3
AHRS;1.048;38586.707;26.536568;4.691138;95.719925;0.12432300;0.19676800;0.72741097;3
AHRS;1.049;38586.717;26.536568;4.691138;95.719925;0.12432300;0.19676800;0.72741097;3
ACCE;1.050;38586.722;-0.56503;4.27485;8.04332;3
AHRS;1.051;38586.722;26.536568;4.691138;95.719925;0.12432300;0.19676800;0.72741097;3
MAGN;1.052;38586.722;31.70000;-17.10000;-25.50000;3
GYRO;1.053;38586.722;-0.20773;-0.02237;-0.05752;3
AHRS;1.066;38586.729;26.612520;4.609299;95.678841;0.12535000;0.19673599;0.72699499;3
ACCE;1.068;38586.741;-0.54827;4.29280;8.23725;3
MAGN;1.069;38586.741;31.70000;-17.10000;-25.50000;3
GYRO;1.070;38586.741;-0.21412;-0.12570;-0.07776;3
AHRS;1.070;38586.741;26.612520;4.609299;95.678841;0.12535000;0.19673599;0.72699499;3
AHRS;1.074;38586.746;26.673248;4.486071;95.611824;0.12659600;0.19634600;0.72640502;3
SOUN;1.081;287.53;0.00877;52.84
AHRS;1.088;38586.756;26.673248;4.486071;95.611824;0.12659600;0.19634600;0.72640502;3
GYRO;1.089;38586.760;-0.22797;-0.17577;-0.10972;3
AHRS;1.090;38586.760;26.673248;4.486071;95.611824;0.12659600;0.19634600;0.72640502;3
ACCE;1.091;38586.760;-0.62010;4.32513;8.43118;3
MAGN;1.092;38586.760;31.60000;-17.00000;-25.50000;3
AHRS;1.095;38586.767;26.702608;4.374229;95.502914;0.12766001;0.19577700;0.72562897;3
ACCE;1.107;38586.779;-0.82959;4.32034;9.35055;3
MAGN;1.108;38586.779;31.60000;-17.00000;-25.50000;3
GYRO;1.108;38586.779;-0.25779;-0.10120;-0.15233;3
AHRS;1.108;38586.779;26.702608;4.374229;95.502914;0.12766001;0.19577700;0.72562897;3
AHRS;1.114;38586.786;26.608459;4.361162;95.364410;0.12743600;0.19496299;0.72495103;3
AHRS;1.128;38586.796;26.608459;4.361162;95.364410;0.12743600;0.19496299;0.72495103;3
GYRO;1.128;38586.800;-0.15340;0.03515;-0.16831;3
AHRS;1.129;38586.800;26.608459;4.361162;95.364410;0.12743600;0.19496299;0.72495103;3
ACCE;1.129;38586.800;-1.06063;4.13359;10.13944;3
MAGN;1.129;38586.800;31.60000;-17.00000;-25.50000;3
AHRS;1.134;38586.807;26.398155;4.481505;95.227989;0.12569200;0.19418500;0.72457600;3
AHRS;1.148;38586.817;26.398155;4.481505;95.227989;0.12569200;0.19418500;0.72457600;3
GYRO;1.149;38586.820;0.02876;0.17790;-0.14914;3
AHRS;1.149;38586.820;26.398155;4.481505;95.227989;0.12569200;0.19418500;0.72457600;3
ACCE;1.149;38586.820;-1.08338;3.56377;8.75799;3
MAGN;1.150;38586.820;31.60000;-17.00000;-25.60000;3
AHRS;1.154;38586.826;26.165447;4.727715;95.116829;0.12297700;0.19401400;0.72450000;3
AHRS;1.170;38586.836;26.165447;4.727715;95.116829;0.12297700;0.19401400;0.72450000;3
GYRO;1.172;38586.842;-0.05007;0.19388;-0.05113;3
AHRS;1.173;38586.842;26.165447;4.727715;95.116829;0.12297700;0.19401400;0.72450000;3
ACCE;1.180;38586.842;-1.35392;3.47279;7.41484;3
MAGN;1.180;38586.842;31.60000;-17.00000;-25.60000;3
AHRS;1.181;38586.849;25.936295;5.075021;95.063499;0.11954300;0.19450399;0.72484100;3
ACCE;1.188;38586.860;-0.98641;4.35386;8.12951;3
MAGN;1.189;38586.860;31.70000;-16.90000;-25.50000;3
GYRO;1.189;38586.860;-0.22584;0.05220;0.08842;3
AHRS;1.190;38586.860;25.936295;5.075021;95.063499;0.11954300;0.19450399;0.72484100;3
AHRS;1.195;38586.867;25.789389;5.275103;95.139832;0.11729500;0.19480500;0.72565401;3
AHRS;1.209;38586.877;25.789389;5.275103;95.139832;0.11729500;0.19480500;0.72565401;3
GYRO;1.210;38586.881;-0.15659;-0.20560;0.05113;3
PRES;1.210;38586.881;955.4055;3
AHRS;1.211;38586.881;25.789389;5.275103;95.139832;0.11729500;0.19480500;0.72565401;3
MAGN;1.211;38586.881;31.70000;-16.90000;-25.60000;3
ACCE;1.212;38586.881;-0.63207;4.66750;8.55329;3
LIGH;1.212;38586.881;7664.0;3
AHRS;1.215;38586.887;25.806721;5.260306;95.221115;0.11735100;0.19491200;0.72607899;3
AHRS;1.228;38586.897;25.806721;5.260306;95.221115;0.11735100;0.19491200;0.72607899;3
GYRO;1.229;38586.900;-0.05539;-0.34302;-0.07244;3
AHRS;1.230;38586.900;25.806721;5.260306;95.221115;0.11735100;0.19491200;0.72607899;3
ACCE;1.231;38586.900;-0.71108;4.83030;9.24641;3
MAGN;1.232;38586.900;31.70000;-16.90000;-25.50000;3
AHRS;1.235;38586.907;25.911409;5.167767;95.230965;0.11852700;0.19504900;0.72591603;3
AHRS;1.249;38586.917;25.911409;5.167767;95.230965;0.11852700;0.19504900;0.72591603;3
GYRO;1.251;38586.921;0.16512;-0.33236;-0.24714;3
AHRS;1.251;38586.921;25.911409;5.167767;95.230965;0.11852700;0.19504900;0.72591603;3
ACCE;1.252;38586.921;-0.59376;4.75129;10.05445;3
MAGN;1.253;38586.921;31.70000;-16.80000;-25.60000;3
AHRS;1.257;38586.929;26.036304;5.059089;95.126793;0.12011600;0.19510099;0.72506398;3
ACCE;1.270;38586.941;-0.57820;3.46800;8.82862;3
MAGN;1.271;38586.941;31.70000;-16.80000;-25.60000;3
GYRO;1.272;38586.941;0.32384;-0.29082;-0.38030;3
AHRS;1.272;38586.941;26.036304;5.059089;95.126793;0.12011600;0.19510099;0.72506398;3
AHRS;1.277;38586.949;26.039690;4.978826;94.947433;0.12094800;0.19447801;0.72395802;3
ACCE;1.289;38586.961;-1.18154;2.57736;7.45554;3
MAGN;1.291;38586.961;31.70000;-16.80000;-25.70000;3
GYRO;1.293;38586.961;0.08842;-0.12144;-0.26312;3
AHRS;1.295;38586.961;26.039690;4.978826;94.947433;0.12094800;0.19447801;0.72395802;3
AHRS;1.297;38586.968;25.716797;5.099374;94.825920;0.11851600;0.19303399;0.72377598;3
AHRS;1.309;38586.978;25.716797;5.099374;94.825920;0.11851600;0.19303399;0.72377598;3
GYRO;1.311;38586.981;-0.24182;0.06924;0.05220;3
AHRS;1.312;38586.981;25.716797;5.099374;94.825920;0.11851600;0.19303399;0.72377598;3
ACCE;1.312;38586.981;-1.16957;3.10528;8.31506;3
MAGN;1.314;38586.981;31.70000;-16.70000;-25.70000;3
AHRS;1.317;38586.989;25.175028;5.302194;94.937515;0.11389600;0.19093899;0.72524101;3
ACCE;1.329;38587.001;-0.61890;4.21499;9.46667;3
MAGN;1.331;38587.001;31.70000;-16.70000;-25.70000;3
GYRO;1.333;38587.001;-0.23329;0.13103;0.15553;3
AHRS;1.335;38587.001;25.175028;5.302194;94.937515;0.11389600;0.19093899;0.72524101;3
AHRS;1.340;38587.011;24.796690;5.365710;95.216118;0.11083300;0.18922000;0.72731102;3
ACCE;1.351;38587.022;-0.74699;4.40773;9.37450;3
MAGN;1.352;38587.022;31.70000;-16.60000;-25.80000;3
GYRO;1.353;38587.022;-0.02131;0.06818;0.07137;3
AHRS;1.355;38587.022;24.796690;5.365710;95.216118;0.11083300;0.18922000;0.72731102;3
AHRS;1.357;38587.027;24.649221;5.372909;95.446678;0.10955200;0.18856300;0.72878897;3
AHRS;1.369;38587.037;24.649221;5.372909;95.446678;0.10955200;0.18856300;0.72878897;3
GYRO;1.371;38587.041;0.11398;0.03089;0.03622;3
AHRS;1.372;38587.041;24.649221;5.372909;95.446678;0.10955200;0.18856300;0.72878897;3
ACCE;1.373;38587.041;-0.84515;4.17070;9.05248;3
MAGN;1.375;38587.041;31.70000;-16.60000;-25.80000;3
AHRS;1.378;38587.049;24.612249;5.372165;95.632515;0.10903700;0.18850499;0.72988099;3
MAGN;1.390;38587.062;31.70000;-16.60000;-25.80000;3
GYRO;1.391;38587.062;0.15979;0.01811;0.03622;3
PRES;1.392;38587.062;955.4500;3
AHRS;1.393;38587.062;24.612249;5.372165;95.632515;0.10903700;0.18850499;0.72988099;3
ACCE;1.396;38587.062;-0.78889;4.00550;8.91840;3
LIGH;1.397;38587.062;7629.0;3
AHRS;1.398;38587.068;24.599129;5.357260;95.796707;0.10878600;0.18849500;0.73080897;3
AHRS;1.412;38587.078;24.599129;5.357260;95.796707;0.10878600;0.18849500;0.73080897;3
GYRO;1.415;38587.082;0.14061;0.07670;-0.01172;3
AHRS;1.417;38587.082;24.599129;5.357260;95.796707;0.10878600;0.18849500;0.73080897;3
ACCE;1.420;38587.082;-0.50278;3.90734;8.27316;3
MAGN;1.422;38587.082;31.70000;-16.50000;-25.90000;3
AHRS;1.423;38587.091;24.612129;5.323795;95.911942;0.10888500;0.18849701;0.73141301;3
ACCE;1.431;38587.103;-0.50518;3.65595;7.90685;3
MAGN;1.433;38587.103;31.70000;-16.50000;-26.00000;3
GYRO;1.434;38587.103;-0.00533;0.06818;-0.04474;3
AHRS;1.436;38587.103;24.612129;5.323795;95.911942;0.10888500;0.18849701;0.73141301;3
AHRS;1.438;38587.109;24.567898;5.254745;95.991615;0.10894000;0.18790600;0.73184597;3
ACCE;1.450;38587.121;-0.85353;3.61764;8.53294;3
MAGN;1.451;38587.121;31.70000;-16.50000;-25.90000;3
GYRO;1.452;38587.121;-0.10227;-0.00746;0.02450;3
AHRS;1.453;38587.121;24.567898;5.254745;95.991615;0.10894000;0.18790600;0.73184597;3
AHRS;1.458;38587.130;24.441790;5.181702;96.083473;0.10853000;0.18679000;0.73243499;3
ACCE;1.469;38587.141;-0.85234;3.66313;9.10994;3
MAGN;1.471;38587.141;31.70000;-16.40000;-25.90000;3
GYRO;1.472;38587.141;-0.02876;-0.11079;0.12144;3
AHRS;1.472;38587.141;24.441790;5.181702;96.083473;0.10853000;0.18679000;0.73243499;3
AHRS;1.477;38587.149;24.293245;5.072211;96.196930;0.10819100;0.18534701;0.73313600;3
ACCE;1.490;38587.161;-0.69552;4.00191;9.00579;3
MAGN;1.492;38587.161;31.70000;-16.40000;-26.00000;3
GYRO;1.494;38587.161;0.08096;-0.08842;0.17683;3
AHRS;1.497;38587.161;24.293245;5.072211;96.196930;0.10819100;0.18534701;0.73313600;3
AHRS;1.501;38587.172;24.233183;4.966125;96.318832;0.10832800;0.18448700;0.73378903;3
AHRS;1.514;38587.182;24.233183;4.966125;96.318832;0.10832800;0.18448700;0.73378903;3
GYRO;1.515;38587.186;0.10546;0.00533;0.16192;3
AHRS;1.516;38587.186;24.233183;4.966125;96.318832;0.10832800;0.18448700;0.73378903;3
ACCE;1.517;38587.186;-0.60573;4.24133;8.77116;3
MAGN;1.517;38587.186;31.70000;-16.40000;-26.00000;3
AHRS;1.530;38587.197;24.264975;4.896574;96.417061;0.10879800;0.18438900;0.73424000;3
GYRO;1.531;38587.202;0.08629;0.07244;0.10120;3
AHRS;1.531;38587.202;24.264975;4.896574;96.417061;0.10879800;0.18438900;0.73424000;3
ACCE;1.532;38587.202;-0.47285;4.30358;8.46709;3
MAGN;1.532;38587.202;31.70000;-16.40000;-25.90000;3
AHRS;1.536;38587.208;24.371149;4.831914;96.476929;0.10972500;0.18475200;0.73439503;3
AHRS;1.549;38587.218;24.371149;4.831914;96.476929;0.10972500;0.18475200;0.73439503;3
GYRO;1.552;38587.221;0.05220;0.04474;0.04900;3
AHRS;1.555;38587.221;24.371149;4.831914;96.476929;0.10972500;0.18475200;0.73439503;3
ACCE;1.558;38587.221;-0.57940;4.14197;8.12233;3
MAGN;1.560;38587.221;31.70000;-16.40000;-25.90000;3
AHRS;1.563;38587.229;24.517513;4.762261;96.480286;0.11100500;0.18528700;0.73417997;3
AHRS;1.571;38587.239;24.517513;4.762261;96.480286;0.11100500;0.18528700;0.73417997;3
GYRO;1.572;38587.243;0.06711;-0.12251;0.02983;3
PRES;1.573;38587.243;955.4929;3
AHRS;1.574;38587.243;24.517513;4.762261;96.480286;0.11100500;0.18528700;0.73417997;3
MAGN;1.575;38587.243;31.70000;-16.30000;-26.00000;3
ACCE;1.576;38587.243;-0.33399;4.07493;8.06846;3
LIGH;1.577;38587.244;7676.0;3
AHRS;1.577;38587.248;24.703011;4.566312;96.438278;0.11339100;0.18531400;0.73353797;3
ACCE;1.588;38587.260;-0.31364;4.08092;7.87932;3
MAGN;1.589;38587.260;31.70000;-16.30000;-26.10000;3
GYRO;1.589;38587.260;0.06498;-0.25460;-0.02024;3
AHRS;1.590;38587.260;24.703011;4.566312;96.438278;0.11339100;0.18531400;0.73353797;3
AHRS;1.595;38587.267;24.919689;4.301764;96.326302;0.11650600;0.18507899;0.73238802;3
AHRS;1.608;38587.277;24.919689;4.301764;96.326302;0.11650600;0.18507899;0.73238802;3
GYRO;1.609;38587.280;-0.04155;-0.27164;-0.03196;3
AHRS;1.610;38587.280;24.919689;4.301764;96.326302;0.11650600;0.18507899;0.73238802;3
ACCE;1.610;38587.280;-0.53032;3.95522;8.05170;3
MAGN;1.611;38587.280;31.60000;-16.20000;-26.10000;3
AHRS;1.616;38587.288;25.056410;4.087682;96.155251;0.11893300;0.18455800;0.73104101;3
SOUN;1.625;1045.79;0.03192;64.06
ACCE;1.629;38587.301;-0.31723;3.79481;8.83460;3
MAGN;1.629;38587.301;31.60000;-16.20000;-26.10000;3
GYRO;1.630;38587.301;-0.20879;-0.18855;-0.00213;3
AHRS;1.630;38587.301;25.056410;4.087682;96.155251;0.11893300;0.18455800;0.73104101;3
AHRS;1.636;38587.308;25.000744;3.886880;96.022217;0.12010700;0.18293600;0.73014802;3
ACCE;1.648;38587.320;-0.08140;3.99233;9.36372;3
MAGN;1.649;38587.320;31.70000;-16.20000;-26.10000;3
GYRO;1.650;38587.320;-0.22797;0.09374;0.00320;3
AHRS;1.650;38587.320;25.000744;3.886880;96.022217;0.12010700;0.18293600;0.73014802;3
AHRS;1.655;38587.327;24.871986;3.733364;95.961250;0.12044200;0.18119501;0.72979802;3
AHRS;1.671;38587.337;24.871986;3.733364;95.961250;0.12044200;0.18119501;0.72979802;3
GYRO;1.673;38587.341;-0.16085;0.27484;-0.07031;3
AHRS;1.676;38587.341;24.871986;3.733364;95.961250;0.12044200;0.18119501;0.72979802;3
ACCE;1.679;38587.341;-0.20710;4.14915;8.69574;3
MAGN;1.680;38587.341;31.70000;-16.10000;-26.30000;3
AHRS;1.682;38587.348;24.823786;3.644173;95.875473;0.12086800;0.18029700;0.72927701;3
AHRS;1.691;38587.358;24.823786;3.644173;95.875473;0.12086800;0.18029700;0.72927701;3
GYRO;1.692;38587.363;-0.18536;0.26951;-0.13209;3
AHRS;1.693;38587.363;24.823786;3.644173;95.875473;0.12086800;0.18029700;0.72927701;3
ACCE;1.693;38587.363;-0.32920;4.05099;7.69018;3
MAGN;1.695;38587.363;31.70000;-16.10000;-26.30000;3
AHRS;1.696;38587.368;24.871071;3.571023;95.758049;0.12179000;0.18005501;0.72847700;3
ACCE;1.709;38587.381;-0.68354;3.95642;7.12395;3
MAGN;1.710;38587.381;31.70000;-16.10000;-26.40000;3
GYRO;1.710;38587.381;-0.33343;0.11931;-0.15446;3
AHRS;1.711;38587.381;24.871071;3.571023;95.758049;0.12179000;0.18005501;0.72847700;3
AHRS;1.715;38587.387;24.962885;3.538723;95.585732;0.12279500;0.18026400;0.72735298;3
AHRS;1.731;38587.397;24.962885;3.538723;95.585732;0.12279500;0.18026400;0.72735298;3
GYRO;1.732;38587.402;-0.48256;-0.08842;-0.15553;3
AHRS;1.733;38587.402;24.962885;3.538723;95.585732;0.12279500;0.18026400;0.72735298;3
ACCE;1.736;38587.402;-0.59496;3.74214;7.58004;3
MAGN;1.737;38587.402;31.70000;-16.10000;-26.40000;3
AHRS;1.739;38587.409;24.977283;3.470165;95.402985;0.12360000;0.17976800;0.72622299;3
MAGN;1.750;38587.422;31.70000;-16.00000;-26.50000;3
GYRO;1.752;38587.422;-0.53263;-0.21199;-0.17151;3
PRES;1.753;38587.422;955.5093;3
AHRS;1.756;38587.422;24.977283;3.470165;95.402985;0.12360000;0.17976800;0.72622299;3
ACCE;1.759;38587.422;-0.49201;3.53264;8.57962;3
LIGH;1.761;38587.422;7287.0;3
AHRS;1.768;38587.429;24.818039;3.366762;95.222748;0.12361600;0.17798799;0.72527897;3
ACCE;1.771;38587.441;-0.23703;3.58412;9.33020;3
MAGN;1.772;38587.441;31.60000;-16.00000;-26.60000;3
GYRO;1.772;38587.441;-0.48256;-0.23755;-0.18855;3
AHRS;1.773;38587.441;24.818039;3.366762;95.222748;0.12361600;0.17798799;0.72527897;3
AHRS;1.777;38587.448;24.551733;3.210722;95.098816;0.12325300;0.17529801;0.72472602;3
ACCE;1.788;38587.460;-1.42455;3.34111;9.16500;3
MAGN;1.789;38587.460;31.50000;-15.90000;-26.70000;3
GYRO;1.789;38587.460;-0.40054;-0.05433;-0.20027;3
AHRS;1.790;38587.460;24.551733;3.210722;95.098816;0.12325300;0.17529801;0.72472602;3
AHRS;1.795;38587.467;24.206551;3.395685;94.924179;0.12034800;0.17401300;0.72433501;3
AHRS;1.810;38587.477;24.206551;3.395685;94.924179;0.12034800;0.17401300;0.72433501;3
GYRO;1.812;38587.482;-0.38989;-0.15553;0.02450;3
AHRS;1.814;38587.482;24.206551;3.395685;94.924179;0.12034800;0.17401300;0.72433501;3
ACCE;1.816;38587.482;-2.28527;2.96642;8.82742;3
MAGN;1.817;38587.482;31.60000;-15.90000;-26.70000;3
AHRS;1.818;38587.488;23.704666;3.957687;94.772163;0.11410700;0.17394400;0.72461498;3
ACCE;1.829;38587.501;0.50518;3.10767;9.26795;3
MAGN;1.831;38587.501;31.50000;-15.80000;-26.70000;3
GYRO;1.832;38587.501;-0.35367;-0.37817;0.20240;3
AHRS;1.833;38587.501;23.704666;3.957687;94.772163;0.11410700;0.17394400;0.72461498;3
AHRS;1.838;38587.510;23.206774;3.819998;95.014732;0.11171700;0.17028201;0.72642201;3
ACCE;1.849;38587.521;0.58538;3.41054;9.28471;3
MAGN;1.851;38587.521;31.60000;-15.70000;-26.80000;3
GYRO;1.852;38587.521;-0.22477;-0.00639;0.05113;3
AHRS;1.852;38587.521;23.206774;3.819998;95.014732;0.11171700;0.17028201;0.72642201;3
AHRS;1.858;38587.529;22.801258;3.591226;95.330063;0.11035100;0.16673499;0.72845000;3
AHRS;1.870;38587.539;22.801258;3.591226;95.330063;0.11035100;0.16673499;0.72845000;3
GYRO;1.871;38587.542;-0.07137;-0.06924;-0.13848;3
AHRS;1.872;38587.542;22.801258;3.591226;95.330063;0.11035100;0.16673499;0.72845000;3
ACCE;1.872;38587.542;-0.41061;3.43568;8.90164;3
MAGN;1.873;38587.542;31.50000;-15.70000;-26.90000;3
AHRS;1.875;38587.547;22.529169;3.420546;95.534882;0.10956500;0.16424400;0.72975397;3
AHRS;1.889;38587.557;22.529169;3.420546;95.534882;0.10956500;0.16424400;0.72975397;3
GYRO;1.890;38587.561;0.03409;-0.14168;-0.13955;3
AHRS;1.890;38587.561;22.529169;3.420546;95.534882;0.10956500;0.16424400;0.72975397;3
ACCE;1.891;38587.561;-0.57581;3.30400;8.83820;3
MAGN;1.892;38587.561;31.50000;-15.60000;-26.90000;3
AHRS;1.895;38587.568;22.321899;3.291971;95.715797;0.10892800;0.16237500;0.73088998;3
AHRS;1.913;38587.578;22.321899;3.291971;95.715797;0.10892800;0.16237500;0.73088998;3
GYRO;1.917;38587.581;0.02876;-0.04581;-0.14594;3
AHRS;1.919;38587.581;22.321899;3.291971;95.715797;0.10892800;0.16237500;0.73088998;3
ACCE;1.921;38587.581;-0.30047;3.43089;8.36893;3
MAGN;1.922;38587.581;31.50000;-15.50000;-27.00000;3
AHRS;1.923;38587.589;22.188932;3.205558;95.884239;0.10847400;0.16120200;0.73191297;3
AHRS;1.933;38587.599;22.188932;3.205558;95.884239;0.10847400;0.16120200;0.73191297;3
GYRO;1.934;38587.605;-0.08629;0.05007;-0.18109;3
PRES;1.935;38587.605;955.5149;3
AHRS;1.935;38587.605;22.188932;3.205558;95.884239;0.10847400;0.16120200;0.73191297;3
MAGN;1.936;38587.605;31.50000;-15.50000;-27.10000;3
ACCE;1.936;38587.605;-0.91339;3.08613;8.42639;3
LIGH;1.937;38587.605;6621.0;3
AHRS;1.948;38587.617;21.978666;3.299604;95.984131;0.10652000;0.16050100;0.73279703;3
GYRO;1.950;38587.620;-0.10546;-0.17577;-0.09055;3
AHRS;1.951;38587.620;21.978666;3.299604;95.984131;0.10652000;0.16050100;0.73279703;3
ACCE;1.952;38587.620;-1.40899;3.23696;9.91918;3
MAGN;1.954;38587.620;31.50000;-15.40000;-27.20000;3
AHRS;1.958;38587.631;21.653042;3.461181;96.055344;0.10350900;0.15942401;0.73369497;3
ACCE;1.970;38587.642;-0.77572;3.52905;10.51653;3
MAGN;1.971;38587.642;31.40000;-15.30000;-27.20000;3
GYRO;1.973;38587.642;0.12890;-0.23542;0.12996;3
AHRS;1.975;38587.642;21.653042;3.461181;96.055344;0.10350900;0.15942401;0.73369497;3
AHRS;1.980;38587.652;21.407219;3.525635;96.249641;0.10141000;0.15840501;0.73511302;3
MAGN;1.990;38587.663;31.40000;-15.20000;-27.40000;3
GYRO;1.991;38587.663;0.43569;-0.17790;0.15872;3
AHRS;1.992;38587.663;21.407219;3.525635;96.249641;0.10141000;0.15840501;0.73511302;3
ACCE;1.993;38587.663;0.45131;3.50990;9.87249;3
AHRS;1.995;38587.667;21.330475;3.315350;96.516319;0.10195200;0.15696000;0.73651999;3
GNSS;2.002;1490631291.999;40.313319;-3.483164;594.279;0.000;8.0;0.2;15;15
AHRS;2.009;38587.677;21.330475;3.315350;96.516319;0.10195200;0.15696000;0.73651999;3
GYRO;2.010;38587.681;0.53476;0.01172;-0.09907;3
AHRS;2.011;38587.681;21.330475;3.315350;96.516319;0.10195200;0.15696000;0.73651999;3
ACCE;2.011;38587.681;0.18555;3.45962;8.34978;3
MAGN;2.012;38587.681;31.40000;-15.20000;-27.40000;3
AHRS;2.015;38587.688;21.391363;3.133640;96.630859;0.10331300;0.15642001;0.73694301;3
GNSS;2.017;1490631291.999;40.313319;-3.483164;594.279;0.000;8.0;0.2;15;15
AHRS;2.028;38587.698;21.391363;3.133640;96.630859;0.10331300;0.15642001;0.73694301;3
GYRO;2.029;38587.701;0.29934;0.05007;-0.23116;3
AHRS;2.030;38587.701;21.391363;3.133640;96.630859;0.10331300;0.15642001;0.73694301;3
ACCE;2.031;38587.701;-0.98282;3.56856;7.71771;3
MAGN;2.032;38587.701;31.40000;-15.10000;-27.40000;3
AHRS;2.034;38587.707;21.478813;3.194367;96.556473;0.10352600;0.15725400;0.73648399;3
AHRS;2.052;38587.717;21.478813;3.194367;96.556473;0.10352600;0.15725400;0.73648399;3
GYRO;2.053;38587.720;-0.00533;-0.04900;-0.10759;3
AHRS;2.054;38587.720;21.478813;3.194367;96.556473;0.10352600;0.15725400;0.73648399;3
ACCE;2.055;38587.720;-0.77692;3.56377;8.19655;3
MAGN;2.055;38587.720;31.40000;-15.00000;-27.60000;3
AHRS;2.056;38587.726;21.483660;3.243595;96.487656;0.10333200;0.15750200;0.73613298;3
SOUN;2.067;331.38;0.01011;54.08
AHRS;2.069;38587.736;21.483660;3.243595;96.487656;0.10333200;0.15750200;0.73613298;3
GYRO;2.070;38587.741;-0.09907;-0.23862;-0.05007;3
AHRS;2.070;38587.741;21.483660;3.243595;96.487656;0.10333200;0.15750200;0.73613298;3
ACCE;2.071;38587.741;-0.61770;3.81516;9.11832;3
MAGN;2.071;38587.741;31.30000;-14.90000;-27.70000;3
AHRS;2.074;38587.746;21.486824;3.202291;96.400551;0.10373500;0.15720899;0.73559803;3
AHRS;2.088;38587.756;21.486824;3.202291;96.400551;0.10373500;0.15720899;0.73559803;3
GYRO;2.089;38587.760;0.04048;-0.37497;-0.01704;3
AHRS;2.089;38587.760;21.486824;3.202291;96.400551;0.10373500;0.15720899;0.73559803;3
ACCE;2.090;38587.760;-0.33040;3.82354;9.37330;3
MAGN;2.091;38587.760;31.30000;-14.90000;-27.80000;3
AHRS;2.094;38587.766;21.568962;3.049891;96.307068;0.10531300;0.15678000;0.73484099;3
AHRS;2.109;38587.776;21.568962;3.049891;96.307068;0.10531300;0.15678000;0.73484099;3
GYRO;2.110;38587.781;0.16831;-0.19920;-0.03728;3
PRES;2.110;38587.781;955.5178;3
AHRS;2.111;38587.781;21.568962;3.049891;96.307068;0.10531300;0.15678000;0.73484099;3
MAGN;2.111;38587.781;31.20000;-14.80000;-27.90000;3
ACCE;2.112;38587.781;0.10894;3.83551;8.96509;3
LIGH;2.112;38587.781;6832.0;3
AHRS;2.115;38587.787;21.739565;2.880796;96.199471;0.10752500;0.15680200;0.73388898;3
AHRS;2.128;38587.797;21.739565;2.880796;96.199471;0.10752500;0.15680200;0.73388898;3
GYRO;2.129;38587.800;0.16831;-0.19814;-0.08842;3
AHRS;2.129;38587.800;21.739565;2.880796;96.199471;0.10752500;0.15680200;0.73388898;3
ACCE;2.130;38587.800;0.55905;3.82115;8.33062;3
MAGN;2.130;38587.800;31.20000;-14.70000;-28.00000;3
AHRS;2.134;38587.807;21.972343;2.528904;96.080765;0.11127800;0.15616199;0.73262203;3
AHRS;2.148;38587.817;21.972343;2.528904;96.080765;0.11127800;0.15616199;0.73262203;3
GYRO;2.149;38587.820;0.06392;-0.34941;-0.15020;3
AHRS;2.149;38587.820;21.972343;2.528904;96.080765;0.11127800;0.15616199;0.73262203;3
ACCE;2.150;38587.820;-0.18076;3.96360;8.69933;3
MAGN;2.151;38587.820;31.20000;-14.60000;-28.10000;3
AHRS;2.155;38587.827;22.176865;2.188706;95.849510;0.11494200;0.15528899;0.73073697;3
AHRS;2.168;38587.837;22.176865;2.188706;95.849510;0.11494200;0.15528899;0.73073697;3
GYRO;2.169;38587.840;0.12037;-0.51239;-0.04368;3
AHRS;2.169;38587.840;22.176865;2.188706;95.849510;0.11494200;0.15528899;0.73073697;3
ACCE;2.170;38587.840;0.14964;3.84030;9.02614;3
MAGN;2.171;38587.840;31.10000;-14.60000;-28.20000;3
AHRS;2.174;38587.846;22.370457;1.744568;95.654182;0.11915000;0.15377399;0.72894299;3
AHRS;2.191;38587.856;22.370457;1.744568;95.654182;0.11915000;0.15377399;0.72894299;3
ACCE;2.193;38587.863;0.84755;3.72538;8.98903;3
GYRO;2.193;38587.863;0.22797;-0.60507;-0.07137;3
AHRS;2.196;38587.863;22.370457;1.744568;95.654182;0.11915000;0.15377399;0.72894299;3
MAGN;2.197;38587.863;31.10000;-14.50000;-28.30000;3
AHRS;2.198;38587.868;22.561863;1.114245;95.472382;0.12450000;0.15117601;0.72700298;3
AHRS;2.211;38587.878;22.561863;1.114245;95.472382;0.12450000;0.15117601;0.72700298;3
GYRO;2.212;38587.883;0.23436;-0.38243;-0.22158;3
AHRS;2.212;38587.883;22.561863;1.114245;95.472382;0.12450000;0.15117601;0.72700298;3
ACCE;2.213;38587.883;1.11211;3.51110;8.64786;3
MAGN;2.214;38587.883;31.00000;-14.40000;-28.50000;3
AHRS;2.215;38587.887;22.686174;0.449546;95.260254;0.12970500;0.14790300;0.72489297;3
AHRS;2.229;38587.897;22.686174;0.449546;95.260254;0.12970500;0.14790300;0.72489297;3
GYRO;2.230;38587.901;0.06285;0.06924;-0.34302;3
AHRS;2.231;38587.901;22.686174;0.449546;95.260254;0.12970500;0.14790300;0.72489297;3
ACCE;2.232;38587.901;0.90022;3.43568;8.02297;3
MAGN;2.232;38587.901;31.00000;-14.40000;-28.60000;3
AHRS;2.236;38587.908;22.724915;-0.056037;95.038620;0.13340600;0.14497600;0.72298503;3
ACCE;2.249;38587.921;0.41061;3.42491;7.75243;3
MAGN;2.250;38587.921;30.90000;-14.30000;-28.70000;3
GYRO;2.251;38587.921;-0.20666;0.36858;-0.36858;3
AHRS;2.253;38587.921;22.724915;-0.056037;95.038620;0.13340600;0.14497600;0.72298503;3
AHRS;2.255;38587.927;22.680290;-0.335144;94.803635;0.13520201;0.14280400;0.72135502;3
AHRS;2.268;38587.937;22.680290;-0.335144;94.803635;0.13520201;0.14280400;0.72135502;3
GYRO;2.270;38587.940;-0.38030;0.34941;-0.31212;3
AHRS;2.271;38587.940;22.680290;-0.335144;94.803635;0.13520201;0.14280400;0.72135502;3
ACCE;2.272;38587.940;-0.16879;3.40336;7.90925;3
MAGN;2.272;38587.940;30.90000;-14.20000;-28.80000;3
AHRS;2.274;38587.947;22.579721;-0.410020;94.540825;0.13541600;0.14142600;0.71986997;3
AHRS;2.292;38587.957;22.579721;-0.410020;94.540825;0.13541600;0.14142600;0.71986997;3
MAGN;2.295;38587.964;30.80000;-14.10000;-29.00000;3
GYRO;2.296;38587.964;-0.38669;0.13848;-0.19601;3
PRES;2.297;38587.964;955.5203;3
AHRS;2.298;38587.964;22.579721;-0.410020;94.540825;0.13541600;0.14142600;0.71986997;3
ACCE;2.299;38587.964;-0.50159;3.21062;8.20253;3
LIGH;2.300;38587.964;6877.0;3
AHRS;2.309;38587.976;22.434307;-0.382775;94.279831;0.13472100;0.14036299;0.71856803;3
GYRO;2.311;38587.981;-0.25247;-0.07031;-0.13209;3
AHRS;2.312;38587.981;22.434307;-0.382775;94.279831;0.13472100;0.14036299;0.71856803;3
ACCE;2.313;38587.981;-0.15203;3.24773;8.70292;3
MAGN;2.313;38587.981;30.80000;-14.00000;-29.00000;3
AHRS;2.315;38587.987;22.301840;-0.405432;94.060349;0.13435900;0.13914201;0.71742803;3
AHRS;2.328;38587.997;22.301840;-0.405432;94.060349;0.13435900;0.13914201;0.71742803;3
GYRO;2.329;38588.000;-0.05433;0.01598;-0.17790;3
AHRS;2.330;38588.000;22.301840;-0.405432;94.060349;0.13435900;0.13914201;0.71742803;3
ACCE;2.331;38588.000;-0.20830;3.07416;9.19613;3
MAGN;2.331;38588.000;30.70000;-13.90000;-29.20000;3
AHRS;2.335;38588.007;22.148840;-0.312478;93.820160;0.13317500;0.13844700;0.71632302;3
AHRS;2.349;38588.017;22.148840;-0.312478;93.820160;0.13317500;0.13844700;0.71632302;3
GYRO;2.350;38588.021;0.09587;0.18109;-0.12251;3
AHRS;2.350;38588.021;22.148840;-0.312478;93.820160;0.13317500;0.13844700;0.71632302;3
ACCE;2.351;38588.021;-0.58897;2.95564;8.71489;3
MAGN;2.352;38588.021;30.70000;-13.80000;-29.20000;3
AHRS;2.355;38588.027;21.979282;-0.024352;93.601913;0.13064601;0.13882400;0.71558398;3
AHRS;2.369;38588.037;21.979282;-0.024352;93.601913;0.13064601;0.13882400;0.71558398;3
GYRO;2.370;38588.041;0.07776;0.07457;-0.01172;3
AHRS;2.372;38588.041;21.979282;-0.024352;93.601913;0.13064601;0.13882400;0.71558398;3
ACCE;2.373;38588.041;-0.65841;2.94726;8.19176;3
MAGN;2.375;38588.041;30.70000;-13.70000;-29.20000;3
AHRS;2.376;38588.047;21.781862;0.284831;93.440117;0.12775300;0.13922399;0.71521997;3
AHRS;2.389;38588.057;21.781862;0.284831;93.440117;0.12775300;0.13922399;0.71521997;3
GYRO;2.390;38588.060;-0.10120;0.08309;0.01598;3
AHRS;2.391;38588.060;21.781862;0.284831;93.440117;0.12775300;0.13922399;0.71521997;3
ACCE;2.392;38588.060;-0.18196;3.53145;8.10078;3
MAGN;2.392;38588.060;30.60000;-13.70000;-29.20000;3
AHRS;2.395;38588.067;21.652922;0.509936;93.359314;0.12568800;0.13965300;0.71514601;3
AHRS;2.408;38588.077;21.652922;0.509936;93.359314;0.12568800;0.13965300;0.71514601;3
GYRO;2.409;38588.080;-0.36432;0.30999;-0.06818;3
AHRS;2.410;38588.080;21.652922;0.509936;93.359314;0.12568800;0.13965300;0.71514601;3
ACCE;2.410;38588.080;0.05507;3.80918;8.05050;3
MAGN;2.411;38588.080;30.60000;-13.60000;-29.30000;3
AHRS;2.415;38588.087;21.567629;0.746473;93.286942;0.12379800;0.14043300;0.71507698;3
AHRS;2.429;38588.097;21.567629;0.746473;93.286942;0.12379800;0.14043300;0.71507698;3
GYRO;2.430;38588.101;-0.67325;0.42504;-0.14594;3
AHRS;2.430;38588.101;21.567629;0.746473;93.286942;0.12379800;0.14043300;0.71507698;3
ACCE;2.431;38588.101;-0.23822;3.43329;7.67581;3
MAGN;2.431;38588.101;30.50000;-13.60000;-29.30000;3
AHRS;2.435;38588.107;21.445833;1.023858;93.203018;0.12145200;0.14121599;0.71501899;3
AHRS;2.448;38588.117;21.445833;1.023858;93.203018;0.12145200;0.14121599;0.71501899;3
GYRO;2.449;38588.120;-0.95554;0.42930;-0.17683;3
AHRS;2.450;38588.120;21.445833;1.023858;93.203018;0.12145200;0.14121599;0.71501899;3
ACCE;2.451;38588.120;-0.45131;2.92811;8.12353;3
MAGN;2.451;38588.120;30.50000;-13.50000;-29.40000;3
AHRS;2.455;38588.127;21.134607;1.319695;93.120651;0.11786900;0.14093500;0.71518898;3
AHRS;2.471;38588.137;21.134607;1.319695;93.120651;0.11786900;0.14093500;0.71518898;3
GYRO;2.475;38588.143;-1.04822;0.40160;-0.15020;3
PRES;2.477;38588.143;955.5210;3
AHRS;2.478;38588.143;21.134607;1.319695;93.120651;0.11786900;0.14093500;0.71518898;3
MAGN;2.479;38588.143;30.50000;-13.40000;-29.40000;3
ACCE;2.480;38588.143;-1.00197;2.42293;8.84298;3
LIGH;2.481;38588.143;6166.0;3
AHRS;2.482;38588.149;20.602600;1.719562;93.057083;0.11230200;0.13991900;0.71578503;3
MAGN;2.491;38588.161;30.60000;-13.30000;-29.40000;3
GYRO;2.492;38588.161;-0.91719;0.27058;-0.01491;3
AHRS;2.492;38588.161;20.602600;1.719562;93.057083;0.11230200;0.13991900;0.71578503;3
ACCE;2.493;38588.161;-1.39582;2.64799;9.48104;3
AHRS;2.495;38588.167;20.043604;2.217071;93.062286;0.10587200;0.13937999;0.71685702;3
AHRS;2.508;38588.177;20.043604;2.217071;93.062286;0.10587200;0.13937999;0.71685702;3
GYRO;2.509;38588.180;-0.63170;-0.06924;0.12037;3
AHRS;2.509;38588.180;20.043604;2.217071;93.062286;0.10587200;0.13937999;0.71685702;3
ACCE;2.510;38588.180;-1.19950;3.10049;10.24838;3
MAGN;2.510;38588.180;30.60000;-13.20000;-29.40000;3
AHRS;2.515;38588.187;19.603535;2.593696;93.160149;0.10078400;0.13894901;0.71819800;3
AHRS;2.528;38588.197;19.603535;2.593696;93.160149;0.10078400;0.13894901;0.71819800;3
GYRO;2.529;38588.200;-0.25140;-0.20133;0.06605;3
AHRS;2.530;38588.200;19.603535;2.593696;93.160149;0.10078400;0.13894901;0.71819800;3
ACCE;2.530;38588.200;0.72425;3.91332;10.79426;3
MAGN;2.531;38588.200;30.50000;-13.00000;-29.40000;3
AHRS;2.535;38588.207;19.461290;2.462576;93.365173;0.10051600;0.13747200;0.71942300;3
AHRS;2.548;38588.217;19.461290;2.462576;93.365173;0.10051600;0.13747200;0.71942300;3
GYRO;2.549;38588.220;0.14061;-0.13422;-0.36432;3
AHRS;2.550;38588.220;19.461290;2.462576;93.365173;0.10051600;0.13747200;0.71942300;3
ACCE;2.550;38588.220;0.78769;2.65637;9.95509;3
MAGN;2.551;38588.220;30.50000;-12.90000;-29.40000;3
AHRS;2.555;38588.227;19.342014;2.180285;93.390442;0.10155200;0.13509101;0.71943599;3
AHRS;2.570;38588.237;19.342014;2.180285;93.390442;0.10155200;0.13509101;0.71943599;3
GYRO;2.572;38588.241;0.41013;-0.18003;-0.66579;3
AHRS;2.574;38588.241;19.342014;2.180285;93.390442;0.10155200;0.13509101;0.71943599;3
ACCE;2.577;38588.241;-0.64045;2.29005;9.79109;3
MAGN;2.578;38588.241;30.60000;-12.80000;-29.50000;3
AHRS;2.579;38588.249;19.126364;2.083954;93.193428;0.10110900;0.13300499;0.71839601;3
ACCE;2.589;38588.260;-1.63644;2.12126;10.18134;3
MAGN;2.591;38588.260;30.60000;-12.70000;-29.40000;3
GYRO;2.594;38588.260;0.72864;-0.22690;-0.42184;3
AHRS;2.598;38588.260;19.126364;2.083954;93.193428;0.10110900;0.13300499;0.71839601;3
AHRS;2.601;38588.268;18.768764;2.307865;93.051056;0.09774700;0.13197400;0.71808302;3
AHRS;2.611;38588.278;18.768764;2.307865;93.051056;0.09774700;0.13197400;0.71808302;3
GYRO;2.612;38588.282;0.99709;-0.03409;-0.09481;3
ACCE;2.613;38588.282;-0.98881;2.38941;9.58279;3
AHRS;2.615;38588.282;18.768764;2.307865;93.051056;0.09774700;0.13197400;0.71808302;3
MAGN;2.616;38588.282;30.70000;-12.50000;-29.50000;3
AHRS;2.616;38588.287;18.474524;2.644816;93.085884;0.09384500;0.13215899;0.71883398;3
SOUN;2.619;1296.58;0.03957;65.93
ACCE;2.628;38588.300;-1.01754;2.89220;7.98706;3
MAGN;2.629;38588.300;30.70000;-12.40000;-29.50000;3
GYRO;2.629;38588.300;0.87032;-0.26951;0.00746;3
AHRS;2.630;38588.300;18.474524;2.644816;93.085884;0.09384500;0.13215899;0.71883398;3
AHRS;2.636;38588.308;18.391661;2.899720;93.147682;0.09168100;0.13319600;0.71947700;3
AHRS;2.649;38588.318;18.391661;2.899720;93.147682;0.09168100;0.13319600;0.71947700;3
GYRO;2.651;38588.321;0.32810;-0.13209;0.06392;3
PRES;2.651;38588.321;955.5220;3
AHRS;2.651;38588.321;18.391661;2.899720;93.147682;0.09168100;0.13319600;0.71947700;3
MAGN;2.652;38588.321;30.70000;-12.30000;-29.50000;3
ACCE;2.652;38588.321;-0.92416;3.14478;6.74925;3
LIGH;2.653;38588.322;5954.0;3
AHRS;2.656;38588.328;18.399681;3.217296;93.220116;0.08964900;0.13517401;0.72014803;3
AHRS;2.669;38588.338;18.399681;3.217296;93.220116;0.08964900;0.13517401;0.72014803;3
GYRO;2.671;38588.341;-0.44528;0.13848;0.14914;3
AHRS;2.672;38588.341;18.399681;3.217296;93.220116;0.08964900;0.13517401;0.72014803;3
ACCE;2.674;38588.341;-1.35272;3.33512;7.80510;3
MAGN;2.676;38588.341;30.70000;-12.30000;-29.50000;3
AHRS;2.677;38588.348;18.263010;3.755246;93.312042;0.08534400;0.13755700;0.72121298;3
ACCE;2.689;38588.360;0.77333;4.22337;10.43273;3
MAGN;2.690;38588.360;30.70000;-12.20000;-29.50000;3
GYRO;2.691;38588.360;-0.76060;0.25566;0.23223;3
AHRS;2.692;38588.360;18.263010;3.755246;93.312042;0.08534400;0.13755700;0.72121298;3
AHRS;2.697;38588.369;18.180908;3.758789;93.597511;0.08449200;0.13727701;0.72295803;3
ACCE;2.710;38588.381;-0.02274;3.12324;9.26077;3
MAGN;2.711;38588.381;30.80000;-12.00000;-29.50000;3
GYRO;2.712;38588.381;-0.59868;0.53476;-0.18962;3
AHRS;2.713;38588.381;18.180908;3.758789;93.597511;0.08449200;0.13727701;0.72295803;3
AHRS;2.718;38588.389;18.163326;3.805743;93.614601;0.08407100;0.13745500;0.72310698;3
ACCE;2.730;38588.401;-0.94451;3.24893;9.76355;3
MAGN;2.731;38588.401;30.90000;-11.90000;-29.40000;3
GYRO;2.732;38588.401;-0.28443;0.10866;-0.18216;3
AHRS;2.733;38588.401;18.163326;3.805743;93.614601;0.08407100;0.13745500;0.72310698;3
AHRS;2.737;38588.409;18.233353;3.776794;93.516212;0.08478700;0.13765000;0.72245198;3
ACCE;2.749;38588.421;-0.65481;3.17471;9.96586;3
MAGN;2.751;38588.421;30.90000;-11.80000;-29.50000;3
GYRO;2.752;38588.421;0.08948;-0.18749;-0.11505;3
AHRS;2.754;38588.421;18.233353;3.776794;93.516212;0.08478700;0.13765000;0.72245198;3
AHRS;2.758;38588.429;18.390211;3.637401;93.364929;0.08677800;0.13769700;0.72133100;3
AHRS;2.772;38588.439;18.390211;3.637401;93.364929;0.08677800;0.13769700;0.72133100;3
GYRO;2.775;38588.442;0.45167;-0.48363;-0.12996;3
AHRS;2.778;38588.442;18.390211;3.637401;93.364929;0.08677800;0.13769700;0.72133100;3
ACCE;2.781;38588.442;-0.64643;2.92691;10.14663;3
MAGN;2.782;38588.442;31.00000;-11.70000;-29.40000;3
AHRS;2.783;38588.451;18.577953;3.407939;93.126335;0.08962300;0.13733301;0.71959400;3
ACCE;2.791;38588.463;-0.94810;2.35829;7.93678;3
MAGN;2.792;38588.463;31.10000;-11.60000;-29.50000;3
GYRO;2.792;38588.463;0.61146;-0.50600;-0.07137;3
AHRS;2.793;38588.463;18.577953;3.407939;93.126335;0.08962300;0.13733301;0.71959400;3
AHRS;2.795;38588.467;18.728251;3.323641;92.827751;0.09140500;0.13753401;0.71763903;3
AHRS;2.808;38588.477;18.728251;3.323641;92.827751;0.09140500;0.13753401;0.71763903;3
GYRO;2.809;38588.480;0.32491;-0.56459;0.00000;3
AHRS;2.810;38588.480;18.728251;3.323641;92.827751;0.09140500;0.13753401;0.71763903;3
ACCE;2.811;38588.480;-0.88945;2.70904;7.53336;3
MAGN;2.811;38588.480;31.10000;-11.40000;-29.40000;3
AHRS;2.816;38588.488;18.766069;3.316425;92.514366;0.09205200;0.13747500;0.71574801;3
AHRS;2.833;38588.498;18.766069;3.316425;92.514366;0.09205200;0.13747500;0.71574801;3
GYRO;2.837;38588.505;0.02663;-0.49002;0.05859;3
PRES;2.838;38588.505;955.5156;3
AHRS;2.839;38588.505;18.766069;3.316425;92.514366;0.09205200;0.13747500;0.71574801;3
MAGN;2.841;38588.505;31.20000;-11.30000;-29.40000;3
ACCE;2.841;38588.505;-0.00599;3.54581;9.11712;3
LIGH;2.842;38588.505;6078.0;3
AHRS;2.843;38588.510;18.782991;3.153327;92.293442;0.09343500;0.13643400;0.71429199;3
ACCE;2.849;38588.521;0.46448;3.62961;10.40161;3
MAGN;2.850;38588.521;31.20000;-11.20000;-29.40000;3
GYRO;2.851;38588.521;0.00959;-0.33236;-0.03622;3
AHRS;2.852;38588.521;18.782991;3.153327;92.293442;0.09343500;0.13643400;0.71429199;3
AHRS;2.855;38588.528;18.806261;2.872936;92.087677;0.09556400;0.13474201;0.71281803;3
AHRS;2.869;38588.538;18.806261;2.872936;92.087677;0.09556400;0.13474201;0.71281803;3
GYRO;2.870;38588.541;0.17257;-0.12357;-0.13955;3
AHRS;2.870;38588.541;18.806261;2.872936;92.087677;0.09556400;0.13474201;0.71281803;3
ACCE;2.871;38588.541;-0.06345;3.01071;10.28310;3
MAGN;2.872;38588.541;31.20000;-11.10000;-29.40000;3
AHRS;2.876;38588.548;18.797958;2.676179;91.843719;0.09702200;0.13331400;0.71120697;3
AHRS;2.889;38588.558;18.797958;2.676179;91.843719;0.09702200;0.13331400;0.71120697;3
GYRO;2.890;38588.561;0.21305;0.23542;-0.06072;3
AHRS;2.891;38588.561;18.797958;2.676179;91.843719;0.09702200;0.13331400;0.71120697;3
ACCE;2.892;38588.561;-0.32441;2.27329;9.03811;3
MAGN;2.893;38588.561;31.20000;-11.00000;-29.40000;3
AHRS;2.896;38588.568;18.649719;2.658155;91.670982;0.09644200;0.13214800;0.71029103;3
ACCE;2.908;38588.580;-0.32082;2.37625;8.38928;3
MAGN;2.909;38588.580;31.30000;-10.90000;-29.30000;3
GYRO;2.910;38588.580;0.05539;0.49854;-0.01491;3
AHRS;2.910;38588.580;18.649719;2.658155;91.670982;0.09644200;0.13214800;0.71029103;3
AHRS;2.916;38588.588;18.397934;2.751371;91.571869;0.09446100;0.13107400;0.70999402;3
ACCE;2.929;38588.601;-0.51116;3.18309;8.13669;3
MAGN;2.930;38588.601;31.30000;-10.90000;-29.30000;3
GYRO;2.930;38588.601;-0.08629;0.59868;-0.02983;3
AHRS;2.930;38588.601;18.397934;2.751371;91.571869;0.09446100;0.13107400;0.70999402;3
AHRS;2.936;38588.608;18.284063;2.931473;91.492714;0.09274900;0.13138700;0.70976400;3
AHRS;2.953;38588.618;18.284063;2.931473;91.492714;0.09274900;0.13138700;0.70976400;3
GYRO;2.956;38588.624;-0.13742;0.43889;-0.04900;3
AHRS;2.958;38588.624;18.284063;2.931473;91.492714;0.09274900;0.13138700;0.70976400;3
ACCE;2.960;38588.624;-0.35913;3.66911;8.17261;3
MAGN;2.962;38588.624;31.30000;-10.80000;-29.30000;3
AHRS;2.964;38588.635;18.383764;3.001753;91.412659;0.09300800;0.13235500;0.70925802;3
ACCE;2.971;38588.643;-0.68474;3.17830;8.43836;3
MAGN;2.972;38588.643;31.40000;-10.70000;-29.30000;3
GYRO;2.973;38588.643;-0.15233;0.23542;-0.08735;3
AHRS;2.974;38588.643;18.383764;3.001753;91.412659;0.09300800;0.13235500;0.70925802;3
AHRS;2.979;38588.651;18.507711;3.052283;91.266449;0.09361400;0.13329899;0.70831901;3
ACCE;2.991;38588.663;-1.04387;2.82396;8.56167;3
MAGN;2.992;38588.663;31.40000;-10.60000;-29.40000;3
GYRO;2.993;38588.663;-0.16618;0.26099;0.00000;3
AHRS;2.994;38588.663;18.507711;3.052283;91.266449;0.09361400;0.13329899;0.70831901;3
AHRS;2.996;38588.668;18.555395;3.238158;91.103317;0.09294500;0.13457300;0.70745200;3
GNSS;3.003;1490631292.999;40.313318;-3.483165;594.308;0.000;4.0;0.0;15;15
AHRS;3.012;38588.678;18.555395;3.238158;91.103317;0.09294500;0.13457300;0.70745200;3
MAGN;3.013;38588.681;31.40000;-10.50000;-29.30000;3
GYRO;3.014;38588.681;-0.14488;0.12677;0.14914;3
PRES;3.015;38588.681;955.5015;3
AHRS;3.016;38588.681;18.555395;3.238158;91.103317;0.09294500;0.13457300;0.70745200;3
ACCE;3.017;38588.681;-0.72544;3.19506;9.11951;3
LIGH;3.017;38588.681;6003.0;3
AHRS;3.018;38588.691;18.612883;3.343169;90.994972;0.09277300;0.13546699;0.70683903;3
GNSS;3.021;1490631292.999;40.313318;-3.483165;594.308;0.000;4.0;0.0;15;15
ACCE;3.027;38588.699;-0.17238;3.23098;8.79869;3
MAGN;3.028;38588.699;31.50000;-10.40000;-29.40000;3
GYRO;3.028;38588.699;-0.02024;-0.07244;0.21305;3
AHRS;3.029;38588.699;18.612883;3.343169;90.994972;0.09277300;0.13546699;0.70683903;3
AHRS;3.034;38588.706;18.752302;3.243163;90.904602;0.09434200;0.13564400;0.70609802;3
AHRS;3.047;38588.716;18.752302;3.243163;90.904602;0.09434200;0.13564400;0.70609802;3
ACCE;3.048;38588.720;-0.34716;2.96642;8.51498;3
AHRS;3.048;38588.720;18.752302;3.243163;90.904602;0.09434200;0.13564400;0.70609802;3
MAGN;3.049;38588.720;31.50000;-10.40000;-29.30000;3
GYRO;3.049;38588.720;0.07137;-0.24288;0.08096;3
AHRS;3.054;38588.727;18.893728;3.080842;90.714081;0.09642500;0.13537200;0.70469701;3
AHRS;3.068;38588.737;18.893728;3.080842;90.714081;0.09642500;0.13537200;0.70469701;3
GYRO;3.069;38588.740;0.17790;-0.40693;0.02770;3
AHRS;3.069;38588.740;18.893728;3.080842;90.714081;0.09642500;0.13537200;0.70469701;3
ACCE;3.069;38588.740;-0.56264;2.71502;8.85136;3
MAGN;3.070;38588.740;31.50000;-10.40000;-29.30000;3
AHRS;3.074;38588.746;18.976801;2.906744;90.474220;0.09828200;0.13462500;0.70303202;3
AHRS;3.088;38588.756;18.976801;2.906744;90.474220;0.09828200;0.13462500;0.70303202;3
GYRO;3.090;38588.760;0.29295;-0.41758;0.04581;3
AHRS;3.091;38588.760;18.976801;2.906744;90.474220;0.09828200;0.13462500;0.70303202;3
ACCE;3.092;38588.760;0.32202;2.96163;9.41999;3
MAGN;3.092;38588.760;31.60000;-10.40000;-29.40000;3
AHRS;3.095;38588.767;19.042440;2.580042;90.307198;0.10087900;0.13290600;0.70168197;3
AHRS;3.108;38588.777;19.042440;2.580042;90.307198;0.10087900;0.13290600;0.70168197;3
GYRO;3.110;38588.780;0.27910;0.02983;-0.12677;3
AHRS;3.111;38588.780;19.042440;2.580042;90.307198;0.10087900;0.13290600;0.70168197;3
ACCE;3.111;38588.780;0.45490;3.06697;9.37809;3
MAGN;3.112;38588.780;31.60000;-10.40000;-29.40000;3
AHRS;3.115;38588.787;19.054218;2.346559;90.133972;0.10257900;0.13141100;0.70041603;3
AHRS;3.134;38588.797;19.054218;2.346559;90.133972;0.10257900;0.13141100;0.70041603;3
GYRO;3.137;38588.803;0.11079;0.56352;-0.18642;3
AHRS;3.138;38588.803;19.054218;2.346559;90.133972;0.10257900;0.13141100;0.70041603;3
ACCE;3.141;38588.803;-0.75417;3.02627;8.81186;3
MAGN;3.143;38588.803;31.60000;-10.40000;-29.40000;3
AHRS;3.144;38588.808;19.006292;2.546086;89.928528;0.10130400;0.13214700;0.69939101;3
AHRS;3.156;38588.818;19.006292;2.546086;89.928528;0.10130400;0.13214700;0.69939101;3
GYRO;3.157;38588.824;-0.23649;0.84902;0.02450;3
AHRS;3.158;38588.824;19.006292;2.546086;89.928528;0.10130400;0.13214700;0.69939101;3
ACCE;3.159;38588.824;-1.18752;2.71742;7.70694;3
MAGN;3.159;38588.824;31.60000;-10.40000;-29.40000;3
AHRS;3.160;38588.827;18.842966;3.008411;89.847000;0.09757800;0.13389200;0.69943899;3
AHRS;3.169;38588.837;18.842966;3.008411;89.847000;0.09757800;0.13389200;0.69943899;3
GYRO;3.170;38588.841;-0.59335;0.61679;0.16405;3
AHRS;3.170;38588.841;18.842966;3.008411;89.847000;0.09757800;0.13389200;0.69943899;3
ACCE;3.171;38588.841;-1.27970;3.19267;6.88812;3
MAGN;3.172;38588.841;31.60000;-10.40000;-29.40000;3
SOUN;3.173;269.70;0.00823;52.29
AHRS;3.176;38588.847;18.746901;3.465114;89.831276;0.09422000;0.13606800;0.69980597;3
AHRS;3.189;38588.857;18.746901;3.465114;89.831276;0.09422000;0.13606800;0.69980597;3
GYRO;3.190;38588.861;-0.71266;-0.03515;0.18216;3
PRES;3.190;38588.861;955.4932;3
AHRS;3.191;38588.861;18.746901;3.465114;89.831276;0.09422000;0.13606800;0.69980597;3
MAGN;3.192;38588.861;31.70000;-10.40000;-29.40000;3
ACCE;3.192;38588.861;-1.22703;3.35069;7.71651;3
LIGH;3.193;38588.861;5996.0;3
AHRS;3.195;38588.867;18.800930;3.733318;89.776344;0.09297900;0.13797601;0.69964802;3
AHRS;3.208;38588.877;18.800930;3.733318;89.776344;0.09297900;0.13797601;0.69964802;3
GYRO;3.210;38588.880;-0.60614;-0.50600;0.18216;3
AHRS;3.210;38588.880;18.800930;3.733318;89.776344;0.09297900;0.13797601;0.69964802;3
ACCE;3.211;38588.880;-0.63925;3.23576;9.41879;3
MAGN;3.211;38588.880;31.70000;-10.40000;-29.40000;3
AHRS;3.216;38588.888;18.819378;3.685878;89.738663;0.09342700;0.13776900;0.69936597;3
AHRS;3.233;38588.898;18.819378;3.685878;89.738663;0.09342700;0.13776900;0.69936597;3
GYRO;3.235;38588.905;-0.44848;-0.39415;0.05859;3
AHRS;3.238;38588.905;18.819378;3.685878;89.738663;0.09342700;0.13776900;0.69936597;3
ACCE;3.239;38588.905;-0.50877;2.66475;9.47386;3
MAGN;3.240;38588.905;31.70000;-10.40000;-29.40000;3
AHRS;3.241;38588.909;18.705397;3.636536;89.671951;0.09310900;0.13672701;0.69901299;3
ACCE;3.249;38588.921;-0.79727;1.92733;9.37450;3
MAGN;3.250;38588.921;31.70000;-10.30000;-29.50000;3
GYRO;3.251;38588.921;-0.43889;-0.05859;-0.08948;3
AHRS;3.252;38588.921;18.705397;3.636536;89.671951;0.09310900;0.13672701;0.69901299;3
AHRS;3.255;38588.928;18.334177;3.789587;89.556900;0.09003300;0.13532500;0.69872999;3
AHRS;3.269;38588.938;18.334177;3.789587;89.556900;0.09003300;0.13532500;0.69872999;3
GYRO;3.271;38588.942;-0.53476;0.28336;0.00746;3
AHRS;3.271;38588.942;18.334177;3.789587;89.556900;0.09003300;0.13532500;0.69872999;3
ACCE;3.272;38588.942;-1.36469;1.67235;9.49181;3
MAGN;3.272;38588.942;31.80000;-10.20000;-29.50000;3
AHRS;3.275;38588.947;17.674908;4.217332;89.537262;0.08339300;0.13393401;0.69942701;3
AHRS;3.288;38588.957;17.674908;4.217332;89.537262;0.08339300;0.13393401;0.69942701;3
GYRO;3.289;38588.960;-0.54222;0.48896;0.23755;3
AHRS;3.290;38588.960;17.674908;4.217332;89.537262;0.08339300;0.13393401;0.69942701;3
ACCE;3.291;38588.960;-0.91459;2.30083;9.46548;3
MAGN;3.291;38588.960;31.80000;-10.20000;-29.60000;3
AHRS;3.294;38588.966;17.072262;4.608227;89.759338;0.07703900;0.13282500;0.70146799;3
AHRS;3.308;38588.976;17.072262;4.608227;89.759338;0.07703900;0.13282500;0.70146799;3
GYRO;3.309;38588.980;-0.44208;0.34195;0.27484;3
AHRS;3.310;38588.980;17.072262;4.608227;89.759338;0.07703900;0.13282500;0.70146799;3
ACCE;3.311;38588.980;-0.58059;2.81438;9.32302;3
MAGN;3.311;38588.980;31.80000;-10.10000;-29.60000;3
AHRS;3.315;38588.987;16.699060;4.774500;90.072823;0.07336600;0.13177900;0.70372301;3
AHRS;3.332;38588.997;16.699060;4.774500;90.072823;0.07336600;0.13177900;0.70372301;3
GYRO;3.336;38589.003;-0.36006;0.18323;0.34408;3
AHRS;3.338;38589.003;16.699060;4.774500;90.072823;0.07336600;0.13177900;0.70372301;3
ACCE;3.340;38589.003;-0.96486;2.43849;9.30387;3
MAGN;3.341;38589.003;31.80000;-10.00000;-29.70000;3
AHRS;3.341;38589.009;16.390745;4.863231;90.416611;0.07053800;0.13065800;0.70605397;3
ACCE;3.348;38589.020;-0.89064;2.11049;9.19134;3
MAGN;3.349;38589.020;31.80000;-10.00000;-29.60000;3
GYRO;3.349;38589.020;-0.31958;0.10866;0.45061;3
AHRS;3.350;38589.020;16.390745;4.863231;90.416611;0.07053800;0.13065800;0.70605397;3
AHRS;3.355;38589.027;16.061054;4.905752;90.819618;0.06780500;0.12914699;0.70871401;3
AHRS;3.369;38589.037;16.061054;4.905752;90.819618;0.06780500;0.12914699;0.70871401;3
GYRO;3.370;38589.041;-0.27164;0.15233;0.55926;3
PRES;3.371;38589.041;955.4995;3
AHRS;3.371;38589.041;16.061054;4.905752;90.819618;0.06780500;0.12914699;0.70871401;3
MAGN;3.372;38589.041;31.80000;-10.00000;-29.70000;3
ACCE;3.373;38589.041;-1.03430;1.97881;9.17698;3
LIGH;3.374;38589.041;5517.0;3
AHRS;3.376;38589.048;15.703950;4.996466;91.265678;0.06456900;0.12776300;0.71166199;3
ACCE;3.389;38589.061;-0.50518;2.15598;8.94593;3
MAGN;3.391;38589.061;31.80000;-9.90000;-29.70000;3
GYRO;3.392;38589.061;-0.24501;0.30893;0.57631;3
AHRS;3.393;38589.061;15.703950;4.996466;91.265678;0.06456900;0.12776300;0.71166199;3
AHRS;3.396;38589.068;15.397012;5.060122;91.720177;0.06180700;0.12650700;0.71459800;3
ACCE;3.408;38589.080;-0.04549;3.04662;9.85214;3
MAGN;3.410;38589.080;31.80000;-9.80000;-29.70000;3
GYRO;3.410;38589.080;-0.21199;0.14168;0.50707;3
AHRS;3.411;38589.080;15.397012;5.060122;91.720177;0.06180700;0.12650700;0.71459800;3
AHRS;3.415;38589.087;15.267412;4.866435;92.122147;0.06179300;0.12476700;0.71696800;3
AHRS;3.429;38589.097;15.267412;4.866435;92.122147;0.06179300;0.12476700;0.71696800;3
GYRO;3.431;38589.101;-0.04687;0.18429;0.59655;3
AHRS;3.432;38589.101;15.267412;4.866435;92.122147;0.06179300;0.12476700;0.71696800;3
ACCE;3.433;38589.101;-0.41061;2.15837;8.69933;3
MAGN;3.433;38589.101;31.90000;-9.80000;-29.70000;3
AHRS;3.436;38589.108;15.200877;4.673609;92.510696;0.06218000;0.12341700;0.71921498;3
ACCE;3.448;38589.120;-1.12168;1.99557;8.96629;3
MAGN;3.449;38589.120;32.00000;-9.80000;-29.60000;3
GYRO;3.449;38589.120;0.01598;-0.05007;0.51133;3
AHRS;3.450;38589.120;15.200877;4.673609;92.510696;0.06218000;0.12341700;0.71921498;3
AHRS;3.456;38589.128;15.089909;4.544281;92.753693;0.06206600;0.12209100;0.72065300;3
AHRS;3.469;38589.138;15.089909;4.544281;92.753693;0.06206600;0.12209100;0.72065300;3
GYRO;3.471;38589.141;0.01065;0.02983;0.45593;3
AHRS;3.472;38589.141;15.089909;4.544281;92.753693;0.06206600;0.12209100;0.72065300;3
ACCE;3.473;38589.141;-0.88585;2.08176;9.41161;3
MAGN;3.473;38589.141;32.10000;-9.80000;-29.60000;3
AHRS;3.477;38589.149;14.916180;4.519482;92.924446;0.06100000;0.12095300;0.72175401;3
ACCE;3.489;38589.161;-0.51356;2.25294;9.12071;3
MAGN;3.490;38589.161;32.10000;-9.80000;-29.60000;3
GYRO;3.491;38589.161;-0.05220;0.08203;0.28549;3
AHRS;3.492;38589.161;14.916180;4.519482;92.924446;0.06100000;0.12095300;0.72175401;3
AHRS;3.497;38589.169;14.737929;4.494608;93.005066;0.06000500;0.11973600;0.72232199;3
AHRS;3.511;38589.179;14.737929;4.494608;93.005066;0.06000500;0.11973600;0.72232199;3
GYRO;3.512;38589.182;-0.04900;-0.10759;0.15127;3
AHRS;3.513;38589.182;14.737929;4.494608;93.005066;0.06000500;0.11973600;0.72232199;3
ACCE;3.515;38589.182;-0.68354;2.41934;8.83460;3
MAGN;3.517;38589.182;32.20000;-9.80000;-29.50000;3
AHRS;3.518;38589.189;14.637180;4.407774;93.009338;0.05994500;0.11859500;0.72236001;3
AHRS;3.531;38589.199;14.637180;4.407774;93.009338;0.05994500;0.11859500;0.72236001;3
GYRO;3.539;38589.202;-0.00746;-0.35899;0.05326;3
AHRS;3.540;38589.202;14.637180;4.407774;93.009338;0.05994500;0.11859500;0.72236001;3
ACCE;3.541;38589.202;-0.22505;2.39420;9.05487;3
MAGN;3.542;38589.202;32.20000;-9.80000;-29.50000;3
AHRS;3.543;38589.211;14.589124;4.139018;92.985252;0.06137600;0.11669000;0.72210300;3
MAGN;3.550;38589.222;32.10000;-9.80000;-29.50000;3
GYRO;3.550;38589.222;-0.04261;-0.33449;-0.00533;3
PRES;3.551;38589.222;955.4934;3
AHRS;3.552;38589.222;14.589124;4.139018;92.985252;0.06137600;0.11669000;0.72210300;3
ACCE;3.552;38589.222;-0.27892;2.01352;9.81024;3
LIGH;3.553;38589.222;5507.0;3
AHRS;3.555;38589.227;14.428062;3.858197;92.970947;0.06219600;0.11401100;0.72196198;3
ACCE;3.568;38589.240;-0.65122;1.62327;10.20768;3
MAGN;3.569;38589.240;32.10000;-9.80000;-29.50000;3
GYRO;3.569;38589.240;-0.10866;0.04687;0.12783;3
AHRS;3.570;38589.240;14.428062;3.858197;92.970947;0.06219600;0.11401100;0.72196198;3
AHRS;3.575;38589.247;14.071984;3.793134;93.080765;0.06036800;0.11145700;0.72278702;3
AHRS;3.592;38589.257;14.071984;3.793134;93.080765;0.06036800;0.11145700;0.72278702;3
GYRO;3.593;38589.264;-0.00533;0.34195;0.30786;3
AHRS;3.598;38589.264;14.071984;3.793134;93.080765;0.06036800;0.11145700;0.72278702;3
ACCE;3.600;38589.264;-0.96845;1.53947;9.97664;3
MAGN;3.601;38589.264;32.20000;-9.80000;-29.40000;3
AHRS;3.602;38589.268;13.660691;3.932161;93.327072;0.05679500;0.10982900;0.72454900;3
AHRS;3.609;38589.278;13.660691;3.932161;93.327072;0.05679500;0.10982900;0.72454900;3
GYRO;3.610;38589.281;0.16405;0.60827;0.37604;3
AHRS;3.611;38589.281;13.660691;3.932161;93.327072;0.05679500;0.10982900;0.72454900;3
ACCE;3.612;38589.281;-0.86431;1.96684;9.59476;3
MAGN;3.613;38589.281;32.20000;-9.80000;-29.40000;3
AHRS;3.615;38589.287;13.400517;4.197170;93.636780;0.05326900;0.10990900;0.72664601;3
SOUN;3.617;2026.07;0.06183;69.80
WIFI;3.623;38589.265;eduroam;00:0b:86:27:36:c0;-71
WIFI;3.623;38589.265;test-CAR;00:0b:86:27:32:e2;-71
WIFI;3.623;38589.265;portal-csic;00:0b:86:27:36:c1;-71
WIFI;3.623;38589.265;eduroam;00:0b:86:27:32:e0;-72
WIFI;3.623;38589.265;test-CAR;00:0b:86:27:36:c2;-71
WIFI;3.623;38589.265;portal-csic;00:0b:86:27:32:e1;-72
WIFI;3.623;38589.265;test-CAR;00:0b:86:27:35:92;-85
WIFI;3.623;38589.265;eduroam;00:0b:86:27:35:90;-86
WIFI;3.623;38589.265;portal-csic;00:0b:86:27:35:91;-86
AHRS;3.652;38589.297;13.400517;4.197170;93.636780;0.05326900;0.10990900;0.72664601;3
GYRO;3.653;38589.301;0.25353;0.58803;0.29934;3
MAGN;3.655;38589.301;32.20000;-9.90000;-29.40000;3
ACCE;3.657;38589.301;-0.78530;2.63123;8.68497;3
ACCE;3.657;38589.309;-0.78530;2.63123;8.68497;3
MAGN;3.658;38589.309;32.20000;-9.90000;-29.40000;3
GYRO;3.658;38589.309;0.25353;0.58803;0.29934;3
AHRS;3.659;38589.309;13.400517;4.197170;93.636780;0.05326900;0.10990900;0.72664601;3
ACCE;3.659;38589.321;-0.49201;2.91973;8.86094;3
MAGN;3.660;38589.321;32.10000;-9.90000;-29.40000;3
GYRO;3.660;38589.321;0.12251;0.06285;0.08948;3
AHRS;3.660;38589.321;13.420799;4.442482;93.906044;0.05157200;0.11160500;0.72833401;3
AHRS;3.661;38589.328;13.548077;4.387595;94.044891;0.05254100;0.11214800;0.72905898;3
ACCE;3.668;38589.340;-0.36990;2.44687;9.49780;3
MAGN;3.669;38589.340;32.10000;-10.00000;-29.40000;3
GYRO;3.669;38589.340;0.06818;-0.00639;-0.03941;3
AHRS;3.670;38589.340;13.548077;4.387595;94.044891;0.05254100;0.11214800;0.72905898;3
AHRS;3.676;38589.348;13.644971;4.259563;94.112671;0.05386400;0.11203900;0.72934598;3
ACCE;3.688;38589.361;-0.69432;2.32956;9.62589;3
MAGN;3.689;38589.361;32.10000;-10.00000;-29.30000;3
GYRO;3.689;38589.361;0.08735;0.25247;-0.05646;3
AHRS;3.690;38589.361;13.644971;4.259563;94.112671;0.05386400;0.11203900;0.72934598;3
AHRS;3.694;38589.366;13.718303;4.290470;94.154266;0.05406100;0.11270300;0.72956502;3
AHRS;3.708;38589.376;13.718303;4.290470;94.154266;0.05406100;0.11270300;0.72956502;3
GYRO;3.709;38589.380;0.11185;0.43463;-0.08096;3
AHRS;3.709;38589.380;13.718303;4.290470;94.154266;0.05406100;0.11270300;0.72956502;3
ACCE;3.710;38589.380;-1.15879;2.38702;9.04290;3
MAGN;3.710;38589.380;32.10000;-10.00000;-29.30000;3
AHRS;3.715;38589.387;13.813702;4.516433;94.139877;0.05320200;0.11462400;0.72953498;3
AHRS;3.729;38589.397;13.813702;4.516433;94.139877;0.05320200;0.11462400;0.72953498;3
GYRO;3.731;38589.401;0.05859;0.33130;-0.07457;3
PRES;3.731;38589.401;955.4871;3
AHRS;3.731;38589.401;13.813702;4.516433;94.139877;0.05320200;0.11462400;0.72953498;3
MAGN;3.732;38589.401;32.20000;-10.00000;-29.20000;3
ACCE;3.732;38589.401;-0.98521;2.72700;8.04332;3
LIGH;3.733;38589.402;5569.0;3
AHRS;3.736;38589.408;14.015074;4.723731;94.092583;0.05312400;0.11708800;0.72924602;3
AHRS;3.750;38589.418;14.015074;4.723731;94.092583;0.05312400;0.11708800;0.72924602;3
GYRO;3.751;38589.421;-0.00213;0.07031;-0.20347;3
AHRS;3.752;38589.421;14.015074;4.723731;94.092583;0.05312400;0.11708800;0.72924602;3
ACCE;3.753;38589.421;-0.54229;2.94487;8.88608;3
MAGN;3.754;38589.421;32.20000;-10.10000;-29.20000;3
AHRS;3.758;38589.430;14.283589;4.736574;93.969269;0.05476200;0.11879700;0.72838300;3
AHRS;3.771;38589.440;14.283589;4.736574;93.969269;0.05476200;0.11879700;0.72838300;3
GYRO;3.774;38589.443;0.23116;-0.41226;-0.28549;3
AHRS;3.781;38589.443;14.283589;4.736574;93.969269;0.05476200;0.11879700;0.72838300;3
ACCE;3.782;38589.443;-0.86910;2.56778;10.79546;3
MAGN;3.783;38589.443;32.20000;-10.10000;-29.10000;3
AHRS;3.786;38589.449;14.499791;4.548283;93.763794;0.05745500;0.11895000;0.72696298;3
ACCE;3.795;38589.460;-0.78650;2.37265;9.28112;3
MAGN;3.796;38589.460;32.20000;-10.10000;-29.10000;3
GYRO;3.797;38589.460;0.61466;-0.64342;-0.28336;3
AHRS;3.798;38589.460;14.499791;4.548283;93.763794;0.05745500;0.11895000;0.72696298;3
AHRS;3.800;38589.469;14.824234;4.308180;93.512619;0.06116800;0.11944300;0.72517103;3
ACCE;3.808;38589.480;-0.75417;2.59531;8.79989;3
MAGN;3.809;38589.480;32.20000;-10.20000;-29.00000;3
GYRO;3.810;38589.480;0.64981;-0.74995;-0.30573;3
AHRS;3.811;38589.480;14.824234;4.308180;93.512619;0.06116800;0.11944300;0.72517103;3
AHRS;3.814;38589.486;15.146001;4.090265;93.237411;0.06475100;0.12002100;0.72323102;3
AHRS;3.829;38589.496;15.146001;4.090265;93.237411;0.06475100;0.12002100;0.72323102;3
GYRO;3.830;38589.501;0.25353;-0.02663;-0.29295;3
AHRS;3.831;38589.501;15.146001;4.090265;93.237411;0.06475100;0.12002100;0.72323102;3
ACCE;3.832;38589.501;-1.19950;2.17872;8.60117;3
MAGN;3.833;38589.501;32.20000;-10.20000;-29.10000;3
AHRS;3.834;38589.506;15.187205;4.357856;92.982323;0.06357900;0.12171800;0.72184700;3
AHRS;3.848;38589.516;15.187205;4.357856;92.982323;0.06357900;0.12171800;0.72184700;3
GYRO;3.850;38589.520;-0.02770;0.35367;-0.11718;3
AHRS;3.851;38589.520;15.187205;4.357856;92.982323;0.06357900;0.12171800;0.72184700;3
ACCE;3.851;38589.520;-1.44490;2.41336;8.51139;3
MAGN;3.851;38589.520;32.20000;-10.30000;-28.90000;3
AHRS;3.854;38589.527;15.126910;4.868333;92.870621;0.06012300;0.12430400;0.72149700;3
AHRS;3.870;38589.537;15.126910;4.868333;92.870621;0.06012300;0.12430400;0.72149700;3
GYRO;3.872;38589.542;0.05220;0.09694;-0.07989;3
AHRS;3.873;38589.542;15.126910;4.868333;92.870621;0.06012300;0.12430400;0.72149700;3
ACCE;3.875;38589.542;-1.20548;2.84671;8.76278;3
MAGN;3.876;38589.542;32.30000;-10.40000;-28.60000;3
AHRS;3.878;38589.549;15.220858;5.214819;92.823883;0.05855600;0.12691601;0.72134602;3
ACCE;3.889;38589.561;-1.22703;2.17872;8.81186;3
MAGN;3.890;38589.561;32.30000;-10.50000;-28.50000;3
GYRO;3.890;38589.561;0.09587;-0.02983;-0.13529;3
AHRS;3.891;38589.561;15.220858;5.214819;92.823883;0.05855600;0.12691601;0.72134602;3
AHRS;3.895;38589.567;15.249113;5.496816;92.786644;0.05699200;0.12874199;0.72125202;3
AHRS;3.910;38589.577;15.249113;5.496816;92.786644;0.05699200;0.12874199;0.72125202;3
GYRO;3.911;38589.582;0.04794;-0.42611;0.09481;3
PRES;3.912;38589.582;955.4761;3
AHRS;3.912;38589.582;15.249113;5.496816;92.786644;0.05699200;0.12874199;0.72125202;3
MAGN;3.913;38589.582;32.40000;-10.60000;-28.50000;3
ACCE;3.914;38589.582;0.08978;3.97677;9.53611;3
LIGH;3.916;38589.582;5638.0;3
AHRS;3.917;38589.588;15.561484;5.243240;92.962341;0.06026300;0.12927601;0.72198403;3
ACCE;3.929;38589.600;-0.63686;2.07338;9.36253;3
MAGN;3.930;38589.600;32.40000;-10.70000;-28.40000;3
GYRO;3.931;38589.600;-0.10866;0.05433;-0.10120;3
AHRS;3.932;38589.600;15.561484;5.243240;92.962341;0.06026300;0.12927601;0.72198403;3
AHRS;3.937;38589.609;15.566779;5.235403;93.059921;0.06023400;0.12931401;0.72255301;3
ACCE;3.948;38589.620;-2.10570;1.96325;9.28471;3
MAGN;3.950;38589.620;32.40000;-10.80000;-28.30000;3
GYRO;3.951;38589.620;-0.19814;0.22051;-0.01491;3
AHRS;3.952;38589.620;15.566779;5.235403;93.059921;0.06023400;0.12931401;0.72255301;3
AHRS;3.963;38589.630;15.391287;5.574977;93.172989;0.05691400;0.13028100;0.72349399;3
AHRS;3.965;38589.635;15.391287;5.574977;93.172989;0.05691400;0.13028100;0.72349399;3
MAGN;3.974;38589.640;32.50000;-10.90000;-28.20000;3
GYRO;3.975;38589.640;-0.14488;0.25566;0.20240;3
ACCE;3.976;38589.640;-1.37427;2.53426;8.93875;3
GYRO;3.978;38589.646;-0.14488;0.25566;0.20240;3
AHRS;3.979;38589.646;15.391287;5.574977;93.172989;0.05691400;0.13028100;0.72349399;3
ACCE;3.980;38589.646;-1.37427;2.53426;8.93875;3
MAGN;3.981;38589.646;32.50000;-10.90000;-28.20000;3
AHRS;3.988;38589.656;15.305634;5.914003;93.428635;0.05396700;0.13186599;0.72521001;3
AHRS;3.990;38589.661;15.305634;5.914003;93.428635;0.05396700;0.13186599;0.72521001;3
ACCE;3.997;38589.669;-1.40659;2.43011;8.78792;3
MAGN;3.998;38589.669;32.50000;-11.00000;-28.10000;3
GYRO;3.998;38589.669;-0.21092;0.20453;0.23755;3
AHRS;3.999;38589.669;15.305634;5.914003;93.428635;0.05396700;0.13186599;0.72521001;3
AHRS;4.001;38589.674;15.213745;6.234862;93.717484;0.05105200;0.13330700;0.72710103;3
GNSS;4.006;1490631293.999;40.313318;-3.483166;594.342;0.000;6.0;0.0;15;14
ACCE;4.013;38589.680;-0.90621;2.65876;9.22725;3
MAGN;4.016;38589.680;32.60000;-11.00000;-28.10000;3
GYRO;4.017;38589.680;-0.26951;0.00426;0.27271;3
AHRS;4.017;38589.680;15.213745;6.234862;93.717484;0.05105200;0.13330700;0.72710103;3
AHRS;4.018;38589.688;15.143568;6.329370;94.042419;0.04965600;0.13356300;0.72908002;3
GNSS;4.019;1490631293.999;40.313318;-3.483166;594.342;0.000;6.0;0.0;15;14
ACCE;4.027;38589.700;-0.24900;3.15316;9.67736;3
MAGN;4.028;38589.700;32.60000;-11.10000;-28.10000;3
GYRO;4.029;38589.700;-0.16831;-0.07670;0.12996;3
AHRS;4.029;38589.700;15.143568;6.329370;94.042419;0.04965600;0.13356300;0.72908002;3
AHRS;4.034;38589.707;15.230339;6.189785;94.307968;0.05075000;0.13341001;0.73052299;3
AHRS;4.048;38589.717;15.230339;6.189785;94.307968;0.05075000;0.13341001;0.73052299;3
ACCE;4.049;38589.720;-0.93733;2.41814;9.75517;3
AHRS;4.050;38589.720;15.230339;6.189785;94.307968;0.05075000;0.13341001;0.73052299;3
MAGN;4.051;38589.720;32.60000;-11.10000;-28.10000;3
GYRO;4.052;38589.720;0.10333;-0.18749;-0.03302;3
AHRS;4.054;38589.727;15.333632;6.041568;94.419884;0.05217600;0.13324700;0.73105299;3
AHRS;4.068;38589.737;15.333632;6.041568;94.419884;0.05217600;0.13324700;0.73105299;3
GYRO;4.069;38589.740;0.39308;-0.33556;0.02237;3
AHRS;4.070;38589.740;15.333632;6.041568;94.419884;0.05217600;0.13324700;0.73105299;3
ACCE;4.071;38589.740;-1.72502;1.82678;9.24282;3
MAGN;4.072;38589.740;32.60000;-11.20000;-28.00000;3
AHRS;4.074;38589.747;15.386565;6.027283;94.476654;0.05251400;0.13352300;0.73134798;3
AHRS;4.088;38589.757;15.386565;6.027283;94.476654;0.05251400;0.13352300;0.73134798;3
GYRO;4.089;38589.760;0.61146;-0.24927;0.17896;3
PRES;4.089;38589.760;955.4771;3
AHRS;4.090;38589.760;15.386565;6.027283;94.476654;0.05251400;0.13352300;0.73134798;3
MAGN;4.090;38589.760;32.60000;-11.20000;-28.00000;3
ACCE;4.090;38589.760;-0.89543;2.35589;9.13867;3
LIGH;4.091;38589.760;5548.0;3
AHRS;4.094;38589.766;15.512437;6.003203;94.593025;0.05327500;0.13423000;0.73194402;3
AHRS;4.107;38589.776;15.512437;6.003203;94.593025;0.05327500;0.13423000;0.73194402;3
ACCE;4.108;38589.780;-0.41420;2.75453;8.39647;3
AHRS;4.109;38589.780;15.512437;6.003203;94.593025;0.05327500;0.13423000;0.73194402;3
MAGN;4.110;38589.780;32.60000;-11.20000;-27.90000;3
GYRO;4.110;38589.780;0.69029;-0.15340;0.15979;3
AHRS;4.114;38589.786;15.769238;5.906637;94.682823;0.05530100;0.13533100;0.73227400;3
AHRS;4.127;38589.796;15.769238;5.906637;94.682823;0.05530100;0.13533100;0.73227400;3
ACCE;4.128;38589.800;-0.71587;3.15316;7.83622;3
AHRS;4.129;38589.800;15.769238;5.906637;94.682823;0.05530100;0.13533100;0.73227400;3
MAGN;4.129;38589.800;32.60000;-11.30000;-27.90000;3
GYRO;4.130;38589.800;0.44315;-0.16512;0.03728;3
AHRS;4.134;38589.806;16.059019;5.816292;94.677269;0.05759300;0.13663100;0.73202699;3
AHRS;4.148;38589.816;16.059019;5.816292;94.677269;0.05759300;0.13663100;0.73202699;3
GYRO;4.149;38589.820;0.07457;-0.15020;0.14914;3
AHRS;4.149;38589.820;16.059019;5.816292;94.677269;0.05759300;0.13663100;0.73202699;3
ACCE;4.149;38589.820;-1.58257;2.81798;7.63870;3
MAGN;4.150;38589.820;32.60000;-11.30000;-27.80000;3
AHRS;4.154;38589.826;16.253874;5.925378;94.659523;0.05806600;0.13848300;0.73186201;3
SOUN;4.166;345.36;0.01054;54.44
AHRS;4.168;38589.836;16.253874;5.925378;94.659523;0.05806600;0.13848300;0.73186201;3
GYRO;4.169;38589.840;-0.31212;-0.20666;0.38776;3
AHRS;4.170;38589.840;16.253874;5.925378;94.659523;0.05806600;0.13848300;0.73186201;3
ACCE;4.170;38589.840;-1.52750;2.63602;8.03135;3
MAGN;4.171;38589.840;32.60000;-11.40000;-27.80000;3
AHRS;4.175;38589.847;16.299381;6.114762;94.737862;0.05702900;0.13990700;0.73238403;3
AHRS;4.190;38589.857;16.299381;6.114762;94.737862;0.05702900;0.13990700;0.73238403;3
GYRO;4.192;38589.862;-0.54542;-0.11398;0.49109;3
AHRS;4.193;38589.862;16.299381;6.114762;94.737862;0.05702900;0.13990700;0.73238403;3
ACCE;4.194;38589.862;-0.56862;2.67193;8.82024;3
MAGN;4.196;38589.862;32.60000;-11.50000;-27.80000;3
AHRS;4.197;38589.868;16.222128;6.128250;94.940399;0.05624100;0.13959800;0.73360902;3
AHRS;4.209;38589.878;16.222128;6.128250;94.940399;0.05624100;0.13959800;0.73360902;3
GYRO;4.211;38589.881;-0.45593;-0.16725;0.41119;3
AHRS;4.212;38589.881;16.222128;6.128250;94.940399;0.05624100;0.13959800;0.73360902;3
ACCE;4.213;38589.881;-0.22865;2.72700;9.89883;3
MAGN;4.215;38589.881;32.50000;-11.60000;-27.80000;3
AHRS;4.216;38589.888;16.131340;5.910392;95.154839;0.05684400;0.13787100;0.73479497;3
AHRS;4.229;38589.898;16.131340;5.910392;95.154839;0.05684400;0.13787100;0.73479497;3
GYRO;4.230;38589.901;-0.09694;-0.24182;0.35260;3
AHRS;4.234;38589.901;16.131340;5.910392;95.154839;0.05684400;0.13787100;0.73479497;3
ACCE;4.236;38589.901;-0.75417;2.29963;10.18493;3
MAGN;4.236;38589.901;32.50000;-11.70000;-27.70000;3
AHRS;4.237;38589.908;16.066582;5.663284;95.331276;0.05783900;0.13612300;0.73572898;3
ACCE;4.249;38589.921;-0.80685;2.28167;9.90242;3
MAGN;4.250;38589.921;32.50000;-11.80000;-27.70000;3
GYRO;4.250;38589.921;0.21412;-0.24075;0.37071;3
AHRS;4.251;38589.921;16.066582;5.663284;95.331276;0.05783900;0.13612300;0.73572898;3
AHRS;4.256;38589.928;16.039253;5.438370;95.513222;0.05890900;0.13474600;0.73667997;3
AHRS;4.270;38589.938;16.039253;5.438370;95.513222;0.05890900;0.13474600;0.73667997;3
GYRO;4.272;38589.942;0.29401;-0.06711;0.34941;3
PRES;4.272;38589.942;955.4866;3
AHRS;4.273;38589.942;16.039253;5.438370;95.513222;0.05890900;0.13474600;0.73667997;3
MAGN;4.273;38589.942;32.40000;-11.80000;-27.70000;3
ACCE;4.274;38589.942;-0.12450;2.72580;9.24521;3
LIGH;4.275;38589.943;5588.0;3
AHRS;4.277;38589.948;16.085648;5.180003;95.713058;0.06060800;0.13365801;0.73766601;3
ACCE;4.288;38589.960;-0.43694;3.04662;8.53174;3
MAGN;4.289;38589.960;32.40000;-11.90000;-27.70000;3
GYRO;4.289;38589.960;0.23010;0.07670;0.29401;3
AHRS;4.290;38589.960;16.085648;5.180003;95.713058;0.06060800;0.13365801;0.73766601;3
AHRS;4.295;38589.967;16.228601;4.997425;95.876846;0.06242600;0.13360700;0.73841602;3
AHRS;4.308;38589.977;16.228601;4.997425;95.876846;0.06242600;0.13360700;0.73841602;3
ACCE;4.309;38589.980;-0.19632;2.94128;8.08163;3
AHRS;4.310;38589.980;16.228601;4.997425;95.876846;0.06242600;0.13360700;0.73841602;3
MAGN;4.311;38589.980;32.30000;-12.00000;-27.70000;3
GYRO;4.311;38589.980;0.02557;-0.02876;0.40906;3
AHRS;4.315;38589.987;16.379915;4.689330;96.112923;0.06501800;0.13293600;0.73949701;3
AHRS;4.328;38589.997;16.379915;4.689330;96.112923;0.06501800;0.13293600;0.73949701;3
GYRO;4.329;38590.000;-0.08948;-0.05326;0.28549;3
AHRS;4.330;38590.000;16.379915;4.689330;96.112923;0.06501800;0.13293600;0.73949701;3
ACCE;4.330;38590.000;0.07422;3.24654;8.73884;3
MAGN;4.331;38590.000;32.20000;-12.10000;-27.70000;3
AHRS;4.335;38590.007;16.589828;4.276435;96.289452;0.06869700;0.13201600;0.74011898;3
AHRS;4.348;38590.017;16.589828;4.276435;96.289452;0.06869700;0.13201600;0.74011898;3
GYRO;4.349;38590.020;-0.05113;-0.12357;0.18109;3
AHRS;4.350;38590.020;16.589828;4.276435;96.289452;0.06869700;0.13201600;0.74011898;3
ACCE;4.351;38590.020;-0.18794;2.97839;8.99861;3
MAGN;4.351;38590.020;32.10000;-12.20000;-27.80000;3
AHRS;4.356;38590.028;16.795507;3.871600;96.372658;0.07240700;0.13106699;0.74019402;3
AHRS;4.373;38590.038;16.795507;3.871600;96.372658;0.07240700;0.13106699;0.74019402;3
GYRO;4.379;38590.044;-0.04261;-0.13422;0.20560;3
AHRS;4.382;38590.044;16.795507;3.871600;96.372658;0.07240700;0.13106699;0.74019402;3
ACCE;4.384;38590.044;-0.49680;2.68510;9.35295;3
MAGN;4.385;38590.044;32.00000;-12.30000;-27.80000;3
AHRS;4.386;38590.049;16.886782;3.574506;96.431351;0.07478700;0.12999000;0.74026901;3
ACCE;4.389;38590.061;-0.05986;2.70066;9.82461;3
MAGN;4.389;38590.061;31.90000;-12.50000;-27.80000;3
GYRO;4.390;38590.061;-0.05859;0.02876;0.30040;3
AHRS;4.390;38590.061;16.886782;3.574506;96.431351;0.07478700;0.12999000;0.74026901;3
AHRS;4.395;38590.067;16.881330;3.301432;96.584213;0.07634800;0.12849499;0.74096698;3
AHRS;4.409;38590.077;16.881330;3.301432;96.584213;0.07634800;0.12849499;0.74096698;3
GYRO;4.410;38590.081;0.00533;0.19707;0.29508;3
AHRS;4.411;38590.081;16.881330;3.301432;96.584213;0.07634800;0.12849499;0.74096698;3
ACCE;4.412;38590.081;0.25019;2.73657;9.70609;3
MAGN;4.412;38590.081;31.80000;-12.60000;-27.70000;3
AHRS;4.416;38590.088;16.859175;2.994490;96.794762;0.07797200;0.12674201;0.74198002;3
ACCE;4.428;38590.100;0.08021;2.83234;9.22725;3
MAGN;4.430;38590.100;31.70000;-12.70000;-27.70000;3
GYRO;4.430;38590.100;0.15233;0.07350;0.19494;3
AHRS;4.431;38590.100;16.859175;2.994490;96.794762;0.07797200;0.12674201;0.74198002;3
AHRS;4.436;38590.107;16.915874;2.632249;96.961693;0.08046100;0.12515700;0.74263501;3
AHRS;4.451;38590.117;16.915874;2.632249;96.961693;0.08046100;0.12515700;0.74263501;3
GYRO;4.452;38590.122;0.24821;-0.07883;0.00533;3
PRES;4.453;38590.122;955.4927;3
AHRS;4.455;38590.122;16.915874;2.632249;96.961693;0.08046100;0.12515700;0.74263501;3
MAGN;4.458;38590.122;31.60000;-12.90000;-27.80000;3
ACCE;4.459;38590.122;1.78967;3.31597;8.46350;3
LIGH;4.460;38590.122;5621.0;3
AHRS;4.460;38590.128;17.187206;1.700690;97.178680;0.08782100;0.12176100;0.74295300;3
ACCE;4.468;38590.140;-0.72903;3.00353;8.65025;3
MAGN;4.469;38590.140;31.40000;-13.00000;-28.00000;3
GYRO;4.469;38590.140;0.17683;-0.13422;-0.26845;3
AHRS;4.470;38590.140;17.187206;1.700690;97.178680;0.08782100;0.12176100;0.74295300;3
AHRS;4.479;38590.151;17.396046;1.338960;97.086761;0.09145700;0.12097700;0.74195701;3
ACCE;4.488;38590.160;-1.66756;2.22182;8.68976;3
MAGN;4.489;38590.160;31.30000;-13.10000;-28.10000;3
GYRO;4.489;38590.160;-0.02557;0.16618;-0.08522;3
AHRS;4.490;38590.160;17.396046;1.338960;97.086761;0.09145700;0.12097700;0.74195701;3
AHRS;4.495;38590.167;17.347054;1.550423;97.007980;0.08989100;0.12180400;0.74172002;3
AHRS;4.508;38590.177;17.347054;1.550423;97.007980;0.08989100;0.12180400;0.74172002;3
GYRO;4.510;38590.180;0.01278;0.13103;0.09055;3
AHRS;4.510;38590.180;17.347054;1.550423;97.007980;0.08989100;0.12180400;0.74172002;3
ACCE;4.511;38590.180;-0.60334;2.71024;9.69293;3
MAGN;4.511;38590.180;31.10000;-13.20000;-28.20000;3
AHRS;4.519;38590.190;17.267155;1.739066;97.059456;0.08815700;0.12240400;0.74223202;3
ACCE;4.532;38590.202;-0.09936;2.91255;9.32661;3
MAGN;4.535;38590.202;31.00000;-13.30000;-28.20000;3
GYRO;4.537;38590.202;0.14594;-0.02450;0.12251;3
AHRS;4.540;38590.202;17.267155;1.739066;97.059456;0.08815700;0.12240400;0.74223202;3
AHRS;4.541;38590.212;17.281454;1.754468;97.179207;0.08801100;0.12267600;0.74291301;3
ACCE;4.550;38590.222;0.16879;3.16873;8.58920;3
MAGN;4.551;38590.222;30.90000;-13.50000;-28.30000;3
GYRO;4.552;38590.222;0.16831;-0.02983;0.04794;3
AHRS;4.553;38590.222;17.281454;1.754468;97.179207;0.08801100;0.12267600;0.74291301;3
AHRS;4.558;38590.230;17.406609;1.677909;97.309685;0.08908300;0.12315000;0.74348301;3
ACCE;4.569;38590.241;0.44891;3.27168;8.53772;3
MAGN;4.571;38590.241;30.80000;-13.60000;-28.40000;3
GYRO;4.572;38590.241;0.09374;-0.11718;-0.06605;3
AHRS;4.572;38590.241;17.406609;1.677909;97.309685;0.08908300;0.12315000;0.74348301;3
AHRS;4.577;38590.249;17.592987;1.436862;97.420486;0.09159200;0.12307300;0.74375099;3
ACCE;4.590;38590.262;1.45448;3.37942;9.61751;3
MAGN;4.591;38590.262;30.70000;-13.70000;-28.40000;3
GYRO;4.592;38590.262;0.06924;-0.10866;-0.16085;3
AHRS;4.593;38590.262;17.592987;1.436862;97.420486;0.09159200;0.12307300;0.74375099;3
AHRS;4.598;38590.270;17.799498;0.832744;97.590118;0.09650900;0.12112100;0.74402100;3
SOUN;4.608;445.08;0.01358;56.64
ACCE;4.612;38590.281;-0.32082;2.89698;9.83059;3
MAGN;4.614;38590.281;30.50000;-13.80000;-28.40000;3
GYRO;4.615;38590.281;0.17257;0.12677;-0.33449;3
AHRS;4.617;38590.281;17.799498;0.832744;97.590118;0.09650900;0.12112100;0.74402100;3
AHRS;4.619;38590.290;17.911057;0.660712;97.586380;0.09826400;0.12086500;0.74374402;3
MAGN;4.629;38590.301;30.40000;-14.00000;-28.40000;3
GYRO;4.630;38590.301;0.12783;0.39521;-0.18216;3
PRES;4.631;38590.301;955.4988;3
AHRS;4.631;38590.301;17.911057;0.660712;97.586380;0.09826400;0.12086500;0.74374402;3
ACCE;4.632;38590.301;-2.31998;2.37744;7.76799;3
LIGH;4.633;38590.302;5705.0;3
AHRS;4.635;38590.307;17.945726;1.183764;97.534103;0.09512200;0.12401200;0.74385500;3
AHRS;4.649;38590.317;17.945726;1.183764;97.534103;0.09512200;0.12401200;0.74385500;3
GYRO;4.650;38590.321;-0.02024;0.06072;0.09800;3
AHRS;4.650;38590.321;17.945726;1.183764;97.534103;0.09512200;0.12401200;0.74385500;3
ACCE;4.651;38590.321;-1.29167;2.89579;7.64229;3
MAGN;4.652;38590.321;30.30000;-14.20000;-28.40000;3
AHRS;4.655;38590.328;18.007658;1.680362;97.620796;0.09215400;0.12729700;0.74469298;3
ACCE;4.668;38590.341;0.54708;3.16394;9.03332;3
MAGN;4.669;38590.341;30.20000;-14.30000;-28.40000;3
GYRO;4.670;38590.341;0.02876;-0.56352;0.09800;3
AHRS;4.670;38590.341;18.007658;1.680362;97.620796;0.09215400;0.12729700;0.74469298;3
AHRS;4.676;38590.348;18.109558;1.494668;97.824112;0.09371500;0.12707201;0.74559498;3
ACCE;4.688;38590.360;0.81882;3.59489;9.63068;3
MAGN;4.689;38590.360;30.10000;-14.40000;-28.40000;3
GYRO;4.690;38590.360;0.07457;-0.55181;-0.07244;3
AHRS;4.691;38590.360;18.109558;1.494668;97.824112;0.09371500;0.12707201;0.74559498;3
AHRS;4.695;38590.367;18.286680;1.119826;97.998711;0.09696600;0.12625000;0.74609601;3
AHRS;4.709;38590.377;18.286680;1.119826;97.998711;0.09696600;0.12625000;0.74609601;3
GYRO;4.711;38590.381;0.11398;-0.48043;-0.26312;3
AHRS;4.712;38590.381;18.286680;1.119826;97.998711;0.09696600;0.12625000;0.74609601;3
ACCE;4.713;38590.381;-0.17358;2.68869;8.69574;3
MAGN;4.713;38590.381;30.00000;-14.50000;-28.50000;3
AHRS;4.716;38590.388;18.385094;0.896683;98.040390;0.09893000;0.12566601;0.74604201;3
ACCE;4.729;38590.401;-0.79847;2.24217;9.82700;3
MAGN;4.730;38590.401;29.90000;-14.60000;-28.60000;3
GYRO;4.730;38590.401;-0.18749;0.10333;-0.16725;3
AHRS;4.731;38590.401;18.385094;0.896683;98.040390;0.09893000;0.12566601;0.74604201;3
AHRS;4.736;38590.408;18.116215;1.114138;98.134827;0.09588900;0.12522499;0.74702698;3
ACCE;4.748;38590.420;-0.51954;2.85628;9.73482;3
MAGN;4.750;38590.420;29.90000;-14.70000;-28.60000;3
GYRO;4.750;38590.420;-0.05752;0.33343;-0.00107;3
AHRS;4.751;38590.420;18.116215;1.114138;98.134827;0.09588900;0.12522499;0.74702698;3
AHRS;4.756;38590.428;17.920786;1.417492;98.363632;0.09255400;0.12584899;0.74875402;3
AHRS;4.772;38590.438;17.920786;1.417492;98.363632;0.09255400;0.12584899;0.74875402;3
GYRO;4.776;38590.443;0.03622;0.26525;0.06498;3
AHRS;4.779;38590.443;17.920786;1.417492;98.363632;0.09255400;0.12584899;0.74875402;3
ACCE;4.781;38590.443;-0.33399;3.02507;8.89566;3
MAGN;4.781;38590.443;29.80000;-14.80000;-28.70000;3
AHRS;4.783;38590.452;17.864866;1.621665;98.657349;0.09057900;0.12686500;0.75061899;3
ACCE;4.789;38590.461;0.14964;3.15077;8.71130;3
MAGN;4.791;38590.461;29.70000;-14.80000;-28.70000;3
GYRO;4.791;38590.461;0.07989;0.01811;0.08096;3
AHRS;4.792;38590.461;17.864866;1.621665;98.657349;0.09057900;0.12686500;0.75061899;3
AHRS;4.796;38590.468;17.916977;1.578180;98.970528;0.09081000;0.12721001;0.75228697;3
AHRS;4.811;38590.478;17.916977;1.578180;98.970528;0.09081000;0.12721001;0.75228697;3
GYRO;4.813;38590.483;0.06924;-0.12677;0.04687;3
PRES;4.814;38590.483;955.5164;3
AHRS;4.816;38590.483;17.916977;1.578180;98.970528;0.09081000;0.12721001;0.75228697;3
MAGN;4.818;38590.483;29.60000;-14.90000;-28.70000;3
ACCE;4.819;38590.483;0.79487;3.06937;9.12071;3
LIGH;4.820;38590.483;5689.0;3
AHRS;4.820;38590.490;17.978352;1.245647;99.302795;0.09297200;0.12602399;0.75381398;3
ACCE;4.829;38590.501;-0.25738;3.17711;8.20852;3
MAGN;4.831;38590.501;29.60000;-15.00000;-28.70000;3
GYRO;4.832;38590.501;0.08309;-0.07776;-0.01598;3
AHRS;4.832;38590.501;17.978352;1.245647;99.302795;0.09297200;0.12602399;0.75381398;3
AHRS;4.838;38590.509;18.132227;1.071977;99.527542;0.09472700;0.12625200;0.75476998;3
AHRS;4.856;38590.519;18.132227;1.071977;99.527542;0.09472700;0.12625200;0.75476998;3
GYRO;4.859;38590.527;0.00426;-0.18962;0.00533;3
AHRS;4.860;38590.527;18.132227;1.071977;99.527542;0.09472700;0.12625200;0.75476998;3
ACCE;4.862;38590.527;-0.23224;2.93409;8.64307;3
MAGN;4.863;38590.527;29.50000;-15.00000;-28.80000;3
AHRS;4.872;38590.539;18.221886;0.916875;99.694183;0.09606500;0.12611900;0.75547600;3
GYRO;4.876;38590.543;0.00746;-0.08629;0.07137;3
AHRS;4.879;38590.543;18.221886;0.916875;99.694183;0.09606500;0.12611900;0.75547600;3
ACCE;4.882;38590.543;0.07063;3.02388;8.28274;3
MAGN;4.883;38590.543;29.50000;-15.10000;-28.80000;3
AHRS;4.886;38590.551;18.345337;0.790969;99.867241;0.09739100;0.12638000;0.75620300;3
ACCE;4.890;38590.562;0.13168;3.15915;8.72567;3
MAGN;4.892;38590.562;29.40000;-15.20000;-28.80000;3
GYRO;4.892;38590.562;-0.07457;0.02024;0.06072;3
AHRS;4.893;38590.562;18.345337;0.790969;99.867241;0.09739100;0.12638000;0.75620300;3
AHRS;4.898;38590.569;18.447226;0.690738;100.018456;0.09845100;0.12662600;0.75684899;3
ACCE;4.910;38590.581;0.45849;3.21182;9.58638;3
MAGN;4.911;38590.581;29.40000;-15.20000;-28.90000;3
GYRO;4.912;38590.581;-0.00852;-0.07883;-0.00852;3
AHRS;4.913;38590.581;18.447226;0.690738;100.018456;0.09845100;0.12662600;0.75684899;3
AHRS;4.918;38590.589;18.541067;0.459431;100.117035;0.10039000;0.12605201;0.75709498;3
ACCE;4.930;38590.601;0.04788;3.11845;8.52096;3
MAGN;4.931;38590.601;29.30000;-15.30000;-28.90000;3
GYRO;4.932;38590.601;0.14061;-0.31425;-0.12996;3
AHRS;4.933;38590.601;18.541067;0.459431;100.117035;0.10039000;0.12605201;0.75709498;3
AHRS;4.938;38590.609;18.718660;0.192779;100.099373;0.10315300;0.12573500;0.75657099;3
AHRS;4.958;38590.619;18.718660;0.192779;100.099373;0.10315300;0.12573500;0.75657099;3
GYRO;4.960;38590.621;0.01598;-0.57631;-0.15766;3
MAGN;4.962;38590.621;29.30000;-15.30000;-28.90000;3
ACCE;4.964;38590.621;0.13168;3.18070;7.76679;3
ACCE;4.966;38590.630;0.13168;3.18070;7.76679;3
MAGN;4.967;38590.630;29.30000;-15.30000;-28.90000;3
GYRO;4.968;38590.630;0.01598;-0.57631;-0.15766;3
AHRS;4.969;38590.630;18.718660;0.192779;100.099373;0.10315300;0.12573500;0.75657099;3
AHRS;4.971;38590.641;18.906822;-0.153417;100.026199;0.10655800;0.12499500;0.75564402;3
GYRO;4.992;38590.650;-0.06605;-0.73503;-0.23116;3
ACCE;4.993;38590.650;-0.16281;2.84431;8.71729;3
MAGN;4.993;38590.650;29.20000;-15.30000;-28.90000;3
AHRS;4.995;38590.651;18.906822;-0.153417;100.026199;0.10655800;0.12499500;0.75564402;3
AHRS;4.996;38590.661;18.906822;-0.153417;100.026199;0.10655800;0.12499500;0.75564402;3
ACCE;4.997;38590.664;-0.16281;2.84431;8.71729;3
MAGN;4.998;38590.664;29.20000;-15.30000;-28.90000;3
GYRO;4.999;38590.664;-0.06605;-0.73503;-0.23116;3
AHRS;5.000;38590.664;18.906822;-0.153417;100.026199;0.10655800;0.12499500;0.75564402;3
AHRS;5.001;38590.673;18.962950;-0.435500;99.865997;0.10890100;0.12365200;0.75442898;3
MAGN;5.011;38590.677;29.20000;-15.30000;-29.10000;3
GYRO;5.013;38590.677;-0.25673;-0.23329;-0.06498;3
PRES;5.014;38590.677;955.5281;3
AHRS;5.015;38590.677;18.962950;-0.435500;99.865997;0.10890100;0.12365200;0.75442898;3
ACCE;5.018;38590.677;-0.49321;2.24337;9.74320;3
LIGH;5.021;38590.677;5663.0;3
MAGN;5.022;38590.680;29.10000;-15.20000;-29.20000;3
GYRO;5.023;38590.680;-0.20773;0.24288;0.04048;3
AHRS;5.024;38590.680;18.679638;-0.328332;99.785713;0.10671200;0.12230400;0.75439900;3
ACCE;5.026;38590.680;-0.04669;2.52588;9.67976;3
AHRS;5.027;38590.689;18.343161;-0.058110;99.821457;0.10302800;0.12161900;0.75520903;3
GNSS;5.029;1490631294.999;40.313317;-3.483166;594.379;0.000;6.0;0.0;15;14
AHRS;5.033;38590.699;18.343161;-0.058110;99.821457;0.10302800;0.12161900;0.75520903;3
GYRO;5.034;38590.702;-0.12464;0.33236;0.12037;3
AHRS;5.035;38590.702;18.343161;-0.058110;99.821457;0.10302800;0.12161900;0.75520903;3
ACCE;5.035;38590.702;-0.32561;2.46722;8.92918;3
MAGN;5.035;38590.702;29.10000;-15.20000;-29.20000;3
AHRS;5.036;38590.708;18.041737;0.239311;99.938766;0.09927000;0.12138400;0.75643897;3
GNSS;5.036;1490631294.999;40.313317;-3.483166;594.379;0.000;6.0;0.0;15;14
MAGN;5.047;38590.720;29.00000;-15.20000;-29.20000;3
GYRO;5.048;38590.720;-0.15233;0.26099;0.23542;3
AHRS;5.048;38590.720;18.041737;0.239311;99.938766;0.09927000;0.12138400;0.75643897;3
ACCE;5.048;38590.720;-0.14724;2.69228;8.36175;3
AHRS;5.054;38590.726;17.825188;0.427154;100.162491;0.09659200;0.12118500;0.75805998;3
AHRS;5.069;38590.736;17.825188;0.427154;100.162491;0.09659200;0.12118500;0.75805998;3
GYRO;5.069;38590.741;-0.16618;0.12890;0.25034;3
AHRS;5.070;38590.741;17.825188;0.427154;100.162491;0.09659200;0.12118500;0.75805998;3
ACCE;5.070;38590.741;0.17478;2.82516;8.83460;3
MAGN;5.070;38590.741;28.90000;-15.20000;-29.20000;3
AHRS;5.074;38590.746;17.666548;0.448808;100.431328;0.09528800;0.12048000;0.75972301;3
AHRS;5.088;38590.756;17.666548;0.448808;100.431328;0.09528800;0.12048000;0.75972301;3
GYRO;5.089;38590.760;-0.10120;-0.11824;0.29188;3
AHRS;5.089;38590.760;17.666548;0.448808;100.431328;0.09528800;0.12048000;0.75972301;3
ACCE;5.089;38590.760;0.45849;2.88262;8.88967;3
MAGN;5.090;38590.760;28.90000;-15.10000;-29.30000;3
AHRS;5.095;38590.767;17.588385;0.234567;100.720192;0.09597700;0.11902300;0.76121402;3
AHRS;5.110;38590.777;17.588385;0.234567;100.720192;0.09597700;0.11902300;0.76121402;3
GYRO;5.112;38590.781;0.04581;-0.40693;0.14594;3
AHRS;5.117;38590.781;17.588385;0.234567;100.720192;0.09597700;0.11902300;0.76121402;3
ACCE;5.120;38590.781;1.10133;3.19027;9.29309;3
MAGN;5.121;38590.781;28.80000;-15.10000;-29.30000;3
AHRS;5.121;38590.789;17.645248;-0.300044;100.939430;0.09961700;0.11665000;0.76190400;3
ACCE;5.129;38590.801;0.52672;2.93290;9.16860;3
MAGN;5.130;38590.801;28.80000;-15.10000;-29.40000;3
GYRO;5.130;38590.801;0.03196;-0.17683;0.02024;3
AHRS;5.131;38590.801;17.645248;-0.300044;100.939430;0.09961700;0.11665000;0.76190400;3
AHRS;5.135;38590.807;17.681808;-0.668673;101.042015;0.10216500;0.11496000;0.76210397;3
AHRS;5.148;38590.817;17.681808;-0.668673;101.042015;0.10216500;0.11496000;0.76210397;3
GYRO;5.150;38590.820;-0.11398;0.23542;0.03089;3
AHRS;5.150;38590.820;17.681808;-0.668673;101.042015;0.10216500;0.11496000;0.76210397;3
ACCE;5.151;38590.820;0.20830;2.97001;8.55209;3
MAGN;5.152;38590.820;28.70000;-15.10000;-29.40000;3
AHRS;5.155;38590.827;17.694073;-0.763608;101.110535;0.10279500;0.11458200;0.76238197;3
SOUN;5.161;404.92;0.01236;55.82
AHRS;5.169;38590.837;17.694073;-0.763608;101.110535;0.10279500;0.11458200;0.76238197;3
GYRO;5.170;38590.841;-0.42184;0.31638;0.15446;3
PRES;5.171;38590.841;955.5271;3
AHRS;5.172;38590.841;17.694073;-0.763608;101.110535;0.10279500;0.11458200;0.76238197;3
MAGN;5.172;38590.841;28.60000;-15.10000;-29.50000;3
ACCE;5.173;38590.841;-0.09697;2.92571;8.43118;3
LIGH;5.173;38590.842;5591.0;3
AHRS;5.176;38590.848;17.605528;-0.740620;101.202423;0.10206600;0.11420000;0.76300102;3
MAGN;5.188;38590.860;28.60000;-15.10000;-29.60000;3
GYRO;5.189;38590.860;-0.53263;0.15979;0.24182;3
AHRS;5.189;38590.860;17.605528;-0.740620;101.202423;0.10206600;0.11420000;0.76300102;3
ACCE;5.190;38590.860;0.20949;2.80840;9.48463;3
AHRS;5.196;38590.868;17.423111;-0.804853;101.328926;0.10137200;0.11274300;0.76383102;3
ACCE;5.209;38590.881;0.52313;2.89220;9.67617;3
MAGN;5.209;38590.881;28.50000;-15.10000;-29.60000;3
GYRO;5.210;38590.881;-0.38243;0.02450;0.23755;3
AHRS;5.210;38590.881;17.423111;-0.804853;101.328926;0.10137200;0.11274300;0.76383102;3
AHRS;5.216;38590.888;17.302614;-0.986533;101.462189;0.10179600;0.11106200;0.76452702;3
AHRS;5.230;38590.898;17.302614;-0.986533;101.462189;0.10179600;0.11106200;0.76452702;3
GYRO;5.231;38590.901;-0.14594;-0.08309;0.15659;3
AHRS;5.234;38590.901;17.302614;-0.986533;101.462189;0.10179600;0.11106200;0.76452702;3
ACCE;5.240;38590.901;0.39385;2.94247;9.67736;3
MAGN;5.244;38590.901;28.50000;-15.00000;-29.70000;3
AHRS;5.246;38590.909;17.285170;-1.192355;101.517441;0.10302100;0.10986900;0.76466399;3
ACCE;5.250;38590.921;0.52074;2.97958;9.34936;3
MAGN;5.251;38590.921;28.30000;-15.00000;-29.80000;3
GYRO;5.252;38590.921;0.10653;-0.23116;0.09055;3
AHRS;5.253;38590.921;17.285170;-1.192355;101.517441;0.10302100;0.10986900;0.76466399;3
AHRS;5.262;38590.928;17.389021;-1.463767;101.512375;0.10540200;0.10907500;0.76427698;3
AHRS;5.270;38590.938;17.389021;-1.463767;101.512375;0.10540200;0.10907500;0.76427698;3
GYRO;5.271;38590.942;0.06392;-0.71692;0.12996;3
AHRS;5.272;38590.942;17.389021;-1.463767;101.512375;0.10540200;0.10907500;0.76427698;3
ACCE;5.272;38590.942;0.60334;3.02747;8.59159;3
MAGN;5.275;38590.942;28.20000;-15.00000;-29.90000;3
AHRS;5.276;38590.947;17.509403;-1.968034;101.494080;0.10943600;0.10710400;0.76357102;3
AHRS;5.288;38590.957;17.509403;-1.968034;101.494080;0.10943600;0.10710400;0.76357102;3
GYRO;5.289;38590.960;-0.08735;-0.79788;0.18642;3
AHRS;5.290;38590.960;17.509403;-1.968034;101.494080;0.10943600;0.10710400;0.76357102;3
ACCE;5.291;38590.960;0.21668;2.87065;8.52815;3
MAGN;5.291;38590.960;28.10000;-15.00000;-30.10000;3
AHRS;5.295;38590.967;17.560711;-2.382878;101.445480;0.11252300;0.10512800;0.76284498;3
AHRS;5.309;38590.977;17.560711;-2.382878;101.445480;0.11252300;0.10512800;0.76284498;3
GYRO;5.310;38590.981;-0.27058;-0.86713;0.30573;3
AHRS;5.311;38590.981;17.560711;-2.382878;101.445480;0.11252300;0.10512800;0.76284498;3
ACCE;5.311;38590.981;0.35314;3.01909;7.71292;3
MAGN;5.312;38590.981;28.00000;-15.00000;-30.10000;3
AHRS;5.315;38590.987;17.639511;-2.756567;101.422478;0.11545900;0.10358400;0.76225603;3
AHRS;5.330;38590.997;17.639511;-2.756567;101.422478;0.11545900;0.10358400;0.76225603;3
GYRO;5.332;38591.001;-0.52091;-1.14196;0.38136;3
AHRS;5.333;38591.001;17.639511;-2.756567;101.422478;0.11545900;0.10358400;0.76225603;3
ACCE;5.336;38591.001;0.67516;2.81798;7.61356;3
MAGN;5.337;38591.001;27.90000;-15.00000;-30.20000;3
AHRS;5.339;38591.007;17.661570;-3.258586;101.417999;0.11892100;0.10097300;0.76169199;3
AHRS;5.350;38591.017;17.661570;-3.258586;101.417999;0.11892100;0.10097300;0.76169199;3
GYRO;5.351;38591.021;-0.64342;-1.30601;0.28869;3
PRES;5.351;38591.021;955.5298;3
AHRS;5.352;38591.021;17.661570;-3.258586;101.417999;0.11892100;0.10097300;0.76169199;3
MAGN;5.352;38591.021;27.70000;-14.90000;-30.30000;3
ACCE;5.353;38591.021;2.10929;2.47920;9.48343;3
LIGH;5.354;38591.022;5422.0;3
AHRS;5.356;38591.028;17.434895;-4.111837;101.441437;0.12334100;0.09479400;0.76119202;3
ACCE;5.368;38591.040;2.25294;2.55342;11.05044;3
MAGN;5.369;38591.040;27.50000;-14.90000;-30.60000;3
GYRO;5.370;38591.040;-0.35260;-1.04715;0.11398;3
AHRS;5.370;38591.040;17.434895;-4.111837;101.441437;0.12334100;0.09479400;0.76119202;3
AHRS;5.375;38591.047;17.175699;-4.955271;101.444366;0.12753500;0.08842200;0.76060402;3
AHRS;5.390;38591.057;17.175699;-4.955271;101.444366;0.12753500;0.08842200;0.76060402;3
GYRO;5.392;38591.062;0.17151;-0.88737;-0.01704;3
AHRS;5.393;38591.062;17.175699;-4.955271;101.444366;0.12753500;0.08842200;0.76060402;3
ACCE;5.394;38591.062;2.23618;2.03866;10.05325;3
MAGN;5.396;38591.062;27.30000;-14.90000;-30.70000;3
AHRS;5.397;38591.069;16.958385;-5.832288;101.477470;0.13215400;0.08217400;0.76006597;3
ACCE;5.410;38591.081;2.53067;2.55701;9.38886;3
MAGN;5.411;38591.081;27.10000;-14.90000;-30.90000;3
GYRO;5.412;38591.081;0.29934;-1.27086;-0.08735;3
AHRS;5.413;38591.081;16.958385;-5.832288;101.477470;0.13215400;0.08217400;0.76006597;3
AHRS;5.418;38591.090;16.798347;-6.993937;101.540619;0.13894799;0.07477500;0.75924700;3
ACCE;5.429;38591.101;2.55342;2.65278;9.50857;3
MAGN;5.431;38591.101;26.80000;-14.80000;-31.10000;3
GYRO;5.432;38591.101;0.33982;-1.42532;-0.20240;3
AHRS;5.433;38591.101;16.798347;-6.993937;101.540619;0.13894799;0.07477500;0.75924700;3
AHRS;5.439;38591.108;16.678583;-8.191993;101.560020;0.14622299;0.06738900;0.75802398;3
AHRS;5.451;38591.118;16.678583;-8.191993;101.560020;0.14622299;0.06738900;0.75802398;3
GYRO;5.460;38591.122;0.26951;-1.24316;-0.18429;3
AHRS;5.461;38591.122;16.678583;-8.191993;101.560020;0.14622299;0.06738900;0.75802398;3
ACCE;5.462;38591.122;2.78805;2.48279;8.78672;3
MAGN;5.462;38591.122;25.80000;-14.70000;-32.00000;3
AHRS;5.463;38591.132;16.536791;-9.339062;101.603973;0.15301999;0.06016300;0.75696599;3
ACCE;5.469;38591.141;3.00831;2.68869;8.83341;3
MAGN;5.470;38591.141;24.60000;-14.90000;-32.70000;3
GYRO;5.470;38591.141;0.17151;-1.14303;-0.15659;3
AHRS;5.471;38591.141;16.536791;-9.339062;101.603973;0.15301999;0.06016300;0.75696599;3
AHRS;5.476;38591.148;16.412569;-10.481544;101.707451;0.15984701;0.05316200;0.75615603;3
AHRS;5.489;38591.158;16.412569;-10.481544;101.707451;0.15984701;0.05316200;0.75615603;3
ACCE;5.490;38591.161;3.29921;2.94247;8.30549;3
AHRS;5.490;38591.161;16.412569;-10.481544;101.707451;0.15984701;0.05316200;0.75615603;3
MAGN;5.491;38591.161;22.90000;-14.90000;-33.20000;3
GYRO;5.491;38591.161;0.19920;-1.35395;-0.20240;3
AHRS;5.496;38591.167;16.443512;-11.797215;101.841026;0.16862901;0.04630400;0.75496101;3
AHRS;5.509;38591.177;16.443512;-11.797215;101.841026;0.16862901;0.04630400;0.75496101;3
GYRO;5.511;38591.181;0.12996;-1.49776;-0.22477;3
AHRS;5.511;38591.181;16.443512;-11.797215;101.841026;0.16862901;0.04630400;0.75496101;3
ACCE;5.512;38591.181;3.74693;2.94726;8.51498;3
MAGN;5.514;38591.181;21.90000;-15.00000;-35.20000;3
AHRS;5.517;38591.189;16.509518;-13.266244;101.932358;0.17861199;0.03878600;0.75313598;3
MAGN;5.530;38591.202;19.80000;-14.80000;-35.40000;3
GYRO;5.532;38591.202;0.02770;-1.37206;-0.28762;3
PRES;5.532;38591.202;955.5408;3
AHRS;5.533;38591.202;16.509518;-13.266244;101.932358;0.17861199;0.03878600;0.75313598;3
ACCE;5.534;38591.202;4.34787;3.14239;8.89207;3
LIGH;5.536;38591.202;5570.0;3
AHRS;5.538;38591.209;16.591335;-14.804248;101.990982;0.18911900;0.03095000;0.75085801;3
AHRS;5.550;38591.219;16.591335;-14.804248;101.990982;0.18911900;0.03095000;0.75085801;3
GYRO;5.551;38591.222;0.11931;-1.56807;-0.41865;3
AHRS;5.552;38591.222;16.591335;-14.804248;101.990982;0.18911900;0.03095000;0.75085801;3
ACCE;5.553;38591.222;3.58412;2.68510;9.03572;3
MAGN;5.553;38591.222;19.40000;-14.90000;-35.70000;3
AHRS;5.556;38591.228;16.655704;-16.155558;101.907478;0.19831499;0.02378500;0.74800301;3
MAGN;5.568;38591.241;17.20000;-14.80000;-37.10000;3
GYRO;5.569;38591.241;0.36219;-2.17314;-0.43676;3
AHRS;5.570;38591.241;16.655704;-16.155558;101.907478;0.19831499;0.02378500;0.74800301;3
ACCE;5.571;38591.241;3.18070;2.70425;8.46829;3
AHRS;5.576;38591.248;16.829153;-17.518536;101.714279;0.20813300;0.01707500;0.74421000;3
ACCE;5.589;38591.261;3.88459;2.79523;7.72369;3
MAGN;5.590;38591.261;15.20000;-15.40000;-37.80000;3
GYRO;5.590;38591.261;0.55287;-2.91669;-0.35793;3
AHRS;5.590;38591.261;16.829153;-17.518536;101.714279;0.20813300;0.01707500;0.74421000;3
AHRS;5.596;38591.268;17.093864;-19.208990;101.624329;0.22047400;0.00932400;0.74005902;3
SOUN;5.604;395.34;0.01207;55.61
AHRS;5.609;38591.278;17.093864;-19.208990;101.624329;0.22047400;0.00932400;0.74005902;3
GYRO;5.610;38591.281;0.38882;-2.77395;-0.24288;3
AHRS;5.610;38591.281;17.093864;-19.208990;101.624329;0.22047400;0.00932400;0.74005902;3
ACCE;5.611;38591.281;4.35146;2.86466;6.94079;3
MAGN;5.611;38591.281;13.90000;-15.60000;-38.60000;3
AHRS;5.617;38591.288;17.307007;-20.870226;101.614998;0.23228300;0.00152800;0.73631102;3
AHRS;5.631;38591.298;17.307007;-20.870226;101.614998;0.23228300;0.00152800;0.73631102;3
GYRO;5.633;38591.302;0.13316;-2.63546;-0.14488;3
AHRS;5.633;38591.302;17.307007;-20.870226;101.614998;0.23228300;0.00152800;0.73631102;3
ACCE;5.635;38591.302;4.79559;2.90536;6.73369;3
MAGN;5.636;38591.302;11.40000;-15.50000;-38.60000;3
AHRS;5.636;38591.308;17.438210;-22.571447;101.672356;0.24386699;-0.00690300;0.73282802;3
ACCE;5.648;38591.321;5.74249;2.78924;7.29034;3
MAGN;5.649;38591.321;8.60000;-16.30000;-39.40000;3
GYRO;5.650;38591.321;0.18323;-3.28101;-0.16192;3
AHRS;5.650;38591.321;17.438210;-22.571447;101.672356;0.24386699;-0.00690300;0.73282802;3
AHRS;5.656;38591.328;17.551317;-24.740707;101.883553;0.25830501;-0.01769000;0.72900403;3
AHRS;5.670;38591.338;17.551317;-24.740707;101.883553;0.25830501;-0.01769000;0.72900403;3
GYRO;5.671;38591.342;0.55500;-4.48157;-0.29188;3
AHRS;5.672;38591.342;17.551317;-24.740707;101.883553;0.25830501;-0.01769000;0.72900403;3
ACCE;5.672;38591.342;6.97910;3.02029;7.73806;3
MAGN;5.673;38591.342;5.60000;-16.80000;-41.20000;3
AHRS;5.676;38591.348;17.775362;-27.629911;102.168228;0.27780700;-0.03146700;0.72331399;3
AHRS;5.690;38591.358;17.775362;-27.629911;102.168228;0.27780700;-0.03146700;0.72331399;3
GYRO;5.693;38591.362;1.01094;-5.44244;-0.47298;3
AHRS;5.696;38591.362;17.775362;-27.629911;102.168228;0.27780700;-0.03146700;0.72331399;3
ACCE;5.699;38591.362;7.16465;3.06697;6.97431;3
MAGN;5.700;38591.362;1.90000;-17.00000;-38.70000;3
AHRS;5.701;38591.372;18.173569;-30.955156;102.662483;0.30084199;-0.04581100;0.71667999;3
MAGN;5.709;38591.381;-2.70000;-17.40000;-40.20000;3
GYRO;5.710;38591.381;1.27086;-5.79397;-0.49854;3
PRES;5.711;38591.381;955.5718;3
AHRS;5.711;38591.381;18.173569;-30.955156;102.662483;0.30084199;-0.04581100;0.71667999;3
ACCE;5.712;38591.381;6.84861;3.03106;5.75925;3
LIGH;5.712;38591.381;6842.0;3
AHRS;5.716;38591.388;18.652987;-34.342838;103.213303;0.32449600;-0.05957600;0.70921600;3
MAGN;5.728;38591.400;-5.40000;-18.90000;-38.80000;3
GYRO;5.729;38591.400;1.28151;-5.44563;-0.31745;3
AHRS;5.729;38591.400;18.652987;-34.342838;103.213303;0.32449600;-0.05957600;0.70921600;3
ACCE;5.730;38591.400;7.07487;3.17351;5.33787;3
AHRS;5.737;38591.407;19.069498;-37.488701;104.603752;0.34667099;-0.06967400;0.70637602;3
AHRS;5.750;38591.417;19.069498;-37.488701;104.603752;0.34667099;-0.06967400;0.70637602;3
GYRO;5.752;38591.421;1.06953;-3.83069;-0.01172;3
AHRS;5.753;38591.421;19.069498;-37.488701;104.603752;0.34667099;-0.06967400;0.70637602;3
ACCE;5.756;38591.421;8.40245;3.58771;3.20224;3
MAGN;5.757;38591.421;-11.20000;-19.80000;-35.40000;3
AHRS;5.758;38591.428;19.432665;-40.436657;108.867691;0.36920801;-0.06930500;0.71844703;3
AHRS;5.770;38591.438;19.432665;-40.436657;108.867691;0.36920801;-0.06930500;0.71844703;3
GYRO;5.771;38591.441;0.51346;-2.37341;0.07457;3
AHRS;5.772;38591.441;19.432665;-40.436657;108.867691;0.36920801;-0.06930500;0.71844703;3
ACCE;5.773;38591.441;8.75320;3.82593;0.86670;3
MAGN;5.776;38591.441;-13.90000;-20.80000;-33.80000;3
AHRS;5.778;38591.448;19.970856;-44.353226;115.606010;0.40013599;-0.06219900;0.73687601;3
AHRS;5.791;38591.458;19.970856;-44.353226;115.606010;0.40013599;-0.06219900;0.73687601;3
GYRO;5.792;38591.463;0.02983;-1.93878;0.00000;3
AHRS;5.793;38591.463;19.970856;-44.353226;115.606010;0.40013599;-0.06219900;0.73687601;3
ACCE;5.795;38591.463;8.81665;3.66073;0.78051;3
MAGN;5.796;38591.463;-15.30000;-20.40000;-32.90000;3
AHRS;5.796;38591.467;20.619625;-49.244389;118.961815;0.43573999;-0.06800300;0.73262101;3
AHRS;5.808;38591.477;20.619625;-49.244389;118.961815;0.43573999;-0.06800300;0.73262101;3
GYRO;5.809;38591.480;0.00000;-2.31482;-0.13635;3
AHRS;5.810;38591.480;20.619625;-49.244389;118.961815;0.43573999;-0.06800300;0.73262101;3
ACCE;5.811;38591.480;9.23444;3.63560;1.83396;3
MAGN;5.811;38591.480;-16.10000;-20.40000;-33.50000;3
AHRS;5.816;38591.488;21.079426;-53.780998;119.946358;0.46661499;-0.08126400;0.71774799;3
AHRS;5.832;38591.498;21.079426;-53.780998;119.946358;0.46661499;-0.08126400;0.71774799;3
GYRO;5.834;38591.502;0.20133;-2.87408;-0.28016;3
AHRS;5.836;38591.502;21.079426;-53.780998;119.946358;0.46661499;-0.08126400;0.71774799;3
ACCE;5.837;38591.502;9.17937;3.63799;1.92733;3
MAGN;5.838;38591.502;-17.80000;-20.50000;-32.60000;3
AHRS;5.839;38591.508;21.444910;-57.799774;119.103348;0.49189800;-0.10021300;0.69598299;3
AHRS;5.850;38591.518;21.444910;-57.799774;119.103348;0.49189800;-0.10021300;0.69598299;3
GYRO;5.852;38591.522;0.37710;-3.24906;-0.38350;3
AHRS;5.853;38591.522;21.444910;-57.799774;119.103348;0.49189800;-0.10021300;0.69598299;3
ACCE;5.856;38591.522;9.19014;3.75770;1.89022;3
MAGN;5.858;38591.522;-18.80000;-20.70000;-31.70000;3
AHRS;5.859;38591.529;21.780367;-61.348682;116.399269;0.51139700;-0.12589100;0.66701901;3
ACCE;5.869;38591.541;8.75919;3.77446;0.99599;3
MAGN;5.871;38591.541;-20.60000;-21.60000;-29.80000;3
GYRO;5.872;38591.541;0.55500;-3.38328;-0.43569;3
AHRS;5.873;38591.541;21.780367;-61.348682;116.399269;0.51139700;-0.12589100;0.66701901;3
AHRS;5.878;38591.549;22.169195;-64.728508;114.964394;0.53025401;-0.14545400;0.64362800;3
MAGN;5.890;38591.562;-24.80000;-21.80000;-25.50000;3
GYRO;5.892;38591.562;0.58590;-3.31510;-0.39947;3
PRES;5.893;38591.562;955.5728;3
AHRS;5.893;38591.562;22.169195;-64.728508;114.964394;0.53025401;-0.14545400;0.64362800;3
ACCE;5.897;38591.562;8.26957;3.57335;0.07901;3
LIGH;5.898;38591.562;7159.0;3
AHRS;5.899;38591.569;22.538399;-68.064522;115.257538;0.55028099;-0.15708500;0.62788498;3
ACCE;5.909;38591.581;7.80629;3.40815;-0.47285;3
MAGN;5.911;38591.581;-24.60000;-23.00000;-24.90000;3
GYRO;5.912;38591.581;0.54648;-3.15212;-0.29508;3
AHRS;5.913;38591.581;22.538399;-68.064522;115.257538;0.55028099;-0.15708500;0.62788498;3
AHRS;5.918;38591.589;22.848581;-71.331688;116.094391;0.57007599;-0.16591300;0.61455798;3
ACCE;5.930;38591.601;7.78355;3.67869;-1.24020;3
MAGN;5.931;38591.601;-25.50000;-22.90000;-22.10000;3
GYRO;5.932;38591.601;0.55607;-3.09779;-0.09694;3
AHRS;5.933;38591.601;22.848581;-71.331688;116.094391;0.57007599;-0.16591300;0.61455798;3
AHRS;5.937;38591.608;23.168976;-74.784691;117.436592;0.59125900;-0.17254800;0.60184300;3
ACCE;5.949;38591.620;8.91840;4.00191;-1.17436;3
MAGN;5.950;38591.620;-27.40000;-23.40000;-20.80000;3
GYRO;5.951;38591.620;0.59548;-3.21177;-0.04687;3
AHRS;5.952;38591.620;23.168976;-74.784691;117.436592;0.59125900;-0.17254800;0.60184300;3
AHRS;5.957;38591.629;23.439745;-78.232071;119.017700;0.61227900;-0.17763899;0.58960903;3
ACCE;5.970;38591.642;9.55167;4.30717;-1.52511;3
MAGN;5.971;38591.642;-27.70000;-23.60000;-18.70000;3
GYRO;5.972;38591.642;0.74249;-3.24693;-0.18536;3
AHRS;5.974;38591.642;23.439745;-78.232071;119.017700;0.61227900;-0.17763899;0.58960903;3
AHRS;5.980;38591.652;23.733526;-81.604637;120.789024;0.63290000;-0.18058300;0.57769400;3
ACCE;5.988;38591.660;8.18697;4.10965;-3.07056;3
MAGN;5.989;38591.660;-29.20000;-24.00000;-15.90000;3
GYRO;5.990;38591.660;0.96833;-3.74334;-0.34408;3
AHRS;5.991;38591.660;23.733526;-81.604637;120.789024;0.63290000;-0.18058300;0.57769400;3
GNSS;5.993;1490631295.999;40.313316;-3.483167;594.769;0.000;12.0;0.2;15;15
AHRS;6.003;38591.667;24.159374;-85.528969;122.816528;0.65651000;-0.18284200;0.56234699;3
AHRS;6.009;38591.677;24.159374;-85.528969;122.816528;0.65651000;-0.18284200;0.56234699;3
GYRO;6.011;38591.681;1.21973;-4.72338;-0.36645;3
AHRS;6.013;38591.681;24.159374;-85.528969;122.816528;0.65651000;-0.18284200;0.56234699;3
ACCE;6.015;38591.681;6.80552;3.72298;-3.69425;3
MAGN;6.016;38591.681;-31.00000;-24.80000;-11.20000;3
AHRS;6.017;38591.688;24.609602;-89.988762;125.947639;0.68384099;-0.17964500;0.54701197;3
GNSS;6.018;1490631295.999;40.313316;-3.483167;594.769;0.000;12.0;0.2;15;15
ACCE;6.029;38591.701;6.99586;4.09648;-5.17267;3
MAGN;6.030;38591.701;-31.90000;-24.90000;-5.90000;3
GYRO;6.031;38591.701;1.56487;-5.74178;-0.33023;3
AHRS;6.032;38591.701;24.609602;-89.988762;125.947639;0.68384099;-0.17964500;0.54701197;3
AHRS;6.034;38591.706;25.045435;-95.273689;131.087677;0.71708000;-0.16562501;0.53245097;3
AHRS;6.048;38591.716;25.045435;-95.273689;131.087677;0.71708000;-0.16562501;0.53245097;3
GYRO;6.049;38591.720;1.64690;-6.28186;-0.30573;3
AHRS;6.049;38591.720;25.045435;-95.273689;131.087677;0.71708000;-0.16562501;0.53245097;3
ACCE;6.049;38591.720;6.21176;3.83072;-6.37097;3
MAGN;6.050;38591.720;-31.90000;-25.90000;-2.80000;3
AHRS;6.055;38591.727;25.374041;-101.165291;136.436462;0.75161701;-0.15017100;0.51227301;3
AHRS;6.069;38591.737;25.374041;-101.165291;136.436462;0.75161701;-0.15017100;0.51227301;3
GYRO;6.070;38591.741;1.43278;-5.70023;-0.21412;3
PRES;6.070;38591.741;955.5574;3
AHRS;6.070;38591.741;25.374041;-101.165291;136.436462;0.75161701;-0.15017100;0.51227301;3
MAGN;6.071;38591.741;-31.80000;-25.90000;4.60000;3
ACCE;6.071;38591.741;5.54856;3.73017;-6.47512;3
LIGH;6.072;38591.741;6343.0;3
AHRS;6.074;38591.746;25.586123;-106.744728;146.482864;0.78746098;-0.09915900;0.50585097;3
AHRS;6.088;38591.756;25.586123;-106.744728;146.482864;0.78746098;-0.09915900;0.50585097;3
GYRO;6.089;38591.760;1.06313;-4.27065;-0.08948;3
AHRS;6.090;38591.760;25.586123;-106.744728;146.482864;0.78746098;-0.09915900;0.50585097;3
ACCE;6.091;38591.760;4.73214;3.56138;-5.95079;3
MAGN;6.091;38591.760;-32.40000;-26.80000;5.30000;3
AHRS;6.094;38591.766;25.776293;-111.416862;150.247223;0.81063598;-0.08531100;0.48349100;3
AHRS;6.109;38591.776;25.776293;-111.416862;150.247223;0.81063598;-0.08531100;0.48349100;3
GYRO;6.110;38591.781;0.94702;-3.11909;0.02450;3
AHRS;6.110;38591.781;25.776293;-111.416862;150.247223;0.81063598;-0.08531100;0.48349100;3
ACCE;6.111;38591.781;3.04183;2.84910;-5.49350;3
MAGN;6.112;38591.781;-32.20000;-26.40000;7.50000;3
AHRS;6.115;38591.787;25.962536;-115.715385;151.691757;0.82926500;-0.08587800;0.45617700;3
AHRS;6.132;38591.797;25.962536;-115.715385;151.691757;0.82926500;-0.08587800;0.45617700;3
ACCE;6.137;38591.803;3.55300;2.82276;-5.63715;3
AHRS;6.140;38591.803;25.962536;-115.715385;151.691757;0.82926500;-0.08587800;0.45617700;3
MAGN;6.143;38591.803;-29.80000;-25.70000;12.10000;3
GYRO;6.146;38591.803;1.18031;-2.43413;0.21199;3
AHRS;6.148;38591.811;25.896015;-119.704597;153.384735;0.84601998;-0.08447100;0.43171799;3
ACCE;6.151;38591.822;4.08810;3.22499;-9.26077;3
MAGN;6.152;38591.822;-30.10000;-24.90000;14.00000;3
GYRO;6.153;38591.822;1.23464;-1.82586;0.18749;3
AHRS;6.154;38591.822;25.896015;-119.704597;153.384735;0.84601998;-0.08447100;0.43171799;3
AHRS;6.156;38591.827;25.423992;-125.215240;154.334396;0.86696601;-0.09365700;0.39419901;3
SOUN;6.158;432.76;0.01321;56.40
AHRS;6.169;38591.837;25.423992;-125.215240;154.334396;0.86696601;-0.09365700;0.39419901;3
GYRO;6.170;38591.841;0.95341;-1.50096;0.15340;3
AHRS;6.170;38591.841;25.423992;-125.215240;154.334396;0.86696601;-0.09365700;0.39419901;3
ACCE;6.171;38591.841;2.46483;2.44209;-9.66659;3
MAGN;6.172;38591.841;-28.30000;-25.30000;16.20000;3
AHRS;6.175;38591.847;24.466059;-131.772705;151.992828;0.88644898;-0.13185699;0.34060499;3
AHRS;6.188;38591.857;24.466059;-131.772705;151.992828;0.88644898;-0.13185699;0.34060499;3
GYRO;6.190;38591.860;0.88523;-1.52226;0.28975;3
AHRS;6.190;38591.860;24.466059;-131.772705;151.992828;0.88644898;-0.13185699;0.34060499;3
ACCE;6.191;38591.860;2.47201;2.17872;-8.24802;3
MAGN;6.191;38591.860;-29.20000;-24.90000;17.20000;3
AHRS;6.196;38591.868;23.341639;-136.871307;142.067276;0.88549602;-0.22570001;0.27926001;3
AHRS;6.210;38591.878;23.341639;-136.871307;142.067276;0.88549602;-0.22570001;0.27926001;3
GYRO;6.212;38591.882;1.11107;-1.40402;0.34302;3
AHRS;6.213;38591.882;23.341639;-136.871307;142.067276;0.88549602;-0.22570001;0.27926001;3
ACCE;6.215;38591.882;2.87903;2.34512;-7.07606;3
MAGN;6.217;38591.882;-30.20000;-23.90000;19.40000;3
AHRS;6.218;38591.890;22.355633;-140.344376;130.802872;0.86648798;-0.32436499;0.22665100;3
ACCE;6.230;38591.901;1.34913;1.62806;-7.60159;3
MAGN;6.231;38591.901;-28.10000;-23.30000;20.00000;3
GYRO;6.232;38591.901;1.38804;-1.28684;0.40800;3
AHRS;6.233;38591.901;22.355633;-140.344376;130.802872;0.86648798;-0.32436499;0.22665100;3
AHRS;6.237;38591.909;21.151001;-144.121506;126.982124;0.86212897;-0.36683801;0.19300900;3
AHRS;6.251;38591.919;21.151001;-144.121506;126.982124;0.86212897;-0.36683801;0.19300900;3
GYRO;6.252;38591.923;1.58618;-1.30921;0.50280;3
PRES;6.252;38591.923;955.5459;3
AHRS;6.254;38591.923;21.151001;-144.121506;126.982124;0.86212897;-0.36683801;0.19300900;3
MAGN;6.256;38591.923;-28.70000;-22.10000;22.50000;3
ACCE;6.257;38591.923;2.80600;2.07218;-8.77595;3
LIGH;6.257;38591.923;9182.0;3
AHRS;6.258;38591.929;19.832788;-147.236801;126.026718;0.86420399;-0.38557500;0.17259400;3
ACCE;6.269;38591.941;3.67749;2.38822;-12.05361;3
MAGN;6.270;38591.941;-28.20000;-20.70000;23.10000;3
GYRO;6.271;38591.941;1.56594;-1.19416;0.30254;3
AHRS;6.272;38591.941;19.832788;-147.236801;126.026718;0.86420399;-0.38557500;0.17259400;3
AHRS;6.275;38591.947;18.360680;-150.192932;125.698959;0.86758798;-0.39881799;0.15556601;3
ACCE;6.292;38591.960;2.69228;1.62686;-13.09149;3
MAGN;6.293;38591.960;-26.90000;-21.20000;25.90000;3
GYRO;6.295;38591.960;1.03650;-1.03331;0.16831;3
AHRS;6.296;38591.960;18.360680;-150.192932;125.698959;0.86758798;-0.39881799;0.15556601;3
AHRS;6.297;38591.968;16.741508;-153.342712;126.447449;0.87458903;-0.40373999;0.13980600;3
ACCE;6.308;38591.980;1.58137;1.05824;-12.27986;3
MAGN;6.309;38591.980;-27.90000;-20.10000;26.30000;3
GYRO;6.310;38591.980;0.60507;-0.91932;0.18536;3
AHRS;6.310;38591.980;16.741508;-153.342712;126.447449;0.87458903;-0.40373999;0.13980600;3
AHRS;6.317;38591.989;15.099723;-156.467209;126.819992;0.87984502;-0.41043901;0.12319800;3
ACCE;6.329;38592.001;1.58257;1.01035;-10.62307;3
MAGN;6.331;38592.001;-27.30000;-19.80000;28.20000;3
GYRO;6.332;38592.001;0.40480;-1.14196;0.26845;3
AHRS;6.333;38592.001;15.099723;-156.467209;126.819992;0.87984502;-0.41043901;0.12319800;3
AHRS;6.337;38592.009;13.741393;-159.000351;126.751633;0.88245302;-0.41797900;0.10902700;3
ACCE;6.350;38592.022;2.29125;1.40899;-9.81383;3
MAGN;6.351;38592.022;-26.10000;-19.00000;26.90000;3
GYRO;6.351;38592.022;0.52198;-1.23571;0.23329;3
AHRS;6.352;38592.022;13.741393;-159.000351;126.751633;0.88245302;-0.41797900;0.10902700;3
AHRS;6.355;38592.027;12.730994;-160.736115;126.523758;0.88340002;-0.42426801;0.09932700;3
AHRS;6.368;38592.037;12.730994;-160.736115;126.523758;0.88340002;-0.42426801;0.09932700;3
GYRO;6.370;38592.040;0.49428;-1.02691;0.11824;3
AHRS;6.370;38592.040;12.730994;-160.736115;126.523758;0.88340002;-0.42426801;0.09932700;3
ACCE;6.371;38592.040;2.09612;1.46645;-10.58716;3
MAGN;6.371;38592.040;-25.50000;-19.20000;29.10000;3
AHRS;6.375;38592.047;11.914724;-162.109421;126.474792;0.88452297;-0.42800501;0.09191800;3
AHRS;6.390;38592.057;11.914724;-162.109421;126.474792;0.88452297;-0.42800501;0.09191800;3
GYRO;6.393;38592.061;0.41439;-0.81173;0.04581;3
AHRS;6.395;38592.061;11.914724;-162.109421;126.474792;0.88452297;-0.42800501;0.09191800;3
ACCE;6.398;38592.061;1.41018;0.56623;-10.12149;3
MAGN;6.400;38592.061;-25.20000;-19.80000;29.80000;3
AHRS;6.403;38592.071;11.015759;-163.400238;126.726372;0.88663203;-0.42920399;0.08585600;3
AHRS;6.412;38592.081;11.015759;-163.400238;126.726372;0.88663203;-0.42920399;0.08585600;3
GYRO;6.413;38592.084;0.46978;-0.65620;0.05007;3
AHRS;6.414;38592.084;11.015759;-163.400238;126.726372;0.88663203;-0.42920399;0.08585600;3
ACCE;6.416;38592.084;2.06260;0.82600;-11.08156;3
MAGN;6.416;38592.084;-24.00000;-18.70000;30.70000;3
AHRS;6.417;38592.087;10.112860;-164.436478;127.094315;0.88892001;-0.42895600;0.08185200;3
AHRS;6.430;38592.097;10.112860;-164.436478;127.094315;0.88892001;-0.42895600;0.08185200;3
GYRO;6.431;38592.102;0.34728;-0.33875;-0.04048;3
PRES;6.431;38592.102;955.5596;3
AHRS;6.432;38592.102;10.112860;-164.436478;127.094315;0.88892001;-0.42895600;0.08185200;3
MAGN;6.433;38592.102;-25.30000;-17.80000;28.20000;3
ACCE;6.433;38592.102;1.93332;0.50518;-11.15339;3
LIGH;6.434;38592.102;9868.0;3
AHRS;6.436;38592.108;9.229368;-165.256378;127.206360;0.89004201;-0.43023399;0.07908400;3
ACCE;6.448;38592.120;1.29407;-0.06704;-11.16297;3
MAGN;6.450;38592.120;-24.40000;-17.70000;31.00000;3
GYRO;6.452;38592.120;0.15659;0.20347;-0.05539;3
AHRS;6.453;38592.120;9.229368;-165.256378;127.206360;0.89004201;-0.43023399;0.07908400;3
AHRS;6.460;38592.129;8.231187;-166.002960;127.350639;0.89120102;-0.43118000;0.07733700;3
ACCE;6.468;38592.140;1.76932;0.53510;-11.29465;3
MAGN;6.469;38592.140;-25.30000;-17.90000;30.70000;3
GYRO;6.470;38592.140;0.04794;0.61253;0.00639;3
AHRS;6.470;38592.140;8.231187;-166.002960;127.350639;0.89120102;-0.43118000;0.07733700;3
AHRS;6.475;38592.148;7.409530;-166.503159;127.407234;0.89180601;-0.43221799;0.07670200;3
ACCE;6.488;38592.160;1.57419;1.03310;-11.39161;3
MAGN;6.489;38592.160;-24.70000;-18.50000;30.10000;3
GYRO;6.490;38592.160;-0.18962;1.30921;-0.02450;3
AHRS;6.490;38592.160;7.409530;-166.503159;127.407234;0.89180601;-0.43221799;0.07670200;3
AHRS;6.496;38592.168;6.907926;-166.767685;127.654144;0.89293200;-0.43111801;0.07681900;3
ACCE;6.509;38592.181;1.51912;1.19351;-9.75039;3
MAGN;6.511;38592.181;-27.70000;-18.60000;27.40000;3
GYRO;6.512;38592.181;-0.57844;2.26688;-0.05752;3
AHRS;6.514;38592.181;6.907926;-166.767685;127.654144;0.89293200;-0.43111801;0.07681900;3
AHRS;6.520;38592.191;6.763237;-166.696594;127.606651;0.89270800;-0.43158701;0.07789000;3
ACCE;6.531;38592.203;2.44807;1.01275;-9.10275;3
MAGN;6.532;38592.203;-28.00000;-18.80000;26.20000;3
GYRO;6.532;38592.203;-0.70627;3.09885;-0.10013;3
AHRS;6.534;38592.203;6.763237;-166.696594;127.606651;0.89270800;-0.43158701;0.07789000;3
AHRS;6.536;38592.208;6.740401;-166.109482;127.431976;0.89163899;-0.43243700;0.08239000;3
ACCE;6.549;38592.220;3.49673;0.42976;-8.77714;3
MAGN;6.550;38592.220;-28.60000;-19.70000;24.40000;3
GYRO;6.551;38592.220;-0.78723;3.94361;-0.11398;3
AHRS;6.551;38592.220;6.740401;-166.109482;127.431976;0.89163899;-0.43243700;0.08239000;3
AHRS;6.556;38592.228;6.625233;-164.878891;127.298416;0.89019299;-0.43245801;0.09228000;3
ACCE;6.569;38592.241;6.08008;0.88107;-8.93277;3
MAGN;6.570;38592.241;-31.50000;-20.20000;21.40000;3
GYRO;6.571;38592.241;-0.78936;4.63497;-0.07457;3
AHRS;6.571;38592.241;6.625233;-164.878891;127.298416;0.89019299;-0.43245801;0.09228000;3
AHRS;6.575;38592.248;6.595282;-162.609116;126.956009;0.88689703;-0.43289599;0.10965700;3
AHRS;6.595;38592.258;6.595282;-162.609116;126.956009;0.88689703;-0.43289599;0.10965700;3
GYRO;6.597;38592.266;-0.82451;5.20382;-0.18642;3
AHRS;6.597;38592.266;6.595282;-162.609116;126.956009;0.88689703;-0.43289599;0.10965700;3
ACCE;6.599;38592.266;8.94713;1.73580;-9.54927;3
MAGN;6.600;38592.266;-33.00000;-19.70000;19.10000;3
SOUN;6.601;335.25;0.01023;54.18
AHRS;6.612;38592.278;6.767621;-159.368439;126.375862;0.88130099;-0.43356699;0.13334900;3
GYRO;6.613;38592.283;-1.14409;6.01874;-0.44741;3
PRES;6.615;38592.283;955.5781;3
AHRS;6.616;38592.283;6.767621;-159.368439;126.375862;0.88130099;-0.43356699;0.13334900;3
MAGN;6.617;38592.283;-33.80000;-20.30000;13.10000;3
ACCE;6.617;38592.283;8.06846;1.18274;-10.10832;3
LIGH;6.618;38592.283;10203.0;3
AHRS;6.619;38592.288;7.038591;-155.783859;125.768684;0.87451398;-0.43334600;0.15899301;3
ACCE;6.628;38592.300;6.81390;1.01873;-7.35379;3
MAGN;6.628;38592.300;-34.90000;-21.20000;5.00000;3
GYRO;6.629;38592.300;-1.55209;6.46616;-0.46232;3
AHRS;6.629;38592.300;7.038591;-155.783859;125.768684;0.87451398;-0.43334600;0.15899301;3
AHRS;6.636;38592.308;7.384365;-152.229767;124.951523;0.86625600;-0.43398401;0.18348300;3
ACCE;6.648;38592.320;7.69496;1.69869;-5.28281;3
MAGN;6.649;38592.320;-35.50000;-21.10000;2.20000;3
GYRO;6.650;38592.320;-1.27832;5.74071;-0.35154;3
AHRS;6.650;38592.320;7.384365;-152.229767;124.951523;0.86625600;-0.43398401;0.18348300;3
AHRS;6.656;38592.328;7.732535;-148.886047;124.011078;0.85719597;-0.43519199;0.20578600;3
AHRS;6.669;38592.338;7.732535;-148.886047;124.011078;0.85719597;-0.43519199;0.20578600;3
ACCE;6.672;38592.341;9.56603;2.69827;-4.38618;3
AHRS;6.673;38592.341;7.732535;-148.886047;124.011078;0.85719597;-0.43519199;0.20578600;3
MAGN;6.675;38592.341;-34.80000;-22.00000;-2.90000;3
GYRO;6.678;38592.341;-0.84262;4.93963;-0.40587;3
AHRS;6.679;38592.349;8.198262;-145.340942;123.386154;0.84840202;-0.43276501;0.22921900;3
ACCE;6.689;38592.361;10.62547;3.19626;-4.69623;3
MAGN;6.691;38592.361;-35.20000;-21.90000;-6.50000;3
GYRO;6.692;38592.361;-0.80321;5.00568;-0.64662;3
AHRS;6.692;38592.361;8.198262;-145.340942;123.386154;0.84840202;-0.43276501;0.22921900;3
AHRS;6.698;38592.369;9.031868;-141.150314;122.745346;0.83776700;-0.42745101;0.25543201;3
MAGN;6.709;38592.381;-33.90000;-21.60000;-9.20000;3
GYRO;6.711;38592.381;-1.05035;5.70236;-0.75740;3
AHRS;6.712;38592.381;9.031868;-141.150314;122.745346;0.83776700;-0.42745101;0.25543201;3
ACCE;6.715;38592.381;8.59878;2.26252;-3.70383;3
AHRS;6.718;38592.390;9.918244;-136.939621;122.118370;0.82636201;-0.42069200;0.28104600;3
ACCE;6.731;38592.402;7.74405;2.06739;-1.11450;3
MAGN;6.734;38592.402;-32.50000;-22.40000;-12.80000;3
GYRO;6.737;38592.402;-1.08444;5.99744;-0.49322;3
AHRS;6.740;38592.402;9.918244;-136.939621;122.118370;0.82636201;-0.42069200;0.28104600;3
AHRS;6.742;38592.411;10.722835;-132.482956;121.434616;0.81321800;-0.41287300;0.30803400;3
ACCE;6.751;38592.424;8.95072;2.50912;-0.05028;3
MAGN;6.752;38592.424;-28.00000;-22.10000;-21.10000;3
GYRO;6.753;38592.424;-0.96300;6.35430;-0.12783;3
AHRS;6.753;38592.424;10.722835;-132.482956;121.434616;0.81321800;-0.41287300;0.30803400;3
AHRS;6.755;38592.427;11.482611;-127.327644;120.587051;0.79651099;-0.40334499;0.33897001;3
AHRS;6.769;38592.437;11.482611;-127.327644;120.587051;0.79651099;-0.40334499;0.33897001;3
GYRO;6.770;38592.441;-0.94489;7.01583;-0.12251;3
AHRS;6.770;38592.441;11.482611;-127.327644;120.587051;0.79651099;-0.40334499;0.33897001;3
ACCE;6.771;38592.441;11.16416;3.71221;-0.36152;3
MAGN;6.771;38592.441;-26.00000;-21.30000;-26.40000;3
AHRS;6.775;38592.447;12.496645;-121.554771;119.541275;0.77632499;-0.39086601;0.37148800;3
AHRS;6.790;38592.457;12.496645;-121.554771;119.541275;0.77632499;-0.39086601;0.37148800;3
MAGN;6.792;38592.462;-22.40000;-21.20000;-29.40000;3
GYRO;6.793;38592.462;-1.13770;7.20545;-0.32384;3
PRES;6.797;38592.462;955.5769;3
AHRS;6.799;38592.462;12.496645;-121.554771;119.541275;0.77632499;-0.39086601;0.37148800;3
ACCE;6.800;38592.462;10.66737;3.32555;0.41180;3
LIGH;6.801;38592.462;7356.0;3
AHRS;6.802;38592.467;13.535638;-115.893044;118.462120;0.75516999;-0.37682801;0.40173101;3
AHRS;6.810;38592.477;13.535638;-115.893044;118.462120;0.75516999;-0.37682801;0.40173101;3
GYRO;6.811;38592.483;-1.15155;7.20332;-0.34408;3
AHRS;6.812;38592.483;13.535638;-115.893044;118.462120;0.75516999;-0.37682801;0.40173101;3
ACCE;6.813;38592.483;9.78989;3.00831;2.03507;3
MAGN;6.814;38592.483;-18.30000;-20.90000;-32.40000;3
AHRS;6.816;38592.487;14.448372;-110.208870;117.372398;0.73254800;-0.36143100;0.43126401;3
ACCE;6.828;38592.500;9.41041;2.88142;3.49075;3
MAGN;6.829;38592.500;-13.40000;-20.40000;-33.90000;3
GYRO;6.829;38592.500;-1.14622;7.09892;-0.32171;3
AHRS;6.829;38592.500;14.448372;-110.208870;117.372398;0.73254800;-0.36143100;0.43126401;3
AHRS;6.835;38592.507;15.220766;-104.308098;116.287903;0.70769900;-0.34408599;0.46134001;3
AHRS;6.848;38592.517;15.220766;-104.308098;116.287903;0.70769900;-0.34408599;0.46134001;3
GYRO;6.849;38592.520;-1.08657;7.08933;-0.35473;3
AHRS;6.850;38592.520;15.220766;-104.308098;116.287903;0.70769900;-0.34408599;0.46134001;3
ACCE;6.851;38592.520;8.44315;2.46483;6.19021;3
MAGN;6.851;38592.520;-9.30000;-19.80000;-38.40000;3
AHRS;6.855;38592.527;15.841222;-97.306183;114.871262;0.67566299;-0.32349700;0.49576500;3
AHRS;6.870;38592.537;15.841222;-97.306183;114.871262;0.67566299;-0.32349700;0.49576500;3
GYRO;6.871;38592.541;-0.83091;7.08081;-0.33236;3
AHRS;6.872;38592.541;15.841222;-97.306183;114.871262;0.67566299;-0.32349700;0.49576500;3
ACCE;6.873;38592.541;6.91445;2.35709;7.00184;3
MAGN;6.876;38592.541;-4.40000;-19.20000;-38.80000;3
AHRS;6.878;38592.548;16.298016;-89.770004;113.448654;0.63912898;-0.29931200;0.53149003;3
ACCE;6.888;38592.560;6.16148;2.78326;5.92565;3
MAGN;6.889;38592.560;5.10000;-18.00000;-40.50000;3
GYRO;6.890;38592.560;-0.66046;6.84432;-0.32171;3
AHRS;6.891;38592.560;16.298016;-89.770004;113.448654;0.63912898;-0.29931200;0.53149003;3
AHRS;6.896;38592.568;16.791897;-83.234909;112.377563;0.60665798;-0.27491501;0.56053799;3
AHRS;6.909;38592.578;16.791897;-83.234909;112.377563;0.60665798;-0.27491501;0.56053799;3
GYRO;6.911;38592.582;-0.72118;6.26695;-0.41865;3
AHRS;6.911;38592.582;16.791897;-83.234909;112.377563;0.60665798;-0.27491501;0.56053799;3
ACCE;6.912;38592.582;5.22056;2.74495;6.63314;3
MAGN;6.912;38592.582;9.70000;-17.70000;-37.90000;3
AHRS;6.915;38592.587;17.367840;-76.964828;111.391685;0.57475197;-0.24905300;0.58627301;3
AHRS;6.930;38592.597;17.367840;-76.964828;111.391685;0.57475197;-0.24905300;0.58627301;3
GYRO;6.932;38592.602;-0.59335;5.80036;-0.46019;3
AHRS;6.933;38592.602;17.367840;-76.964828;111.391685;0.57475197;-0.24905300;0.58627301;3
ACCE;6.935;38592.602;3.46321;2.31400;7.13592;3
MAGN;6.937;38592.602;14.30000;-16.90000;-36.10000;3
AHRS;6.939;38592.609;17.932592;-70.443901;110.417305;0.54050398;-0.22050300;0.61139899;3
AHRS;6.950;38592.619;17.932592;-70.443901;110.417305;0.54050398;-0.22050300;0.61139899;3
GYRO;6.952;38592.622;-0.65514;5.58731;-0.35260;3
AHRS;6.952;38592.622;17.932592;-70.443901;110.417305;0.54050398;-0.22050300;0.61139899;3
ACCE;6.953;38592.622;2.55461;2.43251;7.05811;3
MAGN;6.953;38592.622;17.90000;-16.50000;-38.30000;3
AHRS;6.962;38592.634;18.479551;-63.835022;109.257393;0.50441098;-0.19094400;0.63401300;3
AHRS;6.974;38592.646;18.479551;-63.835022;109.257393;0.50441098;-0.19094400;0.63401300;3
ACCE;6.977;38592.646;2.28287;2.52708;8.26239;3
MAGN;6.978;38592.646;20.70000;-15.30000;-36.50000;3
GYRO;6.979;38592.646;-0.71266;5.54257;-0.35473;3
PRES;6.980;38592.646;955.5713;3
LIGH;6.981;38592.646;6011.0;3
AHRS;6.983;38592.654;18.910810;-56.659397;107.761444;0.46336499;-0.15911800;0.65542901;3
ACCE;6.989;38592.661;1.28688;2.17154;8.70891;3
MAGN;6.990;38592.661;23.80000;-15.00000;-33.10000;3
GYRO;6.990;38592.661;-0.76699;5.65975;-0.33556;3
AHRS;6.991;38592.661;18.910810;-56.659397;107.761444;0.46336499;-0.15911800;0.65542901;3
AHRS;6.995;38592.668;19.004461;-49.100460;106.192574;0.41785499;-0.12599100;0.67618799;3
GNSS;7.000;1490631296.999;40.313314;-3.483169;594.802;0.000;8.0;0.0;15;15
ACCE;7.007;38592.680;0.46448;2.16675;9.95868;3
MAGN;7.008;38592.680;30.20000;-13.30000;-28.80000;3
GYRO;7.009;38592.680;-0.57631;5.57879;-0.34834;3
AHRS;7.010;38592.680;19.004461;-49.100460;106.192574;0.41785499;-0.12599100;0.67618799;3
GNSS;7.012;1490631296.999;40.313314;-3.483169;594.802;0.000;8.0;0.0;15;15
AHRS;7.017;38592.690;18.769192;-41.052761;104.573654;0.36708501;-0.09081300;0.69596702;3
ACCE;7.027;38592.700;-2.32716;1.98838;8.44914;3
MAGN;7.028;38592.700;33.30000;-14.00000;-25.80000;3
GYRO;7.029;38592.700;-0.33982;5.51381;-0.36752;3
AHRS;7.030;38592.700;18.769192;-41.052761;104.573654;0.36708501;-0.09081300;0.69596702;3
AHRS;7.034;38592.707;18.667049;-32.458996;103.087479;0.31280699;-0.04957500;0.71373302;3
ACCE;7.048;38592.720;-4.35984;1.76333;6.61278;3
MAGN;7.049;38592.720;34.90000;-12.80000;-21.80000;3
GYRO;7.049;38592.720;-0.35580;4.85548;-0.08948;3
AHRS;7.050;38592.720;18.667049;-32.458996;103.087479;0.31280699;-0.04957500;0.71373302;3
AHRS;7.054;38592.727;18.733099;-23.289797;101.582878;0.25507900;-0.00238300;0.72801697;3
AHRS;7.068;38592.737;18.733099;-23.289797;101.582878;0.25507900;-0.00238300;0.72801697;3
GYRO;7.068;38592.740;-0.47085;3.81897;0.03196;3
AHRS;7.069;38592.740;18.733099;-23.289797;101.582878;0.25507900;-0.00238300;0.72801697;3
ACCE;7.069;38592.740;-2.21105;2.97480;7.11078;3
MAGN;7.070;38592.740;37.40000;-13.20000;-19.60000;3
AHRS;7.074;38592.747;19.112127;-16.811621;100.944901;0.21571299;0.03492600;0.73699898;3
AHRS;7.087;38592.757;19.112127;-16.811621;100.944901;0.21571299;0.03492600;0.73699898;3
GYRO;7.088;38592.760;-0.29188;2.90711;-0.27058;3
AHRS;7.089;38592.760;19.112127;-16.811621;100.944901;0.21571299;0.03492600;0.73699898;3
ACCE;7.089;38592.760;-2.41216;2.20985;9.34218;3
MAGN;7.090;38592.760;38.30000;-12.70000;-17.80000;3
AHRS;7.094;38592.767;18.882223;-11.122570;100.218811;0.17805301;0.06395700;0.74312001;3
AHRS;7.109;38592.777;18.882223;-11.122570;100.218811;0.17805301;0.06395700;0.74312001;3
GYRO;7.109;38592.781;0.04900;2.41495;-0.38136;3
AHRS;7.110;38592.781;18.882223;-11.122570;100.218811;0.17805301;0.06395700;0.74312001;3
ACCE;7.110;38592.781;-4.13239;1.86748;7.71531;3
MAGN;7.111;38592.781;38.90000;-12.10000;-15.30000;3
AHRS;7.114;38592.787;18.502066;-5.020710;99.192116;0.13702001;0.09428000;0.74630398;3
AHRS;7.129;38592.797;18.502066;-5.020710;99.192116;0.13702001;0.09428000;0.74630398;3
GYRO;7.130;38592.801;0.01704;1.96222;-0.31745;3
AHRS;7.131;38592.801;18.502066;-5.020710;99.192116;0.13702001;0.09428000;0.74630398;3
ACCE;7.132;38592.801;-4.76686;1.90818;6.83425;3
MAGN;7.132;38592.801;40.40000;-10.90000;-13.40000;3
AHRS;7.136;38592.808;18.061829;1.013237;97.874771;0.09652100;0.12408400;0.74552798;3
SOUN;7.152;252.45;0.00770;51.71
AHRS;7.157;38592.818;18.061829;1.013237;97.874771;0.09652100;0.12408400;0.74552798;3
MAGN;7.158;38592.825;40.80000;-12.00000;-12.50000;3
GYRO;7.159;38592.825;-0.01065;1.34543;-0.31958;3
PRES;7.161;38592.825;955.5469;3
AHRS;7.163;38592.825;18.061829;1.013237;97.874771;0.09652100;0.12408400;0.74552798;3
ACCE;7.165;38592.825;-5.02184;2.02669;6.13993;3
LIGH;7.166;38592.825;7840.0;3
AHRS;7.169;38592.828;17.740997;6.605231;96.753036;0.05970600;0.15288700;0.74325901;3
AHRS;7.175;38592.838;17.740997;6.605231;96.753036;0.05970600;0.15288700;0.74325901;3
MAGN;7.177;38592.844;41.10000;-11.40000;-10.70000;3
GYRO;7.178;38592.844;-0.06711;0.76486;-0.26738;3
AHRS;7.179;38592.844;17.740997;6.605231;96.753036;0.05970600;0.15288700;0.74325901;3
ACCE;7.180;38592.844;-4.98353;2.04944;6.70736;3
AHRS;7.180;38592.847;17.360649;11.279986;95.931335;0.02840500;0.17660400;0.74061298;3
AHRS;7.189;38592.857;17.360649;11.279986;95.931335;0.02840500;0.17660400;0.74061298;3
GYRO;7.190;38592.861;-0.05220;0.38136;-0.32171;3
AHRS;7.190;38592.861;17.360649;11.279986;95.931335;0.02840500;0.17660400;0.74061298;3
ACCE;7.191;38592.861;-3.61165;2.19429;7.54772;3
MAGN;7.192;38592.861;42.10000;-11.40000;-9.40000;3
AHRS;7.196;38592.868;17.016228;14.001360;95.678696;0.00921300;0.18976000;0.73974597;3
AHRS;7.209;38592.878;17.016228;14.001360;95.678696;0.00921300;0.18976000;0.73974597;3
GYRO;7.210;38592.881;0.00000;0.30254;-0.43995;3
AHRS;7.210;38592.881;17.016228;14.001360;95.678696;0.00921300;0.18976000;0.73974597;3
ACCE;7.211;38592.881;-4.70221;1.70826;7.61476;3
MAGN;7.211;38592.881;42.10000;-11.30000;-10.40000;3
AHRS;7.216;38592.888;16.435358;16.641272;95.338989;-0.01064400;0.20100500;0.73790902;3
ACCE;7.228;38592.900;-6.25725;1.55384;7.03776;3
MAGN;7.229;38592.900;41.70000;-10.50000;-10.70000;3
GYRO;7.229;38592.900;0.08416;-0.07031;-0.35899;3
AHRS;7.230;38592.900;16.435358;16.641272;95.338989;-0.01064400;0.20100500;0.73790902;3
AHRS;7.235;38592.907;15.655411;19.986214;94.639969;-0.03545600;0.21514501;0.73327303;3
AHRS;7.250;38592.917;15.655411;19.986214;94.639969;-0.03545600;0.21514501;0.73327303;3
GYRO;7.252;38592.922;0.06498;-0.50387;-0.17683;3
AHRS;7.253;38592.922;15.655411;19.986214;94.639969;-0.03545600;0.21514501;0.73327303;3
ACCE;7.254;38592.922;-5.36780;1.72383;6.87375;3
MAGN;7.256;38592.922;42.00000;-9.70000;-10.10000;3
AHRS;7.258;38592.929;15.017091;22.597748;94.085526;-0.05484000;0.22615200;0.72897100;3
ACCE;7.270;38592.941;-4.13359;1.99916;7.21972;3
MAGN;7.271;38592.941;42.00000;-9.90000;-11.30000;3
GYRO;7.272;38592.941;-0.08096;-0.71053;-0.16405;3
AHRS;7.273;38592.941;15.017091;22.597748;94.085526;-0.05484000;0.22615200;0.72897100;3
AHRS;7.277;38592.949;14.598650;23.984722;93.830902;-0.06563000;0.23154800;0.72665000;3
ACCE;7.290;38592.962;-5.22535;1.68672;7.89847;3
MAGN;7.292;38592.962;40.80000;-9.70000;-11.70000;3
GYRO;7.293;38592.962;-0.12677;-0.90441;-0.26845;3
AHRS;7.294;38592.962;14.598650;23.984722;93.830902;-0.06563000;0.23154800;0.72665000;3
AHRS;7.296;38592.968;14.060271;25.200598;93.568245;-0.07599800;0.23530200;0.72416198;3
ACCE;7.309;38592.981;-5.66109;1.60651;7.85298;3
MAGN;7.311;38592.981;40.50000;-9.60000;-12.60000;3
GYRO;7.312;38592.981;-0.09694;-1.35395;-0.23649;3
AHRS;7.313;38592.981;14.060271;25.200598;93.568245;-0.07599800;0.23530200;0.72416198;3
AHRS;7.319;38592.990;13.476495;26.342365;93.312325;-0.08615100;0.23840401;0.72157598;3
AHRS;7.332;38593.000;13.476495;26.342365;93.312325;-0.08615100;0.23840401;0.72157598;3
MAGN;7.334;38593.004;40.50000;-9.70000;-14.20000;3
GYRO;7.337;38593.004;0.08842;-2.14544;-0.18962;3
PRES;7.338;38593.004;955.5461;3
AHRS;7.339;38593.004;13.476495;26.342365;93.312325;-0.08615100;0.23840401;0.72157598;3
ACCE;7.340;38593.004;-5.32710;1.49039;8.61913;3
LIGH;7.342;38593.004;8367.0;3
AHRS;7.342;38593.009;12.905904;26.884003;93.133194;-0.09258700;0.23818401;0.71976799;3
ACCE;7.349;38593.021;-5.17507;1.59095;8.01579;3
MAGN;7.351;38593.021;40.10000;-9.30000;-15.70000;3
GYRO;7.352;38593.021;0.34834;-2.97635;-0.13316;3
AHRS;7.352;38593.021;12.905904;26.884003;93.133194;-0.09258700;0.23818401;0.71976799;3
AHRS;7.357;38593.029;12.477486;27.143543;92.886398;-0.09626000;0.23729700;0.71785599;3
ACCE;7.370;38593.041;-3.83551;1.74537;6.59603;3
MAGN;7.371;38593.041;40.10000;-10.00000;-17.30000;3
GYRO;7.373;38593.041;0.32384;-3.78382;-0.05433;3
AHRS;7.376;38593.041;12.477486;27.143543;92.886398;-0.09626000;0.23729700;0.71785599;3
AHRS;7.385;38593.051;12.280800;26.978422;92.835289;-0.09629500;0.23523401;0.71756101;3
AHRS;7.389;38593.056;12.280800;26.978422;92.835289;-0.09629500;0.23523401;0.71756101;3
ACCE;7.391;38593.063;-1.96684;1.56820;7.36696;3
MAGN;7.392;38593.063;36.80000;-9.80000;-23.10000;3
GYRO;7.393;38593.063;0.12464;-4.56359;-0.05539;3
AHRS;7.393;38593.063;12.280800;26.978422;92.835289;-0.09629500;0.23523401;0.71756101;3
AHRS;7.396;38593.068;12.129442;25.613232;92.980896;-0.08893300;0.22647300;0.71938300;3
ACCE;7.409;38593.081;-1.17316;1.32280;8.54491;3
MAGN;7.410;38593.081;34.00000;-9.90000;-27.10000;3
GYRO;7.410;38593.081;0.17896;-5.70130;-0.11718;3
AHRS;7.410;38593.081;12.129442;25.613232;92.980896;-0.08893300;0.22647300;0.71938300;3
AHRS;7.416;38593.088;11.944717;23.124601;93.187592;-0.07477700;0.21104100;0.72222501;3
ACCE;7.429;38593.101;-0.10175;1.13964;11.23958;3
MAGN;7.430;38593.101;30.40000;-9.40000;-27.90000;3
GYRO;7.430;38593.101;0.61146;-7.27469;-0.16938;3
AHRS;7.431;38593.101;11.944717;23.124601;93.187592;-0.07477700;0.21104100;0.72222501;3
AHRS;7.436;38593.108;11.739266;19.319283;93.405174;-0.05234400;0.18784200;0.72549099;3
ACCE;7.448;38593.120;1.28569;0.96486;11.29704;3
MAGN;7.450;38593.120;26.90000;-10.70000;-33.90000;3
GYRO;7.451;38593.120;1.25275;-8.18656;-0.10333;3
AHRS;7.453;38593.120;11.739266;19.319283;93.405174;-0.05234400;0.18784200;0.72549099;3
AHRS;7.459;38593.131;11.561349;14.783878;94.176353;-0.02574100;0.16030800;0.73144501;3
ACCE;7.470;38593.142;3.76129;1.44370;9.81144;3
MAGN;7.471;38593.142;22.00000;-11.90000;-37.70000;3
GYRO;7.471;38593.142;1.65009;-8.33569;0.02131;3
AHRS;7.472;38593.142;11.561349;14.783878;94.176353;-0.02574100;0.16030800;0.73144501;3
AHRS;7.476;38593.148;11.582259;9.665146;96.636391;0.00426400;0.13082699;0.74604899;3
ACCE;7.488;38593.160;6.13275;2.65158;8.49463;3
MAGN;7.489;38593.160;16.90000;-12.80000;-36.70000;3
GYRO;7.490;38593.160;1.88765;-8.47098;-0.02131;3
AHRS;7.491;38593.160;11.582259;9.665146;96.636391;0.00426400;0.13082699;0.74604899;3
AHRS;7.496;38593.168;12.055092;3.669867;101.869263;0.04141800;0.10155600;0.77385801;3
AHRS;7.512;38593.178;12.055092;3.669867;101.869263;0.04141800;0.10155600;0.77385801;3
GYRO;7.514;38593.183;1.98565;-8.52638;-0.26632;3
PRES;7.516;38593.183;955.5488;3
AHRS;7.518;38593.183;12.055092;3.669867;101.869263;0.04141800;0.10155600;0.77385801;3
MAGN;7.519;38593.183;6.40000;-15.30000;-38.80000;3
ACCE;7.520;38593.183;6.89770;3.03226;6.53019;3
LIGH;7.520;38593.184;5213.0;3
AHRS;7.522;38593.190;12.968972;-2.977214;114.302849;0.08292200;0.08084400;0.83285898;3
ACCE;7.529;38593.201;6.62476;2.87065;4.88657;3
MAGN;7.530;38593.201;-0.20000;-15.90000;-39.10000;3
GYRO;7.531;38593.201;1.87167;-8.41026;-0.37710;3
AHRS;7.531;38593.201;12.968972;-2.977214;114.302849;0.08292200;0.08084400;0.83285898;3
AHRS;7.535;38593.207;14.107170;-9.657177;128.741531;0.12824599;0.07418900;0.88714099;3
AHRS;7.548;38593.217;14.107170;-9.657177;128.741531;0.12824599;0.07418900;0.88714099;3
GYRO;7.549;38593.220;1.66501;-8.15247;-0.24182;3
AHRS;7.550;38593.220;14.107170;-9.657177;128.741531;0.12824599;0.07418900;0.88714099;3
ACCE;7.550;38593.220;8.06607;3.30998;4.98712;3
MAGN;7.551;38593.220;-5.00000;-17.40000;-37.10000;3
AHRS;7.560;38593.227;15.356627;-16.821083;142.226608;0.17993400;0.07813700;0.92126602;3
AHRS;7.569;38593.237;15.356627;-16.821083;142.226608;0.17993400;0.07813700;0.92126602;3
GYRO;7.571;38593.241;1.58937;-7.35032;-0.20027;3
AHRS;7.573;38593.241;15.356627;-16.821083;142.226608;0.17993400;0.07813700;0.92126602;3
ACCE;7.575;38593.241;9.48463;3.74932;4.48314;3
MAGN;7.576;38593.241;-10.90000;-18.30000;-35.30000;3
AHRS;7.577;38593.247;16.732769;-24.484888;152.047760;0.23792399;0.08731600;0.93078399;3
ACCE;7.588;38593.260;8.99980;3.59130;2.78924;3
MAGN;7.589;38593.260;-14.60000;-20.00000;-32.80000;3
GYRO;7.590;38593.260;1.45089;-6.35963;-0.21625;3
AHRS;7.591;38593.260;16.732769;-24.484888;152.047760;0.23792399;0.08731600;0.93078399;3
SOUN;7.594;438.62;0.01339;56.51
AHRS;7.597;38593.267;18.077099;-31.858921;154.856384;0.29742900;0.08844800;0.91750503;3
AHRS;7.608;38593.277;18.077099;-31.858921;154.856384;0.29742900;0.08844800;0.91750503;3
GYRO;7.610;38593.281;1.23890;-5.49144;-0.04368;3
AHRS;7.611;38593.281;18.077099;-31.858921;154.856384;0.29742900;0.08844800;0.91750503;3
ACCE;7.612;38593.281;8.36175;3.65714;1.00197;3
MAGN;7.613;38593.281;-18.30000;-20.90000;-32.20000;3
AHRS;7.616;38593.288;19.471275;-39.039051;154.990723;0.35601401;0.08430000;0.89468300;3
WIFI;7.626;38593.279;eduroam;00:0b:86:27:36:c0;-71
WIFI;7.626;38593.279;test-CAR;00:0b:86:27:32:e2;-61
WIFI;7.626;38593.279;portal-csic;00:0b:86:27:36:c1;-71
WIFI;7.626;38593.279;eduroam;00:0b:86:27:32:e0;-61
WIFI;7.626;38593.279;test-CAR;00:0b:86:27:36:c2;-71
WIFI;7.626;38593.279;portal-csic;00:0b:86:27:32:e1;-61
WIFI;7.626;38593.279;test-CAR;00:0b:86:27:35:92;-83
WIFI;7.626;38593.279;eduroam;00:0b:86:27:35:90;-83
WIFI;7.626;38593.279;portal-csic;00:0b:86:27:35:91;-83
ACCE;7.652;38593.301;8.68736;3.52426;-0.03112;3
MAGN;7.652;38593.301;-23.80000;-21.60000;-27.00000;3
GYRO;7.653;38593.301;1.09722;-5.24430;0.04900;3
AHRS;7.655;38593.301;19.471275;-39.039051;154.990723;0.35601401;0.08430000;0.89468300;3
AHRS;7.656;38593.307;20.738058;-46.519016;156.305099;0.41412199;0.08208600;0.86987698;3
AHRS;7.656;38593.317;20.738058;-46.519016;156.305099;0.41412199;0.08208600;0.86987698;3
GYRO;7.657;38593.321;1.15049;-5.58199;0.02876;3
AHRS;7.658;38593.321;20.738058;-46.519016;156.305099;0.41412199;0.08208600;0.86987698;3
ACCE;7.659;38593.321;9.02853;3.83791;-1.57179;3
MAGN;7.659;38593.321;-26.60000;-21.70000;-21.70000;3
AHRS;7.660;38593.327;22.051216;-54.796700;158.543564;0.47539300;0.08274700;0.83982599;3
AHRS;7.669;38593.337;22.051216;-54.796700;158.543564;0.47539300;0.08274700;0.83982599;3
GYRO;7.671;38593.341;1.50202;-6.97535;-0.26525;3
AHRS;7.673;38593.341;22.051216;-54.796700;158.543564;0.47539300;0.08274700;0.83982599;3
ACCE;7.676;38593.341;10.74637;4.80875;-2.58334;3
MAGN;7.677;38593.341;-27.50000;-23.80000;-19.80000;3
AHRS;7.678;38593.348;23.390053;-63.944839;156.370148;0.54274100;0.06214300;0.79111600;3
MAGN;7.689;38593.361;-30.50000;-23.90000;-13.90000;3
GYRO;7.690;38593.361;1.77686;-8.09921;-0.76379;3
PRES;7.691;38593.361;955.5405;3
AHRS;7.691;38593.361;23.390053;-63.944839;156.370148;0.54274100;0.06214300;0.79111600;3
ACCE;7.692;38593.361;11.21085;5.01346;-4.59208;3
LIGH;7.692;38593.361;6759.0;3
AHRS;7.696;38593.368;24.536684;-73.574104;152.654907;0.60881001;0.02703700;0.73032200;3
ACCE;7.708;38593.381;9.52533;4.13239;-5.78080;3
MAGN;7.709;38593.381;-30.70000;-25.30000;-7.40000;3
GYRO;7.710;38593.381;1.51481;-7.92450;-1.12918;3
AHRS;7.710;38593.381;24.536684;-73.574104;152.654907;0.60881001;0.02703700;0.73032200;3
AHRS;7.716;38593.388;25.201769;-82.424500;154.637482;0.66332400;0.01896000;0.68469101;3
ACCE;7.728;38593.400;6.89770;3.47159;-5.82868;3
MAGN;7.729;38593.400;-31.30000;-26.20000;-0.50000;3
GYRO;7.730;38593.400;0.96833;-6.85285;-1.07059;3
AHRS;7.730;38593.400;25.201769;-82.424500;154.637482;0.66332400;0.01896000;0.68469101;3
AHRS;7.735;38593.408;25.578098;-89.912308;162.059326;0.70503402;0.04729400;0.65726298;3
AHRS;7.749;38593.418;25.578098;-89.912308;162.059326;0.70503402;0.04729400;0.65726298;3
GYRO;7.752;38593.421;0.77977;-5.94205;-0.81599;3
AHRS;7.753;38593.421;25.578098;-89.912308;162.059326;0.70503402;0.04729400;0.65726298;3
ACCE;7.755;38593.421;5.24450;3.17112;-5.67665;3
MAGN;7.757;38593.421;-32.50000;-26.20000;0.70000;3
AHRS;7.759;38593.430;25.830629;-96.469391;165.337219;0.74006402;0.05488700;0.62264699;3
ACCE;7.770;38593.441;4.32273;3.61644;-5.34865;3
MAGN;7.771;38593.441;-30.00000;-27.50000;8.10000;3
GYRO;7.771;38593.441;0.66899;-4.89915;-0.58483;3
AHRS;7.771;38593.441;25.830629;-96.469391;165.337219;0.74006402;0.05488700;0.62264699;3
AHRS;7.777;38593.447;26.271843;-102.180466;178.368927;0.75972998;0.13194200;0.60908097;3
AHRS;7.789;38593.457;26.271843;-102.180466;178.368927;0.75972998;0.13194200;0.60908097;3
GYRO;7.790;38593.461;0.64022;-3.59207;-0.22158;3
AHRS;7.791;38593.461;26.271843;-102.180466;178.368927;0.75972998;0.13194200;0.60908097;3
ACCE;7.791;38593.461;1.73220;2.77608;-5.45040;3
MAGN;7.792;38593.461;-29.70000;-27.30000;9.70000;3
AHRS;7.796;38593.468;26.899918;-108.039635;-175.110687;0.78048098;0.17009699;0.57889998;3
ACCE;7.808;38593.480;2.01951;2.83713;-5.95079;3
MAGN;7.809;38593.480;-28.50000;-26.80000;12.80000;3
GYRO;7.810;38593.480;0.53796;-2.26901;0.25886;3
AHRS;7.810;38593.480;26.899918;-108.039635;-175.110687;0.78048098;0.17009699;0.57889998;3
AHRS;7.815;38593.487;27.435156;-114.235031;-172.413315;0.80552697;0.18243700;0.53944999;3
AHRS;7.829;38593.497;27.435156;-114.235031;-172.413315;0.80552697;0.18243700;0.53944999;3
GYRO;7.830;38593.501;0.63916;-1.62346;0.41971;3
AHRS;7.831;38593.501;27.435156;-114.235031;-172.413315;0.80552697;0.18243700;0.53944999;3
ACCE;7.832;38593.501;4.24731;3.85107;-7.87573;3
MAGN;7.832;38593.501;-29.10000;-26.70000;14.40000;3
AHRS;7.839;38593.511;27.497404;-120.587662;-177.811569;0.84128797;0.13386500;0.48520699;3
ACCE;7.848;38593.520;5.46477;4.57532;-10.10952;3
MAGN;7.849;38593.520;-28.50000;-26.10000;15.00000;3
GYRO;7.850;38593.520;0.72864;-1.89191;0.12037;3
AHRS;7.851;38593.520;27.497404;-120.587662;-177.811569;0.84128797;0.13386500;0.48520699;3
AHRS;7.856;38593.528;27.084383;-126.903831;164.826050;0.87589300;-0.01108400;0.40306100;3
AHRS;7.871;38593.538;27.084383;-126.903831;164.826050;0.87589300;-0.01108400;0.40306100;3
GYRO;7.873;38593.542;0.50600;-2.04957;-0.22903;3
PRES;7.874;38593.542;955.5200;3
AHRS;7.875;38593.542;27.084383;-126.903831;164.826050;0.87589300;-0.01108400;0.40306100;3
MAGN;7.876;38593.542;-27.80000;-27.20000;19.70000;3
ACCE;7.880;38593.542;4.32273;3.97557;-11.02650;3
LIGH;7.882;38593.543;7738.0;3
AHRS;7.883;38593.553;26.297573;-133.145935;150.111710;0.88661301;-0.14303300;0.32023600;3
ACCE;7.890;38593.561;2.49236;2.82157;-9.65821;3
MAGN;7.891;38593.561;-26.40000;-26.30000;18.50000;3
GYRO;7.892;38593.561;0.03835;-1.61601;-0.33982;3
AHRS;7.893;38593.561;26.297573;-133.145935;150.111710;0.88661301;-0.14303300;0.32023600;3
AHRS;7.898;38593.570;25.351435;-138.586304;139.096527;0.88218999;-0.24618199;0.25150299;3
ACCE;7.908;38593.580;1.58736;2.36308;-7.09761;3
MAGN;7.909;38593.580;-25.50000;-26.20000;19.40000;3
GYRO;7.910;38593.580;-0.09374;-0.64875;-0.16938;3
AHRS;7.910;38593.580;25.351435;-138.586304;139.096527;0.88218999;-0.24618199;0.25150299;3
AHRS;7.916;38593.588;24.598551;-142.452652;136.676071;0.88504201;-0.27775499;0.21778899;3
ACCE;7.928;38593.601;2.17513;2.92811;-8.01220;3
MAGN;7.929;38593.601;-24.80000;-27.20000;19.70000;3
GYRO;7.930;38593.601;0.19601;-0.14488;0.06392;3
AHRS;7.931;38593.601;24.598551;-142.452652;136.676071;0.88504201;-0.27775499;0.21778899;3
AHRS;7.935;38593.607;23.849081;-145.602921;137.819183;0.89404500;-0.27932900;0.19889601;3
AHRS;7.949;38593.617;23.849081;-145.602921;137.819183;0.89404500;-0.27932900;0.19889601;3
GYRO;7.950;38593.621;0.38989;-0.26525;0.04581;3
AHRS;7.951;38593.621;23.849081;-145.602921;137.819183;0.89404500;-0.27932900;0.19889601;3
ACCE;7.952;38593.621;3.56856;3.76129;-10.37288;3
MAGN;7.953;38593.621;-26.70000;-25.60000;20.00000;3
AHRS;7.959;38593.631;23.080776;-148.296326;137.961685;0.89940900;-0.28705400;0.18079200;3
ACCE;7.968;38593.640;2.73777;3.19985;-11.07558;3
MAGN;7.969;38593.640;-26.20000;-26.00000;18.50000;3
GYRO;7.970;38593.640;0.23968;-0.28230;-0.09374;3
AHRS;7.971;38593.640;23.080776;-148.296326;137.961685;0.89940900;-0.28705400;0.18079200;3
AHRS;7.977;38593.650;22.209499;-151.099686;137.166443;0.90216899;-0.30223399;0.15985300;3
ACCE;7.988;38593.660;2.49476;2.96402;-10.16698;3
MAGN;7.989;38593.660;-26.40000;-26.60000;21.00000;3
GYRO;7.990;38593.660;0.03196;0.00533;-0.06285;3
AHRS;7.991;38593.660;22.209499;-151.099686;137.166443;0.90216899;-0.30223399;0.15985300;3
AHRS;7.995;38593.667;21.420649;-153.399918;136.158661;0.90305197;-0.31731701;0.14218099;3
GNSS;8.001;1490631297.999;40.313313;-3.483170;594.829;0.000;8.0;0.0;15;15
AHRS;8.013;38593.677;21.420649;-153.399918;136.158661;0.90305197;-0.31731701;0.14218099;3
GYRO;8.015;38593.681;-0.04048;0.58376;-0.09374;3
AHRS;8.016;38593.681;21.420649;-153.399918;136.158661;0.90305197;-0.31731701;0.14218099;3
ACCE;8.017;38593.681;3.93846;3.71460;-9.39006;3
MAGN;8.017;38593.681;-25.50000;-26.50000;20.60000;3
GNSS;8.018;1490631297.999;40.313313;-3.483170;594.829;0.000;8.0;0.0;15;15
AHRS;8.021;38593.692;21.018038;-154.399704;135.658691;0.90315098;-0.32439399;0.13461100;3
ACCE;8.027;38593.700;4.32273;4.11444;-9.24162;3
MAGN;8.028;38593.700;-25.80000;-26.40000;20.30000;3
GYRO;8.029;38593.700;-0.30893;1.79710;-0.28975;3
AHRS;8.030;38593.700;21.018038;-154.399704;135.658691;0.90315098;-0.32439399;0.13461100;3
AHRS;8.034;38593.707;20.995453;-154.409119;135.393768;0.90242600;-0.32655501;0.13404500;3
GNSS;8.043;1490631296.518;40.313391;-3.483411;0.000;0.000;50.0;0.0;15;15
AHRS;8.049;38593.717;20.995453;-154.409119;135.393768;0.90242600;-0.32655501;0.13404500;3
MAGN;8.050;38593.721;-26.50000;-27.00000;18.80000;3
GYRO;8.050;38593.721;-0.70840;3.03600;-0.43143;3
PRES;8.051;38593.721;955.5063;3
AHRS;8.052;38593.721;20.995453;-154.409119;135.393768;0.90242600;-0.32655501;0.13404500;3
ACCE;8.055;38593.721;3.54462;3.23576;-10.69011;3
LIGH;8.056;38593.722;7866.0;3
AHRS;8.057;38593.727;20.840652;-154.422058;135.440598;0.90268397;-0.32657599;0.13458499;3
ACCE;8.067;38593.739;5.40252;3.58532;-10.49618;3
MAGN;8.068;38593.739;-27.10000;-28.00000;16.30000;3
GYRO;8.068;38593.739;-0.95235;3.15105;-0.45380;3
AHRS;8.068;38593.739;20.840652;-154.422058;135.440598;0.90268397;-0.32657599;0.13458499;3
AHRS;8.074;38593.746;20.686174;-153.997330;135.488541;0.90242100;-0.32565099;0.13857301;3
AHRS;8.087;38593.756;20.686174;-153.997330;135.488541;0.90242100;-0.32565099;0.13857301;3
GYRO;8.088;38593.760;-1.13238;3.51857;-0.52198;3
AHRS;8.089;38593.760;20.686174;-153.997330;135.488541;0.90242100;-0.32565099;0.13857301;3
ACCE;8.089;38593.760;6.36498;3.63919;-9.64504;3
MAGN;8.090;38593.760;-25.30000;-27.60000;11.90000;3
AHRS;8.094;38593.766;20.624598;-152.899567;135.617676;0.90145600;-0.32241699;0.14770700;3
AHRS;8.108;38593.776;20.624598;-152.899567;135.617676;0.90145600;-0.32241699;0.14770700;3
GYRO;8.109;38593.780;-1.57020;5.04403;-0.48363;3
AHRS;8.109;38593.780;20.624598;-152.899567;135.617676;0.90145600;-0.32241699;0.14770700;3
ACCE;8.110;38593.780;5.73172;3.33871;-8.03015;3
MAGN;8.110;38593.780;-29.30000;-28.20000;10.70000;3
AHRS;8.115;38593.787;20.704321;-151.034821;135.225204;0.89779103;-0.32120800;0.16120601;3
AHRS;8.131;38593.797;20.704321;-151.034821;135.225204;0.89779103;-0.32120800;0.16120601;3
GYRO;8.134;38593.802;-1.91108;6.57694;-0.22690;3
AHRS;8.137;38593.802;20.704321;-151.034821;135.225204;0.89779103;-0.32120800;0.16120601;3
ACCE;8.140;38593.802;5.19302;3.56377;-6.59962;3
MAGN;8.146;38593.802;-30.60000;-29.10000;0.60000;3
AHRS;8.149;38593.812;20.970205;-148.700134;133.693756;0.88988900;-0.32715401;0.17499000;3
SOUN;8.151;253.31;0.00773;51.74
ACCE;8.153;38593.824;6.55054;4.18626;-4.42808;3
MAGN;8.155;38593.824;-29.40000;-29.40000;-2.90000;3
GYRO;8.156;38593.824;-2.04424;7.50053;0.09268;3
AHRS;8.156;38593.824;20.970205;-148.700134;133.693756;0.88988900;-0.32715401;0.17499000;3
AHRS;8.157;38593.829;21.611343;-145.415665;132.163116;0.87992400;-0.32930499;0.19432500;3
AHRS;8.170;38593.839;21.611343;-145.415665;132.163116;0.87992400;-0.32930499;0.19432500;3
GYRO;8.171;38593.842;-1.96648;8.48696;0.17151;3
AHRS;8.172;38593.842;21.611343;-145.415665;132.163116;0.87992400;-0.32930499;0.19432500;3
ACCE;8.172;38593.842;9.48463;5.15472;-3.26449;3
MAGN;8.173;38593.842;-29.90000;-28.80000;-10.80000;3
AHRS;8.176;38593.848;22.500200;-140.667435;129.901657;0.86450601;-0.33155599;0.22124600;3
ACCE;8.189;38593.861;10.09874;4.93325;-2.46842;3
MAGN;8.191;38593.861;-28.80000;-27.30000;-13.80000;3
GYRO;8.192;38593.861;-2.00483;9.20815;0.07457;3
AHRS;8.193;38593.861;22.500200;-140.667435;129.901657;0.86450601;-0.33155599;0.22124600;3
AHRS;8.197;38593.868;23.429043;-135.156937;127.332642;0.84557003;-0.33211601;0.25145799;3
AHRS;8.210;38593.878;23.429043;-135.156937;127.332642;0.84557003;-0.33211601;0.25145799;3
GYRO;8.211;38593.882;-1.85463;8.98657;0.00852;3
AHRS;8.212;38593.882;23.429043;-135.156937;127.332642;0.84557003;-0.33211601;0.25145799;3
ACCE;8.212;38593.882;11.20486;5.34146;0.19872;3
MAGN;8.213;38593.882;-24.50000;-27.90000;-20.30000;3
AHRS;8.216;38593.888;24.434666;-129.019669;125.628563;0.82636601;-0.32205099;0.28687099;3
AHRS;8.230;38593.898;24.434666;-129.019669;125.628563;0.82636601;-0.32205099;0.28687099;3
GYRO;8.231;38593.902;-1.32412;8.72558;-0.20453;3
PRES;8.232;38593.902;955.4866;3
AHRS;8.233;38593.902;24.434666;-129.019669;125.628563;0.82636601;-0.32205099;0.28687099;3
MAGN;8.235;38593.902;-21.60000;-27.00000;-24.20000;3
ACCE;8.236;38593.902;11.14381;5.20859;1.55503;3
LIGH;8.237;38593.902;6245.0;3
AHRS;8.238;38593.909;25.396513;-122.260544;124.129402;0.80447501;-0.30645201;0.32594600;3
AHRS;8.250;38593.919;25.396513;-122.260544;124.129402;0.80447501;-0.30645201;0.32594600;3
GYRO;8.252;38593.922;-1.17605;9.07073;-0.25353;3
AHRS;8.253;38593.922;25.396513;-122.260544;124.129402;0.80447501;-0.30645201;0.32594600;3
ACCE;8.254;38593.922;9.62708;4.81474;0.51595;3
MAGN;8.255;38593.922;-15.70000;-27.10000;-26.80000;3
AHRS;8.257;38593.929;26.120558;-115.968391;123.339706;0.78389299;-0.28651100;0.36365700;3
ACCE;8.269;38593.941;8.21211;4.85664;1.05465;3
MAGN;8.270;38593.941;-6.90000;-25.20000;-31.90000;3
GYRO;8.271;38593.941;-1.52546;9.47233;-0.12996;3
AHRS;8.272;38593.941;26.120558;-115.968391;123.339706;0.78389299;-0.28651100;0.36365700;3
AHRS;8.275;38593.947;26.833040;-109.938210;122.964729;0.76344502;-0.26324099;0.39989799;3
AHRS;8.288;38593.957;26.833040;-109.938210;122.964729;0.76344502;-0.26324099;0.39989799;3
GYRO;8.290;38593.960;-1.83652;9.40948;-0.04155;3
AHRS;8.290;38593.960;26.833040;-109.938210;122.964729;0.76344502;-0.26324099;0.39989799;3
ACCE;8.291;38593.960;6.54814;4.35745;2.45645;3
MAGN;8.291;38593.960;-2.00000;-25.00000;-34.00000;3
AHRS;8.295;38593.967;27.629208;-104.080391;123.088432;0.74311900;-0.23567800;0.43544501;3
AHRS;8.308;38593.977;27.629208;-104.080391;123.088432;0.74311900;-0.23567800;0.43544501;3
GYRO;8.309;38593.980;-1.84823;8.51253;0.09481;3
AHRS;8.310;38593.980;27.629208;-104.080391;123.088432;0.74311900;-0.23567800;0.43544501;3
ACCE;8.312;38593.980;5.48871;4.43286;4.71658;3
MAGN;8.312;38593.980;3.60000;-22.80000;-36.70000;3
AHRS;8.316;38593.988;28.653160;-98.191612;122.608925;0.72016102;-0.20948900;0.46671301;3
ACCE;8.329;38594.001;4.26527;4.25809;5.38456;3
MAGN;8.330;38594.001;8.50000;-22.50000;-36.30000;3
GYRO;8.331;38594.001;-1.58511;7.19799;0.10013;3
AHRS;8.332;38594.001;28.653160;-98.191612;122.608925;0.72016102;-0.20948900;0.46671301;3
AHRS;8.337;38594.009;30.045778;-92.143906;121.863922;0.69534898;-0.18077900;0.49494699;3
ACCE;8.349;38594.021;2.58694;4.34308;5.77721;3
MAGN;8.351;38594.021;11.60000;-21.00000;-34.30000;3
GYRO;8.351;38594.021;-1.09722;5.22299;0.06711;3
AHRS;8.353;38594.021;30.045778;-92.143906;121.863922;0.69534898;-0.18077900;0.49494699;3
AHRS;8.358;38594.029;32.155376;-85.613625;120.508064;0.66772097;-0.14755900;0.51869297;3
ACCE;8.370;38594.042;2.37385;4.71538;4.49990;3
MAGN;8.371;38594.042;14.40000;-20.90000;-34.70000;3
GYRO;8.373;38594.042;-0.59229;3.37050;0.09694;3
AHRS;8.376;38594.042;32.155376;-85.613625;120.508064;0.66772097;-0.14755900;0.51869297;3
AHRS;8.378;38594.049;34.517948;-79.710678;118.912468;0.64282298;-0.11485800;0.53474897;3
ACCE;8.389;38594.061;2.03627;4.32273;4.46878;3
MAGN;8.391;38594.061;17.10000;-19.60000;-35.10000;3
GYRO;8.392;38594.061;-0.64768;2.31269;0.07776;3
AHRS;8.392;38594.061;34.517948;-79.710678;118.912468;0.64282298;-0.11485800;0.53474897;3
AHRS;8.397;38594.069;36.664497;-73.906380;116.505058;0.61752200;-0.08652400;0.54557800;3
AHRS;8.410;38594.079;36.664497;-73.906380;116.505058;0.61752200;-0.08652400;0.54557800;3
GYRO;8.412;38594.082;-0.93530;1.85249;0.08309;3
PRES;8.413;38594.082;955.4917;3
AHRS;8.414;38594.082;36.664497;-73.906380;116.505058;0.61752200;-0.08652400;0.54557800;3
MAGN;8.416;38594.082;20.20000;-20.00000;-34.80000;3
ACCE;8.417;38594.082;3.46561;4.41132;6.56370;3
LIGH;8.419;38594.083;5975.0;3
AHRS;8.420;38594.089;37.681942;-66.936195;113.130394;0.58398700;-0.06275800;0.56071597;3
ACCE;8.429;38594.101;2.79643;3.83312;7.29872;3
MAGN;8.430;38594.101;20.20000;-19.20000;-33.60000;3
GYRO;8.431;38594.101;-1.01094;1.73958;-0.08309;3
AHRS;8.432;38594.101;37.681942;-66.936195;113.130394;0.58398700;-0.06275800;0.56071597;3
AHRS;8.437;38594.109;37.656399;-59.192947;109.225807;0.54360998;-0.04192400;0.57865000;3
AHRS;8.452;38594.119;37.656399;-59.192947;109.225807;0.54360998;-0.04192400;0.57865000;3
GYRO;8.455;38594.124;-0.96513;1.53398;-0.12144;3
AHRS;8.456;38594.124;37.656399;-59.192947;109.225807;0.54360998;-0.04192400;0.57865000;3
ACCE;8.457;38594.124;1.63644;3.07894;7.21493;3
MAGN;8.458;38594.124;21.20000;-18.00000;-33.10000;3
AHRS;8.459;38594.127;36.859592;-51.509720;105.319794;0.50045401;-0.02365900;0.59602201;3
AHRS;8.470;38594.137;36.859592;-51.509720;105.319794;0.50045401;-0.02365900;0.59602201;3
GYRO;8.472;38594.142;-0.95661;1.21760;-0.11398;3
AHRS;8.473;38594.142;36.859592;-51.509720;105.319794;0.50045401;-0.02365900;0.59602201;3
ACCE;8.475;38594.142;2.68989;2.78924;6.88572;3
MAGN;8.476;38594.142;22.70000;-18.20000;-32.20000;3
AHRS;8.478;38594.150;35.369484;-45.930382;103.050964;0.46504599;-0.01230500;0.61302698;3
ACCE;8.490;38594.161;-0.39983;3.09331;6.55293;3
MAGN;8.491;38594.161;23.30000;-16.70000;-33.40000;3
GYRO;8.492;38594.161;-1.00987;1.20588;-0.12357;3
AHRS;8.493;38594.161;35.369484;-45.930382;103.050964;0.46504599;-0.01230500;0.61302698;3
AHRS;8.496;38594.168;34.373207;-39.339882;99.947258;0.42519200;0.00624900;0.62489998;3
AHRS;8.510;38594.178;34.373207;-39.339882;99.947258;0.42519200;0.00624900;0.62489998;3
GYRO;8.512;38594.181;-1.28790;1.08550;0.02663;3
AHRS;8.513;38594.181;34.373207;-39.339882;99.947258;0.42519200;0.00624900;0.62489998;3
ACCE;8.516;38594.181;1.40779;2.41096;6.34224;3
MAGN;8.518;38594.181;25.10000;-15.70000;-33.20000;3
AHRS;8.521;38594.192;32.933552;-34.722839;97.808296;0.39348799;0.01578800;0.63417703;3
ACCE;8.532;38594.202;0.80685;2.51750;6.75763;3
MAGN;8.534;38594.202;25.00000;-14.20000;-33.80000;3
GYRO;8.537;38594.202;-1.50522;1.00667;-0.06711;3
AHRS;8.540;38594.202;32.933552;-34.722839;97.808296;0.39348799;0.01578800;0.63417703;3
AHRS;8.544;38594.211;31.382267;-30.423443;95.645805;0.36242700;0.02379500;0.64081198;3
MAGN;8.552;38594.224;25.30000;-13.40000;-34.20000;3
GYRO;8.552;38594.224;-1.61601;0.93317;-0.09161;3
AHRS;8.553;38594.224;31.382267;-30.423443;95.645805;0.36242700;0.02379500;0.64081198;3
ACCE;8.554;38594.224;0.24541;1.86269;6.40688;3
AHRS;8.555;38594.227;29.656563;-26.341015;93.544533;0.33116201;0.03071300;0.64590597;3
ACCE;8.568;38594.240;-0.18316;1.50835;5.30795;3
MAGN;8.569;38594.240;25.90000;-11.60000;-32.90000;3
GYRO;8.569;38594.240;-1.77260;0.70627;-0.10013;3
AHRS;8.570;38594.240;29.656563;-26.341015;93.544533;0.33116201;0.03071300;0.64590597;3
AHRS;8.576;38594.248;28.015957;-22.762421;91.632729;0.30269000;0.03672300;0.64881098;3
AHRS;8.593;38594.258;28.015957;-22.762421;91.632729;0.30269000;0.03672300;0.64881098;3
MAGN;8.597;38594.263;26.80000;-11.70000;-33.00000;3
GYRO;8.601;38594.263;-2.02400;0.31958;-0.08629;3
PRES;8.603;38594.263;955.5071;3
AHRS;8.612;38594.263;28.015957;-22.762421;91.632729;0.30269000;0.03672300;0.64881098;3
ACCE;8.612;38594.263;-0.83079;0.64883;5.85502;3
LIGH;8.613;38594.264;5153.0;3
AHRS;8.614;38594.272;25.784956;-18.819853;89.668144;0.26846701;0.04217600;0.65216398;3
ACCE;8.615;38594.283;-1.02352;0.00000;5.81552;3
MAGN;8.616;38594.283;26.40000;-9.80000;-32.70000;3
GYRO;8.617;38594.283;-2.21682;0.07457;0.05965;3
AHRS;8.618;38594.283;25.784956;-18.819853;89.668144;0.26846701;0.04217600;0.65216398;3
AHRS;8.619;38594.289;22.918251;-14.873055;87.930405;0.22985201;0.04546000;0.65615302;3
SOUN;8.619;825.10;0.02518;62.00
ACCE;8.628;38594.300;-0.99479;-0.38427;5.63954;3
MAGN;8.629;38594.300;26.30000;-7.70000;-32.70000;3
GYRO;8.630;38594.300;-2.35423;-0.11611;0.23542;3
AHRS;8.630;38594.300;22.918251;-14.873055;87.930405;0.22985201;0.04546000;0.65615302;3
AHRS;8.636;38594.308;19.691460;-11.381752;86.609985;0.19083400;0.04560700;0.66011000;3
ACCE;8.649;38594.321;0.08859;-0.92895;4.90213;3
MAGN;8.650;38594.321;25.60000;-5.50000;-36.10000;3
GYRO;8.650;38594.321;-2.60457;-0.30893;0.34302;3
AHRS;8.651;38594.321;19.691460;-11.381752;86.609985;0.19083400;0.04560700;0.66011000;3
AHRS;8.656;38594.328;16.332594;-9.396039;85.772888;0.15890300;0.03694200;0.66285902;3
AHRS;8.672;38594.338;16.332594;-9.396039;85.772888;0.15890300;0.03694200;0.66285902;3
GYRO;8.677;38594.343;-3.02429;-0.31958;0.28762;3
AHRS;8.680;38594.343;16.332594;-9.396039;85.772888;0.15890300;0.03694200;0.66285902;3
ACCE;8.682;38594.343;1.60531;-1.72861;5.71735;3
MAGN;8.685;38594.343;26.20000;-4.70000;-36.50000;3
AHRS;8.687;38594.351;12.313199;-8.880509;85.467186;0.13077100;0.01602000;0.66655302;3
AHRS;8.696;38594.361;12.313199;-8.880509;85.467186;0.13077100;0.01602000;0.66655302;3
GYRO;8.700;38594.366;-3.32149;-0.06605;0.00746;3
AHRS;8.702;38594.366;12.313199;-8.880509;85.467186;0.13077100;0.01602000;0.66655302;3
ACCE;8.706;38594.366;2.36906;-2.35829;7.97149;3
MAGN;8.709;38594.366;25.20000;-2.90000;-36.50000;3
AHRS;8.710;38594.373;7.478807;-9.211095;85.395264;0.10211200;-0.01480300;0.67065197;3
ACCE;8.712;38594.382;0.72185;-3.53624;9.49181;3
MAGN;8.713;38594.382;26.90000;-0.70000;-36.80000;3
GYRO;8.715;38594.382;-3.06477;0.08629;-0.19920;3
AHRS;8.716;38594.382;7.478807;-9.211095;85.395264;0.10211200;-0.01480300;0.67065197;3
AHRS;8.718;38594.390;2.211607;-8.842895;85.439659;0.06642700;-0.04357400;0.67517602;3
ACCE;8.730;38594.402;0.13168;-3.79840;8.14986;3
MAGN;8.732;38594.402;27.10000;0.90000;-36.80000;3
GYRO;8.733;38594.402;-2.73879;-0.14594;-0.18323;3
AHRS;8.734;38594.402;2.211607;-8.842895;85.439659;0.06642700;-0.04357400;0.67517602;3
AHRS;8.738;38594.410;-2.588521;-8.133038;86.444199;0.03213400;-0.06709200;0.68409699;3
MAGN;8.749;38594.421;26.40000;3.20000;-35.60000;3
GYRO;8.751;38594.421;-2.68447;-0.57844;-0.15553;3
AHRS;8.752;38594.421;-2.588521;-8.133038;86.444199;0.03213400;-0.06709200;0.68409699;3
ACCE;8.753;38594.421;0.76495;-4.31914;6.52300;3
AHRS;8.757;38594.429;-7.228427;-7.872062;88.046082;0.00238700;-0.09296500;0.69504100;3
AHRS;8.773;38594.439;-7.228427;-7.872062;88.046082;0.00238700;-0.09296500;0.69504100;3
GYRO;8.779;38594.444;-2.86982;-0.65088;-0.13103;3
PRES;8.781;38594.444;955.5220;3
AHRS;8.783;38594.444;-7.228427;-7.872062;88.046082;0.00238700;-0.09296500;0.69504100;3
MAGN;8.785;38594.444;26.30000;5.80000;-37.50000;3
ACCE;8.787;38594.444;0.61531;-5.16429;6.18781;3
LIGH;8.789;38594.445;11050.0;3
AHRS;8.791;38594.452;-12.113686;-7.673540;89.846947;-0.02755400;-0.12145800;0.70564502;3
ACCE;8.794;38594.464;0.60813;-5.79756;6.61518;3
MAGN;8.796;38594.464;24.70000;8.00000;-36.00000;3
GYRO;8.797;38594.464;-3.21816;-0.42824;-0.00639;3
AHRS;8.798;38594.464;-12.113686;-7.673540;89.846947;-0.02755400;-0.12145800;0.70564502;3
AHRS;8.800;38594.469;-16.928665;-7.411606;91.522041;-0.05667400;-0.14983501;0.71378797;3
ACCE;8.810;38594.481;0.80565;-6.51103;7.87932;3
MAGN;8.811;38594.481;26.40000;10.00000;-35.70000;3
GYRO;8.812;38594.481;-3.36411;-0.43676;0.05752;3
AHRS;8.813;38594.481;-16.928665;-7.411606;91.522041;-0.05667400;-0.14983501;0.71378797;3
AHRS;8.818;38594.489;-21.208387;-7.251967;92.790337;-0.08165000;-0.17586000;0.71834898;3
ACCE;8.829;38594.501;1.99437;-6.27879;8.25042;3
MAGN;8.831;38594.501;25.80000;11.60000;-36.60000;3
GYRO;8.832;38594.501;-3.10631;-0.85754;0.01172;3
AHRS;8.832;38594.501;-21.208387;-7.251967;92.790337;-0.08165000;-0.17586000;0.71834898;3
AHRS;8.837;38594.509;-24.446793;-7.816527;93.718430;-0.09583200;-0.19968100;0.72134298;3
ACCE;8.849;38594.521;2.64440;-6.50026;8.30788;3
MAGN;8.851;38594.521;24.90000;13.40000;-34.50000;3
GYRO;8.853;38594.521;-2.89326;-0.97578;-0.14594;3
AHRS;8.856;38594.521;-24.446793;-7.816527;93.718430;-0.09583200;-0.19968100;0.72134298;3
AHRS;8.859;38594.529;-27.070435;-8.845642;93.700493;-0.10488800;-0.22151799;0.71953702;3
AHRS;8.872;38594.539;-27.070435;-8.845642;93.700493;-0.10488800;-0.22151799;0.71953702;3
GYRO;8.876;38594.543;-2.72921;-0.59016;-0.19814;3
AHRS;8.881;38594.543;-27.070435;-8.845642;93.700493;-0.10488800;-0.22151799;0.71953702;3
ACCE;8.883;38594.543;2.22661;-6.82826;8.80228;3
MAGN;8.886;38594.543;24.00000;15.60000;-34.20000;3
AHRS;8.889;38594.552;-29.236273;-9.670661;93.303047;-0.11331000;-0.23886099;0.71575099;3
ACCE;8.892;38594.564;2.11528;-7.00783;8.40365;3
MAGN;8.894;38594.564;24.20000;17.90000;-34.20000;3
GYRO;8.896;38594.564;-2.43839;-0.28016;-0.21625;3
AHRS;8.898;38594.564;-29.236273;-9.670661;93.303047;-0.11331000;-0.23886099;0.71575099;3
AHRS;8.899;38594.570;-31.083775;-10.317429;92.586136;-0.12176900;-0.25276399;0.71027702;3
ACCE;8.910;38594.582;1.62806;-7.73567;6.90368;3
MAGN;8.912;38594.582;23.30000;19.80000;-32.70000;3
GYRO;8.912;38594.582;-2.14225;-0.29827;-0.27697;3
AHRS;8.914;38594.582;-31.083775;-10.317429;92.586136;-0.12176900;-0.25276399;0.71027702;3
AHRS;8.918;38594.589;-33.067310;-10.920987;91.441681;-0.13246600;-0.26650801;0.70213598;3
ACCE;8.929;38594.601;1.58975;-8.26957;5.74489;3
MAGN;8.930;38594.601;23.60000;20.90000;-33.60000;3
GYRO;8.931;38594.601;-2.09111;-0.36965;-0.24821;3
AHRS;8.931;38594.601;-33.067310;-10.920987;91.441681;-0.13246600;-0.26650801;0.70213598;3
AHRS;8.935;38594.608;-35.518681;-11.555652;90.364716;-0.14589299;-0.28284499;0.69376200;3
AHRS;8.950;38594.618;-35.518681;-11.555652;90.364716;-0.14589299;-0.28284499;0.69376200;3
ACCE;8.951;38594.622;2.33076;-8.76158;5.32949;3
MAGN;8.953;38594.622;23.80000;21.90000;-33.60000;3
GYRO;8.954;38594.622;-2.17953;-0.38989;-0.24395;3
AHRS;8.955;38594.622;-35.518681;-11.555652;90.364716;-0.14589299;-0.28284499;0.69376200;3
PRES;8.957;38594.622;955.5405;3
LIGH;8.958;38594.622;11050.0;3
AHRS;8.960;38594.630;-38.335213;-12.513446;89.360573;-0.15968400;-0.30268800;0.68565601;3
AHRS;8.972;38594.640;-38.335213;-12.513446;89.360573;-0.15968400;-0.30268800;0.68565601;3
GYRO;8.973;38594.644;-2.28819;-0.28975;-0.26632;3
AHRS;8.974;38594.644;-38.335213;-12.513446;89.360573;-0.15968400;-0.30268800;0.68565601;3
ACCE;8.975;38594.644;1.82318;-9.60314;5.77242;3
MAGN;8.976;38594.644;22.30000;24.20000;-32.70000;3
AHRS;8.979;38594.652;-41.241089;-13.349989;88.458450;-0.17475900;-0.32194400;0.67774999;3
MAGN;8.989;38594.661;23.50000;25.10000;-29.70000;3
GYRO;8.989;38594.661;-2.29138;-0.09161;-0.19281;3
AHRS;8.990;38594.661;-41.241089;-13.349989;88.458450;-0.17475900;-0.32194400;0.67774999;3
ACCE;8.990;38594.661;1.63404;-9.82940;6.81749;3
GNSS;8.992;1490631298.999;40.313312;-3.483171;594.850;0.000;8.0;0.1;15;15
AHRS;9.003;38594.669;-43.689896;-13.820684;87.637421;-0.18920700;-0.33633900;0.67029601;3
GNSS;9.004;1490631298.999;40.313312;-3.483171;594.850;0.000;8.0;0.1;15;15
AHRS;9.011;38594.679;-43.689896;-13.820684;87.637421;-0.18920700;-0.33633900;0.67029601;3
GYRO;9.012;38594.683;-2.02187;-0.19494;-0.18216;3
AHRS;9.013;38594.683;-43.689896;-13.820684;87.637421;-0.18920700;-0.33633900;0.67029601;3
ACCE;9.015;38594.683;2.45406;-9.22486;7.21253;3
MAGN;9.016;38594.683;22.50000;27.20000;-28.50000;3
AHRS;9.017;38594.687;-45.412563;-14.422651;86.535614;-0.19948000;-0.34680200;0.66256899;3
ACCE;9.027;38594.700;3.14119;-8.76876;6.20936;3
MAGN;9.028;38594.700;22.80000;28.20000;-28.50000;3
GYRO;9.028;38594.700;-1.57979;-0.40800;-0.31319;3
AHRS;9.028;38594.700;-45.412563;-14.422651;86.535614;-0.19948000;-0.34680200;0.66256899;3
AHRS;9.034;38594.706;-46.686443;-15.465652;85.041489;-0.20588900;-0.35641900;0.65418899;3
AHRS;9.048;38594.716;-46.686443;-15.465652;85.041489;-0.20588900;-0.35641900;0.65418899;3
GYRO;9.049;38594.720;-1.45089;-0.28762;-0.45593;3
AHRS;9.050;38594.720;-46.686443;-15.465652;85.041489;-0.20588900;-0.35641900;0.65418899;3
ACCE;9.050;38594.720;3.26809;-9.29429;3.66792;3
MAGN;9.050;38594.720;21.30000;28.90000;-26.70000;3
AHRS;9.054;38594.727;-48.360058;-17.123745;82.815697;-0.21395800;-0.36976501;0.64239699;3
AHRS;9.068;38594.737;-48.360058;-17.123745;82.815697;-0.21395800;-0.36976501;0.64239699;3
GYRO;9.069;38594.741;-1.67992;-0.10333;-0.51239;3
AHRS;9.070;38594.741;-48.360058;-17.123745;82.815697;-0.21395800;-0.36976501;0.64239699;3
ACCE;9.070;38594.741;1.97881;-10.83017;2.55820;3
MAGN;9.071;38594.741;21.60000;29.70000;-26.40000;3
AHRS;9.074;38594.746;-51.056530;-18.879589;80.785843;-0.22787200;-0.38820899;0.63067502;3
AHRS;9.089;38594.756;-51.056530;-18.879589;80.785843;-0.22787200;-0.38820899;0.63067502;3
GYRO;9.091;38594.761;-1.93239;-0.10759;-0.35686;3
AHRS;9.092;38594.761;-51.056530;-18.879589;80.785843;-0.22787200;-0.38820899;0.63067502;3
ACCE;9.093;38594.761;0.33878;-11.85369;5.38336;3
MAGN;9.093;38594.761;21.80000;30.90000;-26.10000;3
AHRS;9.096;38594.768;-53.569801;-19.304989;80.054657;-0.24392000;-0.40034699;0.62387699;3
ACCE;9.109;38594.781;0.76255;-11.40358;6.90248;3
MAGN;9.110;38594.781;22.70000;32.00000;-26.40000;3
GYRO;9.110;38594.781;-1.75769;-0.18855;-0.08948;3
AHRS;9.111;38594.781;-53.569801;-19.304989;80.054657;-0.24392000;-0.40034699;0.62387699;3
AHRS;9.115;38594.787;-55.284344;-18.937666;80.376099;-0.25555301;-0.40663800;0.62216401;3
AHRS;9.129;38594.797;-55.284344;-18.937666;80.376099;-0.25555301;-0.40663800;0.62216401;3
GYRO;9.130;38594.801;-1.39869;-0.23755;-0.01385;3
PRES;9.131;38594.801;955.5400;3
AHRS;9.132;38594.801;-55.284344;-18.937666;80.376099;-0.25555301;-0.40663800;0.62216401;3
MAGN;9.132;38594.801;21.50000;32.90000;-23.30000;3
ACCE;9.133;38594.801;3.44047;-9.51695;6.35301;3
LIGH;9.137;38594.802;131682.0;3
AHRS;9.138;38594.807;-56.140217;-19.268881;79.994522;-0.26047501;-0.41131300;0.61947697;3
SOUN;9.147;660.89;0.02017;60.07
ACCE;9.150;38594.820;3.41174;-9.87129;5.08169;3
MAGN;9.151;38594.820;21.20000;33.10000;-21.80000;3
GYRO;9.152;38594.820;-1.02798;-0.28016;-0.21944;3
AHRS;9.152;38594.820;-56.140217;-19.268881;79.994522;-0.26047501;-0.41131300;0.61947697;3
AHRS;9.155;38594.827;-56.707001;-20.124352;78.894814;-0.26339599;-0.41583601;0.61462098;3
AHRS;9.168;38594.837;-56.707001;-20.124352;78.894814;-0.26339599;-0.41583601;0.61462098;3
GYRO;9.170;38594.840;-0.98217;-0.25779;-0.33982;3
AHRS;9.170;38594.840;-56.707001;-20.124352;78.894814;-0.26339599;-0.41583601;0.61462098;3
ACCE;9.171;38594.840;1.90339;-10.62666;3.44286;3
MAGN;9.171;38594.840;20.60000;33.90000;-22.70000;3
AHRS;9.175;38594.848;-57.613220;-21.078367;77.690033;-0.26843300;-0.42195800;0.60897100;3
AHRS;9.191;38594.858;-57.613220;-21.078367;77.690033;-0.26843300;-0.42195800;0.60897100;3
GYRO;9.193;38594.862;-1.10361;-0.16725;-0.19707;3
AHRS;9.196;38594.862;-57.613220;-21.078367;77.690033;-0.26843300;-0.42195800;0.60897100;3
ACCE;9.198;38594.862;0.45011;-10.75954;5.35224;3
MAGN;9.199;38594.862;20.00000;34.80000;-20.90000;3
AHRS;9.200;38594.869;-58.598167;-21.105602;76.958908;-0.27723399;-0.42438200;0.60361898;3
ACCE;9.209;38594.881;1.63285;-10.19930;5.94001;3
MAGN;9.211;38594.881;19.90000;35.40000;-19.70000;3
GYRO;9.212;38594.881;-0.96087;0.00213;0.14168;3
AHRS;9.212;38594.881;-58.598167;-21.105602;76.958908;-0.27723399;-0.42438200;0.60361898;3
AHRS;9.216;38594.888;-59.277233;-20.669947;76.012573;-0.28732401;-0.42242900;0.59640801;3
AHRS;9.229;38594.898;-59.277233;-20.669947;76.012573;-0.28732401;-0.42242900;0.59640801;3
GYRO;9.231;38594.901;-0.74569;0.08203;0.23968;3
AHRS;9.231;38594.901;-59.277233;-20.669947;76.012573;-0.28732401;-0.42242900;0.59640801;3
ACCE;9.232;38594.901;4.43406;-9.41161;4.70221;3
MAGN;9.232;38594.901;20.50000;35.40000;-20.90000;3
AHRS;9.236;38594.908;-59.644455;-21.173342;74.855255;-0.29133001;-0.42367899;0.59085703;3
ACCE;9.249;38594.921;4.54539;-9.54808;4.67827;3
MAGN;9.253;38594.921;20.80000;35.80000;-17.90000;3
GYRO;9.260;38594.921;-0.56672;-0.12037;-0.09907;3
AHRS;9.262;38594.921;-59.644455;-21.173342;74.855255;-0.29133001;-0.42367899;0.59085703;3
AHRS;9.265;38594.929;-59.696857;-22.934172;71.783936;-0.29406601;-0.42565301;0.57849801;3
ACCE;9.269;38594.941;2.96402;-10.06044;5.60483;3
MAGN;9.270;38594.941;19.60000;35.80000;-19.10000;3
GYRO;9.271;38594.941;-0.39734;-0.20027;-0.39202;3
AHRS;9.272;38594.941;-59.696857;-22.934172;71.783936;-0.29406601;-0.42565301;0.57849801;3
AHRS;9.276;38594.948;-59.571892;-24.383938;69.509903;-0.29444599;-0.42739001;0.56979001;3
ACCE;9.288;38594.960;1.64482;-10.60512;5.87058;3
MAGN;9.289;38594.960;20.50000;35.70000;-19.40000;3
GYRO;9.289;38594.960;-0.15766;-0.15766;-0.42078;3
AHRS;9.290;38594.960;-59.571892;-24.383938;69.509903;-0.29444599;-0.42739001;0.56979001;3
AHRS;9.295;38594.967;-59.456680;-24.921803;68.602600;-0.29440200;-0.42766100;0.56623799;3
AHRS;9.309;38594.977;-59.456680;-24.921803;68.602600;-0.29440200;-0.42766100;0.56623799;3
GYRO;9.311;38594.981;0.08309;-0.02131;-0.21625;3
PRES;9.311;38594.981;955.5464;3
AHRS;9.312;38594.981;-59.456680;-24.921803;68.602600;-0.29440200;-0.42766100;0.56623799;3
MAGN;9.313;38594.981;19.90000;35.90000;-19.40000;3
ACCE;9.314;38594.981;0.73023;-11.13184;6.45597;3
LIGH;9.315;38594.982;125464.0;3
AHRS;9.316;38594.988;-59.376781;-24.287931;68.854042;-0.29606900;-0.42449000;0.56609499;3
AHRS;9.330;38594.998;-59.376781;-24.287931;68.854042;-0.29606900;-0.42449000;0.56609499;3
GYRO;9.332;38595.001;0.35154;0.24501;0.13529;3
AHRS;9.333;38595.001;-59.376781;-24.287931;68.854042;-0.29606900;-0.42449000;0.56609499;3
ACCE;9.335;38595.001;1.62327;-11.12226;6.59363;3
MAGN;9.336;38595.001;19.30000;36.30000;-20.00000;3
AHRS;9.337;38595.008;-59.249615;-23.027351;69.759171;-0.29813400;-0.41933101;0.56804103;3
AHRS;9.350;38595.018;-59.249615;-23.027351;69.759171;-0.29813400;-0.41933101;0.56804103;3
GYRO;9.352;38595.022;0.69455;0.25673;0.29295;3
AHRS;9.352;38595.022;-59.249615;-23.027351;69.759171;-0.29813400;-0.41933101;0.56804103;3
ACCE;9.353;38595.022;3.33632;-10.75116;6.10521;3
MAGN;9.355;38595.022;19.00000;36.00000;-21.80000;3
AHRS;9.357;38595.029;-58.950111;-22.264378;70.636223;-0.29675999;-0.41625601;0.57133698;3
ACCE;9.370;38595.042;3.99233;-10.43393;6.08965;3
MAGN;9.371;38595.042;20.80000;35.30000;-20.40000;3
GYRO;9.372;38595.042;1.03863;0.02876;0.13316;3
AHRS;9.373;38595.042;-58.950111;-22.264378;70.636223;-0.29675999;-0.41625601;0.57133698;3
AHRS;9.378;38595.049;-58.422653;-22.264463;70.933624;-0.29221901;-0.41509601;0.57365501;3
ACCE;9.390;38595.061;3.71101;-10.49259;7.42083;3
MAGN;9.391;38595.061;20.00000;34.40000;-20.40000;3
GYRO;9.392;38595.061;1.35502;-0.02557;-0.13316;3
AHRS;9.394;38595.061;-58.422653;-22.264463;70.933624;-0.29221901;-0.41509601;0.57365501;3
AHRS;9.398;38595.069;-57.576565;-22.533115;70.952309;-0.28524199;-0.41354299;0.57545298;3
ACCE;9.409;38595.081;2.20865;-10.89003;9.64744;3
MAGN;9.411;38595.081;19.40000;34.20000;-23.20000;3
GYRO;9.414;38595.081;1.77367;0.17044;-0.17044;3
AHRS;9.416;38595.081;-57.576565;-22.533115;70.952309;-0.28524199;-0.41354299;0.57545298;3
AHRS;9.420;38595.090;-56.371212;-21.968702;71.863800;-0.27689001;-0.40808600;0.58063602;3
ACCE;9.431;38595.103;1.66996;-11.86926;10.68652;3
MAGN;9.432;38595.103;19.80000;33.30000;-23.50000;3
GYRO;9.433;38595.103;2.50657;0.44208;0.07350;3
AHRS;9.435;38595.103;-56.371212;-21.968702;71.863800;-0.27689001;-0.40808600;0.58063602;3
AHRS;9.437;38595.108;-54.848549;-20.444304;73.657097;-0.26838601;-0.39778399;0.58903903;3
AHRS;9.450;38595.118;-54.848549;-20.444304;73.657097;-0.26838601;-0.39778399;0.58903903;3
GYRO;9.452;38595.122;2.99446;0.94169;0.32491;3
AHRS;9.453;38595.122;-54.848549;-20.444304;73.657097;-0.26838601;-0.39778399;0.58903903;3
ACCE;9.456;38595.122;3.17232;-11.30063;7.28436;3
MAGN;9.458;38595.122;20.90000;32.10000;-23.70000;3
AHRS;9.459;38595.130;-53.534210;-19.074837;75.164635;-0.26174399;-0.38811901;0.59615600;3
ACCE;9.470;38595.141;3.47159;-11.03368;6.58645;3
MAGN;9.472;38595.141;21.90000;31.00000;-24.80000;3
GYRO;9.473;38595.141;3.11164;1.07166;0.30680;3
AHRS;9.474;38595.141;-53.534210;-19.074837;75.164635;-0.26174399;-0.38811901;0.59615600;3
AHRS;9.478;38595.150;-52.712650;-18.496298;76.227791;-0.25587100;-0.38375899;0.60201299;3
MAGN;9.490;38595.162;21.60000;30.30000;-27.40000;3
GYRO;9.492;38595.162;3.30552;0.53050;0.18003;3
PRES;9.493;38595.162;955.5605;3
AHRS;9.494;38595.162;-52.712650;-18.496298;76.227791;-0.25587100;-0.38375899;0.60201299;3
ACCE;9.496;38595.162;3.70383;-10.24239;6.94558;3
LIGH;9.498;38595.162;130709.0;3
AHRS;9.499;38595.169;-52.056747;-18.810068;77.968643;-0.24413700;-0.38649300;0.61344302;3
ACCE;9.510;38595.181;2.79762;-9.78271;7.09043;3
MAGN;9.511;38595.181;22.40000;27.40000;-29.50000;3
GYRO;9.512;38595.181;3.51431;0.06285;-0.10653;3
AHRS;9.513;38595.181;-52.056747;-18.810068;77.968643;-0.24413700;-0.38649300;0.61344302;3
AHRS;9.518;38595.189;-51.401554;-19.289341;82.343361;-0.22244599;-0.39509499;0.63949800;3
ACCE;9.530;38595.201;1.92015;-9.01896;6.27879;3
MAGN;9.532;38595.201;21.90000;26.60000;-30.30000;3
GYRO;9.534;38595.201;3.51005;0.17257;-0.13422;3
AHRS;9.537;38595.201;-51.401554;-19.289341;82.343361;-0.22244599;-0.39509499;0.63949800;3
AHRS;9.540;38595.212;-50.993023;-19.386885;87.224159;-0.20238100;-0.40271500;0.66618401;3
ACCE;9.551;38595.222;1.75615;-8.22289;5.99628;3
MAGN;9.552;38595.222;22.20000;24.80000;-30.50000;3
GYRO;9.553;38595.222;3.12442;0.76912;-0.00852;3
AHRS;9.555;38595.222;-50.993023;-19.386885;87.224159;-0.20238100;-0.40271500;0.66618401;3
AHRS;9.558;38595.229;-50.815346;-19.011087;90.982071;-0.19026799;-0.40634799;0.68499100;3
ACCE;9.569;38595.241;1.66517;-8.25640;8.79151;3
MAGN;9.571;38595.241;22.80000;23.40000;-31.20000;3
GYRO;9.572;38595.241;2.97315;1.11959;0.13422;3
AHRS;9.573;38595.241;-50.815346;-19.011087;90.982071;-0.19026799;-0.40634799;0.68499100;3
AHRS;9.578;38595.250;-50.061565;-17.961603;93.743599;-0.18247400;-0.40170300;0.69832700;3
ACCE;9.589;38595.261;1.48441;-8.62631;10.20409;3
MAGN;9.591;38595.261;23.10000;21.60000;-31.50000;3
GYRO;9.592;38595.261;3.40139;0.97578;0.27377;3
AHRS;9.593;38595.261;-50.061565;-17.961603;93.743599;-0.18247400;-0.40170300;0.69832700;3
AHRS;9.601;38595.272;-48.732265;-16.585133;95.949585;-0.17571101;-0.39122501;0.70944297;3
ACCE;9.611;38595.282;1.85551;-8.57842;9.06684;3
MAGN;9.612;38595.282;23.00000;19.80000;-33.90000;3
GYRO;9.613;38595.282;3.78488;0.79788;0.35793;3
AHRS;9.614;38595.282;-48.732265;-16.585133;95.949585;-0.17571101;-0.39122501;0.70944297;3
AHRS;9.618;38595.290;-47.312206;-15.382459;98.356026;-0.16717100;-0.38104701;0.72202402;3
ACCE;9.630;38595.302;2.20865;-7.54054;9.32422;3
MAGN;9.632;38595.302;24.90000;14.00000;-35.70000;3
GYRO;9.633;38595.302;3.86584;0.77125;0.32597;3
AHRS;9.634;38595.302;-47.312206;-15.382459;98.356026;-0.16717100;-0.38104701;0.72202402;3
AHRS;9.638;38595.309;-45.774075;-14.454576;102.476112;-0.15118501;-0.37341401;0.74329197;3
ACCE;9.650;38595.321;1.34315;-7.04135;9.20092;3
MAGN;9.651;38595.321;26.50000;10.80000;-35.80000;3
GYRO;9.654;38595.321;3.90846;0.84582;0.30467;3
AHRS;9.659;38595.321;-45.774075;-14.454576;102.476112;-0.15118501;-0.37341401;0.74329197;3
AHRS;9.662;38595.331;-44.217415;-13.483185;106.921814;-0.13514400;-0.36505300;0.76553202;3
AHRS;9.674;38595.341;-44.217415;-13.483185;106.921814;-0.13514400;-0.36505300;0.76553202;3
PRES;9.677;38595.345;955.5847;3
ACCE;9.682;38595.345;1.46046;-5.96755;8.21091;3
AHRS;9.683;38595.345;-44.217415;-13.483185;106.921814;-0.13514400;-0.36505300;0.76553202;3
GYRO;9.685;38595.345;3.87543;0.94595;0.38030;3
MAGN;9.687;38595.345;24.30000;6.70000;-36.40000;3
LIGH;9.691;38595.345;54626.0;3
AHRS;9.695;38595.351;-42.734364;-12.591816;112.632187;-0.11587000;-0.35798600;0.79240000;3
AHRS;9.699;38595.361;-42.734364;-12.591816;112.632187;-0.11587000;-0.35798600;0.79240000;3
GYRO;9.702;38595.365;3.71458;0.89056;0.34302;3
AHRS;9.705;38595.365;-42.734364;-12.591816;112.632187;-0.11587000;-0.35798600;0.79240000;3
ACCE;9.711;38595.365;1.43293;-4.95480;8.55089;3
MAGN;9.712;38595.365;25.60000;3.00000;-36.90000;3
AHRS;9.713;38595.372;-41.148113;-11.846339;117.455086;-0.09887400;-0.34890899;0.81474698;3
AHRS;9.714;38595.382;-41.148113;-11.846339;117.455086;-0.09887400;-0.34890899;0.81474698;3
MAGN;9.715;38595.382;24.90000;0.80000;-34.30000;3
ACCE;9.716;38595.382;0.59735;-4.77284;10.65659;3
GYRO;9.717;38595.382;3.78062;0.76166;0.33343;3
AHRS;9.717;38595.388;-39.179035;-10.915726;120.255722;-0.08853100;-0.33404699;0.82912701;3
SOUN;9.718;399.06;0.01218;55.69
ACCE;9.728;38595.401;1.56222;-4.78960;12.33253;3
MAGN;9.730;38595.401;25.90000;-1.30000;-35.00000;3
GYRO;9.730;38595.401;4.19182;0.59655;0.42078;3
AHRS;9.731;38595.401;-39.179035;-10.915726;120.255722;-0.08853100;-0.33404699;0.82912701;3
AHRS;9.736;38595.408;-36.744362;-10.082032;121.759308;-0.07994200;-0.31486499;0.83934200;3
ACCE;9.748;38595.421;1.80283;-3.79242;10.04368;3
MAGN;9.749;38595.421;26.40000;-4.50000;-34.40000;3
GYRO;9.750;38595.421;4.57318;0.99070;0.39841;3
AHRS;9.750;38595.421;-36.744362;-10.082032;121.759308;-0.07994200;-0.31486499;0.83934200;3
AHRS;9.755;38595.428;-34.144299;-9.308510;122.757500;-0.07207500;-0.29400900;0.84776902;3
AHRS;9.769;38595.438;-34.144299;-9.308510;122.757500;-0.07207500;-0.29400900;0.84776902;3
GYRO;9.770;38595.441;4.36971;1.30814;0.35473;3
AHRS;9.770;38595.441;-34.144299;-9.308510;122.757500;-0.07207500;-0.29400900;0.84776902;3
ACCE;9.771;38595.441;0.76614;-2.08774;7.06529;3
MAGN;9.772;38595.441;27.30000;-10.20000;-32.00000;3
AHRS;9.776;38595.449;-31.792316;-8.544230;123.741280;-0.06559000;-0.27465099;0.85542399;3
AHRS;9.800;38595.459;-31.792316;-8.544230;123.741280;-0.06559000;-0.27465099;0.85542399;3
ACCE;9.802;38595.462;-0.35195;-0.79128;7.23049;3
GYRO;9.802;38595.462;3.96491;1.33904;0.31745;3
AHRS;9.803;38595.462;-31.792316;-8.544230;123.741280;-0.06559000;-0.27465099;0.85542399;3
MAGN;9.804;38595.462;26.50000;-12.40000;-30.80000;3
AHRS;9.805;38595.472;-29.509762;-7.615323;125.160751;-0.06002100;-0.25514600;0.86427999;3
ACCE;9.810;38595.482;-1.03789;-1.06542;9.14226;3
MAGN;9.811;38595.482;28.10000;-15.10000;-31.10000;3
GYRO;9.811;38595.482;3.88502;1.04396;0.39415;3
AHRS;9.812;38595.482;-29.509762;-7.615323;125.160751;-0.06002100;-0.25514600;0.86427999;3
AHRS;9.816;38595.488;-27.034092;-6.493290;126.964790;-0.05491600;-0.23339500;0.87452501;3
ACCE;9.828;38595.500;-0.69432;-0.05746;8.10916;3
MAGN;9.829;38595.500;29.10000;-17.20000;-29.00000;3
GYRO;9.830;38595.500;4.00646;0.95554;0.60933;3
AHRS;9.830;38595.500;-27.034092;-6.493290;126.964790;-0.05491600;-0.23339500;0.87452501;3
AHRS;9.836;38595.508;-24.245926;-5.249883;128.595734;-0.05063800;-0.20845300;0.88421297;3
AHRS;9.850;38595.518;-24.245926;-5.249883;128.595734;-0.05063800;-0.20845300;0.88421297;3
GYRO;9.851;38595.522;3.91591;0.82025;0.60614;3
PRES;9.851;38595.522;955.5813;3
AHRS;9.852;38595.522;-24.245926;-5.249883;128.595734;-0.05063800;-0.20845300;0.88421297;3
MAGN;9.852;38595.522;29.30000;-18.90000;-26.80000;3
ACCE;9.853;38595.522;0.05746;1.21506;7.97628;3
LIGH;9.853;38595.522;5615.0;3
AHRS;9.856;38595.528;-20.990372;-4.260401;129.722122;-0.04424100;-0.18031199;0.89239597;3
AHRS;9.874;38595.538;-20.990372;-4.260401;129.722122;-0.04424100;-0.18031199;0.89239597;3
GYRO;9.875;38595.543;3.90526;0.71373;0.47937;3
AHRS;9.876;38595.543;-20.990372;-4.260401;129.722122;-0.04424100;-0.18031199;0.89239597;3
ACCE;9.876;38595.543;-0.11732;1.87945;7.51181;3
MAGN;9.877;38595.543;28.80000;-20.90000;-24.10000;3
AHRS;9.877;38595.548;-17.263145;-3.451595;130.592346;-0.03564400;-0.14872700;0.89967197;3
ACCE;9.888;38595.561;-0.26336;2.96282;5.60722;3
MAGN;9.889;38595.561;29.30000;-24.80000;-21.00000;3
GYRO;9.890;38595.561;3.76038;0.74142;0.41226;3
AHRS;9.890;38595.561;-17.263145;-3.451595;130.592346;-0.03564400;-0.14872700;0.89967197;3
AHRS;9.896;38595.568;-13.065125;-2.708560;131.407394;-0.02539600;-0.11332400;0.90636498;3
ACCE;9.908;38595.581;0.73263;4.02346;7.90685;3
MAGN;9.909;38595.581;29.10000;-26.20000;-18.80000;3
GYRO;9.910;38595.581;3.37050;0.61146;0.20879;3
AHRS;9.911;38595.581;-13.065125;-2.708560;131.407394;-0.02539600;-0.11332400;0.90636498;3
AHRS;9.916;38595.588;-7.920590;-2.519614;131.970200;-0.00806600;-0.07199800;0.91165602;3
AHRS;9.930;38595.598;-7.920590;-2.519614;131.970200;-0.00806600;-0.07199800;0.91165602;3
GYRO;9.932;38595.602;3.60272;0.88097;0.24714;3
AHRS;9.933;38595.602;-7.920590;-2.519614;131.970200;-0.00806600;-0.07199800;0.91165602;3
ACCE;9.934;38595.602;-1.32519;2.98437;7.07487;3
MAGN;9.936;38595.602;28.90000;-27.30000;-16.00000;3
AHRS;9.938;38595.609;-3.415404;-1.556527;132.590881;0.00045200;-0.03274200;0.91530198;3
AHRS;9.953;38595.619;-3.415404;-1.556527;132.590881;0.00045200;-0.03274200;0.91530198;3
GYRO;9.955;38595.625;3.38648;1.23784;0.48150;3
AHRS;9.956;38595.625;-3.415404;-1.556527;132.590881;0.00045200;-0.03274200;0.91530198;3
ACCE;9.957;38595.625;-1.33596;4.36343;6.24647;3
MAGN;9.959;38595.625;28.40000;-28.20000;-13.20000;3
AHRS;9.962;38595.634;1.431100;-0.150550;133.245804;0.00616100;0.01094200;0.91783398;3
ACCE;9.974;38595.646;-1.02592;5.10683;5.62637;3
MAGN;9.975;38595.646;29.30000;-28.90000;-12.90000;3
GYRO;9.976;38595.646;3.29060;1.25169;0.56672;3
AHRS;9.977;38595.646;1.431100;-0.150550;133.245804;0.00616100;0.01094200;0.91783398;3
AHRS;9.982;38595.654;6.689384;1.175910;133.678925;0.01352700;0.05766700;0.91802698;3
ACCE;9.992;38595.663;-1.87825;5.25527;4.83748;3
MAGN;9.995;38595.663;29.10000;-30.80000;-10.40000;3
GYRO;9.996;38595.663;3.24906;1.07911;0.57631;3
AHRS;9.997;38595.663;6.689384;1.175910;133.678925;0.01352700;0.05766700;0.91802698;3
AHRS;9.998;38595.667;12.024487;2.830680;133.899216;0.01839500;0.10596700;0.91583300;3
GNSS;10.000;1490631299.999;40.313312;-3.483171;595.025;0.000;16.0;0.1;15;15
AHRS;10.010;38595.677;12.024487;2.830680;133.899216;0.01839500;0.10596700;0.91583300;3
GYRO;10.011;38595.681;3.19047;0.90441;0.73823;3
AHRS;10.012;38595.681;12.024487;2.830680;133.899216;0.01839500;0.10596700;0.91583300;3
ACCE;10.014;38595.681;-2.13563;5.58448;4.43406;3
MAGN;10.015;38595.681;28.70000;-32.30000;-6.00000;3
AHRS;10.016;38595.687;17.348488;4.775945;134.017349;0.02093900;0.15480401;0.91169798;3
GNSS;10.017;1490631299.999;40.313312;-3.483171;595.025;0.000;16.0;0.1;15;15
AHRS;10.030;38595.697;17.348488;4.775945;134.017349;0.02093900;0.15480401;0.91169798;3
GYRO;10.031;38595.702;3.08074;0.81919;0.90015;3
PRES;10.033;38595.702;955.5684;3
AHRS;10.035;38595.702;17.348488;4.775945;134.017349;0.02093900;0.15480401;0.91169798;3
MAGN;10.036;38595.702;27.50000;-32.60000;-2.30000;3
ACCE;10.036;38595.702;-1.46645;6.39012;4.48913;3
LIGH;10.037;38595.702;10785.0;3
AHRS;10.039;38595.708;22.702513;6.398816;134.217804;0.02603100;0.20232500;0.90609002;3
MAGN;10.047;38595.719;26.30000;-32.80000;-1.30000;3
GYRO;10.048;38595.719;3.07755;0.67751;0.91400;3
AHRS;10.048;38595.719;22.702513;6.398816;134.217804;0.02603100;0.20232500;0.90609002;3
ACCE;10.049;38595.719;-1.41497;6.21894;4.70461;3
AHRS;10.054;38595.727;27.348299;7.658464;134.447815;0.03148300;0.24260101;0.90000200;3
AHRS;10.068;38595.737;27.348299;7.658464;134.447815;0.03148300;0.24260101;0.90000200;3
GYRO;10.069;38595.740;3.05411;0.99922;1.05461;3
AHRS;10.069;38595.740;27.348299;7.658464;134.447815;0.03148300;0.24260101;0.90000200;3
ACCE;10.070;38595.740;-0.94810;6.14592;3.11605;3
MAGN;10.070;38595.740;26.40000;-33.60000;3.20000;3
AHRS;10.074;38595.747;31.977592;8.769617;134.841736;0.03758800;0.28181201;0.89311802;3
ACCE;10.088;38595.760;0.15203;7.18739;1.67355;3
MAGN;10.088;38595.760;24.70000;-33.90000;3.20000;3
GYRO;10.088;38595.760;2.95078;1.24316;1.13983;3
AHRS;10.089;38595.760;31.977592;8.769617;134.841736;0.03758800;0.28181201;0.89311802;3
AHRS;10.094;38595.767;37.784702;9.199435;135.633896;0.05160100;0.32750699;0.88308001;3
AHRS;10.108;38595.777;37.784702;9.199435;135.633896;0.05160100;0.32750699;0.88308001;3
ACCE;10.109;38595.781;-0.43335;7.76320;0.91698;3
AHRS;10.110;38595.781;37.784702;9.199435;135.633896;0.05160100;0.32750699;0.88308001;3
MAGN;10.111;38595.781;24.10000;-34.00000;5.40000;3
GYRO;10.112;38595.781;2.79206;1.10787;1.02585;3
AHRS;10.115;38595.787;44.353275;9.650781;136.161697;0.06814100;0.37801501;0.86789101;3
AHRS;10.128;38595.797;44.353275;9.650781;136.161697;0.06814100;0.37801501;0.86789101;3
GYRO;10.129;38595.800;2.59925;0.88310;0.98324;3
AHRS;10.130;38595.800;44.353275;9.650781;136.161697;0.06814100;0.37801501;0.86789101;3
ACCE;10.130;38595.800;-0.82241;7.73806;0.85234;3
MAGN;10.130;38595.800;22.60000;-34.10000;9.80000;3
AHRS;10.135;38595.807;50.341835;10.469797;136.324860;0.08089900;0.42387000;0.85102898;3
SOUN;10.143;691.52;0.02110;60.47
AHRS;10.150;38595.817;50.341835;10.469797;136.324860;0.08089900;0.42387000;0.85102898;3
GYRO;10.151;38595.821;2.47674;0.75314;1.01200;3
AHRS;10.151;38595.821;50.341835;10.469797;136.324860;0.08089900;0.42387000;0.85102898;3
ACCE;10.152;38595.821;-0.81882;7.25922;0.93853;3
MAGN;10.153;38595.821;22.70000;-34.70000;11.70000;3
AHRS;10.157;38595.828;55.232784;11.452694;136.184158;0.09006900;0.46091601;0.83523703;3
AHRS;10.169;38595.838;55.232784;11.452694;136.184158;0.09006900;0.46091601;0.83523703;3
GYRO;10.171;38595.842;2.43413;0.79362;1.09616;3
AHRS;10.172;38595.842;55.232784;11.452694;136.184158;0.09006900;0.46091601;0.83523703;3
ACCE;10.173;38595.842;-0.27294;7.43280;0.06943;3
MAGN;10.174;38595.842;20.90000;-33.80000;15.40000;3
AHRS;10.177;38595.849;60.141605;12.283515;136.241638;0.09973200;0.49681401;0.81844002;3
ACCE;10.189;38595.861;0.02514;7.51420;0.13527;3
MAGN;10.190;38595.861;20.60000;-34.00000;17.00000;3
GYRO;10.190;38595.861;2.41282;0.62211;1.11746;3
AHRS;10.191;38595.861;60.141605;12.283515;136.241638;0.09973200;0.49681401;0.81844002;3
AHRS;10.196;38595.868;64.578903;12.567138;136.622681;0.11025900;0.52759099;0.80240101;3
AHRS;10.210;38595.878;64.578903;12.567138;136.622681;0.11025900;0.52759099;0.80240101;3
MAGN;10.212;38595.882;19.80000;-33.90000;19.20000;3
GYRO;10.216;38595.882;2.45330;0.53476;1.13557;3
PRES;10.219;38595.882;955.5476;3
AHRS;10.221;38595.882;64.578903;12.567138;136.622681;0.11025900;0.52759099;0.80240101;3
ACCE;10.223;38595.882;0.48243;7.57406;-0.38906;3
LIGH;10.224;38595.882;16088.0;3
AHRS;10.227;38595.891;68.917435;12.048199;137.642670;0.12259800;0.55594701;0.78604901;3
ACCE;10.231;38595.903;0.89663;7.97868;-1.40659;3
MAGN;10.232;38595.903;18.80000;-33.30000;18.60000;3
GYRO;10.232;38595.903;2.43626;0.65407;1.12918;3
AHRS;10.233;38595.903;68.917435;12.048199;137.642670;0.12259800;0.55594701;0.78604901;3
AHRS;10.236;38595.908;73.681847;10.428448;139.547379;0.13819300;0.58543903;0.76668298;3
ACCE;10.248;38595.920;0.93134;8.11754;-2.21464;3
MAGN;10.249;38595.920;17.60000;-33.10000;22.30000;3
GYRO;10.250;38595.920;2.25943;0.82558;1.10468;3
AHRS;10.250;38595.920;73.681847;10.428448;139.547379;0.13819300;0.58543903;0.76668298;3
AHRS;10.256;38595.928;78.637077;7.349885;142.950821;0.15387900;0.61532497;0.74494201;3
ACCE;10.269;38595.941;0.92536;8.17021;-2.40976;3
MAGN;10.271;38595.941;16.20000;-32.90000;25.10000;3
GYRO;10.272;38595.941;2.03785;0.93424;1.05674;3
AHRS;10.273;38595.941;78.637077;7.349885;142.950821;0.15387900;0.61532497;0.74494201;3
AHRS;10.278;38595.950;83.114868;0.870990;149.868317;0.16693100;0.64203399;0.72385597;3
ACCE;10.289;38595.961;1.42216;8.20134;-3.48356;3
MAGN;10.291;38595.961;14.00000;-31.80000;26.10000;3
GYRO;10.291;38595.961;1.93772;0.64981;1.00881;3
AHRS;10.292;38595.961;83.114868;0.870990;149.868317;0.16693100;0.64203399;0.72385597;3
AHRS;10.295;38595.968;87.335159;-31.467119;-177.462906;0.18139000;0.66879100;0.70021898;3
ACCE;10.308;38595.980;1.84473;8.29950;-4.63398;3
MAGN;10.309;38595.980;13.70000;-30.90000;26.70000;3
GYRO;10.310;38595.980;1.75449;0.51665;0.96833;3
AHRS;10.310;38595.980;87.335159;-31.467119;-177.462906;0.18139000;0.66879100;0.70021898;3
AHRS;10.316;38595.988;85.927299;-131.451828;-77.445030;0.19871201;0.69571000;0.67290199;3
AHRS;10.332;38595.998;85.927299;-131.451828;-77.445030;0.19871201;0.69571000;0.67290199;3
GYRO;10.334;38596.001;1.36567;0.75527;0.89163;3
AHRS;10.335;38596.001;85.927299;-131.451828;-77.445030;0.19871201;0.69571000;0.67290199;3
ACCE;10.336;38596.001;2.30921;8.24084;-4.26048;3
MAGN;10.337;38596.001;13.40000;-31.10000;27.00000;3
AHRS;10.337;38596.007;81.742775;-144.811234;-64.589371;0.21791001;0.71497899;0.64938802;3
AHRS;10.351;38596.017;81.742775;-144.811234;-64.589371;0.21791001;0.71497899;0.64938802;3
ACCE;10.354;38596.023;2.37625;8.22289;-3.64038;3
AHRS;10.356;38596.023;81.742775;-144.811234;-64.589371;0.21791001;0.71497899;0.64938802;3
MAGN;10.358;38596.023;12.20000;-30.10000;30.00000;3
GYRO;10.359;38596.023;1.10148;0.92145;0.77445;3
AHRS;10.360;38596.030;78.466522;-146.901123;-63.037491;0.23458099;0.72712803;0.63217598;3
ACCE;10.370;38596.042;2.79882;8.30189;-4.09408;3
MAGN;10.371;38596.042;11.30000;-30.10000;30.70000;3
GYRO;10.371;38596.042;1.03757;0.76060;0.67857;3
AHRS;10.372;38596.042;78.466522;-146.901123;-63.037491;0.23458099;0.72712803;0.63217598;3
AHRS;10.376;38596.048;75.474213;-147.283463;-63.450565;0.25240201;0.73607200;0.61663699;3
AHRS;10.389;38596.058;75.474213;-147.283463;-63.450565;0.25240201;0.73607200;0.61663699;3
GYRO;10.391;38596.061;0.96406;0.51559;0.55713;3
PRES;10.391;38596.061;955.5364;3
AHRS;10.392;38596.061;75.474213;-147.283463;-63.450565;0.25240201;0.73607200;0.61663699;3
MAGN;10.392;38596.061;9.80000;-29.00000;32.20000;3
ACCE;10.393;38596.061;3.01669;8.15106;-4.26288;3
LIGH;10.393;38596.062;19775.0;3
AHRS;10.396;38596.068;72.740150;-147.165527;-63.981205;0.26704299;0.74386698;0.60300201;3
ACCE;10.409;38596.081;2.95684;8.11874;-4.17309;3
MAGN;10.411;38596.081;10.10000;-29.80000;33.20000;3
GYRO;10.412;38596.081;0.86606;0.46339;0.47830;3
AHRS;10.413;38596.081;72.740150;-147.165527;-63.981205;0.26704299;0.74386698;0.60300201;3
AHRS;10.417;38596.088;70.419998;-146.863678;-64.909142;0.28151301;0.74903899;0.59135097;3
AHRS;10.430;38596.098;70.419998;-146.863678;-64.909142;0.28151301;0.74903899;0.59135097;3
GYRO;10.433;38596.102;0.81919;0.31745;0.41545;3
AHRS;10.437;38596.102;70.419998;-146.863678;-64.909142;0.28151301;0.74903899;0.59135097;3
ACCE;10.438;38596.102;3.09570;8.38569;-4.61841;3
MAGN;10.439;38596.102;7.90000;-28.30000;32.60000;3
AHRS;10.440;38596.108;68.314095;-146.716019;-65.408394;0.29306701;0.75402999;0.58071101;3
AHRS;10.455;38596.118;68.314095;-146.716019;-65.408394;0.29306701;0.75402999;0.58071101;3
GYRO;10.457;38596.126;0.69136;0.16299;0.32917;3
AHRS;10.458;38596.126;68.314095;-146.716019;-65.408394;0.29306701;0.75402999;0.58071101;3
ACCE;10.459;38596.126;3.15436;8.53892;-5.17866;3
MAGN;10.460;38596.126;8.60000;-28.50000;33.50000;3
AHRS;10.461;38596.129;66.340355;-146.862534;-65.957550;0.30583000;0.75794601;0.56984299;3
ACCE;10.470;38596.141;2.70904;8.26000;-5.03501;3
MAGN;10.471;38596.141;8.60000;-28.10000;34.40000;3
GYRO;10.472;38596.141;0.48043;0.19920;0.26632;3
AHRS;10.474;38596.141;66.340355;-146.862534;-65.957550;0.30583000;0.75794601;0.56984299;3
AHRS;10.478;38596.150;64.706703;-147.221512;-66.465317;0.31785300;0.76064301;0.56006098;3
ACCE;10.489;38596.161;2.82157;8.43477;-4.93206;3
MAGN;10.491;38596.161;8.80000;-27.90000;32.90000;3
GYRO;10.491;38596.161;0.31638;0.22690;0.26099;3
AHRS;10.492;38596.161;64.706703;-147.221512;-66.465317;0.31785300;0.76064301;0.56006098;3
AHRS;10.497;38596.169;63.380924;-147.497803;-67.903694;0.33428901;0.75972801;0.55134398;3
AHRS;10.510;38596.179;63.380924;-147.497803;-67.903694;0.33428901;0.75972801;0.55134398;3
GYRO;10.512;38596.182;0.19281;0.15127;0.21625;3
AHRS;10.514;38596.182;63.380924;-147.497803;-67.903694;0.33428901;0.75972801;0.55134398;3
ACCE;10.517;38596.182;2.91374;8.51498;-5.14035;3
MAGN;10.518;38596.182;8.60000;-27.90000;34.20000;3
AHRS;10.519;38596.189;62.239025;-147.804550;-69.247742;0.34942400;0.75827497;0.54349202;3
ACCE;10.530;38596.202;2.98437;8.42041;-4.62799;3
MAGN;10.532;38596.202;7.70000;-28.10000;34.50000;3
GYRO;10.532;38596.202;0.07563;-0.02770;0.15979;3
AHRS;10.533;38596.202;62.239025;-147.804550;-69.247742;0.34942400;0.75827497;0.54349202;3
AHRS;10.538;38596.210;61.381638;-147.961823;-70.140785;0.35963899;0.75740999;0.53786999;3
ACCE;10.549;38596.221;3.13162;8.26119;-4.15274;3
MAGN;10.551;38596.221;8.30000;-27.90000;34.20000;3
GYRO;10.552;38596.221;0.06605;-0.21305;0.10227;3
AHRS;10.552;38596.221;61.381638;-147.961823;-70.140785;0.35963899;0.75740999;0.53786999;3
AHRS;10.557;38596.229;60.750061;-147.915375;-71.138153;0.36863199;0.75571501;0.53397399;3
AHRS;10.571;38596.239;60.750061;-147.915375;-71.138153;0.36863199;0.75571501;0.53397399;3
GYRO;10.573;38596.242;0.06818;-0.19388;0.07031;3
PRES;10.574;38596.242;955.5305;3
AHRS;10.575;38596.242;60.750061;-147.915375;-71.138153;0.36863199;0.75571501;0.53397399;3
MAGN;10.578;38596.242;7.70000;-27.50000;33.90000;3
ACCE;10.579;38596.242;3.14478;8.36055;-4.54060;3
LIGH;10.581;38596.243;20509.0;3
AHRS;10.582;38596.249;60.189037;-147.789566;-71.874924;0.37523800;0.75465798;0.53091300;3
AHRS;10.592;38596.259;60.189037;-147.789566;-71.874924;0.37523800;0.75465798;0.53091300;3
GYRO;10.594;38596.264;-0.06818;-0.10759;0.00426;3
AHRS;10.600;38596.264;60.189037;-147.789566;-71.874924;0.37523800;0.75465798;0.53091300;3
ACCE;10.601;38596.264;3.26210;8.65145;-4.72735;3
MAGN;10.602;38596.264;8.00000;-27.80000;32.60000;3
AHRS;10.603;38596.269;59.741276;-147.566132;-72.972427;0.38328901;0.75215602;0.52849799;3
ACCE;10.608;38596.280;3.26569;8.61793;-5.00987;3
MAGN;10.609;38596.280;7.70000;-27.40000;33.50000;3
GYRO;10.610;38596.280;-0.19920;-0.11398;-0.06711;3
AHRS;10.610;38596.280;59.741276;-147.566132;-72.972427;0.38328901;0.75215602;0.52849799;3
AHRS;10.616;38596.288;59.330780;-147.395157;-73.735199;0.38922200;0.75056702;0.52638000;3
ACCE;10.628;38596.300;3.21900;8.34260;-5.78319;3
MAGN;10.629;38596.300;6.90000;-27.90000;34.70000;3
GYRO;10.630;38596.300;-0.34728;-0.18749;-0.15233;3
AHRS;10.630;38596.300;59.330780;-147.395157;-73.735199;0.38922200;0.75056702;0.52638000;3
AHRS;10.636;38596.308;58.775570;-147.507401;-73.982269;0.39367601;0.75075799;0.52297097;3
ACCE;10.648;38596.320;3.70263;8.59638;-7.02100;3
MAGN;10.649;38596.320;8.60000;-28.40000;32.70000;3
GYRO;10.650;38596.320;-0.64235;-0.12570;-0.24608;3
AHRS;10.650;38596.320;58.775570;-147.507401;-73.982269;0.39367601;0.75075799;0.52297097;3
AHRS;10.656;38596.328;57.874084;-147.849411;-74.731834;0.40388301;0.74966198;0.51658499;3
AHRS;10.671;38596.338;57.874084;-147.849411;-74.731834;0.40388301;0.74966198;0.51658499;3
GYRO;10.672;38596.342;-1.08550;-0.16512;-0.44102;3
AHRS;10.672;38596.342;57.874084;-147.849411;-74.731834;0.40388301;0.74966198;0.51658499;3
ACCE;10.673;38596.342;4.28323;8.64307;-7.98466;3
MAGN;10.674;38596.342;8.30000;-28.80000;31.80000;3
AHRS;10.675;38596.348;56.540329;-148.375290;-76.971413;0.42633000;0.74362499;0.50605899;3
ACCE;10.688;38596.361;4.30477;8.21570;-7.52138;3
MAGN;10.689;38596.361;8.70000;-29.90000;30.60000;3
GYRO;10.690;38596.361;-1.57127;-0.37071;-0.71586;3
AHRS;10.691;38596.361;56.540329;-148.375290;-76.971413;0.42633000;0.74362499;0.50605899;3
AHRS;10.696;38596.368;55.190041;-148.859390;-82.393066;0.46873999;0.72427797;0.49244201;3
SOUN;10.697;262.21;0.00800;52.04
AHRS;10.710;38596.378;55.190041;-148.859390;-82.393066;0.46873999;0.72427797;0.49244201;3
GYRO;10.711;38596.382;-1.95370;-0.59761;-0.95341;3
AHRS;10.711;38596.382;55.190041;-148.859390;-82.393066;0.46873999;0.72427797;0.49244201;3
ACCE;10.712;38596.382;3.90135;7.83383;-6.49307;3
MAGN;10.712;38596.382;10.10000;-30.60000;29.30000;3
AHRS;10.715;38596.388;54.231537;-149.196289;-90.699493;0.52540398;0.68918401;0.47698900;3
AHRS;10.735;38596.398;54.231537;-149.196289;-90.699493;0.52540398;0.68918401;0.47698900;3
GYRO;10.738;38596.407;-2.28393;-0.81493;-1.15262;3
AHRS;10.739;38596.407;54.231537;-149.196289;-90.699493;0.52540398;0.68918401;0.47698900;3
ACCE;10.740;38596.407;3.42730;7.87094;-5.79277;3
MAGN;10.741;38596.407;10.40000;-31.00000;29.60000;3
AHRS;10.754;38596.419;53.799015;-149.484756;-95.785385;0.55846602;0.66522300;0.46678001;3
GYRO;10.755;38596.426;-2.71855;-0.54222;-1.26127;3
PRES;10.756;38596.426;955.5037;3
AHRS;10.756;38596.426;53.799015;-149.484756;-95.785385;0.55846602;0.66522300;0.46678001;3
MAGN;10.757;38596.426;11.10000;-31.60000;27.90000;3
ACCE;10.758;38596.426;3.01191;7.49625;-4.71418;3
LIGH;10.758;38596.426;19896.0;3
AHRS;10.769;38596.437;53.906666;-149.414612;-99.030396;0.57633901;0.64915502;0.46267200;3
GYRO;10.770;38596.441;-3.16916;0.02450;-1.53398;3
AHRS;10.770;38596.441;53.906666;-149.414612;-99.030396;0.57633901;0.64915502;0.46267200;3
ACCE;10.771;38596.441;2.77967;7.46153;-3.87262;3
MAGN;10.772;38596.441;12.70000;-32.80000;26.30000;3
AHRS;10.776;38596.448;54.550770;-148.959686;-101.900299;0.58783102;0.63475901;0.46287501;3
ACCE;10.788;38596.460;1.84354;7.65067;-4.19584;3
MAGN;10.789;38596.460;12.60000;-33.60000;23.60000;3
GYRO;10.790;38596.460;-3.66238;0.24075;-1.85249;3
AHRS;10.790;38596.460;54.550770;-148.959686;-101.900299;0.58783102;0.63475901;0.46287501;3
AHRS;10.796;38596.468;55.568871;-148.878387;-105.061905;0.60036802;0.61771703;0.46154401;3
AHRS;10.810;38596.478;55.568871;-148.878387;-105.061905;0.60036802;0.61771703;0.46154401;3
GYRO;10.812;38596.481;-3.96385;-0.33769;-2.08792;3
AHRS;10.813;38596.481;55.568871;-148.878387;-105.061905;0.60036802;0.61771703;0.46154401;3
ACCE;10.814;38596.481;0.98043;6.65588;-2.14880;3
MAGN;10.816;38596.481;13.90000;-33.90000;22.00000;3
AHRS;10.817;38596.489;57.146194;-149.176483;-107.940796;0.60991597;0.60077900;0.45995200;3
ACCE;10.829;38596.501;-0.70749;5.32351;-0.48483;3
MAGN;10.831;38596.501;15.90000;-35.40000;19.90000;3
GYRO;10.832;38596.501;-3.80939;-1.08444;-2.07514;3
AHRS;10.832;38596.501;57.146194;-149.176483;-107.940796;0.60991597;0.60077900;0.45995200;3
AHRS;10.837;38596.509;59.198830;-150.169006;-110.569801;0.61823899;0.58299500;0.45578000;3
ACCE;10.849;38596.521;-2.63003;4.99790;0.12689;3
MAGN;10.851;38596.521;16.60000;-34.60000;17.60000;3
GYRO;10.852;38596.521;-3.85626;-1.38910;-1.66607;3
AHRS;10.853;38596.521;59.198830;-150.169006;-110.569801;0.61823899;0.58299500;0.45578000;3
AHRS;10.858;38596.529;61.801373;-152.396332;-111.365738;0.61916298;0.57097000;0.45023599;3
ACCE;10.870;38596.541;-1.69629;5.06852;1.19471;3
MAGN;10.871;38596.541;19.20000;-35.80000;15.60000;3
GYRO;10.872;38596.541;-4.15240;-1.30388;-1.10574;3
AHRS;10.873;38596.541;61.801373;-152.396332;-111.365738;0.61916298;0.57097000;0.45023599;3
AHRS;10.878;38596.549;65.196037;-154.682816;-111.296852;0.61201203;0.56129301;0.44902599;3
ACCE;10.890;38596.562;-0.57940;5.72932;4.01867;3
MAGN;10.892;38596.562;21.00000;-36.60000;8.10000;3
GYRO;10.893;38596.562;-4.31006;-1.36886;-0.97898;3
AHRS;10.897;38596.562;65.196037;-154.682816;-111.296852;0.61201203;0.56129301;0.44902599;3
AHRS;10.900;38596.572;70.637825;-154.960312;-115.246696;0.60560900;0.53237599;0.45159701;3
ACCE;10.911;38596.582;-0.33998;5.28640;4.71538;3
MAGN;10.914;38596.582;21.60000;-36.40000;3.00000;3
GYRO;10.917;38596.582;-4.14494;-1.29643;-0.96513;3
AHRS;10.919;38596.582;70.637825;-154.960312;-115.246696;0.60560900;0.53237599;0.45159701;3
AHRS;10.922;38596.592;77.804642;-149.725677;-125.010971;0.59066200;0.49227101;0.46012399;3
MAGN;10.932;38596.603;21.80000;-36.10000;-0.70000;3
GYRO;10.936;38596.603;-3.95746;-0.95661;-0.96513;3
PRES;10.938;38596.603;955.4858;3
AHRS;10.940;38596.603;77.804642;-149.725677;-125.010971;0.59066200;0.49227101;0.46012399;3
ACCE;10.942;38596.603;0.47405;5.37977;2.87663;3
LIGH;10.943;38596.604;10195.0;3
AHRS;10.945;38596.612;82.738289;-134.020279;-143.784317;0.57641500;0.46006501;0.46768600;3
AHRS;10.953;38596.622;82.738289;-134.020279;-143.784317;0.57641500;0.46006501;0.46768600;3
GYRO;10.959;38596.625;-4.26638;-0.60827;-1.06207;3
AHRS;10.962;38596.625;82.738289;-134.020279;-143.784317;0.57641500;0.46006501;0.46768600;3
ACCE;10.963;38596.625;0.39385;4.43765;2.33674;3
MAGN;10.968;38596.625;22.70000;-34.70000;-2.30000;3
AHRS;10.969;38596.634;85.283913;-96.649063;178.041077;0.55705601;0.44096199;0.48037899;3
ACCE;10.974;38596.645;-1.24020;3.31238;6.49307;3
MAGN;10.976;38596.645;23.70000;-34.40000;-4.10000;3
GYRO;10.977;38596.645;-4.79582;-0.53583;-1.09935;3
AHRS;10.979;38596.645;85.283913;-96.649063;178.041077;0.55705601;0.44096199;0.48037899;3
AHRS;10.983;38596.655;81.485298;-21.879404;103.841995;0.50839400;0.41574100;0.50916201;3
ACCE;10.994;38596.666;-1.02232;3.22738;9.19972;3
MAGN;10.995;38596.666;23.90000;-32.80000;-10.80000;3
GYRO;10.996;38596.666;-4.52418;-0.52518;-0.78617;3
AHRS;10.997;38596.666;81.485298;-21.879404;103.841995;0.50839400;0.41574100;0.50916201;3
GNSS;11.007;1490631300.999;40.313312;-3.483170;595.194;0.000;16.0;0.2;15;15
ACCE;11.014;38596.681;1.05943;3.19387;8.32823;3
MAGN;11.015;38596.681;25.60000;-31.20000;-15.00000;3
GYRO;11.016;38596.681;-3.88502;-0.46446;-0.71586;3
AHRS;11.017;38596.681;69.191284;-3.302865;89.056198;0.42124301;0.38108599;0.56535703;3
AHRS;11.017;38596.686;59.947899;-2.843814;94.148796;0.35589099;0.35108000;0.62566501;3
GNSS;11.019;1490631300.999;40.313312;-3.483170;595.194;0.000;16.0;0.2;15;15
AHRS;11.028;38596.696;59.947899;-2.843814;94.148796;0.35589099;0.35108000;0.62566501;3
ACCE;11.029;38596.700;1.61848;4.15394;4.02226;3
AHRS;11.030;38596.700;59.947899;-2.843814;94.148796;0.35589099;0.35108000;0.62566501;3
MAGN;11.031;38596.700;26.50000;-29.50000;-18.90000;3
GYRO;11.032;38596.700;-3.43867;-0.20133;-0.98750;3
AHRS;11.035;38596.708;56.134953;-3.779910;96.552711;0.33469301;0.33161399;0.64790100;3
AHRS;11.050;38596.718;56.134953;-3.779910;96.552711;0.33469301;0.33161399;0.64790100;3
GYRO;11.051;38596.723;-4.02883;-0.26206;-1.50096;3
AHRS;11.051;38596.723;56.134953;-3.779910;96.552711;0.33469301;0.33161399;0.64790100;3
ACCE;11.052;38596.723;0.65362;2.36188;2.65038;3
MAGN;11.052;38596.723;27.00000;-26.70000;-18.20000;3
AHRS;11.055;38596.727;53.203976;-4.130662;96.822479;0.32114199;0.31330901;0.65760499;3
AHRS;11.069;38596.737;53.203976;-4.130662;96.822479;0.32114199;0.31330901;0.65760499;3
GYRO;11.070;38596.741;-4.90980;-0.70414;-1.84184;3
AHRS;11.070;38596.741;53.203976;-4.130662;96.822479;0.32114199;0.31330901;0.65760499;3
ACCE;11.071;38596.741;-1.62566;0.30885;8.72088;3
MAGN;11.072;38596.741;26.90000;-24.00000;-22.00000;3
AHRS;11.074;38596.746;46.103775;-2.319944;94.574364;0.27924001;0.27501300;0.67057699;3
AHRS;11.088;38596.756;46.103775;-2.319944;94.574364;0.27924001;0.27501300;0.67057699;3
GYRO;11.089;38596.760;-4.64562;-0.70521;-1.53185;3
AHRS;11.089;38596.760;46.103775;-2.319944;94.574364;0.27924001;0.27501300;0.67057699;3
ACCE;11.090;38596.760;-2.04345;-1.28808;10.93791;3
MAGN;11.090;38596.760;26.80000;-21.50000;-23.00000;3
AHRS;11.095;38596.767;34.391739;0.956985;93.022156;0.19766800;0.21997200;0.69475198;3
AHRS;11.110;38596.777;34.391739;0.956985;93.022156;0.19766800;0.21997200;0.69475198;3
GYRO;11.111;38596.782;-3.91591;-0.44422;-1.07059;3
PRES;11.112;38596.782;955.4612;3
AHRS;11.113;38596.782;34.391739;0.956985;93.022156;0.19766800;0.21997200;0.69475198;3
MAGN;11.116;38596.782;28.80000;-18.40000;-25.30000;3
ACCE;11.117;38596.782;-1.39941;-1.48441;8.81186;3
LIGH;11.118;38596.782;5534.0;3
AHRS;11.120;38596.788;26.099327;2.664523;94.832054;0.13607100;0.18153200;0.72062999;3
ACCE;11.130;38596.801;-0.24780;-1.13246;6.17465;3
MAGN;11.132;38596.801;29.00000;-16.70000;-26.30000;3
GYRO;11.133;38596.801;-3.55372;-0.32278;-0.89695;3
AHRS;11.140;38596.801;26.099327;2.664523;94.832054;0.13607100;0.18153200;0.72062999;3
AHRS;11.141;38596.808;20.537199;3.120781;98.529434;0.09598200;0.15251100;0.74848700;3
SOUN;11.142;304.75;0.00930;53.35
AHRS;11.150;38596.818;20.537199;3.120781;98.529434;0.09598200;0.15251100;0.74848700;3
GYRO;11.151;38596.823;-3.84667;-0.57418;-1.01839;3
AHRS;11.152;38596.823;20.537199;3.120781;98.529434;0.09598200;0.15251100;0.74848700;3
ACCE;11.153;38596.823;0.94092;-1.41378;7.45794;3
MAGN;11.154;38596.823;27.30000;-11.60000;-29.50000;3
AHRS;11.155;38596.828;15.313798;2.389459;99.422676;0.07037700;0.11497600;0.75762701;3
MAGN;11.168;38596.840;28.80000;-9.60000;-29.60000;3
GYRO;11.169;38596.840;-3.97663;-0.77125;-1.30601;3
AHRS;11.170;38596.840;15.313798;2.389459;99.422676;0.07037700;0.11497600;0.75762701;3
ACCE;11.171;38596.840;0.75776;-2.63841;10.86130;3
AHRS;11.175;38596.847;9.479989;1.274679;99.357765;0.04501500;0.07017200;0.76037002;3
AHRS;11.193;38596.857;9.479989;1.274679;99.357765;0.04501500;0.07017200;0.76037002;3
GYRO;11.195;38596.862;-3.55372;-0.68070;-1.35182;3
AHRS;11.198;38596.862;9.479989;1.274679;99.357765;0.04501500;0.07017200;0.76037002;3
ACCE;11.199;38596.862;-0.92895;-4.23055;10.19571;3
MAGN;11.200;38596.862;28.90000;-6.70000;-30.60000;3
AHRS;11.200;38596.870;3.517880;1.126992;98.933105;0.01247600;0.02971600;0.75982797;3
ACCE;11.228;38596.881;-1.17795;-4.57532;8.21570;3
MAGN;11.228;38596.881;29.50000;-4.40000;-31.30000;3
AHRS;11.229;38596.881;3.517880;1.126992;98.933105;0.01247600;0.02971600;0.75982797;3
GYRO;11.229;38596.881;-3.45146;-0.77125;-1.11533;3
AHRS;11.230;38596.887;-1.977022;1.473891;98.734711;-0.02099300;-0.00471700;0.75858003;3
AHRS;11.230;38596.897;-1.977022;1.473891;98.734711;-0.02099300;-0.00471700;0.75858003;3
ACCE;11.231;38596.900;-0.99718;-5.42287;7.67581;3
MAGN;11.232;38596.900;29.70000;-2.20000;-30.40000;3
GYRO;11.232;38596.900;-3.48448;-1.01520;-0.90547;3
AHRS;11.232;38596.900;-1.977022;1.473891;98.734711;-0.02099300;-0.00471700;0.75858003;3
AHRS;11.234;38596.907;-7.377405;1.892039;99.124367;-0.05426400;-0.03827300;0.75874102;3
AHRS;11.249;38596.917;-7.377405;1.892039;99.124367;-0.05426400;-0.03827300;0.75874102;3
GYRO;11.250;38596.922;-3.66984;-0.87778;-0.64342;3
AHRS;11.250;38596.922;-7.377405;1.892039;99.124367;-0.05426400;-0.03827300;0.75874102;3
ACCE;11.251;38596.922;-0.16161;-5.77003;8.69813;3
MAGN;11.251;38596.922;27.80000;0.30000;-32.00000;3
AHRS;11.255;38596.927;-12.129798;1.938330;100.250641;-0.08063500;-0.07029000;0.76189798;3
AHRS;11.268;38596.937;-12.129798;1.938330;100.250641;-0.08063500;-0.07029000;0.76189798;3
GYRO;11.268;38596.940;-3.82217;-0.32171;-0.47085;3
AHRS;11.269;38596.940;-12.129798;1.938330;100.250641;-0.08063500;-0.07029000;0.76189798;3
ACCE;11.269;38596.940;0.04788;-6.35062;8.65145;3
MAGN;11.269;38596.940;27.50000;6.10000;-33.00000;3
AHRS;11.274;38596.946;-16.468477;1.929545;100.398262;-0.10446800;-0.09935000;0.75870198;3
AHRS;11.292;38596.956;-16.468477;1.929545;100.398262;-0.10446800;-0.09935000;0.75870198;3
MAGN;11.293;38596.964;27.20000;7.70000;-33.00000;3
GYRO;11.294;38596.964;-3.89035;-0.18003;-0.42824;3
PRES;11.295;38596.964;955.4575;3
AHRS;11.297;38596.964;-16.468477;1.929545;100.398262;-0.10446800;-0.09935000;0.75870198;3
ACCE;11.298;38596.964;0.55426;-6.88692;8.60835;3
LIGH;11.300;38596.964;26384.0;3
AHRS;11.301;38596.968;-20.466421;1.614622;100.322975;-0.12444600;-0.12751700;0.75396001;3
ACCE;11.308;38596.981;0.74939;-7.80510;8.28274;3
MAGN;11.309;38596.981;27.10000;10.00000;-32.50000;3
GYRO;11.310;38596.981;-3.66344;-0.69881;-0.54542;3
AHRS;11.311;38596.981;-20.466421;1.614622;100.322975;-0.12444600;-0.12751700;0.75396001;3
AHRS;11.315;38596.987;-24.307306;0.822424;99.982330;-0.14072400;-0.15674300;0.74778700;3
AHRS;11.329;38596.997;-24.307306;0.822424;99.982330;-0.14072400;-0.15674300;0.74778700;3
GYRO;11.330;38597.001;-3.42376;-1.37632;-0.60827;3
AHRS;11.330;38597.001;-24.307306;0.822424;99.982330;-0.14072400;-0.15674300;0.74778700;3
ACCE;11.331;38597.001;1.21027;-8.31985;8.51618;3
MAGN;11.331;38597.001;26.70000;12.60000;-33.40000;3
AHRS;11.335;38597.008;-27.811747;-0.454802;99.468391;-0.15239100;-0.18587200;0.74130100;3
ACCE;11.348;38597.020;0.93972;-8.82144;9.76236;3
MAGN;11.349;38597.020;25.70000;14.50000;-31.30000;3
GYRO;11.349;38597.020;-3.25758;-1.49350;-0.54542;3
AHRS;11.350;38597.020;-27.811747;-0.454802;99.468391;-0.15239100;-0.18587200;0.74130100;3
AHRS;11.355;38597.028;-30.733929;-1.631863;98.836052;-0.16194600;-0.21017399;0.73470402;3
ACCE;11.368;38597.040;0.67995;-8.91002;11.26352;3
MAGN;11.369;38597.040;24.70000;16.70000;-32.20000;3
GYRO;11.370;38597.040;-2.98381;-1.14196;-0.37391;3
AHRS;11.371;38597.040;-30.733929;-1.631863;98.836052;-0.16194600;-0.21017399;0.73470402;3
AHRS;11.376;38597.047;-32.904564;-2.406197;98.262100;-0.17004900;-0.22730000;0.72897702;3
AHRS;11.389;38597.057;-32.904564;-2.406197;98.262100;-0.17004900;-0.22730000;0.72897702;3
GYRO;11.391;38597.061;-2.41922;-0.71905;-0.18749;3
AHRS;11.392;38597.061;-32.904564;-2.406197;98.262100;-0.17004900;-0.22730000;0.72897702;3
ACCE;11.393;38597.061;0.95529;-8.64187;11.61068;3
MAGN;11.395;38597.061;24.00000;19.50000;-29.20000;3
AHRS;11.397;38597.069;-34.386635;-2.892169;96.262062;-0.17927399;-0.23614401;0.71614802;3
ACCE;11.409;38597.081;2.17274;-8.69694;8.61434;3
MAGN;11.411;38597.081;23.10000;21.20000;-29.20000;3
GYRO;11.412;38597.081;-1.94730;-0.30040;-0.10653;3
AHRS;11.412;38597.081;-34.386635;-2.892169;96.262062;-0.17927399;-0.23614401;0.71614802;3
AHRS;11.417;38597.088;-35.735786;-3.465555;92.560715;-0.19115800;-0.24154000;0.69396800;3
AHRS;11.430;38597.098;-35.735786;-3.465555;92.560715;-0.19115800;-0.24154000;0.69396800;3
GYRO;11.432;38597.102;-1.86847;-0.08203;-0.19175;3
AHRS;11.433;38597.102;-35.735786;-3.465555;92.560715;-0.19115800;-0.24154000;0.69396800;3
ACCE;11.434;38597.102;2.56778;-9.09078;6.51941;3
MAGN;11.436;38597.102;22.80000;22.60000;-27.10000;3
AHRS;11.437;38597.109;-37.484333;-4.484314;87.512199;-0.20627899;-0.24880500;0.66349602;3
ACCE;11.450;38597.121;2.64799;-9.18416;5.59764;3
MAGN;11.451;38597.121;22.70000;23.00000;-28.00000;3
GYRO;11.452;38597.121;-1.87593;-0.24501;-0.31958;3
AHRS;11.453;38597.121;-37.484333;-4.484314;87.512199;-0.20627899;-0.24880500;0.66349602;3
AHRS;11.458;38597.130;-39.640938;-6.068862;84.933746;-0.21615000;-0.26534599;0.64751703;3
AHRS;11.471;38597.140;-39.640938;-6.068862;84.933746;-0.21615000;-0.26534599;0.64751703;3
GYRO;11.473;38597.143;-1.86421;-0.40693;-0.42717;3
PRES;11.476;38597.143;955.4534;3
AHRS;11.478;38597.143;-39.640938;-6.068862;84.933746;-0.21615000;-0.26534599;0.64751703;3
MAGN;11.480;38597.143;22.40000;24.40000;-29.00000;3
ACCE;11.481;38597.143;1.85910;-9.19852;6.36738;3
LIGH;11.482;38597.143;120242.0;3
AHRS;11.484;38597.149;-41.676018;-7.543398;83.701126;-0.22338501;-0.28261799;0.63962901;3
ACCE;11.490;38597.161;1.16238;-9.04889;6.67623;3
MAGN;11.491;38597.161;22.00000;25.90000;-25.30000;3
GYRO;11.492;38597.161;-1.81095;-0.32171;-0.35580;3
AHRS;11.495;38597.161;-41.676018;-7.543398;83.701126;-0.22338501;-0.28261799;0.63962901;3
AHRS;11.498;38597.170;-43.435425;-8.507286;82.713135;-0.23145700;-0.29554701;0.63275301;3
MAGN;11.510;38597.181;20.50000;27.70000;-25.90000;3
GYRO;11.513;38597.181;-1.65862;-0.39628;-0.31745;3
AHRS;11.514;38597.181;-43.435425;-8.507286;82.713135;-0.23145700;-0.29554701;0.63275301;3
ACCE;11.517;38597.181;1.97522;-8.55209;6.09803;3
AHRS;11.518;38597.190;-44.954720;-9.520510;81.719398;-0.23798899;-0.30724999;0.62642002;3
ACCE;11.531;38597.202;2.63003;-8.53413;6.02621;3
MAGN;11.534;38597.202;21.10000;28.00000;-25.30000;3
GYRO;11.538;38597.202;-1.49989;-0.39628;-0.34408;3
AHRS;11.540;38597.202;-44.954720;-9.520510;81.719398;-0.23798899;-0.30724999;0.62642002;3
AHRS;11.542;38597.209;-46.256046;-10.756011;80.613060;-0.24246199;-0.31869799;0.62034303;3
AHRS;11.554;38597.219;-46.256046;-10.756011;80.613060;-0.24246199;-0.31869799;0.62034303;3
GYRO;11.557;38597.225;-1.32625;-0.16938;-0.34195;3
AHRS;11.558;38597.225;-46.256046;-10.756011;80.613060;-0.24246199;-0.31869799;0.62034303;3
ACCE;11.560;38597.225;2.10211;-9.11951;5.35942;3
MAGN;11.562;38597.225;20.40000;29.40000;-25.30000;3
AHRS;11.562;38597.231;-47.584156;-11.888511;79.529335;-0.24782000;-0.32949400;0.61424398;3
ACCE;11.569;38597.241;2.86945;-8.96748;3.84389;3
MAGN;11.570;38597.241;21.00000;29.70000;-22.30000;3
GYRO;11.571;38597.241;-1.31241;-0.20133;-0.38136;3
AHRS;11.572;38597.241;-47.584156;-11.888511;79.529335;-0.24782000;-0.32949400;0.61424398;3
AHRS;11.576;38597.249;-49.214756;-13.553763;77.834923;-0.25431800;-0.34322900;0.60538900;3
WIFI;11.579;38597.226;eduroam;00:0b:86:27:36:c0;-69
WIFI;11.579;38597.226;test-CAR;00:0b:86:27:32:e2;-72
WIFI;11.579;38597.226;portal-csic;00:0b:86:27:36:c1;-70
WIFI;11.579;38597.226;eduroam;00:0b:86:27:32:e0;-72
WIFI;11.579;38597.226;test-CAR;00:0b:86:27:36:c2;-70
WIFI;11.579;38597.226;portal-csic;00:0b:86:27:32:e1;-72
WIFI;11.579;38597.226;test-CAR;00:0b:86:27:35:92;-85
WIFI;11.579;38597.226;eduroam;00:0b:86:27:35:90;-89
WIFI;11.579;38597.226;portal-csic;00:0b:86:27:35:91;-86
ACCE;11.603;38597.261;2.43610;-9.72644;4.35266;3
MAGN;11.604;38597.261;19.80000;30.30000;-22.90000;3
GYRO;11.605;38597.261;-1.30282;-0.36752;-0.54648;3
AHRS;11.605;38597.261;-49.214756;-13.553763;77.834923;-0.25431800;-0.34322900;0.60538900;3
AHRS;11.606;38597.268;-50.915741;-15.370931;76.135796;-0.26091701;-0.35772499;0.59698099;3
AHRS;11.610;38597.278;-50.915741;-15.370931;76.135796;-0.26091701;-0.35772499;0.59698099;3
GYRO;11.611;38597.282;-1.23038;-0.24821;-0.49641;3
AHRS;11.611;38597.282;-50.915741;-15.370931;76.135796;-0.26091701;-0.35772499;0.59698099;3
ACCE;11.612;38597.282;0.99479;-10.87327;5.38336;3
MAGN;11.613;38597.282;19.80000;30.50000;-21.70000;3
AHRS;11.615;38597.287;-52.555202;-16.298605;75.172264;-0.26975799;-0.36803499;0.59112900;3
ACCE;11.628;38597.300;0.96965;-10.98101;6.00945;3
MAGN;11.629;38597.300;19.20000;31.70000;-21.40000;3
GYRO;11.629;38597.300;-1.08657;-0.12464;-0.29082;3
AHRS;11.629;38597.300;-52.555202;-16.298605;75.172264;-0.26975799;-0.36803499;0.59112900;3
AHRS;11.635;38597.307;-53.959869;-16.498081;74.860046;-0.27882400;-0.37442401;0.58772898;3
AHRS;11.649;38597.317;-53.959869;-16.498081;74.860046;-0.27882400;-0.37442401;0.58772898;3
GYRO;11.650;38597.321;-0.77764;-0.38882;-0.25886;3
PRES;11.650;38597.321;955.4482;3
AHRS;11.651;38597.321;-53.959869;-16.498081;74.860046;-0.27882400;-0.37442401;0.58772898;3
MAGN;11.652;38597.321;19.20000;31.30000;-20.80000;3
ACCE;11.652;38597.321;2.18710;-10.37767;5.94121;3
LIGH;11.652;38597.321;133945.0;3
AHRS;11.655;38597.327;-54.918716;-16.915155;74.622055;-0.28365999;-0.38026500;0.58594501;3
AHRS;11.670;38597.337;-54.918716;-16.915155;74.622055;-0.28365999;-0.38026500;0.58594501;3
GYRO;11.671;38597.341;-0.40374;-0.63064;-0.40267;3
AHRS;11.671;38597.341;-54.918716;-16.915155;74.622055;-0.28365999;-0.38026500;0.58594501;3
ACCE;11.672;38597.341;2.46962;-10.28190;5.24091;3
MAGN;11.673;38597.341;18.30000;32.10000;-20.50000;3
AHRS;11.676;38597.348;-55.636379;-17.689749;74.190430;-0.28578201;-0.38659099;0.58432901;3
ACCE;11.689;38597.361;1.42335;-10.47104;4.31675;3
MAGN;11.690;38597.361;17.40000;33.30000;-21.10000;3
GYRO;11.690;38597.361;-0.43889;-0.51026;-0.35793;3
AHRS;11.691;38597.361;-55.636379;-17.689749;74.190430;-0.28578201;-0.38659099;0.58432901;3
SOUN;11.692;230.86;0.00705;50.94
AHRS;11.696;38597.368;-56.628719;-18.216703;73.991203;-0.29018301;-0.39312601;0.58304799;3
ACCE;11.709;38597.381;1.45807;-10.25077;5.82509;3
MAGN;11.709;38597.381;18.90000;32.70000;-19.30000;3
GYRO;11.710;38597.381;-0.61359;-0.24714;-0.08735;3
AHRS;11.711;38597.381;-56.628719;-18.216703;73.991203;-0.29018301;-0.39312601;0.58304799;3
AHRS;11.716;38597.388;-57.444439;-18.244598;74.043694;-0.29511601;-0.39670500;0.58218700;3
AHRS;11.730;38597.398;-57.444439;-18.244598;74.043694;-0.29511601;-0.39670500;0.58218700;3
ACCE;11.731;38597.402;2.28407;-9.45710;7.07247;3
AHRS;11.732;38597.402;-57.444439;-18.244598;74.043694;-0.29511601;-0.39670500;0.58218700;3
MAGN;11.734;38597.402;18.30000;32.90000;-20.60000;3
GYRO;11.736;38597.402;-0.45167;0.05220;0.12144;3
AHRS;11.737;38597.408;-57.712521;-18.038477;74.376686;-0.29673201;-0.39748600;0.58311403;3
MAGN;11.748;38597.420;19.20000;32.70000;-19.40000;3
GYRO;11.749;38597.420;-0.16085;0.16405;0.14807;3
AHRS;11.750;38597.420;-57.712521;-18.038477;74.376686;-0.29673201;-0.39748600;0.58311403;3
ACCE;11.753;38597.420;3.01669;-9.42597;5.84784;3
AHRS;11.756;38597.428;-57.722202;-18.109499;74.365349;-0.29647201;-0.39789400;0.58321899;3
ACCE;11.769;38597.441;3.53384;-9.19613;5.20499;3
MAGN;11.770;38597.441;19.20000;32.90000;-20.00000;3
GYRO;11.771;38597.441;-0.00639;0.14488;0.03835;3
AHRS;11.772;38597.441;-57.722202;-18.109499;74.365349;-0.29647201;-0.39789400;0.58321899;3
AHRS;11.782;38597.448;-57.608658;-18.863501;73.786461;-0.29392400;-0.40018201;0.58208299;3
AHRS;11.788;38597.458;-57.608658;-18.863501;73.786461;-0.29392400;-0.40018201;0.58208299;3
GYRO;11.789;38597.461;0.17257;0.07670;-0.12037;3
AHRS;11.791;38597.461;-57.608658;-18.863501;73.786461;-0.29392400;-0.40018201;0.58208299;3
ACCE;11.792;38597.461;2.91733;-9.19493;5.17387;3
MAGN;11.792;38597.461;18.60000;33.10000;-19.10000;3
AHRS;11.794;38597.466;-57.436314;-19.838425;72.872345;-0.29106900;-0.40265599;0.57967502;3
AHRS;11.808;38597.476;-57.436314;-19.838425;72.872345;-0.29106900;-0.40265599;0.57967502;3
GYRO;11.809;38597.480;0.28016;0.18323;-0.11079;3
AHRS;11.809;38597.480;-57.436314;-19.838425;72.872345;-0.29106900;-0.40265599;0.57967502;3
ACCE;11.810;38597.480;2.06500;-9.53611;5.26126;3
MAGN;11.810;38597.480;18.30000;33.20000;-19.50000;3
AHRS;11.815;38597.487;-57.340370;-20.389336;72.249496;-0.28985399;-0.40381601;0.57768798;3
AHRS;11.829;38597.497;-57.340370;-20.389336;72.249496;-0.28985399;-0.40381601;0.57768798;3
GYRO;11.830;38597.501;0.35793;0.41119;0.07776;3
PRES;11.830;38597.501;955.4614;3
AHRS;11.831;38597.501;-57.340370;-20.389336;72.249496;-0.28985399;-0.40381601;0.57768798;3
MAGN;11.831;38597.501;20.60000;32.30000;-20.70000;3
ACCE;11.831;38597.501;1.39462;-9.98861;5.89692;3
LIGH;11.832;38597.501;129260.0;3
AHRS;11.835;38597.507;-57.305935;-20.203335;72.460716;-0.28982401;-0.40316701;0.57845700;3
AHRS;11.849;38597.517;-57.305935;-20.203335;72.460716;-0.28982401;-0.40316701;0.57845700;3
GYRO;11.850;38597.521;0.58163;0.55287;0.29934;3
AHRS;11.850;38597.521;-57.305935;-20.203335;72.460716;-0.28982401;-0.40316701;0.57845700;3
ACCE;11.851;38597.521;1.72143;-10.14184;6.70975;3
MAGN;11.852;38597.521;22.70000;31.40000;-16.70000;3
AHRS;11.856;38597.528;-57.138466;-19.538481;72.706871;-0.29122800;-0.39938000;0.57839298;3
AHRS;11.872;38597.538;-57.138466;-19.538481;72.706871;-0.29122800;-0.39938000;0.57839298;3
GYRO;11.873;38597.544;0.86819;0.79469;0.43463;3
AHRS;11.874;38597.544;-57.138466;-19.538481;72.706871;-0.29122800;-0.39938000;0.57839298;3
ACCE;11.875;38597.544;2.47441;-10.71046;7.65785;3
MAGN;11.876;38597.544;19.00000;32.20000;-19.90000;3
AHRS;11.877;38597.547;-56.734516;-18.682863;73.196121;-0.29123399;-0.39417699;0.57956499;3
AHRS;11.889;38597.557;-56.734516;-18.682863;73.196121;-0.29123399;-0.39417699;0.57956499;3
GYRO;11.890;38597.561;1.17286;1.08124;0.44848;3
AHRS;11.891;38597.561;-56.734516;-18.682863;73.196121;-0.29123399;-0.39417699;0.57956499;3
ACCE;11.891;38597.561;3.81037;-10.81820;8.28873;3
MAGN;11.892;38597.561;20.90000;31.60000;-21.00000;3
AHRS;11.896;38597.568;-55.996479;-18.195694;73.524445;-0.28779399;-0.38927600;0.58126801;3
ACCE;11.908;38597.580;2.82157;-10.81461;9.17099;3
MAGN;11.909;38597.580;20.70000;30.20000;-19.70000;3
GYRO;11.910;38597.580;1.67566;0.99070;0.26099;3
AHRS;11.910;38597.580;-55.996479;-18.195694;73.524445;-0.28779399;-0.38927600;0.58126801;3
AHRS;11.916;38597.588;-54.889465;-17.726883;73.860603;-0.28186399;-0.38292301;0.58362103;3
AHRS;11.930;38597.598;-54.889465;-17.726883;73.860603;-0.28186399;-0.38292301;0.58362103;3
GYRO;11.931;38597.602;2.19871;0.80427;0.18323;3
AHRS;11.932;38597.602;-54.889465;-17.726883;73.860603;-0.28186399;-0.38292301;0.58362103;3
ACCE;11.935;38597.602;1.75136;-10.56561;8.87531;3
MAGN;11.938;38597.602;21.10000;30.50000;-22.30000;3
AHRS;11.940;38597.612;-53.644814;-16.972980;74.738815;-0.27474600;-0.37554100;0.58864099;3
ACCE;11.950;38597.622;0.93613;-10.84693;9.99819;3
MAGN;11.951;38597.622;21.30000;29.70000;-22.50000;3
GYRO;11.952;38597.622;2.58007;0.87884;0.31638;3
AHRS;11.953;38597.622;-53.644814;-16.972980;74.738815;-0.27474600;-0.37554100;0.58864099;3
AHRS;11.961;38597.633;-52.301098;-15.678462;76.152145;-0.26819301;-0.36564100;0.59572798;3
ACCE;11.971;38597.643;1.56820;-11.40957;10.59434;3
MAGN;11.972;38597.643;21.90000;28.30000;-24.40000;3
GYRO;11.973;38597.643;2.94013;1.36034;0.60827;3
AHRS;11.975;38597.643;-52.301098;-15.678462;76.152145;-0.26819301;-0.36564100;0.59572798;3
AHRS;11.981;38597.653;-50.900761;-13.986461;78.439209;-0.26093400;-0.35486600;0.60722202;3
ACCE;11.990;38597.662;3.34709;-11.49935;10.10114;3
MAGN;11.992;38597.662;22.60000;27.60000;-24.20000;3
GYRO;11.993;38597.662;3.30445;1.74490;0.77658;3
AHRS;11.994;38597.662;-50.900761;-13.986461;78.439209;-0.26093400;-0.35486600;0.60722202;3
AHRS;11.996;38597.668;-49.566483;-12.755061;80.206039;-0.25368300;-0.34549299;0.61683297;3
GNSS;12.009;1490631301.999;40.313312;-3.483171;595.331;0.000;16.0;0.2;15;15
AHRS;12.016;38597.678;-49.566483;-12.755061;80.206039;-0.25368300;-0.34549299;0.61683297;3
MAGN;12.017;38597.681;23.50000;25.50000;-24.90000;3
GYRO;12.018;38597.681;3.65492;1.64264;0.62211;3
PRES;12.019;38597.681;955.4851;3
AHRS;12.020;38597.681;-49.566483;-12.755061;80.206039;-0.25368300;-0.34549299;0.61683297;3
ACCE;12.023;38597.681;2.37146;-10.70926;9.77553;3
LIGH;12.024;38597.681;129461.0;3
AHRS;12.025;38597.687;-48.322926;-12.026037;81.973503;-0.24458399;-0.33913100;0.62750000;3
GNSS;12.026;1490631301.999;40.313312;-3.483171;595.331;0.000;16.0;0.2;15;15
AHRS;12.030;38597.697;-48.322926;-12.026037;81.973503;-0.24458399;-0.33913100;0.62750000;3
ACCE;12.031;38597.702;0.33639;-10.48900;9.32901;3
AHRS;12.031;38597.702;-48.322926;-12.026037;81.973503;-0.24458399;-0.33913100;0.62750000;3
MAGN;12.032;38597.702;24.50000;23.50000;-26.10000;3
GYRO;12.033;38597.702;4.01924;1.16114;0.47830;3
AHRS;12.035;38597.707;-47.278362;-11.198423;84.841087;-0.23429900;-0.33517799;0.64389598;3
AHRS;12.048;38597.717;-47.278362;-11.198423;84.841087;-0.23429900;-0.33517799;0.64389598;3
ACCE;12.049;38597.720;-0.27174;-9.84496;7.68180;3
AHRS;12.050;38597.720;-47.278362;-11.198423;84.841087;-0.23429900;-0.33517799;0.64389598;3
MAGN;12.050;38597.720;25.30000;21.40000;-26.20000;3
GYRO;12.051;38597.720;4.33669;0.70947;0.58909;3
AHRS;12.056;38597.727;-46.776730;-10.190393;88.538765;-0.22622800;-0.33436701;0.66339201;3
AHRS;12.068;38597.737;-46.776730;-10.190393;88.538765;-0.22622800;-0.33436701;0.66339201;3
GYRO;12.069;38597.740;4.22910;0.52731;0.75101;3
AHRS;12.069;38597.740;-46.776730;-10.190393;88.538765;-0.22622800;-0.33436701;0.66339201;3
ACCE;12.069;38597.740;0.85712;-8.40245;6.86058;3
MAGN;12.070;38597.740;25.80000;18.80000;-28.10000;3
AHRS;12.074;38597.747;-46.591228;-9.427414;93.715210;-0.21444400;-0.33919799;0.69012898;3
AHRS;12.089;38597.757;-46.591228;-9.427414;93.715210;-0.21444400;-0.33919799;0.69012898;3
GYRO;12.089;38597.761;3.88395;0.66366;0.70307;3
AHRS;12.090;38597.761;-46.591228;-9.427414;93.715210;-0.21444400;-0.33919799;0.69012898;3
ACCE;12.090;38597.761;1.45208;-7.48188;7.82665;3
MAGN;12.091;38597.761;27.00000;16.10000;-28.60000;3
AHRS;12.095;38597.767;-46.131203;-8.915347;98.820389;-0.19983600;-0.34314400;0.71637797;3
AHRS;12.108;38597.777;-46.131203;-8.915347;98.820389;-0.19983600;-0.34314400;0.71637797;3
GYRO;12.109;38597.781;3.65386;0.92785;0.56139;3
AHRS;12.109;38597.781;-46.131203;-8.915347;98.820389;-0.19983600;-0.34314400;0.71637797;3
ACCE;12.110;38597.781;1.14323;-6.33865;6.72172;3
MAGN;12.110;38597.781;27.60000;13.30000;-28.60000;3
AHRS;12.115;38597.787;-45.601868;-8.513612;102.784546;-0.18767500;-0.34469301;0.73633403;3
AHRS;12.130;38597.797;-45.601868;-8.513612;102.784546;-0.18767500;-0.34469301;0.73633403;3
GYRO;12.137;38597.801;3.35558;0.58057;0.42824;3
AHRS;12.141;38597.801;-45.601868;-8.513612;102.784546;-0.18767500;-0.34469301;0.73633403;3
ACCE;12.151;38597.801;-0.03112;-5.42167;8.16902;3
MAGN;12.152;38597.801;28.30000;9.40000;-31.60000;3
AHRS;12.153;38597.811;-44.575424;-7.901175;107.951729;-0.17096300;-0.34349599;0.76193601;3
ACCE;12.154;38597.824;-0.43455;-5.55814;9.94432;3
MAGN;12.155;38597.824;28.90000;5.80000;-30.70000;3
GYRO;12.156;38597.824;3.40672;0.39841;0.45061;3
AHRS;12.157;38597.824;-44.575424;-7.901175;107.951729;-0.17096300;-0.34349599;0.76193601;3
AHRS;12.158;38597.828;-43.022240;-7.008097;112.317917;-0.15659100;-0.33565801;0.78376800;3
SOUN;12.159;236.10;0.00721;51.13
ACCE;12.168;38597.840;-0.35554;-5.56293;10.17416;3
MAGN;12.169;38597.840;28.80000;3.70000;-30.90000;3
GYRO;12.170;38597.840;3.62616;0.39521;0.54542;3
AHRS;12.171;38597.840;-43.022240;-7.008097;112.317917;-0.15659100;-0.33565801;0.78376800;3
AHRS;12.176;38597.848;-41.170155;-5.955004;115.384575;-0.14656401;-0.32275599;0.79991800;3
AHRS;12.189;38597.858;-41.170155;-5.955004;115.384575;-0.14656401;-0.32275599;0.79991800;3
MAGN;12.190;38597.861;29.60000;0.80000;-31.60000;3
GYRO;12.191;38597.861;3.86158;0.55926;0.60827;3
PRES;12.191;38597.861;955.4927;3
AHRS;12.192;38597.861;-41.170155;-5.955004;115.384575;-0.14656401;-0.32275599;0.79991800;3
ACCE;12.193;38597.861;0.00239;-4.49511;8.06128;3
LIGH;12.193;38597.862;32660.0;3
AHRS;12.196;38597.868;-39.266441;-4.923921;117.663284;-0.13911800;-0.30817100;0.81263101;3
ACCE;12.208;38597.880;-0.24421;-2.69228;5.45399;3
MAGN;12.209;38597.880;30.10000;-1.30000;-31.10000;3
GYRO;12.209;38597.880;3.59953;0.73077;0.55500;3
AHRS;12.210;38597.880;-39.266441;-4.923921;117.663284;-0.13911800;-0.30817100;0.81263101;3
AHRS;12.215;38597.887;-37.635124;-3.956899;119.240158;-0.13483800;-0.29462701;0.82172501;3
AHRS;12.230;38597.897;-37.635124;-3.956899;119.240158;-0.13483800;-0.29462701;0.82172501;3
GYRO;12.231;38597.902;3.05837;0.70521;0.51239;3
AHRS;12.232;38597.902;-37.635124;-3.956899;119.240158;-0.13483800;-0.29462701;0.82172501;3
ACCE;12.233;38597.902;-0.82121;-1.72023;5.11162;3
MAGN;12.233;38597.902;30.20000;-3.90000;-31.10000;3
AHRS;12.235;38597.908;-36.193153;-2.970862;120.788879;-0.13197900;-0.28215000;0.83013898;3
AHRS;12.249;38597.918;-36.193153;-2.970862;120.788879;-0.13197900;-0.28215000;0.83013898;3
ACCE;12.250;38597.921;-0.83318;-0.94212;6.21654;3
AHRS;12.251;38597.921;-36.193153;-2.970862;120.788879;-0.13197900;-0.28215000;0.83013898;3
MAGN;12.252;38597.921;30.70000;-6.10000;-28.70000;3
GYRO;12.253;38597.921;2.72495;0.28230;0.45700;3
AHRS;12.259;38597.929;-34.499611;-2.127415;122.027603;-0.12816900;-0.26794001;0.83791500;3
AHRS;12.270;38597.939;-34.499611;-2.127415;122.027603;-0.12816900;-0.26794001;0.83791500;3
GYRO;12.271;38597.942;2.76969;-0.02983;0.42611;3
AHRS;12.272;38597.942;-34.499611;-2.127415;122.027603;-0.12816900;-0.26794001;0.83791500;3
ACCE;12.273;38597.942;-0.55905;-1.01993;6.74925;3
MAGN;12.273;38597.942;30.90000;-9.60000;-29.70000;3
AHRS;12.275;38597.947;-32.369171;-1.392367;123.640030;-0.12133400;-0.25118700;0.84807098;3
AHRS;12.288;38597.957;-32.369171;-1.392367;123.640030;-0.12133400;-0.25118700;0.84807098;3
GYRO;12.290;38597.961;2.71429;0.02983;0.37391;3
AHRS;12.290;38597.961;-32.369171;-1.392367;123.640030;-0.12133400;-0.25118700;0.84807098;3
ACCE;12.291;38597.961;0.59256;0.28491;4.59208;3
MAGN;12.291;38597.961;30.40000;-10.60000;-28.50000;3
AHRS;12.296;38597.968;-29.969797;-1.085288;124.882881;-0.11151000;-0.23345000;0.85748500;3
AHRS;12.323;38597.978;-29.969797;-1.085288;124.882881;-0.11151000;-0.23345000;0.85748500;3
MAGN;12.330;38597.981;30.40000;-12.00000;-28.20000;3
ACCE;12.332;38597.981;0.97324;1.95965;2.52708;3
GYRO;12.332;38597.981;2.23386;0.20666;0.13422;3
AHRS;12.338;38597.988;-29.969797;-1.085288;124.882881;-0.11151000;-0.23345000;0.85748500;3
ACCE;12.339;38597.994;0.97324;1.95965;2.52708;3
MAGN;12.339;38597.994;30.40000;-12.00000;-28.20000;3
GYRO;12.340;38597.994;2.23386;0.20666;0.13422;3
AHRS;12.340;38597.994;-29.969797;-1.085288;124.882881;-0.11151000;-0.23345000;0.85748500;3
ACCE;12.341;38598.003;-0.21308;2.18231;3.24414;3
MAGN;12.342;38598.003;30.90000;-13.90000;-26.30000;3
GYRO;12.343;38598.003;1.49776;0.15872;-0.13209;3
AHRS;12.343;38598.003;-27.069784;-1.336734;125.454826;-0.09715400;-0.21320400;0.86534297;3
AHRS;12.345;38598.011;-23.253180;-1.412135;125.687294;-0.08123700;-0.18481199;0.87257499;3
ACCE;12.349;38598.021;-1.09176;1.64242;5.54377;3
MAGN;12.350;38598.021;31.60000;-15.10000;-24.20000;3
GYRO;12.350;38598.021;1.10255;0.01704;-0.20240;3
AHRS;12.351;38598.021;-23.253180;-1.412135;125.687294;-0.08123700;-0.18481199;0.87257499;3
AHRS;12.355;38598.027;-18.567774;-0.588636;125.984016;-0.06874300;-0.14603300;0.87963700;3
AHRS;12.369;38598.037;-18.567774;-0.588636;125.984016;-0.06874300;-0.14603300;0.87963700;3
GYRO;12.370;38598.041;1.10042;0.01491;-0.03089;3
PRES;12.370;38598.041;955.5059;3
AHRS;12.371;38598.041;-18.567774;-0.588636;125.984016;-0.06874300;-0.14603300;0.87963700;3
MAGN;12.371;38598.041;30.30000;-14.50000;-27.30000;3
ACCE;12.371;38598.041;-1.38145;1.25576;5.72214;3
LIGH;12.372;38598.041;5248.0;3
AHRS;12.375;38598.048;-14.221497;0.837723;126.318298;-0.06236300;-0.10717300;0.88496900;3
AHRS;12.390;38598.058;-14.221497;0.837723;126.318298;-0.06236300;-0.10717300;0.88496900;3
GYRO;12.392;38598.061;0.92358;0.12783;0.10546;3
AHRS;12.393;38598.061;-14.221497;0.837723;126.318298;-0.06236300;-0.10717300;0.88496900;3
ACCE;12.397;38598.061;-0.77093;2.53666;4.07733;3
MAGN;12.398;38598.061;30.30000;-14.80000;-26.00000;3
AHRS;12.399;38598.070;-9.264388;2.164946;126.308441;-0.05326400;-0.06353900;0.88846302;3
ACCE;12.410;38598.081;0.07063;3.14957;5.12838;3
MAGN;12.411;38598.081;30.10000;-15.20000;-27.60000;3
GYRO;12.411;38598.081;0.37284;0.06072;0.01172;3
AHRS;12.412;38598.081;-9.264388;2.164946;126.308441;-0.05326400;-0.06353900;0.88846302;3
AHRS;12.416;38598.088;-3.713185;2.536983;125.345711;-0.03452600;-0.01861800;0.88738602;3
ACCE;12.429;38598.101;-0.37110;2.61926;8.20732;3
MAGN;12.429;38598.101;31.30000;-15.70000;-25.70000;3
GYRO;12.430;38598.101;0.18323;0.01917;-0.15233;3
AHRS;12.430;38598.101;-3.713185;2.536983;125.345711;-0.03452600;-0.01861800;0.88738602;3
AHRS;12.436;38598.108;0.421394;2.662241;122.713165;-0.01862500;0.01436200;0.87741798;3
ACCE;12.449;38598.121;-1.08697;2.54504;8.24324;3
MAGN;12.449;38598.121;31.00000;-16.30000;-25.80000;3
GYRO;12.450;38598.121;0.46978;0.02983;-0.16831;3
AHRS;12.450;38598.121;0.421394;2.662241;122.713165;-0.01862500;0.01436200;0.87741798;3
AHRS;12.456;38598.129;3.598859;3.131539;119.493828;-0.00777700;0.04087400;0.86349201;3
AHRS;12.473;38598.139;3.598859;3.131539;119.493828;-0.00777700;0.04087400;0.86349201;3
GYRO;12.479;38598.142;0.61466;-0.08948;-0.08842;3
AHRS;12.481;38598.142;3.598859;3.131539;119.493828;-0.00777700;0.04087400;0.86349201;3
ACCE;12.483;38598.142;-1.28808;3.11605;5.94600;3
MAGN;12.491;38598.142;30.70000;-15.90000;-26.10000;3
AHRS;12.492;38598.151;6.892425;3.904589;116.030220;0.00297900;0.06896900;0.84724700;3
ACCE;12.493;38598.163;0.01915;4.23534;4.02346;3
MAGN;12.494;38598.163;30.50000;-16.40000;-23.60000;3
GYRO;12.495;38598.163;0.24288;-0.12037;-0.05326;3
AHRS;12.497;38598.163;6.892425;3.904589;116.030220;0.00297900;0.06896900;0.84724700;3
AHRS;12.498;38598.169;11.211838;4.146935;113.016434;0.02384000;0.10128300;0.83138299;3
ACCE;12.510;38598.182;-0.41300;3.79720;7.10719;3
MAGN;12.510;38598.182;30.80000;-15.90000;-22.40000;3
GYRO;12.511;38598.182;-0.31532;-0.15340;-0.25566;3
AHRS;12.511;38598.182;11.211838;4.146935;113.016434;0.02384000;0.10128300;0.83138299;3
AHRS;12.516;38598.188;14.118721;4.171933;110.138962;0.04070700;0.12137400;0.81565398;3
AHRS;12.530;38598.198;14.118721;4.171933;110.138962;0.04070700;0.12137400;0.81565398;3
GYRO;12.531;38598.201;-0.36326;0.09374;-0.23436;3
AHRS;12.533;38598.201;14.118721;4.171933;110.138962;0.04070700;0.12137400;0.81565398;3
ACCE;12.535;38598.201;-1.47962;2.95444;9.02494;3
MAGN;12.536;38598.201;31.60000;-15.90000;-25.50000;3
AHRS;12.538;38598.210;15.399436;4.631379;107.326485;0.04706800;0.13156600;0.80084097;3
AHRS;12.550;38598.222;15.399436;4.631379;107.326485;0.04706800;0.13156600;0.80084097;3
ACCE;12.552;38598.222;-1.78129;3.09211;8.50301;3
MAGN;12.553;38598.222;31.30000;-14.80000;-25.20000;3
GYRO;12.555;38598.222;-0.19494;0.22158;-0.07350;3
PRES;12.557;38598.222;955.4983;3
LIGH;12.558;38598.222;5278.0;3
AHRS;12.559;38598.229;16.334349;5.354185;104.668365;0.05011500;0.14058299;0.78675902;3
ACCE;12.569;38598.241;-1.24618;3.72179;6.65468;3
MAGN;12.571;38598.241;31.60000;-15.90000;-25.50000;3
GYRO;12.571;38598.241;-0.15872;0.16085;0.03941;3
AHRS;12.572;38598.241;16.334349;5.354185;104.668365;0.05011500;0.14058299;0.78675902;3
AHRS;12.575;38598.247;17.592859;6.036805;103.135452;0.05416100;0.15197200;0.77806097;3
AHRS;12.588;38598.257;17.592859;6.036805;103.135452;0.05416100;0.15197200;0.77806097;3
GYRO;12.589;38598.260;-0.38989;-0.09907;0.01278;3
AHRS;12.590;38598.260;17.592859;6.036805;103.135452;0.05416100;0.15197200;0.77806097;3
ACCE;12.591;38598.260;-1.01394;4.03303;6.47153;3
MAGN;12.592;38598.260;30.70000;-14.50000;-25.80000;3
AHRS;12.596;38598.268;19.034611;6.500446;101.436470;0.06123600;0.16318101;0.76809502;3
AHRS;12.611;38598.278;19.034611;6.500446;101.436470;0.06123600;0.16318101;0.76809502;3
GYRO;12.612;38598.282;-0.54755;-0.30680;0.00213;3
AHRS;12.613;38598.282;19.034611;6.500446;101.436470;0.06123600;0.16318101;0.76809502;3
ACCE;12.615;38598.282;-1.57060;3.11725;8.94953;3
MAGN;12.618;38598.282;31.00000;-14.90000;-25.00000;3
AHRS;12.619;38598.289;19.559593;6.808581;100.261162;0.06378300;0.16765299;0.76148498;3
ACCE;12.629;38598.301;-2.00036;2.91015;9.92397;3
MAGN;12.631;38598.301;30.20000;-14.70000;-25.00000;3
GYRO;12.632;38598.301;-0.44635;-0.21305;0.16085;3
AHRS;12.633;38598.301;19.559593;6.808581;100.261162;0.06378300;0.16765299;0.76148498;3
AHRS;12.638;38598.309;19.618771;7.193881;99.602448;0.06252900;0.16977599;0.75805902;3
ACCE;12.650;38598.321;-2.79643;2.65397;9.56364;3
MAGN;12.651;38598.321;30.10000;-14.30000;-27.30000;3
GYRO;12.652;38598.321;-0.32384;-0.04581;0.44102;3
AHRS;12.654;38598.321;19.618771;7.193881;99.602448;0.06252900;0.16977599;0.75805902;3
AHRS;12.660;38598.332;19.456524;7.966208;98.917419;0.05754000;0.17260200;0.75483000;3
ACCE;12.673;38598.344;-3.82354;2.45047;8.03015;3
MAGN;12.674;38598.344;31.50000;-15.60000;-27.60000;3
GYRO;12.675;38598.344;-0.29082;0.22797;0.91506;3
AHRS;12.676;38598.344;19.456524;7.966208;98.917419;0.05754000;0.17260200;0.75483000;3
AHRS;12.677;38598.348;19.198000;9.549615;98.617683;0.04611000;0.17950900;0.75407398;3
SOUN;12.689;208.81;0.00637;50.07
AHRS;12.691;38598.358;19.198000;9.549615;98.617683;0.04611000;0.17950900;0.75407398;3
GYRO;12.692;38598.362;-0.51346;0.59016;1.52439;3
AHRS;12.693;38598.362;19.198000;9.549615;98.617683;0.04611000;0.17950900;0.75407398;3
ACCE;12.694;38598.362;-3.72179;2.91374;4.40174;3
MAGN;12.695;38598.362;30.50000;-15.50000;-27.00000;3
AHRS;12.696;38598.368;19.442354;11.953269;98.583450;0.03173300;0.19423699;0.75456101;3
ACCE;12.708;38598.381;-1.75974;3.24295;6.46195;3
MAGN;12.709;38598.381;30.70000;-15.80000;-27.80000;3
GYRO;12.710;38598.381;-1.20162;0.34195;1.81415;3
AHRS;12.710;38598.381;19.442354;11.953269;98.583450;0.03173300;0.19423699;0.75456101;3
AHRS;12.716;38598.388;19.603395;13.069366;99.163918;0.02428000;0.20147599;0.75790799;3
AHRS;12.729;38598.398;19.603395;13.069366;99.163918;0.02428000;0.20147599;0.75790799;3
GYRO;12.730;38598.401;-1.08657;-0.25566;1.82267;3
PRES;12.731;38598.401;955.4961;3
AHRS;12.731;38598.401;19.603395;13.069366;99.163918;0.02428000;0.20147599;0.75790799;3
MAGN;12.732;38598.401;30.10000;-15.90000;-27.50000;3
ACCE;12.732;38598.401;-0.49680;1.17914;13.32493;3
LIGH;12.733;38598.402;5185.0;3
AHRS;12.736;38598.408;18.707035;12.499323;100.277969;0.02109700;0.19285800;0.76423401;3
AHRS;12.752;38598.418;18.707035;12.499323;100.277969;0.02109700;0.19285800;0.76423401;3
GYRO;12.754;38598.422;-0.15553;-0.87245;1.81095;3
AHRS;12.756;38598.422;18.707035;12.499323;100.277969;0.02109700;0.19285800;0.76423401;3
ACCE;12.757;38598.422;-0.93972;1.03908;15.22473;3
MAGN;12.759;38598.422;29.20000;-16.20000;-27.40000;3
AHRS;12.760;38598.429;17.166958;11.136065;101.661598;0.01944200;0.17576300;0.77213001;3
ACCE;12.771;38598.442;-3.63320;0.20351;12.91911;3
MAGN;12.772;38598.442;27.90000;-17.90000;-27.90000;3
GYRO;12.773;38598.442;0.76273;-0.81599;2.17953;3
AHRS;12.774;38598.442;17.166958;11.136065;101.661598;0.01944200;0.17576300;0.77213001;3
AHRS;12.776;38598.448;15.304605;10.713546;104.175835;0.00846500;0.16145200;0.78615201;3
AHRS;12.790;38598.458;15.304605;10.713546;104.175835;0.00846500;0.16145200;0.78615201;3
GYRO;12.792;38598.462;0.98643;-0.12996;2.85597;3
AHRS;12.795;38598.462;15.304605;10.713546;104.175835;0.00846500;0.16145200;0.78615201;3
ACCE;12.799;38598.462;-3.16394;1.10492;9.56005;3
MAGN;12.801;38598.462;27.50000;-18.60000;-28.30000;3
AHRS;12.804;38598.472;14.069645;11.051099;109.119102;-0.00717200;0.15473101;0.81166601;3
ACCE;12.811;38598.483;-3.31118;0.15562;7.15866;3
MAGN;12.813;38598.483;27.00000;-19.30000;-27.40000;3
GYRO;12.815;38598.483;0.64875;0.70201;3.39393;3
AHRS;12.816;38598.483;14.069645;11.051099;109.119102;-0.00717200;0.15473101;0.81166601;3
AHRS;12.818;38598.490;12.764357;12.136215;115.741982;-0.03018000;0.14948000;0.84313798;3
ACCE;12.828;38598.500;-1.01394;0.40821;6.78996;3
MAGN;12.829;38598.500;26.50000;-20.90000;-27.20000;3
GYRO;12.830;38598.500;0.32597;1.02585;3.99048;3
AHRS;12.831;38598.500;12.764357;12.136215;115.741982;-0.03018000;0.14948000;0.84313798;3
AHRS;12.835;38598.507;11.816435;12.611533;122.798004;-0.04694200;0.14212701;0.87343901;3
ACCE;12.848;38598.520;0.70988;1.78009;5.63116;3
MAGN;12.850;38598.520;25.00000;-22.00000;-27.20000;3
GYRO;12.851;38598.520;0.30680;0.59335;4.14281;3
AHRS;12.852;38598.520;11.816435;12.611533;122.798004;-0.04694200;0.14212701;0.87343901;3
AHRS;12.855;38598.528;11.683473;12.119738;128.409027;-0.05051100;0.13682701;0.89534801;3
AHRS;12.870;38598.538;11.683473;12.119738;128.409027;-0.05051100;0.13682701;0.89534801;3
GYRO;12.871;38598.542;0.19068;-0.11292;3.96918;3
AHRS;12.871;38598.542;11.683473;12.119738;128.409027;-0.05051100;0.13682701;0.89534801;3
ACCE;12.872;38598.542;0.13408;1.84473;5.14155;3
MAGN;12.873;38598.542;22.40000;-24.30000;-27.10000;3
AHRS;12.876;38598.548;11.857266;11.170156;133.852951;-0.04877100;0.13251400;0.91467702;3
ACCE;12.888;38598.560;0.72903;1.81121;6.01663;3
MAGN;12.889;38598.560;17.30000;-27.60000;-26.40000;3
GYRO;12.889;38598.560;-0.07244;-0.54009;3.93722;3
AHRS;12.890;38598.560;11.857266;11.170156;133.852951;-0.04877100;0.13251400;0.91467702;3
AHRS;12.895;38598.567;12.047781;9.716087;143.400482;-0.04712800;0.12572201;0.94358200;3
AHRS;12.910;38598.577;12.047781;9.716087;143.400482;-0.04712800;0.12572201;0.94358200;3
GYRO;12.911;38598.582;-0.34621;-0.56672;3.87756;3
PRES;12.912;38598.582;955.5051;3
AHRS;12.912;38598.582;12.047781;9.716087;143.400482;-0.04712800;0.12572201;0.94358200;3
MAGN;12.913;38598.582;15.30000;-29.00000;-25.40000;3
ACCE;12.914;38598.582;1.05943;1.94768;7.76440;3
LIGH;12.915;38598.582;5369.0;3
AHRS;12.916;38598.588;12.147362;7.874839;151.929199;-0.04064300;0.11896600;0.96418500;3
AHRS;12.929;38598.598;12.147362;7.874839;151.929199;-0.04064300;0.11896600;0.96418500;3
GYRO;12.930;38598.601;-0.36326;-0.60187;3.74014;3
AHRS;12.931;38598.601;12.147362;7.874839;151.929199;-0.04064300;0.11896600;0.96418500;3
ACCE;12.931;38598.601;1.74896;2.28766;9.63906;3
MAGN;12.932;38598.601;12.50000;-30.20000;-27.20000;3
AHRS;12.936;38598.608;12.246517;5.531902;157.798645;-0.02657000;0.11378800;0.97554600;3
ACCE;12.948;38598.620;1.29287;2.19788;9.56962;3
MAGN;12.962;38598.620;10.30000;-31.40000;-28.90000;3
GYRO;12.966;38598.620;-0.18109;-0.50067;3.56864;3
AHRS;12.968;38598.620;12.246517;5.531902;157.798645;-0.02657000;0.11378800;0.97554600;3
AHRS;12.973;38598.633;12.359200;3.442431;161.497787;-0.01217600;0.11099800;0.98133498;3
ACCE;12.982;38598.640;-0.40462;1.21625;10.09874;3
GYRO;12.983;38598.640;-0.11079;-0.46339;3.49087;3
MAGN;12.985;38598.640;6.80000;-31.80000;-27.60000;3
AHRS;12.986;38598.643;12.359200;3.442431;161.497787;-0.01217600;0.11099800;0.98133498;3
MAGN;12.987;38598.655;6.80000;-31.80000;-27.60000;3
GYRO;12.988;38598.655;-0.11079;-0.46339;3.49087;3
AHRS;12.989;38598.655;12.359200;3.442431;161.497787;-0.01217600;0.11099800;0.98133498;3
ACCE;12.990;38598.655;-0.40462;1.21625;10.09874;3
AHRS;12.994;38598.666;12.139082;2.247247;164.958023;-0.00549500;0.10735800;0.98592103;3
ACCE;13.004;38598.676;0.31364;0.90261;9.13029;3
MAGN;13.005;38598.676;4.40000;-32.20000;-27.30000;3
GYRO;13.006;38598.676;0.10546;-0.69136;3.70605;3
AHRS;13.007;38598.676;12.139082;2.247247;164.958023;-0.00549500;0.10735800;0.98592103;3
ACCE;13.009;38598.682;1.88903;0.73861;8.43956;3
MAGN;13.010;38598.682;-0.90000;-33.40000;-26.10000;3
GYRO;13.011;38598.682;0.14488;-0.88523;3.89461;3
AHRS;13.011;38598.682;11.791917;1.128665;168.715607;0.00034900;0.10318300;0.98994201;3
AHRS;13.016;38598.688;11.249251;-0.366502;175.488678;0.00703800;0.09780900;0.99439597;3
GNSS;13.017;1490631302.999;40.313314;-3.483167;595.486;0.000;8.0;0.5;15;15
GNSS;13.025;1490631302.999;40.313314;-3.483167;595.486;0.000;8.0;0.5;15;15
ACCE;13.029;38598.700;2.21224;0.04429;10.28310;3
MAGN;13.030;38598.700;-3.60000;-33.00000;-25.80000;3
GYRO;13.031;38598.700;0.03728;-0.73397;3.99900;3
AHRS;13.032;38598.700;11.249251;-0.366502;175.488678;0.00703800;0.09780900;0.99439597;3
AHRS;13.035;38598.708;10.183336;-2.001204;-177.120544;-0.01515900;-0.08914500;-0.99562597;3
ACCE;13.048;38598.720;3.32674;-0.30646;11.69687;3
MAGN;13.049;38598.720;-5.90000;-33.60000;-24.80000;3
GYRO;13.049;38598.720;0.20347;-0.41013;4.14707;3
AHRS;13.050;38598.720;10.183336;-2.001204;-177.120544;-0.01515900;-0.08914500;-0.99562597;3
AHRS;13.055;38598.727;8.731552;-3.894069;-171.828018;-0.02837000;-0.07830000;-0.99417400;3
AHRS;13.069;38598.737;8.731552;-3.894069;-171.828018;-0.02837000;-0.07830000;-0.99417400;3
GYRO;13.070;38598.741;0.57311;-0.20240;4.09488;3
AHRS;13.071;38598.741;8.731552;-3.894069;-171.828018;-0.02837000;-0.07830000;-0.99417400;3
ACCE;13.072;38598.741;4.21739;-0.30765;11.40957;3
MAGN;13.072;38598.741;-9.00000;-33.70000;-24.50000;3
AHRS;13.075;38598.747;7.279320;-6.081195;-168.012787;-0.04602800;-0.06857300;-0.99148101;3
AHRS;13.090;38598.757;7.279320;-6.081195;-168.012787;-0.04602800;-0.06857300;-0.99148101;3
MAGN;13.091;38598.762;-11.60000;-33.80000;-24.50000;3
GYRO;13.091;38598.762;0.77764;0.03302;3.96811;3
PRES;13.092;38598.762;955.4897;3
AHRS;13.092;38598.762;7.279320;-6.081195;-168.012787;-0.04602800;-0.06857300;-0.99148101;3
ACCE;13.093;38598.762;3.12084;-1.23301;9.64384;3
LIGH;13.093;38598.762;8173.0;3
AHRS;13.098;38598.767;5.689456;-7.872701;-165.085983;-0.06155800;-0.05799200;-0.98842603;3
AHRS;13.108;38598.777;5.689456;-7.872701;-165.085983;-0.06155800;-0.05799200;-0.98842603;3
GYRO;13.109;38598.781;0.75634;0.22797;4.12151;3
AHRS;13.110;38598.781;5.689456;-7.872701;-165.085983;-0.06155800;-0.05799200;-0.98842603;3
ACCE;13.112;38598.781;3.89656;-0.96965;9.10515;3
MAGN;13.112;38598.781;-14.20000;-33.50000;-25.70000;3
AHRS;13.115;38598.787;4.138880;-9.649616;-162.319183;-0.07752600;-0.04847300;-0.98444301;3
AHRS;13.129;38598.797;4.138880;-9.649616;-162.319183;-0.07752600;-0.04847300;-0.98444301;3
GYRO;13.130;38598.801;0.76699;0.09800;4.06079;3
AHRS;13.130;38598.801;4.138880;-9.649616;-162.319183;-0.07752600;-0.04847300;-0.98444301;3
ACCE;13.131;38598.801;5.77721;0.05148;7.90206;3
MAGN;13.132;38598.801;-16.70000;-32.90000;-23.20000;3
SOUN;13.135;229.85;0.00701;50.90
AHRS;13.138;38598.808;3.011178;-12.282926;-159.691559;-0.10066600;-0.04456900;-0.97884500;3
ACCE;13.148;38598.820;5.89093;0.04310;7.69856;3
MAGN;13.149;38598.820;-22.60000;-30.80000;-22.60000;3
GYRO;13.150;38598.820;0.58590;0.02876;3.77636;3
AHRS;13.150;38598.820;3.011178;-12.282926;-159.691559;-0.10066600;-0.04456900;-0.97884500;3
AHRS;13.156;38598.828;2.151727;-15.238917;-156.736557;-0.12609500;-0.04495700;-0.97114599;3
ACCE;13.168;38598.841;4.98832;-0.87987;8.77116;3
MAGN;13.169;38598.841;-23.90000;-29.50000;-22.30000;3
GYRO;13.170;38598.841;0.31851;0.40374;3.72310;3
AHRS;13.171;38598.841;2.151727;-15.238917;-156.736557;-0.12609500;-0.04495700;-0.97114599;3
AHRS;13.176;38598.848;1.131673;-17.356060;-153.654526;-0.14467999;-0.04388800;-0.96283197;3
ACCE;13.189;38598.861;4.03782;-1.59574;9.66779;3
MAGN;13.191;38598.861;-26.20000;-28.60000;-22.20000;3
GYRO;13.192;38598.861;0.20879;0.71905;3.71777;3
AHRS;13.194;38598.861;1.131673;-17.356060;-153.654526;-0.14467999;-0.04388800;-0.96283197;3
AHRS;13.201;38598.872;-0.069936;-18.462311;-150.545853;-0.15530100;-0.04019800;-0.95459700;3
ACCE;13.211;38598.883;3.34590;-2.42293;9.60195;3
MAGN;13.212;38598.883;-27.20000;-26.30000;-21.00000;3
GYRO;13.212;38598.883;0.19494;0.70627;3.81791;3
AHRS;13.213;38598.883;-0.069936;-18.462311;-150.545853;-0.15530100;-0.04019800;-0.95459700;3
AHRS;13.216;38598.888;-1.522193;-18.984764;-147.376434;-0.16194400;-0.03374100;-0.94590700;3
AHRS;13.230;38598.898;-1.522193;-18.984764;-147.376434;-0.16194400;-0.03374100;-0.94590700;3
GYRO;13.231;38598.902;0.17151;0.76486;3.96491;3
AHRS;13.231;38598.902;-1.522193;-18.984764;-147.376434;-0.16194400;-0.03374100;-0.94590700;3
ACCE;13.232;38598.902;3.46680;-2.96163;10.16937;3
MAGN;13.232;38598.902;-29.20000;-23.80000;-22.90000;3
AHRS;13.236;38598.908;-3.209453;-19.157103;-144.112000;-0.16675100;-0.02497500;-0.93629098;3
ACCE;13.248;38598.920;4.65433;-2.44089;10.12867;3
MAGN;13.249;38598.920;-29.70000;-21.90000;-25.00000;3
GYRO;13.250;38598.920;0.22264;0.88737;4.03096;3
AHRS;13.250;38598.920;-3.209453;-19.157103;-144.112000;-0.16675100;-0.02497500;-0.93629098;3
AHRS;13.255;38598.928;-4.742989;-19.401440;-141.421768;-0.17238000;-0.01711700;-0.92726701;3
AHRS;13.273;38598.938;-4.742989;-19.401440;-141.421768;-0.17238000;-0.01711700;-0.92726701;3
PRES;13.278;38598.943;955.4619;3
ACCE;13.280;38598.943;5.43364;-1.77051;8.33661;3
AHRS;13.282;38598.943;-4.742989;-19.401440;-141.421768;-0.17238000;-0.01711700;-0.92726701;3
GYRO;13.283;38598.943;0.20560;0.91400;3.86691;3
MAGN;13.286;38598.943;-30.00000;-17.50000;-25.70000;3
LIGH;13.288;38598.944;13934.0;3
AHRS;13.291;38598.950;-6.004450;-20.193447;-138.955627;-0.18203600;-0.01308300;-0.91754800;3
AHRS;13.294;38598.960;-6.004450;-20.193447;-138.955627;-0.18203600;-0.01308300;-0.91754800;3
GYRO;13.295;38598.966;-0.11718;0.92785;3.68155;3
AHRS;13.296;38598.966;-6.004450;-20.193447;-138.955627;-0.18203600;-0.01308300;-0.91754800;3
ACCE;13.296;38598.966;4.90692;-1.66038;7.05092;3
MAGN;13.297;38598.966;-30.40000;-14.70000;-24.80000;3
AHRS;13.308;38598.977;-7.148884;-21.311907;-136.607147;-0.19412801;-0.01129700;-0.90709400;3
GYRO;13.309;38598.980;-0.50387;0.65301;3.45359;3
AHRS;13.310;38598.980;-7.148884;-21.311907;-136.607147;-0.19412801;-0.01129700;-0.90709400;3
ACCE;13.311;38598.980;4.12401;-2.11288;7.35978;3
MAGN;13.311;38598.980;-32.40000;-12.90000;-27.20000;3
AHRS;13.316;38598.988;-8.321748;-22.258245;-134.489059;-0.20506500;-0.00881200;-0.89701998;3
AHRS;13.330;38598.998;-8.321748;-22.258245;-134.489059;-0.20506500;-0.00881200;-0.89701998;3
GYRO;13.332;38599.001;-0.69775;0.44208;3.38008;3
AHRS;13.332;38599.001;-8.321748;-22.258245;-134.489059;-0.20506500;-0.00881200;-0.89701998;3
ACCE;13.333;38599.001;2.14880;-3.52546;8.77954;3
MAGN;13.335;38599.001;-32.80000;-10.40000;-25.70000;3
AHRS;13.338;38599.010;-9.759925;-22.251022;-131.888733;-0.20958599;-0.00214900;-0.88604999;3
ACCE;13.349;38599.021;2.06500;-3.89297;9.75398;3
MAGN;13.351;38599.021;-32.60000;-8.60000;-28.20000;3
GYRO;13.351;38599.021;-0.80854;0.32278;3.50152;3
AHRS;13.352;38599.021;-9.759925;-22.251022;-131.888733;-0.20958599;-0.00214900;-0.88604999;3
AHRS;13.356;38599.028;-11.341984;-21.752243;-129.554489;-0.21121401;0.00777600;-0.87611401;3
ACCE;13.368;38599.040;3.07775;-4.26288;10.51055;3
MAGN;13.369;38599.040;-32.70000;-6.60000;-28.20000;3
GYRO;13.370;38599.040;-0.69136;0.05326;3.52496;3
AHRS;13.370;38599.040;-11.341984;-21.752243;-129.554489;-0.21121401;0.00777600;-0.87611401;3
AHRS;13.376;38599.048;-12.887269;-21.210827;-127.326355;-0.21283700;0.01772400;-0.86616403;3
AHRS;13.389;38599.058;-12.887269;-21.210827;-127.326355;-0.21283700;0.01772400;-0.86616403;3
GYRO;13.390;38599.061;-0.41758;-0.02663;3.34280;3
AHRS;13.391;38599.061;-12.887269;-21.210827;-127.326355;-0.21283700;0.01772400;-0.86616403;3
ACCE;13.392;38599.061;5.06493;-3.77206;11.46823;3
MAGN;13.393;38599.061;-34.10000;-2.00000;-27.30000;3
AHRS;13.396;38599.068;-14.002484;-20.946867;-123.347244;-0.21569300;0.01989800;-0.84862500;3
AHRS;13.410;38599.078;-14.002484;-20.946867;-123.347244;-0.21569300;0.01989800;-0.84862500;3
GYRO;13.411;38599.082;-0.18642;0.27484;3.06370;3
AHRS;13.412;38599.082;-14.002484;-20.946867;-123.347244;-0.21569300;0.01989800;-0.84862500;3
ACCE;13.413;38599.082;4.26407;-3.75770;8.22887;3
MAGN;13.413;38599.082;-33.10000;-0.20000;-27.90000;3
AHRS;13.417;38599.089;-15.007616;-20.860697;-118.940681;-0.21984901;0.01945100;-0.82786798;3
ACCE;13.429;38599.101;2.42293;-3.90015;4.59687;3
MAGN;13.430;38599.101;-32.60000;1.90000;-27.60000;3
GYRO;13.431;38599.101;-0.52304;0.48256;2.93800;3
AHRS;13.431;38599.101;-15.007616;-20.860697;-118.940681;-0.21984901;0.01945100;-0.82786798;3
AHRS;13.436;38599.108;-16.498905;-20.916166;-115.091278;-0.22730000;0.02266400;-0.80723900;3
AHRS;13.451;38599.118;-16.498905;-20.916166;-115.091278;-0.22730000;0.02266400;-0.80723900;3
GYRO;13.453;38599.122;-0.92998;-0.24714;2.69512;3
PRES;13.458;38599.122;955.4487;3
AHRS;13.463;38599.122;-16.498905;-20.916166;-115.091278;-0.22730000;0.02266400;-0.80723900;3
MAGN;13.466;38599.122;-32.70000;4.00000;-28.20000;3
ACCE;13.468;38599.122;4.49631;-3.01550;8.71370;3
LIGH;13.470;38599.123;22526.0;3
AHRS;13.471;38599.132;-17.635941;-21.450523;-112.220566;-0.23664200;0.02248800;-0.79006302;3
PROX;13.472;38599.133;0.0;3
ACCE;13.473;38599.144;3.55180;-3.62482;10.49259;3
MAGN;13.475;38599.144;-34.30000;6.00000;-27.90000;3
GYRO;13.476;38599.144;-0.65940;-0.15872;2.34678;3
AHRS;13.476;38599.144;-17.635941;-21.450523;-112.220566;-0.23664200;0.02248800;-0.79006302;3
AHRS;13.477;38599.148;-18.342409;-21.527338;-109.229103;-0.24098501;0.02089200;-0.77345502;3
ACCE;13.488;38599.161;2.05422;-3.40934;7.29753;3
MAGN;13.489;38599.161;-32.90000;7.00000;-28.90000;3
GYRO;13.490;38599.161;-0.63170;0.27590;2.13266;3
AHRS;13.490;38599.161;-18.342409;-21.527338;-109.229103;-0.24098501;0.02089200;-0.77345502;3
AHRS;13.496;38599.168;-19.046280;-21.183273;-107.121605;-0.24242900;0.02316000;-0.76182002;3
ACCE;13.509;38599.181;2.34273;-3.51589;10.23880;3
MAGN;13.510;38599.181;-33.00000;10.20000;-27.00000;3
GYRO;13.510;38599.181;-0.61892;-0.05220;1.89511;3
AHRS;13.511;38599.181;-19.046280;-21.183273;-107.121605;-0.24242900;0.02316000;-0.76182002;3
AHRS;13.515;38599.187;-19.531181;-20.731707;-103.128487;-0.24262001;0.02046200;-0.74038398;3
AHRS;13.529;38599.197;-19.531181;-20.731707;-103.128487;-0.24262001;0.02046200;-0.74038398;3
GYRO;13.532;38599.201;-0.17364;-0.14061;1.59790;3
AHRS;13.534;38599.201;-19.531181;-20.731707;-103.128487;-0.24262001;0.02046200;-0.74038398;3
ACCE;13.537;38599.201;3.66911;-3.28006;12.63899;3
MAGN;13.539;38599.201;-32.80000;10.90000;-26.70000;3
AHRS;13.541;38599.209;-19.371878;-20.202646;-98.247131;-0.23912500;0.01210000;-0.71447903;3
AHRS;13.551;38599.219;-19.371878;-20.202646;-98.247131;-0.23912500;0.01210000;-0.71447903;3
GYRO;13.552;38599.223;0.28869;0.12890;1.25914;3
AHRS;13.552;38599.223;-19.371878;-20.202646;-98.247131;-0.23912500;0.01210000;-0.71447903;3
ACCE;13.553;38599.223;2.90896;-3.44166;9.43914;3
MAGN;13.554;38599.223;-32.20000;11.50000;-26.70000;3
AHRS;13.556;38599.229;-19.108173;-19.655239;-94.104004;-0.23463100;0.00502900;-0.69192499;3
ACCE;13.568;38599.240;0.86191;-3.25851;4.31196;3
MAGN;13.569;38599.240;-32.00000;11.70000;-28.90000;3
GYRO;13.570;38599.240;0.18003;0.24821;1.08657;3
AHRS;13.571;38599.240;-19.108173;-19.655239;-94.104004;-0.23463100;0.00502900;-0.69192499;3
AHRS;13.575;38599.247;-19.318954;-19.098469;-92.324852;-0.23257001;0.00608000;-0.68194699;3
AHRS;13.591;38599.257;-19.318954;-19.098469;-92.324852;-0.23257001;0.00608000;-0.68194699;3
GYRO;13.596;38599.262;-0.49854;-0.25247;1.04396;3
AHRS;13.597;38599.262;-19.318954;-19.098469;-92.324852;-0.23257001;0.00608000;-0.68194699;3
ACCE;13.599;38599.262;0.93015;-3.05620;6.05733;3
MAGN;13.599;38599.262;-32.30000;12.70000;-27.70000;3
AHRS;13.601;38599.269;-19.962566;-18.641588;-91.265976;-0.23362900;0.01073300;-0.67513001;3
AHRS;13.618;38599.279;-19.962566;-18.641588;-91.265976;-0.23362900;0.01073300;-0.67513001;3
GYRO;13.619;38599.282;-0.72758;-0.41758;0.89163;3
MAGN;13.620;38599.282;-32.40000;14.30000;-27.40000;3
ACCE;13.620;38599.282;1.37667;-3.89656;8.82024;3
ACCE;13.621;38599.290;1.37667;-3.89656;8.82024;3
MAGN;13.621;38599.290;-32.40000;14.30000;-27.40000;3
GYRO;13.622;38599.290;-0.72758;-0.41758;0.89163;3
AHRS;13.622;38599.290;-19.962566;-18.641588;-91.265976;-0.23362900;0.01073300;-0.67513001;3
MAGN;13.629;38599.302;-31.80000;14.40000;-27.10000;3
GYRO;13.630;38599.302;-0.46339;-0.33875;0.59442;3
PRES;13.631;38599.302;955.4380;3
AHRS;13.632;38599.302;-20.666107;-17.986301;-90.166580;-0.23399000;0.01687500;-0.66828799;3
ACCE;13.633;38599.302;3.07894;-3.73735;10.75116;3
LIGH;13.633;38599.302;14123.0;3
AHRS;13.636;38599.309;-20.901894;-17.539816;-89.307869;-0.23290800;0.01933700;-0.66340899;3
ACCE;13.648;38599.320;3.47399;-3.91691;10.03530;3
MAGN;13.650;38599.320;-32.50000;15.00000;-28.90000;3
GYRO;13.650;38599.320;-0.12677;-0.19388;0.18003;3
AHRS;13.651;38599.320;-20.901894;-17.539816;-89.307869;-0.23290800;0.01933700;-0.66340899;3
AHRS;13.656;38599.328;-20.884277;-17.366997;-88.816490;-0.23188899;0.01930700;-0.66074097;3
AHRS;13.669;38599.338;-20.884277;-17.366997;-88.816490;-0.23188899;0.01930700;-0.66074097;3
GYRO;13.671;38599.341;0.05433;-0.17044;-0.26951;3
AHRS;13.672;38599.341;-20.884277;-17.366997;-88.816490;-0.23188899;0.01930700;-0.66074097;3
ACCE;13.674;38599.341;3.53983;-4.27844;9.55047;3
MAGN;13.676;38599.341;-33.40000;15.80000;-27.40000;3
AHRS;13.677;38599.348;-20.826218;-17.446350;-88.353203;-0.23207700;0.01752000;-0.65780699;3
SOUN;13.688;239.43;0.00731;51.25
AHRS;13.693;38599.358;-20.826218;-17.446350;-88.353203;-0.23207700;0.01752000;-0.65780699;3
GYRO;13.696;38599.365;0.20560;-0.08629;-0.66579;3
AHRS;13.697;38599.365;-20.826218;-17.446350;-88.353203;-0.23207700;0.01752000;-0.65780699;3
ACCE;13.697;38599.365;2.92093;-4.33231;8.84418;3
MAGN;13.698;38599.365;-32.80000;14.80000;-26.20000;3
AHRS;13.699;38599.368;-20.814198;-17.558870;-88.135811;-0.23268300;0.01630200;-0.65624303;3
ACCE;13.709;38599.381;2.59292;-4.44723;8.37133;3
MAGN;13.710;38599.381;-33.60000;13.30000;-27.00000;3
GYRO;13.710;38599.381;0.19814;-0.12037;-0.95767;3
AHRS;13.711;38599.381;-20.814198;-17.558870;-88.135811;-0.23268300;0.01630200;-0.65624303;3
AHRS;13.716;38599.388;-21.002762;-17.691181;-88.542572;-0.23449700;0.01745100;-0.65813297;3
AHRS;13.731;38599.398;-21.002762;-17.691181;-88.542572;-0.23449700;0.01745100;-0.65813297;3
GYRO;13.735;38599.402;0.21944;-0.29721;-1.27086;3
AHRS;13.738;38599.402;-21.002762;-17.691181;-88.542572;-0.23449700;0.01745100;-0.65813297;3
ACCE;13.742;38599.402;3.68946;-4.29999;8.96868;3
MAGN;13.744;38599.402;-33.70000;13.80000;-26.10000;3
AHRS;13.749;38599.411;-21.164574;-18.121353;-89.239609;-0.23781900;0.01719900;-0.66125202;3
ACCE;13.751;38599.422;3.81037;-4.40773;9.85214;3
MAGN;13.752;38599.422;-33.60000;12.00000;-26.10000;3
GYRO;13.752;38599.422;0.27377;-0.19388;-1.67886;3
AHRS;13.753;38599.422;-21.164574;-18.121353;-89.239609;-0.23781900;0.01719900;-0.66125202;3
AHRS;13.756;38599.428;-21.203482;-18.591669;-90.474541;-0.24058799;0.01711200;-0.66781598;3
AHRS;13.769;38599.438;-21.203482;-18.591669;-90.474541;-0.24058799;0.01711200;-0.66781598;3
GYRO;13.770;38599.441;0.53796;-0.10227;-2.07833;3
AHRS;13.771;38599.441;-21.203482;-18.591669;-90.474541;-0.24058799;0.01711200;-0.66781598;3
ACCE;13.772;38599.441;2.80840;-4.09768;10.20648;3
MAGN;13.772;38599.441;-34.10000;10.10000;-26.40000;3
AHRS;13.777;38599.448;-21.008980;-18.804007;-92.829170;-0.24035101;0.01954500;-0.68210697;3
ACCE;13.788;38599.461;2.23140;-3.37702;10.60033;3
MAGN;13.789;38599.461;-34.00000;8.30000;-27.30000;3
GYRO;13.790;38599.461;0.77658;0.04900;-2.32015;3
AHRS;13.790;38599.461;-21.008980;-18.804007;-92.829170;-0.24035101;0.01954500;-0.68210697;3
AHRS;13.796;38599.468;-20.533691;-18.616392;-96.943253;-0.23575900;0.02615500;-0.70782799;3
AHRS;13.810;38599.478;-20.533691;-18.616392;-96.943253;-0.23575900;0.02615500;-0.70782799;3
GYRO;13.811;38599.482;1.07592;0.21838;-2.48739;3
PRES;13.811;38599.482;955.4475;3
AHRS;13.812;38599.482;-20.533691;-18.616392;-96.943253;-0.23575900;0.02615500;-0.70782799;3
MAGN;13.813;38599.482;-33.40000;6.30000;-25.60000;3
ACCE;13.815;38599.482;1.08936;-3.16513;9.05128;3
LIGH;13.816;38599.482;22325.0;3
PROX;13.817;38599.487;8.0;3
AHRS;13.818;38599.488;-20.024687;-17.901096;-101.200821;-0.22740300;0.03546500;-0.73453403;3
ACCE;13.828;38599.501;1.15281;-2.78565;6.56370;3
MAGN;13.829;38599.501;-35.00000;4.70000;-28.50000;3
GYRO;13.830;38599.501;1.13344;0.17577;-2.50763;3
AHRS;13.831;38599.501;-20.024687;-17.901096;-101.200821;-0.22740300;0.03546500;-0.73453403;3
AHRS;13.836;38599.508;-19.730789;-17.193399;-105.657646;-0.21970500;0.04601200;-0.76075703;3
ACCE;13.848;38599.521;1.56820;-2.79882;6.78277;3
MAGN;13.849;38599.521;-34.90000;3.60000;-27.00000;3
GYRO;13.850;38599.521;0.89056;-0.06711;-2.53746;3
AHRS;13.850;38599.521;-19.730789;-17.193399;-105.657646;-0.21970500;0.04601200;-0.76075703;3
AHRS;13.856;38599.528;-19.636671;-16.748995;-108.533249;-0.21502000;0.05313500;-0.77682102;3
AHRS;13.873;38599.538;-19.636671;-16.748995;-108.533249;-0.21502000;0.05313500;-0.77682102;3
GYRO;13.877;38599.544;0.65407;-0.37817;-2.58966;3
AHRS;13.881;38599.544;-19.636671;-16.748995;-108.533249;-0.21502000;0.05313500;-0.77682102;3
ACCE;13.884;38599.544;4.20661;-2.52229;9.85334;3
MAGN;13.886;38599.544;-34.60000;1.70000;-28.40000;3
AHRS;13.890;38599.551;-19.138384;-17.129229;-111.403786;-0.21394800;0.05305000;-0.79158700;3
ACCE;13.892;38599.562;5.47674;-3.07775;11.09473;3
MAGN;13.894;38599.562;-34.40000;-1.40000;-27.80000;3
GYRO;13.895;38599.562;0.76912;-0.47191;-2.89432;3
AHRS;13.896;38599.562;-19.138384;-17.129229;-111.403786;-0.21394800;0.05305000;-0.79158700;3
AHRS;13.897;38599.568;-18.366676;-17.970539;-115.022133;-0.21472099;0.05015000;-0.80907702;3
AHRS;13.909;38599.578;-18.366676;-17.970539;-115.022133;-0.21472099;0.05015000;-0.80907702;3
GYRO;13.910;38599.581;1.01094;-0.42184;-3.25864;3
AHRS;13.911;38599.581;-18.366676;-17.970539;-115.022133;-0.21472099;0.05015000;-0.80907702;3
ACCE;13.911;38599.581;6.64750;-2.46004;11.83454;3
MAGN;13.912;38599.581;-34.80000;-3.30000;-26.50000;3
AHRS;13.916;38599.588;-17.220833;-19.183287;-118.413628;-0.21709500;0.04247000;-0.82469398;3
AHRS;13.929;38599.598;-17.220833;-19.183287;-118.413628;-0.21709500;0.04247000;-0.82469398;3
GYRO;13.931;38599.601;1.43172;-0.14807;-3.83495;3
AHRS;13.932;38599.601;-17.220833;-19.183287;-118.413628;-0.21709500;0.04247000;-0.82469398;3
ACCE;13.933;38599.601;5.03979;-2.69467;10.73321;3
MAGN;13.935;38599.601;-34.70000;-5.90000;-26.20000;3
AHRS;13.938;38599.609;-15.891027;-20.191656;-121.768471;-0.21789300;0.03441900;-0.84006298;3
MAGN;13.951;38599.622;-35.10000;-8.50000;-26.40000;3
GYRO;13.953;38599.622;1.49244;-0.10866;-4.07144;3
AHRS;13.956;38599.622;-15.891027;-20.191656;-121.768471;-0.21789300;0.03441900;-0.84006298;3
ACCE;13.960;38599.622;4.31435;-2.19309;8.17021;3
AHRS;13.963;38599.628;-14.731408;-21.167337;-125.143967;-0.21972901;0.02794800;-0.85444403;3
AHRS;13.972;38599.638;-14.731408;-21.167337;-125.143967;-0.21972901;0.02794800;-0.85444403;3
GYRO;13.973;38599.641;1.25914;-0.47298;-4.25893;3
AHRS;13.975;38599.641;-14.731408;-21.167337;-125.143967;-0.21972901;0.02794800;-0.85444403;3
ACCE;13.977;38599.641;4.79080;-1.31921;5.93283;3
MAGN;13.978;38599.641;-34.00000;-11.70000;-25.90000;3
AHRS;13.980;38599.653;-13.790698;-22.620623;-129.460419;-0.22632700;0.02334400;-0.87028003;3
AHRS;13.992;38599.665;-13.790698;-22.620623;-129.460419;-0.22632700;0.02334400;-0.87028003;3
ACCE;13.993;38599.665;3.97198;-1.43532;4.93325;3
MAGN;13.993;38599.665;-34.20000;-15.30000;-25.80000;3
GYRO;13.995;38599.665;0.64235;-0.78723;-4.60088;3
PRES;13.996;38599.665;955.4578;3
LIGH;13.997;38599.665;16573.0;3
AHRS;13.998;38599.670;-13.216037;-24.275728;-135.005508;-0.23602100;0.02402100;-0.88798398;3
GNSS;14.008;1490631303.999;40.313314;-3.483162;595.636;0.000;16.0;0.7;15;15
MAGN;14.015;38599.681;-33.50000;-18.00000;-24.00000;3
GYRO;14.017;38599.681;0.12996;-1.23038;-4.57318;3
AHRS;14.019;38599.681;-13.216037;-24.275728;-135.005508;-0.23602100;0.02402100;-0.88798398;3
ACCE;14.020;38599.681;2.39181;-1.89621;9.22845;3
AHRS;14.022;38599.687;-12.737509;-25.100599;-139.849854;-0.24000099;0.02757100;-0.90286899;3
GNSS;14.028;1490631303.999;40.313314;-3.483162;595.636;0.000;16.0;0.7;15;15
AHRS;14.031;38599.697;-12.737509;-25.100599;-139.849854;-0.24000099;0.02757100;-0.90286899;3
GYRO;14.032;38599.701;0.28869;-1.44556;-4.27810;3
AHRS;14.032;38599.701;-12.737509;-25.100599;-139.849854;-0.24000099;0.02757100;-0.90286899;3
ACCE;14.034;38599.701;1.55863;-1.68432;12.82215;3
MAGN;14.036;38599.701;-32.50000;-22.70000;-23.40000;3
AHRS;14.037;38599.708;-12.139420;-24.241207;-143.784286;-0.23058400;0.03336700;-0.91717398;3
ACCE;14.048;38599.720;2.11887;-0.43335;13.51048;3
MAGN;14.048;38599.720;-30.60000;-25.30000;-22.10000;3
GYRO;14.048;38599.720;0.66792;-1.28577;-3.97237;3
AHRS;14.049;38599.720;-12.139420;-24.241207;-143.784286;-0.23058400;0.03336700;-0.91717398;3
AHRS;14.055;38599.727;-10.877277;-22.465923;-146.472336;-0.21249400;0.03308100;-0.92960501;3
AHRS;14.068;38599.737;-10.877277;-22.465923;-146.472336;-0.21249400;0.03308100;-0.92960501;3
GYRO;14.069;38599.741;0.97365;-1.00667;-3.88928;3
AHRS;14.069;38599.741;-10.877277;-22.465923;-146.472336;-0.21249400;0.03308100;-0.92960501;3
ACCE;14.070;38599.741;3.64876;0.93972;11.66455;3
MAGN;14.070;38599.741;-30.80000;-27.40000;-22.30000;3
AHRS;14.075;38599.747;-9.030849;-21.454821;-148.387894;-0.19961201;0.02388400;-0.93844801;3
AHRS;14.088;38599.757;-9.030849;-21.454821;-148.387894;-0.19961201;0.02388400;-0.93844801;3
GYRO;14.089;38599.760;1.12172;-1.07166;-4.04481;3
AHRS;14.089;38599.760;-9.030849;-21.454821;-148.387894;-0.19961201;0.02388400;-0.93844801;3
ACCE;14.090;38599.760;5.47075;2.77727;7.09761;3
MAGN;14.090;38599.760;-28.90000;-29.50000;-19.30000;3
AHRS;14.095;38599.767;-6.720964;-21.837978;-150.358444;-0.19752701;0.00727200;-0.94475597;3
AHRS;14.108;38599.777;-6.720964;-21.837978;-150.358444;-0.19752701;0.00727200;-0.94475597;3
GYRO;14.110;38599.780;0.57205;-1.33691;-4.57425;3
AHRS;14.110;38599.780;-6.720964;-21.837978;-150.358444;-0.19752701;0.00727200;-0.94475597;3
ACCE;14.111;38599.780;5.47793;2.85149;4.30717;3
MAGN;14.111;38599.780;-26.10000;-31.80000;-17.40000;3
AHRS;14.115;38599.788;-4.202765;-23.218658;-152.788727;-0.20390800;-0.01239700;-0.94967800;3
AHRS;14.130;38599.798;-4.202765;-23.218658;-152.788727;-0.20390800;-0.01239700;-0.94967800;3
GYRO;14.132;38599.802;-0.21518;-1.54676;-4.70208;3
AHRS;14.133;38599.802;-4.202765;-23.218658;-152.788727;-0.20390800;-0.01239700;-0.94967800;3
ACCE;14.134;38599.802;3.25372;1.38744;6.35421;3
MAGN;14.136;38599.802;-24.20000;-33.50000;-17.40000;3
SOUN;14.137;433.26;0.01322;56.41
AHRS;14.142;38599.810;-2.285368;-24.308046;-155.471405;-0.20983601;-0.02566400;-0.95419198;3
ACCE;14.150;38599.822;2.44927;0.43934;9.45949;3
MAGN;14.151;38599.822;-17.80000;-36.40000;-18.00000;3
GYRO;14.152;38599.822;-0.38456;-1.38910;-4.27384;3
AHRS;14.153;38599.822;-2.285368;-24.308046;-155.471405;-0.20983601;-0.02566400;-0.95419198;3
AHRS;14.156;38599.828;-0.915610;-24.489481;-159.419662;-0.21006501;-0.03020200;-0.96119797;3
AHRS;14.169;38599.838;-0.915610;-24.489481;-159.419662;-0.21006501;-0.03020200;-0.96119797;3
MAGN;14.171;38599.841;-15.60000;-37.70000;-16.70000;3
GYRO;14.172;38599.841;-0.08735;-1.23677;-3.93296;3
PRES;14.172;38599.841;955.4583;3
AHRS;14.173;38599.841;-0.915610;-24.489481;-159.419662;-0.21006501;-0.03020200;-0.96119797;3
ACCE;14.173;38599.841;4.33949;1.81241;10.03530;3
LIGH;14.176;38599.842;11425.0;3
AHRS;14.177;38599.849;0.590522;-24.542862;-164.486221;-0.20991600;-0.03367600;-0.96834499;3
ACCE;14.189;38599.861;4.77164;3.10648;8.06367;3
MAGN;14.190;38599.861;-13.40000;-38.70000;-15.50000;3
GYRO;14.191;38599.861;0.15127;-0.98537;-4.07464;3
AHRS;14.191;38599.861;0.590522;-24.542862;-164.486221;-0.20991600;-0.03367600;-0.96834499;3
AHRS;14.196;38599.868;2.538814;-24.781757;-169.326874;-0.21158500;-0.04149600;-0.97267598;3
AHRS;14.212;38599.878;2.538814;-24.781757;-169.326874;-0.21158500;-0.04149600;-0.97267598;3
GYRO;14.220;38599.882;-0.19281;-0.77445;-4.29834;3
AHRS;14.222;38599.882;2.538814;-24.781757;-169.326874;-0.21158500;-0.04149600;-0.97267598;3
ACCE;14.223;38599.882;3.87980;3.70144;4.41730;3
MAGN;14.231;38599.882;-10.00000;-39.20000;-14.20000;3
AHRS;14.231;38599.891;4.950440;-25.350410;-173.812836;-0.21662600;-0.05390400;-0.97381002;3
ACCE;14.232;38599.902;4.20781;3.32914;5.52342;3
MAGN;14.233;38599.902;-5.50000;-39.60000;-16.10000;3
GYRO;14.233;38599.902;-0.95554;-0.93637;-4.40593;3
AHRS;14.235;38599.902;4.950440;-25.350410;-173.812836;-0.21662600;-0.05390400;-0.97381002;3
AHRS;14.236;38599.909;7.222846;-26.222578;-179.470459;0.22610700;0.06239300;0.97205198;3
ACCE;14.248;38599.921;3.54940;2.54384;10.44351;3
MAGN;14.249;38599.921;-3.30000;-39.80000;-15.50000;3
GYRO;14.250;38599.921;-1.10468;-1.12172;-4.52098;3
AHRS;14.250;38599.921;7.222846;-26.222578;-179.470459;0.22610700;0.06239300;0.97205198;3
AHRS;14.256;38599.928;8.721207;-26.270712;175.415070;0.22937500;0.06492100;0.96954799;3
AHRS;14.270;38599.938;8.721207;-26.270712;175.415070;0.22937500;0.06492100;0.96954799;3
GYRO;14.272;38599.941;-0.62957;-0.92465;-4.32178;3
AHRS;14.273;38599.941;8.721207;-26.270712;175.415070;0.22937500;0.06492100;0.96954799;3
ACCE;14.274;38599.941;2.95684;2.35829;11.20127;3
MAGN;14.275;38599.941;2.80000;-38.00000;-17.70000;3
AHRS;14.279;38599.951;9.962935;-25.580671;168.522293;0.22791000;0.06220100;0.96471101;3
ACCE;14.290;38599.962;2.57018;2.91853;8.32464;3
MAGN;14.291;38599.962;6.10000;-38.00000;-19.20000;3
GYRO;14.292;38599.962;-0.39734;-0.34088;-3.89780;3
AHRS;14.292;38599.962;9.962935;-25.580671;168.522293;0.22791000;0.06220100;0.96471101;3
AHRS;14.296;38599.968;11.159571;-24.583212;161.273499;0.22451200;0.05926600;0.95612299;3
AHRS;14.310;38599.978;11.159571;-24.583212;161.273499;0.22451200;0.05926600;0.95612299;3
GYRO;14.311;38599.982;-0.67431;-0.02876;-3.73056;3
AHRS;14.311;38599.982;11.159571;-24.583212;161.273499;0.22451200;0.05926600;0.95612299;3
ACCE;14.312;38599.982;2.48039;3.62602;7.61117;3
MAGN;14.313;38599.982;7.30000;-36.20000;-20.50000;3
AHRS;14.316;38599.988;12.374295;-23.531769;155.578064;0.22045600;0.06024600;0.94661701;3
ACCE;14.329;38600.001;2.99275;4.05578;9.62828;3
MAGN;14.331;38600.001;11.20000;-35.90000;-22.00000;3
GYRO;14.332;38600.001;-0.68603;-0.22051;-3.76891;3
AHRS;14.334;38600.001;12.374295;-23.531769;155.578064;0.22045600;0.06024600;0.94661701;3
AHRS;14.338;38600.009;13.628911;-22.586847;150.485611;0.21767500;0.06298800;0.93567097;3
AHRS;14.352;38600.019;13.628911;-22.586847;150.485611;0.21767500;0.06298800;0.93567097;3
GYRO;14.353;38600.024;-0.38136;-0.33982;-3.86478;3
PRES;14.354;38600.024;955.4751;3
AHRS;14.355;38600.024;13.628911;-22.586847;150.485611;0.21767500;0.06298800;0.93567097;3
MAGN;14.356;38600.024;13.00000;-34.60000;-21.10000;3
ACCE;14.357;38600.024;2.71742;3.48356;9.40203;3
LIGH;14.357;38600.024;8211.0;3
AHRS;14.358;38600.028;14.797771;-21.717020;146.585037;0.21528800;0.06742500;0.92582899;3
AHRS;14.369;38600.038;14.797771;-21.717020;146.585037;0.21528800;0.06742500;0.92582899;3
GYRO;14.370;38600.041;-0.19920;-0.15127;-3.79341;3
AHRS;14.370;38600.041;14.797771;-21.717020;146.585037;0.21528800;0.06742500;0.92582899;3
ACCE;14.371;38600.041;1.23301;3.18429;8.58561;3
MAGN;14.372;38600.041;15.10000;-34.10000;-20.50000;3
AHRS;14.377;38600.049;15.871431;-20.468502;143.557724;0.20963100;0.07402900;0.91812199;3
ACCE;14.389;38600.061;0.76255;3.86783;7.91403;3
MAGN;14.389;38600.061;19.20000;-31.40000;-22.70000;3
GYRO;14.390;38600.061;-0.21412;-0.08416;-3.49194;3
AHRS;14.390;38600.061;15.871431;-20.468502;143.557724;0.20963100;0.07402900;0.91812199;3
AHRS;14.396;38600.068;16.989832;-18.977829;139.626633;0.20331100;0.08048600;0.90717101;3
AHRS;14.409;38600.078;16.989832;-18.977829;139.626633;0.20331100;0.08048600;0.90717101;3
GYRO;14.410;38600.081;-0.30147;-0.35899;-3.34706;3
AHRS;14.410;38600.081;16.989832;-18.977829;139.626633;0.20331100;0.08048600;0.90717101;3
ACCE;14.411;38600.081;1.61489;4.07852;7.93438;3
MAGN;14.411;38600.081;20.10000;-30.00000;-22.70000;3
AHRS;14.416;38600.088;18.061512;-17.826063;135.415695;0.20040099;0.08543700;0.89353198;3
ACCE;14.429;38600.101;2.63242;3.91332;8.38330;3
MAGN;14.431;38600.101;22.50000;-29.20000;-22.70000;3
GYRO;14.433;38600.101;-0.35686;-0.31106;-3.43228;3
AHRS;14.435;38600.101;18.061512;-17.826063;135.415695;0.20040099;0.08543700;0.89353198;3
AHRS;14.441;38600.111;18.931616;-17.054447;131.296188;0.20031101;0.08786200;0.87863600;3
ACCE;14.451;38600.123;2.39420;3.62003;6.72292;3
MAGN;14.452;38600.123;24.00000;-27.10000;-22.10000;3
GYRO;14.453;38600.123;-0.43037;0.04581;-3.54840;3
AHRS;14.453;38600.123;18.931616;-17.054447;131.296188;0.20031101;0.08786200;0.87863600;3
AHRS;14.456;38600.128;19.764601;-16.400885;127.355583;0.20127399;0.08994800;0.86313099;3
ACCE;14.469;38600.141;3.05979;3.60327;4.22457;3
MAGN;14.470;38600.141;25.40000;-25.40000;-22.20000;3
GYRO;14.470;38600.141;-0.82451;0.17790;-3.65066;3
AHRS;14.471;38600.141;19.764601;-16.400885;127.355583;0.20127399;0.08994800;0.86313099;3
AHRS;14.476;38600.148;20.820524;-16.474131;123.679466;0.20862900;0.09116200;0.84595501;3
AHRS;14.492;38600.158;20.820524;-16.474131;123.679466;0.20862900;0.09116200;0.84595501;3
GYRO;14.493;38600.164;-1.10574;-0.45380;-4.10766;3
AHRS;14.493;38600.164;20.820524;-16.474131;123.679466;0.20862900;0.09116200;0.84595501;3
ACCE;14.495;38600.164;3.87142;3.01430;6.42843;3
MAGN;14.496;38600.164;28.10000;-24.00000;-23.40000;3
AHRS;14.497;38600.169;21.507765;-17.332661;119.722656;0.22063801;0.08519700;0.82580698;3
ACCE;14.510;38600.181;1.90219;2.00634;5.73052;3
MAGN;14.511;38600.181;28.30000;-20.60000;-22.50000;3
GYRO;14.513;38600.181;-1.12705;-0.93530;-4.59662;3
AHRS;14.513;38600.181;21.507765;-17.332661;119.722656;0.22063801;0.08519700;0.82580698;3
AHRS;14.518;38600.189;21.831812;-17.775602;115.341141;0.22824401;0.07696300;0.80408901;3
MAGN;14.531;38600.202;32.00000;-14.90000;-25.30000;3
GYRO;14.532;38600.202;-1.49350;-0.85647;-4.44322;3
PRES;14.533;38600.202;955.4866;3
AHRS;14.533;38600.202;21.831812;-17.775602;115.341141;0.22824401;0.07696300;0.80408901;3
ACCE;14.535;38600.202;-3.21661;-2.43371;8.05769;3
LIGH;14.536;38600.203;5906.0;3
AHRS;14.540;38600.212;19.809765;-15.605563;108.061195;0.20833699;0.05937400;0.77616900;3
ACCE;14.550;38600.222;-3.68946;-2.54863;9.01058;3
MAGN;14.552;38600.222;33.40000;-11.70000;-26.00000;3
GYRO;14.553;38600.222;-1.56061;-0.22903;-3.50046;3
AHRS;14.553;38600.222;19.809765;-15.605563;108.061195;0.20833699;0.05937400;0.77616900;3
AHRS;14.558;38600.230;14.977767;-10.302417;101.143936;0.15120199;0.04373000;0.75530899;3
ACCE;14.569;38600.241;-2.23738;-0.89902;6.64271;3
MAGN;14.571;38600.241;33.10000;-9.50000;-25.40000;3
GYRO;14.572;38600.241;-1.37100;0.29508;-2.75158;3
AHRS;14.573;38600.241;14.977767;-10.302417;101.143936;0.15120199;0.04373000;0.75530899;3
AHRS;14.578;38600.250;11.716016;-6.475651;97.233894;0.10952200;0.03931300;0.74138600;3
ACCE;14.591;38600.261;-1.63644;1.29646;6.69658;3
MAGN;14.593;38600.261;33.60000;-7.10000;-25.70000;3
GYRO;14.595;38600.261;-1.72573;0.23010;-2.55663;3
AHRS;14.598;38600.261;11.716016;-6.475651;97.233894;0.10952200;0.03931300;0.74138600;3
AHRS;14.602;38600.272;10.113156;-3.898057;94.606949;0.08463300;0.04176800;0.72963899;3
ACCE;14.611;38600.283;-4.27245;-2.31878;12.19965;3
MAGN;14.612;38600.283;34.10000;-4.00000;-26.00000;3
GYRO;14.612;38600.283;-1.73319;-0.01811;-2.74732;3
AHRS;14.613;38600.283;10.113156;-3.898057;94.606949;0.08463300;0.04176800;0.72963899;3
AHRS;14.615;38600.287;6.829545;0.241920;92.021767;0.03985200;0.04431800;0.71828002;3
AHRS;14.629;38600.297;6.829545;0.241920;92.021767;0.03985200;0.04431800;0.71828002;3
GYRO;14.630;38600.301;-0.96193;-0.28762;-2.19551;3
AHRS;14.630;38600.301;6.829545;0.241920;92.021767;0.03985200;0.04431800;0.71828002;3
ACCE;14.631;38600.301;-4.99311;-2.31040;13.26867;3
MAGN;14.631;38600.301;34.70000;-2.50000;-25.40000;3
AHRS;14.636;38600.308;3.649801;4.207734;90.239288;-0.00354400;0.04844100;0.70857000;3
AHRS;14.650;38600.318;3.649801;4.207734;90.239288;-0.00354400;0.04844100;0.70857000;3
GYRO;14.652;38600.321;-0.15020;-0.45913;-1.45941;3
AHRS;14.653;38600.321;3.649801;4.207734;90.239288;-0.00354400;0.04844100;0.70857000;3
ACCE;14.654;38600.321;-3.98874;-1.04627;10.32260;3
MAGN;14.656;38600.321;34.30000;0.30000;-25.80000;3
AHRS;14.658;38600.330;1.859241;6.910582;89.043930;-0.03070800;0.05432100;0.70051301;3
ACCE;14.670;38600.342;-2.52947;0.15682;8.12113;3
MAGN;14.672;38600.342;34.60000;0.50000;-27.60000;3
GYRO;14.674;38600.342;-0.10227;-0.18429;-1.03331;3
AHRS;14.676;38600.342;1.859241;6.910582;89.043930;-0.03070800;0.05432100;0.70051301;3
AHRS;14.678;38600.350;1.056993;8.584067;88.238701;-0.04549500;0.06012800;0.69466901;3
SOUN;14.684;333.83;0.01019;54.14
ACCE;14.689;38600.361;-3.06099;0.04669;8.08043;3
MAGN;14.692;38600.361;34.90000;1.70000;-26.40000;3
GYRO;14.693;38600.361;-0.46019;0.32384;-0.86286;3
AHRS;14.694;38600.361;1.056993;8.584067;88.238701;-0.04549500;0.06012800;0.69466901;3
AHRS;14.698;38600.370;0.448403;10.213285;87.545158;-0.05876200;0.06696900;0.68929797;3
MAGN;14.711;38600.382;34.90000;2.30000;-26.40000;3
GYRO;14.712;38600.382;-0.50707;0.13422;-0.72971;3
PRES;14.714;38600.382;955.4971;3
AHRS;14.717;38600.382;0.448403;10.213285;87.545158;-0.05876200;0.06696900;0.68929797;3
ACCE;14.718;38600.382;-2.02190;0.31843;8.95431;3
LIGH;14.719;38600.383;5233.0;3
AHRS;14.721;38600.390;0.124516;11.080015;86.901619;-0.06560900;0.07082900;0.68459499;3
ACCE;14.730;38600.401;-2.19429;0.48961;9.65222;3
MAGN;14.731;38600.401;35.80000;2.60000;-25.20000;3
GYRO;14.732;38600.401;-0.19814;-0.54328;-0.86286;3
AHRS;14.733;38600.401;0.124516;11.080015;86.901619;-0.06560900;0.07082900;0.68459499;3
AHRS;14.738;38600.410;0.118560;11.382631;86.148392;-0.06697500;0.07314300;0.67965299;3
ACCE;14.750;38600.422;-4.39575;0.00120;9.14824;3
MAGN;14.751;38600.422;34.00000;3.20000;-25.80000;3
GYRO;14.753;38600.422;-0.07244;-0.51559;-0.86393;3
AHRS;14.754;38600.422;0.118560;11.382631;86.148392;-0.06697500;0.07314300;0.67965299;3
AHRS;14.760;38600.431;0.162445;12.395822;85.303627;-0.07211300;0.08036000;0.67369300;3
MAGN;14.771;38600.442;33.60000;5.20000;-26.10000;3
GYRO;14.773;38600.442;-0.33023;0.14061;-0.50387;3
AHRS;14.774;38600.442;0.162445;12.395822;85.303627;-0.07211300;0.08036000;0.67369300;3
ACCE;14.776;38600.442;-4.80995;-0.75298;10.11790;3
AHRS;14.777;38600.447;-0.142544;13.998060;83.878853;-0.08235800;0.08981500;0.66325098;3
AHRS;14.790;38600.457;-0.142544;13.998060;83.878853;-0.08235800;0.08981500;0.66325098;3
GYRO;14.793;38600.461;-0.33556;0.50600;-0.13955;3
AHRS;14.794;38600.461;-0.142544;13.998060;83.878853;-0.08235800;0.08981500;0.66325098;3
ACCE;14.797;38600.461;-3.84389;-0.63566;10.75595;3
MAGN;14.798;38600.461;34.50000;5.20000;-26.70000;3
AHRS;14.799;38600.470;-0.479892;15.247899;82.386635;-0.09050000;0.09709900;0.65235603;3
AHRS;14.812;38600.480;-0.479892;15.247899;82.386635;-0.09050000;0.09709900;0.65235603;3
GYRO;14.814;38600.484;-0.04048;0.36965;-0.00213;3
AHRS;14.816;38600.484;-0.479892;15.247899;82.386635;-0.09050000;0.09709900;0.65235603;3
ACCE;14.818;38600.484;-4.64715;-0.28491;10.03889;3
MAGN;14.819;38600.484;34.80000;5.40000;-26.10000;3
AHRS;14.819;38600.489;-0.624727;16.454926;81.075348;-0.09710900;0.10524700;0.64265603;3
ACCE;14.831;38600.502;-4.45322;-0.15562;8.84179;3
MAGN;14.832;38600.502;34.30000;5.20000;-26.70000;3
GYRO;14.833;38600.502;0.21944;-0.00107;0.18536;3
AHRS;14.835;38600.502;-0.624727;16.454926;81.075348;-0.09710900;0.10524700;0.64265603;3
AHRS;14.838;38600.510;-0.607318;17.544289;80.191223;-0.10222900;0.11328700;0.63590401;3
ACCE;14.850;38600.522;-4.30956;0.20231;7.95833;3
MAGN;14.851;38600.522;34.30000;5.30000;-27.10000;3
GYRO;14.852;38600.522;0.01917;0.10333;0.37284;3
AHRS;14.853;38600.522;-0.607318;17.544289;80.191223;-0.10222900;0.11328700;0.63590401;3
AHRS;14.858;38600.529;-0.551948;18.718014;79.651825;-0.10780000;0.12184600;0.63132298;3
ACCE;14.870;38600.541;-4.39695;0.03232;9.32302;3
MAGN;14.871;38600.541;35.20000;4.50000;-26.10000;3
GYRO;14.872;38600.541;-0.25460;0.33982;0.59335;3
AHRS;14.873;38600.541;-0.551948;18.718014;79.651825;-0.10780000;0.12184600;0.63132298;3
AHRS;14.878;38600.550;-0.548777;19.774759;79.718163;-0.11367100;0.12878500;0.63074398;3
MAGN;14.891;38600.562;35.30000;3.50000;-25.20000;3
GYRO;14.893;38600.562;-0.23329;0.44315;0.80427;3
PRES;14.896;38600.562;955.4949;3
AHRS;14.899;38600.562;-0.548777;19.774759;79.718163;-0.11367100;0.12878500;0.63074398;3
ACCE;14.902;38600.562;-5.05775;-0.06704;9.88925;3
LIGH;14.903;38600.562;5691.0;3
AHRS;14.906;38600.572;-0.498227;20.811518;80.190201;-0.11959900;0.13541301;0.63285899;3
AHRS;14.915;38600.582;-0.498227;20.811518;80.190201;-0.11959900;0.13541301;0.63285899;3
GYRO;14.917;38600.586;-0.16192;0.47617;1.13770;3
AHRS;14.918;38600.586;-0.498227;20.811518;80.190201;-0.11959900;0.13541301;0.63285899;3
ACCE;14.919;38600.586;-5.50786;-0.53271;9.52892;3
MAGN;14.919;38600.586;36.20000;3.30000;-24.90000;3
AHRS;14.930;38600.598;-0.491857;21.931520;81.001053;-0.12674400;0.14190701;0.63696998;3
GYRO;14.932;38600.601;-0.13316;0.51665;1.61175;3
AHRS;14.932;38600.601;-0.491857;21.931520;81.001053;-0.12674400;0.14190701;0.63696998;3
ACCE;14.934;38600.601;-5.61799;-0.71347;9.84017;3
MAGN;14.936;38600.601;35.60000;2.50000;-24.90000;3
AHRS;14.938;38600.610;-0.529895;23.028168;82.202232;-0.13463400;0.14743499;0.64345801;3
ACCE;14.950;38600.621;-6.59243;-1.27611;9.90361;3
MAGN;14.957;38600.621;36.90000;2.00000;-22.80000;3
GYRO;14.959;38600.621;-0.00426;0.50813;2.17314;3
AHRS;14.962;38600.621;-0.529895;23.028168;82.202232;-0.13463400;0.14743499;0.64345801;3
AHRS;14.965;38600.633;-0.701198;24.320751;83.807549;-0.14513800;0.15278099;0.65192401;3
GYRO;14.976;38600.641;0.04794;0.52837;2.86876;3
MAGN;14.978;38600.641;36.90000;0.40000;-24.90000;3
ACCE;14.979;38600.641;-5.45399;-0.94092;9.15782;3
AHRS;14.980;38600.643;-0.701198;24.320751;83.807549;-0.14513800;0.15278099;0.65192401;3
ACCE;14.981;38600.648;-5.45399;-0.94092;9.15782;3
MAGN;14.982;38600.648;36.90000;0.40000;-24.90000;3
GYRO;14.983;38600.648;0.04794;0.52837;2.86876;3
AHRS;14.984;38600.648;-0.701198;24.320751;83.807549;-0.14513800;0.15278099;0.65192401;3
AHRS;14.989;38600.660;-0.797004;25.419436;86.355255;-0.15549000;0.15579399;0.66636401;3
ACCE;14.997;38600.669;-4.00670;0.05866;8.45393;3
MAGN;14.998;38600.669;36.10000;-1.70000;-23.10000;3
GYRO;14.999;38600.669;0.00107;0.27058;3.26610;3
AHRS;14.999;38600.669;-0.797004;25.419436;86.355255;-0.15549000;0.15579399;0.66636401;3
ACCE;15.010;38600.682;-2.75333;-0.40103;9.69652;3
MAGN;15.012;38600.682;37.10000;-3.70000;-24.30000;3
GYRO;15.013;38600.682;0.01278;-0.27484;3.39713;3
AHRS;15.014;38600.682;-0.597056;25.961674;90.367546;-0.16291900;0.15471999;0.69040900;3
GNSS;15.016;1490631304.999;40.313314;-3.483162;595.751;0.000;8.0;0.7;15;15
AHRS;15.021;38600.687;-0.414898;25.659296;95.699104;-0.16699500;0.14639699;0.72233200;3
GNSS;15.023;1490631304.999;40.313314;-3.483162;595.751;0.000;8.0;0.7;15;15
AHRS;15.030;38600.697;-0.414898;25.659296;95.699104;-0.16699500;0.14639699;0.72233200;3
GYRO;15.031;38600.702;0.33236;-0.72545;3.48981;3
AHRS;15.032;38600.702;-0.414898;25.659296;95.699104;-0.16699500;0.14639699;0.72233200;3
ACCE;15.034;38600.702;-2.59412;-0.37110;10.78827;3
MAGN;15.037;38600.702;34.70000;-7.40000;-24.90000;3
AHRS;15.038;38600.708;-0.209543;24.664917;104.503357;-0.16997600;0.12934200;0.77222103;3
ACCE;15.047;38600.720;-3.75171;-0.72664;9.47146;3
MAGN;15.048;38600.720;33.70000;-9.70000;-25.20000;3
GYRO;15.049;38600.720;0.74675;-0.90334;3.70712;3
AHRS;15.049;38600.720;-0.209543;24.664917;104.503357;-0.16997600;0.12934200;0.77222103;3
AHRS;15.056;38600.728;-0.014628;23.798958;113.668640;-0.17267300;0.11269700;0.81908900;3
AHRS;15.068;38600.741;-0.014628;23.798958;113.668640;-0.17267300;0.11269700;0.81908900;3
ACCE;15.070;38600.741;-3.93128;-1.35033;7.58483;3
MAGN;15.070;38600.741;32.70000;-11.40000;-28.10000;3
GYRO;15.071;38600.741;0.68070;-0.55074;4.25254;3
PRES;15.072;38600.741;955.5042;3
LIGH;15.072;38600.741;5466.0;3
AHRS;15.074;38600.747;-0.226626;23.510796;121.420601;-0.17863500;0.09798300;0.85366601;3
AHRS;15.087;38600.757;-0.226626;23.510796;121.420601;-0.17863500;0.09798300;0.85366601;3
ACCE;15.088;38600.760;-2.78805;-1.59574;8.54730;3
AHRS;15.089;38600.760;-0.226626;23.510796;121.420601;-0.17863500;0.09798300;0.85366601;3
MAGN;15.090;38600.760;32.10000;-13.40000;-26.20000;3
GYRO;15.090;38600.760;0.25779;-0.09374;4.72764;3
AHRS;15.094;38600.767;-0.871540;23.223394;126.704933;-0.18323500;0.08361200;0.87477797;3
AHRS;15.109;38600.777;-0.871540;23.223394;126.704933;-0.18323500;0.08361200;0.87477797;3
GYRO;15.110;38600.781;0.14381;0.15872;5.06746;3
AHRS;15.110;38600.781;-0.871540;23.223394;126.704933;-0.18323500;0.08361200;0.87477797;3
ACCE;15.111;38600.781;-0.09337;-1.83755;10.09395;3
MAGN;15.112;38600.781;30.70000;-15.40000;-25.40000;3
AHRS;15.114;38600.787;-1.905199;21.733349;130.727951;-0.17814600;0.06373500;0.89124501;3
SOUN;15.126;319.08;0.00974;53.75
AHRS;15.129;38600.797;-1.905199;21.733349;130.727951;-0.17814600;0.06373500;0.89124501;3
GYRO;15.130;38600.800;0.57311;-0.56779;4.72445;3
AHRS;15.131;38600.800;-1.905199;21.733349;130.727951;-0.17814600;0.06373500;0.89124501;3
ACCE;15.132;38600.800;3.47878;1.11211;12.28345;3
MAGN;15.132;38600.800;28.60000;-18.30000;-27.00000;3
AHRS;15.136;38600.808;-1.907293;17.405478;134.010605;-0.14569300;0.04395500;0.90883201;3
ACCE;15.149;38600.821;0.45131;0.71347;9.87848;3
MAGN;15.149;38600.821;24.20000;-23.50000;-25.90000;3
GYRO;15.150;38600.821;1.39869;-1.26980;4.11512;3
AHRS;15.150;38600.821;-1.907293;17.405478;134.010605;-0.14569300;0.04395500;0.90883201;3
AHRS;15.155;38600.828;-1.153393;14.204391;139.078644;-0.11932500;0.03386000;0.92924100;3
AHRS;15.168;38600.838;-1.153393;14.204391;139.078644;-0.11932500;0.03386000;0.92924100;3
ACCE;15.169;38600.841;-1.00197;0.31723;6.40569;3
AHRS;15.170;38600.841;-1.153393;14.204391;139.078644;-0.11932500;0.03386000;0.92924100;3
MAGN;15.170;38600.841;21.10000;-25.90000;-25.00000;3
GYRO;15.171;38600.841;1.17818;-0.51133;4.34095;3
AHRS;15.175;38600.847;-0.472221;12.704899;146.072052;-0.10702400;0.02836500;0.95047402;3
AHRS;15.189;38600.857;-0.472221;12.704899;146.072052;-0.10702400;0.02836500;0.95047402;3
GYRO;15.190;38600.861;0.38776;0.49428;4.59022;3
AHRS;15.191;38600.861;-0.472221;12.704899;146.072052;-0.10702400;0.02836500;0.95047402;3
ACCE;15.192;38600.861;0.56982;0.84874;6.27760;3
MAGN;15.192;38600.861;18.30000;-27.60000;-25.90000;3
AHRS;15.195;38600.867;0.004068;11.463000;153.146042;-0.09712900;0.02322400;0.96780401;3
AHRS;15.210;38600.877;0.004068;11.463000;153.146042;-0.09712900;0.02322400;0.96780401;3
GYRO;15.211;38600.882;0.04048;0.63596;4.60620;3
AHRS;15.211;38600.882;0.004068;11.463000;153.146042;-0.09712900;0.02322400;0.96780401;3
ACCE;15.212;38600.882;1.27252;0.49321;7.08205;3
MAGN;15.214;38600.882;16.10000;-29.10000;-24.70000;3
AHRS;15.215;38600.887;0.339506;9.676199;158.106995;-0.08224500;0.01891400;0.97834897;3
AHRS;15.230;38600.897;0.339506;9.676199;158.106995;-0.08224500;0.01891400;0.97834897;3
GYRO;15.231;38600.902;0.20453;-0.19068;4.57105;3
AHRS;15.231;38600.902;0.339506;9.676199;158.106995;-0.08224500;0.01891400;0.97834897;3
ACCE;15.232;38600.902;0.81163;0.32441;6.49547;3
MAGN;15.232;38600.902;12.80000;-30.60000;-24.90000;3
AHRS;15.236;38600.908;0.694300;7.725504;162.101257;-0.06560500;0.01645100;0.98562700;3
AHRS;15.251;38600.918;0.694300;7.725504;162.101257;-0.06560500;0.01645100;0.98562700;3
MAGN;15.253;38600.922;11.50000;-31.90000;-23.10000;3
GYRO;15.254;38600.922;0.20347;-0.95554;4.63710;3
PRES;15.256;38600.922;955.5071;3
AHRS;15.257;38600.922;0.694300;7.725504;162.101257;-0.06560500;0.01645100;0.98562700;3
ACCE;15.259;38600.922;0.48243;-0.24900;7.18141;3
LIGH;15.260;38600.923;5369.0;3
AHRS;15.260;38600.928;0.787717;5.878789;165.113495;-0.04995700;0.01345000;0.99029100;3
AHRS;15.269;38600.938;0.787717;5.878789;165.113495;-0.04995700;0.01345000;0.99029100;3
ACCE;15.271;38600.941;0.98162;-0.56024;10.35013;3
AHRS;15.271;38600.941;0.787717;5.878789;165.113495;-0.04995700;0.01345000;0.99029100;3
MAGN;15.272;38600.941;4.30000;-32.30000;-23.00000;3
GYRO;15.272;38600.941;0.31212;-0.90654;4.78410;3
AHRS;15.276;38600.948;0.645416;4.089611;169.542236;-0.03501900;0.00885700;0.99520701;3
ACCE;15.288;38600.960;3.87142;0.39983;10.27472;3
MAGN;15.289;38600.960;1.20000;-32.50000;-21.50000;3
GYRO;15.290;38600.960;0.65088;-0.49322;4.82139;3
AHRS;15.290;38600.960;0.645416;4.089611;169.542236;-0.03501900;0.00885700;0.99520701;3
AHRS;15.296;38600.968;0.709642;1.204095;174.841354;-0.01021800;0.00665900;0.99891502;3
AHRS;15.311;38600.978;0.709642;1.204095;174.841354;-0.01021800;0.00665900;0.99891502;3
GYRO;15.313;38600.982;0.83304;-0.20986;4.42298;3
AHRS;15.313;38600.982;0.709642;1.204095;174.841354;-0.01021800;0.00665900;0.99891502;3
ACCE;15.316;38600.982;6.03698;2.47800;8.49702;3
MAGN;15.317;38600.982;-1.90000;-31.90000;-21.70000;3
AHRS;15.319;38600.988;1.839822;-3.535124;179.461349;0.03091600;0.01590200;0.99938202;3
AHRS;15.330;38600.998;1.839822;-3.535124;179.461349;0.03091600;0.01590200;0.99938202;3
GYRO;15.331;38601.002;0.76486;0.16512;3.93083;3
AHRS;15.332;38601.002;1.839822;-3.535124;179.461349;0.03091600;0.01590200;0.99938202;3
ACCE;15.332;38601.002;4.44962;1.91416;7.92960;3
MAGN;15.333;38601.002;-4.30000;-32.20000;-20.50000;3
AHRS;15.336;38601.008;3.011109;-7.260269;-177.100693;-0.06261000;-0.02781400;-0.99737102;3
ACCE;15.348;38601.021;2.40857;1.09056;6.81270;3
MAGN;15.349;38601.021;-5.00000;-31.50000;-19.60000;3
GYRO;15.350;38601.021;0.60294;0.42930;3.89354;3
AHRS;15.350;38601.021;3.011109;-7.260269;-177.100693;-0.06261000;-0.02781400;-0.99737102;3
AHRS;15.355;38601.027;3.683202;-9.301058;-174.480865;-0.07940000;-0.03589500;-0.99516302;3
AHRS;15.371;38601.037;3.683202;-9.301058;-174.480865;-0.07940000;-0.03589500;-0.99516302;3
GYRO;15.375;38601.042;0.41971;0.06179;3.97557;3
AHRS;15.378;38601.042;3.683202;-9.301058;-174.480865;-0.07940000;-0.03589500;-0.99516302;3
ACCE;15.380;38601.042;2.88860;1.60531;6.27640;3
MAGN;15.381;38601.042;-7.80000;-31.40000;-16.10000;3
AHRS;15.383;38601.049;4.377206;-11.242177;-171.873856;-0.09493900;-0.04484500;-0.99223000;3
AHRS;15.392;38601.059;4.377206;-11.242177;-171.873856;-0.09493900;-0.04484500;-0.99223000;3
GYRO;15.393;38601.064;0.24182;-0.35580;3.95639;3
AHRS;15.395;38601.064;4.377206;-11.242177;-171.873856;-0.09493900;-0.04484500;-0.99223000;3
ACCE;15.396;38601.064;2.26611;0.59735;5.65870;3
MAGN;15.397;38601.064;-11.80000;-30.30000;-16.40000;3
AHRS;15.397;38601.068;4.626749;-12.826864;-168.908325;-0.10721200;-0.05071100;-0.98871899;3
ACCE;15.408;38601.080;2.75333;0.24062;6.19979;3
MAGN;15.409;38601.080;-14.60000;-29.00000;-16.70000;3
GYRO;15.410;38601.080;-0.13316;-0.39095;4.16838;3
AHRS;15.410;38601.080;4.626749;-12.826864;-168.908325;-0.10721200;-0.05071100;-0.98871899;3
AHRS;15.416;38601.088;4.405968;-14.250425;-164.823029;-0.11782400;-0.05417700;-0.98348898;3
AHRS;15.430;38601.098;4.405968;-14.250425;-164.823029;-0.11782400;-0.05417700;-0.98348898;3
GYRO;15.431;38601.102;-0.45487;-0.20027;4.22271;3
PRES;15.431;38601.102;955.5042;3
AHRS;15.432;38601.102;4.405968;-14.250425;-164.823029;-0.11782400;-0.05417700;-0.98348898;3
MAGN;15.433;38601.102;-17.40000;-28.30000;-17.60000;3
ACCE;15.433;38601.102;4.65313;0.30765;7.83742;3
LIGH;15.434;38601.102;8089.0;3
AHRS;15.436;38601.108;3.943351;-16.077669;-159.943542;-0.13169400;-0.05788400;-0.97530597;3
ACCE;15.448;38601.120;5.40132;0.10894;8.71130;3
MAGN;15.450;38601.120;-21.40000;-27.70000;-17.30000;3
GYRO;15.452;38601.120;-0.59442;0.09587;4.10979;3
AHRS;15.453;38601.120;3.943351;-16.077669;-159.943542;-0.13169400;-0.05788400;-0.97530597;3
AHRS;15.460;38601.131;3.308114;-18.109241;-154.157257;-0.14695300;-0.06296000;-0.96314597;3
ACCE;15.470;38601.141;5.50547;-0.10894;9.40682;3
MAGN;15.473;38601.141;-23.40000;-25.50000;-18.20000;3
GYRO;15.474;38601.141;-0.53476;0.22690;3.93935;3
AHRS;15.475;38601.141;3.308114;-18.109241;-154.157257;-0.14695300;-0.06296000;-0.96314597;3
AHRS;15.476;38601.148;2.569037;-19.933590;-148.934586;-0.16080201;-0.06760900;-0.94973701;3
ACCE;15.489;38601.161;4.31435;-1.30604;9.17219;3
MAGN;15.490;38601.161;-24.70000;-24.60000;-18.80000;3
GYRO;15.490;38601.161;-0.51452;0.49428;3.87330;3
AHRS;15.491;38601.161;2.569037;-19.933590;-148.934586;-0.16080201;-0.06760900;-0.94973701;3
AHRS;15.497;38601.169;1.417866;-20.968019;-145.432617;-0.17011701;-0.06567400;-0.93950099;3
ACCE;15.508;38601.180;4.32034;-1.66038;9.13388;3
MAGN;15.509;38601.180;-26.40000;-21.70000;-20.30000;3
GYRO;15.510;38601.180;-0.48470;0.55713;3.85413;3
AHRS;15.510;38601.180;1.417866;-20.968019;-145.432617;-0.17011701;-0.06567400;-0.93950099;3
AHRS;15.516;38601.188;0.048580;-21.667028;-142.565521;-0.17788200;-0.06070900;-0.93025899;3
ACCE;15.529;38601.201;4.33111;-2.36667;9.30028;3
MAGN;15.531;38601.201;-29.90000;-17.70000;-20.70000;3
GYRO;15.532;38601.201;-0.52731;0.59868;3.90739;3
AHRS;15.534;38601.201;0.048580;-21.667028;-142.565521;-0.17788200;-0.06070900;-0.93025899;3
AHRS;15.540;38601.212;-1.602374;-22.151428;-138.316956;-0.18440101;-0.05551700;-0.91611499;3
ACCE;15.550;38601.222;4.01029;-3.11605;8.53174;3
MAGN;15.551;38601.222;-31.30000;-16.20000;-23.10000;3
GYRO;15.552;38601.222;-0.54009;0.58270;3.89993;3
AHRS;15.553;38601.222;-1.602374;-22.151428;-138.316956;-0.18440101;-0.05551700;-0.91611499;3
AHRS;15.558;38601.230;-3.566438;-22.532049;-134.350006;-0.19181800;-0.04762000;-0.90113699;3
ACCE;15.571;38601.242;4.08810;-3.76249;8.53653;3
MAGN;15.572;38601.242;-32.30000;-13.50000;-22.50000;3
GYRO;15.574;38601.242;-0.66259;0.52731;3.98409;3
AHRS;15.577;38601.242;-3.566438;-22.532049;-134.350006;-0.19181800;-0.04762000;-0.90113699;3
AHRS;15.579;38601.249;-5.878019;-22.860125;-130.661285;-0.20082401;-0.03693500;-0.88529599;3
AHRS;15.593;38601.259;-5.878019;-22.860125;-130.661285;-0.20082401;-0.03693500;-0.88529599;3
GYRO;15.596;38601.265;-0.72012;0.32278;3.99900;3
AHRS;15.598;38601.265;-5.878019;-22.860125;-130.661285;-0.20082401;-0.03693500;-0.88529599;3
ACCE;15.600;38601.265;5.05296;-3.80199;9.03931;3
MAGN;15.605;38601.265;-32.70000;-11.60000;-21.60000;3
AHRS;15.608;38601.275;-8.182398;-23.373379;-127.737305;-0.21216300;-0.02626200;-0.87057000;3
AHRS;15.609;38601.278;-8.182398;-23.373379;-127.737305;-0.21216300;-0.02626200;-0.87057000;3
AHRS;15.610;38601.282;-8.182398;-23.373379;-127.737305;-0.21216300;-0.02626200;-0.87057000;3
ACCE;15.611;38601.282;5.96156;-4.03064;10.01495;3
MAGN;15.612;38601.282;-32.20000;-9.10000;-23.80000;3
GYRO;15.613;38601.282;-0.66686;0.10120;3.84667;3
PRES;15.613;38601.282;955.5054;3
LIGH;15.614;38601.282;15459.0;3
AHRS;15.616;38601.288;-10.256603;-24.080513;-125.732887;-0.22476800;-0.01695500;-0.85838002;3
WIFI;15.624;38601.266;eduroam;00:0b:86:27:36:c0;-76
WIFI;15.624;38601.266;test-CAR;00:0b:86:27:32:e2;-75
WIFI;15.624;38601.266;portal-csic;00:0b:86:27:36:c1;-75
WIFI;15.624;38601.266;eduroam;00:0b:86:27:32:e0;-67
WIFI;15.624;38601.266;test-CAR;00:0b:86:27:36:c2;-75
WIFI;15.624;38601.266;portal-csic;00:0b:86:27:32:e1;-76
WIFI;15.624;38601.266;test-CAR;00:0b:86:27:35:92;-81
WIFI;15.624;38601.266;eduroam;00:0b:86:27:35:90;-82
WIFI;15.624;38601.266;portal-csic;00:0b:86:27:35:91;-81
MAGN;15.651;38601.300;-32.90000;-7.80000;-23.50000;3
GYRO;15.651;38601.300;-0.47404;0.14701;3.61231;3
AHRS;15.652;38601.300;-10.256603;-24.080513;-125.732887;-0.22476800;-0.01695500;-0.85838002;3
ACCE;15.652;38601.300;6.23211;-3.98275;9.64863;3
AHRS;15.653;38601.307;-12.006609;-24.892002;-124.199257;-0.23721300;-0.01003900;-0.84771299;3
AHRS;15.653;38601.317;-12.006609;-24.892002;-124.199257;-0.23721300;-0.01003900;-0.84771299;3
ACCE;15.654;38601.321;4.82312;-4.23534;8.97945;3
AHRS;15.655;38601.321;-12.006609;-24.892002;-124.199257;-0.23721300;-0.01003900;-0.84771299;3
MAGN;15.656;38601.321;-33.80000;-2.70000;-24.70000;3
GYRO;15.656;38601.321;-0.43782;0.46765;3.33215;3
AHRS;15.656;38601.327;-13.615039;-25.292086;-122.534424;-0.24621800;-0.00308400;-0.83709198;3
AHRS;15.668;38601.337;-13.615039;-25.292086;-122.534424;-0.24621800;-0.00308400;-0.83709198;3
GYRO;15.669;38601.340;-0.45380;0.48896;3.14360;3
AHRS;15.669;38601.340;-13.615039;-25.292086;-122.534424;-0.24621800;-0.00308400;-0.83709198;3
ACCE;15.670;38601.340;3.74094;-4.49272;8.35935;3
MAGN;15.670;38601.340;-33.90000;-1.40000;-25.70000;3
AHRS;15.675;38601.347;-15.207052;-25.345743;-120.903549;-0.25283700;0.00506500;-0.82696903;3
SOUN;15.678;201.61;0.00615;49.76
ACCE;15.688;38601.360;3.01909;-5.16310;8.81904;3
MAGN;15.688;38601.360;-33.10000;0.70000;-26.60000;3
GYRO;15.689;38601.360;-0.38563;0.12357;2.92628;3
AHRS;15.689;38601.360;-15.207052;-25.345743;-120.903549;-0.25283700;0.00506500;-0.82696903;3
AHRS;15.695;38601.368;-16.827374;-25.155346;-119.318764;-0.25805300;0.01443200;-0.81716502;3
AHRS;15.709;38601.378;-16.827374;-25.155346;-119.318764;-0.25805300;0.01443200;-0.81716502;3
GYRO;15.710;38601.381;-0.36219;0.12677;2.85171;3
AHRS;15.711;38601.381;-16.827374;-25.155346;-119.318764;-0.25805300;0.01443200;-0.81716502;3
ACCE;15.711;38601.381;2.65038;-5.65391;8.83700;3
MAGN;15.712;38601.381;-34.40000;2.70000;-25.10000;3
AHRS;15.716;38601.388;-18.593632;-24.611872;-117.412209;-0.26171699;0.02562200;-0.80602902;3
AHRS;15.729;38601.398;-18.593632;-24.611872;-117.412209;-0.26171699;0.02562200;-0.80602902;3
ACCE;15.730;38601.401;3.05500;-5.13317;7.86256;3
AHRS;15.733;38601.401;-18.593632;-24.611872;-117.412209;-0.26171699;0.02562200;-0.80602902;3
MAGN;15.735;38601.401;-33.60000;4.30000;-26.00000;3
GYRO;15.736;38601.401;-0.30680;0.11185;2.77608;3
PROX;15.737;38601.405;0.0;3
AHRS;15.738;38601.409;-20.258396;-24.068661;-115.537521;-0.26535600;0.03603200;-0.79486001;3
AHRS;15.750;38601.419;-20.258396;-24.068661;-115.537521;-0.26535600;0.03603200;-0.79486001;3
GYRO;15.752;38601.422;-0.50813;0.15020;2.62268;3
AHRS;15.752;38601.422;-20.258396;-24.068661;-115.537521;-0.26535600;0.03603200;-0.79486001;3
ACCE;15.753;38601.422;2.44927;-4.87340;6.22612;3
MAGN;15.754;38601.422;-34.60000;6.20000;-27.60000;3
AHRS;15.757;38601.429;-22.006334;-23.576788;-113.903404;-0.26998800;0.04724500;-0.78418303;3
ACCE;15.769;38601.441;2.08894;-4.47357;6.90967;3
MAGN;15.770;38601.441;-33.30000;9.40000;-25.70000;3
GYRO;15.770;38601.441;-0.83730;0.00959;2.52042;3
AHRS;15.771;38601.441;-22.006334;-23.576788;-113.903404;-0.26998800;0.04724500;-0.78418303;3
AHRS;15.777;38601.449;-23.609600;-23.035391;-111.504456;-0.27437201;0.05570900;-0.76984698;3
AHRS;15.791;38601.459;-23.609600;-23.035391;-111.504456;-0.27437201;0.05570900;-0.76984698;3
MAGN;15.792;38601.462;-34.00000;11.80000;-25.70000;3
GYRO;15.792;38601.462;-1.05674;-0.04794;2.51083;3
PRES;15.793;38601.462;955.5073;3
AHRS;15.794;38601.462;-23.609600;-23.035391;-111.504456;-0.27437201;0.05570900;-0.76984698;3
ACCE;15.795;38601.462;0.41539;-4.81713;5.12599;3
LIGH;15.796;38601.462;9696.0;3
AHRS;15.797;38601.467;-25.521246;-22.146540;-107.823082;-0.27905801;0.06483300;-0.74848700;3
AHRS;15.809;38601.477;-25.521246;-22.146540;-107.823082;-0.27905801;0.06483300;-0.74848700;3
GYRO;15.810;38601.481;-1.60855;-0.34408;2.51189;3
AHRS;15.811;38601.481;-25.521246;-22.146540;-107.823082;-0.27905801;0.06483300;-0.74848700;3
ACCE;15.811;38601.481;2.26132;-4.58968;10.08438;3
MAGN;15.812;38601.481;-32.60000;13.50000;-25.10000;3
AHRS;15.815;38601.488;-26.907349;-21.226629;-103.618530;-0.28217301;0.06898200;-0.72481799;3
AHRS;15.830;38601.498;-26.907349;-21.226629;-103.618530;-0.28217301;0.06898200;-0.72481799;3
GYRO;15.831;38601.502;-0.95341;-0.33875;2.26049;3
AHRS;15.832;38601.502;-26.907349;-21.226629;-103.618530;-0.28217301;0.06898200;-0.72481799;3
ACCE;15.833;38601.502;2.08894;-5.61081;14.06713;3
MAGN;15.834;38601.502;-28.60000;14.50000;-19.30000;3
AHRS;15.836;38601.508;-27.201544;-19.575462;-95.417358;-0.27816001;0.06023600;-0.68162400;3
ACCE;15.848;38601.520;1.56581;-5.04099;9.61152;3
MAGN;15.849;38601.520;-32.50000;18.00000;-23.30000;3
GYRO;15.849;38601.520;-0.33875;0.09800;2.19338;3
AHRS;15.850;38601.520;-27.201544;-19.575462;-95.417358;-0.27816001;0.06023600;-0.68162400;3
AHRS;15.855;38601.527;-27.274595;-17.922104;-88.103279;-0.27263600;0.05314200;-0.64106202;3
AHRS;15.870;38601.537;-27.274595;-17.922104;-88.103279;-0.27263600;0.05314200;-0.64106202;3
GYRO;15.871;38601.542;-0.57311;0.27803;2.23706;3
AHRS;15.872;38601.542;-27.274595;-17.922104;-88.103279;-0.27263600;0.05314200;-0.64106202;3
ACCE;15.873;38601.542;-0.57581;-5.04458;3.10408;3
MAGN;15.874;38601.542;-31.70000;19.00000;-25.50000;3
AHRS;15.875;38601.547;-28.305727;-16.301497;-84.934029;-0.27136299;0.06200700;-0.62248701;3
AHRS;15.890;38601.557;-28.305727;-16.301497;-84.934029;-0.27136299;0.06200700;-0.62248701;3
GYRO;15.891;38601.562;-1.16220;-0.49322;2.27860;3
AHRS;15.892;38601.562;-28.305727;-16.301497;-84.934029;-0.27136299;0.06200700;-0.62248701;3
ACCE;15.893;38601.562;0.71347;-4.36702;6.95156;3
MAGN;15.893;38601.562;-29.70000;22.60000;-24.90000;3
AHRS;15.894;38601.566;-29.382429;-15.161692;-81.842415;-0.27354401;0.06824300;-0.60278702;3
AHRS;15.908;38601.576;-29.382429;-15.161692;-81.842415;-0.27354401;0.06824300;-0.60278702;3
GYRO;15.909;38601.580;-1.10148;-0.58909;2.31375;3
AHRS;15.911;38601.580;-29.382429;-15.161692;-81.842415;-0.27354401;0.06824300;-0.60278702;3
ACCE;15.911;38601.580;-0.21308;-5.31513;8.77714;3
MAGN;15.912;38601.580;-30.10000;24.30000;-24.30000;3
AHRS;15.915;38601.588;-30.230536;-13.538781;-78.633606;-0.27243501;0.07603100;-0.58364302;3
AHRS;15.932;38601.598;-30.230536;-13.538781;-78.633606;-0.27243501;0.07603100;-0.58364302;3
ACCE;15.934;38601.605;-0.72903;-5.53659;7.97868;3
AHRS;15.935;38601.605;-30.230536;-13.538781;-78.633606;-0.27243501;0.07603100;-0.58364302;3
MAGN;15.937;38601.605;-28.70000;25.80000;-23.10000;3
GYRO;15.938;38601.605;-1.00454;-0.23542;2.42454;3
AHRS;15.950;38601.616;-31.040512;-11.417348;-75.002289;-0.26957601;0.08605200;-0.56255400;3
GYRO;15.953;38601.621;-1.24529;-0.15659;2.59179;3
AHRS;15.963;38601.621;-31.040512;-11.417348;-75.002289;-0.26957601;0.08605200;-0.56255400;3
ACCE;15.971;38601.621;-0.75298;-6.15669;5.12958;3
MAGN;15.973;38601.621;-28.20000;28.50000;-22.50000;3
AHRS;15.976;38601.627;-32.509655;-9.368076;-71.083107;-0.27257201;0.09837600;-0.53759402;3
PROX;15.978;38601.644;8.0;3
AHRS;15.979;38601.637;-32.509655;-9.368076;-71.083107;-0.27257201;0.09837600;-0.53759402;3
PRES;15.981;38601.647;955.5083;3
ACCE;15.983;38601.647;2.93050;-6.89291;11.99136;3
AHRS;15.986;38601.647;-32.509655;-9.368076;-71.083107;-0.27257201;0.09837600;-0.53759402;3
GYRO;15.987;38601.647;-1.25914;-0.76593;2.43519;3
MAGN;15.989;38601.647;-26.20000;29.60000;-22.80000;3
LIGH;15.992;38601.647;8011.0;3
AHRS;15.993;38601.651;-33.247608;-8.776030;-67.839813;-0.27761501;0.09834200;-0.51497900;3
AHRS;15.997;38601.661;-33.247608;-8.776030;-67.839813;-0.27761501;0.09834200;-0.51497900;3
GYRO;15.998;38601.664;-0.57950;-0.51878;2.02400;3
AHRS;15.999;38601.664;-33.247608;-8.776030;-67.839813;-0.27761501;0.09834200;-0.51497900;3
ACCE;15.999;38601.664;4.54060;-6.52540;11.99136;3
MAGN;16.000;38601.664;-26.20000;31.60000;-20.10000;3
AHRS;16.001;38601.667;-33.107712;-9.094664;-63.970165;-0.28115699;0.08598600;-0.48698601;3
GNSS;16.004;1490631305.999;40.313314;-3.483166;595.831;0.000;16.0;0.5;15;15
AHRS;16.012;38601.677;-33.107712;-9.094664;-63.970165;-0.28115699;0.08598600;-0.48698601;3
GYRO;16.013;38601.682;-0.10227;-0.11718;1.33478;3
AHRS;16.013;38601.682;-33.107712;-9.094664;-63.970165;-0.28115699;0.08598600;-0.48698601;3
ACCE;16.014;38601.682;3.99712;-6.18422;8.19416;3
MAGN;16.014;38601.682;-21.10000;31.40000;-18.60000;3
GNSS;16.015;1490631305.999;40.313314;-3.483166;595.831;0.000;16.0;0.5;15;15
AHRS;16.017;38601.688;-32.915058;-10.140451;-56.864277;-0.28851199;0.05982600;-0.43280700;3
ACCE;16.027;38601.700;1.39821;-6.53019;5.39533;3
MAGN;16.028;38601.700;-24.20000;33.80000;-20.40000;3
GYRO;16.028;38601.700;-0.17364;-0.09055;0.82558;3
AHRS;16.029;38601.700;-32.915058;-10.140451;-56.864277;-0.28851199;0.05982600;-0.43280700;3
AHRS;16.035;38601.707;-33.464317;-10.910137;-52.931320;-0.29713300;0.04622500;-0.40035900;3
AHRS;16.048;38601.717;-33.464317;-10.910137;-52.931320;-0.29713300;0.04622500;-0.40035900;3
GYRO;16.049;38601.720;-0.25566;-0.44315;0.51772;3
AHRS;16.049;38601.720;-33.464317;-10.910137;-52.931320;-0.29713300;0.04622500;-0.40035900;3
ACCE;16.050;38601.720;-0.04429;-6.95875;8.04571;3
MAGN;16.050;38601.720;-24.30000;34.70000;-19.20000;3
AHRS;16.055;38601.727;-34.127777;-11.079600;-51.200180;-0.30327201;0.04297100;-0.38558999;3
AHRS;16.069;38601.737;-34.127777;-11.079600;-51.200180;-0.30327201;0.04297100;-0.38558999;3
GYRO;16.070;38601.741;-0.06392;-0.28230;0.32171;3
AHRS;16.070;38601.741;-34.127777;-11.079600;-51.200180;-0.30327201;0.04297100;-0.38558999;3
ACCE;16.070;38601.741;-0.04429;-6.73010;8.85974;3
MAGN;16.071;38601.741;-24.00000;34.30000;-19.50000;3
AHRS;16.075;38601.747;-34.637398;-10.687026;-50.502728;-0.30599701;0.04602900;-0.38040701;3
AHRS;16.089;38601.757;-34.637398;-10.687026;-50.502728;-0.30599701;0.04602900;-0.38040701;3
GYRO;16.090;38601.761;0.07563;0.05326;0.10120;3
AHRS;16.091;38601.761;-34.637398;-10.687026;-50.502728;-0.30599701;0.04602900;-0.38040701;3
ACCE;16.092;38601.761;0.35793;-5.83108;7.43160;3
MAGN;16.093;38601.761;-24.30000;34.70000;-19.50000;3
AHRS;16.096;38601.768;-35.038609;-10.050699;-50.270699;-0.30695599;0.05174900;-0.37962699;3
AHRS;16.111;38601.778;-35.038609;-10.050699;-50.270699;-0.30695599;0.05174900;-0.37962699;3
GYRO;16.112;38601.783;0.11292;-0.02557;-0.19920;3
AHRS;16.112;38601.783;-35.038609;-10.050699;-50.270699;-0.30695599;0.05174900;-0.37962699;3
ACCE;16.113;38601.783;0.70629;-5.38695;6.72771;3
MAGN;16.115;38601.783;-22.80000;34.30000;-20.10000;3
AHRS;16.116;38601.788;-35.374958;-9.618802;-50.441887;-0.30793101;0.05674400;-0.38149300;3
ACCE;16.128;38601.800;0.30047;-5.88495;6.27520;3
MAGN;16.129;38601.800;-23.70000;34.70000;-18.90000;3
GYRO;16.130;38601.800;0.05433;-0.00639;-0.52091;3
AHRS;16.131;38601.800;-35.374958;-9.618802;-50.441887;-0.30793101;0.05674400;-0.38149300;3
AHRS;16.137;38601.809;-35.910767;-9.172134;-50.985538;-0.31010899;0.06360000;-0.38587600;3
AHRS;16.151;38601.819;-35.910767;-9.172134;-50.985538;-0.31010899;0.06360000;-0.38587600;3
GYRO;16.152;38601.822;-0.03941;0.03622;-0.73290;3
PRES;16.153;38601.822;955.5146;3
AHRS;16.156;38601.822;-35.910767;-9.172134;-50.985538;-0.31010899;0.06360000;-0.38587600;3
MAGN;16.158;38601.822;-24.60000;34.10000;-19.50000;3
ACCE;16.160;38601.822;-0.20949;-6.17704;7.60877;3
LIGH;16.160;38601.823;8019.0;3
AHRS;16.161;38601.830;-36.433430;-8.471376;-52.502266;-0.31063601;0.07497100;-0.39828300;3
ACCE;16.168;38601.840;-0.70270;-6.69419;8.18578;3
MAGN;16.169;38601.840;-24.80000;34.00000;-19.20000;3
GYRO;16.169;38601.840;0.03622;0.12144;-0.87778;3
AHRS;16.170;38601.840;-36.433430;-8.471376;-52.502266;-0.31063601;0.07497100;-0.39828300;3
AHRS;16.175;38601.847;-36.899933;-7.367906;-54.471272;-0.30870199;0.09034400;-0.41515100;3
AHRS;16.189;38601.857;-36.899933;-7.367906;-54.471272;-0.30870199;0.09034400;-0.41515100;3
GYRO;16.190;38601.861;0.21199;0.15340;-1.00028;3
AHRS;16.191;38601.861;-36.899933;-7.367906;-54.471272;-0.30870199;0.09034400;-0.41515100;3
ACCE;16.191;38601.861;0.50398;-6.91206;9.17219;3
MAGN;16.192;38601.861;-25.10000;33.20000;-20.70000;3
AHRS;16.196;38601.868;-37.054169;-6.647603;-57.564514;-0.30449700;0.10455300;-0.43961400;3
AHRS;16.209;38601.878;-37.054169;-6.647603;-57.564514;-0.30449700;0.10455300;-0.43961400;3
GYRO;16.210;38601.881;0.45274;0.15127;-1.31880;3
AHRS;16.211;38601.881;-37.054169;-6.647603;-57.564514;-0.30449700;0.10455300;-0.43961400;3
ACCE;16.211;38601.881;2.20985;-7.03057;8.50899;3
MAGN;16.212;38601.881;-26.00000;32.70000;-18.90000;3
AHRS;16.216;38601.888;-37.047501;-6.788643;-60.268913;-0.30246300;0.11066200;-0.45891899;3
ACCE;16.228;38601.900;3.24175;-6.93600;8.01938;3
MAGN;16.229;38601.900;-27.40000;31.50000;-21.90000;3
GYRO;16.230;38601.900;0.53370;0.29614;-1.77686;3
AHRS;16.231;38601.900;-37.047501;-6.788643;-60.268913;-0.30246300;0.11066200;-0.45891899;3
SOUN;16.232;231.91;0.00708;50.98
AHRS;16.236;38601.908;-37.058990;-7.640043;-64.326614;-0.30205199;0.11532200;-0.48569399;3
ACCE;16.252;38601.921;3.52666;-6.40569;9.19134;3
MAGN;16.253;38601.921;-27.40000;30.60000;-21.00000;3
GYRO;16.254;38601.921;0.68923;0.24182;-2.32867;3
AHRS;16.255;38601.921;-37.058990;-7.640043;-64.326614;-0.30205199;0.11532200;-0.48569399;3
AHRS;16.257;38601.928;-36.754219;-9.059266;-67.767708;-0.30269399;0.11299900;-0.50675702;3
ACCE;16.269;38601.941;1.61848;-6.74207;9.40562;3
MAGN;16.270;38601.941;-29.20000;27.00000;-20.70000;3
GYRO;16.271;38601.941;0.96939;0.35260;-2.81336;3
AHRS;16.272;38601.941;-36.754219;-9.059266;-67.767708;-0.30269399;0.11299900;-0.50675702;3
AHRS;16.276;38601.948;-36.219517;-10.117302;-71.701897;-0.30005100;0.11341300;-0.53228199;3
AHRS;16.290;38601.958;-36.219517;-10.117302;-71.701897;-0.30005100;0.11341300;-0.53228199;3
GYRO;16.291;38601.962;1.22186;0.42078;-2.99446;3
AHRS;16.291;38601.962;-36.219517;-10.117302;-71.701897;-0.30005100;0.11341300;-0.53228199;3
ACCE;16.292;38601.962;0.38188;-6.73489;8.71250;3
MAGN;16.293;38601.962;-30.30000;25.20000;-22.10000;3
AHRS;16.296;38601.968;-35.763794;-10.558334;-76.237595;-0.29459900;0.11985100;-0.56275499;3
ACCE;16.308;38601.980;0.50757;-6.61518;7.89249;3
MAGN;16.309;38601.980;-31.90000;23.60000;-24.40000;3
GYRO;16.310;38601.980;1.31986;0.33236;-3.03813;3
AHRS;16.311;38601.980;-35.763794;-10.558334;-76.237595;-0.29459900;0.11985100;-0.56275499;3
AHRS;16.316;38601.988;-35.612110;-10.582329;-82.055298;-0.28734100;0.13364100;-0.60104197;3
AHRS;16.333;38601.998;-35.612110;-10.582329;-82.055298;-0.28734100;0.13364100;-0.60104197;3
GYRO;16.337;38602.003;1.25808;0.00320;-3.12762;3
PRES;16.341;38602.003;955.5137;3
AHRS;16.342;38602.003;-35.612110;-10.582329;-82.055298;-0.28734100;0.13364100;-0.60104197;3
MAGN;16.343;38602.003;-32.20000;21.00000;-24.00000;3
ACCE;16.343;38602.003;3.95522;-5.38336;8.47428;3
LIGH;16.344;38602.004;10182.0;3
AHRS;16.345;38602.012;-35.084415;-11.616991;-88.128220;-0.28257900;0.13920300;-0.63779700;3
ACCE;16.349;38602.021;6.31830;-4.40413;10.32859;3
MAGN;16.350;38602.021;-33.10000;18.80000;-24.50000;3
GYRO;16.350;38602.021;1.41680;-0.27271;-3.58461;3
AHRS;16.351;38602.021;-35.084415;-11.616991;-88.128220;-0.28257900;0.13920300;-0.63779700;3
AHRS;16.357;38602.029;-33.846745;-13.673114;-93.545288;-0.28093001;0.13259700;-0.66839898;3
ACCE;16.368;38602.040;4.85544;-4.83509;10.72243;3
MAGN;16.369;38602.040;-33.80000;16.50000;-26.10000;3
GYRO;16.370;38602.040;1.73851;-0.07883;-4.22910;3
AHRS;16.370;38602.040;-33.846745;-13.673114;-93.545288;-0.28093001;0.13259700;-0.66839898;3
AHRS;16.376;38602.048;-32.159565;-15.638419;-98.338402;-0.27832299;0.12215200;-0.69564402;3
AHRS;16.389;38602.058;-32.159565;-15.638419;-98.338402;-0.27832299;0.12215200;-0.69564402;3
GYRO;16.390;38602.061;2.06448;0.04048;-4.50287;3
AHRS;16.390;38602.061;-32.159565;-15.638419;-98.338402;-0.27832299;0.12215200;-0.69564402;3
ACCE;16.391;38602.061;2.19548;-5.78918;10.02572;3
MAGN;16.392;38602.061;-34.40000;9.90000;-24.70000;3
AHRS;16.397;38602.069;-30.559587;-16.802841;-104.071869;-0.27149600;0.11883600;-0.72867900;3
ACCE;16.408;38602.081;0.91578;-5.68144;6.22852;3
MAGN;16.409;38602.081;-35.80000;6.30000;-25.30000;3
GYRO;16.411;38602.081;2.10177;-0.23329;-4.41872;3
AHRS;16.411;38602.081;-30.559587;-16.802841;-104.071869;-0.27149600;0.11883600;-0.72867900;3
AHRS;16.416;38602.088;-30.012432;-17.281380;-110.563065;-0.26507300;0.12776101;-0.76276302;3
ACCE;16.428;38602.100;2.08535;-4.67707;7.22450;3
MAGN;16.429;38602.100;-35.80000;2.60000;-24.30000;3
GYRO;16.430;38602.100;1.65116;-0.74355;-4.22590;3
AHRS;16.431;38602.100;-30.012432;-17.281380;-110.563065;-0.26507300;0.12776101;-0.76276302;3
AHRS;16.436;38602.108;-29.834864;-17.761610;-116.743385;-0.26039699;0.13833401;-0.79206699;3
AHRS;16.452;38602.118;-29.834864;-17.761610;-116.743385;-0.26039699;0.13833401;-0.79206699;3
GYRO;16.453;38602.124;1.34543;-0.94276;-4.09807;3
AHRS;16.454;38602.124;-29.834864;-17.761610;-116.743385;-0.26039699;0.13833401;-0.79206699;3
ACCE;16.455;38602.124;4.01508;-3.28604;10.11311;3
MAGN;16.456;38602.124;-36.70000;-1.00000;-22.20000;3
AHRS;16.457;38602.130;-28.816059;-18.673426;-120.999611;-0.25766701;0.13632099;-0.81193298;3
ACCE;16.469;38602.141;5.60123;-2.09014;11.09353;3
MAGN;16.471;38602.141;-34.60000;-4.50000;-22.50000;3
GYRO;16.472;38602.141;1.45089;-1.16220;-4.26958;3
AHRS;16.473;38602.141;-28.816059;-18.673426;-120.999611;-0.25766701;0.13632099;-0.81193298;3
AHRS;16.481;38602.153;-26.995625;-20.015541;-125.250488;-0.25574899;0.12641799;-0.83170003;3
ACCE;16.489;38602.161;6.08008;-1.98599;10.40520;3
MAGN;16.491;38602.161;-36.90000;-7.60000;-21.90000;3
GYRO;16.492;38602.161;1.68418;-1.29004;-4.64668;3
AHRS;16.493;38602.161;-26.995625;-20.015541;-125.250488;-0.25574899;0.12641799;-0.83170003;3
AHRS;16.497;38602.169;-24.708183;-21.595371;-128.566971;-0.25607201;0.10994000;-0.84711403;3
AHRS;16.511;38602.179;-24.708183;-21.595371;-128.566971;-0.25607201;0.10994000;-0.84711403;3
MAGN;16.514;38602.183;-36.80000;-11.20000;-22.20000;3
GYRO;16.516;38602.183;1.74703;-1.29217;-5.01526;3
PRES;16.517;38602.183;955.4724;3
AHRS;16.519;38602.183;-24.708183;-21.595371;-128.566971;-0.25607201;0.10994000;-0.84711403;3
ACCE;16.522;38602.183;4.74052;-2.63841;8.85974;3
LIGH;16.525;38602.183;16420.0;3
AHRS;16.528;38602.189;-22.551298;-23.049789;-131.744598;-0.25713500;0.09475600;-0.86100602;3
AHRS;16.533;38602.199;-22.551298;-23.049789;-131.744598;-0.25713500;0.09475600;-0.86100602;3
GYRO;16.537;38602.204;1.59257;-1.36247;-5.04935;3
AHRS;16.539;38602.204;-22.551298;-23.049789;-131.744598;-0.25713500;0.09475600;-0.86100602;3
ACCE;16.540;38602.204;2.39540;-3.15915;8.45273;3
MAGN;16.541;38602.204;-33.90000;-19.50000;-18.50000;3
AHRS;16.541;38602.212;-20.925524;-23.695635;-136.037109;-0.25374699;0.08923600;-0.87850398;3
ACCE;16.549;38602.221;3.50152;-1.51553;8.79869;3
MAGN;16.550;38602.221;-31.70000;-22.80000;-18.20000;3
GYRO;16.550;38602.221;1.39230;-1.51800;-4.73084;3
AHRS;16.551;38602.221;-20.925524;-23.695635;-136.037109;-0.25374699;0.08923600;-0.87850398;3
AHRS;16.556;38602.228;-19.353758;-24.100191;-141.418991;-0.24854900;0.08717200;-0.89833099;3
ACCE;16.568;38602.241;6.60560;0.61411;8.48146;3
MAGN;16.570;38602.241;-32.10000;-25.70000;-15.00000;3
GYRO;16.570;38602.241;1.31347;-1.79923;-4.66160;3
AHRS;16.571;38602.241;-19.353758;-24.100191;-141.418991;-0.24854900;0.08717200;-0.89833099;3
AHRS;16.578;38602.248;-17.223804;-25.396982;-145.270905;-0.25103399;0.07455500;-0.91075802;3
AHRS;16.590;38602.258;-17.223804;-25.396982;-145.270905;-0.25103399;0.07455500;-0.91075802;3
GYRO;16.593;38602.261;1.22505;-1.74064;-5.03444;3
AHRS;16.595;38602.261;-17.223804;-25.396982;-145.270905;-0.25103399;0.07455500;-0.91075802;3
ACCE;16.598;38602.261;7.02100;1.38744;5.72932;3
MAGN;16.600;38602.261;-29.90000;-28.20000;-13.80000;3
AHRS;16.601;38602.272;-14.668909;-27.317223;-148.646439;-0.25901201;0.05615200;-0.91977203;3
ACCE;16.609;38602.281;5.40132;0.88945;4.97276;3
MAGN;16.610;38602.281;-27.70000;-31.00000;-13.80000;3
GYRO;16.611;38602.281;0.71479;-1.62879;-5.50103;3
AHRS;16.612;38602.281;-14.668909;-27.317223;-148.646439;-0.25901201;0.05615200;-0.91977203;3
AHRS;16.616;38602.288;-12.199011;-29.308605;-152.232635;-0.26887199;0.03943500;-0.92743701;3
ACCE;16.629;38602.301;3.11007;0.25977;5.76763;3
MAGN;16.629;38602.301;-24.30000;-33.20000;-13.50000;3
GYRO;16.630;38602.301;0.19707;-1.60109;-5.55109;3
AHRS;16.630;38602.301;-12.199011;-29.308605;-152.232635;-0.26887199;0.03943500;-0.92743701;3
AHRS;16.635;38602.308;-10.157450;-30.621162;-156.131622;-0.27498600;0.02914900;-0.93512201;3
AHRS;16.649;38602.318;-10.157450;-30.621162;-156.131622;-0.27498600;0.02914900;-0.93512201;3
GYRO;16.651;38602.321;-0.28975;-1.60429;-5.13990;3
AHRS;16.651;38602.321;-10.157450;-30.621162;-156.131622;-0.27498600;0.02914900;-0.93512201;3
ACCE;16.652;38602.321;2.19069;0.55785;8.13789;3
MAGN;16.652;38602.321;-18.30000;-37.70000;-11.30000;3
AHRS;16.656;38602.328;-8.252080;-30.646660;-161.156265;-0.27138501;0.02530800;-0.94586003;3
AHRS;16.671;38602.338;-8.252080;-30.646660;-161.156265;-0.27138501;0.02530800;-0.94586003;3
GYRO;16.674;38602.342;-0.23436;-1.29962;-4.77558;3
AHRS;16.677;38602.342;-8.252080;-30.646660;-161.156265;-0.27138501;0.02530800;-0.94586003;3
ACCE;16.680;38602.342;2.73777;1.63524;9.92995;3
MAGN;16.681;38602.342;-14.60000;-39.10000;-11.00000;3
SOUN;16.682;1104.99;0.03372;64.54
AHRS;16.687;38602.352;-5.901675;-29.345131;-166.500885;-0.25705901;0.01972500;-0.95787698;3
AHRS;16.689;38602.357;-5.901675;-29.345131;-166.500885;-0.25705901;0.01972500;-0.95787698;3
AHRS;16.691;38602.363;-5.901675;-29.345131;-166.500885;-0.25705901;0.01972500;-0.95787698;3
ACCE;16.692;38602.363;4.87100;3.67749;7.36816;3
MAGN;16.693;38602.363;-10.70000;-39.80000;-11.90000;3
GYRO;16.693;38602.363;-0.06711;-0.99709;-4.75641;3
PRES;16.695;38602.363;955.4688;3
LIGH;16.696;38602.364;11555.0;3
AHRS;16.697;38602.369;-2.849305;-28.937347;-172.209732;-0.25083199;0.00705100;-0.96532601;3
ACCE;16.708;38602.381;5.62877;4.39815;5.23373;3
MAGN;16.709;38602.381;-8.80000;-40.90000;-10.40000;3
GYRO;16.710;38602.381;-0.18536;-1.36141;-5.19743;3
AHRS;16.710;38602.381;-2.849305;-28.937347;-172.209732;-0.25083199;0.00705100;-0.96532601;3
AHRS;16.716;38602.388;0.877962;-29.751060;-176.584473;-0.25637800;-0.01505200;-0.96608597;3
ACCE;16.730;38602.401;3.30639;3.00353;6.13155;3
MAGN;16.731;38602.401;-4.50000;-40.90000;-10.10000;3
GYRO;16.732;38602.401;-0.56352;-1.64477;-5.52340;3
AHRS;16.733;38602.401;0.877962;-29.751060;-176.584473;-0.25637800;-0.01505200;-0.96608597;3
AHRS;16.737;38602.409;4.009684;-30.217184;179.350647;0.26067701;0.03229800;0.96477503;3
ACCE;16.750;38602.422;0.24181;1.01754;8.64067;3
MAGN;16.751;38602.422;-1.20000;-41.40000;-11.00000;3
GYRO;16.753;38602.422;-0.85221;-1.23997;-5.23897;3
AHRS;16.754;38602.422;4.009684;-30.217184;179.350647;0.26067701;0.03229800;0.96477503;3
AHRS;16.759;38602.430;5.967846;-28.607302;175.432770;0.24854000;0.04057100;0.96640402;3
ACCE;16.770;38602.442;-1.27731;1.20787;9.75877;3
MAGN;16.771;38602.442;5.30000;-40.30000;-12.60000;3
GYRO;16.773;38602.442;-0.63703;-0.46765;-4.56146;3
AHRS;16.774;38602.442;5.967846;-28.607302;175.432770;0.24854000;0.04057100;0.96640402;3
AHRS;16.778;38602.448;7.202826;-24.309647;170.373428;0.21455000;0.04355800;0.97109997;3
AHRS;16.790;38602.458;7.202826;-24.309647;170.373428;0.21455000;0.04355800;0.97109997;3
GYRO;16.792;38602.461;-0.35793;-0.00320;-3.93828;3
AHRS;16.792;38602.461;7.202826;-24.309647;170.373428;0.21455000;0.04355800;0.97109997;3
ACCE;16.794;38602.461;-0.95529;3.28245;6.80672;3
MAGN;16.797;38602.461;9.00000;-39.90000;-12.30000;3
AHRS;16.798;38602.470;8.975390;-20.368860;165.000732;0.18481900;0.05334600;0.97102600;3
ACCE;16.810;38602.482;-1.35153;5.01466;4.20063;3
MAGN;16.812;38602.482;11.90000;-38.50000;-13.00000;3
GYRO;16.812;38602.482;-0.54115;-0.12251;-3.65386;3
AHRS;16.813;38602.482;8.975390;-20.368860;165.000732;0.18481900;0.05334600;0.97102600;3
AHRS;16.820;38602.492;12.186919;-16.693737;159.567200;0.16068500;0.07775900;0.96548498;3
ACCE;16.831;38602.502;-1.75256;4.95719;5.09726;3
MAGN;16.833;38602.502;14.00000;-37.90000;-13.00000;3
GYRO;16.835;38602.502;-1.05461;-0.34621;-3.31297;3
AHRS;16.838;38602.502;12.186919;-16.693737;159.567200;0.16068500;0.07775900;0.96548498;3
AHRS;16.840;38602.510;15.928278;-12.815114;154.855698;0.13784400;0.11032900;0.95720398;3
AHRS;16.852;38602.520;15.928278;-12.815114;154.855698;0.13784400;0.11032900;0.95720398;3
GYRO;16.855;38602.523;-1.09190;-0.23649;-2.78886;3
AHRS;16.858;38602.523;15.928278;-12.815114;154.855698;0.13784400;0.11032900;0.95720398;3
ACCE;16.861;38602.523;-1.89381;4.43047;8.55089;3
MAGN;16.863;38602.523;15.50000;-36.50000;-16.10000;3
AHRS;16.865;38602.532;18.323812;-9.037680;150.813766;0.11526500;0.13401200;0.94926202;3
MAGN;16.874;38602.544;17.90000;-36.00000;-14.90000;3
GYRO;16.877;38602.544;-0.64768;-0.01917;-2.25303;3
PRES;16.880;38602.544;955.4607;3
AHRS;16.883;38602.544;18.323812;-9.037680;150.813766;0.11526500;0.13401200;0.94926202;3
ACCE;16.885;38602.544;-1.67953;4.90093;8.05290;3
LIGH;16.887;38602.545;8446.0;3
AHRS;16.891;38602.552;20.389095;-5.789266;147.609238;0.09703200;0.15588801;0.94145602;3
ACCE;16.895;38602.563;-0.97205;6.16627;7.03776;3
MAGN;16.898;38602.563;19.30000;-33.80000;-17.70000;3
GYRO;16.900;38602.563;-0.56139;0.06179;-1.84397;3
AHRS;16.902;38602.563;20.389095;-5.789266;147.609238;0.09703200;0.15588801;0.94145602;3
AHRS;16.905;38602.573;22.872520;-3.316234;144.302963;0.08774300;0.17996299;0.93082201;3
ACCE;16.912;38602.584;-1.07500;6.25006;7.76799;3
MAGN;16.913;38602.584;20.80000;-33.10000;-16.10000;3
GYRO;16.913;38602.584;-0.60827;-0.32810;-1.70016;3
AHRS;16.914;38602.584;22.872520;-3.316234;144.302963;0.08774300;0.17996299;0.93082201;3
AHRS;16.915;38602.588;25.133600;-1.472414;140.849716;0.08470800;0.20078400;0.91861701;3
AHRS;16.929;38602.598;25.133600;-1.472414;140.849716;0.08470800;0.20078400;0.91861701;3
GYRO;16.930;38602.601;-0.43995;-1.04183;-1.55955;3
AHRS;16.931;38602.601;25.133600;-1.472414;140.849716;0.08470800;0.20078400;0.91861701;3
ACCE;16.931;38602.601;-0.51236;6.61638;7.34541;3
MAGN;16.932;38602.601;21.00000;-32.10000;-17.70000;3
AHRS;16.937;38602.609;27.412489;-0.448739;137.226059;0.08994700;0.21923900;0.90427703;3
ACCE;16.950;38602.621;-0.41061;6.03578;6.94917;3
MAGN;16.952;38602.621;22.80000;-31.70000;-19.30000;3
GYRO;16.953;38602.621;-0.42611;-1.54144;-1.43917;3
AHRS;16.957;38602.621;27.412489;-0.448739;137.226059;0.08994700;0.21923900;0.90427703;3
AHRS;16.959;38602.629;29.308701;0.065346;132.708893;0.10096200;0.23196900;0.88630199;3
ACCE;16.968;38602.640;-0.41180;5.64433;6.43681;3
MAGN;16.969;38602.640;21.60000;-31.30000;-19.30000;3
GYRO;16.971;38602.640;-0.57737;-1.44556;-1.02265;3
AHRS;16.972;38602.640;29.308701;0.065346;132.708893;0.10096200;0.23196900;0.88630199;3
AHRS;16.978;38602.650;30.847818;0.426356;129.325607;0.11057300;0.24190800;0.87167102;3
ACCE;16.988;38602.660;0.79607;6.21176;4.44005;3
MAGN;16.989;38602.660;22.50000;-30.70000;-20.20000;3
GYRO;16.990;38602.660;-0.93743;-1.18138;-0.63490;3
AHRS;16.992;38602.660;30.847818;0.426356;129.325607;0.11057300;0.24190800;0.87167102;3
AHRS;16.996;38602.668;32.941956;0.262572;126.218361;0.12627800;0.25386500;0.85556197;3
GNSS;17.003;1490631306.999;40.313315;-3.483167;595.882;0.000;16.0;0.3;15;15
AHRS;17.011;38602.678;32.941956;0.262572;126.218361;0.12627800;0.25386500;0.85556197;3
GYRO;17.012;38602.682;-1.45515;-1.76195;-0.58590;3
AHRS;17.014;38602.682;32.941956;0.262572;126.218361;0.12627800;0.25386500;0.85556197;3
ACCE;17.016;38602.682;0.79966;5.87178;5.64313;3
MAGN;17.017;38602.682;22.10000;-30.20000;-22.40000;3
AHRS;17.018;38602.688;34.509075;-0.501877;122.513802;0.14630400;0.25805601;0.83669299;3
GNSS;17.019;1490631306.999;40.313315;-3.483167;595.882;0.000;16.0;0.3;15;15
ACCE;17.028;38602.700;0.17957;4.27724;8.87291;3
MAGN;17.028;38602.700;20.20000;-28.10000;-25.50000;3
GYRO;17.029;38602.700;-1.42106;-3.06050;-0.55500;3
AHRS;17.030;38602.700;34.509075;-0.501877;122.513802;0.14630400;0.25805601;0.83669299;3
AHRS;17.034;38602.707;34.382931;-1.640340;117.447952;0.16511799;0.24548800;0.81421101;3
AHRS;17.048;38602.717;34.382931;-1.640340;117.447952;0.16511799;0.24548800;0.81421101;3
MAGN;17.049;38602.721;19.00000;-27.60000;-25.70000;3
GYRO;17.049;38602.721;-0.77977;-4.52631;-0.33449;3
PRES;17.050;38602.721;955.4568;3
AHRS;17.050;38602.721;34.382931;-1.640340;117.447952;0.16511799;0.24548800;0.81421101;3
ACCE;17.050;38602.721;1.01873;3.82115;9.70729;3
LIGH;17.051;38602.721;7028.0;3
AHRS;17.055;38602.727;33.815903;-3.479864;114.231400;0.18223000;0.22834900;0.79830301;3
AHRS;17.068;38602.737;33.815903;-3.479864;114.231400;0.18223000;0.22834900;0.79830301;3
GYRO;17.069;38602.740;-0.21305;-5.36680;-0.01704;3
AHRS;17.070;38602.740;33.815903;-3.479864;114.231400;0.18223000;0.22834900;0.79830301;3
ACCE;17.070;38602.740;2.25893;3.45842;8.12951;3
MAGN;17.071;38602.740;15.90000;-27.30000;-28.80000;3
AHRS;17.075;38602.747;33.149300;-5.870452;112.630775;0.19884500;0.20983800;0.78838003;3
AHRS;17.088;38602.757;33.149300;-5.870452;112.630775;0.19884500;0.20983800;0.78838003;3
GYRO;17.089;38602.760;-0.23862;-5.23791;0.33875;3
AHRS;17.089;38602.760;33.149300;-5.870452;112.630775;0.19884500;0.20983800;0.78838003;3
ACCE;17.090;38602.760;4.09169;3.96480;5.39892;3
MAGN;17.090;38602.760;13.50000;-27.60000;-28.80000;3
AHRS;17.100;38602.772;32.774780;-8.945816;112.663750;0.21820100;0.19261301;0.78382301;3
ACCE;17.108;38602.780;6.21295;4.44962;3.74333;3
MAGN;17.109;38602.780;11.10000;-27.50000;-32.40000;3
GYRO;17.110;38602.780;-0.79362;-4.95987;0.44102;3
AHRS;17.110;38602.780;32.774780;-8.945816;112.663750;0.21820100;0.19261301;0.78382301;3
AHRS;17.115;38602.787;32.599934;-13.192149;113.381134;0.24525000;0.17245901;0.77911103;3
AHRS;17.129;38602.797;32.599934;-13.192149;113.381134;0.24525000;0.17245901;0.77911103;3
GYRO;17.130;38602.801;-1.01307;-5.43178;0.31532;3
AHRS;17.130;38602.801;32.599934;-13.192149;113.381134;0.24525000;0.17245901;0.77911103;3
ACCE;17.131;38602.801;6.92403;3.64757;5.58807;3
MAGN;17.131;38602.801;8.70000;-27.30000;-32.70000;3
AHRS;17.136;38602.808;32.049248;-18.620502;114.445274;0.27821499;0.14486000;0.77328700;3
ACCE;17.148;38602.820;6.97192;2.75692;5.62637;3
MAGN;17.149;38602.820;1.80000;-26.80000;-34.80000;3
GYRO;17.149;38602.820;-0.76166;-6.12953;0.32384;3
AHRS;17.150;38602.820;32.049248;-18.620502;114.445274;0.27821499;0.14486000;0.77328700;3
AHRS;17.156;38602.828;31.014761;-24.311235;115.340103;0.31122699;0.11234100;0.76585799;3
ACCE;17.169;38602.841;8.95431;2.54623;8.14986;3
MAGN;17.169;38602.841;-2.60000;-26.30000;-35.00000;3
GYRO;17.170;38602.841;-0.61466;-6.20090;0.46232;3
AHRS;17.170;38602.841;31.014761;-24.311235;115.340103;0.31122699;0.11234100;0.76585799;3
AHRS;17.175;38602.847;28.969667;-29.814199;116.255577;0.33914900;0.07374500;0.76058501;3
AHRS;17.190;38602.857;28.969667;-29.814199;116.255577;0.33914900;0.07374500;0.76058501;3
GYRO;17.191;38602.862;-0.13316;-5.68425;0.30254;3
AHRS;17.191;38602.862;28.969667;-29.814199;116.255577;0.33914900;0.07374500;0.76058501;3
ACCE;17.192;38602.862;12.13860;4.32034;9.75757;3
MAGN;17.193;38602.862;-5.20000;-26.70000;-35.30000;3
AHRS;17.195;38602.868;26.844130;-34.995174;117.436401;0.36489001;0.03734300;0.75657803;3
ACCE;17.208;38602.880;11.68969;4.46279;8.25042;3
MAGN;17.209;38602.880;-9.20000;-27.00000;-33.80000;3
GYRO;17.210;38602.880;0.36112;-4.76067;-0.17683;3
AHRS;17.211;38602.880;26.844130;-34.995174;117.436401;0.36489001;0.03734300;0.75657803;3
AHRS;17.215;38602.887;25.380060;-39.229355;119.724472;0.38711801;0.01452900;0.75771099;3
SOUN;17.228;852.61;0.02602;62.29
AHRS;17.231;38602.897;25.380060;-39.229355;119.724472;0.38711801;0.01452900;0.75771099;3
GYRO;17.232;38602.902;0.48576;-3.83708;-0.47511;3
PRES;17.232;38602.902;955.4546;3
AHRS;17.233;38602.902;25.380060;-39.229355;119.724472;0.38711801;0.01452900;0.75771099;3
MAGN;17.235;38602.902;-11.50000;-27.50000;-33.10000;3
ACCE;17.236;38602.902;9.65941;4.43885;3.58532;3
LIGH;17.237;38602.903;8625.0;3
AHRS;17.238;38602.909;24.785774;-43.117554;123.843895;0.41060099;0.00718700;0.76434302;3
AHRS;17.250;38602.919;24.785774;-43.117554;123.843895;0.41060099;0.00718700;0.76434302;3
GYRO;17.252;38602.922;0.32597;-3.80726;-0.64448;3
AHRS;17.252;38602.922;24.785774;-43.117554;123.843895;0.41060099;0.00718700;0.76434302;3
ACCE;17.253;38602.922;8.00262;3.63200;1.62327;3
MAGN;17.255;38602.922;-13.60000;-26.50000;-32.20000;3
AHRS;17.257;38602.929;24.595984;-47.069145;126.561188;0.43628201;-0.00098800;0.76188803;3
ACCE;17.269;38602.941;7.63032;3.15675;1.84713;3
MAGN;17.271;38602.941;-16.20000;-27.80000;-30.70000;3
GYRO;17.272;38602.941;0.19388;-4.26319;-0.52411;3
AHRS;17.272;38602.941;24.595984;-47.069145;126.561188;0.43628201;-0.00098800;0.76188803;3
AHRS;17.276;38602.948;24.448402;-50.938427;129.132248;0.46164101;-0.00786200;0.75772601;3
ACCE;17.289;38602.961;8.07205;3.62841;3.14000;3
MAGN;17.290;38602.961;-19.10000;-28.10000;-28.00000;3
GYRO;17.291;38602.961;0.31958;-4.75428;-0.29934;3
AHRS;17.291;38602.961;24.448402;-50.938427;129.132248;0.46164101;-0.00786200;0.75772601;3
AHRS;17.303;38602.971;24.356119;-54.398178;132.711487;0.48453900;-0.00731700;0.75775301;3
ACCE;17.310;38602.981;9.20930;4.17429;3.50751;3
MAGN;17.313;38602.981;-21.60000;-27.70000;-25.90000;3
GYRO;17.314;38602.981;0.59229;-4.82671;-0.21731;3
AHRS;17.316;38602.981;24.356119;-54.398178;132.711487;0.48453900;-0.00731700;0.75775301;3
AHRS;17.317;38602.988;24.351345;-57.566235;136.589294;0.50565797;-0.00232200;0.75843102;3
ACCE;17.329;38603.001;10.55364;4.57412;1.69869;3
MAGN;17.330;38603.001;-23.40000;-27.60000;-25.30000;3
GYRO;17.331;38603.001;0.76273;-4.19075;-0.22051;3
AHRS;17.331;38603.001;24.351345;-57.566235;136.589294;0.50565797;-0.00232200;0.75843102;3
AHRS;17.335;38603.007;24.404146;-60.764957;138.610580;0.52688199;-0.00412600;0.75099599;3
AHRS;17.349;38603.017;24.404146;-60.764957;138.610580;0.52688199;-0.00412600;0.75099599;3
GYRO;17.350;38603.021;0.67857;-3.30445;-0.32704;3
AHRS;17.350;38603.021;24.404146;-60.764957;138.610580;0.52688199;-0.00412600;0.75099599;3
ACCE;17.351;38603.021;9.89404;4.59208;-0.23583;3
MAGN;17.351;38603.021;-23.90000;-29.20000;-20.70000;3
AHRS;17.356;38603.028;24.598721;-64.211143;143.236725;0.54968899;0.00748300;0.74969703;3
AHRS;17.370;38603.038;24.598721;-64.211143;143.236725;0.54968899;0.00748300;0.74969703;3
GYRO;17.371;38603.042;0.49109;-2.94120;-0.42611;3
AHRS;17.371;38603.042;24.598721;-64.211143;143.236725;0.54968899;0.00748300;0.74969703;3
ACCE;17.372;38603.042;8.32105;4.02106;-0.57820;3
MAGN;17.373;38603.042;-25.50000;-29.40000;-20.10000;3
AHRS;17.376;38603.048;24.892008;-67.685066;146.317535;0.57236201;0.01377000;0.74149299;3
AHRS;17.391;38603.058;24.892008;-67.685066;146.317535;0.57236201;0.01377000;0.74149299;3
GYRO;17.395;38603.062;0.67431;-3.43654;-0.33130;3
AHRS;17.397;38603.062;24.892008;-67.685066;146.317535;0.57236201;0.01377000;0.74149299;3
ACCE;17.401;38603.062;7.80749;3.98395;0.14365;3
MAGN;17.402;38603.062;-26.20000;-29.60000;-19.80000;3
AHRS;17.404;38603.072;25.216669;-70.941666;147.342529;0.59343398;0.01139100;0.72710001;3
AHRS;17.415;38603.082;25.216669;-70.941666;147.342529;0.59343398;0.01139100;0.72710001;3
GYRO;17.416;38603.085;1.16327;-4.21951;-0.27697;3
PRES;17.417;38603.085;955.4539;3
AHRS;17.418;38603.085;25.216669;-70.941666;147.342529;0.59343398;0.01139100;0.72710001;3
MAGN;17.419;38603.085;-28.80000;-30.10000;-13.00000;3
ACCE;17.419;38603.085;8.44076;4.44124;-1.33357;3
LIGH;17.420;38603.086;7574.0;3
AHRS;17.420;38603.090;25.664766;-74.808121;150.873993;0.61759502;0.02184100;0.71572298;3
ACCE;17.429;38603.101;8.06367;4.53103;-2.50793;3
MAGN;17.429;38603.101;-29.40000;-31.10000;-12.00000;3
GYRO;17.430;38603.101;1.47965;-4.85121;-0.40267;3
AHRS;17.430;38603.101;25.664766;-74.808121;150.873993;0.61759502;0.02184100;0.71572298;3
AHRS;17.436;38603.108;26.267523;-79.224190;154.227295;0.64431000;0.03216700;0.69902200;3
ACCE;17.448;38603.120;6.97670;3.87980;-3.49075;3
MAGN;17.449;38603.120;-30.00000;-32.10000;-8.30000;3
GYRO;17.449;38603.120;1.59470;-5.03018;-0.53263;3
AHRS;17.450;38603.120;26.267523;-79.224190;154.227295;0.64431000;0.03216700;0.69902200;3
AHRS;17.456;38603.128;26.860884;-83.957504;158.031998;0.67154402;0.04554600;0.68021601;3
AHRS;17.473;38603.138;26.860884;-83.957504;158.031998;0.67154402;0.04554600;0.68021601;3
GYRO;17.477;38603.143;1.46580;-4.56253;-0.49002;3
AHRS;17.481;38603.143;26.860884;-83.957504;158.031998;0.67154402;0.04554600;0.68021601;3
ACCE;17.483;38603.143;6.54455;3.47279;-3.11246;3
MAGN;17.486;38603.143;-30.30000;-32.50000;-4.90000;3
AHRS;17.488;38603.151;27.236788;-88.222107;162.103287;0.69454402;0.06177400;0.66382003;3
AHRS;17.492;38603.161;27.236788;-88.222107;162.103287;0.69454402;0.06177400;0.66382003;3
GYRO;17.493;38603.164;1.42000;-3.80619;-0.47724;3
AHRS;17.494;38603.164;27.236788;-88.222107;162.103287;0.69454402;0.06177400;0.66382003;3
ACCE;17.495;38603.164;7.71771;4.03902;-4.26288;3
MAGN;17.496;38603.164;-30.30000;-32.40000;0.90000;3
AHRS;17.497;38603.169;27.434557;-92.459641;171.510651;0.71174097;0.11166600;0.65751702;3
ACCE;17.509;38603.181;7.03177;3.94684;-5.64792;3
MAGN;17.509;38603.181;-30.30000;-32.40000;0.90000;3
GYRO;17.510;38603.181;1.26021;-3.00192;-0.68177;3
AHRS;17.510;38603.181;27.434557;-92.459641;171.510651;0.71174097;0.11166600;0.65751702;3
AHRS;17.516;38603.188;27.581415;-97.178551;174.764099;0.73480898;0.12424100;0.63354701;3
AHRS;17.529;38603.198;27.581415;-97.178551;174.764099;0.73480898;0.12424100;0.63354701;3
GYRO;17.531;38603.201;1.10681;-2.80484;-0.90867;3
AHRS;17.532;38603.201;27.581415;-97.178551;174.764099;0.73480898;0.12424100;0.63354701;3
ACCE;17.535;38603.201;4.77164;3.52666;-5.62877;3
MAGN;17.538;38603.201;-29.40000;-33.90000;4.60000;3
AHRS;17.542;38603.213;27.882788;-102.267967;177.148621;0.75920701;0.13233501;0.60416001;3
ACCE;17.550;38603.222;3.04782;3.23217;-5.22894;3
MAGN;17.551;38603.222;-27.60000;-33.10000;7.70000;3
GYRO;17.551;38603.222;1.26766;-3.14253;-0.84262;3
AHRS;17.551;38603.222;27.882788;-102.267967;177.148621;0.75920701;0.13233501;0.60416001;3
AHRS;17.556;38603.228;28.309782;-107.549515;179.345200;0.78302002;0.14004400;0.57188100;3
AHRS;17.569;38603.238;28.309782;-107.549515;179.345200;0.78302002;0.14004400;0.57188100;3
GYRO;17.570;38603.241;1.60003;-3.49407;-0.66686;3
AHRS;17.571;38603.241;28.309782;-107.549515;179.345200;0.78302002;0.14004400;0.57188100;3
ACCE;17.571;38603.241;2.14880;3.05859;-5.56293;3
MAGN;17.572;38603.241;-27.80000;-33.90000;10.20000;3
AHRS;17.576;38603.248;28.735613;-113.324203;-179.390854;0.80857700;0.14067499;0.53347999;3
AHRS;17.590;38603.258;28.735613;-113.324203;-179.390854;0.80857700;0.14067499;0.53347999;3
GYRO;17.591;38603.262;1.85995;-3.80193;-0.50920;3
PRES;17.592;38603.262;955.4419;3
AHRS;17.592;38603.262;28.735613;-113.324203;-179.390854;0.80857700;0.14067499;0.53347999;3
MAGN;17.593;38603.262;-26.40000;-33.70000;12.70000;3
ACCE;17.595;38603.262;2.44448;3.12443;-7.75123;3
LIGH;17.597;38603.262;7445.0;3
AHRS;17.599;38603.269;28.743221;-120.518265;178.382507;0.84276003;0.11124700;0.47746301;3
ACCE;17.610;38603.281;3.21781;3.32315;-9.53012;3
MAGN;17.611;38603.281;-24.20000;-33.80000;15.80000;3
GYRO;17.612;38603.281;1.83012;-3.83815;-0.47511;3
AHRS;17.613;38603.281;28.743221;-120.518265;178.382507;0.84276003;0.11124700;0.47746301;3
AHRS;17.620;38603.291;28.022926;-128.105728;174.191544;0.87669098;0.06159600;0.41294700;3
ACCE;17.630;38603.301;3.37822;3.27646;-10.08917;3
MAGN;17.632;38603.301;-23.10000;-32.40000;19.20000;3
GYRO;17.633;38603.301;1.52013;-3.43015;-0.53583;3
AHRS;17.634;38603.301;28.022926;-128.105728;174.191544;0.87669098;0.06159600;0.41294700;3
AHRS;17.638;38603.309;26.868937;-134.682983;170.806671;0.90185100;0.01728400;0.35630801;3
ACCE;17.650;38603.322;2.53546;2.85987;-9.49301;3
MAGN;17.651;38603.322;-20.60000;-31.90000;24.20000;3
GYRO;17.652;38603.322;1.19310;-2.69938;-0.64342;3
AHRS;17.652;38603.322;26.868937;-134.682983;170.806671;0.90185100;0.01728400;0.35630801;3
AHRS;17.656;38603.328;25.656502;-140.109528;172.484009;0.91954899;0.01550300;0.31821200;3
ACCE;17.669;38603.341;1.90100;3.28245;-9.48463;3
MAGN;17.670;38603.341;-19.50000;-31.90000;22.40000;3
GYRO;17.671;38603.341;0.97472;-1.96648;-0.68710;3
AHRS;17.671;38603.341;25.656502;-140.109528;172.484009;0.91954899;0.01550300;0.31821200;3
SOUN;17.672;313.21;0.00956;53.59
AHRS;17.676;38603.348;24.688423;-144.776215;173.304276;0.93327999;0.01020000;0.28316799;3
ACCE;17.688;38603.360;0.43814;2.95684;-9.55765;3
MAGN;17.689;38603.360;-18.20000;-32.00000;27.30000;3
GYRO;17.690;38603.360;0.82451;-1.78112;-0.78297;3
AHRS;17.690;38603.360;24.688423;-144.776215;173.304276;0.93327999;0.01020000;0.28316799;3
AHRS;17.696;38603.368;23.812164;-149.674362;174.532974;0.94592100;0.00886100;0.24614801;3
ACCE;17.709;38603.381;-0.86790;2.54743;-9.32781;3
MAGN;17.711;38603.381;-17.70000;-31.60000;25.80000;3
GYRO;17.713;38603.381;0.84582;-2.09218;-0.79788;3
AHRS;17.716;38603.381;23.812164;-149.674362;174.532974;0.94592100;0.00886100;0.24614801;3
AHRS;17.720;38603.390;22.882603;-154.989777;171.149948;0.95733702;-0.03100400;0.19664900;3
ACCE;17.730;38603.402;-1.51553;2.31998;-8.65025;3
MAGN;17.731;38603.402;-15.90000;-31.60000;26.40000;3
GYRO;17.732;38603.402;0.88523;-2.43519;-0.71373;3
AHRS;17.733;38603.402;22.882603;-154.989777;171.149948;0.95733702;-0.03100400;0.19664900;3
AHRS;17.736;38603.409;21.969200;-160.154480;164.625687;0.96269500;-0.09680900;0.14253600;3
ACCE;17.749;38603.421;-2.01831;1.84832;-7.19458;3
MAGN;17.750;38603.421;-14.30000;-31.20000;28.60000;3
GYRO;17.751;38603.421;0.95767;-2.32228;-0.60614;3
AHRS;17.751;38603.421;21.969200;-160.154480;164.625687;0.96269500;-0.09680900;0.14253600;3
AHRS;17.756;38603.428;21.095680;-164.841461;160.211868;0.96416801;-0.14366201;0.09656100;3
AHRS;17.770;38603.438;21.095680;-164.841461;160.211868;0.96416801;-0.14366201;0.09656100;3
GYRO;17.770;38603.442;1.22079;-2.10603;-0.43250;3
PRES;17.771;38603.442;955.4487;3
AHRS;17.771;38603.442;21.095680;-164.841461;160.211868;0.96416801;-0.14366201;0.09656100;3
MAGN;17.772;38603.442;-12.00000;-29.30000;31.40000;3
ACCE;17.772;38603.442;-2.12246;1.36829;-8.62511;3
LIGH;17.773;38603.442;7321.0;3
AHRS;17.776;38603.448;19.748175;-169.252213;158.794510;0.96706498;-0.16469000;0.05927800;3
ACCE;17.788;38603.461;-1.14323;1.45328;-10.62427;3
MAGN;17.789;38603.461;-9.90000;-29.30000;29.90000;3
GYRO;17.789;38603.461;1.25488;-2.07940;-0.35686;3
AHRS;17.790;38603.461;19.748175;-169.252213;158.794510;0.96706498;-0.16469000;0.05927800;3
AHRS;17.795;38603.468;18.150997;-172.660614;159.270508;0.97119200;-0.16736600;0.03385100;3
AHRS;17.810;38603.478;18.150997;-172.660614;159.270508;0.97119200;-0.16736600;0.03385100;3
GYRO;17.810;38603.482;1.14942;-2.14118;-0.39734;3
AHRS;17.811;38603.482;18.150997;-172.660614;159.270508;0.97119200;-0.16736600;0.03385100;3
ACCE;17.811;38603.482;-1.79685;1.30245;-10.30464;3
MAGN;17.811;38603.482;-9.30000;-29.10000;31.40000;3
AHRS;17.815;38603.488;16.582375;-175.709656;159.795135;0.97446901;-0.16813900;0.01118900;3
AHRS;17.829;38603.498;16.582375;-175.709656;159.795135;0.97446901;-0.16813900;0.01118900;3
GYRO;17.831;38603.501;1.08231;-2.17527;-0.31958;3
AHRS;17.832;38603.501;16.582375;-175.709656;159.795135;0.97446901;-0.16813900;0.01118900;3
ACCE;17.834;38603.501;-2.71742;0.79607;-9.38048;3
MAGN;17.837;38603.501;-7.10000;-29.40000;34.60000;3
AHRS;17.838;38603.510;14.986494;-178.756104;160.432938;0.97722399;-0.16707000;-0.01155300;3
ACCE;17.848;38603.521;-2.16675;0.90980;-8.91361;3
MAGN;17.849;38603.521;-6.30000;-28.00000;35.20000;3
GYRO;17.850;38603.521;1.10255;-1.87593;-0.26951;3
AHRS;17.851;38603.521;14.986494;-178.756104;160.432938;0.97722399;-0.16707000;-0.01155300;3
AHRS;17.856;38603.528;13.580916;178.823517;160.782288;0.97879899;-0.16693801;-0.02978700;3
AHRS;17.869;38603.538;13.580916;178.823517;160.782288;0.97879899;-0.16693801;-0.02978700;3
GYRO;17.870;38603.541;1.10361;-1.45835;-0.29508;3
AHRS;17.870;38603.541;13.580916;178.823517;160.782288;0.97879899;-0.16693801;-0.02978700;3
ACCE;17.871;38603.541;-2.85987;0.61411;-9.42358;3
MAGN;17.872;38603.541;-4.50000;-27.30000;34.30000;3
AHRS;17.876;38603.548;12.164536;176.606827;161.176361;0.98004103;-0.16563199;-0.04636300;3
ACCE;17.889;38603.561;-3.67630;0.17238;-9.59476;3
MAGN;17.889;38603.561;-3.00000;-26.60000;35.20000;3
GYRO;17.890;38603.561;1.18884;-1.64157;-0.23116;3
AHRS;17.890;38603.561;12.164536;176.606827;161.176361;0.98004103;-0.16563199;-0.04636300;3
AHRS;17.896;38603.568;10.610277;174.143097;161.523697;0.98075902;-0.16430400;-0.06503400;3
AHRS;17.912;38603.578;10.610277;174.143097;161.523697;0.98075902;-0.16430400;-0.06503400;3
GYRO;17.914;38603.583;1.41041;-2.13053;-0.14807;3
AHRS;17.916;38603.583;10.610277;174.143097;161.523697;0.98075902;-0.16430400;-0.06503400;3
ACCE;17.919;38603.583;-3.89177;-0.08739;-9.27274;3
MAGN;17.921;38603.583;-1.00000;-26.70000;38.10000;3
AHRS;17.925;38603.596;8.985368;171.561447;161.761139;0.98074502;-0.16326800;-0.08480200;3
ACCE;17.928;38603.600;-3.34111;-0.23942;-8.71968;3
MAGN;17.929;38603.600;-0.50000;-25.00000;36.50000;3
GYRO;17.930;38603.600;1.57979;-2.34039;-0.10546;3
AHRS;17.931;38603.600;8.985368;171.561447;161.761139;0.98074502;-0.16326800;-0.08480200;3
AHRS;17.936;38603.608;7.439205;169.335129;161.683289;0.97994900;-0.16409300;-0.10183700;3
AHRS;17.950;38603.618;7.439205;169.335129;161.683289;0.97994900;-0.16409300;-0.10183700;3
GYRO;17.952;38603.622;1.62240;-1.85463;-0.26845;3
PRES;17.953;38603.622;955.4846;3
AHRS;17.955;38603.622;7.439205;169.335129;161.683289;0.97994900;-0.16409300;-0.10183700;3
MAGN;17.956;38603.622;0.50000;-24.10000;35.60000;3
ACCE;17.957;38603.622;-2.20506;-0.08499;-9.47146;3
LIGH;17.958;38603.623;6341.0;3
AHRS;17.960;38603.631;6.085981;168.002823;161.573364;0.97942102;-0.16448499;-0.11146300;3
ACCE;17.971;38603.643;-4.91889;-1.43293;-10.99537;3
MAGN;17.972;38603.643;3.50000;-23.80000;36.80000;3
GYRO;17.973;38603.643;1.57872;-1.76621;-0.47830;3
AHRS;17.974;38603.643;6.085981;168.002823;161.573364;0.97942102;-0.16448499;-0.11146300;3
AHRS;17.981;38603.653;4.403792;166.402924;161.968964;0.97926402;-0.15997700;-0.12280800;3
ACCE;17.989;38603.662;-5.14394;-1.71664;-12.28585;3
MAGN;17.991;38603.662;3.50000;-22.90000;38.70000;3
GYRO;17.991;38603.662;1.28684;-1.77260;-0.42078;3
AHRS;17.993;38603.662;4.403792;166.402924;161.968964;0.97926402;-0.15997700;-0.12280800;3
AHRS;17.997;38603.669;2.696418;164.783722;162.228027;0.97854698;-0.15614399;-0.13437399;3
GNSS;18.014;1490631307.999;40.313317;-3.483165;595.904;0.000;16.0;0.3;15;15
AHRS;18.020;38603.679;2.696418;164.783722;162.228027;0.97854698;-0.15614399;-0.13437399;3
GYRO;18.021;38603.687;0.86286;-1.35076;-0.41226;3
AHRS;18.022;38603.687;2.696418;164.783722;162.228027;0.97854698;-0.15614399;-0.13437399;3
ACCE;18.023;38603.687;-4.44723;-1.26893;-9.80066;3
MAGN;18.024;38603.687;5.30000;-22.00000;37.50000;3
GNSS;18.025;1490631307.999;40.313317;-3.483165;595.904;0.000;16.0;0.3;15;15
MAGN;18.030;38603.701;6.40000;-20.60000;38.10000;3
GYRO;18.031;38603.701;0.70947;-0.81493;-0.46659;3
AHRS;18.032;38603.701;1.325050;163.447845;162.668045;-0.97797197;0.15074000;0.14401400;3
ACCE;18.033;38603.701;-5.60961;-1.60531;-9.91319;3
AHRS;18.036;38603.709;-0.016059;162.087433;163.162979;-0.97716701;0.14459600;0.15398300;3
ACCE;18.048;38603.720;-6.81390;-2.23978;-9.48224;3
MAGN;18.048;38603.720;7.90000;-20.10000;38.70000;3
GYRO;18.049;38603.720;0.54222;-0.68390;-0.33662;3
AHRS;18.050;38603.720;-0.016059;162.087433;163.162979;-0.97716701;0.14459600;0.15398300;3
AHRS;18.055;38603.728;-1.476384;160.194199;163.572021;-0.97522998;0.13853700;0.16838700;3
AHRS;18.069;38603.738;-1.476384;160.194199;163.572021;-0.97522998;0.13853700;0.16838700;3
GYRO;18.070;38603.741;0.49748;-0.58696;-0.14594;3
AHRS;18.071;38603.741;-1.476384;160.194199;163.572021;-0.97522998;0.13853700;0.16838700;3
ACCE;18.071;38603.741;-6.73489;-2.42413;-9.44872;3
MAGN;18.071;38603.741;7.60000;-20.10000;40.60000;3
AHRS;18.075;38603.747;-2.925106;158.193314;163.399826;-0.97204202;0.13692801;0.18349200;3
AHRS;18.089;38603.757;-2.925106;158.193314;163.399826;-0.97204202;0.13692801;0.18349200;3
GYRO;18.089;38603.761;0.35686;-0.21731;-0.04155;3
AHRS;18.090;38603.761;-2.925106;158.193314;163.399826;-0.97204202;0.13692801;0.18349200;3
ACCE;18.090;38603.761;-7.00304;-2.72460;-10.04008;3
MAGN;18.091;38603.761;7.90000;-19.70000;39.70000;3
AHRS;18.095;38603.767;-4.285454;156.406143;162.837204;-0.96838301;0.13840200;0.19655199;3
AHRS;18.110;38603.777;-4.285454;156.406143;162.837204;-0.96838301;0.13840200;0.19655199;3
GYRO;18.112;38603.782;0.18323;0.20560;0.13742;3
AHRS;18.112;38603.782;-4.285454;156.406143;162.837204;-0.96838301;0.13840200;0.19655199;3
ACCE;18.113;38603.782;-7.43639;-3.13162;-9.97065;3
MAGN;18.115;38603.782;8.80000;-19.70000;39.10000;3
AHRS;18.116;38603.788;-5.608652;154.735107;161.979996;-0.96427399;0.14206500;0.20826200;3
AHRS;18.130;38603.798;-5.608652;154.735107;161.979996;-0.96427399;0.14206500;0.20826200;3
GYRO;18.131;38603.802;0.03515;0.54328;0.39308;3
PRES;18.131;38603.802;955.4917;3
AHRS;18.132;38603.802;-5.608652;154.735107;161.979996;-0.96427399;0.14206500;0.20826200;3
MAGN;18.132;38603.802;8.10000;-19.50000;38.80000;3
ACCE;18.132;38603.802;-7.69137;-3.26809;-10.43752;3
LIGH;18.133;38603.802;5034.0;3
AHRS;18.136;38603.808;-6.784057;153.272308;160.422943;-0.95940298;0.15164199;0.21758300;3
AHRS;18.149;38603.818;-6.784057;153.272308;160.422943;-0.95940298;0.15164199;0.21758300;3
GYRO;18.150;38603.821;-0.22690;0.89802;0.65514;3
AHRS;18.151;38603.821;-6.784057;153.272308;160.422943;-0.95940298;0.15164199;0.21758300;3
ACCE;18.152;38603.821;-6.52181;-2.88741;-9.58638;3
MAGN;18.152;38603.821;7.30000;-20.10000;40.60000;3
AHRS;18.156;38603.828;-7.650104;152.269455;157.814316;-0.95367599;0.17068900;0.22217700;3
ACCE;18.168;38603.840;-5.17626;-2.57736;-10.34056;3
MAGN;18.169;38603.840;7.00000;-19.90000;39.70000;3
GYRO;18.170;38603.840;-0.32917;1.18670;0.75314;3
AHRS;18.170;38603.840;-7.650104;152.269455;157.814316;-0.95367599;0.17068900;0.22217700;3
AHRS;18.176;38603.848;-8.208109;152.038437;155.601959;-0.94968599;0.18762200;0.22086000;3
AHRS;18.189;38603.858;-8.208109;152.038437;155.601959;-0.94968599;0.18762200;0.22086000;3
GYRO;18.190;38603.861;-0.48789;1.40615;0.75314;3
AHRS;18.191;38603.861;-8.208109;152.038437;155.601959;-0.94968599;0.18762200;0.22086000;3
ACCE;18.192;38603.861;-4.56095;-2.41934;-11.00495;3
MAGN;18.192;38603.861;4.40000;-20.50000;39.10000;3
AHRS;18.196;38603.868;-8.528681;152.384445;153.487503;-0.94667798;0.20478900;0.21510400;3
AHRS;18.210;38603.878;-8.528681;152.384445;153.487503;-0.94667798;0.20478900;0.21510400;3
GYRO;18.213;38603.881;-0.80108;2.12414;0.75208;3
AHRS;18.214;38603.881;-8.528681;152.384445;153.487503;-0.94667798;0.20478900;0.21510400;3
ACCE;18.217;38603.881;-4.00430;-1.81361;-9.32063;3
MAGN;18.218;38603.881;3.20000;-21.10000;39.70000;3
AHRS;18.219;38603.889;-8.621958;153.160934;151.872375;-0.94511002;0.21877600;0.20671800;3
SOUN;18.223;635.55;0.01940;59.73
AHRS;18.231;38603.899;-8.621958;153.160934;151.872375;-0.94511002;0.21877600;0.20671800;3
GYRO;18.233;38603.902;-0.96726;3.25438;0.77764;3
AHRS;18.235;38603.902;-8.621958;153.160934;151.872375;-0.94511002;0.21877600;0.20671800;3
ACCE;18.237;38603.902;-4.45800;-1.74537;-10.39562;3
MAGN;18.238;38603.902;1.80000;-21.80000;39.50000;3
AHRS;18.239;38603.909;-8.567150;154.384766;150.861893;-0.94529301;0.22857700;0.19562900;3
AHRS;18.250;38603.919;-8.567150;154.384766;150.861893;-0.94529301;0.22857700;0.19562900;3
GYRO;18.252;38603.922;-1.02905;3.18194;0.85328;3
AHRS;18.254;38603.922;-8.567150;154.384766;150.861893;-0.94529301;0.22857700;0.19562900;3
ACCE;18.257;38603.922;-3.13521;-1.24020;-13.04122;3
MAGN;18.258;38603.922;-1.10000;-22.70000;40.40000;3
AHRS;18.259;38603.929;-8.195101;155.966888;149.839417;-0.94586003;0.23945600;0.18232700;3
AHRS;18.271;38603.939;-8.195101;155.966888;149.839417;-0.94586003;0.23945600;0.18232700;3
GYRO;18.273;38603.942;-1.02159;2.01335;0.83943;3
AHRS;18.274;38603.942;-8.195101;155.966888;149.839417;-0.94586003;0.23945600;0.18232700;3
ACCE;18.277;38603.942;-1.91895;-0.75537;-13.00411;3
MAGN;18.278;38603.942;-4.40000;-23.30000;39.50000;3
AHRS;18.279;38603.948;-7.667243;157.347992;148.428345;-0.94500601;0.25351200;0.17072700;3
AHRS;18.290;38603.958;-7.667243;157.347992;148.428345;-0.94500601;0.25351200;0.17072700;3
GYRO;18.291;38603.961;-1.24210;1.82373;0.75953;3
AHRS;18.292;38603.961;-7.667243;157.347992;148.428345;-0.94500601;0.25351200;0.17072700;3
ACCE;18.293;38603.961;-0.46567;0.21428;-11.35809;3
MAGN;18.295;38603.961;-6.20000;-24.40000;37.50000;3
AHRS;18.298;38603.970;-6.869145;159.140106;147.398010;-0.94529003;0.26514000;0.15690599;3
MAGN;18.310;38603.982;-8.00000;-25.40000;36.50000;3
GYRO;18.312;38603.982;-1.75129;3.03813;0.56779;3
PRES;18.313;38603.982;955.5000;3
AHRS;18.316;38603.982;-6.869145;159.140106;147.398010;-0.94529003;0.26514000;0.15690599;3
ACCE;18.319;38603.982;-0.77931;0.28132;-8.99980;3
LIGH;18.319;38603.983;5832.0;3
AHRS;18.320;38603.990;-5.822861;161.403000;146.885696;-0.94705802;0.27299699;0.14039400;3
ACCE;18.331;38604.002;-1.46765;0.28252;-8.55688;3
MAGN;18.332;38604.002;-9.10000;-26.60000;35.20000;3
GYRO;18.333;38604.002;-2.01015;4.43896;0.48683;3
AHRS;18.335;38604.002;-5.822861;161.403000;146.885696;-0.94705802;0.27299699;0.14039400;3
AHRS;18.337;38604.009;-4.687737;163.931046;146.717972;-0.94955599;0.27784899;0.12220600;3
ACCE;18.349;38604.021;-1.54546;0.33519;-9.90601;3
MAGN;18.351;38604.021;-12.00000;-27.10000;33.30000;3
GYRO;18.351;38604.021;-1.92813;4.76386;0.51346;3
AHRS;18.352;38604.021;-4.687737;163.931046;146.717972;-0.94955599;0.27784899;0.12220600;3
AHRS;18.356;38604.028;-3.624218;166.230377;146.478058;-0.95122898;0.28252700;0.10567000;3
ACCE;18.369;38604.041;-0.02993;0.91219;-10.77032;3
MAGN;18.370;38604.041;-14.50000;-27.60000;32.70000;3
GYRO;18.370;38604.041;-1.73105;4.02457;0.59016;3
AHRS;18.371;38604.041;-3.624218;166.230377;146.478058;-0.95122898;0.28252700;0.10567000;3
AHRS;18.377;38604.049;-2.558741;168.243790;146.048264;-0.95182902;0.28817400;0.09144100;3
ACCE;18.389;38604.061;2.00874;1.66996;-10.99896;3
MAGN;18.390;38604.061;-16.70000;-28.10000;29.30000;3
GYRO;18.391;38604.061;-1.79604;3.61444;0.56885;3
AHRS;18.391;38604.061;-2.558741;168.243790;146.048264;-0.95182902;0.28817400;0.09144100;3
AHRS;18.397;38604.069;-1.295488;170.486008;145.537445;-0.95204300;0.29429400;0.07586500;3
ACCE;18.409;38604.081;3.19027;1.80882;-9.12191;3
MAGN;18.411;38604.081;-20.50000;-29.80000;24.00000;3
GYRO;18.413;38604.081;-2.15503;4.11299;0.43569;3
AHRS;18.415;38604.081;-1.295488;170.486008;145.537445;-0.95204300;0.29429400;0.07586500;3
AHRS;18.421;38604.092;0.250252;173.454742;144.831314;-0.95167798;0.30173400;0.05507800;3
ACCE;18.430;38604.102;3.08253;2.12246;-8.11395;3
MAGN;18.431;38604.102;-23.50000;-30.70000;20.80000;3
GYRO;18.432;38604.102;-2.59711;5.77480;0.32917;3
AHRS;18.432;38604.102;0.250252;173.454742;144.831314;-0.95167798;0.30173400;0.05507800;3
AHRS;18.435;38604.107;2.031687;177.230042;143.772690;0.94988102;-0.31117001;-0.02847900;3
AHRS;18.450;38604.117;2.031687;177.230042;143.772690;0.94988102;-0.31117001;-0.02847900;3
GYRO;18.451;38604.122;-2.74625;6.69306;0.31532;3
AHRS;18.452;38604.122;2.031687;177.230042;143.772690;0.94988102;-0.31117001;-0.02847900;3
ACCE;18.452;38604.122;4.33710;3.06697;-6.56011;3
MAGN;18.453;38604.122;-26.00000;-31.50000;16.70000;3
AHRS;18.455;38604.128;4.119534;-178.421982;142.410019;0.94613498;-0.32147500;0.00144900;3
AHRS;18.470;38604.138;4.119534;-178.421982;142.410019;0.94613498;-0.32147500;0.00144900;3
GYRO;18.472;38604.141;-2.67701;6.93700;0.17683;3
AHRS;18.475;38604.141;4.119534;-178.421982;142.410019;0.94613498;-0.32147500;0.00144900;3
ACCE;18.478;38604.141;4.63039;3.61405;-6.92044;3
MAGN;18.480;38604.141;-28.40000;-31.80000;10.40000;3
AHRS;18.482;38604.150;6.427619;-173.957977;140.757309;0.94013602;-0.33202499;0.03076400;3
AHRS;18.492;38604.160;6.427619;-173.957977;140.757309;0.94013602;-0.33202499;0.03076400;3
GYRO;18.493;38604.164;-2.57901;6.56203;0.08203;3
PRES;18.493;38604.164;955.4958;3
AHRS;18.494;38604.164;6.427619;-173.957977;140.757309;0.94013602;-0.33202499;0.03076400;3
MAGN;18.496;38604.164;-30.20000;-32.10000;7.10000;3
ACCE;18.497;38604.164;5.06254;3.38540;-6.13035;3
LIGH;18.497;38604.164;7305.0;3
AHRS;18.497;38604.169;8.735199;-169.632538;138.928421;0.93232799;-0.34189901;0.05775700;3
ACCE;18.509;38604.181;6.38653;3.47399;-4.50349;3
MAGN;18.509;38604.181;-30.10000;-32.40000;3.20000;3
GYRO;18.510;38604.181;-2.38939;6.06775;0.13955;3
AHRS;18.511;38604.181;8.735199;-169.632538;138.928421;0.93232799;-0.34189901;0.05775700;3
AHRS;18.516;38604.188;11.115014;-164.896469;137.394104;0.92387402;-0.34659699;0.08698800;3
ACCE;18.529;38604.201;7.40886;3.70263;-2.35230;3
MAGN;18.530;38604.201;-30.40000;-32.40000;-6.70000;3
GYRO;18.530;38604.201;-2.16568;5.91115;0.18749;3
AHRS;18.530;38604.201;11.115014;-164.896469;137.394104;0.92387402;-0.34659699;0.08698800;3
AHRS;18.536;38604.208;13.804464;-158.849503;135.707306;0.91220701;-0.34745601;0.12422100;3
AHRS;18.553;38604.218;13.804464;-158.849503;135.707306;0.91220701;-0.34745601;0.12422100;3
GYRO;18.557;38604.224;-1.88339;6.12527;0.24821;3
AHRS;18.560;38604.224;13.804464;-158.849503;135.707306;0.91220701;-0.34745601;0.12422100;3
ACCE;18.562;38604.224;8.01459;4.34548;-0.55067;3
MAGN;18.563;38604.224;-29.50000;-31.80000;-12.70000;3
AHRS;18.568;38604.232;17.072105;-150.927460;133.557114;0.89440501;-0.34319901;0.17145300;3
ACCE;18.572;38604.244;8.18578;3.99832;-1.24259;3
MAGN;18.573;38604.244;-28.40000;-31.20000;-16.60000;3
GYRO;18.573;38604.244;-1.66181;6.82621;0.29721;3
AHRS;18.574;38604.244;17.072105;-150.927460;133.557114;0.89440501;-0.34319901;0.17145300;3
AHRS;18.576;38604.249;19.580030;-142.982117;131.342010;0.87371701;-0.33579001;0.21862000;3
ACCE;18.589;38604.261;8.78313;4.18506;-2.57377;3
MAGN;18.590;38604.261;-26.20000;-31.30000;-21.70000;3
GYRO;18.590;38604.261;-1.92067;7.61025;0.35260;3
AHRS;18.591;38604.261;19.580030;-142.982117;131.342010;0.87371701;-0.33579001;0.21862000;3
AHRS;18.597;38604.269;21.239956;-135.989227;129.435211;0.85347199;-0.32674399;0.26002499;3
ACCE;18.609;38604.281;8.71968;4.59447;-1.10732;3
MAGN;18.612;38604.281;-23.30000;-29.70000;-24.60000;3
GYRO;18.614;38604.281;-2.37021;7.78069;0.17577;3
AHRS;18.617;38604.281;21.239956;-135.989227;129.435211;0.85347199;-0.32674399;0.26002499;3
AHRS;18.620;38604.289;22.880051;-129.252548;127.517380;0.83189303;-0.31532699;0.29748300;3
AHRS;18.631;38604.299;22.880051;-129.252548;127.517380;0.83189303;-0.31532699;0.29748300;3
GYRO;18.633;38604.303;-2.31695;7.16390;-0.01598;3
AHRS;18.633;38604.303;22.880051;-129.252548;127.517380;0.83189303;-0.31532699;0.29748300;3
ACCE;18.635;38604.303;7.49026;4.10965;2.87424;3
MAGN;18.636;38604.303;-21.00000;-29.10000;-30.30000;3
AHRS;18.637;38604.309;24.814285;-121.501610;124.990181;0.80429399;-0.30041701;0.33668500;3
ACCE;18.649;38604.321;6.77679;4.06296;4.63996;3
MAGN;18.651;38604.321;-13.00000;-26.40000;-35.10000;3
GYRO;18.652;38604.321;-1.72466;6.27973;0.00533;3
AHRS;18.653;38604.321;24.814285;-121.501610;124.990181;0.80429399;-0.30041701;0.33668500;3
AHRS;18.656;38604.328;26.832512;-112.406319;121.845734;0.76918203;-0.28004301;0.37917000;3
SOUN;18.666;791.17;0.02415;61.64
AHRS;18.671;38604.338;26.832512;-112.406319;121.845734;0.76918203;-0.28004301;0.37917000;3
GYRO;18.672;38604.343;-1.16327;5.57879;0.06711;3
PRES;18.672;38604.343;955.4995;3
AHRS;18.673;38604.343;26.832512;-112.406319;121.845734;0.76918203;-0.28004301;0.37917000;3
MAGN;18.674;38604.343;-9.40000;-26.10000;-36.10000;3
ACCE;18.675;38604.343;7.49146;3.99353;3.93966;3
LIGH;18.676;38604.343;7255.0;3
AHRS;18.677;38604.349;27.964088;-104.091454;119.153343;0.73503602;-0.25931299;0.41815799;3
ACCE;18.689;38604.361;7.66743;4.15035;4.01029;3
MAGN;18.690;38604.361;-5.80000;-25.70000;-36.50000;3
GYRO;18.690;38604.361;-1.08231;5.10901;0.00426;3
AHRS;18.690;38604.361;27.964088;-104.091454;119.153343;0.73503602;-0.25931299;0.41815799;3
AHRS;18.696;38604.368;28.552464;-96.794724;117.095383;0.70363498;-0.23845200;0.45269901;3
ACCE;18.708;38604.380;7.00424;4.16591;5.48871;3
MAGN;18.709;38604.380;-2.80000;-24.80000;-37.80000;3
GYRO;18.710;38604.380;-1.04076;4.95455;-0.10227;3
AHRS;18.710;38604.380;28.552464;-96.794724;117.095383;0.70363498;-0.23845200;0.45269901;3
AHRS;18.715;38604.388;28.958639;-89.287720;115.164108;0.66971600;-0.21457399;0.48734400;3
AHRS;18.732;38604.398;28.958639;-89.287720;115.164108;0.66971600;-0.21457399;0.48734400;3
GYRO;18.733;38604.404;-1.06313;5.19103;-0.19175;3
AHRS;18.733;38604.404;28.958639;-89.287720;115.164108;0.66971600;-0.21457399;0.48734400;3
ACCE;18.735;38604.404;6.40329;3.91931;6.44399;3
MAGN;18.736;38604.404;-0.10000;-24.60000;-37.90000;3
AHRS;18.737;38604.408;29.066368;-81.655060;113.538719;0.63343102;-0.18798500;0.52278101;3
ACCE;18.749;38604.421;5.46836;3.32674;7.26640;3
MAGN;18.750;38604.421;4.90000;-23.70000;-39.50000;3
GYRO;18.750;38604.421;-1.09509;5.56494;-0.22690;3
AHRS;18.750;38604.421;29.066368;-81.655060;113.538719;0.63343102;-0.18798500;0.52278101;3
AHRS;18.756;38604.428;28.744532;-73.960518;112.009865;0.59398800;-0.16140801;0.55809498;3
ACCE;18.769;38604.441;4.88776;3.20584;7.56209;3
MAGN;18.770;38604.441;10.60000;-21.60000;-37.70000;3
GYRO;18.770;38604.441;-1.08870;5.98039;-0.23436;3
AHRS;18.771;38604.441;28.744532;-73.960518;112.009865;0.59398800;-0.16140801;0.55809498;3
AHRS;18.775;38604.448;28.149801;-66.719002;110.861893;0.55446100;-0.13538100;0.59124398;3
AHRS;18.789;38604.458;28.149801;-66.719002;110.861893;0.55446100;-0.13538100;0.59124398;3
GYRO;18.790;38604.461;-1.23038;6.58866;-0.19494;3
AHRS;18.791;38604.461;28.149801;-66.719002;110.861893;0.55446100;-0.13538100;0.59124398;3
ACCE;18.791;38604.461;3.05021;2.55222;7.74644;3
MAGN;18.792;38604.461;14.80000;-20.70000;-37.50000;3
AHRS;18.797;38604.469;27.350655;-59.441208;109.621658;0.51200598;-0.10980400;0.62208003;3
AHRS;18.811;38604.479;27.350655;-59.441208;109.621658;0.51200598;-0.10980400;0.62208003;3
GYRO;18.813;38604.482;-1.33584;6.76656;-0.01917;3
AHRS;18.816;38604.482;27.350655;-59.441208;109.621658;0.51200598;-0.10980400;0.62208003;3
ACCE;18.819;38604.482;1.08098;2.40857;7.69496;3
MAGN;18.821;38604.482;19.70000;-19.60000;-33.20000;3
AHRS;18.825;38604.491;26.569181;-51.960556;108.742111;0.46686399;-0.08045800;0.65247703;3
ACCE;18.831;38604.503;0.07302;2.92093;8.84059;3
MAGN;18.832;38604.503;23.30000;-18.80000;-32.00000;3
GYRO;18.832;38604.503;-1.13451;6.28613;0.06924;3
AHRS;18.833;38604.503;26.569181;-51.960556;108.742111;0.46686399;-0.08045800;0.65247703;3
AHRS;18.839;38604.508;25.966898;-43.845142;107.550407;0.41665500;-0.04685800;0.67966902;3
AHRS;18.850;38604.518;25.966898;-43.845142;107.550407;0.41665500;-0.04685800;0.67966902;3
GYRO;18.851;38604.522;-0.87352;5.80143;0.16512;3
PRES;18.852;38604.522;955.5110;3
AHRS;18.852;38604.522;25.966898;-43.845142;107.550407;0.41665500;-0.04685800;0.67966902;3
MAGN;18.853;38604.522;26.40000;-18.50000;-30.50000;3
ACCE;18.853;38604.522;-0.93015;2.38822;7.86974;3
LIGH;18.854;38604.523;4861.0;3
AHRS;18.856;38604.528;25.404360;-36.098686;106.403748;0.36725801;-0.01364100;0.70190400;3
AHRS;18.869;38604.538;25.404360;-36.098686;106.403748;0.36725801;-0.01364100;0.70190400;3
GYRO;18.871;38604.542;-0.94169;5.42859;0.17257;3
AHRS;18.871;38604.542;25.404360;-36.098686;106.403748;0.36725801;-0.01364100;0.70190400;3
ACCE;18.872;38604.542;-0.43934;2.66355;7.63750;3
MAGN;18.873;38604.542;29.80000;-18.40000;-27.10000;3
AHRS;18.876;38604.548;24.836536;-29.629421;105.874748;0.32456201;0.01540000;0.72026199;3
AHRS;18.890;38604.558;24.836536;-29.629421;105.874748;0.32456201;0.01540000;0.72026199;3
GYRO;18.892;38604.562;-0.99815;5.23364;-0.08629;3
AHRS;18.893;38604.562;24.836536;-29.629421;105.874748;0.32456201;0.01540000;0.72026199;3
ACCE;18.895;38604.562;-1.35153;2.30202;8.89087;3
MAGN;18.896;38604.562;31.00000;-17.60000;-24.60000;3
AHRS;18.897;38604.568;23.929193;-23.035826;105.157608;0.27857199;0.04262600;0.73613697;3
AHRS;18.910;38604.578;23.929193;-23.035826;105.157608;0.27857199;0.04262600;0.73613697;3
GYRO;18.912;38604.581;-0.74142;4.62005;-0.18749;3
AHRS;18.914;38604.581;23.929193;-23.035826;105.157608;0.27857199;0.04262600;0.73613697;3
ACCE;18.916;38604.581;-4.55736;1.63763;8.19655;3
MAGN;18.918;38604.581;35.30000;-16.60000;-18.70000;3
AHRS;18.919;38604.590;22.739553;-14.650382;103.963303;0.21890600;0.07705400;0.75056797;3
ACCE;18.930;38604.601;-5.83946;1.95367;7.96072;3
MAGN;18.931;38604.601;36.80000;-16.50000;-16.60000;3
GYRO;18.932;38604.601;-0.39734;3.25119;-0.10546;3
AHRS;18.933;38604.601;22.739553;-14.650382;103.963303;0.21890600;0.07705400;0.75056797;3
AHRS;18.938;38604.609;21.562475;-5.682724;102.699875;0.15471700;0.11549600;0.76045501;3
ACCE;18.950;38604.622;-5.63834;2.01472;7.28077;3
MAGN;18.953;38604.622;37.50000;-16.20000;-14.10000;3
GYRO;18.956;38604.622;-0.18109;2.13479;0.00533;3
AHRS;18.959;38604.622;21.562475;-5.682724;102.699875;0.15471700;0.11549600;0.76045501;3
AHRS;18.962;38604.629;20.569723;1.744480;102.129036;0.10054000;0.14827700;0.76697499;3
ACCE;18.971;38604.640;-5.43604;1.95965;6.98149;3
MAGN;18.973;38604.640;38.10000;-16.20000;-14.10000;3
GYRO;18.974;38604.640;-0.26206;1.87060;0.02770;3
AHRS;18.976;38604.640;20.569723;1.744480;102.129036;0.10054000;0.14827700;0.76697499;3
AHRS;18.981;38604.650;19.626450;7.782164;101.906357;0.05518900;0.17418499;0.77078998;3
AHRS;18.983;38604.654;19.626450;7.782164;101.906357;0.05518900;0.17418499;0.77078998;3
MAGN;18.994;38604.660;39.30000;-16.10000;-12.60000;3
GYRO;18.995;38604.660;-0.38989;1.83225;0.01598;3
ACCE;18.996;38604.660;-5.64672;1.61728;8.02058;3
GYRO;18.998;38604.666;-0.38989;1.83225;0.01598;3
AHRS;18.998;38604.666;19.626450;7.782164;101.906357;0.05518900;0.17418499;0.77078998;3
ACCE;18.999;38604.666;-5.64672;1.61728;8.02058;3
MAGN;19.000;38604.666;39.30000;-16.10000;-12.60000;3
AHRS;19.000;38604.670;18.373251;12.752067;101.911949;0.01480000;0.19228500;0.77312601;3
ACCE;19.010;38604.682;-6.21894;1.66158;7.84939;3
MAGN;19.011;38604.682;39.40000;-16.20000;-11.70000;3
GYRO;19.012;38604.682;-0.29401;1.44450;0.02131;3
AHRS;19.013;38604.682;18.373251;12.752067;101.911949;0.01480000;0.19228500;0.77312601;3
GNSS;19.015;1490631308.999;40.313320;-3.483165;595.933;0.000;8.0;0.2;15;13
AHRS;19.023;38604.687;17.146818;17.114756;102.115273;-0.02178300;0.20713900;0.77446800;3
GNSS;19.027;1490631308.999;40.313320;-3.483165;595.933;0.000;8.0;0.2;15;13
AHRS;19.030;38604.697;17.146818;17.114756;102.115273;-0.02178300;0.20713900;0.77446800;3
MAGN;19.031;38604.702;39.40000;-16.10000;-8.90000;3
GYRO;19.032;38604.702;-0.12037;0.74036;0.08309;3
PRES;19.034;38604.702;955.5120;3
AHRS;19.035;38604.702;17.146818;17.114756;102.115273;-0.02178300;0.20713900;0.77446800;3
ACCE;19.037;38604.702;-6.15669;1.87466;8.17979;3
LIGH;19.038;38604.702;7940.0;3
AHRS;19.039;38604.707;16.151722;20.471554;102.727234;-0.05111000;0.21784000;0.77665597;3
AHRS;19.048;38604.717;16.151722;20.471554;102.727234;-0.05111000;0.21784000;0.77665597;3
GYRO;19.049;38604.721;0.01172;0.42717;0.18855;3
AHRS;19.049;38604.721;16.151722;20.471554;102.727234;-0.05111000;0.21784000;0.77665597;3
ACCE;19.050;38604.721;-5.63116;1.89262;8.45991;3
MAGN;19.050;38604.721;38.80000;-16.20000;-8.60000;3
AHRS;19.055;38604.727;15.384969;22.816467;103.755219;-0.07320400;0.22423400;0.78055602;3
ACCE;19.070;38604.740;-4.80277;2.19309;8.48984;3
MAGN;19.070;38604.740;39.10000;-16.60000;-9.80000;3
GYRO;19.071;38604.740;0.15233;0.33130;0.25353;3
AHRS;19.071;38604.740;15.384969;22.816467;103.755219;-0.07320400;0.22423400;0.78055602;3
AHRS;19.075;38604.748;14.953053;24.267542;104.871704;-0.08764400;0.22789399;0.78504801;3
AHRS;19.089;38604.758;14.953053;24.267542;104.871704;-0.08764400;0.22789399;0.78504801;3
GYRO;19.090;38604.761;0.28336;0.10120;0.26206;3
AHRS;19.091;38604.761;14.953053;24.267542;104.871704;-0.08764400;0.22789399;0.78504801;3
ACCE;19.093;38604.761;-4.49870;2.84551;6.76601;3
MAGN;19.093;38604.761;38.50000;-16.80000;-9.20000;3
AHRS;19.096;38604.768;14.996410;25.414440;105.820160;-0.09719700;0.23306701;0.78880900;3
ACCE;19.109;38604.781;-3.74094;3.41533;6.10521;3
MAGN;19.109;38604.781;37.60000;-16.10000;-10.20000;3
GYRO;19.110;38604.781;0.12251;-0.32810;0.12464;3
AHRS;19.110;38604.781;14.996410;25.414440;105.820160;-0.09719700;0.23306701;0.78880900;3
AHRS;19.116;38604.788;15.408583;26.162388;106.219894;-0.10099800;0.23907401;0.79021603;3
AHRS;19.129;38604.798;15.408583;26.162388;106.219894;-0.10099800;0.23907401;0.79021603;3
GYRO;19.130;38604.801;-0.09694;-0.77125;-0.07563;3
AHRS;19.130;38604.801;15.408583;26.162388;106.219894;-0.10099800;0.23907401;0.79021603;3
ACCE;19.131;38604.801;-4.35146;3.05141;7.94037;3
MAGN;19.132;38604.801;39.20000;-17.40000;-11.10000;3
AHRS;19.135;38604.807;15.694870;26.506954;106.390297;-0.10222600;0.24247099;0.79080898;3
AHRS;19.149;38604.817;15.694870;26.506954;106.390297;-0.10222600;0.24247099;0.79080898;3
GYRO;19.151;38604.821;-0.04474;-1.33478;-0.14275;3
AHRS;19.151;38604.821;15.694870;26.506954;106.390297;-0.10222600;0.24247099;0.79080898;3
ACCE;19.152;38604.821;-5.09127;2.36068;9.09677;3
MAGN;19.153;38604.821;38.00000;-16.70000;-9.60000;3
AHRS;19.156;38604.828;15.705905;26.560320;106.429298;-0.10261900;0.24276599;0.79095203;3
AHRS;19.170;38604.838;15.705905;26.560320;106.429298;-0.10261900;0.24276599;0.79095203;3
GYRO;19.171;38604.841;0.33130;-2.29032;-0.08203;3
AHRS;19.171;38604.841;15.705905;26.560320;106.429298;-0.10261900;0.24276599;0.79095203;3
ACCE;19.173;38604.841;-4.48793;2.17154;9.51815;3
MAGN;19.173;38604.841;38.20000;-16.50000;-12.40000;3
AHRS;19.177;38604.849;15.653902;26.041300;106.292847;-0.09902300;0.24003799;0.79073697;3
AHRS;19.192;38604.859;15.653902;26.041300;106.292847;-0.09902300;0.24003799;0.79073697;3
GYRO;19.196;38604.863;0.87245;-3.34919;-0.06818;3
AHRS;19.199;38604.863;15.653902;26.041300;106.292847;-0.09902300;0.24003799;0.79073697;3
ACCE;19.202;38604.863;-3.32555;2.75094;7.10719;3
MAGN;19.205;38604.863;37.90000;-16.80000;-14.20000;3
AHRS;19.212;38604.874;15.986606;25.190758;105.910370;-0.09060300;0.23841400;0.78965598;3
AHRS;19.213;38604.885;15.986606;25.190758;105.910370;-0.09060300;0.23841400;0.78965598;3
ACCE;19.214;38604.885;-2.88022;3.26330;3.63679;3
MAGN;19.215;38604.885;36.10000;-17.30000;-17.30000;3
GYRO;19.216;38604.885;0.90761;-4.20886;-0.17044;3
PRES;19.217;38604.885;955.5088;3
LIGH;19.217;38604.885;7940.0;3
AHRS;19.218;38604.888;16.907644;24.888535;105.225510;-0.08218900;0.24348800;0.78668803;3
SOUN;19.219;301.52;0.00920;53.26
AHRS;19.230;38604.898;16.907644;24.888535;105.225510;-0.08218900;0.24348800;0.78668803;3
ACCE;19.231;38604.902;-2.03747;3.05859;3.72298;3
AHRS;19.232;38604.902;16.907644;24.888535;105.225510;-0.08218900;0.24348800;0.78668803;3
MAGN;19.232;38604.902;34.50000;-17.00000;-20.40000;3
GYRO;19.233;38604.902;0.21838;-5.04296;-0.27590;3
AHRS;19.236;38604.908;17.997038;24.559443;104.435432;-0.07239200;0.24948899;0.78313798;3
AHRS;19.249;38604.918;17.997038;24.559443;104.435432;-0.07239200;0.24948899;0.78313798;3
GYRO;19.250;38604.921;-0.41545;-6.31489;-0.44102;3
AHRS;19.251;38604.921;17.997038;24.559443;104.435432;-0.07239200;0.24948899;0.78313798;3
ACCE;19.251;38604.921;-0.71946;2.08774;9.28232;3
MAGN;19.252;38604.921;32.40000;-16.90000;-23.40000;3
AHRS;19.256;38604.928;17.929815;21.872311;104.185310;-0.05385700;0.23585200;0.78337598;3
AHRS;19.269;38604.938;17.929815;21.872311;104.185310;-0.05385700;0.23585200;0.78337598;3
GYRO;19.270;38604.941;0.01278;-7.74128;-0.58590;3
AHRS;19.271;38604.941;17.929815;21.872311;104.185310;-0.05385700;0.23585200;0.78337598;3
ACCE;19.271;38604.941;0.99479;1.07260;14.44302;3
MAGN;19.272;38604.941;26.60000;-15.80000;-30.40000;3
AHRS;19.276;38604.948;17.132154;17.359211;104.057304;-0.02704300;0.20788901;0.78442699;3
AHRS;19.290;38604.958;17.132154;17.359211;104.057304;-0.02704300;0.20788901;0.78442699;3
GYRO;19.292;38604.962;1.30175;-8.90668;-0.62851;3
AHRS;19.293;38604.962;17.132154;17.359211;104.057304;-0.02704300;0.20788901;0.78442699;3
ACCE;19.295;38604.962;2.30681;0.70030;16.22551;3
MAGN;19.296;38604.962;21.60000;-16.30000;-33.30000;3
AHRS;19.298;38604.969;15.738664;11.658556;104.617027;0.00366500;0.16929500;0.78831100;3
ACCE;19.310;38604.982;3.73974;2.19309;13.20522;3
MAGN;19.311;38604.982;17.10000;-18.20000;-35.10000;3
GYRO;19.312;38604.982;2.66955;-9.40309;-0.54435;3
AHRS;19.313;38604.982;15.738664;11.658556;104.617027;0.00366500;0.16929500;0.78831100;3
AHRS;19.316;38604.988;15.252326;5.881435;110.088615;0.03425900;0.13775800;0.81517702;3
ACCE;19.329;38605.001;4.76207;3.31717;9.63666;3
MAGN;19.330;38605.001;11.30000;-19.40000;-37.40000;3
GYRO;19.331;38605.001;3.09779;-8.80761;-0.52944;3
AHRS;19.331;38605.001;15.252326;5.881435;110.088615;0.03425900;0.13775800;0.81517702;3
AHRS;19.336;38605.008;15.707582;0.598713;121.059288;0.06271900;0.12151000;0.86278301;3
AHRS;19.351;38605.018;15.707582;0.598713;121.059288;0.06271900;0.12151000;0.86278301;3
GYRO;19.354;38605.022;2.85597;-8.01398;-0.52624;3
AHRS;19.357;38605.022;15.707582;0.598713;121.059288;0.06271900;0.12151000;0.86278301;3
ACCE;19.359;38605.022;4.91889;3.70622;9.13747;3
MAGN;19.361;38605.022;7.00000;-21.70000;-37.90000;3
AHRS;19.363;38605.029;16.465231;-4.129061;133.764297;0.08897500;0.11761000;0.90760499;3
AHRS;19.371;38605.039;16.465231;-4.129061;133.764297;0.08897500;0.11761000;0.90760499;3
GYRO;19.372;38605.043;3.09779;-7.74980;-0.44528;3
AHRS;19.373;38605.043;16.465231;-4.129061;133.764297;0.08897500;0.11761000;0.90760499;3
ACCE;19.373;38605.043;5.36062;4.11683;8.14268;3
MAGN;19.374;38605.043;1.10000;-23.40000;-39.50000;3
AHRS;19.376;38605.048;17.636276;-8.679021;146.483459;0.11567100;0.12480800;0.94015402;3
AHRS;19.390;38605.058;17.636276;-8.679021;146.483459;0.11567100;0.12480800;0.94015402;3
GYRO;19.391;38605.062;3.39713;-7.67097;-0.39841;3
PRES;19.392;38605.062;955.5095;3
AHRS;19.392;38605.062;17.636276;-8.679021;146.483459;0.11567100;0.12480800;0.94015402;3
MAGN;19.393;38605.062;-4.20000;-25.30000;-35.00000;3
ACCE;19.393;38605.062;7.05212;4.65792;4.42688;3
LIGH;19.395;38605.062;5567.0;3
AHRS;19.396;38605.068;19.345634;-13.698023;160.140457;0.14456400;0.14405200;0.96063101;3
AHRS;19.410;38605.078;19.345634;-13.698023;160.140457;0.14456400;0.14405200;0.96063101;3
GYRO;19.412;38605.081;2.98594;-6.97322;-0.40693;3
AHRS;19.413;38605.081;19.345634;-13.698023;160.140457;0.14456400;0.14405200;0.96063101;3
ACCE;19.414;38605.081;7.11198;4.99550;0.97205;3
MAGN;19.416;38605.081;-10.20000;-29.80000;-33.10000;3
AHRS;19.418;38605.090;21.536531;-19.394770;174.501801;0.17412101;0.17601900;0.96572900;3
ACCE;19.430;38605.102;7.05930;5.07092;-0.59376;3
MAGN;19.431;38605.102;-14.20000;-31.20000;-29.20000;3
GYRO;19.432;38605.102;2.22534;-6.10503;-0.31212;3
AHRS;19.433;38605.102;21.536531;-19.394770;174.501801;0.17412101;0.17601900;0.96572900;3
AHRS;19.438;38605.109;24.453695;-26.421282;-175.566025;0.21520500;0.21466400;0.95261300;3
ACCE;19.450;38605.121;8.36414;5.29717;-1.75734;3
MAGN;19.452;38605.121;-17.50000;-32.80000;-27.00000;3
GYRO;19.454;38605.121;1.80349;-6.13592;-0.29721;3
AHRS;19.457;38605.121;24.453695;-26.421282;-175.566025;0.21520500;0.21466400;0.95261300;3
AHRS;19.461;38605.131;28.062481;-36.219925;-172.499802;0.28584999;0.24967100;0.92505699;3
ACCE;19.474;38605.144;10.59195;5.94600;-2.27569;3
MAGN;19.477;38605.144;-20.60000;-33.30000;-23.60000;3
GYRO;19.480;38605.144;1.74490;-6.59931;-0.46978;3
AHRS;19.481;38605.144;28.062481;-36.219925;-172.499802;0.28584999;0.24967100;0.92505699;3
AHRS;19.483;38605.150;31.112989;-48.393021;-179.497803;0.39377701;0.24635500;0.87920201;3
ACCE;19.491;38605.162;10.57998;5.82270;-2.95564;3
MAGN;19.492;38605.162;-22.80000;-34.60000;-19.60000;3
GYRO;19.493;38605.162;1.49350;-6.53540;-0.82878;3
AHRS;19.494;38605.162;31.112989;-48.393021;-179.497803;0.39377701;0.24635500;0.87920201;3
AHRS;19.498;38605.170;32.833462;-59.662521;166.718842;0.50231802;0.18834800;0.81028599;3
ACCE;19.510;38605.181;9.07642;5.87058;-1.47363;3
MAGN;19.511;38605.181;-24.00000;-35.30000;-14.60000;3
GYRO;19.512;38605.181;1.31986;-6.40437;-1.20162;3
AHRS;19.513;38605.181;32.833462;-59.662521;166.718842;0.50231802;0.18834800;0.81028599;3
AHRS;19.518;38605.189;33.867710;-67.366020;156.068604;0.56927299;0.12710600;0.74525100;3
AHRS;19.533;38605.199;33.867710;-67.366020;156.068604;0.56927299;0.12710600;0.74525100;3
GYRO;19.537;38605.204;1.56381;-6.09544;-1.32732;3
AHRS;19.540;38605.204;33.867710;-67.366020;156.068604;0.56927299;0.12710600;0.74525100;3
ACCE;19.542;38605.204;6.38294;5.33787;-0.87987;3
MAGN;19.543;38605.204;-25.20000;-35.90000;-9.00000;3
AHRS;19.546;38605.211;34.954731;-72.882683;157.540802;0.60278100;0.12664300;0.71789497;3
AHRS;19.554;38605.221;34.954731;-72.882683;157.540802;0.60278100;0.12664300;0.71789497;3
GYRO;19.556;38605.226;1.75023;-5.46374;-1.17818;3
AHRS;19.559;38605.226;34.954731;-72.882683;157.540802;0.60278100;0.12664300;0.71789497;3
ACCE;19.560;38605.226;4.63757;4.84467;-3.91093;3
MAGN;19.561;38605.226;-25.10000;-37.70000;-4.70000;3
AHRS;19.561;38605.229;36.310242;-78.969856;167.129120;0.62736601;0.17124499;0.70653999;3
AHRS;19.571;38605.239;36.310242;-78.969856;167.129120;0.62736601;0.17124499;0.70653999;3
GYRO;19.573;38605.242;1.54570;-4.99183;-0.90761;3
PRES;19.573;38605.242;955.4993;3
AHRS;19.575;38605.242;36.310242;-78.969856;167.129120;0.62736601;0.17124499;0.70653999;3
MAGN;19.577;38605.242;-25.10000;-38.00000;-2.20000;3
ACCE;19.579;38605.242;3.50391;4.68186;-7.57166;3
LIGH;19.579;38605.243;5803.0;3
AHRS;19.580;38605.250;38.138058;-88.848885;175.096146;0.67093402;0.20480999;0.66458201;3
AHRS;19.593;38605.260;38.138058;-88.848885;175.096146;0.67093402;0.20480999;0.66458201;3
GYRO;19.600;38605.265;0.96406;-4.69142;-0.68390;3
AHRS;19.602;38605.265;38.138058;-88.848885;175.096146;0.67093402;0.20480999;0.66458201;3
ACCE;19.606;38605.265;3.76009;5.22894;-8.75440;3
MAGN;19.607;38605.265;-24.50000;-38.70000;0.20000;3
AHRS;19.611;38605.277;39.448177;-101.240181;179.370956;0.72877002;0.21012700;0.59579200;3
GYRO;19.612;38605.283;0.66366;-4.76280;-0.61572;3
AHRS;19.612;38605.283;39.448177;-101.240181;179.370956;0.72877002;0.21012700;0.59579200;3
ACCE;19.613;38605.283;3.14239;5.10324;-7.04853;3
MAGN;19.615;38605.283;-23.80000;-39.10000;4.30000;3
AHRS;19.617;38605.289;40.043968;-110.671356;172.635056;0.78369898;0.14469901;0.51520002;3
WIFI;19.624;38605.266;eduroam;00:0b:86:27:36:c0;-67
WIFI;19.624;38605.266;test-CAR;00:0b:86:27:32:e2;-69
WIFI;19.624;38605.266;portal-csic;00:0b:86:27:36:c1;-67
WIFI;19.624;38605.266;eduroam;00:0b:86:27:32:e0;-70
WIFI;19.624;38605.266;test-CAR;00:0b:86:27:36:c2;-67
WIFI;19.624;38605.266;portal-csic;00:0b:86:27:32:e1;-70
WIFI;19.624;38605.266;test-CAR;00:0b:86:27:35:92;-89
WIFI;19.624;38605.266;eduroam;00:0b:86:27:35:90;-88
WIFI;19.624;38605.266;portal-csic;00:0b:86:27:35:91;-88
WIFI;19.624;38605.266;;14:cc:20:b9:6d:d6;-92
MAGN;19.659;38605.301;-23.60000;-38.60000;4.90000;3
GYRO;19.660;38605.301;0.63064;-4.77345;-0.55074;3
AHRS;19.660;38605.301;40.043968;-110.671356;172.635056;0.78369898;0.14469901;0.51520002;3
ACCE;19.661;38605.301;3.24534;5.31872;-7.28196;3
AHRS;19.662;38605.307;40.176182;-118.807426;160.429840;0.82635999;0.03488400;0.42082000;3
AHRS;19.663;38605.317;40.176182;-118.807426;160.429840;0.82635999;0.03488400;0.42082000;3
GYRO;19.664;38605.321;0.70840;-4.84589;-0.64875;3
AHRS;19.665;38605.321;40.176182;-118.807426;160.429840;0.82635999;0.03488400;0.42082000;3
ACCE;19.666;38605.321;3.96001;5.68264;-6.93002;3
MAGN;19.666;38605.321;-20.50000;-39.50000;9.30000;3
AHRS;19.667;38605.328;40.033916;-125.088005;156.177017;0.84838200;-0.01766400;0.36119300;3
AHRS;19.668;38605.338;40.033916;-125.088005;156.177017;0.84838200;-0.01766400;0.36119300;3
GYRO;19.670;38605.341;0.83091;-4.81926;-0.78936;3
AHRS;19.670;38605.341;40.033916;-125.088005;156.177017;0.84838200;-0.01766400;0.36119300;3
ACCE;19.671;38605.341;2.18231;5.25527;-7.23767;3
MAGN;19.672;38605.341;-18.90000;-39.90000;11.80000;3
SOUN;19.675;2062.03;0.06293;69.96
AHRS;19.678;38605.348;39.878708;-131.265717;158.650772;0.86755800;-0.02035000;0.32359600;3
ACCE;19.688;38605.360;0.06823;4.35984;-7.07846;3
MAGN;19.689;38605.360;-17.40000;-39.00000;13.60000;3
GYRO;19.689;38605.360;0.79362;-4.46346;-0.66046;3
AHRS;19.690;38605.360;39.878708;-131.265717;158.650772;0.86755800;-0.02035000;0.32359600;3
AHRS;19.695;38605.368;39.682213;-137.919907;162.005768;0.88617897;-0.01693700;0.28401199;3
AHRS;19.710;38605.378;39.682213;-137.919907;162.005768;0.88617897;-0.01693700;0.28401199;3
GYRO;19.711;38605.382;0.69242;-3.33854;-0.31851;3
AHRS;19.712;38605.382;39.682213;-137.919907;162.005768;0.88617897;-0.01693700;0.28401199;3
ACCE;19.712;38605.382;-0.92895;4.20781;-7.01501;3
MAGN;19.713;38605.382;-16.20000;-39.60000;17.10000;3
AHRS;19.716;38605.388;39.421730;-144.791000;165.829956;0.90304703;-0.00944900;0.24289700;3
AHRS;19.729;38605.398;39.421730;-144.791000;165.829956;0.90304703;-0.00944900;0.24289700;3
GYRO;19.730;38605.401;0.48256;-2.18060;-0.07350;3
AHRS;19.731;38605.401;39.421730;-144.791000;165.829956;0.90304703;-0.00944900;0.24289700;3
ACCE;19.732;38605.401;-0.88825;4.47716;-8.17979;3
MAGN;19.733;38605.401;-15.00000;-38.70000;17.00000;3
AHRS;19.736;38605.408;38.783611;-151.593521;169.122696;0.91803998;-0.00557000;0.19989300;3
AHRS;19.750;38605.418;38.783611;-151.593521;169.122696;0.91803998;-0.00557000;0.19989300;3
GYRO;19.751;38605.422;0.38350;-1.82906;0.04900;3
PRES;19.752;38605.422;955.4895;3
AHRS;19.753;38605.422;38.783611;-151.593521;169.122696;0.91803998;-0.00557000;0.19989300;3
MAGN;19.754;38605.422;-15.00000;-38.40000;20.20000;3
ACCE;19.755;38605.422;-0.57820;4.60405;-9.23683;3
LIGH;19.756;38605.422;6044.0;3
AHRS;19.757;38605.429;37.603020;-157.618301;167.803024;0.93002999;-0.03646100;0.14909300;3
ACCE;19.770;38605.442;0.42976;5.23732;-7.95474;3
MAGN;19.771;38605.442;-13.80000;-38.30000;19.80000;3
GYRO;19.772;38605.442;0.42930;-2.10709;-0.00320;3
AHRS;19.773;38605.442;37.603020;-157.618301;167.803024;0.93002999;-0.03646100;0.14909300;3
AHRS;19.778;38605.449;36.824596;-161.519669;161.857010;0.93277901;-0.09757100;0.10129400;3
AHRS;19.794;38605.459;36.824596;-161.519669;161.857010;0.93277901;-0.09757100;0.10129400;3
GYRO;19.798;38605.465;0.57631;-2.10177;-0.22797;3
AHRS;19.800;38605.465;36.824596;-161.519669;161.857010;0.93277901;-0.09757100;0.10129400;3
ACCE;19.801;38605.465;0.11971;5.13197;-7.39090;3
MAGN;19.802;38605.465;-12.00000;-38.50000;20.10000;3
AHRS;19.802;38605.468;36.292080;-164.622482;159.364166;0.93395603;-0.12767699;0.06980100;3
ACCE;19.809;38605.481;-1.89740;4.30956;-7.09043;3
MAGN;19.810;38605.481;-12.30000;-38.70000;24.20000;3
GYRO;19.810;38605.481;0.63809;-2.04105;-0.30786;3
AHRS;19.811;38605.481;36.292080;-164.622482;159.364166;0.93395603;-0.12767699;0.06980100;3
AHRS;19.816;38605.488;35.762844;-168.344330;157.800415;0.93506598;-0.15167700;0.03602000;3
AHRS;19.829;38605.498;35.762844;-168.344330;157.800415;0.93506598;-0.15167700;0.03602000;3
GYRO;19.831;38605.501;0.74569;-1.89511;-0.20453;3
AHRS;19.832;38605.501;35.762844;-168.344330;157.800415;0.93506598;-0.15167700;0.03602000;3
ACCE;19.833;38605.501;-2.48039;4.13000;-6.60560;3
MAGN;19.833;38605.501;-10.70000;-38.50000;25.70000;3
AHRS;19.836;38605.509;35.250286;-172.389236;157.125488;0.93605697;-0.16887300;0.00208700;3
ACCE;19.849;38605.521;-2.51271;3.92051;-6.91685;3
MAGN;19.850;38605.521;-10.00000;-37.00000;21.40000;3
GYRO;19.850;38605.521;0.78190;-1.37206;-0.12464;3
AHRS;19.851;38605.521;35.250286;-172.389236;157.125488;0.93605697;-0.16887300;0.00208700;3
AHRS;19.856;38605.528;34.603203;-176.189713;156.657684;0.93649501;-0.18335100;-0.02904500;3
AHRS;19.869;38605.538;34.603203;-176.189713;156.657684;0.93649501;-0.18335100;-0.02904500;3
GYRO;19.871;38605.541;0.81812;-0.94169;-0.05859;3
AHRS;19.871;38605.541;34.603203;-176.189713;156.657684;0.93649501;-0.18335100;-0.02904500;3
ACCE;19.872;38605.541;-2.49356;3.67271;-7.87812;3
MAGN;19.873;38605.541;-10.50000;-37.60000;26.30000;3
AHRS;19.877;38605.549;33.580997;-179.537399;153.535080;0.93220699;-0.21800600;-0.06236100;3
ACCE;19.889;38605.561;-2.38702;3.77206;-9.27873;3
MAGN;19.890;38605.561;-8.40000;-36.80000;25.10000;3
GYRO;19.891;38605.561;0.93956;-1.00987;-0.03835;3
AHRS;19.891;38605.561;33.580997;-179.537399;153.535080;0.93220699;-0.21800600;-0.06236100;3
AHRS;19.896;38605.568;32.157021;177.647659;152.236542;0.93125701;-0.23600300;-0.08558000;3
ACCE;19.909;38605.581;-1.47603;4.20182;-9.85214;3
MAGN;19.910;38605.581;-8.20000;-36.40000;26.60000;3
GYRO;19.910;38605.581;0.88204;-1.07485;-0.10759;3
AHRS;19.911;38605.581;32.157021;177.647659;152.236542;0.93125701;-0.23600300;-0.08558000;3
AHRS;19.916;38605.588;30.834616;175.830307;151.380692;0.93109602;-0.24748100;-0.09964600;3
AHRS;19.935;38605.598;30.834616;175.830307;151.380692;0.93109602;-0.24748100;-0.09964600;3
MAGN;19.936;38605.606;-8.20000;-35.50000;24.80000;3
GYRO;19.938;38605.606;0.58696;-0.64129;-0.27377;3
PRES;19.939;38605.606;955.4851;3
AHRS;19.940;38605.606;30.834616;175.830307;151.380692;0.93109602;-0.24748100;-0.09964600;3
ACCE;19.941;38605.606;-2.22900;3.87980;-9.29549;3
LIGH;19.942;38605.606;5692.0;3
AHRS;19.942;38605.609;29.663845;174.331512;151.302109;0.93224102;-0.25153801;-0.10967000;3
ACCE;19.950;38605.621;-2.88142;3.36505;-8.64546;3
MAGN;19.951;38605.621;-7.60000;-35.80000;25.40000;3
GYRO;19.952;38605.621;0.39628;-0.08842;-0.33130;3
AHRS;19.953;38605.621;29.663845;174.331512;151.302109;0.93224102;-0.25153801;-0.10967000;3
AHRS;19.960;38605.633;28.513510;172.868927;151.778442;0.93440300;-0.25068399;-0.11837900;3
AHRS;19.973;38605.643;28.513510;172.868927;151.778442;0.93440300;-0.25068399;-0.11837900;3
GYRO;19.974;38605.646;0.50494;-0.03941;-0.26419;3
AHRS;19.976;38605.646;28.513510;172.868927;151.778442;0.93440300;-0.25068399;-0.11837900;3
ACCE;19.977;38605.646;-3.70862;2.91374;-9.62469;3
MAGN;19.978;38605.646;-7.10000;-35.10000;26.90000;3
AHRS;19.979;38605.650;26.992065;171.080612;152.303391;0.93691897;-0.24965701;-0.12910300;3
ACCE;19.987;38605.660;-3.71820;2.84790;-10.63026;3
MAGN;19.988;38605.660;-6.40000;-35.70000;29.30000;3
GYRO;19.989;38605.660;0.53476;-0.28975;-0.13103;3
AHRS;19.989;38605.660;26.992065;171.080612;152.303391;0.93691897;-0.24965701;-0.12910300;3
AHRS;19.995;38605.667;25.299486;169.340607;152.481094;0.93879098;-0.25082701;-0.13989200;3
GNSS;19.998;1490631309.999;40.313324;-3.483163;595.958;0.000;8.0;0.3;15;14
GNSS;20.003;1490631309.999;40.313324;-3.483163;595.958;0.000;8.0;0.3;15;14
AHRS;20.009;38605.677;25.299486;169.340607;152.481094;0.93879098;-0.25082701;-0.13989200;3
GYRO;20.010;38605.681;0.34302;0.10972;-0.04794;3
AHRS;20.011;38605.681;25.299486;169.340607;152.481094;0.93879098;-0.25082701;-0.13989200;3
ACCE;20.012;38605.681;-2.85987;3.07775;-10.84693;3
MAGN;20.013;38605.681;-6.20000;-35.60000;29.00000;3
AHRS;20.016;38605.688;23.880564;168.371536;152.453384;0.94035202;-0.25208700;-0.14526500;3
ACCE;20.027;38605.700;-2.48279;3.31956;-11.22402;3
MAGN;20.028;38605.700;-7.10000;-35.50000;28.70000;3
GYRO;20.028;38605.700;0.05220;0.72758;-0.04048;3
AHRS;20.029;38605.700;23.880564;168.371536;152.453384;0.94035202;-0.25208700;-0.14526500;3
AHRS;20.035;38605.708;22.779524;168.075119;152.208694;0.94154203;-0.25406399;-0.14602000;3
AHRS;20.048;38605.718;22.779524;168.075119;152.208694;0.94154203;-0.25406399;-0.14602000;3
GYRO;20.049;38605.721;-0.23010;1.27406;-0.07563;3
AHRS;20.049;38605.721;22.779524;168.075119;152.208694;0.94154203;-0.25406399;-0.14602000;3
ACCE;20.050;38605.721;-3.20344;3.17950;-10.41717;3
MAGN;20.050;38605.721;-8.10000;-35.10000;25.10000;3
AHRS;20.055;38605.727;21.894981;167.857773;152.248840;0.94298798;-0.25362799;-0.14609499;3
AHRS;20.069;38605.737;21.894981;167.857773;152.248840;0.94298798;-0.25362799;-0.14609499;3
GYRO;20.070;38605.742;-0.49748;1.91321;0.01811;3
AHRS;20.071;38605.742;21.894981;167.857773;152.248840;0.94298798;-0.25362799;-0.14609499;3
ACCE;20.072;38605.742;-3.87382;2.91135;-9.54808;3
MAGN;20.072;38605.742;-8.40000;-35.30000;26.00000;3
AHRS;20.075;38605.747;21.133516;167.431259;152.399384;0.94413900;-0.25257799;-0.14798100;3
AHRS;20.089;38605.757;21.133516;167.431259;152.399384;0.94413900;-0.25257799;-0.14798100;3
GYRO;20.090;38605.761;-0.58909;2.37128;0.20986;3
AHRS;20.090;38605.761;21.133516;167.431259;152.399384;0.94413900;-0.25257799;-0.14798100;3
ACCE;20.091;38605.761;-2.90536;3.10169;-9.53850;3
MAGN;20.091;38605.761;-9.30000;-35.30000;25.40000;3
AHRS;20.096;38605.768;20.593103;167.282623;152.218369;0.94449300;-0.25397000;-0.14842901;3
AHRS;20.110;38605.778;20.593103;167.282623;152.218369;0.94449300;-0.25397000;-0.14842901;3
GYRO;20.111;38605.782;-0.69455;2.70577;0.33875;3
PRES;20.112;38605.782;955.4697;3
AHRS;20.113;38605.782;20.593103;167.282623;152.218369;0.94449300;-0.25397000;-0.14842901;3
MAGN;20.115;38605.782;-11.30000;-35.80000;24.20000;3
ACCE;20.116;38605.782;-1.04627;3.69904;-11.00375;3
LIGH;20.117;38605.782;5798.0;3
AHRS;20.118;38605.789;20.368759;168.053101;151.376465;0.94397002;-0.25981101;-0.14272000;3
ACCE;20.129;38605.801;-0.13168;4.06775;-10.23641;3
MAGN;20.130;38605.801;-13.00000;-35.80000;24.80000;3
GYRO;20.131;38605.801;-0.90121;2.74838;0.30680;3
AHRS;20.131;38605.801;20.368759;168.053101;151.376465;0.94397002;-0.25981101;-0.14272000;3
AHRS;20.136;38605.808;20.502069;169.283630;149.748886;0.94145900;-0.27169001;-0.13494100;3
ACCE;20.148;38605.821;-0.04669;4.09408;-9.01896;3
MAGN;20.149;38605.821;-14.10000;-37.70000;21.30000;3
GYRO;20.150;38605.821;-1.11746;3.25012;0.28230;3
AHRS;20.150;38605.821;20.502069;169.283630;149.748886;0.94145900;-0.27169001;-0.13494100;3
AHRS;20.155;38605.827;20.909616;170.848984;149.021408;0.94079500;-0.27573699;-0.12390500;3
AHRS;20.169;38605.837;20.909616;170.848984;149.021408;0.94079500;-0.27573699;-0.12390500;3
GYRO;20.170;38605.841;-1.37526;4.27384;0.38243;3
AHRS;20.171;38605.841;20.909616;170.848984;149.021408;0.94079500;-0.27573699;-0.12390500;3
ACCE;20.171;38605.841;-0.00958;4.12760;-8.42400;3
MAGN;20.172;38605.841;-16.60000;-36.90000;20.00000;3
AHRS;20.175;38605.848;21.543676;172.804855;148.163116;0.93962902;-0.28018200;-0.11043800;3
AHRS;20.202;38605.858;21.543676;172.804855;148.163116;0.93962902;-0.28018200;-0.11043800;3
MAGN;20.204;38605.861;-17.80000;-37.10000;17.60000;3
ACCE;20.206;38605.861;1.22942;4.28442;-6.72890;3
GYRO;20.208;38605.861;-1.62027;5.32739;0.59229;3
AHRS;20.209;38605.868;21.543676;172.804855;148.163116;0.93962902;-0.28018200;-0.11043800;3
ACCE;20.211;38605.873;1.22942;4.28442;-6.72890;3
MAGN;20.211;38605.873;-17.80000;-37.10000;17.60000;3
GYRO;20.212;38605.873;-1.62027;5.32739;0.59229;3
AHRS;20.212;38605.873;21.543676;172.804855;148.163116;0.93962902;-0.28018200;-0.11043800;3
ACCE;20.213;38605.882;3.06218;4.96438;-8.12113;3
MAGN;20.214;38605.882;-19.70000;-37.70000;14.90000;3
GYRO;20.215;38605.882;-1.62346;6.23180;0.77658;3
AHRS;20.216;38605.882;22.518518;175.308121;147.354065;0.93818700;-0.28308100;-0.09335600;3
AHRS;20.217;38605.888;23.602081;178.681763;146.467743;0.93651098;-0.28460199;-0.06977300;3
SOUN;20.218;265.85;0.00811;52.16
ACCE;20.229;38605.901;2.91374;4.65433;-8.56406;3
MAGN;20.230;38605.901;-21.00000;-37.60000;11.30000;3
GYRO;20.230;38605.901;-1.78219;6.42141;0.90761;3
AHRS;20.231;38605.901;23.602081;178.681763;146.467743;0.93651098;-0.28460199;-0.06977300;3
AHRS;20.240;38605.912;24.649025;-177.815964;145.667114;0.93446302;-0.28440699;-0.04519800;3
ACCE;20.250;38605.922;4.20781;5.07571;-7.82066;3
MAGN;20.251;38605.922;-22.40000;-37.40000;8.70000;3
GYRO;20.252;38605.922;-2.04424;6.67069;1.07805;3
AHRS;20.252;38605.922;24.649025;-177.815964;145.667114;0.93446302;-0.28440699;-0.04519800;3
AHRS;20.259;38605.931;25.802990;-173.936783;144.655746;0.93103999;-0.28424001;-0.01856600;3
ACCE;20.271;38605.943;6.06332;5.67665;-5.60363;3
MAGN;20.272;38605.943;-24.50000;-37.40000;3.30000;3
GYRO;20.272;38605.943;-2.28393;6.63127;1.06420;3
AHRS;20.273;38605.943;25.802990;-173.936783;144.655746;0.93103999;-0.28424001;-0.01856600;3
AHRS;20.276;38605.949;27.274822;-169.528732;143.302155;0.92532200;-0.28422999;0.01025700;3
AHRS;20.290;38605.959;27.274822;-169.528732;143.302155;0.92532200;-0.28422999;0.01025700;3
GYRO;20.291;38605.962;-2.24877;6.98813;0.90228;3
PRES;20.291;38605.962;955.4585;3
AHRS;20.292;38605.962;27.274822;-169.528732;143.302155;0.92532200;-0.28422999;0.01025700;3
MAGN;20.292;38605.962;-25.40000;-37.10000;-4.20000;3
ACCE;20.293;38605.962;7.75482;5.98670;-2.19668;3
LIGH;20.293;38605.962;5969.0;3
AHRS;20.296;38605.968;29.474976;-163.499893;141.301407;0.91512698;-0.28266799;0.04752000;3
AHRS;20.309;38605.978;29.474976;-163.499893;141.301407;0.91512698;-0.28266799;0.04752000;3
GYRO;20.311;38605.981;-2.10709;7.78921;0.76593;3
AHRS;20.311;38605.981;29.474976;-163.499893;141.301407;0.91512698;-0.28266799;0.04752000;3
ACCE;20.312;38605.981;8.08761;5.66588;-0.91339;3
MAGN;20.313;38605.981;-25.80000;-36.10000;-9.90000;3
AHRS;20.316;38605.988;32.056961;-155.563995;138.474503;0.89906400;-0.27836001;0.09452900;3
ACCE;20.329;38606.001;7.26640;4.93804;-1.90219;3
MAGN;20.330;38606.001;-23.80000;-35.50000;-14.70000;3
GYRO;20.330;38606.001;-1.99204;8.11092;0.74675;3
AHRS;20.331;38606.001;32.056961;-155.563995;138.474503;0.89906400;-0.27836001;0.09452900;3
AHRS;20.336;38606.008;33.795506;-147.999756;135.948868;0.88267702;-0.27065599;0.13970700;3
ACCE;20.349;38606.021;7.07247;4.43406;-2.65756;3
MAGN;20.350;38606.021;-22.30000;-34.40000;-20.60000;3
GYRO;20.350;38606.021;-2.10177;7.60279;0.91719;3
AHRS;20.351;38606.021;33.795506;-147.999756;135.948868;0.88267702;-0.27065599;0.13970700;3
AHRS;20.356;38606.028;34.701187;-141.484894;133.746933;0.86730802;-0.26346099;0.17893399;3
ACCE;20.369;38606.041;8.22648;5.05296;0.54827;3
MAGN;20.369;38606.041;-21.20000;-33.80000;-21.50000;3
GYRO;20.370;38606.041;-2.20829;6.60464;0.95980;3
AHRS;20.370;38606.041;34.701187;-141.484894;133.746933;0.86730802;-0.26346099;0.17893399;3
AHRS;20.376;38606.048;35.667267;-134.068787;130.710800;0.84648597;-0.25687900;0.22001401;3
AHRS;20.389;38606.058;35.667267;-134.068787;130.710800;0.84648597;-0.25687900;0.22001401;3
GYRO;20.390;38606.061;-1.75875;5.90050;0.72758;3
AHRS;20.391;38606.061;35.667267;-134.068787;130.710800;0.84648597;-0.25687900;0.22001401;3
ACCE;20.391;38606.061;8.69335;5.49589;4.31076;3
MAGN;20.392;38606.061;-18.70000;-32.60000;-26.10000;3
AHRS;20.396;38606.068;37.121071;-123.367218;125.784393;0.81167698;-0.24587700;0.27258599;3
AHRS;20.410;38606.078;37.121071;-123.367218;125.784393;0.81167698;-0.24587700;0.27258599;3
GYRO;20.412;38606.082;-1.27832;5.97720;0.59548;3
AHRS;20.413;38606.082;37.121071;-123.367218;125.784393;0.81167698;-0.24587700;0.27258599;3
ACCE;20.415;38606.082;8.21690;4.88058;4.22816;3
MAGN;20.416;38606.082;-12.60000;-30.50000;-30.90000;3
AHRS;20.418;38606.090;37.759285;-112.666954;121.583420;0.77490699;-0.22771700;0.32642001;3
ACCE;20.431;38606.102;8.19176;4.63398;3.94804;3
MAGN;20.432;38606.102;-10.50000;-29.00000;-33.00000;3
GYRO;20.433;38606.102;-1.14729;6.14871;0.47404;3
AHRS;20.434;38606.102;37.759285;-112.666954;121.583420;0.77490699;-0.22771700;0.32642001;3
AHRS;20.438;38606.110;37.551804;-103.524048;118.797913;0.74149400;-0.20709001;0.37568799;3
ACCE;20.450;38606.121;8.04093;4.38857;4.37540;3
MAGN;20.451;38606.121;-7.00000;-28.70000;-34.30000;3
GYRO;20.452;38606.121;-1.04502;5.81741;0.42504;3
AHRS;20.453;38606.121;37.551804;-103.524048;118.797913;0.74149400;-0.20709001;0.37568799;3
[truncated: 25,895,375 more chars]
