# Supplementary material for: Off-Line Evaluation of Mobile-Centric Indoor Positioning Systems: The Experiences from the 2017 IPIN Competition
Source: Sensors (Basel). 2018 Feb 6;18(2):487. doi: 10.3390/s18020487 (PMC5855053; doi:10.3390/s18020487)
Supplement: Supplementary file 3 [file sensors-18-00487-s003.zip › 03-Evaluation/evaluationlogfile_03.txt]

% LogFile created by the 'GetSensorData' App for Android.
% Date of creation: Tue Apr 11 11:27:25 GMT+02:00 2017
% Developed by LOPSI research group at CAR-CSIC, Spain (http://www.car.upm-csic.es/lopsi)
% Version 2.0 November 2016
% The 'GetSensorData' program stores information from Smartphone/Tablet internal sensors (Accelerometers, Gyroscopes, Magnetometers, Pressure, Ambient Light, Orientation, Sound level, GPS/GNSS positio, WiFi RSS, Cellular/GSM/3G signal strength,...) and also from external devices (e.g. RFCode RFID reader, XSens IMU or LPMS-B IMU)
%
% Phone used for this logfile:
% Manufacturer:            	samsung
% Model:                   	SM-A500FU
% API Android version:     	23
% Android version Release: 	6.0.1
%
% LogFile Data format:
% Accelerometer data: 	'ACCE;AppTimestamp(s);SensorTimestamp(s);Acc_X(m/s^2);Acc_Y(m/s^2);Acc_Z(m/s^2);Accuracy(integer)'
% Gyroscope data:     	'GYRO;AppTimestamp(s);SensorTimestamp(s);Gyr_X(rad/s);Gyr_Y(rad/s);Gyr_Z(rad/s);Accuracy(integer)'
% Magnetometer data:  	'MAGN;AppTimestamp(s);SensorTimestamp(s);Mag_X(uT);;Mag_Y(uT);Mag_Z(uT);Accuracy(integer)'
% Pressure data:      	'PRES;AppTimestamp(s);SensorTimestamp(s);Pres(mbar);Accuracy(integer)'
% Light data:         	'LIGH;AppTimestamp(s);SensorTimestamp(s);Light(lux);Accuracy(integer)'
% Proximity data:     	'PROX;AppTimestamp(s);SensorTimestamp(s);prox(?);Accuracy(integer)'
% Humidity data:      	'HUMI;AppTimestamp(s);SensorTimestamp(s);humi(Percentage);Accuracy(integer)'
% Temperature data:   	'TEMP;AppTimestamp(s);SensorTimestamp(s);temp(Celsius);Accuracy(integer)'
% Orientation data:   	'AHRS;AppTimestamp(s);SensorTimestamp(s);PitchX(deg);RollY(deg);YawZ(deg);RotVecX();RotVecY();RotVecZ();Accuracy(int)'
% GNSS/GPS data:      	'GNSS;AppTimestamp(s);SensorTimeStamp(s);Latit(deg);Long(deg);Altitude(m);Bearing(deg);Accuracy(m);Speed(m/s);SatInView;SatInUse'
% WIFI data:          	'WIFI;AppTimestamp(s);SensorTimeStamp(s);Name_SSID;MAC_BSSID;RSS(dBm);'
% Bluetooth data:     	'BLUE;AppTimestamp(s);Name;MAC_Address;RSS(dBm);'
% BLE 4.0 data:       	'BLE4;AppTimestamp(s);MajorID;MinorID;RSS(dBm);'
% Sound data:         	'SOUN;AppTimestamp(s);RMS;Pressure(Pa);SPL(dB);'
% RFID Reader data:   	'RFID;AppTimestamp(s);ReaderNumber(int);TagID(int);RSS_A(dBm);RSS_B(dBm);'
% IMU XSens data:     	'IMUX;AppTimestamp(s);SensorTimestamp(s);Counter;Acc_X(m/s^2);Acc_Y(m/s^2);Acc_Z(m/s^2);Gyr_X(rad/s);Gyr_Y(rad/s);Gyr_Z(rad/s);Mag_X(uT);;Mag_Y(uT);Mag_Z(uT);Roll(deg);Pitch(deg);Yaw(deg);Quat(1);Quat(2);Quat(3);Quat(4);Pressure(mbar);Temp(Celsius)'
% IMU LPMS-B data:    	'IMUL;AppTimestamp(s);SensorTimestamp(s);Counter;Acc_X(m/s^2);Acc_Y(m/s^2);Acc_Z(m/s^2);Gyr_X(rad/s);Gyr_Y(rad/s);Gyr_Z(rad/s);Mag_X(uT);;Mag_Y(uT);Mag_Z(uT);Roll(deg);Pitch(deg);Yaw(deg);Quat(1);Quat(2);Quat(3);Quat(4);Pressure(mbar);Temp(Celsius)'
% POSI Reference:    		'POSI;Timestamp(s);Counter;Latitude(degrees); Longitude(degrees);floor ID(0,1,2..4);Building ID(0,1,2..3);'
% 
% Note that there are two timestamps: 
%  -'AppTimestamp' is set by the Android App as data is read. It is not representative of when data is actually captured by the sensor (but has a common time reference for all sensors)
%  -'SensorTimestamp' is set by the sensor itself (the delta_time=SensorTimestamp(k)-SensorTimestamp(k-1) between two consecutive samples is an accurate estimate of the sampling interval). This timestamp is better for integrating inertial data. 

MAGN;0.011;234562.864;36.78723;-15.80159;-26.71647;3
LIGH;0.011;234562.867;5213.0;3
ACCE;0.012;234562.870;-2.00155;6.47392;7.92002;3
ACCE;0.012;234562.879;-1.43652;6.17704;8.44674;3
MAGN;0.012;234562.882;37.12407;-15.40134;-26.92429;3
LIGH;0.012;234562.884;5213.0;3
LIGH;0.024;234562.890;5213.0;3
ACCE;0.024;234562.889;-1.22583;6.23450;8.36055;3
LIGH;0.024;234562.896;5213.0;3
ACCE;0.028;234562.899;-1.42694;6.33985;8.06367;3
MAGN;0.029;234562.902;37.12407;-15.40134;-26.92429;3
LIGH;0.032;234562.905;5213.0;3
ACCE;0.074;234562.909;-1.74298;6.49307;7.55610;3
LIGH;0.074;234562.917;5352.0;3
ACCE;0.075;234562.919;-2.23140;6.64630;7.07726;3
MAGN;0.075;234562.922;37.12407;-15.40134;-26.92429;3
LIGH;0.075;234562.927;5352.0;3
ACCE;0.076;234562.929;-2.32716;6.57927;7.00065;3
LIGH;0.076;234562.935;5352.0;3
ACCE;0.076;234562.942;-2.41336;6.46434;7.20176;3
MAGN;0.077;234562.946;37.52346;-15.84868;-27.21725;3
LIGH;0.085;234562.951;5352.0;3
ACCE;0.085;234562.950;-2.38462;6.46434;7.22091;3
LIGH;0.086;234562.958;5352.0;3
GNSS;0.087;1491902844.000;39.993982;-0.073748;129.000;0.000;5.0;0.0;21;10
ACCE;0.093;234562.959;-2.32716;6.47392;7.25922;3
MAGN;0.094;234562.962;37.52346;-15.84868;-27.21725;3
LIGH;0.094;234562.966;5352.0;3
GNSS;0.095;1491902844.000;39.993982;-0.073748;129.000;0.000;5.0;0.0;21;10
ACCE;0.097;234562.969;-2.27928;6.55054;7.07726;3
LIGH;0.105;234562.978;5386.0;3
ACCE;0.108;234562.979;-2.24097;6.61757;7.04853;3
MAGN;0.109;234562.982;37.52346;-15.84868;-27.21725;3
LIGH;0.112;234562.985;5386.0;3
ACCE;0.117;234562.989;-2.24097;6.59842;6.91445;3
LIGH;0.122;234562.995;5386.0;3
ACCE;0.128;234562.999;-2.37505;6.53138;7.13472;3
MAGN;0.130;234563.002;37.54416;-14.75710;-27.47241;3
LIGH;0.132;234563.005;5386.0;3
ACCE;0.137;234563.009;-2.37505;6.52181;7.23049;3
LIGH;0.144;234563.017;5386.0;3
ACCE;0.148;234563.019;-2.32716;6.44519;7.46991;3
MAGN;0.151;234563.022;37.54416;-14.75710;-27.47241;3
LIGH;0.154;234563.027;5386.0;3
ACCE;0.157;234563.029;-2.23140;6.30154;7.58483;3
LIGH;0.162;234563.035;5352.0;3
ACCE;0.171;234563.039;-2.04944;6.22492;7.70933;3
MAGN;0.173;234563.045;37.54416;-14.75710;-27.47241;3
LIGH;0.175;234563.048;5352.0;3
ACCE;0.177;234563.049;-2.04944;6.28239;7.57525;3
LIGH;0.186;234563.059;5352.0;3
ACCE;0.189;234563.059;-2.03986;6.33985;7.49864;3
MAGN;0.190;234563.062;37.09262;-15.12236;-27.17007;3
LIGH;0.193;234563.066;5352.0;3
ACCE;0.197;234563.069;-2.01113;6.39731;7.60398;3
LIGH;0.203;234563.076;5352.0;3
ACCE;0.208;234563.079;-1.84832;6.33027;7.37414;3
MAGN;0.209;234563.082;37.09262;-15.12236;-27.17007;3
LIGH;0.213;234563.086;5352.0;3
ACCE;0.218;234563.089;-1.86748;6.31112;7.31668;3
SOUN;0.220;445.09;0.01358;56.64
LIGH;0.222;234563.095;5306.0;3
ACCE;0.228;234563.099;-1.92494;6.33985;7.46991;3
MAGN;0.229;234563.102;37.09262;-15.12236;-27.17007;3
LIGH;0.235;234563.108;5306.0;3
ACCE;0.237;234563.109;-1.95367;6.38773;7.50822;3
LIGH;0.242;234563.115;5306.0;3
ACCE;0.248;234563.119;-1.83875;6.41646;7.53695;3
MAGN;0.249;234563.122;36.67604;-14.56485;-27.01625;3
LIGH;0.254;234563.127;5306.0;3
ACCE;0.257;234563.129;-1.78129;6.34942;7.43160;3
LIGH;0.262;234563.135;5306.0;3
ACCE;0.269;234563.139;-1.83875;6.29196;7.41245;3
MAGN;0.270;234563.143;36.67604;-14.56485;-27.01625;3
LIGH;0.275;234563.148;5306.0;3
ACCE;0.277;234563.149;-1.71425;6.29196;7.53695;3
LIGH;0.282;234563.155;5282.0;3
ACCE;0.288;234563.159;-1.60890;6.20577;7.53695;3
MAGN;0.289;234563.162;36.67604;-14.56485;-27.01625;3
LIGH;0.292;234563.165;5282.0;3
ACCE;0.297;234563.169;-1.54187;6.19619;7.64229;3
LIGH;0.302;234563.175;5282.0;3
ACCE;0.308;234563.179;-1.57060;6.22492;7.78594;3
MAGN;0.309;234563.182;36.51022;-14.00912;-27.33214;3
LIGH;0.315;234563.187;5282.0;3
ACCE;0.318;234563.189;-1.62806;6.28239;7.61356;3
LIGH;0.322;234563.195;5282.0;3
ACCE;0.328;234563.199;-1.63763;6.27281;7.79552;3
MAGN;0.328;234563.202;36.51022;-14.00912;-27.33214;3
LIGH;0.336;234563.208;5282.0;3
ACCE;0.337;234563.209;-1.58017;6.27281;7.72848;3
LIGH;0.342;234563.215;5317.0;3
ACCE;0.349;234563.219;-1.44610;6.27281;7.73806;3
MAGN;0.352;234563.222;36.51022;-14.00912;-27.33214;3
ACCE;0.357;234563.229;-1.40779;6.23450;7.58483;3
LIGH;0.358;234563.231;5225.0;3
LIGH;0.362;234563.235;5225.0;3
ACCE;0.370;234563.239;-1.40779;6.26323;7.54652;3
MAGN;0.374;234563.247;35.48405;-14.44028;-27.24599;3
ACCE;0.377;234563.249;-1.47483;6.24408;7.48906;3
LIGH;0.379;234563.252;5225.0;3
LIGH;0.382;234563.255;5225.0;3
ACCE;0.388;234563.259;-1.47483;6.12916;7.51779;3
MAGN;0.390;234563.262;35.48405;-14.44028;-27.24599;3
LIGH;0.395;234563.268;5225.0;3
ACCE;0.397;234563.269;-1.56102;6.10043;7.51779;3
LIGH;0.402;234563.275;5225.0;3
ACCE;0.408;234563.279;-1.59933;6.09085;7.72848;3
MAGN;0.409;234563.282;35.48405;-14.44028;-27.24599;3
LIGH;0.413;234563.286;5155.0;3
ACCE;0.417;234563.289;-1.57060;6.08127;7.80510;3
LIGH;0.422;234563.295;5155.0;3
ACCE;0.428;234563.299;-1.50356;6.09085;8.05409;3
MAGN;0.429;234563.302;34.49762;-13.63944;-27.93703;3
LIGH;0.435;234563.308;5155.0;3
ACCE;0.437;234563.309;-1.40779;6.05254;8.06367;3
LIGH;0.442;234563.315;5155.0;3
ACCE;0.448;234563.319;-1.33118;6.01423;8.21690;3
MAGN;0.449;234563.322;34.49762;-13.63944;-27.93703;3
LIGH;0.452;234563.325;5155.0;3
ACCE;0.457;234563.329;-1.28329;5.92804;8.16902;3
LIGH;0.462;234563.335;5155.0;3
ACCE;0.468;234563.339;-1.09176;5.76524;8.11156;3
MAGN;0.469;234563.342;34.49762;-13.63944;-27.93703;3
LIGH;0.475;234563.348;5132.0;3
ACCE;0.477;234563.349;-1.11091;5.75566;8.06367;3
LIGH;0.482;234563.355;5132.0;3
ACCE;0.488;234563.359;-1.13964;5.81312;8.12113;3
MAGN;0.489;234563.362;33.84385;-12.74044;-28.59854;3
LIGH;0.495;234563.368;5132.0;3
ACCE;0.497;234563.369;-1.15879;5.92804;8.02536;3
LIGH;0.502;234563.375;5132.0;3
ACCE;0.508;234563.379;-1.20668;5.96635;7.89129;3
MAGN;0.509;234563.382;33.84385;-12.74044;-28.59854;3
LIGH;0.515;234563.388;5132.0;3
ACCE;0.517;234563.389;-1.23541;5.97593;7.83383;3
LIGH;0.522;234563.395;5132.0;3
ACCE;0.528;234563.399;-1.31202;5.98550;7.87214;3
MAGN;0.529;234563.402;33.84385;-12.74044;-28.59854;3
LIGH;0.535;234563.408;5097.0;3
ACCE;0.537;234563.409;-1.39821;5.97593;7.78594;3
LIGH;0.542;234563.415;5097.0;3
ACCE;0.548;234563.419;-1.42694;5.97593;8.06367;3
MAGN;0.549;234563.422;33.33850;-12.12111;-29.32416;3
LIGH;0.555;234563.428;5097.0;3
ACCE;0.557;234563.429;-1.40779;5.94720;8.17859;3
LIGH;0.562;234563.435;5097.0;3
ACCE;0.568;234563.439;-1.40779;5.87058;8.31267;3
MAGN;0.569;234563.442;33.33850;-12.12111;-29.32416;3
LIGH;0.575;234563.448;5097.0;3
ACCE;0.577;234563.449;-1.28329;5.74608;8.23605;3
LIGH;0.582;234563.455;5097.0;3
ACCE;0.588;234563.459;-1.01514;5.61201;8.16902;3
MAGN;0.589;234563.461;33.33850;-12.12111;-29.32416;3
LIGH;0.596;234563.468;5074.0;3
ACCE;0.606;234563.469;-0.90980;5.68862;8.06367;3
LIGH;0.607;234563.475;5074.0;3
ACCE;0.610;234563.480;-0.88107;5.73651;8.13071;3
MAGN;0.613;234563.485;32.36759;-11.38943;-30.61861;3
ACCE;0.618;234563.489;-0.96726;5.77481;8.33182;3
LIGH;0.620;234563.492;5074.0;3
LIGH;0.626;234563.499;5074.0;3
ACCE;0.629;234563.500;-0.98641;5.79397;8.50420;3
MAGN;0.630;234563.502;32.36759;-11.38943;-30.61861;3
LIGH;0.636;234563.509;5074.0;3
ACCE;0.637;234563.509;-1.02472;5.76524;8.57124;3
LIGH;0.642;234563.515;5074.0;3
ACCE;0.648;234563.519;-1.04387;5.77481;8.67659;3
MAGN;0.649;234563.522;32.36759;-11.38943;-30.61861;3
LIGH;0.655;234563.528;5109.0;3
ACCE;0.657;234563.529;-1.04387;5.73651;8.59040;3
LIGH;0.663;234563.536;5017.0;3
ACCE;0.670;234563.540;-1.03430;5.67905;8.44674;3
MAGN;0.676;234563.548;31.68148;-9.94397;-31.57723;3
ACCE;0.679;234563.549;-0.95768;5.65032;8.55209;3
LIGH;0.681;234563.554;5017.0;3
LIGH;0.685;234563.558;5017.0;3
ACCE;0.688;234563.559;-0.84276;5.54497;8.56167;3
MAGN;0.690;234563.562;31.68148;-9.94397;-31.57723;3
LIGH;0.695;234563.568;5017.0;3
ACCE;0.697;234563.569;-0.54588;5.11401;8.44674;3
LIGH;0.703;234563.576;5017.0;3
ACCE;0.710;234563.579;-0.57461;5.15232;8.29351;3
MAGN;0.712;234563.583;31.68148;-9.94397;-31.57723;3
LIGH;0.713;234563.586;5063.0;3
ACCE;0.717;234563.589;-0.64165;5.15232;7.98706;3
LIGH;0.722;234563.595;4947.0;3
ACCE;0.729;234563.599;-0.59376;5.19063;7.98706;3
MAGN;0.730;234563.602;30.81948;-9.13523;-32.43286;3
LIGH;0.737;234563.610;4947.0;3
ACCE;0.738;234563.609;-0.36392;5.07571;8.50420;3
LIGH;0.745;234563.618;4947.0;3
ACCE;0.749;234563.620;-0.31603;4.94163;8.72447;3
MAGN;0.752;234563.623;30.81948;-9.13523;-32.43286;3
LIGH;0.757;234563.629;4947.0;3
ACCE;0.758;234563.629;-0.24900;4.78840;8.79151;3
GNSS;0.761;1491902844.340;39.993762;-0.073545;0.000;0.000;27.5;0.0;21;10
LIGH;0.764;234563.637;4947.0;3
ACCE;0.768;234563.639;-0.27773;4.56814;9.38527;3
MAGN;0.770;234563.642;30.81948;-9.13523;-32.43286;3
SOUN;0.771;460.13;0.01404;56.93
LIGH;0.774;234563.645;4947.0;3
ACCE;0.778;234563.649;-0.30646;4.51068;9.41400;3
LIGH;0.782;234563.655;4785.0;3
ACCE;0.788;234563.659;-0.14365;4.47237;9.53850;3
MAGN;0.789;234563.662;29.87717;-7.08562;-34.21354;3
LIGH;0.795;234563.668;4785.0;3
ACCE;0.797;234563.669;0.14365;4.35745;9.49062;3
LIGH;0.802;234563.675;4785.0;3
ACCE;0.808;234563.679;0.55545;4.13718;9.11712;3
MAGN;0.809;234563.682;29.87717;-7.08562;-34.21354;3
LIGH;0.815;234563.688;4785.0;3
ACCE;0.817;234563.689;0.63207;3.99353;9.01178;3
LIGH;0.822;234563.695;4785.0;3
ACCE;0.828;234563.699;0.58419;3.92649;9.00220;3
MAGN;0.829;234563.702;29.87717;-7.08562;-34.21354;3
LIGH;0.835;234563.708;4785.0;3
ACCE;0.837;234563.709;0.30646;3.81157;9.16500;3
LIGH;0.842;234563.715;4612.0;3
ACCE;0.848;234563.719;0.26815;3.34231;10.00776;3
MAGN;0.849;234563.722;28.61274;-4.14455;-35.69349;3
LIGH;0.852;234563.725;4612.0;3
ACCE;0.857;234563.729;0.82361;2.98796;10.02692;3
LIGH;0.865;234563.738;4612.0;3
ACCE;0.868;234563.739;-0.16281;3.28484;10.05565;3
MAGN;0.869;234563.742;28.61274;-4.14455;-35.69349;3
LIGH;0.872;234563.745;4612.0;3
ACCE;0.877;234563.749;-0.13408;3.24654;9.52892;3
LIGH;0.885;234563.758;4612.0;3
ACCE;0.888;234563.759;0.55545;2.85389;9.44273;3
MAGN;0.889;234563.762;28.61274;-4.14455;-35.69349;3
LIGH;0.892;234563.765;4612.0;3
ACCE;0.897;234563.769;0.37350;2.80600;9.70131;3
LIGH;0.905;234563.778;4485.0;3
ACCE;0.908;234563.779;0.22984;2.87304;9.93115;3
MAGN;0.909;234563.782;27.83347;-1.48788;-37.06301;3
LIGH;0.912;234563.785;4485.0;3
ACCE;0.917;234563.789;0.25857;3.01669;9.95988;3
LIGH;0.925;234563.798;4485.0;3
ACCE;0.928;234563.799;0.25857;3.07416;9.71088;3
MAGN;0.930;234563.802;27.83347;-1.48788;-37.06301;3
LIGH;0.932;234563.805;4485.0;3
ACCE;0.937;234563.809;0.04788;2.75812;9.72046;3
LIGH;0.942;234563.815;4485.0;3
ACCE;0.948;234563.819;0.16281;2.55701;10.16099;3
MAGN;0.949;234563.822;27.83347;-1.48788;-37.06301;3
LIGH;0.952;234563.825;4485.0;3
ACCE;0.957;234563.829;0.16281;2.56658;10.43872;3
LIGH;0.965;234563.838;4415.0;3
ACCE;0.968;234563.839;0.22984;2.47082;10.28549;3
MAGN;0.969;234563.842;27.08306;0.20683;-37.91034;3
LIGH;0.972;234563.845;4415.0;3
ACCE;0.977;234563.849;0.28730;2.43251;9.99819;3
LIGH;0.985;234563.858;4415.0;3
ACCE;0.993;234563.859;0.34477;2.38462;9.52892;3
MAGN;0.994;234563.867;27.08306;0.20683;-37.91034;3
LIGH;0.997;234563.870;4415.0;3
ACCE;0.998;234563.869;0.42138;2.57616;9.38527;3
LIGH;1.005;234563.878;4415.0;3
ACCE;1.008;234563.879;0.27773;3.14119;9.65342;3
MAGN;1.009;234563.882;27.08306;0.20683;-37.91034;3
LIGH;1.013;234563.886;4415.0;3
ACCE;1.028;234563.889;0.27773;3.39977;9.77792;3
ACCE;1.036;234563.899;0.54588;3.30400;10.14184;3
MAGN;1.038;234563.908;26.88716;0.48313;-38.21316;3
LIGH;1.039;234563.910;4462.0;3
ACCE;1.040;234563.909;0.48842;3.27527;10.20888;3
LIGH;1.042;234563.915;4462.0;3
LIGH;1.045;234563.918;4462.0;3
ACCE;1.048;234563.919;0.21069;3.12204;10.25676;3
MAGN;1.049;234563.922;26.88716;0.48313;-38.21316;3
LIGH;1.052;234563.925;4462.0;3
ACCE;1.057;234563.929;0.04788;2.88262;10.26634;3
LIGH;1.064;234563.937;4462.0;3
ACCE;1.070;234563.939;-0.06704;2.68151;10.13226;3
MAGN;1.070;234563.942;26.88716;0.48313;-38.21316;3
GNSS;1.071;1491902845.000;39.993976;-0.073748;129.000;0.000;5.0;0.0;21;8
LIGH;1.075;234563.945;4462.0;3
GNSS;1.075;1491902845.000;39.993976;-0.073748;129.000;0.000;5.0;0.0;21;8
ACCE;1.078;234563.949;-0.11492;2.93050;9.53850;3
LIGH;1.084;234563.957;4369.0;3
ACCE;1.088;234563.959;0.06704;3.08373;9.27993;3
MAGN;1.089;234563.962;27.35765;-0.68667;-38.27907;3
LIGH;1.092;234563.965;4577.0;3
ACCE;1.097;234563.969;0.28730;3.18908;9.00220;3
LIGH;1.102;234563.975;4577.0;3
ACCE;1.108;234563.979;0.41180;3.37104;8.95431;3
MAGN;1.109;234563.981;27.35765;-0.68667;-38.27907;3
LIGH;1.112;234563.985;4577.0;3
ACCE;1.117;234563.989;0.58419;3.71580;9.14585;3
LIGH;1.124;234563.997;4577.0;3
ACCE;1.128;234563.999;0.62249;3.75411;9.32781;3
MAGN;1.129;234564.001;27.35765;-0.68667;-38.27907;3
LIGH;1.132;234564.005;4577.0;3
ACCE;1.137;234564.009;0.60334;3.74453;9.43316;3
LIGH;1.144;234564.017;4577.0;3
ACCE;1.148;234564.019;0.44053;3.39019;9.55765;3
MAGN;1.149;234564.021;27.79962;-0.93065;-37.76639;3
LIGH;1.152;234564.025;4612.0;3
ACCE;1.157;234564.029;0.43096;3.36146;9.46189;3
LIGH;1.164;234564.037;4612.0;3
ACCE;1.168;234564.039;0.32561;3.42850;9.52892;3
MAGN;1.169;234564.041;27.79962;-0.93065;-37.76639;3
LIGH;1.172;234564.045;4612.0;3
ACCE;1.177;234564.049;0.12450;3.45723;9.42358;3
LIGH;1.184;234564.057;4612.0;3
ACCE;1.189;234564.059;-0.10534;3.50511;9.67257;3
MAGN;1.190;234564.062;27.79962;-0.93065;-37.76639;3
LIGH;1.192;234564.065;4612.0;3
ACCE;1.197;234564.069;0.04788;3.50511;9.64384;3
LIGH;1.205;234564.077;4612.0;3
ACCE;1.208;234564.079;0.22984;3.43807;9.57681;3
MAGN;1.209;234564.082;27.83516;-1.55946;-36.82951;3
SOUN;1.212;340.24;0.01038;54.31
LIGH;1.214;234564.085;4624.0;3
ACCE;1.217;234564.089;0.41180;3.44765;9.15543;3
LIGH;1.225;234564.098;4624.0;3
ACCE;1.228;234564.099;0.64165;3.50511;8.94474;3
MAGN;1.229;234564.102;27.83516;-1.55946;-36.82951;3
LIGH;1.232;234564.105;4624.0;3
ACCE;1.237;234564.109;0.56503;3.48596;8.91601;3
LIGH;1.244;234564.117;4624.0;3
ACCE;1.249;234564.119;0.53630;3.39019;9.09797;3
MAGN;1.249;234564.122;27.83516;-1.55946;-36.82951;3
LIGH;1.253;234564.126;4624.0;3
ACCE;1.257;234564.129;0.44053;3.30400;9.16500;3
LIGH;1.262;234564.135;4624.0;3
ACCE;1.268;234564.139;0.26815;3.38061;9.51935;3
MAGN;1.269;234564.142;27.82113;-1.77322;-36.35640;3
LIGH;1.272;234564.145;4624.0;3
ACCE;1.277;234564.149;0.22027;3.38061;9.65342;3
LIGH;1.285;234564.158;4624.0;3
ACCE;1.288;234564.159;0.21069;3.36146;9.92157;3
MAGN;1.290;234564.162;27.82113;-1.77322;-36.35640;3
LIGH;1.292;234564.165;4624.0;3
ACCE;1.297;234564.169;0.21069;3.36146;9.95030;3
LIGH;1.305;234564.178;4624.0;3
ACCE;1.308;234564.179;0.25857;3.43807;9.54808;3
MAGN;1.309;234564.182;27.82113;-1.77322;-36.35640;3
LIGH;1.312;234564.185;4624.0;3
ACCE;1.317;234564.189;0.45969;3.50511;9.09797;3
LIGH;1.325;234564.197;4624.0;3
ACCE;1.328;234564.199;0.60334;3.54342;8.94474;3
MAGN;1.329;234564.202;27.80987;-2.66718;-36.67548;3
LIGH;1.332;234564.205;4658.0;3
ACCE;1.337;234564.209;0.57461;3.65834;9.07881;3
LIGH;1.345;234564.218;4577.0;3
ACCE;1.348;234564.219;0.69911;3.39977;9.64384;3
MAGN;1.349;234564.222;27.80987;-2.66718;-36.67548;3
LIGH;1.352;234564.225;4577.0;3
ACCE;1.357;234564.229;0.82361;3.16992;9.75877;3
LIGH;1.365;234564.238;4577.0;3
ACCE;1.368;234564.239;0.85234;3.15077;9.97903;3
MAGN;1.369;234564.242;27.80987;-2.66718;-36.67548;3
LIGH;1.372;234564.245;4577.0;3
ACCE;1.377;234564.249;0.84276;3.32315;10.13226;3
LIGH;1.385;234564.258;4577.0;3
ACCE;1.388;234564.259;0.52672;3.31358;10.16099;3
MAGN;1.389;234564.262;27.08423;-2.80245;-37.43278;3
LIGH;1.392;234564.265;4577.0;3
ACCE;1.397;234564.269;0.49799;3.08373;10.07480;3
LIGH;1.405;234564.278;4496.0;3
ACCE;1.408;234564.279;0.51715;2.95923;9.78750;3
MAGN;1.409;234564.282;27.08423;-2.80245;-37.43278;3
LIGH;1.412;234564.285;4496.0;3
ACCE;1.417;234564.289;0.74699;2.75812;9.09797;3
LIGH;1.422;234564.295;4496.0;3
ACCE;1.428;234564.299;1.24498;2.88262;8.52336;3
MAGN;1.429;234564.302;27.08423;-2.80245;-37.43278;3
LIGH;1.432;234564.305;4496.0;3
ACCE;1.437;234564.309;1.46525;3.23696;8.93516;3
LIGH;1.445;234564.318;4496.0;3
ACCE;1.448;234564.319;1.51314;3.58173;9.59596;3
MAGN;1.449;234564.322;25.54575;-2.62010;-38.00563;3
LIGH;1.452;234564.325;4496.0;3
ACCE;1.457;234564.329;1.54187;3.66792;9.88326;3
LIGH;1.465;234564.338;4335.0;3
ACCE;1.468;234564.339;1.53229;3.59130;9.85453;3
MAGN;1.469;234564.342;25.54575;-2.62010;-38.00563;3
LIGH;1.472;234564.345;4335.0;3
ACCE;1.477;234564.349;1.55144;3.53384;9.82580;3
LIGH;1.482;234564.355;4335.0;3
ACCE;1.488;234564.359;1.45567;3.25611;10.08438;3
MAGN;1.489;234564.362;25.54575;-2.62010;-38.00563;3
LIGH;1.495;234564.368;4335.0;3
ACCE;1.497;234564.369;1.51314;2.45166;9.92157;3
LIGH;1.502;234564.375;4335.0;3
ACCE;1.508;234564.379;1.27372;2.28886;9.20331;3
MAGN;1.509;234564.382;24.10471;-2.49986;-38.28875;3
LIGH;1.515;234564.388;4335.0;3
ACCE;1.517;234564.389;1.22583;2.17394;8.60955;3
LIGH;1.522;234564.395;4150.0;3
ACCE;1.528;234564.399;1.71425;2.34632;8.61913;3
MAGN;1.529;234564.402;24.10471;-2.49986;-38.28875;3
LIGH;1.535;234564.408;4150.0;3
ACCE;1.537;234564.409;1.89621;2.60489;9.04051;3
LIGH;1.542;234564.415;4150.0;3
ACCE;1.548;234564.419;1.86748;2.69108;9.76834;3
MAGN;1.549;234564.422;24.10471;-2.49986;-38.28875;3
LIGH;1.555;234564.428;4150.0;3
ACCE;1.557;234564.429;2.01113;2.51870;9.86411;3
LIGH;1.562;234564.435;4150.0;3
ACCE;1.568;234564.439;2.30801;2.12605;9.36612;3
MAGN;1.570;234564.442;22.06717;-0.90631;-38.60480;3
LIGH;1.575;234564.448;4150.0;3
ACCE;1.577;234564.449;2.15478;2.33674;8.65743;3
LIGH;1.582;234564.455;3814.0;3
ACCE;1.588;234564.459;1.92494;2.72939;7.76679;3
MAGN;1.589;234564.462;22.06717;-0.90631;-38.60480;3
LIGH;1.592;234564.465;3814.0;3
ACCE;1.597;234564.469;1.94409;2.90177;7.38372;3
LIGH;1.602;234564.475;3814.0;3
ACCE;1.608;234564.479;2.23140;2.62405;8.30309;3
MAGN;1.609;234564.482;22.06717;-0.90631;-38.60480;3
LIGH;1.615;234564.488;3814.0;3
ACCE;1.617;234564.489;2.35589;2.58574;8.76278;3
LIGH;1.622;234564.495;3814.0;3
ACCE;1.628;234564.499;2.50912;2.57616;9.35654;3
MAGN;1.629;234564.502;20.23992;0.95220;-39.34779;3
LIGH;1.635;234564.508;3814.0;3
ACCE;1.637;234564.509;2.66235;2.52828;9.31823;3
LIGH;1.642;234564.515;3560.0;3
ACCE;1.648;234564.519;3.00712;2.72939;8.87770;3
MAGN;1.649;234564.522;20.23992;0.95220;-39.34779;3
LIGH;1.655;234564.528;3560.0;3
ACCE;1.657;234564.529;3.26569;2.64320;8.75320;3
LIGH;1.662;234564.535;3560.0;3
ACCE;1.668;234564.539;3.57215;2.26013;8.84897;3
MAGN;1.669;234564.542;20.23992;0.95220;-39.34779;3
LIGH;1.675;234564.548;3560.0;3
ACCE;1.677;234564.549;3.65834;1.90578;8.82982;3
LIGH;1.682;234564.555;3560.0;3
ACCE;1.688;234564.559;2.70066;1.66636;8.37013;3
MAGN;1.690;234564.562;18.25058;3.33183;-40.39229;3
LIGH;1.695;234564.568;3560.0;3
ACCE;1.697;234564.569;2.38462;1.88663;7.46033;3
LIGH;1.702;234564.575;3699.0;3
ACCE;1.708;234564.579;2.48039;1.96325;7.20176;3
MAGN;1.709;234564.582;18.25058;3.33183;-40.39229;3
LIGH;1.716;234564.589;3236.0;3
ACCE;1.721;234564.591;3.55300;2.17394;7.92002;3
LIGH;1.724;234564.597;3236.0;3
ACCE;1.728;234564.599;4.07972;2.08774;7.84340;3
MAGN;1.729;234564.602;18.25058;3.33183;-40.39229;3
LIGH;1.735;234564.608;3236.0;3
ACCE;1.737;234564.609;3.95522;2.20267;7.66145;3
LIGH;1.742;234564.615;3236.0;3
ACCE;1.748;234564.619;3.59130;2.50912;7.41245;3
MAGN;1.749;234564.622;13.12315;6.91492;-41.34356;3
LIGH;1.752;234564.625;3236.0;3
ACCE;1.757;234564.629;3.62003;2.58574;7.11557;3
LIGH;1.762;234564.635;3236.0;3
SOUN;1.763;296.18;0.00904;53.10
ACCE;1.768;234564.639;4.26168;2.14520;7.92002;3
MAGN;1.769;234564.642;13.12315;6.91492;-41.34356;3
LIGH;1.775;234564.648;2554.0;3
ACCE;1.777;234564.649;4.81713;1.67594;8.31267;3
LIGH;1.782;234564.655;2554.0;3
ACCE;1.788;234564.659;5.30555;1.19710;8.57124;3
MAGN;1.789;234564.662;13.12315;6.91492;-41.34356;3
LIGH;1.795;234564.668;2554.0;3
ACCE;1.797;234564.669;5.50666;0.73741;8.65743;3
LIGH;1.802;234564.675;2554.0;3
ACCE;1.808;234564.679;4.97036;0.21069;8.41801;3
MAGN;1.809;234564.682;6.79785;11.41841;-41.11075;3
LIGH;1.815;234564.688;2554.0;3
ACCE;1.817;234564.689;5.02782;-0.06704;7.20176;3
LIGH;1.827;234564.699;2739.0;3
ACCE;1.829;234564.699;6.20577;-0.03831;7.32626;3
MAGN;1.830;234564.702;6.79785;11.41841;-41.11075;3
LIGH;1.834;234564.707;2080.0;3
ACCE;1.837;234564.709;6.75165;0.32561;8.14986;3
LIGH;1.842;234564.715;2080.0;3
ACCE;1.848;234564.719;7.28795;0.25857;8.35098;3
MAGN;1.849;234564.722;6.79785;11.41841;-41.11075;3
LIGH;1.855;234564.728;2080.0;3
ACCE;1.857;234564.729;7.54652;0.10534;8.07325;3
LIGH;1.862;234564.735;2080.0;3
ACCE;1.868;234564.739;7.47949;0.13408;7.96790;3
MAGN;1.869;234564.742;-1.29114;14.74585;-39.64697;3
LIGH;1.875;234564.748;2080.0;3
ACCE;1.877;234564.749;7.09641;0.57461;7.34541;3
LIGH;1.882;234564.755;2080.0;3
ACCE;1.888;234564.759;6.97192;0.67995;6.89530;3
MAGN;1.889;234564.762;-1.29114;14.74585;-39.64697;3
LIGH;1.895;234564.768;1734.0;3
ACCE;1.897;234564.769;6.88572;0.90980;6.73250;3
LIGH;1.902;234564.775;1734.0;3
ACCE;1.908;234564.779;7.24964;0.26815;6.06212;3
MAGN;1.909;234564.782;-1.29114;14.74585;-39.64697;3
LIGH;1.912;234564.785;1734.0;3
ACCE;1.917;234564.789;7.73806;-0.36392;5.48751;3
LIGH;1.922;234564.795;1734.0;3
ACCE;1.928;234564.799;8.40844;-0.64165;5.41090;3
MAGN;1.929;234564.802;-11.25452;15.66204;-36.48332;3
LIGH;1.935;234564.808;1734.0;3
ACCE;1.937;234564.809;9.17458;-0.62249;5.40132;3
LIGH;1.942;234564.815;1734.0;3
ACCE;1.948;234564.819;10.10353;0.67995;5.27682;3
MAGN;1.950;234564.822;-11.25452;15.66204;-36.48332;3
LIGH;1.955;234564.828;1525.0;3
ACCE;1.957;234564.829;10.12268;1.90578;4.65433;3
LIGH;1.962;234564.835;1525.0;3
ACCE;1.968;234564.839;9.57681;3.25611;3.91691;3
MAGN;1.969;234564.842;-11.25452;15.66204;-36.48332;3
LIGH;1.975;234564.848;1525.0;3
ACCE;1.977;234564.849;8.78193;4.65433;3.05500;3
LIGH;1.982;234564.855;1525.0;3
ACCE;1.988;234564.859;8.13071;7.71891;2.24097;3
MAGN;1.989;234564.862;-23.40142;8.60156;-30.04623;3
LIGH;1.995;234564.868;1525.0;3
ACCE;1.997;234564.869;7.63272;8.97347;1.57060;3
LIGH;2.002;234564.875;1525.0;3
ACCE;2.008;234564.879;7.46033;9.95988;1.39821;3
MAGN;2.029;234564.885;-23.40142;8.60156;-30.04623;3
LIGH;2.030;234564.889;1398.0;3
ACCE;2.030;234564.889;7.49864;10.49618;1.67594;3
LIGH;2.034;234564.896;1398.0;3
ACCE;2.034;234564.899;6.73250;10.40999;1.30245;3
MAGN;2.034;234564.903;-23.40142;8.60156;-30.04623;3
LIGH;2.035;234564.906;1398.0;3
ACCE;2.041;234564.909;5.78439;10.22803;1.08218;3
LIGH;2.043;234564.916;1398.0;3
ACCE;2.048;234564.919;4.62560;10.11311;1.44610;3
MAGN;2.049;234564.922;-29.65249;-7.18003;-21.49308;3
LIGH;2.056;234564.929;1398.0;3
ACCE;2.057;234564.929;3.44765;10.04607;1.48441;3
LIGH;2.062;234564.935;1398.0;3
GNSS;2.069;1491902846.000;39.993977;-0.073748;129.000;0.000;5.0;0.0;21;8
ACCE;2.078;234564.939;1.41737;9.38527;0.99599;3
MAGN;2.079;234564.951;-29.65249;-7.18003;-21.49308;3
ACCE;2.080;234564.949;0.37350;9.07881;0.86191;3
GNSS;2.080;1491902846.000;39.993977;-0.073748;129.000;0.000;5.0;0.0;21;8
LIGH;2.082;234564.955;1445.0;3
LIGH;2.087;234564.959;1445.0;3
ACCE;2.088;234564.959;-0.45969;8.90643;1.03430;3
LIGH;2.095;234564.968;1445.0;3
ACCE;2.098;234564.969;-1.98240;8.55209;0.90980;3
MAGN;2.099;234564.971;-27.00738;-21.98814;-13.94815;3
LIGH;2.105;234564.978;1445.0;3
ACCE;2.107;234564.979;-2.94008;8.27436;0.70868;3
LIGH;2.115;234564.988;1445.0;3
ACCE;2.120;234564.989;-3.68707;8.04452;0.37350;3
MAGN;2.120;234564.993;-27.00738;-21.98814;-13.94815;3
LIGH;2.124;234564.997;1445.0;3
ACCE;2.127;234564.999;-4.43406;8.11156;-0.17238;3
LIGH;2.132;234565.005;1445.0;3
ACCE;2.138;234565.009;-5.94720;8.14986;-0.65122;3
MAGN;2.140;234565.012;-27.00738;-21.98814;-13.94815;3
LIGH;2.146;234565.019;1653.0;3
ACCE;2.147;234565.019;-6.08127;7.92002;-1.00556;3
LIGH;2.154;234565.027;1653.0;3
ACCE;2.158;234565.029;-5.95677;8.29351;-1.26414;3
MAGN;2.159;234565.032;-14.98423;-32.92249;-6.16944;3
LIGH;2.167;234565.039;1653.0;3
ACCE;2.169;234565.039;-5.78439;8.99262;-1.26414;3
LIGH;2.172;234565.045;1653.0;3
ACCE;2.178;234565.049;-5.07571;8.86812;-0.14365;3
MAGN;2.179;234565.052;-14.98423;-32.92249;-6.16944;3
ACCE;2.188;234565.059;-5.30555;7.91044;-0.54588;3
LIGH;2.188;234565.061;1653.0;3
LIGH;2.192;234565.065;1653.0;3
ACCE;2.198;234565.069;-5.64074;7.07726;-0.12450;3
MAGN;2.200;234565.072;-14.98423;-32.92249;-6.16944;3
SOUN;2.204;400.85;0.01223;55.73
LIGH;2.208;234565.077;2103.0;3
ACCE;2.208;234565.079;-5.42047;6.45477;0.09577;3
LIGH;2.212;234565.085;2103.0;3
ACCE;2.219;234565.089;-5.24809;5.25767;-0.32561;3
MAGN;2.220;234565.092;-3.85395;-38.49044;0.53419;3
LIGH;2.226;234565.099;2103.0;3
ACCE;2.227;234565.099;-5.35344;5.21936;-0.31603;3
LIGH;2.232;234565.105;2103.0;3
ACCE;2.238;234565.109;-5.61201;5.26724;-0.27773;3
MAGN;2.239;234565.112;-3.85395;-38.49044;0.53419;3
LIGH;2.242;234565.115;2103.0;3
ACCE;2.247;234565.119;-5.81312;5.15232;-0.83318;3
LIGH;2.254;234565.127;2103.0;3
ACCE;2.258;234565.129;-5.57370;4.62560;-1.78129;3
MAGN;2.260;234565.132;-3.85395;-38.49044;0.53419;3
LIGH;2.265;234565.138;2485.0;3
ACCE;2.267;234565.139;-5.33428;4.59687;-2.01113;3
LIGH;2.273;234565.146;2485.0;3
ACCE;2.278;234565.149;-3.70622;5.47793;-2.55701;3
MAGN;2.279;234565.152;2.58237;-39.90047;7.53407;3
LIGH;2.286;234565.159;2485.0;3
ACCE;2.287;234565.159;-3.27527;6.53138;-2.60489;3
LIGH;2.292;234565.165;2485.0;3
ACCE;2.298;234565.169;-5.36301;4.61602;-4.42448;3
MAGN;2.299;234565.172;2.58237;-39.90047;7.53407;3
LIGH;2.304;234565.176;2485.0;3
ACCE;2.307;234565.179;-4.93206;4.65433;-4.57771;3
LIGH;2.312;234565.185;2485.0;3
ACCE;2.324;234565.189;-2.56658;4.55856;-4.16591;3
MAGN;2.325;234565.198;2.58237;-39.90047;7.53407;3
ACCE;2.328;234565.199;-2.56658;4.55856;-4.16591;3
LIGH;2.329;234565.202;2300.0;3
LIGH;2.332;234565.205;2300.0;3
ACCE;2.338;234565.209;-1.63763;5.04698;-7.41245;3
MAGN;2.340;234565.213;0.51374;-39.34105;15.03771;3
LIGH;2.344;234565.216;2300.0;3
ACCE;2.347;234565.219;-2.27928;5.87058;-8.55209;3
LIGH;2.352;234565.225;2300.0;3
ACCE;2.358;234565.229;-2.65278;6.70376;-9.51935;3
MAGN;2.359;234565.232;0.51374;-39.34105;15.03771;3
LIGH;2.366;234565.239;2300.0;3
ACCE;2.367;234565.239;-2.19309;7.01980;-10.40041;3
LIGH;2.372;234565.245;2300.0;3
ACCE;2.378;234565.249;-0.54588;6.60800;-9.75877;3
MAGN;2.379;234565.252;0.51374;-39.34105;15.03771;3
LIGH;2.385;234565.258;2566.0;3
ACCE;2.387;234565.259;0.33519;5.79397;-9.05008;3
LIGH;2.392;234565.265;1560.0;3
ACCE;2.398;234565.269;1.55144;4.29041;-8.96389;3
MAGN;2.399;234565.272;-9.45035;-36.06059;18.83590;3
LIGH;2.402;234565.275;1560.0;3
ACCE;2.407;234565.279;4.23295;3.47638;-8.11156;3
LIGH;2.412;234565.285;1560.0;3
ACCE;2.418;234565.289;5.17148;3.52426;-7.94875;3
MAGN;2.419;234565.292;-9.45035;-36.06059;18.83590;3
LIGH;2.425;234565.298;1560.0;3
ACCE;2.427;234565.299;6.75165;3.66792;-8.59997;3
LIGH;2.432;234565.305;1560.0;3
ACCE;2.438;234565.309;8.12113;4.47237;-9.76834;3
MAGN;2.439;234565.312;-9.45035;-36.06059;18.83590;3
LIGH;2.445;234565.318;1826.0;3
ACCE;2.447;234565.319;9.54808;6.60800;-12.34450;3
LIGH;2.452;234565.325;1063.0;3
ACCE;2.458;234565.329;9.86411;7.19218;-12.74673;3
MAGN;2.459;234565.332;-23.37531;-29.19307;17.92252;3
LIGH;2.465;234565.338;1063.0;3
ACCE;2.467;234565.339;9.80665;7.09641;-12.77546;3
LIGH;2.472;234565.345;1063.0;3
ACCE;2.478;234565.349;10.13226;5.93762;-12.35408;3
MAGN;2.479;234565.352;-23.37531;-29.19307;17.92252;3
LIGH;2.485;234565.358;1063.0;3
ACCE;2.487;234565.359;10.40041;5.08528;-11.37725;3
LIGH;2.492;234565.365;1063.0;3
ACCE;2.498;234565.369;10.35253;4.20422;-10.08438;3
MAGN;2.499;234565.372;-23.37531;-29.19307;17.92252;3
LIGH;2.505;234565.378;1132.0;3
ACCE;2.507;234565.379;10.33337;3.53384;-8.89685;3
LIGH;2.512;234565.385;878.0;3
ACCE;2.518;234565.389;10.71645;3.25611;-6.57927;3
MAGN;2.519;234565.392;-34.34116;-22.79100;9.24664;3
LIGH;2.525;234565.398;878.0;3
ACCE;2.527;234565.399;10.86010;3.15077;-5.63116;3
LIGH;2.532;234565.405;878.0;3
ACCE;2.538;234565.409;11.10910;2.75812;-4.73094;3
MAGN;2.539;234565.412;-34.34116;-22.79100;9.24664;3
LIGH;2.545;234565.418;878.0;3
ACCE;2.547;234565.419;11.10910;2.40378;-4.08930;3
LIGH;2.552;234565.425;878.0;3
ACCE;2.558;234565.429;10.66856;2.42293;-2.67193;3
MAGN;2.559;234565.432;-34.34116;-22.79100;9.24664;3
LIGH;2.562;234565.435;878.0;3
ACCE;2.567;234565.439;10.39084;2.57616;-1.55144;3
LIGH;2.572;234565.445;1005.0;3
ACCE;2.578;234565.449;10.20888;2.50912;-0.60334;3
MAGN;2.579;234565.452;-35.82267;-17.77115;-6.01382;3
LIGH;2.585;234565.458;1005.0;3
ACCE;2.587;234565.459;10.08438;2.43251;0.23942;3
LIGH;2.592;234565.465;1005.0;3
ACCE;2.598;234565.469;9.07881;2.82516;0.84276;3
MAGN;2.600;234565.472;-35.82267;-17.77115;-6.01382;3
LIGH;2.605;234565.478;1005.0;3
ACCE;2.607;234565.479;8.37971;2.71981;0.22027;3
LIGH;2.612;234565.485;1005.0;3
ACCE;2.618;234565.489;7.61356;2.23140;0.13408;3
MAGN;2.619;234565.492;-35.82267;-17.77115;-6.01382;3
LIGH;2.625;234565.498;1005.0;3
ACCE;2.627;234565.499;6.72292;1.69509;0.16281;3
LIGH;2.632;234565.505;1398.0;3
ACCE;2.638;234565.509;5.70778;2.03986;1.90578;3
MAGN;2.639;234565.512;-27.53031;-14.83941;-19.90002;3
LIGH;2.645;234565.518;1398.0;3
ACCE;2.647;234565.519;5.23851;2.63362;2.80600;3
LIGH;2.652;234565.525;1398.0;3
ACCE;2.658;234565.529;5.03740;2.98796;4.05099;3
MAGN;2.659;234565.532;-27.53031;-14.83941;-19.90002;3
LIGH;2.666;234565.539;1398.0;3
ACCE;2.668;234565.539;5.04698;2.89220;5.81312;3
LIGH;2.672;234565.545;1398.0;3
ACCE;2.678;234565.549;5.09486;2.38462;6.87615;3
MAGN;2.679;234565.552;-27.53031;-14.83941;-19.90002;3
LIGH;2.685;234565.558;1398.0;3
ACCE;2.687;234565.559;4.83629;2.77727;6.46434;3
LIGH;2.692;234565.565;2658.0;3
ACCE;2.698;234565.569;4.54898;3.39019;6.37815;3
MAGN;2.700;234565.572;-13.94037;-13.19396;-30.03491;3
LIGH;2.705;234565.578;2658.0;3
ACCE;2.707;234565.579;4.49152;3.65834;6.34942;3
LIGH;2.712;234565.585;2658.0;3
ACCE;2.718;234565.589;4.41491;3.55300;6.32069;3
MAGN;2.719;234565.592;-13.94037;-13.19396;-30.03491;3
LIGH;2.722;234565.595;2658.0;3
ACCE;2.727;234565.599;4.22337;3.68707;6.21535;3
LIGH;2.732;234565.605;2658.0;3
ACCE;2.738;234565.609;4.02226;3.62961;6.34942;3
MAGN;2.739;234565.612;-13.94037;-13.19396;-30.03491;3
LIGH;2.745;234565.618;2658.0;3
ACCE;2.747;234565.619;3.70622;3.35188;6.47392;3
LIGH;2.752;234565.625;2092.0;3
SOUN;2.755;360.29;0.01100;54.80
ACCE;2.758;234565.629;3.47638;2.74854;7.32626;3
MAGN;2.759;234565.632;-1.93780;-12.92122;-34.47694;3
LIGH;2.762;234565.635;3768.0;3
ACCE;2.767;234565.639;3.52426;2.60489;7.58483;3
LIGH;2.775;234565.648;3768.0;3
ACCE;2.778;234565.649;3.45723;2.34632;7.91044;3
MAGN;2.779;234565.652;-1.93780;-12.92122;-34.47694;3
LIGH;2.782;234565.655;3768.0;3
ACCE;2.787;234565.659;3.42850;1.83875;8.39886;3
LIGH;2.795;234565.668;3768.0;3
ACCE;2.798;234565.669;3.34231;1.79086;8.66701;3
MAGN;2.799;234565.672;-1.93780;-12.92122;-34.47694;3
LIGH;2.802;234565.675;3768.0;3
ACCE;2.807;234565.679;3.20823;1.87705;8.75320;3
LIGH;2.815;234565.688;3572.0;3
ACCE;2.818;234565.689;3.11246;1.81002;9.20331;3
MAGN;2.819;234565.692;7.48855;-11.73722;-36.76337;3
LIGH;2.822;234565.695;4265.0;3
ACCE;2.827;234565.699;2.98796;1.96325;9.31823;3
LIGH;2.835;234565.708;4265.0;3
ACCE;2.838;234565.709;3.02627;2.08774;9.11712;3
MAGN;2.839;234565.712;7.48855;-11.73722;-36.76337;3
LIGH;2.842;234565.715;4265.0;3
ACCE;2.847;234565.719;2.99754;2.10690;8.87770;3
LIGH;2.855;234565.728;4265.0;3
ACCE;2.858;234565.729;2.82516;2.02071;8.58082;3
MAGN;2.860;234565.732;7.48855;-11.73722;-36.76337;3
LIGH;2.862;234565.735;4265.0;3
ACCE;2.867;234565.739;2.68151;1.92494;8.48505;3
LIGH;2.872;234565.745;4265.0;3
ACCE;2.879;234565.749;2.60489;1.75256;8.62870;3
MAGN;2.880;234565.752;13.52815;-9.99263;-38.06787;3
LIGH;2.883;234565.755;4439.0;3
ACCE;2.887;234565.759;2.61447;1.56102;8.65743;3
LIGH;2.892;234565.765;4439.0;3
ACCE;2.898;234565.769;2.53785;1.46525;9.04051;3
MAGN;2.899;234565.772;13.52815;-9.99263;-38.06787;3
LIGH;2.903;234565.776;4439.0;3
ACCE;2.907;234565.779;2.63362;1.36948;9.02135;3
LIGH;2.915;234565.788;4439.0;3
ACCE;2.918;234565.789;2.71981;1.23541;9.15543;3
MAGN;2.919;234565.792;13.52815;-9.99263;-38.06787;3
LIGH;2.922;234565.795;4439.0;3
ACCE;2.927;234565.799;2.76770;1.08218;9.27993;3
LIGH;2.935;234565.808;4439.0;3
ACCE;2.938;234565.809;2.70066;0.81403;9.79707;3
MAGN;2.939;234565.812;17.50181;-6.49660;-39.81965;3
LIGH;2.942;234565.815;4358.0;3
ACCE;2.947;234565.819;2.56658;0.90980;9.73004;3
LIGH;2.954;234565.827;4358.0;3
ACCE;2.958;234565.829;2.36547;1.06303;9.64384;3
MAGN;2.959;234565.832;17.50181;-6.49660;-39.81965;3
LIGH;2.962;234565.835;4358.0;3
ACCE;2.967;234565.839;2.26013;1.03430;9.55765;3
LIGH;2.975;234565.848;4358.0;3
ACCE;2.978;234565.849;2.16436;0.90022;9.86411;3
MAGN;2.979;234565.852;17.50181;-6.49660;-39.81965;3
LIGH;2.982;234565.855;4358.0;3
ACCE;2.987;234565.859;2.06859;0.90022;9.93115;3
LIGH;2.995;234565.868;4358.0;3
ACCE;2.998;234565.869;2.02071;0.86191;9.96946;3
MAGN;2.999;234565.872;20.89083;-3.67455;-40.67036;3
LIGH;3.002;234565.875;4335.0;3
ACCE;3.007;234565.879;1.93451;0.95768;9.74919;3
LIGH;3.015;234565.888;4335.0;3
ACCE;3.019;234565.889;1.82917;1.13964;9.49062;3
MAGN;3.020;234565.893;20.89083;-3.67455;-40.67036;3
LIGH;3.026;234565.897;4335.0;3
ACCE;3.029;234565.899;1.85790;1.14922;9.37569;3
LIGH;3.036;234565.909;4335.0;3
ACCE;3.038;234565.909;1.85790;1.22583;9.28950;3
MAGN;3.039;234565.912;20.89083;-3.67455;-40.67036;3
LIGH;3.042;234565.915;4335.0;3
ACCE;3.047;234565.919;1.86748;1.33118;9.11712;3
LIGH;3.052;234565.925;4335.0;3
ACCE;3.058;234565.929;1.94409;1.18752;9.32781;3
MAGN;3.059;234565.932;21.93435;-1.82900;-42.00065;3
LIGH;3.062;234565.935;4369.0;3
ACCE;3.067;234565.939;1.92494;1.11091;9.40442;3
GNSS;3.074;1491902847.000;39.993979;-0.073747;129.000;0.000;5.0;0.0;21;8
GNSS;3.079;1491902847.000;39.993979;-0.073747;129.000;0.000;5.0;0.0;21;8
ACCE;3.081;234565.949;1.92494;0.97683;9.71088;3
LIGH;3.083;234565.956;4277.0;3
MAGN;3.083;234565.956;21.93435;-1.82900;-42.00065;3
ACCE;3.087;234565.959;1.92494;0.97683;9.71088;3
LIGH;3.088;234565.961;4277.0;3
LIGH;3.095;234565.968;4277.0;3
ACCE;3.098;234565.969;2.00155;0.93853;9.76834;3
MAGN;3.099;234565.972;21.93435;-1.82900;-42.00065;3
LIGH;3.102;234565.975;4277.0;3
ACCE;3.107;234565.979;2.14520;0.88107;9.88326;3
LIGH;3.115;234565.988;4277.0;3
ACCE;3.118;234565.989;2.18351;0.92895;10.01734;3
MAGN;3.120;234565.992;21.52135;0.10856;-42.73076;3
LIGH;3.122;234565.995;4277.0;3
ACCE;3.127;234565.999;2.12605;1.20668;9.79707;3
LIGH;3.135;234566.008;4219.0;3
ACCE;3.138;234566.009;2.11647;1.26414;9.44273;3
MAGN;3.139;234566.012;21.52135;0.10856;-42.73076;3
LIGH;3.142;234566.015;4219.0;3
ACCE;3.147;234566.019;2.06859;1.18752;9.42358;3
LIGH;3.155;234566.028;4219.0;3
ACCE;3.158;234566.029;2.02071;1.18752;9.53850;3
MAGN;3.159;234566.032;21.52135;0.10856;-42.73076;3
LIGH;3.162;234566.035;4219.0;3
ACCE;3.168;234566.040;2.09732;0.97683;9.72046;3
LIGH;3.175;234566.048;4219.0;3
ACCE;3.178;234566.049;2.16436;0.86191;9.95988;3
MAGN;3.179;234566.052;20.13406;1.12346;-43.06240;3
LIGH;3.182;234566.055;4219.0;3
ACCE;3.187;234566.059;2.25055;0.88107;10.05565;3
LIGH;3.195;234566.068;4103.0;3
SOUN;3.197;329.91;0.01007;54.04
ACCE;3.200;234566.069;2.30801;0.83318;10.21845;3
MAGN;3.200;234566.072;20.13406;1.12346;-43.06240;3
LIGH;3.202;234566.075;4103.0;3
ACCE;3.210;234566.079;2.37505;0.64165;10.29507;3
LIGH;3.216;234566.086;4103.0;3
ACCE;3.220;234566.089;2.35589;0.60334;10.40041;3
MAGN;3.220;234566.093;20.13406;1.12346;-43.06240;3
LIGH;3.223;234566.096;4103.0;3
ACCE;3.227;234566.099;2.31759;0.68953;10.37168;3
LIGH;3.235;234566.108;4103.0;3
ACCE;3.238;234566.109;2.53785;0.52672;10.40041;3
MAGN;3.239;234566.112;19.14273;1.96139;-43.58698;3
LIGH;3.243;234566.116;4103.0;3
ACCE;3.247;234566.119;2.58574;0.58419;10.47703;3
LIGH;3.255;234566.128;4046.0;3
ACCE;3.258;234566.129;2.55701;0.71826;10.56322;3
MAGN;3.259;234566.132;19.14273;1.96139;-43.58698;3
LIGH;3.262;234566.135;4046.0;3
ACCE;3.267;234566.139;2.49955;0.83318;10.32380;3
LIGH;3.275;234566.148;4046.0;3
ACCE;3.279;234566.149;2.48039;0.94810;9.97903;3
MAGN;3.279;234566.152;19.14273;1.96139;-43.58698;3
LIGH;3.288;234566.161;4046.0;3
ACCE;3.289;234566.159;2.55701;1.05345;9.75877;3
WIFI;3.298;234566.082;WAP130;20:17:FF:FF:F1:30;-64
WIFI;3.298;234566.082;WAP123;20:17:FF:FF:F1:23;-64
WIFI;3.298;234566.082;WAP129;20:17:FF:FF:F1:29;-58
WIFI;3.298;234566.082;WAP114;20:17:FF:FF:F1:14;-67
WIFI;3.298;234566.082;WAP122;20:17:FF:FF:F1:22;-53
WIFI;3.298;234566.082;WAP318;20:17:FF:FF:F3:18;-67
WIFI;3.298;234566.082;WAP108;20:17:FF:FF:F1:08;-76
WIFI;3.298;234566.082;WAP312;20:17:FF:FF:F3:12;-75
WIFI;3.298;234566.082;WAP012;20:17:FF:FF:F0:12;-75
WIFI;3.298;234566.083;WAP015;20:17:FF:FF:F0:15;-87
WIFI;3.298;234566.083;WAP315;20:17:FF:FF:F3:15;-81
WIFI;3.298;234566.083;WAP320;20:17:FF:FF:F3:20;-91
WIFI;3.298;234566.083;WAP111;20:17:FF:FF:F1:11;-82
WIFI;3.298;234566.083;WAP132;20:17:FF:FF:F1:32;-91
WIFI;3.298;234566.082;WAP281;20:17:FF:FF:F2:81;-80
WIFI;3.298;234566.082;WAP044;20:17:FF:FF:F0:44;-80
WIFI;3.298;234566.082;WAP180;20:17:FF:FF:F1:80;-73
WIFI;3.298;234566.083;WAP070;20:17:FF:FF:F0:70;-89
WIFI;3.298;234566.083;WAP139;20:17:FF:FF:F1:39;-90
WIFI;3.298;234566.083;WAP066;20:17:FF:FF:F0:66;-90
WIFI;3.298;234566.083;WAP131;20:17:FF:FF:F1:31;-90
WIFI;3.298;234566.083;WAP077;20:17:FF:FF:F0:77;-91
WIFI;3.298;234566.083;WAP141;20:17:FF:FF:F1:41;-88
WIFI;3.298;234566.083;WAP078;20:17:FF:FF:F0:78;-80
WIFI;3.298;234566.083;WAP105;20:17:FF:FF:F1:05;-90
WIFI;3.298;234566.083;WAP082;20:17:FF:FF:F0:82;-91
WIFI;3.298;234566.083;WAP081;20:17:FF:FF:F0:81;-92
WIFI;3.298;234566.083;WAP022;20:17:FF:FF:F0:22;-92
WIFI;3.298;234566.083;WAP079;20:17:FF:FF:F0:79;-94
WIFI;3.298;234566.083;WAP080;20:17:FF:FF:F0:80;-95
WIFI;3.298;234566.083;WAP140;20:17:FF:FF:F1:40;-87
WIFI;3.298;234566.083;WAP309;20:17:FF:FF:F3:09;-91
WIFI;3.298;234566.083;WAP285;20:17:FF:FF:F2:85;-93
WIFI;3.298;234566.083;WAP283;20:17:FF:FF:F2:83;-94
WIFI;3.298;234566.083;WAP165;20:17:FF:FF:F1:65;-83
WIFI;3.298;234566.083;WAP266;20:17:FF:FF:F2:66;-89
WIFI;3.298;234566.083;WAP316;20:17:FF:FF:F3:16;-89
WIFI;3.298;234566.083;WAP287;20:17:FF:FF:F2:87;-92
WIFI;3.298;234566.083;WAP282;20:17:FF:FF:F2:82;-92
WIFI;3.298;234566.083;WAP280;20:17:FF:FF:F2:80;-90
ACCE;3.317;234566.169;2.73897;1.09176;9.79707;3
MAGN;3.318;234566.180;18.27491;2.38296;-43.87520;3
ACCE;3.318;234566.179;2.91135;1.18752;9.75877;3
LIGH;3.318;234566.187;4080.0;3
ACCE;3.319;234566.189;2.90177;1.27372;9.60554;3
LIGH;3.319;234566.192;3953.0;3
LIGH;3.324;234566.197;3953.0;3
MAGN;3.335;234566.208;18.27491;2.38296;-43.87520;3
ACCE;3.336;234566.204;3.09331;1.32160;9.27035;3
LIGH;3.339;234566.212;3953.0;3
LIGH;3.342;234566.215;3953.0;3
ACCE;3.348;234566.219;3.16992;1.35033;9.27035;3
MAGN;3.349;234566.221;18.27491;2.38296;-43.87520;3
LIGH;3.355;234566.227;3953.0;3
ACCE;3.357;234566.229;3.06458;1.59933;9.05966;3
LIGH;3.362;234566.235;3953.0;3
ACCE;3.368;234566.239;3.14119;1.54187;8.93516;3
MAGN;3.369;234566.242;16.39353;2.90486;-44.53416;3
LIGH;3.373;234566.246;3780.0;3
ACCE;3.377;234566.249;3.16992;1.47483;9.05008;3
LIGH;3.382;234566.255;3780.0;3
ACCE;3.388;234566.259;3.17950;1.39821;9.32781;3
MAGN;3.391;234566.262;16.39353;2.90486;-44.53416;3
LIGH;3.394;234566.267;3780.0;3
ACCE;3.397;234566.269;3.21781;1.32160;9.30866;3
LIGH;3.402;234566.275;3780.0;3
ACCE;3.408;234566.279;3.27527;1.13964;9.36612;3
MAGN;3.409;234566.282;16.39353;2.90486;-44.53416;3
LIGH;3.412;234566.285;3780.0;3
ACCE;3.417;234566.289;3.39977;1.10133;9.42358;3
LIGH;3.424;234566.297;3780.0;3
ACCE;3.428;234566.299;3.44765;1.30245;9.90242;3
MAGN;3.429;234566.302;15.71812;5.00828;-45.77048;3
LIGH;3.432;234566.305;3861.0;3
ACCE;3.438;234566.309;3.42850;1.26414;9.72046;3
LIGH;3.445;234566.318;3629.0;3
ACCE;3.448;234566.319;3.40934;1.17795;9.57681;3
MAGN;3.449;234566.322;15.71812;5.00828;-45.77048;3
LIGH;3.452;234566.325;3629.0;3
ACCE;3.457;234566.329;3.35188;1.22583;9.46189;3
LIGH;3.465;234566.338;3629.0;3
ACCE;3.468;234566.339;3.51469;1.31202;9.27035;3
MAGN;3.469;234566.342;15.71812;5.00828;-45.77048;3
LIGH;3.472;234566.345;3629.0;3
ACCE;3.477;234566.349;3.64876;1.35033;9.27035;3
LIGH;3.485;234566.358;3629.0;3
ACCE;3.488;234566.359;3.74453;1.53229;9.44273;3
MAGN;3.489;234566.362;13.97539;6.37258;-46.02756;3
LIGH;3.492;234566.365;3629.0;3
ACCE;3.497;234566.369;3.76368;1.61848;9.31823;3
LIGH;3.505;234566.378;3560.0;3
ACCE;3.508;234566.379;3.56257;1.88663;9.07881;3
MAGN;3.509;234566.382;13.97539;6.37258;-46.02756;3
LIGH;3.512;234566.385;3560.0;3
ACCE;3.517;234566.389;3.49553;1.94409;9.05966;3
LIGH;3.525;234566.398;3560.0;3
ACCE;3.528;234566.399;3.55300;1.81002;9.15543;3
MAGN;3.529;234566.402;13.97539;6.37258;-46.02756;3
LIGH;3.532;234566.405;3560.0;3
ACCE;3.537;234566.409;3.64876;1.66636;9.22246;3
LIGH;3.542;234566.415;3560.0;3
ACCE;3.548;234566.419;3.72538;1.72383;9.59596;3
MAGN;3.549;234566.422;11.78379;7.11889;-45.31490;3
LIGH;3.552;234566.425;3560.0;3
ACCE;3.557;234566.429;3.68707;1.75256;9.54808;3
LIGH;3.565;234566.438;3537.0;3
ACCE;3.568;234566.439;3.62961;1.78129;9.54808;3
MAGN;3.569;234566.442;11.78379;7.11889;-45.31490;3
LIGH;3.572;234566.445;3537.0;3
ACCE;3.577;234566.449;3.49553;1.88663;9.37569;3
LIGH;3.585;234566.458;3537.0;3
ACCE;3.588;234566.459;3.44765;2.17394;9.02135;3
MAGN;3.589;234566.462;11.78379;7.11889;-45.31490;3
LIGH;3.592;234566.465;3537.0;3
ACCE;3.597;234566.469;3.53384;2.26013;8.90643;3
LIGH;3.605;234566.478;3537.0;3
ACCE;3.608;234566.479;3.63919;2.34632;8.92558;3
MAGN;3.609;234566.482;11.08824;7.88952;-46.01874;3
LIGH;3.612;234566.485;3537.0;3
ACCE;3.617;234566.489;3.68707;2.48039;8.89685;3
LIGH;3.625;234566.498;3525.0;3
ACCE;3.628;234566.499;3.63919;2.65278;8.82982;3
MAGN;3.630;234566.502;11.08824;7.88952;-46.01874;3
LIGH;3.632;234566.505;3525.0;3
ACCE;3.637;234566.509;3.56257;2.71024;8.79151;3
LIGH;3.645;234566.518;3525.0;3
ACCE;3.648;234566.519;3.59130;2.63362;8.75320;3
MAGN;3.649;234566.522;11.08824;7.88952;-46.01874;3
LIGH;3.652;234566.525;3525.0;3
ACCE;3.657;234566.529;3.81157;2.41336;8.58082;3
LIGH;3.665;234566.538;3525.0;3
ACCE;3.669;234566.539;3.96480;2.58574;8.94474;3
MAGN;3.670;234566.542;9.45424;8.19621;-45.68205;3
LIGH;3.672;234566.545;3525.0;3
ACCE;3.677;234566.549;3.94564;2.56658;8.89685;3
LIGH;3.685;234566.558;3514.0;3
ACCE;3.688;234566.559;3.83072;2.58574;8.90643;3
MAGN;3.689;234566.562;9.45424;8.19621;-45.68205;3
LIGH;3.692;234566.565;3514.0;3
ACCE;3.697;234566.569;3.71580;2.60489;8.90643;3
LIGH;3.702;234566.575;3514.0;3
ACCE;3.708;234566.579;3.49553;2.59531;8.93516;3
MAGN;3.709;234566.582;9.45424;8.19621;-45.68205;3
LIGH;3.712;234566.585;3514.0;3
ACCE;3.717;234566.589;3.51469;2.52828;8.64786;3
LIGH;3.725;234566.598;3514.0;3
ACCE;3.728;234566.599;3.66792;2.40378;8.56167;3
MAGN;3.729;234566.602;8.76949;9.08656;-46.04773;3
LIGH;3.732;234566.605;3514.0;3
ACCE;3.737;234566.609;3.96480;2.60489;9.13627;3
LIGH;3.745;234566.618;3502.0;3
SOUN;3.748;325.59;0.00994;53.92
ACCE;3.751;234566.619;4.05099;2.66235;9.61511;3
MAGN;3.752;234566.622;8.76949;9.08656;-46.04773;3
LIGH;3.752;234566.625;3537.0;3
ACCE;3.757;234566.629;4.03184;2.51870;9.27993;3
LIGH;3.765;234566.638;3537.0;3
ACCE;3.768;234566.639;3.79242;2.48039;8.93516;3
MAGN;3.769;234566.642;8.76949;9.08656;-46.04773;3
LIGH;3.772;234566.645;3537.0;3
ACCE;3.777;234566.649;3.50511;2.80600;8.64786;3
LIGH;3.785;234566.658;3537.0;3
ACCE;3.788;234566.659;3.51469;2.84431;8.56167;3
MAGN;3.789;234566.662;8.48935;8.78024;-46.29408;3
LIGH;3.792;234566.665;3537.0;3
ACCE;3.797;234566.669;3.63919;2.85389;8.17859;3
LIGH;3.805;234566.678;3560.0;3
ACCE;3.808;234566.679;3.76368;3.13162;8.22648;3
MAGN;3.809;234566.682;8.48935;8.78024;-46.29408;3
LIGH;3.812;234566.685;3479.0;3
ACCE;3.817;234566.689;3.82115;3.21781;8.15944;3
LIGH;3.825;234566.698;3479.0;3
ACCE;3.828;234566.699;3.74453;3.25611;8.19775;3
MAGN;3.829;234566.702;8.48935;8.78024;-46.29408;3
LIGH;3.832;234566.705;3479.0;3
ACCE;3.837;234566.709;3.61046;3.28484;8.02536;3
LIGH;3.845;234566.718;3479.0;3
ACCE;3.848;234566.719;3.46680;3.16992;7.83383;3
MAGN;3.849;234566.722;7.99205;9.38922;-46.46063;3
LIGH;3.852;234566.725;3479.0;3
ACCE;3.857;234566.729;3.48596;3.06458;7.84340;3
LIGH;3.862;234566.735;3479.0;3
ACCE;3.868;234566.739;3.70622;2.85389;8.19775;3
MAGN;3.869;234566.742;7.99205;9.38922;-46.46063;3
LIGH;3.872;234566.745;3259.0;3
ACCE;3.877;234566.749;3.90734;2.66235;8.24563;3
LIGH;3.884;234566.757;3259.0;3
ACCE;3.888;234566.759;3.91691;2.49955;8.29351;3
MAGN;3.889;234566.762;7.99205;9.38922;-46.46063;3
LIGH;3.892;234566.765;3259.0;3
ACCE;3.897;234566.769;3.98395;2.48997;8.02536;3
LIGH;3.905;234566.778;3259.0;3
ACCE;3.908;234566.779;4.25210;2.50912;7.92002;3
MAGN;3.909;234566.782;6.03608;10.78711;-46.30085;3
LIGH;3.912;234566.785;3259.0;3
ACCE;3.917;234566.789;3.91691;2.67193;7.65187;3
LIGH;3.925;234566.798;3259.0;3
ACCE;3.928;234566.799;3.23696;2.90177;7.14430;3
MAGN;3.929;234566.802;6.03608;10.78711;-46.30085;3
LIGH;3.932;234566.805;2843.0;3
ACCE;3.937;234566.809;3.41892;3.24654;7.33583;3
LIGH;3.945;234566.818;2843.0;3
ACCE;3.948;234566.819;3.73495;3.50511;7.98706;3
MAGN;3.949;234566.822;6.03608;10.78711;-46.30085;3
LIGH;3.952;234566.825;2843.0;3
ACCE;3.957;234566.829;4.01268;3.33273;8.04452;3
LIGH;3.965;234566.838;2843.0;3
ACCE;3.968;234566.839;4.29041;2.86347;7.99663;3
MAGN;3.969;234566.842;3.03029;12.77713;-46.43167;3
LIGH;3.972;234566.845;2843.0;3
ACCE;3.977;234566.849;4.40533;2.81558;8.26478;3
LIGH;3.985;234566.858;2843.0;3
ACCE;3.988;234566.859;4.55856;2.67193;8.50420;3
MAGN;3.989;234566.862;3.03029;12.77713;-46.43167;3
LIGH;3.992;234566.865;2416.0;3
ACCE;3.997;234566.869;4.65433;2.44209;8.56167;3
LIGH;4.005;234566.878;2416.0;3
ACCE;4.008;234566.879;4.67348;2.20267;8.65743;3
MAGN;4.009;234566.882;3.03029;12.77713;-46.43167;3
LIGH;4.013;234566.885;2416.0;3
ACCE;4.020;234566.889;4.72137;2.27928;8.93516;3
LIGH;4.027;234566.900;2416.0;3
ACCE;4.030;234566.900;4.71179;2.31759;9.01178;3
MAGN;4.031;234566.903;-0.72872;14.33931;-45.32293;3
LIGH;4.034;234566.907;2416.0;3
ACCE;4.037;234566.909;4.61602;2.42293;8.96389;3
LIGH;4.042;234566.915;2416.0;3
ACCE;4.048;234566.919;4.50110;2.72939;8.64786;3
MAGN;4.050;234566.922;-0.72872;14.33931;-45.32293;3
LIGH;4.055;234566.928;2196.0;3
ACCE;4.057;234566.929;4.47237;2.69108;8.50420;3
LIGH;4.062;234566.935;2196.0;3
ACCE;4.074;234566.939;4.52025;2.61447;8.40844;3
MAGN;4.075;234566.947;-0.72872;14.33931;-45.32293;3
GNSS;4.077;1491902848.000;39.993980;-0.073745;129.000;0.000;5.0;0.0;21;10
ACCE;4.082;234566.949;4.80756;2.54743;8.14986;3
LIGH;4.083;234566.953;2196.0;3
LIGH;4.084;234566.957;2196.0;3
GNSS;4.087;1491902848.000;39.993980;-0.073745;129.000;0.000;5.0;0.0;21;10
ACCE;4.090;234566.959;4.97036;2.70066;8.32224;3
MAGN;4.094;234566.963;-5.14365;15.11742;-45.31923;3
LIGH;4.095;234566.968;2196.0;3
ACCE;4.097;234566.969;5.11401;3.03585;8.50420;3
LIGH;4.102;234566.975;2196.0;3
ACCE;4.108;234566.979;5.32470;3.24654;8.14986;3
MAGN;4.109;234566.982;-5.14365;15.11742;-45.31923;3
LIGH;4.115;234566.988;2277.0;3
ACCE;4.117;234566.989;5.60243;3.52426;7.46033;3
LIGH;4.122;234566.995;1965.0;3
ACCE;4.128;234566.999;5.68862;3.47638;7.39329;3
MAGN;4.129;234567.002;-5.14365;15.11742;-45.31923;3
LIGH;4.135;234567.008;1965.0;3
ACCE;4.137;234567.009;5.74608;3.38061;7.35499;3
LIGH;4.142;234567.015;1965.0;3
ACCE;4.148;234567.019;5.96635;3.19865;7.23049;3
MAGN;4.149;234567.022;-10.61189;16.08331;-42.33371;3
LIGH;4.155;234567.028;1965.0;3
ACCE;4.157;234567.029;6.45477;3.28484;7.58483;3
LIGH;4.162;234567.035;1965.0;3
ACCE;4.168;234567.039;6.57927;3.51469;8.02536;3
MAGN;4.169;234567.042;-10.61189;16.08331;-42.33371;3
LIGH;4.175;234567.048;2034.0;3
ACCE;4.177;234567.049;6.61757;3.56257;7.98706;3
LIGH;4.182;234567.055;1814.0;3
ACCE;4.188;234567.059;6.66546;3.30400;8.49463;3
MAGN;4.189;234567.062;-10.61189;16.08331;-42.33371;3
SOUN;4.190;336.85;0.01028;54.22
LIGH;4.193;234567.065;1814.0;3
ACCE;4.197;234567.069;6.79953;3.20823;8.71489;3
LIGH;4.202;234567.075;1814.0;3
ACCE;4.208;234567.079;6.88572;2.96881;8.65743;3
MAGN;4.209;234567.082;-16.37164;14.82459;-40.30268;3
LIGH;4.215;234567.088;1814.0;3
ACCE;4.217;234567.089;6.94318;2.63362;8.49463;3
LIGH;4.222;234567.095;1814.0;3
ACCE;4.228;234567.099;6.40688;2.70066;9.05966;3
MAGN;4.229;234567.102;-16.37164;14.82459;-40.30268;3
LIGH;4.235;234567.108;1849.0;3
ACCE;4.237;234567.109;5.95677;2.88262;8.54251;3
LIGH;4.242;234567.115;1757.0;3
ACCE;4.248;234567.119;5.51624;2.98796;7.94875;3
MAGN;4.249;234567.122;-16.37164;14.82459;-40.30268;3
LIGH;4.255;234567.128;1757.0;3
ACCE;4.257;234567.129;5.21936;3.04542;7.10599;3
LIGH;4.262;234567.135;1757.0;3
ACCE;4.268;234567.139;6.36858;3.41892;4.70221;3
MAGN;4.269;234567.142;-24.62204;10.24809;-36.10691;3
LIGH;4.275;234567.148;1757.0;3
ACCE;4.277;234567.149;7.12514;4.77883;4.38618;3
LIGH;4.282;234567.155;1757.0;3
ACCE;4.288;234567.159;7.48906;6.38773;4.42448;3
MAGN;4.289;234567.162;-24.62204;10.24809;-36.10691;3
LIGH;4.295;234567.168;1757.0;3
ACCE;4.297;234567.169;7.43160;7.79552;3.79242;3
LIGH;4.302;234567.175;1710.0;3
ACCE;4.308;234567.179;6.53138;9.67257;1.72383;3
MAGN;4.309;234567.182;-24.62204;10.24809;-36.10691;3
LIGH;4.314;234567.187;1710.0;3
ACCE;4.317;234567.189;6.48350;10.34295;0.52672;3
LIGH;4.322;234567.195;1710.0;3
ACCE;4.328;234567.199;6.30154;11.03248;-0.31603;3
MAGN;4.329;234567.202;-32.42349;-3.05311;-25.54394;3
LIGH;4.335;234567.208;1710.0;3
ACCE;4.337;234567.209;5.95677;11.79863;-0.85234;3
LIGH;4.342;234567.215;1710.0;3
ACCE;4.348;234567.219;4.86502;13.22557;-2.02071;3
MAGN;4.349;234567.222;-32.42349;-3.05311;-25.54394;3
LIGH;4.352;234567.225;1710.0;3
ACCE;4.357;234567.229;4.27126;13.72356;-2.19309;3
LIGH;4.362;234567.235;1930.0;3
ACCE;4.368;234567.239;3.90734;13.81933;-1.76213;3
MAGN;4.369;234567.242;-32.42349;-3.05311;-25.54394;3
LIGH;4.375;234567.248;1930.0;3
ACCE;4.377;234567.249;3.58173;13.36922;-1.88663;3
LIGH;4.382;234567.255;1930.0;3
ACCE;4.388;234567.259;2.19309;12.11466;-2.06859;3
MAGN;4.389;234567.262;-30.58833;-19.06772;-13.10981;3
LIGH;4.395;234567.268;1930.0;3
ACCE;4.397;234567.269;1.47483;11.58794;-1.73340;3
LIGH;4.402;234567.275;1930.0;3
ACCE;4.408;234567.279;0.74699;10.97502;-1.37906;3
MAGN;4.409;234567.282;-30.58833;-19.06772;-13.10981;3
LIGH;4.415;234567.288;1930.0;3
ACCE;4.417;234567.289;-0.07661;10.40041;-1.43652;3
LIGH;4.422;234567.295;2369.0;3
ACCE;4.428;234567.299;-1.73340;9.95988;-1.02472;3
MAGN;4.429;234567.302;-30.58833;-19.06772;-13.10981;3
LIGH;4.435;234567.308;2369.0;3
ACCE;4.437;234567.309;-2.04944;9.61511;-0.67038;3
LIGH;4.442;234567.315;2369.0;3
ACCE;4.448;234567.319;-2.03986;9.21289;-0.96726;3
MAGN;4.449;234567.322;-23.72712;-30.68438;-5.19837;3
LIGH;4.455;234567.328;2369.0;3
ACCE;4.457;234567.329;-1.89621;9.37569;-1.58975;3
LIGH;4.462;234567.335;2369.0;3
ACCE;4.468;234567.339;-1.71425;10.40041;-1.47483;3
MAGN;4.469;234567.342;-23.72712;-30.68438;-5.19837;3
LIGH;4.475;234567.348;2369.0;3
ACCE;4.477;234567.349;-1.35991;10.37168;-1.76213;3
LIGH;4.482;234567.355;2312.0;3
ACCE;4.488;234567.359;-0.89064;10.18972;-2.26013;3
MAGN;4.489;234567.362;-23.72712;-30.68438;-5.19837;3
LIGH;4.495;234567.368;2485.0;3
ACCE;4.497;234567.369;-0.48842;10.47703;-3.16035;3
LIGH;4.502;234567.375;2485.0;3
ACCE;4.508;234567.379;-0.59376;10.73560;-3.59130;3
MAGN;4.509;234567.382;-19.37321;-36.56521;-1.63824;3
LIGH;4.512;234567.385;2485.0;3
ACCE;4.517;234567.389;-0.42138;11.04206;-3.97437;3
LIGH;4.522;234567.395;2485.0;3
ACCE;4.528;234567.399;-0.36392;11.20486;-4.03184;3
MAGN;4.529;234567.402;-19.37321;-36.56521;-1.63824;3
LIGH;4.535;234567.408;2485.0;3
ACCE;4.537;234567.409;-0.76614;11.31979;-3.38061;3
LIGH;4.542;234567.415;2485.0;3
ACCE;4.548;234567.419;-0.68953;11.15698;-3.07416;3
MAGN;4.549;234567.422;-19.37321;-36.56521;-1.63824;3
LIGH;4.555;234567.428;1953.0;3
ACCE;4.557;234567.429;-0.58419;10.80264;-3.70622;3
LIGH;4.562;234567.435;1953.0;3
ACCE;4.568;234567.439;-0.72784;10.68772;-4.62560;3
MAGN;4.569;234567.442;-20.66976;-37.38838;-4.93507;3
LIGH;4.574;234567.447;1953.0;3
ACCE;4.577;234567.449;-0.30646;10.25676;-4.33829;3
LIGH;4.582;234567.455;1953.0;3
ACCE;4.588;234567.459;0.32561;9.65342;-2.69108;3
MAGN;4.589;234567.462;-20.66976;-37.38838;-4.93507;3
LIGH;4.595;234567.468;1953.0;3
ACCE;4.597;234567.469;1.00556;8.64786;-1.19710;3
LIGH;4.602;234567.475;1953.0;3
ACCE;4.608;234567.479;1.83875;6.71334;0.98641;3
MAGN;4.609;234567.482;-20.66976;-37.38838;-4.93507;3
LIGH;4.615;234567.488;1375.0;3
ACCE;4.617;234567.489;2.34632;6.17704;2.00155;3
LIGH;4.622;234567.495;1375.0;3
ACCE;4.628;234567.499;2.55701;5.98550;3.42850;3
MAGN;4.629;234567.502;-23.47600;-31.84381;-14.20599;3
LIGH;4.635;234567.508;1375.0;3
ACCE;4.637;234567.509;3.05500;5.84185;3.71580;3
LIGH;4.642;234567.515;1375.0;3
ACCE;4.648;234567.519;3.22738;6.66546;3.20823;3
MAGN;4.649;234567.522;-23.47600;-31.84381;-14.20599;3
LIGH;4.655;234567.528;1375.0;3
ACCE;4.657;234567.529;3.11246;7.20176;2.66235;3
LIGH;4.662;234567.535;1375.0;3
ACCE;4.668;234567.539;2.94966;7.49864;2.40378;3
MAGN;4.669;234567.542;-23.47600;-31.84381;-14.20599;3
LIGH;4.673;234567.545;1236.0;3
ACCE;4.677;234567.549;2.60489;7.69018;2.58574;3
LIGH;4.682;234567.555;1236.0;3
ACCE;4.688;234567.559;2.17394;6.96234;2.96881;3
MAGN;4.689;234567.562;-21.55202;-25.23522;-23.87279;3
LIGH;4.692;234567.565;1236.0;3
ACCE;4.697;234567.569;1.96325;6.50265;3.19865;3
LIGH;4.705;234567.578;1236.0;3
ACCE;4.708;234567.579;2.13563;6.11958;3.52426;3
MAGN;4.709;234567.582;-21.55202;-25.23522;-23.87279;3
LIGH;4.712;234567.585;1236.0;3
ACCE;4.717;234567.589;2.25055;5.99508;3.78284;3
LIGH;4.725;234567.598;1236.0;3
ACCE;4.728;234567.599;2.56658;6.42604;4.38618;3
MAGN;4.729;234567.602;-21.55202;-25.23522;-23.87279;3
LIGH;4.732;234567.605;1364.0;3
ACCE;4.737;234567.609;2.96881;6.47392;4.47237;3
SOUN;4.740;253.39;0.00773;51.75
LIGH;4.745;234567.618;1364.0;3
ACCE;4.748;234567.619;3.17950;6.54096;4.59687;3
MAGN;4.749;234567.622;-15.56513;-20.94563;-31.42719;3
LIGH;4.752;234567.625;1364.0;3
ACCE;4.757;234567.629;3.22738;6.76123;4.47237;3
LIGH;4.765;234567.638;1364.0;3
ACCE;4.768;234567.639;3.36146;7.30710;4.29041;3
MAGN;4.769;234567.642;-15.56513;-20.94563;-31.42719;3
LIGH;4.772;234567.645;1364.0;3
ACCE;4.777;234567.649;3.22738;7.54652;3.92649;3
LIGH;4.785;234567.658;1364.0;3
ACCE;4.788;234567.659;2.91135;7.75721;4.03184;3
MAGN;4.789;234567.662;-15.56513;-20.94563;-31.42719;3
LIGH;4.792;234567.665;924.0;3
ACCE;4.797;234567.669;2.47082;7.77637;4.15633;3
LIGH;4.805;234567.678;1907.0;3
ACCE;4.808;234567.679;1.89621;7.18261;4.65433;3
MAGN;4.809;234567.682;-8.71892;-18.13256;-35.90649;3
LIGH;4.812;234567.685;1907.0;3
ACCE;4.817;234567.689;1.63763;7.01980;4.94163;3
LIGH;4.825;234567.698;1907.0;3
ACCE;4.828;234567.699;1.58017;6.83784;5.10444;3
MAGN;4.829;234567.702;-8.71892;-18.13256;-35.90649;3
LIGH;4.832;234567.705;1907.0;3
ACCE;4.837;234567.709;1.54187;6.80911;4.92248;3
LIGH;4.842;234567.715;1907.0;3
ACCE;4.848;234567.719;1.73340;6.93361;4.90333;3
MAGN;4.849;234567.722;-8.71892;-18.13256;-35.90649;3
LIGH;4.852;234567.725;1907.0;3
ACCE;4.857;234567.729;1.76213;7.03895;4.94163;3
LIGH;4.865;234567.738;2947.0;3
ACCE;4.868;234567.739;1.82917;7.13472;5.04698;3
MAGN;4.872;234567.742;-2.21014;-15.97189;-39.23772;3
LIGH;4.873;234567.746;2947.0;3
ACCE;4.877;234567.749;1.74298;7.01022;5.76524;3
LIGH;4.885;234567.758;2947.0;3
ACCE;4.888;234567.759;1.87705;6.63673;5.97593;3
MAGN;4.889;234567.762;-2.21014;-15.97189;-39.23772;3
LIGH;4.892;234567.765;2947.0;3
ACCE;4.897;234567.769;1.96325;6.38773;5.96635;3
LIGH;4.905;234567.778;2947.0;3
ACCE;4.908;234567.779;1.93451;6.53138;6.13873;3
MAGN;4.909;234567.782;-2.21014;-15.97189;-39.23772;3
LIGH;4.912;234567.785;2947.0;3
ACCE;4.917;234567.789;2.00155;6.82826;6.00466;3
LIGH;4.925;234567.798;4230.0;3
ACCE;4.928;234567.799;1.85790;6.95276;5.89931;3
MAGN;4.930;234567.802;4.36343;-13.65253;-40.73411;3
LIGH;4.932;234567.805;4230.0;3
ACCE;4.937;234567.809;1.61848;7.00065;5.74608;3
LIGH;4.945;234567.818;4230.0;3
ACCE;4.948;234567.819;1.23541;6.81869;5.91847;3
MAGN;4.949;234567.822;4.36343;-13.65253;-40.73411;3
LIGH;4.952;234567.825;4230.0;3
ACCE;4.957;234567.829;1.04387;6.67503;6.02381;3
LIGH;4.965;234567.838;4230.0;3
ACCE;4.968;234567.839;1.05345;6.47392;6.18662;3
MAGN;4.969;234567.842;4.36343;-13.65253;-40.73411;3
LIGH;4.972;234567.845;4230.0;3
ACCE;4.977;234567.849;1.06303;6.25365;6.21535;3
LIGH;4.985;234567.858;5306.0;3
ACCE;4.988;234567.859;1.13006;6.10043;6.80911;3
MAGN;4.989;234567.862;9.56287;-11.90577;-42.13345;3
LIGH;4.992;234567.865;5306.0;3
ACCE;4.997;234567.869;1.19710;5.88974;6.88572;3
LIGH;5.002;234567.875;5306.0;3
ACCE;5.008;234567.879;1.19710;5.77481;7.18261;3
MAGN;5.009;234567.882;9.56287;-11.90577;-42.13345;3
LIGH;5.012;234567.885;5306.0;3
ACCE;5.020;234567.889;1.25456;5.63116;7.27837;3
LIGH;5.027;234567.900;5306.0;3
ACCE;5.032;234567.900;1.41737;5.43005;7.62314;3
MAGN;5.034;234567.906;9.56287;-11.90577;-42.13345;3
LIGH;5.037;234567.910;5306.0;3
ACCE;5.038;234567.909;1.28329;5.69820;7.70933;3
LIGH;5.045;234567.918;5988.0;3
ACCE;5.048;234567.919;1.13006;5.75566;7.75721;3
MAGN;5.049;234567.922;12.92465;-10.65926;-43.23735;3
LIGH;5.052;234567.925;5988.0;3
ACCE;5.057;234567.929;1.07260;5.74608;7.82425;3
LIGH;5.065;234567.938;5988.0;3
GNSS;5.069;1491902849.000;39.993982;-0.073745;129.000;0.000;5.0;0.0;21;10
ACCE;5.078;234567.940;1.29287;5.84185;7.63272;3
MAGN;5.078;234567.943;12.92465;-10.65926;-43.23735;3
LIGH;5.078;234567.949;5988.0;3
ACCE;5.079;234567.950;1.54187;6.04296;7.46033;3
GNSS;5.080;1491902849.000;39.993982;-0.073745;129.000;0.000;5.0;0.0;21;10
LIGH;5.085;234567.958;5988.0;3
ACCE;5.088;234567.959;1.75256;6.27281;7.46033;3
MAGN;5.089;234567.962;12.92465;-10.65926;-43.23735;3
LIGH;5.092;234567.965;5988.0;3
ACCE;5.097;234567.969;1.92494;6.45477;7.25922;3
LIGH;5.104;234567.977;6034.0;3
ACCE;5.108;234567.979;2.03028;6.33985;6.95276;3
MAGN;5.109;234567.982;14.52576;-9.18709;-43.49973;3
LIGH;5.112;234567.985;6034.0;3
ACCE;5.117;234567.989;1.93451;6.27281;6.91445;3
LIGH;5.125;234567.998;6034.0;3
ACCE;5.128;234567.999;1.79086;6.20577;7.06768;3
MAGN;5.129;234568.002;14.52576;-9.18709;-43.49973;3
LIGH;5.133;234568.006;6034.0;3
ACCE;5.137;234568.009;1.52271;6.15789;7.31668;3
LIGH;5.145;234568.018;6034.0;3
ACCE;5.148;234568.019;1.53229;5.62159;8.04452;3
MAGN;5.149;234568.022;14.52576;-9.18709;-43.49973;3
LIGH;5.153;234568.026;6034.0;3
ACCE;5.157;234568.029;1.56102;5.34386;8.19775;3
LIGH;5.162;234568.035;5976.0;3
ACCE;5.168;234568.039;1.65679;5.19063;8.46590;3
MAGN;5.169;234568.042;15.60148;-7.87552;-42.99286;3
LIGH;5.172;234568.045;6196.0;3
ACCE;5.177;234568.049;1.66636;5.31513;8.38928;3
LIGH;5.185;234568.058;6196.0;3
ACCE;5.188;234568.059;1.45567;5.88974;7.99663;3
MAGN;5.190;234568.062;15.60148;-7.87552;-42.99286;3
LIGH;5.192;234568.065;6196.0;3
ACCE;5.197;234568.069;1.26414;6.27281;7.92960;3
LIGH;5.204;234568.077;6196.0;3
ACCE;5.208;234568.079;1.00556;6.37815;7.79552;3
MAGN;5.209;234568.082;15.60148;-7.87552;-42.99286;3
LIGH;5.212;234568.085;6196.0;3
ACCE;5.217;234568.089;0.70868;6.20577;7.19218;3
LIGH;5.225;234568.098;6184.0;3
ACCE;5.228;234568.099;0.44053;5.26724;6.61757;3
MAGN;5.229;234568.102;16.88683;-4.71034;-43.62774;3
LIGH;5.232;234568.105;6196.0;3
ACCE;5.237;234568.109;0.58419;4.73094;7.02938;3
LIGH;5.245;234568.118;6196.0;3
ACCE;5.248;234568.119;0.93853;4.08930;7.63272;3
MAGN;5.249;234568.122;16.88683;-4.71034;-43.62774;3
LIGH;5.252;234568.125;6196.0;3
ACCE;5.257;234568.129;1.95367;2.81558;8.62870;3
LIGH;5.265;234568.138;6196.0;3
ACCE;5.268;234568.139;2.09732;2.44209;9.18416;3
MAGN;5.269;234568.142;16.88683;-4.71034;-43.62774;3
LIGH;5.272;234568.145;6196.0;3
ACCE;5.277;234568.149;2.05901;2.19309;9.57681;3
LIGH;5.285;234568.157;6196.0;3
ACCE;5.288;234568.159;1.91536;1.86748;10.05565;3
MAGN;5.289;234568.162;17.28398;0.92384;-44.24121;3
SOUN;5.291;266.50;0.00813;52.18
LIGH;5.294;234568.165;5386.0;3
ACCE;5.297;234568.169;1.74298;1.50356;10.08438;3
LIGH;5.305;234568.178;5386.0;3
ACCE;5.308;234568.179;1.93451;1.24498;9.95030;3
MAGN;5.309;234568.182;17.28398;0.92384;-44.24121;3
LIGH;5.312;234568.185;5386.0;3
ACCE;5.317;234568.189;2.12605;1.09176;9.96946;3
LIGH;5.322;234568.195;5386.0;3
ACCE;5.328;234568.199;2.23140;1.06303;9.71088;3
MAGN;5.329;234568.202;17.28398;0.92384;-44.24121;3
LIGH;5.332;234568.205;5386.0;3
ACCE;5.337;234568.209;2.14520;1.20668;9.49062;3
LIGH;5.342;234568.215;5386.0;3
ACCE;5.348;234568.219;2.12605;1.30245;9.21289;3
MAGN;5.349;234568.222;12.76344;8.70713;-44.65451;3
LIGH;5.355;234568.228;3733.0;3
ACCE;5.357;234568.229;2.26013;1.02472;8.79151;3
LIGH;5.362;234568.235;3733.0;3
ACCE;5.368;234568.239;3.05500;-0.52672;7.85298;3
MAGN;5.369;234568.242;12.76344;8.70713;-44.65451;3
LIGH;5.375;234568.248;3733.0;3
ACCE;5.377;234568.249;3.69665;-1.07260;7.85298;3
LIGH;5.382;234568.255;3733.0;3
ACCE;5.388;234568.259;4.58729;-1.35033;8.30309;3
MAGN;5.389;234568.262;12.76344;8.70713;-44.65451;3
LIGH;5.395;234568.268;3733.0;3
ACCE;5.397;234568.269;5.48751;-1.26414;8.65743;3
LIGH;5.402;234568.275;3733.0;3
ACCE;5.408;234568.279;6.29196;-0.66080;8.68616;3
MAGN;5.409;234568.282;1.28335;16.52637;-41.97341;3
LIGH;5.415;234568.288;2508.0;3
ACCE;5.417;234568.289;6.33985;-0.44053;8.39886;3
LIGH;5.422;234568.295;2508.0;3
ACCE;5.428;234568.299;6.30154;-0.33519;8.24563;3
MAGN;5.429;234568.302;1.28335;16.52637;-41.97341;3
LIGH;5.435;234568.308;2508.0;3
ACCE;5.437;234568.309;6.35900;-0.33519;7.73806;3
LIGH;5.442;234568.315;2508.0;3
ACCE;5.448;234568.319;7.09641;-1.07260;6.34942;3
MAGN;5.450;234568.322;1.28335;16.52637;-41.97341;3
LIGH;5.455;234568.328;2508.0;3
ACCE;5.457;234568.329;7.33583;-1.28329;5.27682;3
LIGH;5.462;234568.335;2508.0;3
ACCE;5.468;234568.339;7.52737;-1.06303;4.14676;3
MAGN;5.469;234568.342;-14.84307;17.81125;-36.25169;3
LIGH;5.475;234568.348;2566.0;3
ACCE;5.477;234568.349;7.81467;-0.22027;3.48596;3
LIGH;5.482;234568.355;2323.0;3
ACCE;5.488;234568.359;8.05409;2.26970;2.70066;3
MAGN;5.489;234568.362;-14.84307;17.81125;-36.25169;3
LIGH;5.492;234568.365;2323.0;3
ACCE;5.497;234568.369;8.14029;3.33273;2.03028;3
LIGH;5.502;234568.375;2323.0;3
ACCE;5.508;234568.379;7.76679;4.46279;1.31202;3
MAGN;5.509;234568.382;-14.84307;17.81125;-36.25169;3
LIGH;5.515;234568.388;2323.0;3
ACCE;5.517;234568.389;7.21134;5.73651;0.21069;3
LIGH;5.522;234568.395;2323.0;3
ACCE;5.528;234568.399;5.89931;7.87214;-0.95768;3
MAGN;5.529;234568.402;-30.22451;6.72464;-25.01714;3
LIGH;5.535;234568.408;2300.0;3
ACCE;5.537;234568.409;5.00867;8.40844;-1.58975;3
LIGH;5.542;234568.415;2404.0;3
ACCE;5.548;234568.419;4.45322;8.72447;-2.38462;3
MAGN;5.549;234568.421;-30.22451;6.72464;-25.01714;3
LIGH;5.555;234568.428;2404.0;3
ACCE;5.557;234568.429;3.99353;8.93516;-2.68151;3
LIGH;5.562;234568.435;2404.0;3
ACCE;5.568;234568.439;2.62405;8.77236;-3.24654;3
MAGN;5.569;234568.442;-30.22451;6.72464;-25.01714;3
LIGH;5.574;234568.447;2404.0;3
ACCE;5.577;234568.449;1.87705;8.55209;-4.27126;3
LIGH;5.582;234568.455;2404.0;3
ACCE;5.588;234568.459;1.11091;8.57124;-4.41491;3
MAGN;5.589;234568.462;-34.75526;-11.21412;-9.80615;3
LIGH;5.595;234568.468;2254.0;3
ACCE;5.597;234568.469;0.20111;8.64786;-4.16591;3
LIGH;5.602;234568.475;2739.0;3
ACCE;5.608;234568.479;-1.74298;8.28394;-3.90734;3
MAGN;5.609;234568.481;-34.75526;-11.21412;-9.80615;3
LIGH;5.614;234568.487;2739.0;3
ACCE;5.617;234568.489;-2.71981;7.96790;-3.85945;3
LIGH;5.622;234568.495;2739.0;3
ACCE;5.628;234568.499;-3.70622;7.65187;-3.93607;3
MAGN;5.629;234568.501;-34.75526;-11.21412;-9.80615;3
LIGH;5.634;234568.507;2739.0;3
ACCE;5.637;234568.509;-5.45878;7.35499;-4.45322;3
LIGH;5.642;234568.515;2739.0;3
ACCE;5.648;234568.519;-5.81312;7.23049;-4.56814;3
MAGN;5.648;234568.521;-25.44320;-24.49844;4.70968;3
LIGH;5.652;234568.525;2739.0;3
ACCE;5.657;234568.529;-6.11958;7.21134;-4.89375;3
LIGH;5.662;234568.535;3895.0;3
ACCE;5.668;234568.539;-6.73250;7.27837;-5.32470;3
MAGN;5.669;234568.541;-25.44320;-24.49844;4.70968;3
LIGH;5.674;234568.547;3895.0;3
ACCE;5.677;234568.549;-7.46033;6.89530;-6.37815;3
LIGH;5.682;234568.555;3895.0;3
ACCE;5.688;234568.559;-7.34541;6.61757;-6.24408;3
MAGN;5.689;234568.561;-25.44320;-24.49844;4.70968;3
LIGH;5.694;234568.567;3895.0;3
ACCE;5.697;234568.569;-7.17303;6.31112;-5.92804;3
LIGH;5.702;234568.575;3895.0;3
ACCE;5.708;234568.579;-6.47392;4.97994;-5.18105;3
MAGN;5.710;234568.582;-9.65350;-27.33794;15.89830;3
LIGH;5.714;234568.587;3895.0;3
ACCE;5.717;234568.589;-5.88974;4.30956;-5.23851;3
LIGH;5.722;234568.595;5386.0;3
ACCE;5.728;234568.599;-5.43005;3.87861;-5.59285;3
MAGN;5.729;234568.601;-9.65350;-27.33794;15.89830;3
SOUN;5.735;300.72;0.00918;53.23
LIGH;5.738;234568.608;5386.0;3
ACCE;5.738;234568.609;-5.43005;3.60088;-6.06212;3
LIGH;5.742;234568.615;5386.0;3
ACCE;5.748;234568.619;-5.07571;3.17950;-6.31112;3
MAGN;5.748;234568.621;-9.65350;-27.33794;15.89830;3
LIGH;5.754;234568.627;5386.0;3
ACCE;5.757;234568.629;-5.06613;2.94966;-6.75165;3
LIGH;5.762;234568.635;5386.0;3
ACCE;5.768;234568.639;-4.82671;2.45166;-6.78038;3
MAGN;5.768;234568.641;-1.50064;-23.27489;23.51421;3
LIGH;5.774;234568.647;5386.0;3
ACCE;5.777;234568.649;-4.30956;1.77171;-7.04853;3
LIGH;5.782;234568.655;5444.0;3
ACCE;5.789;234568.659;-2.58574;0.78530;-7.70933;3
MAGN;5.790;234568.662;-1.50064;-23.27489;23.51421;3
LIGH;5.796;234568.669;5444.0;3
ACCE;5.797;234568.669;-2.04944;1.42694;-8.75320;3
LIGH;5.802;234568.675;5444.0;3
ACCE;5.808;234568.679;-2.41336;2.53785;-10.09395;3
MAGN;5.809;234568.682;-1.50064;-23.27489;23.51421;3
LIGH;5.812;234568.685;5444.0;3
ACCE;5.817;234568.689;-2.86347;3.22738;-11.35809;3
LIGH;5.823;234568.696;5444.0;3
ACCE;5.828;234568.699;-1.76213;2.94008;-12.11466;3
MAGN;5.829;234568.702;-4.44811;-17.24990;28.53266;3
LIGH;5.835;234568.708;5444.0;3
ACCE;5.837;234568.709;-0.73741;2.37505;-12.26789;3
LIGH;5.842;234568.715;5884.0;3
ACCE;5.848;234568.719;0.22027;1.82917;-12.12424;3
MAGN;5.849;234568.722;-4.44811;-17.24990;28.53266;3
LIGH;5.855;234568.728;4138.0;3
ACCE;5.857;234568.729;1.22583;1.17795;-11.43471;3
LIGH;5.862;234568.735;4138.0;3
ACCE;5.868;234568.739;2.77727;-0.46926;-9.39485;3
MAGN;5.869;234568.742;-4.44811;-17.24990;28.53266;3
LIGH;5.875;234568.748;4138.0;3
ACCE;5.877;234568.749;3.61046;-1.18752;-8.98304;3
LIGH;5.882;234568.755;4138.0;3
ACCE;5.888;234568.759;4.56814;-1.52271;-8.59040;3
MAGN;5.889;234568.762;-15.26881;-9.92795;27.95846;3
LIGH;5.895;234568.768;4138.0;3
ACCE;5.897;234568.769;5.85143;-1.44610;-8.43717;3
LIGH;5.902;234568.775;4138.0;3
ACCE;5.908;234568.779;7.02938;-1.09176;-9.15543;3
MAGN;5.909;234568.782;-15.26881;-9.92795;27.95846;3
LIGH;5.915;234568.788;2254.0;3
ACCE;5.917;234568.789;7.07726;-0.90022;-10.24718;3
LIGH;5.922;234568.795;2254.0;3
ACCE;5.928;234568.799;7.24007;-0.76614;-11.08994;3
MAGN;5.929;234568.802;-15.26881;-9.92795;27.95846;3
LIGH;5.935;234568.808;2254.0;3
ACCE;5.937;234568.809;7.29753;-0.84276;-11.94228;3
LIGH;5.942;234568.815;2254.0;3
ACCE;5.948;234568.819;7.56568;-1.15879;-13.24472;3
MAGN;5.949;234568.822;-27.23744;-4.28878;23.51646;3
LIGH;5.955;234568.828;2254.0;3
ACCE;5.957;234568.829;7.98706;-0.84276;-13.73314;3
LIGH;5.962;234568.835;2254.0;3
ACCE;5.968;234568.839;8.38928;-0.78530;-13.88637;3
MAGN;5.969;234568.842;-27.23744;-4.28878;23.51646;3
LIGH;5.972;234568.845;1306.0;3
ACCE;5.977;234568.849;8.69574;-0.98641;-14.02044;3
LIGH;5.982;234568.855;1306.0;3
ACCE;5.988;234568.859;9.46189;-1.68552;-13.41711;3
MAGN;5.989;234568.862;-27.23744;-4.28878;23.51646;3
LIGH;5.992;234568.865;1306.0;3
ACCE;5.997;234568.869;9.61511;-2.12605;-12.79461;3
LIGH;6.005;234568.878;1306.0;3
ACCE;6.008;234568.879;9.53850;-3.27527;-11.10910;3
MAGN;6.009;234568.882;-36.04896;-1.82703;14.84920;3
LIGH;6.012;234568.885;1306.0;3
ACCE;6.019;234568.889;9.50019;-3.71580;-10.47703;3
LIGH;6.023;234568.896;1306.0;3
ACCE;6.033;234568.903;9.10754;-2.83473;-9.91199;3
MAGN;6.035;234568.907;-36.04896;-1.82703;14.84920;3
LIGH;6.036;234568.909;855.0;3
ACCE;6.037;234568.909;9.07881;-2.55701;-9.40442;3
LIGH;6.045;234568.918;855.0;3
ACCE;6.048;234568.919;9.11712;-2.41336;-9.00220;3
MAGN;6.049;234568.922;-36.04896;-1.82703;14.84920;3
LIGH;6.052;234568.925;855.0;3
ACCE;6.057;234568.929;9.05966;-1.42694;-8.06367;3
LIGH;6.066;234568.938;855.0;3
ACCE;6.071;234568.939;9.12670;-0.76614;-7.31668;3
MAGN;6.072;234568.943;-40.09038;-4.01712;2.75620;3
GNSS;6.074;1491902850.000;39.993980;-0.073751;129.000;288.800;4.0;0.3;21;9
LIGH;6.080;234568.948;855.0;3
ACCE;6.084;234568.949;9.35654;-0.31603;-6.57927;3
GNSS;6.084;1491902850.000;39.993980;-0.073751;129.000;288.800;4.0;0.3;21;9
LIGH;6.086;234568.958;855.0;3
ACCE;6.088;234568.959;9.60554;0.07661;-5.23851;3
MAGN;6.089;234568.962;-40.09038;-4.01712;2.75620;3
LIGH;6.092;234568.965;508.0;3
ACCE;6.097;234568.969;9.44273;-0.05746;-4.84586;3
LIGH;6.105;234568.978;508.0;3
ACCE;6.108;234568.979;9.18416;-0.14365;-4.49152;3
MAGN;6.109;234568.982;-40.09038;-4.01712;2.75620;3
LIGH;6.112;234568.985;508.0;3
ACCE;6.117;234568.989;8.72447;0.14365;-4.24253;3
LIGH;6.125;234568.998;508.0;3
ACCE;6.128;234568.999;8.37013;0.95768;-3.43807;3
MAGN;6.129;234569.002;-36.53032;-8.21611;-10.62221;3
LIGH;6.133;234569.006;508.0;3
ACCE;6.137;234569.009;8.17859;1.56102;-3.19865;3
LIGH;6.142;234569.015;508.0;3
ACCE;6.148;234569.019;8.14029;2.14520;-2.94008;3
MAGN;6.150;234569.022;-36.53032;-8.21611;-10.62221;3
LIGH;6.152;234569.025;508.0;3
ACCE;6.157;234569.029;8.15944;2.43251;-2.71981;3
LIGH;6.165;234569.038;508.0;3
ACCE;6.168;234569.039;7.55610;2.83473;-1.81959;3
MAGN;6.169;234569.042;-36.53032;-8.21611;-10.62221;3
LIGH;6.172;234569.045;508.0;3
ACCE;6.177;234569.049;7.31668;2.95923;-1.63763;3
LIGH;6.185;234569.058;508.0;3
ACCE;6.188;234569.059;7.07726;3.06458;-1.26414;3
MAGN;6.189;234569.062;-26.67896;-12.33630;-21.76183;3
LIGH;6.192;234569.065;508.0;3
ACCE;6.197;234569.069;6.92403;3.35188;-1.00556;3
LIGH;6.205;234569.078;508.0;3
ACCE;6.208;234569.079;7.01980;3.76368;0.07661;3
MAGN;6.209;234569.082;-26.67896;-12.33630;-21.76183;3
LIGH;6.212;234569.085;508.0;3
ACCE;6.217;234569.089;6.98149;3.78284;0.80445;3
LIGH;6.224;234569.097;1479.0;3
ACCE;6.228;234569.099;6.85699;3.85945;1.58975;3
MAGN;6.230;234569.102;-26.67896;-12.33630;-21.76183;3
LIGH;6.232;234569.105;1479.0;3
ACCE;6.237;234569.109;6.71334;3.98395;2.03986;3
LIGH;6.245;234569.118;1479.0;3
ACCE;6.249;234569.119;6.25365;4.43406;3.01669;3
MAGN;6.250;234569.122;-13.22895;-13.89649;-30.11132;3
LIGH;6.252;234569.125;1479.0;3
ACCE;6.258;234569.129;5.88974;4.75010;3.09331;3
LIGH;6.265;234569.138;1479.0;3
ACCE;6.268;234569.139;5.68862;4.70221;3.31358;3
MAGN;6.269;234569.142;-13.22895;-13.89649;-30.11132;3
LIGH;6.272;234569.145;1479.0;3
ACCE;6.277;234569.149;5.47793;4.24253;3.69665;3
LIGH;6.284;234569.157;3306.0;3
SOUN;6.285;951.85;0.02905;63.24
ACCE;6.288;234569.159;4.87459;3.65834;4.71179;3
MAGN;6.289;234569.162;-13.22895;-13.89649;-30.11132;3
LIGH;6.292;234569.165;3306.0;3
ACCE;6.297;234569.169;4.66391;3.66792;5.09486;3
LIGH;6.302;234569.175;3306.0;3
ACCE;6.308;234569.179;4.43406;3.69665;5.56412;3
MAGN;6.309;234569.181;0.53295;-11.04699;-35.42985;3
LIGH;6.312;234569.185;3306.0;3
ACCE;6.317;234569.189;4.14676;3.68707;5.71735;3
LIGH;6.324;234569.197;3306.0;3
ACCE;6.328;234569.199;3.59130;3.26569;5.87058;3
MAGN;6.329;234569.201;0.53295;-11.04699;-35.42985;3
LIGH;6.332;234569.205;3306.0;3
ACCE;6.337;234569.209;3.28484;2.97839;6.06212;3
LIGH;6.344;234569.217;4519.0;3
ACCE;6.348;234569.219;3.04542;2.80600;6.47392;3
MAGN;6.349;234569.222;0.53295;-11.04699;-35.42985;3
LIGH;6.352;234569.225;4519.0;3
ACCE;6.357;234569.229;2.88262;2.48039;6.86657;3
LIGH;6.364;234569.237;4519.0;3
ACCE;6.368;234569.239;2.78685;2.02071;7.88171;3
MAGN;6.369;234569.241;11.69808;-4.60448;-37.08900;3
LIGH;6.372;234569.245;4519.0;3
ACCE;6.377;234569.249;2.70066;2.11647;7.96790;3
LIGH;6.384;234569.257;4519.0;3
ACCE;6.388;234569.259;2.51870;2.18351;8.16902;3
MAGN;6.389;234569.261;11.69808;-4.60448;-37.08900;3
LIGH;6.392;234569.265;4519.0;3
ACCE;6.397;234569.269;2.69108;1.28329;8.15944;3
LIGH;6.404;234569.277;4762.0;3
ACCE;6.408;234569.279;2.84431;0.49799;8.32224;3
MAGN;6.409;234569.281;11.69808;-4.60448;-37.08900;3
LIGH;6.412;234569.285;4762.0;3
ACCE;6.417;234569.289;3.08373;-0.09577;8.65743;3
LIGH;6.424;234569.297;4762.0;3
ACCE;6.428;234569.299;3.29442;-0.75657;9.28950;3
MAGN;6.429;234569.301;19.45622;3.01707;-37.32301;3
LIGH;6.432;234569.305;4762.0;3
ACCE;6.437;234569.309;3.51469;-1.96325;9.51935;3
LIGH;6.444;234569.317;4762.0;3
ACCE;6.448;234569.319;3.59130;-2.62405;9.63427;3
MAGN;6.449;234569.322;19.45622;3.01707;-37.32301;3
LIGH;6.452;234569.325;4762.0;3
ACCE;6.457;234569.329;3.62003;-3.30400;9.86411;3
LIGH;6.462;234569.335;4184.0;3
ACCE;6.469;234569.339;3.37104;-4.20422;10.49618;3
MAGN;6.470;234569.342;19.45622;3.01707;-37.32301;3
LIGH;6.473;234569.346;4184.0;3
ACCE;6.477;234569.349;3.07416;-4.47237;10.27591;3
LIGH;6.485;234569.358;4184.0;3
ACCE;6.488;234569.359;2.99754;-4.97994;10.34295;3
MAGN;6.489;234569.362;22.11388;12.45060;-36.89869;3
LIGH;6.492;234569.365;4184.0;3
ACCE;6.497;234569.369;3.16992;-5.43963;10.80264;3
LIGH;6.505;234569.378;4184.0;3
ACCE;6.508;234569.379;3.60088;-5.55455;11.73159;3
MAGN;6.509;234569.382;22.11388;12.45060;-36.89869;3
LIGH;6.512;234569.385;4184.0;3
ACCE;6.517;234569.389;3.67749;-5.63116;11.92312;3
LIGH;6.525;234569.398;4415.0;3
ACCE;6.528;234569.399;3.61046;-5.76524;12.16254;3
MAGN;6.529;234569.402;22.11388;12.45060;-36.89869;3
LIGH;6.532;234569.405;3548.0;3
ACCE;6.537;234569.409;3.37104;-5.81312;12.20085;3
LIGH;6.545;234569.418;3548.0;3
ACCE;6.548;234569.419;3.19865;-6.00466;12.66054;3
MAGN;6.549;234569.422;21.21583;21.58100;-35.28137;3
LIGH;6.552;234569.425;3548.0;3
ACCE;6.557;234569.429;3.16992;-5.92804;12.76588;3
LIGH;6.565;234569.438;3548.0;3
ACCE;6.568;234569.439;3.31358;-5.90889;12.72758;3
MAGN;6.569;234569.442;21.21583;21.58100;-35.28137;3
LIGH;6.572;234569.445;3548.0;3
ACCE;6.577;234569.449;3.81157;-6.12916;12.58392;3
LIGH;6.585;234569.458;3652.0;3
ACCE;6.588;234569.459;4.94163;-6.05254;12.11466;3
MAGN;6.589;234569.462;21.21583;21.58100;-35.28137;3
LIGH;6.592;234569.465;3329.0;3
ACCE;6.597;234569.469;5.49709;-5.93762;12.04762;3
LIGH;6.602;234569.475;3329.0;3
ACCE;6.608;234569.479;5.90889;-5.75566;12.18170;3
MAGN;6.609;234569.482;15.04039;28.08055;-33.24093;3
LIGH;6.615;234569.488;3329.0;3
ACCE;6.617;234569.489;6.08127;-5.53539;12.13381;3
LIGH;6.622;234569.495;3329.0;3
ACCE;6.628;234569.499;6.12916;-5.33428;11.99974;3
MAGN;6.629;234569.502;15.04039;28.08055;-33.24093;3
LIGH;6.632;234569.505;3329.0;3
ACCE;6.637;234569.509;6.05254;-5.25767;11.72201;3
LIGH;6.642;234569.515;3329.0;3
ACCE;6.648;234569.519;6.20577;-5.14275;11.54963;3
MAGN;6.649;234569.522;15.04039;28.08055;-33.24093;3
LIGH;6.655;234569.528;2866.0;3
ACCE;6.657;234569.529;6.67503;-5.18105;11.23359;3
LIGH;6.662;234569.535;2866.0;3
ACCE;6.668;234569.539;7.52737;-4.75010;10.93671;3
MAGN;6.669;234569.542;5.55097;29.76185;-32.19405;3
LIGH;6.675;234569.548;2866.0;3
ACCE;6.677;234569.549;7.70933;-4.59687;10.73560;3
LIGH;6.682;234569.555;2866.0;3
ACCE;6.688;234569.559;7.59441;-4.27126;10.47703;3
MAGN;6.689;234569.562;5.55097;29.76185;-32.19405;3
LIGH;6.695;234569.568;2866.0;3
ACCE;6.697;234569.569;7.39329;-3.80199;10.04607;3
LIGH;6.702;234569.575;2866.0;3
ACCE;6.709;234569.579;7.42203;-2.86347;9.66300;3
MAGN;6.710;234569.582;5.55097;29.76185;-32.19405;3
LIGH;6.715;234569.588;2242.0;3
ACCE;6.717;234569.589;7.69975;-2.71981;8.96389;3
LIGH;6.723;234569.596;2242.0;3
SOUN;6.727;615.05;0.01877;59.45
ACCE;6.738;234569.600;7.85298;-2.36547;8.10198;3
MAGN;6.739;234569.602;-8.19265;25.35467;-29.80916;3
LIGH;6.740;234569.609;2242.0;3
ACCE;6.740;234569.609;7.92002;-1.21625;6.07170;3
LIGH;6.742;234569.615;2242.0;3
ACCE;6.748;234569.619;8.05409;-0.72784;5.28640;3
MAGN;6.749;234569.622;-8.19265;25.35467;-29.80916;3
LIGH;6.755;234569.628;2242.0;3
ACCE;6.757;234569.629;8.38928;-0.16281;4.92248;3
LIGH;6.762;234569.635;2242.0;3
ACCE;6.768;234569.639;8.51378;0.49799;5.05655;3
MAGN;6.769;234569.642;-8.19265;25.35467;-29.80916;3
LIGH;6.775;234569.648;1849.0;3
ACCE;6.777;234569.649;7.88171;1.49398;4.56814;3
LIGH;6.782;234569.655;1849.0;3
ACCE;6.788;234569.659;7.43160;1.64721;3.76368;3
MAGN;6.789;234569.662;-23.40767;14.75185;-21.74197;3
LIGH;6.792;234569.665;1849.0;3
ACCE;6.797;234569.669;6.85699;2.19309;2.94966;3
LIGH;6.802;234569.675;1849.0;3
ACCE;6.808;234569.679;6.23450;2.94008;2.37505;3
MAGN;6.809;234569.682;-23.40767;14.75185;-21.74197;3
LIGH;6.815;234569.688;1849.0;3
ACCE;6.817;234569.689;5.29597;4.09887;1.20668;3
LIGH;6.822;234569.695;1849.0;3
ACCE;6.828;234569.699;5.02782;4.52025;0.55545;3
MAGN;6.829;234569.702;-23.40767;14.75185;-21.74197;3
LIGH;6.835;234569.708;1710.0;3
ACCE;6.837;234569.709;4.73094;4.91290;-0.17238;3
LIGH;6.842;234569.715;1710.0;3
ACCE;6.848;234569.719;4.07014;5.49709;-1.19710;3
MAGN;6.849;234569.722;-32.78119;-0.08926;-10.18045;3
LIGH;6.855;234569.728;1710.0;3
ACCE;6.857;234569.729;3.80199;5.75566;-1.48441;3
LIGH;6.862;234569.735;1710.0;3
ACCE;6.868;234569.739;3.53384;5.99508;-1.66636;3
MAGN;6.869;234569.742;-32.78119;-0.08926;-10.18045;3
LIGH;6.875;234569.748;1710.0;3
ACCE;6.877;234569.749;3.30400;6.11000;-1.91536;3
LIGH;6.882;234569.755;1710.0;3
ACCE;6.888;234569.759;3.05500;5.98550;-1.71425;3
MAGN;6.889;234569.762;-32.78119;-0.08926;-10.18045;3
LIGH;6.895;234569.768;1722.0;3
ACCE;6.897;234569.769;2.43251;5.69820;-2.14520;3
LIGH;6.902;234569.775;1699.0;3
ACCE;6.908;234569.779;1.66636;5.55455;-2.45166;3
MAGN;6.909;234569.782;-34.74010;-15.72971;1.67909;3
LIGH;6.915;234569.788;1699.0;3
ACCE;6.917;234569.789;0.82361;5.73651;-2.81558;3
LIGH;6.922;234569.795;1699.0;3
ACCE;6.928;234569.799;-1.15879;6.60800;-3.01669;3
MAGN;6.929;234569.802;-34.74010;-15.72971;1.67909;3
LIGH;6.935;234569.808;1699.0;3
ACCE;6.937;234569.809;-1.87705;6.74207;-3.23696;3
LIGH;6.942;234569.815;1699.0;3
ACCE;6.948;234569.819;-2.23140;6.65588;-3.10289;3
MAGN;6.949;234569.822;-34.74010;-15.72971;1.67909;3
LIGH;6.952;234569.825;1699.0;3
ACCE;6.957;234569.829;-2.28886;6.18662;-3.11246;3
LIGH;6.962;234569.835;1803.0;3
ACCE;6.968;234569.839;-3.07416;5.39174;-3.20823;3
MAGN;6.969;234569.842;-29.74157;-26.95068;12.33389;3
LIGH;6.974;234569.847;1803.0;3
ACCE;6.977;234569.849;-3.40934;5.54497;-3.18908;3
LIGH;6.982;234569.855;1803.0;3
ACCE;6.988;234569.859;-3.70622;5.66947;-2.90177;3
MAGN;6.989;234569.862;-29.74157;-26.95068;12.33389;3
LIGH;6.995;234569.868;1803.0;3
ACCE;6.997;234569.869;-3.78284;5.48751;-2.89220;3
LIGH;7.002;234569.875;1803.0;3
ACCE;7.008;234569.879;-3.88818;5.08528;-4.54898;3
MAGN;7.009;234569.882;-29.74157;-26.95068;12.33389;3
LIGH;7.015;234569.888;1803.0;3
ACCE;7.019;234569.889;-3.98395;5.12359;-5.29597;3
ACCE;7.030;234569.900;-4.03184;5.12359;-5.75566;3
MAGN;7.032;234569.904;-21.06573;-32.24004;20.89801;3
LIGH;7.035;234569.907;2161.0;3
ACCE;7.037;234569.909;-4.03184;5.12359;-5.75566;3
LIGH;7.038;234569.911;2161.0;3
LIGH;7.042;234569.915;2161.0;3
ACCE;7.048;234569.919;-4.53941;4.98952;-5.74608;3
MAGN;7.049;234569.922;-21.06573;-32.24004;20.89801;3
LIGH;7.055;234569.928;2161.0;3
ACCE;7.057;234569.929;-5.04698;4.87459;-5.79397;3
LIGH;7.062;234569.935;2161.0;3
ACCE;7.070;234569.939;-5.56412;4.61602;-5.91847;3
MAGN;7.072;234569.943;-21.06573;-32.24004;20.89801;3
GNSS;7.074;1491902851.000;39.993984;-0.073754;129.000;274.400;4.0;0.5;21;8
LIGH;7.080;234569.949;2161.0;3
ACCE;7.081;234569.950;-6.08127;4.14676;-6.26323;3
GNSS;7.082;1491902851.000;39.993984;-0.073754;129.000;274.400;4.0;0.5;21;8
LIGH;7.083;234569.956;2693.0;3
ACCE;7.088;234569.959;-5.96635;3.84030;-6.48350;3
MAGN;7.089;234569.962;-13.33212;-33.50797;26.48009;3
LIGH;7.092;234569.965;2693.0;3
ACCE;7.098;234569.969;-5.64074;3.77326;-7.25922;3
LIGH;7.108;234569.980;2693.0;3
ACCE;7.112;234569.979;-4.75010;4.56814;-8.46590;3
MAGN;7.116;234569.988;-13.33212;-33.50797;26.48009;3
LIGH;7.118;234569.991;2693.0;3
ACCE;7.120;234569.990;-4.27126;4.62560;-8.85855;3
LIGH;7.123;234569.996;2693.0;3
ACCE;7.130;234569.999;-3.94564;4.44364;-8.98304;3
MAGN;7.132;234570.004;-13.33212;-33.50797;26.48009;3
LIGH;7.136;234570.008;2693.0;3
ACCE;7.141;234570.009;-3.51469;4.22337;-8.82982;3
ACCE;7.150;234570.019;-2.86347;4.11803;-8.28394;3
LIGH;7.151;234570.024;2612.0;3
MAGN;7.154;234570.027;-11.30601;-31.87758;30.58422;3
ACCE;7.162;234570.029;-2.16436;3.85945;-6.81869;3
LIGH;7.165;234570.038;2612.0;3
ACCE;7.168;234570.039;-2.03986;3.50511;-6.81869;3
MAGN;7.172;234570.043;-11.30601;-31.87758;30.58422;3
LIGH;7.174;234570.046;2612.0;3
ACCE;7.178;234570.049;-1.88663;3.56257;-7.25922;3
LIGH;7.179;234570.051;2612.0;3
LIGH;7.182;234570.055;2612.0;3
ACCE;7.189;234570.059;-1.59933;4.49152;-9.24162;3
MAGN;7.189;234570.062;-11.30601;-31.87758;30.58422;3
LIGH;7.196;234570.069;2612.0;3
WIFI;7.197;234570.013;WAP130;20:17:FF:FF:F1:30;-68
WIFI;7.197;234570.013;WAP123;20:17:FF:FF:F1:23;-66
WIFI;7.197;234570.013;WAP129;20:17:FF:FF:F1:29;-58
WIFI;7.197;234570.013;WAP114;20:17:FF:FF:F1:14;-70
WIFI;7.197;234570.013;WAP122;20:17:FF:FF:F1:22;-57
WIFI;7.197;234570.013;WAP318;20:17:FF:FF:F3:18;-68
WIFI;7.197;234570.013;WAP108;20:17:FF:FF:F1:08;-77
WIFI;7.197;234570.014;WAP312;20:17:FF:FF:F3:12;-80
WIFI;7.197;234570.014;WAP012;20:17:FF:FF:F0:12;-79
WIFI;7.197;234570.014;WAP315;20:17:FF:FF:F3:15;-82
WIFI;7.197;234570.014;WAP320;20:17:FF:FF:F3:20;-89
WIFI;7.197;234570.014;WAP111;20:17:FF:FF:F1:11;-83
WIFI;7.197;234570.014;WAP281;20:17:FF:FF:F2:81;-82
WIFI;7.197;234570.014;WAP180;20:17:FF:FF:F1:80;-78
WIFI;7.197;234570.014;WAP066;20:17:FF:FF:F0:66;-85
WIFI;7.197;234570.014;WAP078;20:17:FF:FF:F0:78;-82
WIFI;7.197;234570.014;WAP140;20:17:FF:FF:F1:40;-86
WIFI;7.197;234570.014;WAP165;20:17:FF:FF:F1:65;-78
WIFI;7.197;234570.014;WAP266;20:17:FF:FF:F2:66;-84
WIFI;7.197;234570.014;WAP181;20:17:FF:FF:F1:81;-86
WIFI;7.197;234570.014;WAP329;20:17:FF:FF:F3:29;-93
WIFI;7.197;234570.014;WAP067;20:17:FF:FF:F0:67;-84
WIFI;7.197;234570.014;WAP028;20:17:FF:FF:F0:28;-91
WIFI;7.197;234570.014;WAP116;20:17:FF:FF:F1:16;-89
WIFI;7.197;234570.014;WAP058;20:17:FF:FF:F0:58;-91
WIFI;7.197;234570.014;WAP240;20:17:FF:FF:F2:40;-91
WIFI;7.197;234570.014;WAP124;20:17:FF:FF:F1:24;-87
WIFI;7.197;234570.014;WAP125;20:17:FF:FF:F1:25;-89
WIFI;7.197;234570.014;WAP305;20:17:FF:FF:F3:05;-90
ACCE;7.210;234570.069;-1.13006;4.81713;-10.40999;3
LIGH;7.211;234570.077;1826.0;3
ACCE;7.211;234570.079;-0.67038;4.97036;-11.15698;3
MAGN;7.212;234570.082;-15.89304;-30.02991;30.92012;3
LIGH;7.214;234570.087;1826.0;3
ACCE;7.218;234570.089;0.08619;4.82671;-11.91355;3
LIGH;7.222;234570.095;1826.0;3
ACCE;7.228;234570.099;1.90578;4.52025;-11.76032;3
MAGN;7.229;234570.101;-15.89304;-30.02991;30.92012;3
LIGH;7.234;234570.107;1826.0;3
ACCE;7.237;234570.109;2.37505;4.47237;-11.50175;3
LIGH;7.242;234570.115;1826.0;3
ACCE;7.248;234570.119;2.82516;4.37660;-11.12825;3
MAGN;7.249;234570.121;-15.89304;-30.02991;30.92012;3
LIGH;7.252;234570.125;1826.0;3
ACCE;7.257;234570.129;3.48596;4.17549;-10.72602;3
LIGH;7.263;234570.136;2277.0;3
ACCE;7.268;234570.139;5.06613;4.15633;-9.63427;3
MAGN;7.269;234570.141;-24.90334;-25.49974;26.23334;3
LIGH;7.272;234570.145;1179.0;3
ACCE;7.277;234570.149;5.67905;4.10845;-9.23204;3
SOUN;7.278;523.03;0.01596;58.04
LIGH;7.282;234570.155;1179.0;3
ACCE;7.288;234570.159;6.34942;4.14676;-8.70532;3
MAGN;7.289;234570.162;-24.90334;-25.49974;26.23334;3
LIGH;7.292;234570.165;1179.0;3
ACCE;7.297;234570.169;7.01980;4.29999;-8.38928;3
LIGH;7.303;234570.176;1179.0;3
ACCE;7.308;234570.179;8.30309;3.90734;-6.80911;3
MAGN;7.309;234570.181;-24.90334;-25.49974;26.23334;3
LIGH;7.312;234570.185;1179.0;3
ACCE;7.317;234570.189;8.88728;3.79242;-6.33027;3
LIGH;7.323;234570.196;1179.0;3
ACCE;7.328;234570.199;9.11712;3.89776;-5.78439;3
MAGN;7.329;234570.201;-33.68657;-19.80945;14.61039;3
LIGH;7.332;234570.205;867.0;3
ACCE;7.337;234570.209;9.20331;4.05099;-5.32470;3
LIGH;7.344;234570.216;867.0;3
ACCE;7.348;234570.219;10.50576;4.01268;-2.70066;3
MAGN;7.349;234570.222;-33.68657;-19.80945;14.61039;3
LIGH;7.352;234570.225;867.0;3
ACCE;7.357;234570.229;10.72602;3.95522;-1.43652;3
LIGH;7.364;234570.237;867.0;3
ACCE;7.368;234570.239;10.76433;3.81157;-0.36392;3
MAGN;7.369;234570.242;-33.68657;-19.80945;14.61039;3
LIGH;7.372;234570.245;867.0;3
ACCE;7.379;234570.249;10.51533;3.79242;0.09577;3
LIGH;7.384;234570.257;867.0;3
ACCE;7.388;234570.259;10.56322;3.76368;0.84276;3
MAGN;7.389;234570.262;-36.26767;-13.49369;-1.58843;3
LIGH;7.393;234570.266;994.0;3
ACCE;7.397;234570.269;10.56322;3.54342;1.53229;3
LIGH;7.406;234570.278;994.0;3
ACCE;7.408;234570.279;10.49618;3.29442;2.57616;3
MAGN;7.410;234570.282;-36.26767;-13.49369;-1.58843;3
LIGH;7.412;234570.285;994.0;3
ACCE;7.417;234570.289;10.40041;3.01669;3.52426;3
LIGH;7.425;234570.298;994.0;3
ACCE;7.428;234570.299;10.61110;2.58574;4.65433;3
MAGN;7.429;234570.302;-36.26767;-13.49369;-1.58843;3
LIGH;7.433;234570.306;994.0;3
ACCE;7.437;234570.309;10.63983;2.45166;5.11401;3
LIGH;7.442;234570.315;994.0;3
ACCE;7.448;234570.319;10.72602;2.36547;5.76524;3
MAGN;7.449;234570.322;-30.05768;-6.60746;-17.81789;3
LIGH;7.452;234570.325;1236.0;3
ACCE;7.457;234570.329;10.78348;2.14520;6.56969;3
LIGH;7.465;234570.338;1236.0;3
ACCE;7.468;234570.339;10.38126;1.39821;7.81467;3
MAGN;7.469;234570.342;-30.05768;-6.60746;-17.81789;3
LIGH;7.473;234570.346;1236.0;3
ACCE;7.477;234570.349;10.06522;1.14922;8.12113;3
LIGH;7.485;234570.358;1236.0;3
ACCE;7.488;234570.359;9.71088;0.96726;8.62870;3
MAGN;7.489;234570.362;-30.05768;-6.60746;-17.81789;3
LIGH;7.492;234570.365;1236.0;3
ACCE;7.497;234570.369;9.26077;0.80445;9.03093;3
LIGH;7.505;234570.378;1236.0;3
ACCE;7.508;234570.379;8.29351;0.53630;9.57681;3
MAGN;7.510;234570.382;-18.25319;-0.10098;-29.52366;3
LIGH;7.512;234570.385;1745.0;3
ACCE;7.517;234570.389;7.88171;0.40223;9.33739;3
LIGH;7.525;234570.398;1745.0;3
ACCE;7.528;234570.399;7.28795;0.28730;8.78193;3
MAGN;7.529;234570.402;-18.25319;-0.10098;-29.52366;3
LIGH;7.532;234570.405;1745.0;3
ACCE;7.537;234570.409;6.15789;0.22984;7.57525;3
LIGH;7.545;234570.418;1745.0;3
ACCE;7.548;234570.419;5.71735;0.33519;7.47949;3
MAGN;7.549;234570.422;-18.25319;-0.10098;-29.52366;3
LIGH;7.552;234570.425;1745.0;3
ACCE;7.557;234570.429;5.20978;0.28730;7.22091;3
LIGH;7.565;234570.438;1745.0;3
ACCE;7.568;234570.439;4.69264;0.15323;7.05811;3
MAGN;7.569;234570.442;-3.93930;2.72401;-35.34477;3
LIGH;7.572;234570.445;1329.0;3
ACCE;7.577;234570.449;3.86903;-0.07661;7.01980;3
LIGH;7.585;234570.458;2785.0;3
ACCE;7.588;234570.459;3.65834;-0.12450;7.24964;3
MAGN;7.589;234570.462;-3.93930;2.72401;-35.34477;3
LIGH;7.592;234570.465;2785.0;3
ACCE;7.597;234570.469;3.52426;-0.21069;7.39329;3
LIGH;7.602;234570.475;2785.0;3
ACCE;7.608;234570.479;3.42850;-0.30646;7.43160;3
MAGN;7.609;234570.482;-3.93930;2.72401;-35.34477;3
LIGH;7.612;234570.485;2785.0;3
ACCE;7.617;234570.489;3.56257;-0.38307;7.27837;3
LIGH;7.625;234570.498;2785.0;3
ACCE;7.628;234570.499;3.64876;-0.49799;7.53695;3
MAGN;7.629;234570.502;6.82468;4.23448;-37.70897;3
LIGH;7.632;234570.505;2785.0;3
ACCE;7.637;234570.509;3.67749;-0.56503;7.68060;3
LIGH;7.645;234570.518;3722.0;3
ACCE;7.648;234570.519;3.76368;-0.78530;7.85298;3
MAGN;7.649;234570.522;6.82468;4.23448;-37.70897;3
LIGH;7.652;234570.525;3722.0;3
ACCE;7.657;234570.529;3.80199;-0.75657;7.95833;3
LIGH;7.665;234570.538;3722.0;3
ACCE;7.668;234570.539;3.79242;-0.63207;8.25521;3
MAGN;7.669;234570.542;6.82468;4.23448;-37.70897;3
LIGH;7.672;234570.545;3722.0;3
ACCE;7.677;234570.549;3.78284;-0.60334;8.23605;3
LIGH;7.685;234570.558;3722.0;3
ACCE;7.688;234570.559;3.73495;-0.58419;8.14986;3
MAGN;7.689;234570.562;12.90595;6.11477;-38.94980;3
LIGH;7.692;234570.565;3722.0;3
ACCE;7.697;234570.569;3.69665;-0.45011;8.15944;3
LIGH;7.705;234570.578;3722.0;3
ACCE;7.708;234570.579;3.62961;-0.35434;8.37013;3
MAGN;7.709;234570.582;12.90595;6.11477;-38.94980;3
LIGH;7.712;234570.585;3722.0;3
ACCE;7.717;234570.589;3.63919;-0.34477;8.36055;3
SOUN;7.719;418.46;0.01277;56.10
LIGH;7.725;234570.598;3722.0;3
ACCE;7.728;234570.599;3.85945;-0.43096;8.06367;3
MAGN;7.729;234570.602;12.90595;6.11477;-38.94980;3
LIGH;7.732;234570.605;3722.0;3
ACCE;7.737;234570.609;4.04141;-0.40223;7.92002;3
LIGH;7.745;234570.618;3722.0;3
ACCE;7.748;234570.619;4.38618;-0.30646;7.97748;3
MAGN;7.749;234570.622;12.18960;7.69810;-40.22517;3
LIGH;7.752;234570.625;3722.0;3
ACCE;7.757;234570.629;4.66391;-0.02873;7.82425;3
LIGH;7.762;234570.635;3028.0;3
ACCE;7.768;234570.639;5.05655;0.22027;7.97748;3
MAGN;7.769;234570.642;12.18960;7.69810;-40.22517;3
LIGH;7.772;234570.645;3028.0;3
ACCE;7.777;234570.649;5.34386;0.39265;7.90087;3
LIGH;7.785;234570.658;3028.0;3
ACCE;7.788;234570.659;5.77481;0.73741;7.98706;3
MAGN;7.789;234570.662;12.18960;7.69810;-40.22517;3
LIGH;7.792;234570.665;3028.0;3
ACCE;7.797;234570.669;6.21535;1.01514;7.93917;3
LIGH;7.805;234570.678;3028.0;3
ACCE;7.808;234570.679;7.07726;1.51314;7.33583;3
MAGN;7.809;234570.682;2.96928;7.15368;-40.12312;3
LIGH;7.812;234570.685;3028.0;3
ACCE;7.817;234570.689;7.66145;1.48441;6.95276;3
ACCE;7.830;234570.701;8.05409;1.42694;6.70376;3
LIGH;7.831;234570.704;1907.0;3
MAGN;7.832;234570.704;2.96928;7.15368;-40.12312;3
LIGH;7.834;234570.707;1907.0;3
ACCE;7.837;234570.709;8.05409;1.42694;6.70376;3
LIGH;7.845;234570.718;1907.0;3
ACCE;7.848;234570.719;8.41801;1.72383;6.34942;3
MAGN;7.849;234570.722;2.96928;7.15368;-40.12312;3
LIGH;7.852;234570.725;1907.0;3
ACCE;7.857;234570.729;8.37971;2.02071;6.15789;3
LIGH;7.865;234570.738;1907.0;3
ACCE;7.868;234570.739;8.25521;2.28886;6.19619;3
MAGN;7.869;234570.742;-11.33760;3.24436;-36.64786;3
LIGH;7.872;234570.745;1907.0;3
ACCE;7.877;234570.749;8.46590;2.20267;6.05254;3
LIGH;7.882;234570.755;2207.0;3
ACCE;7.888;234570.759;8.85855;2.34632;4.83629;3
MAGN;7.889;234570.762;-11.33760;3.24436;-36.64786;3
LIGH;7.895;234570.768;1537.0;3
ACCE;7.897;234570.769;9.02135;2.67193;3.73495;3
LIGH;7.902;234570.775;1537.0;3
ACCE;7.908;234570.779;9.02135;2.92093;2.53785;3
MAGN;7.909;234570.782;-11.33760;3.24436;-36.64786;3
LIGH;7.915;234570.787;1537.0;3
ACCE;7.917;234570.789;8.10198;3.84988;0.77572;3
LIGH;7.922;234570.795;1537.0;3
ACCE;7.928;234570.799;7.57525;4.11803;0.32561;3
MAGN;7.929;234570.802;-24.99210;-4.09768;-27.51487;3
LIGH;7.932;234570.805;1537.0;3
ACCE;7.937;234570.809;7.45076;4.36702;-0.14365;3
LIGH;7.942;234570.815;1537.0;3
ACCE;7.948;234570.819;7.30710;4.72137;-0.43096;3
MAGN;7.949;234570.822;-24.99210;-4.09768;-27.51487;3
LIGH;7.955;234570.828;1364.0;3
ACCE;7.957;234570.829;7.29753;5.32470;-0.24900;3
LIGH;7.962;234570.835;1364.0;3
ACCE;7.968;234570.839;7.41245;5.42047;0.22027;3
MAGN;7.969;234570.842;-24.99210;-4.09768;-27.51487;3
LIGH;7.975;234570.848;1364.0;3
ACCE;7.977;234570.849;7.41245;5.30555;0.15323;3
LIGH;7.982;234570.855;1364.0;3
ACCE;7.988;234570.859;7.00065;5.33428;-0.15323;3
MAGN;7.989;234570.862;-32.47226;-12.12616;-17.80109;3
LIGH;7.995;234570.868;1364.0;3
ACCE;7.997;234570.869;6.52181;5.68862;-0.35434;3
LIGH;8.002;234570.875;1364.0;3
ACCE;8.008;234570.879;5.93762;6.29196;-0.18196;3
MAGN;8.009;234570.882;-32.47226;-12.12616;-17.80109;3
LIGH;8.015;234570.888;1340.0;3
ACCE;8.019;234570.889;5.73651;6.44519;-0.91937;3
LIGH;8.026;234570.899;1340.0;3
ACCE;8.030;234570.899;4.37660;6.73250;-2.28886;3
MAGN;8.030;234570.903;-32.47226;-12.12616;-17.80109;3
LIGH;8.034;234570.906;1340.0;3
ACCE;8.037;234570.909;3.71580;6.78038;-2.81558;3
LIGH;8.042;234570.915;1340.0;3
ACCE;8.048;234570.919;3.25611;6.86657;-2.95923;3
MAGN;8.049;234570.922;-33.22799;-21.77988;-9.67947;3
LIGH;8.055;234570.928;1340.0;3
ACCE;8.057;234570.929;3.05500;6.93361;-3.01669;3
LIGH;8.062;234570.935;1340.0;3
GNSS;8.070;1491902852.000;39.993997;-0.073764;129.000;316.100;4.0;0.8;21;9
ACCE;8.075;234570.940;2.74854;7.01980;-3.03585;3
MAGN;8.079;234570.949;-33.22799;-21.77988;-9.67947;3
ACCE;8.080;234570.949;2.39420;6.93361;-3.35188;3
LIGH;8.081;234570.953;1317.0;3
GNSS;8.081;1491902852.000;39.993997;-0.073764;129.000;316.100;4.0;0.8;21;9
LIGH;8.083;234570.956;1317.0;3
ACCE;8.087;234570.959;2.05901;6.92403;-3.45723;3
LIGH;8.093;234570.966;1317.0;3
ACCE;8.098;234570.969;1.78129;7.10599;-3.15077;3
MAGN;8.099;234570.972;-29.09901;-30.38584;-2.89559;3
LIGH;8.102;234570.975;1317.0;3
ACCE;8.107;234570.979;1.44610;7.50822;-3.42850;3
LIGH;8.116;234570.989;1317.0;3
ACCE;8.119;234570.990;1.14922;7.46033;-3.80199;3
MAGN;8.119;234570.992;-29.09901;-30.38584;-2.89559;3
LIGH;8.123;234570.996;1317.0;3
ACCE;8.127;234570.999;0.64165;7.24007;-4.38618;3
LIGH;8.135;234571.008;1283.0;3
ACCE;8.138;234571.009;0.02873;7.01980;-4.84586;3
MAGN;8.139;234571.012;-29.09901;-30.38584;-2.89559;3
LIGH;8.142;234571.015;1283.0;3
ACCE;8.147;234571.019;-0.69911;6.86657;-5.59285;3
LIGH;8.155;234571.028;1283.0;3
ACCE;8.158;234571.029;-0.70868;6.81869;-5.88016;3
MAGN;8.159;234571.032;-20.51317;-36.07312;3.35700;3
LIGH;8.162;234571.035;1283.0;3
ACCE;8.167;234571.039;-0.46926;6.55054;-6.55054;3
LIGH;8.175;234571.048;1283.0;3
ACCE;8.179;234571.049;0.44053;5.87058;-8.26478;3
MAGN;8.180;234571.052;-20.51317;-36.07312;3.35700;3
LIGH;8.182;234571.055;1283.0;3
ACCE;8.187;234571.059;0.76614;5.96635;-9.01178;3
LIGH;8.195;234571.068;1156.0;3
ACCE;8.198;234571.069;0.79487;5.95677;-9.43316;3
MAGN;8.199;234571.072;-20.51317;-36.07312;3.35700;3
LIGH;8.202;234571.075;1156.0;3
ACCE;8.207;234571.079;0.72784;5.72693;-9.90242;3
LIGH;8.215;234571.088;1156.0;3
ACCE;8.218;234571.089;1.64721;5.07571;-9.85453;3
MAGN;8.219;234571.092;-13.72398;-39.27700;8.53385;3
LIGH;8.222;234571.095;1156.0;3
ACCE;8.227;234571.099;2.47082;4.64475;-9.78750;3
LIGH;8.235;234571.108;1156.0;3
ACCE;8.238;234571.109;3.36146;4.23295;-9.62469;3
MAGN;8.239;234571.112;-13.72398;-39.27700;8.53385;3
LIGH;8.242;234571.115;1156.0;3
ACCE;8.247;234571.119;4.26168;3.84988;-9.78750;3
LIGH;8.252;234571.125;1225.0;3
ACCE;8.258;234571.129;5.50666;2.71981;-10.06522;3
MAGN;8.259;234571.132;-13.72398;-39.27700;8.53385;3
LIGH;8.262;234571.135;947.0;3
ACCE;8.267;234571.139;6.41646;2.07817;-10.40041;3
SOUN;8.270;514.73;0.01571;57.90
LIGH;8.275;234571.148;947.0;3
ACCE;8.278;234571.149;7.31668;1.97282;-10.85052;3
MAGN;8.279;234571.152;-11.87334;-39.59235;12.24375;3
LIGH;8.282;234571.155;947.0;3
ACCE;8.287;234571.159;8.14986;2.27928;-11.72201;3
LIGH;8.295;234571.168;947.0;3
ACCE;8.298;234571.169;8.28394;2.18351;-13.19684;3
MAGN;8.299;234571.172;-11.87334;-39.59235;12.24375;3
LIGH;8.302;234571.175;947.0;3
ACCE;8.307;234571.179;7.95833;1.85790;-13.21599;3
LIGH;8.315;234571.188;959.0;3
ACCE;8.318;234571.189;8.10198;1.58975;-12.53604;3
MAGN;8.319;234571.192;-11.87334;-39.59235;12.24375;3
LIGH;8.322;234571.195;901.0;3
ACCE;8.327;234571.199;8.24563;1.27372;-11.65497;3
LIGH;8.335;234571.208;901.0;3
ACCE;8.338;234571.209;7.50822;0.16281;-9.30866;3
MAGN;8.339;234571.212;-12.98608;-37.65326;14.72754;3
LIGH;8.342;234571.215;901.0;3
ACCE;8.347;234571.219;7.28795;-0.09577;-7.83383;3
LIGH;8.355;234571.228;901.0;3
ACCE;8.358;234571.229;7.51779;-0.41180;-6.15789;3
MAGN;8.359;234571.232;-12.98608;-37.65326;14.72754;3
LIGH;8.362;234571.235;901.0;3
ACCE;8.367;234571.239;8.33182;-0.53630;-4.87459;3
LIGH;8.375;234571.248;705.0;3
ACCE;8.378;234571.249;9.77792;-0.17238;-4.44364;3
MAGN;8.379;234571.252;-12.98608;-37.65326;14.72754;3
LIGH;8.382;234571.255;1144.0;3
ACCE;8.387;234571.259;9.99819;-0.02873;-4.89375;3
LIGH;8.395;234571.268;1144.0;3
ACCE;8.398;234571.269;10.23761;0.27773;-4.95121;3
MAGN;8.399;234571.272;-17.68978;-35.93657;14.91303;3
LIGH;8.402;234571.275;1144.0;3
ACCE;8.407;234571.279;10.51533;0.58419;-4.90333;3
LIGH;8.412;234571.285;1144.0;3
ACCE;8.418;234571.289;10.27591;0.90980;-5.05655;3
MAGN;8.419;234571.292;-17.68978;-35.93657;14.91303;3
LIGH;8.422;234571.295;1144.0;3
ACCE;8.427;234571.299;9.79707;1.04387;-5.08528;3
LIGH;8.435;234571.308;1144.0;3
ACCE;8.438;234571.309;9.26077;1.18752;-4.72137;3
MAGN;8.439;234571.312;-17.68978;-35.93657;14.91303;3
LIGH;8.442;234571.315;2392.0;3
ACCE;8.447;234571.319;8.84897;1.45567;-4.17549;3
LIGH;8.455;234571.328;2392.0;3
ACCE;8.458;234571.329;8.53294;1.66636;-2.51870;3
MAGN;8.459;234571.332;-21.28699;-34.62968;13.38561;3
LIGH;8.462;234571.335;2392.0;3
ACCE;8.467;234571.339;8.54251;1.72383;-2.07817;3
LIGH;8.475;234571.348;2392.0;3
ACCE;8.478;234571.349;8.68616;1.87705;-1.51314;3
MAGN;8.479;234571.352;-21.28699;-34.62968;13.38561;3
LIGH;8.482;234571.355;2392.0;3
ACCE;8.487;234571.359;9.11712;2.26013;-0.63207;3
LIGH;8.495;234571.368;2392.0;3
ACCE;8.498;234571.369;9.05008;2.47082;-0.11492;3
MAGN;8.499;234571.372;-21.28699;-34.62968;13.38561;3
LIGH;8.502;234571.375;4450.0;3
ACCE;8.507;234571.379;9.00220;2.87304;0.25857;3
LIGH;8.515;234571.388;4450.0;3
ACCE;8.518;234571.389;8.99262;3.18908;0.81403;3
MAGN;8.519;234571.392;-24.22101;-34.03088;7.65433;3
LIGH;8.522;234571.395;4450.0;3
ACCE;8.527;234571.399;8.67659;3.64876;2.22182;3
LIGH;8.532;234571.405;4450.0;3
ACCE;8.538;234571.409;8.42759;3.85945;2.72939;3
MAGN;8.540;234571.412;-24.22101;-34.03088;7.65433;3
LIGH;8.545;234571.418;4450.0;3
ACCE;8.547;234571.419;8.02536;4.05099;3.03585;3
LIGH;8.552;234571.425;4450.0;3
ACCE;8.558;234571.429;6.60800;4.12760;3.91691;3
MAGN;8.559;234571.432;-24.22101;-34.03088;7.65433;3
LIGH;8.565;234571.438;6138.0;3
ACCE;8.567;234571.439;5.86101;4.14676;4.34787;3
LIGH;8.572;234571.445;6138.0;3
ACCE;8.578;234571.449;5.20978;4.10845;4.88417;3
MAGN;8.579;234571.452;-24.01365;-34.16016;-0.36625;3
LIGH;8.582;234571.455;6138.0;3
ACCE;8.587;234571.459;4.54898;3.97437;5.35344;3
LIGH;8.592;234571.465;6138.0;3
ACCE;8.598;234571.469;3.33273;3.55300;6.07170;3
MAGN;8.599;234571.472;-24.01365;-34.16016;-0.36625;3
LIGH;8.605;234571.478;6138.0;3
ACCE;8.607;234571.479;2.94966;3.43807;6.17704;3
LIGH;8.612;234571.485;6138.0;3
ACCE;8.618;234571.489;2.60489;3.39019;6.42604;3
MAGN;8.619;234571.492;-24.01365;-34.16016;-0.36625;3
LIGH;8.625;234571.498;6011.0;3
ACCE;8.627;234571.499;2.40378;3.29442;6.55054;3
LIGH;8.632;234571.505;6358.0;3
ACCE;8.638;234571.509;1.96325;3.18908;6.91445;3
MAGN;8.639;234571.512;-20.19851;-33.42163;-9.37610;3
LIGH;8.645;234571.518;6358.0;3
ACCE;8.647;234571.519;1.74298;3.16035;6.86657;3
LIGH;8.652;234571.525;6358.0;3
ACCE;8.658;234571.529;1.58017;2.96881;7.01022;3
MAGN;8.659;234571.532;-20.19851;-33.42163;-9.37610;3
LIGH;8.665;234571.538;6358.0;3
ACCE;8.667;234571.539;1.30245;2.77727;7.12514;3
LIGH;8.672;234571.545;6358.0;3
ACCE;8.678;234571.549;0.56503;2.37505;7.64229;3
MAGN;8.679;234571.552;-20.19851;-33.42163;-9.37610;3
LIGH;8.685;234571.558;6623.0;3
ACCE;8.687;234571.559;0.17238;2.20267;7.76679;3
LIGH;8.692;234571.565;5699.0;3
ACCE;8.698;234571.569;-0.20111;1.95367;8.09240;3
MAGN;8.699;234571.572;-15.52601;-32.20016;-17.83636;3
LIGH;8.705;234571.578;5699.0;3
ACCE;8.707;234571.579;-0.55545;1.58017;8.42759;3
SOUN;8.711;513.69;0.01568;57.88
LIGH;8.713;234571.585;5699.0;3
ACCE;8.718;234571.589;-1.00556;0.75657;9.54808;3
MAGN;8.719;234571.592;-15.52601;-32.20016;-17.83636;3
LIGH;8.725;234571.598;5699.0;3
ACCE;8.727;234571.599;-1.09176;0.41180;9.89284;3
LIGH;8.732;234571.605;5699.0;3
ACCE;8.738;234571.609;-1.16837;0.10534;10.15141;3
MAGN;8.739;234571.612;-15.52601;-32.20016;-17.83636;3
LIGH;8.742;234571.615;5699.0;3
ACCE;8.747;234571.619;-1.13006;-0.34477;10.27591;3
LIGH;8.752;234571.625;4982.0;3
ACCE;8.758;234571.629;-0.74699;-0.96726;10.74518;3
MAGN;8.759;234571.632;-9.33173;-29.12637;-23.96773;3
LIGH;8.765;234571.638;4982.0;3
ACCE;8.767;234571.639;-0.67995;-0.88107;10.77391;3
LIGH;8.772;234571.645;4982.0;3
ACCE;8.778;234571.649;-0.76614;-0.90980;10.88883;3
MAGN;8.779;234571.652;-9.33173;-29.12637;-23.96773;3
LIGH;8.785;234571.658;4982.0;3
ACCE;8.787;234571.659;-0.80445;-0.98641;10.89841;3
LIGH;8.792;234571.665;4982.0;3
ACCE;8.798;234571.669;0.16281;-1.95367;11.91355;3
MAGN;8.799;234571.672;-9.33173;-29.12637;-23.96773;3
LIGH;8.805;234571.678;4982.0;3
ACCE;8.807;234571.679;0.60334;-2.71024;12.48816;3
LIGH;8.812;234571.685;5040.0;3
ACCE;8.818;234571.689;0.89064;-3.23696;12.93827;3
MAGN;8.819;234571.692;-7.23696;-25.55581;-28.31373;3
LIGH;8.824;234571.697;5040.0;3
ACCE;8.827;234571.699;1.07260;-3.52426;13.24472;3
LIGH;8.832;234571.705;5040.0;3
ACCE;8.838;234571.709;1.88663;-3.63919;14.02044;3
MAGN;8.839;234571.712;-7.23696;-25.55581;-28.31373;3
LIGH;8.845;234571.718;5040.0;3
ACCE;8.847;234571.719;2.55701;-3.75411;14.25987;3
LIGH;8.852;234571.725;5040.0;3
ACCE;8.858;234571.729;3.18908;-3.82115;14.31733;3
MAGN;8.859;234571.732;-7.23696;-25.55581;-28.31373;3
LIGH;8.865;234571.738;5040.0;3
ACCE;8.867;234571.739;3.96480;-3.94564;13.63737;3
LIGH;8.872;234571.745;5849.0;3
ACCE;8.878;234571.749;4.21380;-3.90734;13.77145;3
MAGN;8.879;234571.752;-8.34764;-22.07538;-30.62282;3
LIGH;8.885;234571.758;5849.0;3
ACCE;8.887;234571.759;4.52025;-3.88818;14.04918;3
LIGH;8.892;234571.765;5849.0;3
ACCE;8.898;234571.769;4.85544;-3.93607;14.48971;3
MAGN;8.899;234571.772;-8.34764;-22.07538;-30.62282;3
LIGH;8.902;234571.775;5849.0;3
ACCE;8.907;234571.779;5.32470;-3.50511;14.68124;3
LIGH;8.912;234571.785;5849.0;3
ACCE;8.918;234571.789;5.75566;-3.51469;14.65251;3
MAGN;8.919;234571.792;-8.34764;-22.07538;-30.62282;3
LIGH;8.925;234571.798;5849.0;3
ACCE;8.927;234571.799;6.27281;-3.69665;14.19283;3
LIGH;8.932;234571.805;5282.0;3
ACCE;8.938;234571.809;7.90087;-4.06057;13.69483;3
MAGN;8.939;234571.812;-11.91763;-21.56876;-30.02859;3
LIGH;8.945;234571.818;7259.0;3
ACCE;8.947;234571.819;8.62870;-3.65834;13.54160;3
LIGH;8.952;234571.825;7259.0;3
ACCE;8.958;234571.829;9.10754;-3.06458;13.15853;3
MAGN;8.959;234571.832;-11.91763;-21.56876;-30.02859;3
LIGH;8.966;234571.839;7259.0;3
ACCE;8.967;234571.839;9.52892;-2.50912;12.31577;3
LIGH;8.972;234571.845;7259.0;3
ACCE;8.978;234571.849;9.75877;-1.71425;9.95030;3
MAGN;8.979;234571.852;-11.91763;-21.56876;-30.02859;3
LIGH;8.986;234571.859;7259.0;3
ACCE;8.987;234571.859;9.93115;-1.29287;8.28394;3
LIGH;8.992;234571.865;7259.0;3
ACCE;8.998;234571.869;10.09395;-0.73741;6.73250;3
MAGN;8.999;234571.872;-17.37877;-27.35123;-21.18333;3
LIGH;9.006;234571.879;9097.0;3
ACCE;9.007;234571.879;10.26634;-0.01915;5.99508;3
LIGH;9.012;234571.885;9097.0;3
ACCE;9.021;234571.889;10.40999;1.35991;5.48751;3
MAGN;9.022;234571.892;-17.37877;-27.35123;-21.18333;3
LIGH;9.023;234571.896;9097.0;3
ACCE;9.031;234571.903;10.00776;1.78129;3.77326;3
LIGH;9.035;234571.907;9097.0;3
ACCE;9.038;234571.909;9.53850;2.01113;1.96325;3
MAGN;9.039;234571.912;-17.37877;-27.35123;-21.18333;3
LIGH;9.045;234571.918;9097.0;3
ACCE;9.047;234571.919;8.82982;1.92494;0.48842;3
LIGH;9.052;234571.925;9097.0;3
ACCE;9.058;234571.929;6.71334;1.47483;-2.87304;3
MAGN;9.059;234571.932;-17.05785;-35.13324;-8.48371;3
LIGH;9.062;234571.935;7953.0;3
ACCE;9.068;234571.939;5.63116;1.79086;-3.51469;3
GNSS;9.071;1491902853.000;39.993986;-0.073762;129.000;162.400;5.0;0.3;21;9
LIGH;9.078;234571.947;7953.0;3
GNSS;9.078;1491902853.000;39.993986;-0.073762;129.000;162.400;5.0;0.3;21;9
ACCE;9.081;234571.949;4.69264;2.29843;-2.82516;3
MAGN;9.084;234571.952;-17.05785;-35.13324;-8.48371;3
LIGH;9.085;234571.958;7953.0;3
ACCE;9.087;234571.959;4.06057;2.69108;-1.79086;3
LIGH;9.092;234571.965;7953.0;3
ACCE;9.098;234571.969;2.52828;2.90177;-0.99599;3
MAGN;9.099;234571.972;-17.05785;-35.13324;-8.48371;3
LIGH;9.105;234571.978;7953.0;3
ACCE;9.107;234571.979;1.37906;2.70066;-1.51314;3
LIGH;9.112;234571.985;7953.0;3
ACCE;9.118;234571.989;0.41180;2.49955;-1.88663;3
MAGN;9.119;234571.992;-4.86041;-38.18785;1.40444;3
LIGH;9.125;234571.998;5860.0;3
ACCE;9.127;234571.999;-0.49799;2.47082;-2.48039;3
LIGH;9.132;234572.005;5860.0;3
ACCE;9.138;234572.009;-2.65278;3.21781;-3.71580;3
MAGN;9.139;234572.012;-4.86041;-38.18785;1.40444;3
LIGH;9.145;234572.018;5860.0;3
ACCE;9.147;234572.019;-3.55300;3.59130;-4.36702;3
LIGH;9.152;234572.025;5860.0;3
ACCE;9.158;234572.029;-4.17549;3.84988;-4.97036;3
MAGN;9.159;234572.032;-4.86041;-38.18785;1.40444;3
LIGH;9.162;234572.035;5860.0;3
ACCE;9.167;234572.039;-4.87459;3.99353;-5.48751;3
LIGH;9.175;234572.048;5860.0;3
ACCE;9.178;234572.049;-5.81312;4.32872;-5.79397;3
MAGN;9.179;234572.052;12.46438;-34.16605;4.92936;3
LIGH;9.182;234572.055;3826.0;3
ACCE;9.187;234572.059;-6.29196;4.48195;-5.66947;3
LIGH;9.195;234572.068;3826.0;3
ACCE;9.198;234572.069;-6.46434;4.15633;-5.70778;3
MAGN;9.199;234572.072;12.46438;-34.16605;4.92936;3
LIGH;9.202;234572.075;3826.0;3
ACCE;9.209;234572.079;-6.63673;3.60088;-5.82270;3
LIGH;9.213;234572.086;3826.0;3
ACCE;9.218;234572.089;-7.18261;3.07416;-5.46836;3
MAGN;9.219;234572.092;12.46438;-34.16605;4.92936;3
LIGH;9.222;234572.095;3826.0;3
ACCE;9.227;234572.099;-7.79552;3.19865;-5.37259;3
LIGH;9.232;234572.105;3826.0;3
ACCE;9.238;234572.109;-8.43717;3.32315;-5.23851;3
MAGN;9.239;234572.112;27.78746;-25.07660;2.07726;3
LIGH;9.242;234572.115;2462.0;3
ACCE;9.247;234572.119;-9.62469;3.03585;-5.48751;3
LIGH;9.255;234572.128;2462.0;3
ACCE;9.258;234572.129;-9.82580;2.85389;-5.69820;3
MAGN;9.259;234572.132;27.78746;-25.07660;2.07726;3
LIGH;9.263;234572.135;2462.0;3
SOUN;9.263;643.97;0.01965;59.85
ACCE;9.267;234572.139;-9.89284;2.83473;-6.21535;3
LIGH;9.275;234572.148;2462.0;3
ACCE;9.278;234572.149;-10.11311;3.04542;-6.87615;3
MAGN;9.279;234572.152;27.78746;-25.07660;2.07726;3
LIGH;9.282;234572.155;2462.0;3
ACCE;9.287;234572.159;-10.63983;3.89776;-7.75721;3
LIGH;9.295;234572.168;2462.0;3
ACCE;9.298;234572.169;-10.17057;3.99353;-7.50822;3
MAGN;9.299;234572.172;37.27533;-17.44868;-2.79599;3
LIGH;9.302;234572.175;2693.0;3
ACCE;9.307;234572.179;-9.54808;3.67749;-7.47949;3
LIGH;9.315;234572.188;1999.0;3
ACCE;9.319;234572.189;-8.59040;3.39019;-7.07726;3
MAGN;9.321;234572.192;37.27533;-17.44868;-2.79599;3
LIGH;9.322;234572.195;1999.0;3
ACCE;9.327;234572.199;-8.20732;3.49553;-6.97192;3
LIGH;9.335;234572.208;1999.0;3
ACCE;9.338;234572.209;-7.92960;3.52426;-6.99107;3
MAGN;9.339;234572.212;37.27533;-17.44868;-2.79599;3
LIGH;9.342;234572.215;1999.0;3
ACCE;9.347;234572.219;-7.46033;3.65834;-6.90488;3
LIGH;9.355;234572.228;1999.0;3
ACCE;9.358;234572.229;-5.93762;4.29999;-6.16746;3
MAGN;9.359;234572.232;40.63820;-15.90308;-3.52378;3
LIGH;9.362;234572.235;1999.0;3
ACCE;9.367;234572.239;-5.53539;4.67348;-6.00466;3
LIGH;9.375;234572.248;2277.0;3
ACCE;9.378;234572.249;-5.12359;4.97036;-5.76524;3
MAGN;9.379;234572.252;40.63820;-15.90308;-3.52378;3
LIGH;9.382;234572.255;2277.0;3
ACCE;9.387;234572.259;-4.45322;5.30555;-5.73651;3
LIGH;9.392;234572.265;2277.0;3
ACCE;9.398;234572.269;-3.25611;5.64074;-5.48751;3
MAGN;9.399;234572.272;40.63820;-15.90308;-3.52378;3
LIGH;9.402;234572.275;2277.0;3
ACCE;9.407;234572.279;-2.67193;5.70778;-5.07571;3
LIGH;9.415;234572.288;2277.0;3
ACCE;9.418;234572.289;-2.17394;5.77481;-4.41491;3
MAGN;9.419;234572.292;36.66490;-21.44195;0.17341;3
LIGH;9.422;234572.295;2277.0;3
ACCE;9.427;234572.299;-1.61848;5.74608;-3.98395;3
LIGH;9.435;234572.308;3652.0;3
ACCE;9.438;234572.309;-0.88107;5.70778;-3.28484;3
MAGN;9.440;234572.312;36.66490;-21.44195;0.17341;3
LIGH;9.442;234572.315;3652.0;3
ACCE;9.447;234572.319;-0.52672;5.70778;-3.09331;3
LIGH;9.455;234572.328;3652.0;3
ACCE;9.458;234572.329;-0.52672;5.69820;-2.46124;3
MAGN;9.459;234572.332;36.66490;-21.44195;0.17341;3
LIGH;9.462;234572.335;3652.0;3
ACCE;9.467;234572.339;0.51715;5.52582;-1.92494;3
LIGH;9.475;234572.348;3652.0;3
ACCE;9.478;234572.349;1.49398;5.73651;-0.20111;3
MAGN;9.480;234572.352;24.79588;-29.49693;4.70595;3
LIGH;9.482;234572.355;3652.0;3
ACCE;9.487;234572.359;1.81002;6.04296;0.96726;3
LIGH;9.495;234572.368;5849.0;3
ACCE;9.498;234572.369;2.26013;5.86101;1.94409;3
MAGN;9.499;234572.372;24.79588;-29.49693;4.70595;3
LIGH;9.502;234572.375;5849.0;3
ACCE;9.507;234572.379;2.70066;5.43963;2.46124;3
LIGH;9.515;234572.388;5849.0;3
ACCE;9.518;234572.389;3.39977;4.23295;3.59130;3
MAGN;9.519;234572.392;24.79588;-29.49693;4.70595;3
LIGH;9.522;234572.395;5849.0;3
ACCE;9.527;234572.399;3.78284;3.60088;4.56814;3
LIGH;9.535;234572.408;5849.0;3
ACCE;9.538;234572.409;4.07972;3.51469;5.39174;3
MAGN;9.539;234572.412;7.72034;-35.66280;5.40170;3
LIGH;9.542;234572.415;5849.0;3
ACCE;9.547;234572.419;4.40533;3.72538;5.88974;3
LIGH;9.552;234572.425;7294.0;3
ACCE;9.558;234572.429;5.76524;4.02226;6.80911;3
MAGN;9.559;234572.432;7.72034;-35.66280;5.40170;3
LIGH;9.562;234572.435;7294.0;3
ACCE;9.567;234572.439;6.62715;3.91691;7.07726;3
LIGH;9.575;234572.448;7294.0;3
ACCE;9.578;234572.449;7.43160;3.83072;7.52737;3
MAGN;9.580;234572.452;7.72034;-35.66280;5.40170;3
LIGH;9.582;234572.455;7294.0;3
ACCE;9.587;234572.459;7.91044;3.83072;7.85298;3
LIGH;9.595;234572.468;7294.0;3
ACCE;9.598;234572.469;8.15944;4.07972;7.29753;3
MAGN;9.599;234572.472;-7.23947;-37.08593;1.66454;3
LIGH;9.602;234572.475;7294.0;3
ACCE;9.607;234572.479;7.97748;4.05099;6.55054;3
LIGH;9.615;234572.488;7178.0;3
ACCE;9.618;234572.489;7.77637;4.04141;6.41646;3
MAGN;9.619;234572.492;-7.23947;-37.08593;1.66454;3
LIGH;9.622;234572.495;7537.0;3
ACCE;9.627;234572.499;7.32626;3.44765;7.79552;3
LIGH;9.635;234572.508;7537.0;3
ACCE;9.638;234572.509;7.23049;2.95923;8.83939;3
MAGN;9.639;234572.512;-7.23947;-37.08593;1.66454;3
LIGH;9.642;234572.515;7537.0;3
ACCE;9.647;234572.519;7.22091;2.48039;9.51935;3
LIGH;9.655;234572.528;7537.0;3
ACCE;9.658;234572.529;7.26880;2.09732;10.14184;3
MAGN;9.659;234572.532;-18.97731;-34.51854;-4.18541;3
LIGH;9.662;234572.535;7537.0;3
ACCE;9.667;234572.539;7.46033;1.29287;10.51533;3
LIGH;9.675;234572.548;7479.0;3
ACCE;9.678;234572.549;7.74764;0.98641;10.63026;3
MAGN;9.679;234572.552;-18.97731;-34.51854;-4.18541;3
LIGH;9.682;234572.555;7803.0;3
ACCE;9.687;234572.559;8.20732;0.87149;10.79306;3
LIGH;9.695;234572.568;7803.0;3
ACCE;9.698;234572.569;8.64786;0.76614;11.08037;3
MAGN;9.699;234572.572;-18.97731;-34.51854;-4.18541;3
LIGH;9.702;234572.575;7803.0;3
SOUN;9.704;1479.79;0.04516;67.07
ACCE;9.707;234572.579;8.98304;0.13408;11.05163;3
LIGH;9.712;234572.585;7803.0;3
ACCE;9.718;234572.589;8.86812;0.06704;11.50175;3
MAGN;9.719;234572.592;-26.74323;-28.16025;-11.33241;3
LIGH;9.722;234572.595;7803.0;3
ACCE;9.727;234572.599;8.63828;0.04788;11.82736;3
LIGH;9.735;234572.608;7999.0;3
ACCE;9.738;234572.609;7.75721;-0.00958;12.05720;3
MAGN;9.739;234572.612;-26.74323;-28.16025;-11.33241;3
LIGH;9.742;234572.615;7571.0;3
ACCE;9.747;234572.619;7.31668;0.03831;11.97101;3
LIGH;9.755;234572.628;7571.0;3
ACCE;9.758;234572.629;6.86657;0.22027;12.08593;3
MAGN;9.759;234572.632;-26.74323;-28.16025;-11.33241;3
LIGH;9.762;234572.635;7571.0;3
ACCE;9.767;234572.639;6.46434;0.28730;12.19127;3
LIGH;9.775;234572.648;7571.0;3
ACCE;9.778;234572.649;5.16190;1.38864;12.77546;3
MAGN;9.779;234572.652;-30.03175;-21.43067;-18.46461;3
LIGH;9.782;234572.655;7571.0;3
ACCE;9.787;234572.659;5.17148;0.24900;11.41555;3
LIGH;9.795;234572.668;7571.0;3
ACCE;9.798;234572.669;5.37259;-0.74699;11.12825;3
MAGN;9.799;234572.672;-30.03175;-21.43067;-18.46461;3
LIGH;9.802;234572.675;6751.0;3
ACCE;9.807;234572.679;5.07571;-1.04387;10.74518;3
LIGH;9.812;234572.685;6751.0;3
ACCE;9.818;234572.689;3.89776;-0.18196;10.64941;3
MAGN;9.819;234572.692;-30.03175;-21.43067;-18.46461;3
LIGH;9.826;234572.699;6751.0;3
ACCE;9.829;234572.700;3.42850;0.11492;10.75475;3
LIGH;9.832;234572.705;6751.0;3
ACCE;9.838;234572.709;3.28484;0.16281;11.00375;3
MAGN;9.839;234572.712;-29.75159;-16.31758;-24.57218;3
LIGH;9.845;234572.718;6751.0;3
ACCE;9.847;234572.719;3.42850;0.11492;11.34852;3
LIGH;9.852;234572.725;6751.0;3
ACCE;9.858;234572.729;3.91691;-0.05746;12.09551;3
MAGN;9.859;234572.732;-29.75159;-16.31758;-24.57218;3
LIGH;9.865;234572.738;5884.0;3
ACCE;9.867;234572.739;4.17549;-0.18196;11.72201;3
LIGH;9.872;234572.745;5884.0;3
ACCE;9.878;234572.749;4.28083;-0.30646;11.25275;3
MAGN;9.879;234572.752;-29.75159;-16.31758;-24.57218;3
LIGH;9.882;234572.755;5884.0;3
ACCE;9.887;234572.759;4.29041;-0.23942;10.77391;3
LIGH;9.892;234572.765;5884.0;3
ACCE;9.898;234572.769;4.25210;0.16281;10.02692;3
MAGN;9.899;234572.772;-30.04041;-13.45210;-27.85814;3
LIGH;9.905;234572.778;5884.0;3
ACCE;9.907;234572.779;4.24253;0.26815;9.65342;3
LIGH;9.912;234572.785;5884.0;3
ACCE;9.918;234572.789;4.34787;0.29688;9.51935;3
MAGN;9.919;234572.792;-30.04041;-13.45210;-27.85814;3
LIGH;9.925;234572.798;5421.0;3
ACCE;9.927;234572.799;4.40533;0.34477;9.14585;3
LIGH;9.932;234572.805;5421.0;3
ACCE;9.938;234572.809;4.12760;0.72784;8.19775;3
MAGN;9.939;234572.812;-30.04041;-13.45210;-27.85814;3
LIGH;9.945;234572.818;5421.0;3
ACCE;9.947;234572.819;4.13718;1.06303;7.81467;3
LIGH;9.952;234572.825;5421.0;3
ACCE;9.958;234572.829;4.29999;1.22583;7.83383;3
MAGN;9.959;234572.832;-32.01212;-14.87785;-24.10911;3
LIGH;9.965;234572.838;5421.0;3
ACCE;9.967;234572.839;4.32872;1.38864;7.90087;3
LIGH;9.972;234572.845;5421.0;3
ACCE;9.978;234572.849;4.58729;1.55144;9.06924;3
MAGN;9.979;234572.852;-32.01212;-14.87785;-24.10911;3
LIGH;9.985;234572.858;5433.0;3
ACCE;9.987;234572.859;4.56814;0.78530;8.60955;3
LIGH;9.992;234572.865;5225.0;3
ACCE;9.998;234572.869;4.88417;-0.20111;7.75721;3
MAGN;9.999;234572.872;-32.01212;-14.87785;-24.10911;3
LIGH;10.005;234572.878;5225.0;3
ACCE;10.007;234572.879;5.95677;-1.65679;5.75566;3
LIGH;10.012;234572.885;5225.0;3
ACCE;10.019;234572.889;6.33985;-1.37906;5.38217;3
MAGN;10.020;234572.892;-35.52404;-18.02654;-14.58882;3
LIGH;10.025;234572.898;5225.0;3
ACCE;10.032;234572.904;6.61757;0.74699;4.62560;3
LIGH;10.036;234572.909;5225.0;3
ACCE;10.038;234572.909;6.61757;0.74699;4.62560;3
MAGN;10.039;234572.912;-35.52404;-18.02654;-14.58882;3
LIGH;10.042;234572.915;5225.0;3
ACCE;10.047;234572.919;6.74207;2.23140;2.96881;3
LIGH;10.052;234572.925;5097.0;3
ACCE;10.058;234572.929;6.46434;2.81558;2.05901;3
MAGN;10.059;234572.932;-35.52404;-18.02654;-14.58882;3
LIGH;10.068;234572.940;5097.0;3
GNSS;10.070;1491902854.000;39.993983;-0.073764;129.000;174.300;5.0;0.6;21;9
ACCE;10.078;234572.940;6.22492;3.19865;1.40779;3
LIGH;10.078;234572.947;5097.0;3
ACCE;10.079;234572.949;6.40688;3.74453;1.73340;3
MAGN;10.080;234572.952;-34.64146;-23.49770;-2.16856;3
GNSS;10.081;1491902854.000;39.993983;-0.073764;129.000;174.300;5.0;0.6;21;9
LIGH;10.085;234572.958;5097.0;3
ACCE;10.087;234572.959;6.56011;4.09887;1.79086;3
LIGH;10.092;234572.965;5097.0;3
ACCE;10.098;234572.969;6.78996;4.33829;1.61848;3
MAGN;10.099;234572.972;-34.64146;-23.49770;-2.16856;3
LIGH;10.105;234572.978;4866.0;3
ACCE;10.107;234572.979;6.76123;4.48195;1.24498;3
LIGH;10.112;234572.985;5294.0;3
ACCE;10.118;234572.989;6.51223;4.40533;0.55545;3
MAGN;10.120;234572.992;-34.64146;-23.49770;-2.16856;3
LIGH;10.126;234572.999;5294.0;3
ACCE;10.127;234572.999;6.54096;4.53941;0.14365;3
LIGH;10.132;234573.005;5294.0;3
ACCE;10.138;234573.009;6.53138;4.85544;-0.29688;3
MAGN;10.139;234573.012;-28.21495;-28.68850;9.03397;3
LIGH;10.145;234573.018;5294.0;3
ACCE;10.147;234573.019;6.35900;5.24809;-0.74699;3
LIGH;10.152;234573.025;5294.0;3
ACCE;10.158;234573.029;5.84185;6.02381;-1.90578;3
MAGN;10.159;234573.032;-28.21495;-28.68850;9.03397;3
LIGH;10.165;234573.038;5294.0;3
ACCE;10.167;234573.039;5.72693;6.67503;-1.72383;3
LIGH;10.172;234573.045;5768.0;3
ACCE;10.178;234573.049;5.59285;7.07726;-1.27372;3
MAGN;10.179;234573.052;-28.21495;-28.68850;9.03397;3
LIGH;10.185;234573.057;5768.0;3
ACCE;10.187;234573.059;5.57370;7.03895;-1.33118;3
LIGH;10.192;234573.065;5768.0;3
ACCE;10.198;234573.069;5.34386;6.98149;-2.04944;3
MAGN;10.199;234573.072;-17.90166;-31.60528;16.00987;3
LIGH;10.202;234573.075;5768.0;3
ACCE;10.207;234573.079;4.99909;7.16345;-2.27928;3
LIGH;10.212;234573.085;5768.0;3
ACCE;10.218;234573.089;4.54898;7.32626;-2.38462;3
MAGN;10.219;234573.092;-17.90166;-31.60528;16.00987;3
LIGH;10.225;234573.098;5768.0;3
ACCE;10.227;234573.099;3.84988;7.48906;-2.78685;3
LIGH;10.232;234573.105;6184.0;3
ACCE;10.238;234573.109;2.31759;7.77637;-2.84431;3
MAGN;10.239;234573.112;-17.90166;-31.60528;16.00987;3
LIGH;10.245;234573.118;6184.0;3
ACCE;10.247;234573.119;1.83875;7.88171;-3.10289;3
LIGH;10.252;234573.125;6184.0;3
SOUN;10.255;514.41;0.01570;57.90
ACCE;10.259;234573.129;1.23541;7.82425;-3.09331;3
MAGN;10.259;234573.132;-4.59580;-31.69209;20.11520;3
LIGH;10.265;234573.138;6184.0;3
ACCE;10.267;234573.139;0.84276;7.36456;-2.71981;3
LIGH;10.272;234573.145;6184.0;3
ACCE;10.278;234573.149;0.52672;5.87058;-3.13162;3
MAGN;10.279;234573.152;-4.59580;-31.69209;20.11520;3
LIGH;10.285;234573.158;6184.0;3
ACCE;10.287;234573.159;-0.09577;5.56412;-3.27527;3
LIGH;10.292;234573.165;5849.0;3
ACCE;10.298;234573.169;-0.84276;5.45878;-3.24654;3
MAGN;10.299;234573.172;-4.59580;-31.69209;20.11520;3
LIGH;10.305;234573.178;6404.0;3
ACCE;10.307;234573.179;-1.72383;5.30555;-3.48596;3
LIGH;10.312;234573.185;6404.0;3
ACCE;10.318;234573.189;-3.61046;5.08528;-4.21380;3
MAGN;10.319;234573.192;11.39465;-26.85483;20.05233;3
LIGH;10.325;234573.198;6404.0;3
ACCE;10.327;234573.199;-4.62560;5.17148;-4.43406;3
LIGH;10.332;234573.205;6404.0;3
ACCE;10.338;234573.209;-5.63116;5.60243;-4.36702;3
MAGN;10.340;234573.212;11.39465;-26.85483;20.05233;3
LIGH;10.345;234573.218;6404.0;3
ACCE;10.347;234573.219;-6.73250;5.82270;-4.75967;3
LIGH;10.352;234573.225;6404.0;3
ACCE;10.358;234573.229;-9.09797;5.81312;-5.85143;3
MAGN;10.359;234573.232;11.39465;-26.85483;20.05233;3
LIGH;10.362;234573.235;6450.0;3
ACCE;10.367;234573.239;-10.05565;6.08127;-5.99508;3
LIGH;10.372;234573.245;6450.0;3
ACCE;10.378;234573.249;-10.93671;6.25365;-6.21535;3
MAGN;10.379;234573.252;26.59646;-13.48153;15.65418;3
LIGH;10.385;234573.258;6450.0;3
ACCE;10.387;234573.259;-11.76990;6.43561;-6.50265;3
LIGH;10.392;234573.265;6450.0;3
ACCE;10.398;234573.269;-12.39239;6.29196;-6.45477;3
MAGN;10.399;234573.272;26.59646;-13.48153;15.65418;3
LIGH;10.405;234573.278;6450.0;3
ACCE;10.407;234573.279;-12.02847;5.85143;-6.54096;3
LIGH;10.412;234573.285;6450.0;3
ACCE;10.418;234573.289;-11.50175;5.28640;-6.50265;3
MAGN;10.419;234573.292;26.59646;-13.48153;15.65418;3
LIGH;10.425;234573.298;6623.0;3
ACCE;10.427;234573.299;-10.17057;4.28083;-6.34942;3
LIGH;10.432;234573.305;6623.0;3
ACCE;10.438;234573.309;-9.36612;3.88818;-5.89931;3
MAGN;10.439;234573.312;35.73430;-1.04453;10.18832;3
LIGH;10.442;234573.315;6623.0;3
ACCE;10.447;234573.319;-8.68616;3.65834;-5.68862;3
LIGH;10.455;234573.328;6623.0;3
ACCE;10.458;234573.329;-8.29351;3.60088;-5.64074;3
MAGN;10.459;234573.332;35.73430;-1.04453;10.18832;3
LIGH;10.462;234573.335;6623.0;3
ACCE;10.467;234573.339;-7.86256;4.12760;-5.56412;3
LIGH;10.475;234573.348;6623.0;3
ACCE;10.478;234573.349;-7.75721;4.51068;-5.76524;3
MAGN;10.479;234573.352;35.73430;-1.04453;10.18832;3
LIGH;10.482;234573.355;6542.0;3
ACCE;10.487;234573.359;-7.68060;4.87459;-6.39731;3
LIGH;10.495;234573.368;6542.0;3
ACCE;10.498;234573.369;-7.50822;5.35344;-7.23049;3
MAGN;10.499;234573.372;39.13687;2.56380;10.09266;3
LIGH;10.502;234573.375;6542.0;3
ACCE;10.507;234573.379;-7.46991;5.63116;-7.53695;3
LIGH;10.515;234573.388;6542.0;3
ACCE;10.518;234573.389;-7.45076;5.88016;-7.49864;3
MAGN;10.519;234573.392;39.13687;2.56380;10.09266;3
LIGH;10.522;234573.395;6542.0;3
ACCE;10.527;234573.399;-7.39329;6.12916;-7.56568;3
LIGH;10.532;234573.405;6542.0;3
ACCE;10.538;234573.409;-7.20176;6.63673;-7.76679;3
MAGN;10.539;234573.412;39.13687;2.56380;10.09266;3
LIGH;10.542;234573.415;6404.0;3
ACCE;10.547;234573.419;-7.00065;6.51223;-7.85298;3
LIGH;10.555;234573.428;6404.0;3
ACCE;10.558;234573.429;-6.58884;6.31112;-7.59441;3
MAGN;10.559;234573.432;35.40738;-2.60216;16.04053;3
LIGH;10.562;234573.435;6404.0;3
ACCE;10.567;234573.439;-6.10043;6.12916;-7.10599;3
LIGH;10.575;234573.448;6404.0;3
ACCE;10.578;234573.449;-4.63517;6.01423;-5.81312;3
MAGN;10.579;234573.452;35.40738;-2.60216;16.04053;3
LIGH;10.582;234573.455;6404.0;3
ACCE;10.587;234573.459;-3.35188;5.89931;-5.12359;3
LIGH;10.595;234573.468;6404.0;3
ACCE;10.599;234573.469;-2.24097;5.72693;-4.63517;3
MAGN;10.602;234573.472;35.40738;-2.60216;16.04053;3
LIGH;10.603;234573.476;6670.0;3
ACCE;10.607;234573.479;-1.58017;5.49709;-4.72137;3
LIGH;10.614;234573.487;6670.0;3
ACCE;10.618;234573.489;-0.10534;4.99909;-4.53941;3
MAGN;10.618;234573.491;20.32148;-11.55840;23.26491;3
LIGH;10.622;234573.495;6670.0;3
ACCE;10.627;234573.499;0.49799;4.94163;-4.07014;3
LIGH;10.634;234573.507;6670.0;3
ACCE;10.638;234573.509;0.93853;4.95121;-3.42850;3
MAGN;10.638;234573.511;20.32148;-11.55840;23.26491;3
LIGH;10.642;234573.515;6670.0;3
ACCE;10.647;234573.519;1.25456;5.08528;-3.16035;3
LIGH;10.654;234573.527;6670.0;3
ACCE;10.658;234573.529;1.76213;5.24809;-2.94966;3
MAGN;10.659;234573.532;20.32148;-11.55840;23.26491;3
LIGH;10.662;234573.535;6635.0;3
ACCE;10.667;234573.539;1.90578;5.24809;-2.71024;3
LIGH;10.675;234573.548;6785.0;3
ACCE;10.678;234573.549;2.26970;5.20021;-2.24097;3
MAGN;10.679;234573.551;1.82430;-15.99087;26.16370;3
LIGH;10.682;234573.555;6785.0;3
ACCE;10.687;234573.559;2.73897;5.18105;-2.04944;3
LIGH;10.692;234573.565;6785.0;3
SOUN;10.696;584.39;0.01783;59.00
ACCE;10.700;234573.569;3.93607;4.97036;-1.74298;3
MAGN;10.700;234573.571;1.82430;-15.99087;26.16370;3
LIGH;10.702;234573.575;6785.0;3
ACCE;10.707;234573.579;4.58729;4.91290;-1.38864;3
LIGH;10.714;234573.587;6785.0;3
ACCE;10.718;234573.589;5.02782;4.99909;-0.66080;3
MAGN;10.719;234573.591;1.82430;-15.99087;26.16370;3
LIGH;10.722;234573.595;6785.0;3
ACCE;10.727;234573.599;5.39174;4.96079;0.03831;3
LIGH;10.734;234573.607;6346.0;3
ACCE;10.738;234573.609;6.40688;4.68306;0.90022;3
MAGN;10.739;234573.612;-16.46714;-15.82185;22.86103;3
LIGH;10.742;234573.615;6346.0;3
ACCE;10.747;234573.619;6.38773;4.72137;0.92895;3
LIGH;10.754;234573.627;6346.0;3
ACCE;10.758;234573.629;6.15789;4.59687;1.02472;3
MAGN;10.759;234573.631;-16.46714;-15.82185;22.86103;3
LIGH;10.762;234573.635;6346.0;3
ACCE;10.767;234573.639;5.46836;4.33829;1.96325;3
LIGH;10.774;234573.647;6346.0;3
ACCE;10.778;234573.649;5.49709;4.07972;2.80600;3
MAGN;10.779;234573.651;-16.46714;-15.82185;22.86103;3
LIGH;10.782;234573.655;6346.0;3
ACCE;10.787;234573.659;5.61201;3.81157;3.69665;3
LIGH;10.794;234573.667;5421.0;3
ACCE;10.798;234573.669;5.71735;3.72538;4.80756;3
MAGN;10.799;234573.672;-30.28223;-12.10184;13.01552;3
LIGH;10.802;234573.675;5421.0;3
ACCE;10.807;234573.679;5.98550;3.59130;5.63116;3
LIGH;10.815;234573.688;5421.0;3
ACCE;10.818;234573.689;5.93762;3.52426;5.63116;3
MAGN;10.819;234573.692;-30.28223;-12.10184;13.01552;3
LIGH;10.822;234573.695;5421.0;3
ACCE;10.827;234573.699;5.77481;3.44765;5.36301;3
LIGH;10.835;234573.708;5421.0;3
ACCE;10.838;234573.709;5.61201;3.18908;5.42047;3
MAGN;10.839;234573.712;-30.28223;-12.10184;13.01552;3
LIGH;10.842;234573.715;5421.0;3
ACCE;10.847;234573.719;5.27682;2.78685;5.79397;3
LIGH;10.852;234573.725;4600.0;3
ACCE;10.858;234573.729;5.19063;2.76770;6.39731;3
MAGN;10.859;234573.732;-36.57997;-6.42736;0.41243;3
LIGH;10.862;234573.735;4600.0;3
ACCE;10.867;234573.739;5.13317;2.71024;6.77080;3
LIGH;10.875;234573.748;4600.0;3
ACCE;10.878;234573.749;4.94163;2.66235;7.14430;3
MAGN;10.879;234573.752;-36.57997;-6.42736;0.41243;3
LIGH;10.882;234573.755;4600.0;3
ACCE;10.887;234573.759;4.80756;2.41336;7.24964;3
LIGH;10.895;234573.768;4600.0;3
ACCE;10.898;234573.769;4.60644;2.11647;7.82425;3
MAGN;10.899;234573.772;-36.57997;-6.42736;0.41243;3
LIGH;10.902;234573.775;4600.0;3
ACCE;10.907;234573.779;4.29999;1.72383;8.25521;3
LIGH;10.915;234573.788;4184.0;3
ACCE;10.918;234573.789;3.74453;1.23541;9.54808;3
MAGN;10.919;234573.792;-35.79741;0.32773;-12.69778;3
LIGH;10.922;234573.795;4184.0;3
ACCE;10.927;234573.799;3.22738;1.17795;9.96946;3
LIGH;10.935;234573.808;4184.0;3
ACCE;10.938;234573.809;2.62405;1.04387;10.42914;3
MAGN;10.939;234573.812;-35.79741;0.32773;-12.69778;3
LIGH;10.942;234573.815;4184.0;3
ACCE;10.947;234573.819;2.12605;0.81403;10.63026;3
LIGH;10.954;234573.827;4184.0;3
ACCE;10.958;234573.829;1.31202;0.20111;11.65497;3
MAGN;10.959;234573.832;-35.79741;0.32773;-12.69778;3
LIGH;10.962;234573.835;4184.0;3
ACCE;10.967;234573.839;0.96726;-0.04788;11.89439;3
LIGH;10.975;234573.848;4566.0;3
ACCE;10.978;234573.849;0.68953;-0.29688;12.23916;3
MAGN;10.979;234573.852;-28.82405;8.58283;-23.39567;3
LIGH;10.982;234573.855;4566.0;3
ACCE;10.987;234573.859;0.41180;-0.56503;12.36366;3
LIGH;10.995;234573.868;4566.0;3
ACCE;10.998;234573.869;0.01915;-0.96726;12.73715;3
MAGN;10.999;234573.872;-28.82405;8.58283;-23.39567;3
LIGH;11.002;234573.875;4566.0;3
ACCE;11.007;234573.879;-0.01915;-1.25456;12.80419;3
LIGH;11.012;234573.885;4566.0;3
ACCE;11.023;234573.889;-0.08619;-1.64721;13.03403;3
MAGN;11.025;234573.895;-28.82405;8.58283;-23.39567;3
LIGH;11.027;234573.900;4566.0;3
ACCE;11.029;234573.899;-0.08619;-1.64721;13.03403;3
LIGH;11.034;234573.906;4173.0;3
ACCE;11.043;234573.913;-0.06704;-2.16436;13.11065;3
MAGN;11.044;234573.916;-21.00664;13.33148;-29.58158;3
ACCE;11.048;234573.919;0.01915;-2.48039;13.13938;3
LIGH;11.048;234573.921;5675.0;3
LIGH;11.054;234573.927;5675.0;3
ACCE;11.059;234573.929;0.07661;-2.71024;13.17769;3
MAGN;11.060;234573.932;-21.00664;13.33148;-29.58158;3
LIGH;11.062;234573.935;5675.0;3
ACCE;11.068;234573.939;0.18196;-2.96881;13.28303;3
LIGH;11.079;234573.946;5675.0;3
GNSS;11.079;1491902855.000;39.993982;-0.073763;129.000;0.000;5.0;0.0;21;9
GNSS;11.082;1491902855.000;39.993982;-0.073763;129.000;0.000;5.0;0.0;21;9
ACCE;11.088;234573.949;0.49799;-3.15077;13.03403;3
MAGN;11.089;234573.962;-21.00664;13.33148;-29.58158;3
LIGH;11.092;234573.965;5675.0;3
WIFI;11.093;234573.889;WAP130;20:17:FF:FF:F1:30;-60
WIFI;11.093;234573.889;WAP123;20:17:FF:FF:F1:23;-60
WIFI;11.093;234573.889;WAP129;20:17:FF:FF:F1:29;-64
WIFI;11.093;234573.889;WAP114;20:17:FF:FF:F1:14;-74
WIFI;11.093;234573.889;WAP122;20:17:FF:FF:F1:22;-68
WIFI;11.093;234573.889;WAP318;20:17:FF:FF:F3:18;-76
WIFI;11.093;234573.889;WAP108;20:17:FF:FF:F1:08;-78
WIFI;11.093;234573.889;WAP312;20:17:FF:FF:F3:12;-79
WIFI;11.093;234573.889;WAP012;20:17:FF:FF:F0:12;-77
WIFI;11.093;234573.889;WAP315;20:17:FF:FF:F3:15;-78
WIFI;11.093;234573.889;WAP320;20:17:FF:FF:F3:20;-90
WIFI;11.093;234573.889;WAP111;20:17:FF:FF:F1:11;-79
WIFI;11.093;234573.889;WAP281;20:17:FF:FF:F2:81;-80
WIFI;11.093;234573.889;WAP165;20:17:FF:FF:F1:65;-85
WIFI;11.093;234573.889;WAP181;20:17:FF:FF:F1:81;-85
WIFI;11.093;234573.889;WAP124;20:17:FF:FF:F1:24;-89
WIFI;11.093;234573.889;WAP044;20:17:FF:FF:F0:44;-84
WIFI;11.093;234573.889;WAP077;20:17:FF:FF:F0:77;-86
WIFI;11.093;234573.889;WAP112;20:17:FF:FF:F1:12;-89
WIFI;11.093;234573.889;WAP015;20:17:FF:FF:F0:15;-89
WIFI;11.093;234573.889;WAP141;20:17:FF:FF:F1:41;-91
WIFI;11.093;234573.889;WAP316;20:17:FF:FF:F3:16;-91
ACCE;11.107;234573.959;0.63207;-3.05500;12.89038;3
ACCE;11.107;234573.969;0.63207;-3.05500;12.89038;3
LIGH;11.108;234573.972;5456.0;3
LIGH;11.108;234573.977;6219.0;3
ACCE;11.108;234573.979;1.03430;-2.88262;12.96700;3
MAGN;11.109;234573.982;-18.98606;15.61626;-31.38129;3
LIGH;11.112;234573.985;6219.0;3
ACCE;11.119;234573.989;1.29287;-2.67193;12.72758;3
ACCE;11.128;234573.999;1.53229;-2.42293;12.45943;3
MAGN;11.130;234574.002;-18.98606;15.61626;-31.38129;3
LIGH;11.130;234574.003;6219.0;3
LIGH;11.133;234574.006;6219.0;3
ACCE;11.137;234574.009;1.86748;-2.32716;12.18170;3
LIGH;11.144;234574.017;6219.0;3
ACCE;11.148;234574.019;2.05901;-2.38462;12.22001;3
MAGN;11.149;234574.022;-18.98606;15.61626;-31.38129;3
LIGH;11.152;234574.025;6219.0;3
ACCE;11.157;234574.029;2.03028;-2.49955;12.27747;3
LIGH;11.164;234574.037;5803.0;3
ACCE;11.168;234574.039;1.91536;-2.48997;12.66054;3
MAGN;11.169;234574.042;-22.91111;14.30324;-29.03825;3
LIGH;11.172;234574.045;5803.0;3
ACCE;11.177;234574.049;2.07817;-2.55701;13.28303;3
LIGH;11.182;234574.055;5803.0;3
ACCE;11.189;234574.059;2.79643;-2.64320;14.32690;3
MAGN;11.190;234574.062;-22.91111;14.30324;-29.03825;3
LIGH;11.193;234574.066;5803.0;3
ACCE;11.197;234574.069;3.18908;-2.49955;14.24071;3
LIGH;11.205;234574.078;5803.0;3
ACCE;11.208;234574.079;3.35188;-2.14520;13.91510;3
MAGN;11.209;234574.082;-22.91111;14.30324;-29.03825;3
LIGH;11.212;234574.085;5803.0;3
ACCE;11.217;234574.089;3.33273;-1.86748;13.26388;3
LIGH;11.225;234574.098;5271.0;3
ACCE;11.228;234574.099;2.88262;-2.54743;11.80820;3
MAGN;11.229;234574.102;-29.55578;9.15664;-23.07245;3
LIGH;11.232;234574.105;5271.0;3
ACCE;11.237;234574.109;2.58574;-2.79643;10.82179;3
LIGH;11.245;234574.118;5271.0;3
SOUN;11.248;533.27;0.01627;58.21
ACCE;11.251;234574.119;2.44209;-2.87304;10.17057;3
MAGN;11.252;234574.122;-29.55578;9.15664;-23.07245;3
LIGH;11.252;234574.125;5271.0;3
ACCE;11.257;234574.129;2.67193;-2.91135;9.66300;3
LIGH;11.265;234574.138;5271.0;3
ACCE;11.268;234574.139;3.38061;-2.91135;7.85298;3
MAGN;11.269;234574.142;-29.55578;9.15664;-23.07245;3
LIGH;11.272;234574.145;5271.0;3
ACCE;11.277;234574.149;3.50511;-2.58574;5.65989;3
LIGH;11.285;234574.158;5456.0;3
ACCE;11.288;234574.159;3.15077;-1.35991;3.14119;3
MAGN;11.289;234574.162;-35.86858;-1.02627;-8.35241;3
LIGH;11.292;234574.165;5456.0;3
ACCE;11.297;234574.169;2.51870;0.92895;1.25456;3
LIGH;11.305;234574.178;5456.0;3
ACCE;11.308;234574.179;2.08774;5.20978;-0.52672;3
MAGN;11.310;234574.182;-35.86858;-1.02627;-8.35241;3
LIGH;11.312;234574.185;5456.0;3
ACCE;11.317;234574.189;2.60489;6.20577;-1.16837;3
LIGH;11.325;234574.198;5456.0;3
ACCE;11.328;234574.199;3.23696;6.80911;-1.70467;3
MAGN;11.329;234574.202;-35.86858;-1.02627;-8.35241;3
LIGH;11.332;234574.205;5456.0;3
ACCE;11.337;234574.209;3.68707;7.22091;-2.54743;3
LIGH;11.342;234574.215;3768.0;3
ACCE;11.348;234574.219;3.79242;8.34140;-2.71981;3
MAGN;11.349;234574.222;-32.64469;-11.71630;8.40235;3
LIGH;11.352;234574.225;6462.0;3
ACCE;11.357;234574.229;4.33829;7.85298;-3.04542;3
LIGH;11.365;234574.238;6462.0;3
ACCE;11.368;234574.239;4.97994;7.33583;-3.08373;3
MAGN;11.370;234574.242;-32.64469;-11.71630;8.40235;3
LIGH;11.372;234574.245;6462.0;3
ACCE;11.377;234574.249;4.84586;6.97192;-2.85389;3
LIGH;11.385;234574.258;6462.0;3
ACCE;11.388;234574.259;4.40533;6.71334;-2.97839;3
MAGN;11.389;234574.262;-32.64469;-11.71630;8.40235;3
LIGH;11.392;234574.265;6462.0;3
ACCE;11.397;234574.269;3.95522;6.56969;-3.10289;3
LIGH;11.405;234574.278;6542.0;3
ACCE;11.408;234574.279;3.78284;6.42604;-2.94008;3
MAGN;11.409;234574.282;-23.72533;-16.93168;20.34960;3
LIGH;11.412;234574.285;6739.0;3
ACCE;11.417;234574.289;2.94966;5.88974;-3.00712;3
LIGH;11.425;234574.298;6739.0;3
ACCE;11.428;234574.299;2.27928;5.44920;-3.54342;3
MAGN;11.429;234574.302;-23.72533;-16.93168;20.34960;3
LIGH;11.432;234574.305;6739.0;3
ACCE;11.437;234574.309;1.64721;5.44920;-4.05099;3
LIGH;11.445;234574.318;6739.0;3
ACCE;11.448;234574.319;0.16281;6.03339;-5.11401;3
MAGN;11.449;234574.322;-23.72533;-16.93168;20.34960;3
LIGH;11.452;234574.325;6739.0;3
ACCE;11.457;234574.329;-0.78530;6.20577;-5.97593;3
LIGH;11.465;234574.338;6820.0;3
ACCE;11.468;234574.339;-1.81959;6.22492;-6.49307;3
MAGN;11.469;234574.342;-9.27162;-17.09370;27.32957;3
LIGH;11.472;234574.345;6681.0;3
ACCE;11.477;234574.349;-2.96881;6.19619;-7.05811;3
LIGH;11.485;234574.358;6681.0;3
ACCE;11.488;234574.359;-4.58729;6.50265;-7.88171;3
MAGN;11.489;234574.362;-9.27162;-17.09370;27.32957;3
LIGH;11.492;234574.365;6681.0;3
ACCE;11.497;234574.369;-5.20978;6.45477;-8.49463;3
LIGH;11.502;234574.375;6681.0;3
ACCE;11.508;234574.379;-5.42047;6.49307;-8.88728;3
MAGN;11.509;234574.382;-9.27162;-17.09370;27.32957;3
LIGH;11.512;234574.385;6681.0;3
ACCE;11.517;234574.389;-5.51624;6.88572;-9.10754;3
LIGH;11.525;234574.398;6681.0;3
ACCE;11.528;234574.399;-6.20577;7.57525;-9.73961;3
MAGN;11.529;234574.402;7.51906;-10.62969;28.35378;3
LIGH;11.532;234574.405;6496.0;3
ACCE;11.537;234574.409;-7.08684;7.76679;-10.11311;3
LIGH;11.545;234574.418;6496.0;3
ACCE;11.548;234574.419;-7.98706;7.92002;-10.08438;3
MAGN;11.549;234574.422;7.51906;-10.62969;28.35378;3
LIGH;11.552;234574.425;6496.0;3
ACCE;11.557;234574.429;-8.52336;7.80510;-9.73004;3
LIGH;11.565;234574.438;6496.0;3
ACCE;11.568;234574.439;-8.11156;6.56969;-8.65743;3
MAGN;11.569;234574.442;7.51906;-10.62969;28.35378;3
LIGH;11.572;234574.445;6496.0;3
ACCE;11.577;234574.449;-7.63272;5.99508;-8.39886;3
LIGH;11.585;234574.458;6496.0;3
ACCE;11.588;234574.459;-6.94318;5.86101;-8.01579;3
MAGN;11.589;234574.462;16.82116;-5.77832;27.35390;3
LIGH;11.592;234574.465;6508.0;3
ACCE;11.597;234574.469;-5.62159;6.15789;-7.79552;3
LIGH;11.605;234574.478;6508.0;3
ACCE;11.608;234574.479;-4.38618;7.17303;-7.89129;3
MAGN;11.609;234574.482;16.82116;-5.77832;27.35390;3
LIGH;11.612;234574.485;6508.0;3
ACCE;11.617;234574.489;-4.38618;7.72848;-8.27436;3
LIGH;11.625;234574.498;6508.0;3
ACCE;11.628;234574.499;-4.17549;8.13071;-8.42759;3
MAGN;11.629;234574.502;16.82116;-5.77832;27.35390;3
LIGH;11.632;234574.505;6508.0;3
ACCE;11.637;234574.509;-3.75411;8.37013;-8.44674;3
LIGH;11.645;234574.518;6508.0;3
ACCE;11.648;234574.519;-3.30400;8.17859;-8.09240;3
MAGN;11.649;234574.522;18.17917;-6.55261;28.44804;3
LIGH;11.652;234574.525;6681.0;3
ACCE;11.657;234574.529;-3.10289;7.92002;-7.72848;3
LIGH;11.662;234574.535;6681.0;3
ACCE;11.668;234574.539;-2.85389;7.62314;-7.06768;3
MAGN;11.669;234574.542;18.17917;-6.55261;28.44804;3
LIGH;11.672;234574.545;6681.0;3
ACCE;11.677;234574.549;-2.61447;7.51779;-6.63673;3
LIGH;11.685;234574.558;6681.0;3
ACCE;11.688;234574.559;-2.29843;7.78594;-6.21535;3
MAGN;11.689;234574.562;18.17917;-6.55261;28.44804;3
LIGH;11.692;234574.565;6681.0;3
ACCE;11.697;234574.569;-2.23140;7.95833;-6.30154;3
LIGH;11.705;234574.578;6681.0;3
ACCE;11.708;234574.579;-1.91536;8.19775;-5.88974;3
MAGN;11.709;234574.582;10.47381;-13.30930;30.00051;3
LIGH;11.712;234574.585;6589.0;3
ACCE;11.717;234574.589;-1.36948;8.31267;-5.28640;3
LIGH;11.722;234574.595;6855.0;3
ACCE;11.728;234574.599;-0.76614;8.11156;-4.86502;3
MAGN;11.729;234574.602;10.47381;-13.30930;30.00051;3
LIGH;11.735;234574.608;6855.0;3
ACCE;11.737;234574.609;-0.92895;8.15944;-4.48195;3
LIGH;11.742;234574.615;6855.0;3
ACCE;11.748;234574.619;-0.90022;8.17859;-3.40934;3
MAGN;11.749;234574.622;10.47381;-13.30930;30.00051;3
LIGH;11.755;234574.628;6855.0;3
ACCE;11.757;234574.629;0.41180;6.94318;-1.55144;3
LIGH;11.762;234574.635;6855.0;3
ACCE;11.768;234574.639;0.98641;6.34942;-0.66080;3
MAGN;11.769;234574.642;-3.66605;-20.51737;26.62047;3
LIGH;11.775;234574.648;6808.0;3
ACCE;11.777;234574.649;1.47483;6.12916;0.32561;3
LIGH;11.782;234574.655;6681.0;3
ACCE;11.788;234574.659;1.97282;6.08127;1.85790;3
MAGN;11.789;234574.662;-3.66605;-20.51737;26.62047;3
LIGH;11.795;234574.668;6681.0;3
ACCE;11.797;234574.669;3.03585;5.55455;3.68707;3
SOUN;11.798;802.67;0.02450;61.76
LIGH;11.802;234574.675;6681.0;3
ACCE;11.808;234574.679;3.50511;5.14275;4.10845;3
MAGN;11.809;234574.682;-3.66605;-20.51737;26.62047;3
LIGH;11.815;234574.688;6681.0;3
ACCE;11.817;234574.689;3.80199;4.92248;4.66391;3
LIGH;11.826;234574.699;6681.0;3
ACCE;11.828;234574.699;4.45322;4.70221;5.97593;3
MAGN;11.829;234574.702;-20.07753;-21.03768;16.06824;3
LIGH;11.833;234574.705;6681.0;3
ACCE;11.837;234574.709;4.51068;4.73094;6.00466;3
LIGH;11.842;234574.715;5768.0;3
ACCE;11.848;234574.719;4.62560;4.52025;5.89931;3
MAGN;11.849;234574.722;-20.07753;-21.03768;16.06824;3
LIGH;11.855;234574.728;5768.0;3
ACCE;11.857;234574.729;4.49152;4.33829;5.93762;3
LIGH;11.862;234574.735;5768.0;3
ACCE;11.868;234574.739;4.30956;3.86903;6.11958;3
MAGN;11.869;234574.742;-20.07753;-21.03768;16.06824;3
LIGH;11.875;234574.748;5768.0;3
ACCE;11.877;234574.749;4.38618;3.49553;6.03339;3
LIGH;11.882;234574.755;5768.0;3
ACCE;11.888;234574.759;4.45322;3.23696;6.11958;3
MAGN;11.890;234574.762;-29.32124;-14.67722;1.65531;3
LIGH;11.895;234574.768;5768.0;3
ACCE;11.897;234574.769;4.19464;3.42850;6.21535;3
LIGH;11.902;234574.775;4808.0;3
ACCE;11.908;234574.779;2.70066;4.09887;7.54652;3
MAGN;11.909;234574.782;-29.32124;-14.67722;1.65531;3
LIGH;11.915;234574.788;4808.0;3
ACCE;11.917;234574.789;2.36547;3.47638;8.09240;3
LIGH;11.922;234574.795;4808.0;3
ACCE;11.928;234574.799;2.10690;2.21224;8.42759;3
MAGN;11.929;234574.802;-29.32124;-14.67722;1.65531;3
LIGH;11.935;234574.808;4808.0;3
ACCE;11.937;234574.809;1.70467;1.03430;8.60955;3
LIGH;11.942;234574.815;4808.0;3
ACCE;11.948;234574.819;0.70868;-0.33519;9.30866;3
MAGN;11.949;234574.822;-29.42654;-4.24332;-13.06028;3
LIGH;11.954;234574.827;4808.0;3
ACCE;11.957;234574.829;0.04788;-1.21625;10.18015;3
LIGH;11.962;234574.835;4069.0;3
ACCE;11.968;234574.839;-0.48842;-2.43251;11.82736;3
MAGN;11.969;234574.842;-29.42654;-4.24332;-13.06028;3
LIGH;11.975;234574.848;4069.0;3
ACCE;11.977;234574.849;-0.32561;-1.81002;13.02446;3
LIGH;11.982;234574.855;4069.0;3
ACCE;11.988;234574.859;-0.30646;1.49398;11.85609;3
MAGN;11.989;234574.862;-29.42654;-4.24332;-13.06028;3
LIGH;11.992;234574.865;4069.0;3
ACCE;11.997;234574.869;-0.43096;0.95768;10.74518;3
LIGH;12.002;234574.875;4069.0;3
ACCE;12.008;234574.879;-0.27773;0.02873;10.58237;3
MAGN;12.009;234574.882;-22.94223;6.16419;-24.19259;3
LIGH;12.015;234574.888;4069.0;3
ACCE;12.019;234574.889;-0.17238;-0.50757;10.80264;3
ACCE;12.030;234574.900;-0.31603;-0.22027;11.10910;3
LIGH;12.031;234574.903;4242.0;3
MAGN;12.034;234574.904;-22.94223;6.16419;-24.19259;3
ACCE;12.037;234574.909;-0.43096;-0.03831;10.97502;3
LIGH;12.039;234574.912;4242.0;3
LIGH;12.043;234574.916;4242.0;3
ACCE;12.048;234574.919;-0.29688;-0.07661;10.87925;3
MAGN;12.049;234574.922;-22.94223;6.16419;-24.19259;3
LIGH;12.055;234574.928;4242.0;3
ACCE;12.057;234574.929;-0.01915;-0.16281;10.95587;3
LIGH;12.062;234574.935;4242.0;3
GNSS;12.070;1491902856.000;39.993977;-0.073766;129.000;201.800;5.0;0.7;21;11
ACCE;12.077;234574.939;1.51314;-0.52672;10.70687;3
MAGN;12.077;234574.947;-16.78721;13.44598;-30.46274;3
ACCE;12.079;234574.949;1.94409;-0.09577;10.86968;3
GNSS;12.080;1491902856.000;39.993977;-0.073766;129.000;201.800;5.0;0.7;21;11
LIGH;12.081;234574.954;4242.0;3
LIGH;12.084;234574.957;4554.0;3
ACCE;12.088;234574.959;1.96325;0.05746;10.63983;3
MAGN;12.089;234574.962;-16.78721;13.44598;-30.46274;3
LIGH;12.095;234574.968;4554.0;3
ACCE;12.097;234574.969;1.54187;-0.33519;10.49618;3
LIGH;12.102;234574.975;4554.0;3
ACCE;12.110;234574.979;1.30245;0.19154;10.25676;3
MAGN;12.112;234574.983;-16.78721;13.44598;-30.46274;3
LIGH;12.114;234574.987;4554.0;3
ACCE;12.119;234574.989;1.30245;0.33519;9.72046;3
LIGH;12.122;234574.995;4554.0;3
ACCE;12.128;234574.999;1.44610;0.31603;9.55765;3
MAGN;12.130;234575.003;-12.55695;17.12645;-33.14223;3
LIGH;12.136;234575.009;4554.0;3
ACCE;12.137;234575.009;1.19710;0.22027;10.62068;3
LIGH;12.142;234575.015;4554.0;3
ACCE;12.148;234575.019;0.45969;0.45969;11.14740;3
MAGN;12.149;234575.022;-12.55695;17.12645;-33.14223;3
LIGH;12.152;234575.025;4589.0;3
ACCE;12.157;234575.029;0.53630;-0.14365;10.32380;3
LIGH;12.162;234575.035;4589.0;3
ACCE;12.168;234575.039;0.56503;-0.53630;9.80665;3
MAGN;12.169;234575.042;-12.55695;17.12645;-33.14223;3
LIGH;12.175;234575.048;4589.0;3
ACCE;12.177;234575.049;-0.02873;-0.73741;9.92157;3
LIGH;12.182;234575.055;4589.0;3
ACCE;12.188;234575.059;-0.19154;-0.69911;10.02692;3
MAGN;12.190;234575.062;-12.23919;18.70420;-34.00832;3
LIGH;12.195;234575.068;4589.0;3
ACCE;12.197;234575.069;0.09577;-0.80445;10.08438;3
LIGH;12.202;234575.075;4589.0;3
ACCE;12.208;234575.079;1.04387;-1.65679;11.02290;3
MAGN;12.209;234575.082;-12.23919;18.70420;-34.00832;3
LIGH;12.215;234575.088;4531.0;3
ACCE;12.217;234575.089;1.79086;-2.03986;11.36767;3
LIGH;12.222;234575.095;4531.0;3
ACCE;12.228;234575.099;2.68151;-1.96325;11.61667;3
MAGN;12.229;234575.102;-12.23919;18.70420;-34.00832;3
LIGH;12.235;234575.108;4531.0;3
ACCE;12.237;234575.109;3.38061;-1.52271;11.49217;3
SOUN;12.240;606.85;0.01852;59.33
LIGH;12.242;234575.115;4531.0;3
ACCE;12.248;234575.119;3.79242;-1.19710;11.08037;3
MAGN;12.249;234575.122;-12.86696;20.31640;-33.11362;3
LIGH;12.255;234575.128;4531.0;3
ACCE;12.257;234575.129;3.67749;-1.33118;10.89841;3
LIGH;12.262;234575.135;4531.0;3
ACCE;12.268;234575.139;5.09486;-2.55701;9.98861;3
MAGN;12.269;234575.142;-12.86696;20.31640;-33.11362;3
LIGH;12.275;234575.148;4508.0;3
ACCE;12.277;234575.149;3.52426;-1.13964;14.47056;3
LIGH;12.282;234575.155;4508.0;3
ACCE;12.288;234575.159;2.98796;-2.05901;11.03248;3
MAGN;12.289;234575.162;-12.86696;20.31640;-33.11362;3
LIGH;12.295;234575.168;4508.0;3
ACCE;12.297;234575.169;3.56257;-2.24097;10.92714;3
LIGH;12.302;234575.175;4508.0;3
ACCE;12.308;234575.179;4.78840;-2.33674;11.36767;3
MAGN;12.309;234575.182;-13.94104;21.20551;-32.26751;3
LIGH;12.312;234575.185;4508.0;3
ACCE;12.317;234575.189;5.56412;-2.52828;11.87524;3
LIGH;12.322;234575.195;4508.0;3
ACCE;12.328;234575.199;4.78840;-0.69911;9.73961;3
MAGN;12.329;234575.202;-13.94104;21.20551;-32.26751;3
LIGH;12.335;234575.208;4358.0;3
ACCE;12.337;234575.209;4.42448;0.44053;8.79151;3
LIGH;12.342;234575.215;4358.0;3
ACCE;12.348;234575.219;4.22337;0.93853;9.12670;3
MAGN;12.349;234575.222;-13.94104;21.20551;-32.26751;3
LIGH;12.355;234575.228;4358.0;3
ACCE;12.357;234575.229;4.25210;1.21625;9.26077;3
LIGH;12.362;234575.235;4358.0;3
ACCE;12.368;234575.239;3.89776;1.38864;8.73405;3
MAGN;12.369;234575.242;-16.07127;20.02599;-31.87941;3
LIGH;12.372;234575.245;4358.0;3
ACCE;12.377;234575.249;3.40934;1.84832;7.49864;3
LIGH;12.385;234575.257;4358.0;3
ACCE;12.388;234575.259;3.21781;2.25055;6.78038;3
MAGN;12.389;234575.262;-16.07127;20.02599;-31.87941;3
LIGH;12.392;234575.265;4554.0;3
ACCE;12.397;234575.269;3.12204;3.18908;7.08684;3
LIGH;12.405;234575.278;3953.0;3
ACCE;12.408;234575.279;1.95367;3.98395;10.70687;3
MAGN;12.410;234575.282;-16.07127;20.02599;-31.87941;3
LIGH;12.412;234575.285;3953.0;3
ACCE;12.417;234575.289;2.49955;1.56102;9.60554;3
LIGH;12.425;234575.298;3953.0;3
ACCE;12.428;234575.299;3.20823;-0.07661;8.89685;3
MAGN;12.429;234575.302;-16.68748;17.51916;-32.14625;3
LIGH;12.432;234575.305;3953.0;3
ACCE;12.437;234575.309;3.44765;0.18196;9.14585;3
LIGH;12.445;234575.318;3953.0;3
ACCE;12.448;234575.319;3.44765;2.05901;9.76834;3
MAGN;12.449;234575.322;-16.68748;17.51916;-32.14625;3
LIGH;12.452;234575.325;3953.0;3
ACCE;12.457;234575.329;3.33273;1.86748;9.11712;3
LIGH;12.465;234575.338;3595.0;3
ACCE;12.468;234575.339;3.08373;1.31202;8.45632;3
MAGN;12.470;234575.342;-16.68748;17.51916;-32.14625;3
LIGH;12.472;234575.345;3595.0;3
ACCE;12.477;234575.349;2.42293;1.36948;8.59997;3
LIGH;12.482;234575.355;3595.0;3
ACCE;12.488;234575.359;1.56102;1.33118;9.07881;3
MAGN;12.489;234575.362;-17.70279;14.86141;-31.85740;3
LIGH;12.492;234575.365;3595.0;3
ACCE;12.497;234575.369;1.42694;1.10133;9.11712;3
LIGH;12.504;234575.377;3595.0;3
ACCE;12.508;234575.379;1.51314;0.92895;9.36612;3
MAGN;12.509;234575.382;-17.70279;14.86141;-31.85740;3
LIGH;12.512;234575.385;3595.0;3
ACCE;12.517;234575.389;2.08774;0.83318;9.46189;3
LIGH;12.524;234575.397;3629.0;3
ACCE;12.528;234575.399;2.30801;1.10133;9.48104;3
MAGN;12.529;234575.401;-17.70279;14.86141;-31.85740;3
LIGH;12.532;234575.405;3629.0;3
ACCE;12.537;234575.409;2.44209;1.39821;9.25119;3
LIGH;12.544;234575.417;3629.0;3
ACCE;12.548;234575.419;2.66235;1.87705;9.10754;3
MAGN;12.549;234575.422;-20.95067;11.97932;-30.17474;3
LIGH;12.552;234575.425;3629.0;3
ACCE;12.557;234575.429;2.41336;2.29843;8.74362;3
LIGH;12.564;234575.437;3629.0;3
ACCE;12.568;234575.439;2.50912;2.69108;8.47547;3
MAGN;12.569;234575.441;-20.95067;11.97932;-30.17474;3
LIGH;12.572;234575.445;3629.0;3
ACCE;12.577;234575.449;2.99754;3.49553;8.18817;3
LIGH;12.584;234575.457;3733.0;3
ACCE;12.588;234575.459;2.93050;3.93607;8.31267;3
MAGN;12.589;234575.462;-20.95067;11.97932;-30.17474;3
LIGH;12.592;234575.465;3733.0;3
ACCE;12.597;234575.469;3.24654;3.72538;8.24563;3
LIGH;12.604;234575.477;3733.0;3
ACCE;12.608;234575.479;3.84988;3.15077;7.99663;3
MAGN;12.609;234575.481;-25.41018;6.76668;-26.45225;3
LIGH;12.612;234575.485;3733.0;3
ACCE;12.617;234575.489;4.73094;2.46124;7.84340;3
LIGH;12.624;234575.497;3733.0;3
ACCE;12.628;234575.499;5.60243;2.54743;8.41801;3
MAGN;12.629;234575.502;-25.41018;6.76668;-26.45225;3
LIGH;12.632;234575.505;3733.0;3
ACCE;12.637;234575.509;5.43963;2.65278;6.14831;3
LIGH;12.642;234575.515;3895.0;3
ACCE;12.648;234575.519;5.52582;3.47638;5.61201;3
MAGN;12.648;234575.521;-25.41018;6.76668;-26.45225;3
LIGH;12.652;234575.525;3895.0;3
ACCE;12.657;234575.529;5.77481;4.28083;6.14831;3
LIGH;12.664;234575.537;3895.0;3
ACCE;12.669;234575.539;6.38773;4.86502;4.89375;3
MAGN;12.670;234575.542;-30.27406;-0.73834;-20.99337;3
LIGH;12.673;234575.546;3895.0;3
ACCE;12.677;234575.549;6.50265;5.42047;3.81157;3
LIGH;12.685;234575.558;3895.0;3
ACCE;12.689;234575.559;6.54096;6.18662;3.20823;3
MAGN;12.690;234575.562;-30.27406;-0.73834;-20.99337;3
LIGH;12.693;234575.566;3895.0;3
ACCE;12.697;234575.569;6.42604;7.01022;2.61447;3
LIGH;12.705;234575.578;3468.0;3
ACCE;12.708;234575.579;5.65989;8.13071;1.42694;3
MAGN;12.709;234575.582;-30.27406;-0.73834;-20.99337;3
LIGH;12.712;234575.585;4126.0;3
ACCE;12.717;234575.589;4.87459;8.51378;0.60334;3
LIGH;12.725;234575.598;4126.0;3
ACCE;12.728;234575.599;4.07972;8.82024;0.50757;3
MAGN;12.729;234575.602;-33.07562;-9.43234;-14.03184;3
LIGH;12.732;234575.605;4126.0;3
ACCE;12.737;234575.609;3.74453;8.82982;0.88107;3
LIGH;12.745;234575.618;4126.0;3
ACCE;12.748;234575.619;3.24654;8.37971;0.58419;3
MAGN;12.749;234575.622;-33.07562;-9.43234;-14.03184;3
LIGH;12.752;234575.625;4126.0;3
ACCE;12.757;234575.629;3.29442;7.83383;0.10534;3
LIGH;12.765;234575.638;4184.0;3
ACCE;12.768;234575.639;3.34231;7.46991;0.30646;3
MAGN;12.769;234575.642;-33.07562;-9.43234;-14.03184;3
LIGH;12.772;234575.645;4080.0;3
ACCE;12.777;234575.649;3.25611;7.24964;0.24900;3
LIGH;12.785;234575.658;4080.0;3
ACCE;12.788;234575.659;1.88663;7.22091;-0.82361;3
MAGN;12.789;234575.662;-33.02345;-16.88034;-6.78764;3
SOUN;12.791;681.69;0.02080;60.34
LIGH;12.793;234575.665;4080.0;3
ACCE;12.797;234575.669;0.96726;7.40287;-1.84832;3
LIGH;12.802;234575.675;4080.0;3
ACCE;12.808;234575.679;0.88107;7.73806;-2.56658;3
MAGN;12.809;234575.682;-33.02345;-16.88034;-6.78764;3
LIGH;12.812;234575.685;4080.0;3
ACCE;12.817;234575.689;0.90022;8.14986;-3.15077;3
LIGH;12.825;234575.698;4161.0;3
ACCE;12.828;234575.699;0.36392;8.91601;-5.20021;3
MAGN;12.829;234575.702;-33.02345;-16.88034;-6.78764;3
LIGH;12.832;234575.705;3941.0;3
ACCE;12.837;234575.709;0.26815;10.30464;-6.11958;3
LIGH;12.845;234575.718;3941.0;3
ACCE;12.848;234575.719;0.57461;12.70842;-6.67503;3
MAGN;12.849;234575.722;-31.32802;-23.00562;1.17797;3
LIGH;12.852;234575.725;3941.0;3
ACCE;12.857;234575.729;-0.58419;13.25430;-7.22091;3
LIGH;12.865;234575.738;3941.0;3
ACCE;12.868;234575.739;-0.76614;13.73314;-8.05409;3
MAGN;12.869;234575.742;-31.32802;-23.00562;1.17797;3
LIGH;12.872;234575.745;3941.0;3
ACCE;12.877;234575.749;-0.41180;13.19684;-8.37971;3
LIGH;12.885;234575.758;3941.0;3
ACCE;12.892;234575.762;0.54588;12.16254;-7.17303;3
MAGN;12.893;234575.766;-31.32802;-23.00562;1.17797;3
LIGH;12.895;234575.768;3849.0;3
ACCE;12.897;234575.769;0.80445;11.71243;-6.03339;3
LIGH;12.906;234575.778;3849.0;3
ACCE;12.909;234575.779;1.12049;11.07079;-4.70221;3
MAGN;12.910;234575.782;-30.84294;-25.31694;2.54579;3
LIGH;12.914;234575.787;3849.0;3
ACCE;12.918;234575.789;1.43652;10.14184;-3.59130;3
LIGH;12.923;234575.795;3849.0;3
ACCE;12.929;234575.799;1.40779;8.59997;-1.65679;3
MAGN;12.934;234575.802;-30.84294;-25.31694;2.54579;3
LIGH;12.935;234575.806;3849.0;3
ACCE;12.938;234575.809;1.19710;8.39886;-1.13006;3
LIGH;12.944;234575.817;3849.0;3
ACCE;12.948;234575.819;0.98641;8.37971;-0.54588;3
MAGN;12.949;234575.822;-30.84294;-25.31694;2.54579;3
LIGH;12.952;234575.825;3733.0;3
ACCE;12.957;234575.829;1.00556;8.38928;-0.13408;3
LIGH;12.962;234575.835;3733.0;3
ACCE;12.968;234575.839;1.12049;7.81467;-0.14365;3
MAGN;12.969;234575.842;-32.41552;-22.66172;-3.36676;3
LIGH;12.972;234575.845;3733.0;3
ACCE;12.977;234575.849;1.58017;7.20176;0.16281;3
LIGH;12.984;234575.857;3733.0;3
ACCE;12.988;234575.859;2.03986;6.29196;1.13006;3
MAGN;12.988;234575.861;-32.41552;-22.66172;-3.36676;3
LIGH;12.992;234575.865;3733.0;3
ACCE;12.997;234575.869;2.62405;4.96079;1.81002;3
LIGH;13.002;234575.875;3733.0;3
ACCE;13.008;234575.879;3.01669;3.02627;4.10845;3
MAGN;13.009;234575.882;-32.41552;-22.66172;-3.36676;3
LIGH;13.015;234575.887;3676.0;3
ACCE;13.019;234575.889;3.05500;2.73897;5.04698;3
ACCE;13.029;234575.899;3.16992;2.68151;5.73651;3
LIGH;13.030;234575.903;3676.0;3
MAGN;13.031;234575.903;-32.34188;-12.96368;-12.59172;3
LIGH;13.037;234575.909;3676.0;3
ACCE;13.038;234575.909;3.35188;2.70066;6.06212;3
LIGH;13.042;234575.915;3676.0;3
ACCE;13.048;234575.919;3.70622;3.10289;9.68215;3
MAGN;13.049;234575.922;-32.34188;-12.96368;-12.59172;3
LIGH;13.055;234575.928;3676.0;3
ACCE;13.057;234575.929;4.07972;2.00155;10.32380;3
LIGH;13.062;234575.935;3676.0;3
ACCE;13.071;234575.939;4.43406;0.89064;10.29507;3
GNSS;13.076;1491902857.000;39.993992;-0.073773;130.000;315.800;5.0;0.5;21;10
MAGN;13.079;234575.948;-32.34188;-12.96368;-12.59172;3
ACCE;13.080;234575.950;4.66391;0.36392;10.18015;3
LIGH;13.081;234575.953;3514.0;3
GNSS;13.082;1491902857.000;39.993992;-0.073773;130.000;315.800;5.0;0.5;21;10
LIGH;13.084;234575.957;3514.0;3
ACCE;13.088;234575.959;4.53941;-0.01915;10.21845;3
MAGN;13.089;234575.962;-27.56389;-1.06927;-22.45369;3
LIGH;13.095;234575.967;3514.0;3
ACCE;13.097;234575.969;4.12760;-0.49799;10.29507;3
LIGH;13.102;234575.975;3514.0;3
ACCE;13.108;234575.979;3.56257;-0.93853;10.32380;3
MAGN;13.109;234575.982;-27.56389;-1.06927;-22.45369;3
LIGH;13.115;234575.988;3514.0;3
ACCE;13.117;234575.989;2.99754;-1.01514;10.22803;3
LIGH;13.122;234575.995;3514.0;3
ACCE;13.128;234575.999;1.62806;-0.12450;12.34450;3
MAGN;13.129;234576.002;-27.56389;-1.06927;-22.45369;3
LIGH;13.132;234576.005;3514.0;3
ACCE;13.137;234576.009;1.58975;-1.04387;12.58392;3
LIGH;13.142;234576.015;3745.0;3
ACCE;13.148;234576.019;1.36948;-1.64721;12.43070;3
MAGN;13.149;234576.022;-20.33498;9.75553;-29.79288;3
LIGH;13.154;234576.027;3745.0;3
ACCE;13.157;234576.029;1.03430;-1.70467;12.20085;3
LIGH;13.162;234576.035;3745.0;3
ACCE;13.168;234576.039;0.49799;-1.74298;12.18170;3
MAGN;13.169;234576.042;-20.33498;9.75553;-29.79288;3
LIGH;13.174;234576.047;3745.0;3
ACCE;13.177;234576.049;0.22027;-2.06859;12.92869;3
LIGH;13.182;234576.055;3745.0;3
ACCE;13.188;234576.059;0.09577;-2.72939;14.51844;3
MAGN;13.190;234576.062;-20.33498;9.75553;-29.79288;3
LIGH;13.195;234576.068;3352.0;3
ACCE;13.197;234576.069;0.18196;-3.34231;15.76342;3
LIGH;13.202;234576.075;4496.0;3
ACCE;13.208;234576.079;0.63207;-3.01669;15.78258;3
MAGN;13.209;234576.082;-12.20388;17.31486;-33.69543;3
LIGH;13.215;234576.088;4496.0;3
ACCE;13.217;234576.089;0.89064;-2.71981;15.11220;3
LIGH;13.222;234576.095;4496.0;3
ACCE;13.228;234576.099;1.06303;-2.62405;14.51844;3
MAGN;13.229;234576.102;-12.20388;17.31486;-33.69543;3
SOUN;13.232;513.38;0.01567;57.88
LIGH;13.235;234576.108;4496.0;3
ACCE;13.237;234576.109;1.21625;-2.27928;13.98214;3
LIGH;13.242;234576.115;4496.0;3
ACCE;13.248;234576.119;1.76213;-1.74298;12.92869;3
MAGN;13.249;234576.122;-12.20388;17.31486;-33.69543;3
LIGH;13.255;234576.128;4496.0;3
ACCE;13.257;234576.129;2.14520;-1.58017;12.47858;3
LIGH;13.262;234576.135;4323.0;3
ACCE;13.268;234576.139;2.52828;-1.27372;12.38281;3
MAGN;13.269;234576.142;-11.69553;19.35248;-35.30583;3
LIGH;13.275;234576.148;4323.0;3
ACCE;13.277;234576.149;3.22738;-0.60334;12.10508;3
LIGH;13.282;234576.155;4323.0;3
ACCE;13.288;234576.159;3.51469;-0.64165;11.91355;3
MAGN;13.289;234576.162;-11.69553;19.35248;-35.30583;3
LIGH;13.292;234576.165;4323.0;3
ACCE;13.297;234576.169;3.67749;-0.77572;11.52090;3
LIGH;13.302;234576.175;4323.0;3
ACCE;13.308;234576.179;3.72538;-0.96726;11.29106;3
MAGN;13.309;234576.182;-11.69553;19.35248;-35.30583;3
LIGH;13.315;234576.188;4323.0;3
ACCE;13.317;234576.189;3.50511;-0.86191;10.74518;3
LIGH;13.322;234576.195;3525.0;3
ACCE;13.328;234576.199;3.22738;-0.74699;9.79707;3
MAGN;13.329;234576.202;-18.42501;14.25830;-32.02386;3
LIGH;13.335;234576.208;3525.0;3
ACCE;13.337;234576.209;2.88262;-0.60334;8.35098;3
LIGH;13.342;234576.215;3525.0;3
ACCE;13.348;234576.219;2.56658;0.10534;5.48751;3
MAGN;13.349;234576.222;-18.42501;14.25830;-32.02386;3
LIGH;13.355;234576.228;3525.0;3
ACCE;13.357;234576.229;1.98240;1.43652;4.46279;3
LIGH;13.362;234576.235;3525.0;3
ACCE;13.368;234576.239;1.35033;2.94966;3.22738;3
MAGN;13.369;234576.242;-18.42501;14.25830;-32.02386;3
LIGH;13.374;234576.248;3525.0;3
ACCE;13.377;234576.249;1.40779;3.85945;1.96325;3
LIGH;13.382;234576.255;4046.0;3
ACCE;13.388;234576.259;1.58975;4.99909;1.73340;3
MAGN;13.389;234576.262;-28.45537;2.30278;-19.84585;3
LIGH;13.395;234576.268;4046.0;3
ACCE;13.397;234576.269;1.59933;5.32470;1.59933;3
LIGH;13.402;234576.275;4046.0;3
ACCE;13.408;234576.279;1.44610;5.66947;1.35991;3
MAGN;13.409;234576.282;-28.45537;2.30278;-19.84585;3
LIGH;13.415;234576.288;4046.0;3
ACCE;13.417;234576.289;0.96726;6.02381;0.91937;3
LIGH;13.422;234576.295;4046.0;3
ACCE;13.428;234576.299;-0.27773;6.41646;-0.07661;3
MAGN;13.429;234576.302;-28.45537;2.30278;-19.84585;3
LIGH;13.435;234576.308;4046.0;3
ACCE;13.437;234576.309;-0.66080;6.61757;-0.46926;3
LIGH;13.442;234576.315;3433.0;3
ACCE;13.448;234576.319;-0.96726;6.78038;-0.90022;3
MAGN;13.450;234576.322;-30.28722;-11.42300;-4.01760;3
LIGH;13.452;234576.325;5167.0;3
ACCE;13.457;234576.329;-1.40779;7.12514;-1.62806;3
LIGH;13.462;234576.335;5167.0;3
ACCE;13.468;234576.339;-2.34632;7.80510;-2.94966;3
MAGN;13.469;234576.342;-30.28722;-11.42300;-4.01760;3
LIGH;13.475;234576.348;5167.0;3
ACCE;13.477;234576.349;-2.72939;8.27436;-3.45723;3
LIGH;13.482;234576.355;5167.0;3
ACCE;13.488;234576.359;-3.09331;8.96389;-3.81157;3
MAGN;13.490;234576.362;-30.28722;-11.42300;-4.01760;3
LIGH;13.495;234576.368;5167.0;3
ACCE;13.497;234576.369;-3.29442;9.61511;-4.22337;3
LIGH;13.502;234576.375;5167.0;3
ACCE;13.508;234576.379;-3.83072;9.88326;-5.80354;3
MAGN;13.509;234576.382;-24.24790;-20.33402;11.12911;3
LIGH;13.515;234576.388;6288.0;3
ACCE;13.517;234576.389;-3.64876;9.87369;-6.29196;3
LIGH;13.522;234576.395;6288.0;3
ACCE;13.528;234576.399;-3.20823;10.15141;-5.98550;3
MAGN;13.529;234576.402;-24.24790;-20.33402;11.12911;3
LIGH;13.535;234576.408;6288.0;3
ACCE;13.537;234576.409;-2.85389;10.16099;-6.04296;3
LIGH;13.542;234576.415;6288.0;3
ACCE;13.548;234576.419;-2.26970;9.69173;-6.51223;3
MAGN;13.549;234576.422;-24.24790;-20.33402;11.12911;3
LIGH;13.555;234576.428;6288.0;3
ACCE;13.557;234576.429;-1.63763;9.44273;-6.62715;3
LIGH;13.562;234576.435;6288.0;3
ACCE;13.568;234576.439;-0.94810;9.51935;-6.51223;3
MAGN;13.569;234576.442;-16.97376;-23.33457;21.35087;3
LIGH;13.575;234576.448;6762.0;3
ACCE;13.577;234576.449;-0.47884;10.03649;-6.75165;3
LIGH;13.582;234576.455;6762.0;3
ACCE;13.588;234576.459;0.18196;11.33894;-8.14986;3
MAGN;13.589;234576.462;-16.97376;-23.33457;21.35087;3
LIGH;13.595;234576.468;6762.0;3
ACCE;13.597;234576.469;0.17238;11.98059;-9.11712;3
LIGH;13.602;234576.475;6762.0;3
ACCE;13.608;234576.479;0.00958;12.65096;-9.46189;3
MAGN;13.609;234576.482;-16.97376;-23.33457;21.35087;3
LIGH;13.612;234576.485;6762.0;3
ACCE;13.617;234576.489;0.01915;12.91911;-9.55765;3
LIGH;13.622;234576.495;6762.0;3
ACCE;13.628;234576.499;-0.03831;12.17212;-9.24162;3
MAGN;13.629;234576.502;-15.58843;-23.89402;25.12020;3
LIGH;13.635;234576.508;6762.0;3
ACCE;13.637;234576.509;-0.41180;11.82736;-8.40844;3
LIGH;13.642;234576.515;6762.0;3
ACCE;13.648;234576.519;-0.72784;11.31021;-7.39329;3
MAGN;13.649;234576.522;-15.58843;-23.89402;25.12020;3
LIGH;13.652;234576.525;6762.0;3
ACCE;13.657;234576.529;-0.83318;9.24162;-5.32470;3
LIGH;13.665;234576.538;6762.0;3
ACCE;13.668;234576.539;-0.52672;8.15944;-4.17549;3
MAGN;13.669;234576.542;-15.58843;-23.89402;25.12020;3
LIGH;13.672;234576.545;6762.0;3
ACCE;13.677;234576.549;-0.11492;7.11557;-3.37104;3
LIGH;13.685;234576.558;6762.0;3
ACCE;13.688;234576.559;0.42138;6.28239;-2.22182;3
MAGN;13.690;234576.562;-22.39516;-24.75765;20.32405;3
LIGH;13.692;234576.565;6126.0;3
ACCE;13.697;234576.569;1.29287;5.40132;0.57461;3
LIGH;13.705;234576.578;6126.0;3
ACCE;13.708;234576.579;1.71425;5.12359;2.60489;3
MAGN;13.710;234576.582;-22.39516;-24.75765;20.32405;3
LIGH;13.712;234576.585;6126.0;3
ACCE;13.717;234576.589;2.11647;4.30956;3.96480;3
LIGH;13.725;234576.598;6126.0;3
ACCE;13.728;234576.599;2.49955;2.55701;5.43005;3
MAGN;13.729;234576.602;-22.39516;-24.75765;20.32405;3
LIGH;13.732;234576.605;6126.0;3
ACCE;13.737;234576.609;2.58574;2.26970;5.80354;3
LIGH;13.745;234576.618;6126.0;3
ACCE;13.748;234576.619;2.57616;2.15478;6.19619;3
MAGN;13.749;234576.622;-31.48602;-19.23107;6.05681;3
LIGH;13.752;234576.625;7964.0;3
ACCE;13.757;234576.629;2.41336;1.89621;6.23450;3
LIGH;13.765;234576.638;4855.0;3
ACCE;13.768;234576.639;2.04944;1.01514;6.92403;3
MAGN;13.769;234576.642;-31.48602;-19.23107;6.05681;3
LIGH;13.772;234576.645;4855.0;3
ACCE;13.777;234576.649;1.76213;0.71826;7.67102;3
LIGH;13.782;234576.655;4855.0;3
SOUN;13.783;985.97;0.03009;63.55
ACCE;13.788;234576.659;1.39821;0.70868;8.48505;3
MAGN;13.789;234576.662;-31.48602;-19.23107;6.05681;3
LIGH;13.792;234576.665;4855.0;3
ACCE;13.797;234576.669;0.87149;0.70868;8.98304;3
LIGH;13.805;234576.678;4855.0;3
ACCE;13.808;234576.679;-0.61292;0.22027;11.20486;3
MAGN;13.809;234576.682;-32.94000;-8.64603;-10.66384;3
LIGH;13.812;234576.685;4855.0;3
ACCE;13.817;234576.689;-1.24498;-1.05345;14.12579;3
LIGH;13.825;234576.697;3918.0;3
ACCE;13.828;234576.699;-1.25456;-0.85234;16.17523;3
MAGN;13.829;234576.702;-32.94000;-8.64603;-10.66384;3
LIGH;13.832;234576.705;3918.0;3
ACCE;13.837;234576.709;-0.68953;1.22583;15.58146;3
LIGH;13.845;234576.718;3918.0;3
ACCE;13.848;234576.719;-1.08218;3.26569;12.63181;3
MAGN;13.849;234576.722;-32.94000;-8.64603;-10.66384;3
LIGH;13.852;234576.725;3918.0;3
ACCE;13.857;234576.729;-0.65122;1.22583;12.70842;3
LIGH;13.865;234576.738;3918.0;3
ACCE;13.868;234576.739;-0.08619;-0.34477;13.59907;3
MAGN;13.869;234576.742;-26.65312;1.24687;-23.97085;3
LIGH;13.872;234576.745;3918.0;3
ACCE;13.877;234576.749;-0.15323;-0.42138;13.81933;3
LIGH;13.885;234576.758;3780.0;3
ACCE;13.888;234576.759;-0.76614;0.63207;13.04361;3
MAGN;13.889;234576.762;-26.65312;1.24687;-23.97085;3
LIGH;13.892;234576.765;3780.0;3
ACCE;13.897;234576.769;-0.86191;0.56503;13.03403;3
LIGH;13.905;234576.778;3780.0;3
ACCE;13.908;234576.779;-0.88107;0.45969;13.19684;3
MAGN;13.909;234576.782;-26.65312;1.24687;-23.97085;3
LIGH;13.912;234576.785;3780.0;3
ACCE;13.917;234576.789;-0.80445;0.53630;13.01488;3
LIGH;13.925;234576.798;3780.0;3
ACCE;13.928;234576.799;-0.67995;0.86191;12.44985;3
MAGN;13.929;234576.802;-22.76467;6.86380;-30.61740;3
LIGH;13.932;234576.805;3780.0;3
ACCE;13.937;234576.809;-0.64165;0.88107;12.35408;3
LIGH;13.942;234576.815;3988.0;3
ACCE;13.948;234576.819;-0.61292;0.72784;12.65096;3
MAGN;13.949;234576.822;-22.76467;6.86380;-30.61740;3
LIGH;13.952;234576.825;3988.0;3
ACCE;13.957;234576.829;-0.54588;0.47884;13.09149;3
LIGH;13.965;234576.838;3988.0;3
ACCE;13.968;234576.839;-0.15323;0.18196;14.11621;3
MAGN;13.969;234576.842;-22.76467;6.86380;-30.61740;3
LIGH;13.972;234576.845;3988.0;3
ACCE;13.977;234576.849;0.01915;0.11492;14.21198;3
LIGH;13.985;234576.858;3988.0;3
ACCE;13.988;234576.859;0.20111;0.18196;14.39394;3
MAGN;13.989;234576.862;-22.47055;8.48253;-32.67677;3
LIGH;13.992;234576.865;3988.0;3
ACCE;13.997;234576.869;0.39265;0.45969;14.50886;3
LIGH;14.005;234576.878;3907.0;3
ACCE;14.008;234576.879;0.60334;0.44053;13.78102;3
MAGN;14.009;234576.882;-22.47055;8.48253;-32.67677;3
LIGH;14.012;234576.885;3907.0;3
ACCE;14.020;234576.889;0.87149;0.35434;13.64695;3
LIGH;14.025;234576.895;3907.0;3
ACCE;14.028;234576.899;0.87149;0.30646;13.42668;3
MAGN;14.029;234576.902;-22.47055;8.48253;-32.67677;3
LIGH;14.033;234576.906;3907.0;3
ACCE;14.037;234576.909;1.00556;-0.22027;12.07635;3
LIGH;14.045;234576.918;3907.0;3
ACCE;14.048;234576.919;1.15879;0.09577;11.94228;3
MAGN;14.049;234576.922;-26.49316;4.49242;-28.53267;3
LIGH;14.052;234576.925;3907.0;3
ACCE;14.057;234576.929;1.35991;0.33519;11.22402;3
LIGH;14.066;234576.938;4046.0;3
ACCE;14.072;234576.940;1.54187;1.31202;8.03494;3
MAGN;14.076;234576.945;-26.49316;4.49242;-28.53267;3
GNSS;14.077;1491902858.000;39.993995;-0.073770;130.000;90.100;5.0;0.2;21;9
ACCE;14.080;234576.949;1.56102;2.00155;6.09085;3
LIGH;14.080;234576.951;4046.0;3
GNSS;14.081;1491902858.000;39.993995;-0.073770;130.000;90.100;5.0;0.2;21;9
LIGH;14.083;234576.956;4046.0;3
ACCE;14.088;234576.959;1.62806;2.77727;4.67348;3
MAGN;14.089;234576.962;-26.49316;4.49242;-28.53267;3
LIGH;14.092;234576.965;4046.0;3
ACCE;14.097;234576.969;1.62806;3.79242;3.86903;3
LIGH;14.102;234576.975;4046.0;3
ACCE;14.108;234576.979;1.58975;5.86101;3.95522;3
MAGN;14.109;234576.982;-32.62626;-6.23915;-15.60946;3
LIGH;14.112;234576.985;4046.0;3
ACCE;14.117;234576.989;1.35991;6.26323;3.90734;3
LIGH;14.125;234576.998;3641.0;3
ACCE;14.128;234576.999;1.11091;5.98550;3.26569;3
MAGN;14.129;234577.002;-32.62626;-6.23915;-15.60946;3
LIGH;14.132;234577.005;4982.0;3
ACCE;14.137;234577.009;0.67038;5.66947;2.23140;3
LIGH;14.145;234577.018;4982.0;3
ACCE;14.148;234577.019;-0.62249;5.76524;1.25456;3
MAGN;14.149;234577.022;-32.62626;-6.23915;-15.60946;3
LIGH;14.152;234577.025;4982.0;3
ACCE;14.157;234577.029;-1.35991;6.12916;0.82361;3
LIGH;14.165;234577.038;4982.0;3
ACCE;14.168;234577.039;-2.06859;6.33985;0.30646;3
MAGN;14.169;234577.042;-30.03230;-18.26289;0.45294;3
LIGH;14.172;234577.045;4982.0;3
ACCE;14.177;234577.049;-2.69108;6.49307;-0.37350;3
LIGH;14.185;234577.058;4554.0;3
ACCE;14.188;234577.059;-3.47638;6.61757;-1.67594;3
MAGN;14.189;234577.062;-30.03230;-18.26289;0.45294;3
LIGH;14.192;234577.065;6381.0;3
ACCE;14.197;234577.069;-3.66792;6.72292;-2.49955;3
LIGH;14.205;234577.078;6381.0;3
ACCE;14.208;234577.079;-3.93607;7.01022;-2.90177;3
MAGN;14.209;234577.082;-30.03230;-18.26289;0.45294;3
LIGH;14.212;234577.085;6381.0;3
ACCE;14.217;234577.089;-4.26168;7.24007;-3.48596;3
SOUN;14.224;896.65;0.02736;62.72
LIGH;14.227;234577.098;6381.0;3
ACCE;14.228;234577.099;-5.16190;7.50822;-4.57771;3
MAGN;14.229;234577.102;-15.31328;-24.66660;15.10452;3
LIGH;14.232;234577.105;6381.0;3
ACCE;14.237;234577.109;-5.35344;7.69018;-4.75967;3
LIGH;14.245;234577.118;6381.0;3
ACCE;14.248;234577.119;-5.24809;7.66145;-4.52983;3
MAGN;14.249;234577.122;-15.31328;-24.66660;15.10452;3
LIGH;14.252;234577.125;7074.0;3
ACCE;14.257;234577.129;-5.16190;7.43160;-4.48195;3
LIGH;14.262;234577.135;7074.0;3
ACCE;14.268;234577.139;-5.53539;6.78038;-4.56814;3
MAGN;14.269;234577.142;-15.31328;-24.66660;15.10452;3
LIGH;14.272;234577.145;7074.0;3
ACCE;14.277;234577.149;-6.01423;6.78996;-4.99909;3
LIGH;14.282;234577.155;7074.0;3
ACCE;14.288;234577.159;-6.64630;7.18261;-5.36301;3
MAGN;14.289;234577.162;3.58262;-21.64293;21.65048;3
LIGH;14.295;234577.168;7074.0;3
ACCE;14.297;234577.169;-7.31668;7.50822;-5.96635;3
LIGH;14.302;234577.175;7074.0;3
ACCE;14.308;234577.179;-8.41801;8.21690;-6.96234;3
MAGN;14.309;234577.182;3.58262;-21.64293;21.65048;3
LIGH;14.315;234577.188;6855.0;3
ACCE;14.317;234577.189;-8.71489;8.51378;-7.56568;3
LIGH;14.322;234577.195;6855.0;3
ACCE;14.328;234577.199;-8.90643;8.79151;-7.82425;3
MAGN;14.329;234577.202;3.58262;-21.64293;21.65048;3
LIGH;14.335;234577.208;6855.0;3
ACCE;14.337;234577.209;-8.95431;8.93516;-8.16902;3
LIGH;14.342;234577.215;6855.0;3
ACCE;14.348;234577.219;-8.43717;8.38928;-8.55209;3
MAGN;14.349;234577.222;16.23863;-15.66843;24.11793;3
LIGH;14.355;234577.228;6855.0;3
ACCE;14.357;234577.229;-7.78594;7.94875;-8.68616;3
LIGH;14.362;234577.235;6855.0;3
ACCE;14.368;234577.239;-7.20176;7.66145;-8.43717;3
MAGN;14.369;234577.242;16.23863;-15.66843;24.11793;3
LIGH;14.375;234577.248;6924.0;3
ACCE;14.377;234577.249;-6.68461;7.47949;-8.13071;3
LIGH;14.382;234577.255;6924.0;3
ACCE;14.388;234577.259;-5.93762;7.15387;-7.38372;3
MAGN;14.389;234577.262;16.23863;-15.66843;24.11793;3
LIGH;14.395;234577.268;6924.0;3
ACCE;14.397;234577.269;-5.75566;7.20176;-6.93361;3
LIGH;14.402;234577.275;6924.0;3
ACCE;14.408;234577.279;-5.68862;7.50822;-6.02381;3
MAGN;14.409;234577.282;17.66457;-15.58962;26.56272;3
LIGH;14.415;234577.288;6924.0;3
ACCE;14.417;234577.289;-5.53539;7.81467;-5.15232;3
LIGH;14.422;234577.295;6924.0;3
ACCE;14.428;234577.299;-5.55455;7.81467;-4.98952;3
MAGN;14.429;234577.302;17.66457;-15.58962;26.56272;3
LIGH;14.432;234577.305;6912.0;3
ACCE;14.437;234577.309;-5.42047;7.87214;-5.00867;3
LIGH;14.442;234577.315;7236.0;3
ACCE;14.448;234577.319;-5.10444;7.91044;-4.76925;3
MAGN;14.449;234577.322;17.66457;-15.58962;26.56272;3
LIGH;14.455;234577.328;7236.0;3
ACCE;14.457;234577.329;-4.32872;8.09240;-4.22337;3
LIGH;14.462;234577.335;7236.0;3
ACCE;14.468;234577.339;-3.86903;8.14986;-3.69665;3
MAGN;14.469;234577.342;9.87565;-20.96430;27.44820;3
LIGH;14.475;234577.348;7236.0;3
ACCE;14.477;234577.349;-3.21781;7.93917;-3.33273;3
LIGH;14.482;234577.355;7236.0;3
ACCE;14.488;234577.359;-1.50356;7.69018;-2.44209;3
MAGN;14.489;234577.362;9.87565;-20.96430;27.44820;3
LIGH;14.495;234577.368;7282.0;3
ACCE;14.497;234577.369;-0.67995;7.84340;-2.06859;3
LIGH;14.502;234577.375;7132.0;3
ACCE;14.508;234577.379;0.07661;8.02536;-1.84832;3
MAGN;14.509;234577.382;9.87565;-20.96430;27.44820;3
LIGH;14.515;234577.388;7132.0;3
ACCE;14.517;234577.389;0.51715;8.23605;-2.04944;3
LIGH;14.522;234577.395;7132.0;3
ACCE;14.528;234577.399;0.80445;8.88728;-2.56658;3
MAGN;14.529;234577.402;-5.61578;-24.72341;23.55990;3
LIGH;14.535;234577.408;7132.0;3
ACCE;14.537;234577.409;0.76614;9.08839;-2.68151;3
LIGH;14.542;234577.415;7132.0;3
ACCE;14.548;234577.419;0.84276;8.91601;-2.47082;3
MAGN;14.549;234577.422;-5.61578;-24.72341;23.55990;3
LIGH;14.555;234577.428;7363.0;3
ACCE;14.557;234577.429;1.01514;8.21690;-2.03028;3
LIGH;14.562;234577.435;6196.0;3
ACCE;14.568;234577.439;1.24498;6.83784;-0.23942;3
MAGN;14.569;234577.442;-5.61578;-24.72341;23.55990;3
LIGH;14.575;234577.448;6196.0;3
ACCE;14.577;234577.449;1.44610;6.46434;1.29287;3
LIGH;14.582;234577.455;6196.0;3
ACCE;14.588;234577.459;1.84832;6.10043;3.31358;3
MAGN;14.589;234577.462;-20.95952;-22.61290;13.76409;3
LIGH;14.592;234577.465;6196.0;3
ACCE;14.597;234577.469;2.46124;5.49709;4.87459;3
LIGH;14.602;234577.475;6196.0;3
ACCE;14.608;234577.479;3.64876;4.18506;6.92403;3
MAGN;14.609;234577.482;-20.95952;-22.61290;13.76409;3
LIGH;14.615;234577.488;6196.0;3
ACCE;14.617;234577.489;3.85945;4.00311;7.34541;3
LIGH;14.622;234577.495;4485.0;3
ACCE;14.628;234577.499;4.07972;4.04141;7.84340;3
MAGN;14.629;234577.502;-20.95952;-22.61290;13.76409;3
LIGH;14.635;234577.508;4485.0;3
ACCE;14.637;234577.509;4.12760;4.13718;7.80510;3
LIGH;14.642;234577.515;4485.0;3
ACCE;14.648;234577.519;4.03184;4.29999;7.25922;3
MAGN;14.649;234577.522;-29.16645;-13.94187;-1.30634;3
LIGH;14.655;234577.528;4485.0;3
ACCE;14.657;234577.529;3.79242;4.26168;6.78996;3
LIGH;14.662;234577.535;4485.0;3
ACCE;14.668;234577.539;3.56257;4.07014;6.50265;3
MAGN;14.669;234577.542;-29.16645;-13.94187;-1.30634;3
LIGH;14.675;234577.548;4485.0;3
ACCE;14.677;234577.549;3.18908;3.80199;6.44519;3
LIGH;14.682;234577.555;3618.0;3
ACCE;14.688;234577.559;2.94008;2.92093;9.48104;3
MAGN;14.689;234577.562;-29.16645;-13.94187;-1.30634;3
LIGH;14.695;234577.567;3618.0;3
ACCE;14.697;234577.569;3.27527;2.99754;11.07079;3
LIGH;14.702;234577.575;3618.0;3
ACCE;14.708;234577.579;3.53384;3.13162;11.59751;3
MAGN;14.709;234577.582;-28.78311;-4.44409;-16.14093;3
LIGH;14.715;234577.588;3618.0;3
ACCE;14.717;234577.589;3.42850;3.15077;10.99417;3
LIGH;14.722;234577.595;3618.0;3
ACCE;14.728;234577.599;2.80600;2.64320;10.80264;3
MAGN;14.729;234577.602;-28.78311;-4.44409;-16.14093;3
LIGH;14.735;234577.608;3618.0;3
ACCE;14.737;234577.609;2.71024;2.24097;10.95587;3
LIGH;14.742;234577.615;3340.0;3
ACCE;14.748;234577.619;2.53785;2.00155;11.08037;3
MAGN;14.749;234577.622;-28.78311;-4.44409;-16.14093;3
LIGH;14.752;234577.625;3340.0;3
ACCE;14.757;234577.629;2.34632;1.93451;10.98460;3
LIGH;14.762;234577.635;3340.0;3
ACCE;14.768;234577.639;2.09732;2.24097;10.59195;3
MAGN;14.769;234577.642;-25.35255;2.62490;-25.94805;3
LIGH;14.775;234577.648;3340.0;3
SOUN;14.776;526.76;0.01608;58.10
ACCE;14.779;234577.649;1.90578;2.32716;10.34295;3
LIGH;14.782;234577.655;3340.0;3
ACCE;14.788;234577.659;1.75256;2.28886;10.26634;3
MAGN;14.789;234577.662;-25.35255;2.62490;-25.94805;3
LIGH;14.795;234577.668;3340.0;3
ACCE;14.797;234577.669;1.44610;2.09732;10.27591;3
LIGH;14.802;234577.675;3306.0;3
ACCE;14.808;234577.679;1.29287;1.89621;10.53449;3
MAGN;14.809;234577.682;-25.35255;2.62490;-25.94805;3
LIGH;14.815;234577.688;3491.0;3
ACCE;14.817;234577.689;1.11091;1.95367;10.69729;3
LIGH;14.822;234577.695;3491.0;3
ACCE;14.828;234577.699;0.92895;1.99198;11.14740;3
MAGN;14.829;234577.702;-22.70088;6.29847;-30.88556;3
LIGH;14.835;234577.708;3491.0;3
ACCE;14.837;234577.709;0.93853;1.58975;11.74117;3
LIGH;14.842;234577.715;3491.0;3
ACCE;14.848;234577.719;0.98641;1.55144;12.27747;3
MAGN;14.849;234577.722;-22.70088;6.29847;-30.88556;3
LIGH;14.855;234577.728;3491.0;3
ACCE;14.857;234577.729;1.13006;1.47483;12.61265;3
LIGH;14.862;234577.735;3491.0;3
ACCE;14.868;234577.739;1.38864;0.75657;12.57435;3
MAGN;14.869;234577.742;-22.70088;6.29847;-30.88556;3
LIGH;14.875;234577.748;3572.0;3
ACCE;14.877;234577.749;1.55144;0.67995;12.48816;3
LIGH;14.882;234577.755;3572.0;3
ACCE;14.888;234577.759;1.64721;0.73741;12.47858;3
MAGN;14.889;234577.762;-23.44833;7.16909;-31.81549;3
LIGH;14.895;234577.768;3572.0;3
ACCE;14.897;234577.769;1.78129;0.66080;12.02847;3
LIGH;14.902;234577.775;3572.0;3
ACCE;14.908;234577.779;2.32716;0.88107;11.33894;3
MAGN;14.909;234577.782;-23.44833;7.16909;-31.81549;3
LIGH;14.912;234577.785;3572.0;3
ACCE;14.917;234577.789;2.67193;1.20668;10.87925;3
LIGH;14.922;234577.795;3572.0;3
ACCE;14.928;234577.799;3.14119;1.59933;10.41957;3
MAGN;14.929;234577.802;-23.44833;7.16909;-31.81549;3
LIGH;14.932;234577.805;3583.0;3
ACCE;14.937;234577.809;3.69665;1.94409;9.87369;3
LIGH;14.945;234577.818;3583.0;3
ACCE;14.948;234577.819;4.52025;2.51870;8.35098;3
MAGN;14.949;234577.822;-27.37292;3.55758;-26.65045;3
LIGH;14.952;234577.825;3583.0;3
ACCE;14.957;234577.829;4.65433;3.09331;7.51779;3
LIGH;14.965;234577.838;3583.0;3
ACCE;14.968;234577.839;4.59687;3.76368;7.09641;3
MAGN;14.969;234577.842;-27.37292;3.55758;-26.65045;3
LIGH;14.972;234577.845;3583.0;3
ACCE;14.977;234577.849;4.42448;4.26168;6.85699;3
LIGH;14.985;234577.858;3583.0;3
ACCE;14.988;234577.859;4.27126;4.62560;6.29196;3
MAGN;14.989;234577.862;-27.37292;3.55758;-26.65045;3
LIGH;14.992;234577.865;3745.0;3
ACCE;14.997;234577.869;4.19464;4.84586;6.10043;3
LIGH;15.005;234577.878;3745.0;3
ACCE;15.008;234577.879;4.17549;5.09486;6.23450;3
MAGN;15.010;234577.882;-31.73189;-2.75898;-19.78103;3
LIGH;15.012;234577.885;3745.0;3
ACCE;15.020;234577.889;4.14676;5.24809;6.07170;3
LIGH;15.023;234577.895;3745.0;3
ACCE;15.028;234577.899;3.76368;5.23851;5.03740;3
MAGN;15.029;234577.902;-31.73189;-2.75898;-19.78103;3
LIGH;15.033;234577.906;3745.0;3
ACCE;15.037;234577.909;3.63919;5.59285;4.81713;3
LIGH;15.045;234577.918;3745.0;3
ACCE;15.048;234577.919;3.59130;6.17704;4.87459;3
MAGN;15.049;234577.922;-31.73189;-2.75898;-19.78103;3
LIGH;15.052;234577.925;3595.0;3
ACCE;15.057;234577.929;3.36146;6.60800;4.43406;3
LIGH;15.066;234577.939;3595.0;3
ACCE;15.072;234577.941;2.41336;7.00065;3.01669;3
MAGN;15.077;234577.946;-34.27330;-10.38800;-11.70458;3
LIGH;15.078;234577.949;3595.0;3
ACCE;15.078;234577.949;2.06859;7.11557;2.22182;3
GNSS;15.079;1491902859.000;39.993994;-0.073770;130.000;0.000;4.0;0.0;21;9
GNSS;15.080;1491902859.000;39.993994;-0.073770;130.000;0.000;4.0;0.0;21;9
LIGH;15.082;234577.955;3595.0;3
ACCE;15.088;234577.959;1.81959;7.30710;1.39821;3
MAGN;15.089;234577.962;-34.27330;-10.38800;-11.70458;3
LIGH;15.092;234577.965;3595.0;3
ACCE;15.097;234577.969;1.54187;7.81467;0.90022;3
LIGH;15.105;234577.978;3595.0;3
ACCE;15.108;234577.979;1.01514;8.68616;-0.43096;3
MAGN;15.109;234577.982;-34.27330;-10.38800;-11.70458;3
LIGH;15.112;234577.985;3803.0;3
ACCE;15.117;234577.989;0.94810;8.77236;-1.31202;3
LIGH;15.125;234577.998;3803.0;3
ACCE;15.128;234577.999;0.99599;8.76278;-2.05901;3
MAGN;15.129;234578.002;-33.91343;-17.14808;-0.78427;3
LIGH;15.132;234578.005;3803.0;3
ACCE;15.137;234578.009;1.00556;8.75320;-2.72939;3
LIGH;15.145;234578.018;3803.0;3
ACCE;15.148;234578.019;0.90022;8.78193;-3.10289;3
MAGN;15.149;234578.022;-33.91343;-17.14808;-0.78427;3
LIGH;15.152;234578.025;3803.0;3
ACCE;15.157;234578.029;0.71826;8.81066;-3.28484;3
LIGH;15.165;234578.038;3803.0;3
ACCE;15.168;234578.039;0.42138;8.62870;-3.45723;3
MAGN;15.169;234578.042;-33.91343;-17.14808;-0.78427;3
LIGH;15.172;234578.045;3259.0;3
ACCE;15.177;234578.049;-0.27773;8.03494;-4.03184;3
LIGH;15.185;234578.058;4982.0;3
ACCE;15.188;234578.059;-0.68953;7.89129;-4.11803;3
MAGN;15.189;234578.062;-28.31020;-21.98581;11.07381;3
LIGH;15.193;234578.066;4982.0;3
ACCE;15.197;234578.069;-1.18752;7.68060;-4.39575;3
LIGH;15.205;234578.078;4982.0;3
ACCE;15.208;234578.079;-1.74298;7.41245;-4.50110;3
MAGN;15.209;234578.082;-28.31020;-21.98581;11.07381;3
LIGH;15.212;234578.085;4982.0;3
SOUN;15.218;680.18;0.02076;60.32
ACCE;15.222;234578.089;-2.51870;6.69419;-4.89375;3
LIGH;15.223;234578.095;4982.0;3
ACCE;15.229;234578.099;-2.98796;6.73250;-5.26724;3
MAGN;15.230;234578.102;-28.31020;-21.98581;11.07381;3
LIGH;15.232;234578.105;4982.0;3
ACCE;15.237;234578.109;-3.75411;6.96234;-6.08127;3
LIGH;15.242;234578.115;6508.0;3
ACCE;15.248;234578.119;-4.94163;7.52737;-7.40287;3
MAGN;15.249;234578.122;-17.39304;-23.09964;21.39503;3
LIGH;15.252;234578.125;6508.0;3
ACCE;15.257;234578.129;-5.28640;7.69975;-7.94875;3
LIGH;15.265;234578.138;6508.0;3
ACCE;15.276;234578.139;-5.42047;7.73806;-8.24563;3
MAGN;15.280;234578.150;-17.39304;-23.09964;21.39503;3
LIGH;15.285;234578.154;6508.0;3
WIFI;15.288;234578.091;WAP130;20:17:FF:FF:F1:30;-74
WIFI;15.288;234578.091;WAP123;20:17:FF:FF:F1:23;-76
WIFI;15.288;234578.091;WAP129;20:17:FF:FF:F1:29;-66
WIFI;15.288;234578.091;WAP122;20:17:FF:FF:F1:22;-67
WIFI;15.288;234578.091;WAP108;20:17:FF:FF:F1:08;-71
WIFI;15.288;234578.091;WAP312;20:17:FF:FF:F3:12;-72
WIFI;15.288;234578.091;WAP012;20:17:FF:FF:F0:12;-73
WIFI;15.288;234578.091;WAP315;20:17:FF:FF:F3:15;-86
WIFI;15.288;234578.091;WAP111;20:17:FF:FF:F1:11;-84
WIFI;15.288;234578.091;WAP181;20:17:FF:FF:F1:81;-85
WIFI;15.288;234578.091;WAP044;20:17:FF:FF:F0:44;-87
WIFI;15.288;234578.091;WAP077;20:17:FF:FF:F0:77;-88
WIFI;15.288;234578.091;WAP080;20:17:FF:FF:F0:80;-93
WIFI;15.288;234578.091;WAP025;20:17:FF:FF:F0:25;-93
WIFI;15.288;234578.091;WAP132;20:17:FF:FF:F1:32;-87
WIFI;15.288;234578.091;WAP093;20:17:FF:FF:F0:93;-90
WIFI;15.288;234578.091;WAP140;20:17:FF:FF:F1:40;-85
WIFI;15.288;234578.091;WAP309;20:17:FF:FF:F3:09;-91
WIFI;15.288;234578.091;WAP126;20:17:FF:FF:F1:26;-84
WIFI;15.288;234578.091;WAP272;20:17:FF:FF:F2:72;-86
WIFI;15.288;234578.091;WAP267;20:17:FF:FF:F2:67;-87
WIFI;15.288;234578.091;WAP266;20:17:FF:FF:F2:66;-89
WIFI;15.288;234578.091;WAP127;20:17:FF:FF:F1:27;-91
ACCE;15.300;234578.149;-5.88016;7.65187;-8.64786;3
ACCE;15.300;234578.159;-5.88016;7.65187;-8.64786;3
LIGH;15.301;234578.165;6508.0;3
LIGH;15.301;234578.168;6508.0;3
ACCE;15.301;234578.169;-6.02381;7.46033;-8.51378;3
MAGN;15.302;234578.172;-3.85101;-19.63692;27.07111;3
LIGH;15.304;234578.177;7409.0;3
ACCE;15.312;234578.179;-6.16746;7.23049;-8.27436;3
LIGH;15.315;234578.188;7409.0;3
ACCE;15.318;234578.189;-6.28239;6.86657;-7.88171;3
MAGN;15.319;234578.192;-3.85101;-19.63692;27.07111;3
LIGH;15.324;234578.197;7409.0;3
ACCE;15.327;234578.199;-6.39731;6.42604;-7.68060;3
LIGH;15.332;234578.205;7409.0;3
ACCE;15.338;234578.209;-6.66546;6.17704;-7.43160;3
MAGN;15.339;234578.211;-3.85101;-19.63692;27.07111;3
LIGH;15.344;234578.217;7409.0;3
ACCE;15.347;234578.219;-6.82826;6.22492;-7.51779;3
LIGH;15.352;234578.225;7409.0;3
ACCE;15.358;234578.229;-6.94318;6.30154;-7.41245;3
MAGN;15.359;234578.232;8.10484;-14.78218;29.89107;3
LIGH;15.364;234578.237;7375.0;3
ACCE;15.367;234578.239;-6.95276;6.44519;-7.19218;3
LIGH;15.372;234578.245;7375.0;3
ACCE;15.378;234578.249;-6.78038;6.42604;-7.00065;3
MAGN;15.378;234578.251;8.10484;-14.78218;29.89107;3
LIGH;15.384;234578.257;7375.0;3
ACCE;15.388;234578.259;-6.54096;6.45477;-7.03895;3
LIGH;15.392;234578.265;7375.0;3
ACCE;15.398;234578.269;-6.18662;6.50265;-7.03895;3
MAGN;15.399;234578.272;8.10484;-14.78218;29.89107;3
LIGH;15.403;234578.276;7375.0;3
ACCE;15.407;234578.279;-5.39174;6.78038;-6.96234;3
LIGH;15.412;234578.285;7375.0;3
ACCE;15.418;234578.289;-5.03740;6.92403;-6.72292;3
MAGN;15.419;234578.292;13.47499;-12.86635;30.79295;3
LIGH;15.425;234578.298;7386.0;3
ACCE;15.427;234578.299;-4.86502;6.98149;-6.57927;3
LIGH;15.432;234578.305;7386.0;3
ACCE;15.438;234578.309;-4.53941;6.94318;-5.95677;3
MAGN;15.439;234578.312;13.47499;-12.86635;30.79295;3
LIGH;15.445;234578.318;7386.0;3
ACCE;15.447;234578.319;-4.38618;7.04853;-5.67905;3
LIGH;15.452;234578.325;7386.0;3
ACCE;15.458;234578.329;-4.23295;7.28795;-5.32470;3
MAGN;15.459;234578.332;13.47499;-12.86635;30.79295;3
LIGH;15.465;234578.338;7386.0;3
ACCE;15.467;234578.339;-4.09887;7.44118;-5.27682;3
LIGH;15.472;234578.345;7386.0;3
ACCE;15.478;234578.349;-3.87861;7.60398;-5.05655;3
MAGN;15.479;234578.352;10.12460;-15.51324;31.39648;3
LIGH;15.485;234578.358;7398.0;3
ACCE;15.487;234578.359;-3.82115;7.57525;-5.05655;3
LIGH;15.492;234578.365;7456.0;3
ACCE;15.498;234578.369;-3.72538;7.45076;-4.80756;3
MAGN;15.499;234578.372;10.12460;-15.51324;31.39648;3
LIGH;15.505;234578.378;7456.0;3
ACCE;15.507;234578.379;-3.35188;7.26880;-4.52983;3
LIGH;15.512;234578.385;7456.0;3
ACCE;15.518;234578.389;-2.55701;7.16345;-3.59130;3
MAGN;15.519;234578.392;10.12460;-15.51324;31.39648;3
LIGH;15.525;234578.398;7456.0;3
ACCE;15.527;234578.399;-2.15478;7.16345;-3.29442;3
LIGH;15.532;234578.405;7456.0;3
ACCE;15.538;234578.409;-1.62806;7.10599;-2.86347;3
MAGN;15.539;234578.412;-0.90724;-19.51064;29.91046;3
LIGH;15.545;234578.418;7606.0;3
ACCE;15.547;234578.419;-1.07260;7.13472;-2.56658;3
LIGH;15.552;234578.425;6982.0;3
ACCE;15.558;234578.429;0.20111;7.30710;-2.10690;3
MAGN;15.559;234578.432;-0.90724;-19.51064;29.91046;3
LIGH;15.562;234578.435;6982.0;3
ACCE;15.567;234578.439;0.70868;7.42203;-2.04944;3
LIGH;15.572;234578.445;6982.0;3
ACCE;15.578;234578.449;1.04387;7.49864;-1.81002;3
MAGN;15.579;234578.452;-0.90724;-19.51064;29.91046;3
LIGH;15.582;234578.455;6982.0;3
ACCE;15.587;234578.459;1.37906;7.48906;-1.67594;3
LIGH;15.595;234578.468;6982.0;3
ACCE;15.598;234578.469;1.82917;7.19218;-1.13006;3
MAGN;15.599;234578.472;-15.37031;-19.58532;23.40256;3
LIGH;15.602;234578.475;6982.0;3
ACCE;15.607;234578.479;1.90578;6.96234;-0.67995;3
LIGH;15.615;234578.488;5525.0;3
ACCE;15.618;234578.489;2.07817;6.47392;-0.02873;3
MAGN;15.619;234578.492;-15.37031;-19.58532;23.40256;3
LIGH;15.622;234578.495;5525.0;3
ACCE;15.627;234578.499;2.30801;5.28640;2.41336;3
LIGH;15.635;234578.508;5525.0;3
ACCE;15.638;234578.509;3.22738;4.49152;4.31914;3
MAGN;15.639;234578.512;-15.37031;-19.58532;23.40256;3
LIGH;15.642;234578.515;5525.0;3
ACCE;15.647;234578.519;3.23696;5.83228;3.15077;3
LIGH;15.655;234578.528;5525.0;3
ACCE;15.658;234578.529;2.98796;6.85699;2.79643;3
MAGN;15.659;234578.532;-27.00561;-15.08634;10.20870;3
LIGH;15.662;234578.535;5525.0;3
ACCE;15.667;234578.539;2.86347;6.70376;3.22738;3
LIGH;15.675;234578.548;3872.0;3
ACCE;15.678;234578.549;2.92093;4.95121;4.92248;3
MAGN;15.679;234578.552;-27.00561;-15.08634;10.20870;3
LIGH;15.682;234578.555;3872.0;3
ACCE;15.687;234578.559;2.80600;4.50110;5.62159;3
LIGH;15.692;234578.565;3872.0;3
ACCE;15.698;234578.569;2.76770;4.40533;6.24408;3
MAGN;15.699;234578.572;-27.00561;-15.08634;10.20870;3
LIGH;15.702;234578.575;3872.0;3
ACCE;15.707;234578.579;2.79643;4.27126;6.53138;3
LIGH;15.714;234578.587;3872.0;3
ACCE;15.718;234578.589;2.80600;3.98395;6.99107;3
MAGN;15.719;234578.591;-31.14974;-7.72498;-4.77099;3
LIGH;15.722;234578.595;3872.0;3
ACCE;15.727;234578.599;2.75812;3.81157;6.86657;3
LIGH;15.732;234578.605;3421.0;3
ACCE;15.738;234578.609;2.60489;3.52426;6.85699;3
MAGN;15.739;234578.611;-31.14974;-7.72498;-4.77099;3
LIGH;15.742;234578.615;3421.0;3
ACCE;15.747;234578.619;2.45166;3.16992;7.01022;3
LIGH;15.754;234578.627;3421.0;3
ACCE;15.758;234578.629;1.93451;2.37505;7.98706;3
MAGN;15.759;234578.631;-31.14974;-7.72498;-4.77099;3
LIGH;15.762;234578.635;3421.0;3
ACCE;15.767;234578.639;1.85790;1.99198;8.59040;3
SOUN;15.768;357.48;0.01091;54.74
LIGH;15.775;234578.648;3421.0;3
ACCE;15.778;234578.649;1.97282;1.54187;9.52892;3
MAGN;15.779;234578.652;-27.13740;2.90792;-18.70329;3
LIGH;15.782;234578.655;3421.0;3
ACCE;15.787;234578.659;2.21224;0.80445;10.99417;3
LIGH;15.794;234578.667;3398.0;3
ACCE;15.798;234578.669;2.25055;0.62249;11.52090;3
MAGN;15.799;234578.671;-27.13740;2.90792;-18.70329;3
LIGH;15.802;234578.675;3398.0;3
ACCE;15.807;234578.679;2.31759;0.46926;11.74117;3
LIGH;15.814;234578.687;3398.0;3
ACCE;15.818;234578.689;2.28886;0.21069;12.02847;3
MAGN;15.819;234578.691;-27.13740;2.90792;-18.70329;3
LIGH;15.826;234578.699;3398.0;3
ACCE;15.827;234578.699;2.09732;-0.34477;12.33493;3
LIGH;15.835;234578.708;3398.0;3
ACCE;15.838;234578.709;1.99198;-0.51715;12.68927;3
MAGN;15.839;234578.712;-19.93446;13.01875;-27.59230;3
LIGH;15.842;234578.715;3398.0;3
ACCE;15.847;234578.719;1.86748;-0.62249;12.87123;3
LIGH;15.854;234578.727;3028.0;3
ACCE;15.858;234578.729;1.97282;-0.92895;13.55118;3
MAGN;15.858;234578.731;-19.93446;13.01875;-27.59230;3
LIGH;15.862;234578.735;4184.0;3
ACCE;15.867;234578.739;2.17394;-0.95768;13.99171;3
LIGH;15.874;234578.747;4184.0;3
ACCE;15.878;234578.749;2.44209;-0.77572;14.45140;3
MAGN;15.878;234578.751;-19.93446;13.01875;-27.59230;3
LIGH;15.882;234578.755;4184.0;3
ACCE;15.888;234578.759;2.65278;-0.67995;14.35563;3
LIGH;15.892;234578.765;4184.0;3
ACCE;15.898;234578.769;2.86347;-0.89064;14.14494;3
MAGN;15.899;234578.772;-15.21368;19.72262;-30.99512;3
LIGH;15.902;234578.775;4184.0;3
ACCE;15.907;234578.779;3.06458;-1.02472;13.93425;3
LIGH;15.915;234578.788;4011.0;3
ACCE;15.918;234578.789;3.32315;-1.06303;14.05875;3
MAGN;15.919;234578.792;-15.21368;19.72262;-30.99512;3
LIGH;15.922;234578.795;4554.0;3
ACCE;15.927;234578.799;3.68707;-1.02472;14.01087;3
LIGH;15.935;234578.808;4554.0;3
ACCE;15.938;234578.809;4.17549;-0.56503;13.41711;3
MAGN;15.939;234578.812;-15.21368;19.72262;-30.99512;3
LIGH;15.942;234578.815;4554.0;3
ACCE;15.947;234578.819;4.50110;-0.36392;12.89038;3
LIGH;15.955;234578.828;4554.0;3
ACCE;15.958;234578.829;4.87459;-0.15323;12.47858;3
MAGN;15.959;234578.832;-16.84545;21.20807;-29.63769;3
LIGH;15.962;234578.835;4554.0;3
ACCE;15.967;234578.839;5.16190;0.15323;11.89439;3
LIGH;15.975;234578.848;4554.0;3
ACCE;15.978;234578.849;5.76524;0.88107;10.64941;3
MAGN;15.979;234578.852;-16.84545;21.20807;-29.63769;3
LIGH;15.982;234578.855;4184.0;3
ACCE;15.987;234578.859;6.07170;1.19710;9.99819;3
LIGH;15.995;234578.868;4184.0;3
ACCE;15.998;234578.869;6.28239;1.50356;9.64384;3
MAGN;15.999;234578.872;-16.84545;21.20807;-29.63769;3
LIGH;16.002;234578.875;4184.0;3
ACCE;16.007;234578.879;6.54096;1.66636;9.50977;3
LIGH;16.016;234578.888;4184.0;3
ACCE;16.020;234578.889;6.91445;1.83875;9.90242;3
MAGN;16.027;234578.892;-23.91418;16.33104;-24.32701;3
LIGH;16.027;234578.900;4184.0;3
ACCE;16.030;234578.901;6.85699;2.14520;10.09395;3
LIGH;16.035;234578.908;4184.0;3
ACCE;16.038;234578.909;6.94318;2.77727;11.02290;3
MAGN;16.039;234578.911;-23.91418;16.33104;-24.32701;3
LIGH;16.042;234578.915;4369.0;3
ACCE;16.047;234578.919;6.87615;2.63362;10.15141;3
LIGH;16.052;234578.925;4369.0;3
ACCE;16.059;234578.929;6.60800;1.48441;5.90889;3
MAGN;16.059;234578.932;-23.91418;16.33104;-24.32701;3
LIGH;16.062;234578.935;4369.0;3
ACCE;16.067;234578.939;6.48350;1.69509;3.74453;3
GNSS;16.069;1491902860.000;39.993999;-0.073770;130.000;0.000;5.0;0.0;21;9
LIGH;16.079;234578.946;4369.0;3
ACCE;16.080;234578.949;6.44519;2.53785;2.48039;3
MAGN;16.080;234578.952;-31.04887;6.85397;-11.50519;3
GNSS;16.081;1491902860.000;39.993999;-0.073770;130.000;0.000;5.0;0.0;21;9
LIGH;16.083;234578.956;4369.0;3
ACCE;16.087;234578.959;6.45477;3.73495;1.88663;3
LIGH;16.095;234578.968;4369.0;3
ACCE;16.098;234578.969;6.68461;5.80354;2.08774;3
MAGN;16.099;234578.972;-31.04887;6.85397;-11.50519;3
LIGH;16.102;234578.975;5560.0;3
ACCE;16.107;234578.979;6.57927;6.67503;2.51870;3
LIGH;16.115;234578.988;5560.0;3
ACCE;16.118;234578.989;6.42604;6.80911;2.37505;3
MAGN;16.119;234578.992;-31.04887;6.85397;-11.50519;3
LIGH;16.122;234578.995;5560.0;3
ACCE;16.132;234579.001;5.65032;6.66546;0.40223;3
LIGH;16.133;234579.006;5560.0;3
ACCE;16.138;234579.009;5.39174;6.63673;-0.09577;3
MAGN;16.139;234579.012;-31.93219;-5.49810;2.77105;3
LIGH;16.142;234579.015;5560.0;3
ACCE;16.147;234579.019;5.23851;6.41646;-0.19154;3
LIGH;16.155;234579.028;5560.0;3
ACCE;16.158;234579.029;4.95121;6.11958;-0.05746;3
MAGN;16.159;234579.032;-31.93219;-5.49810;2.77105;3
LIGH;16.162;234579.035;4115.0;3
ACCE;16.167;234579.039;3.74453;6.07170;-0.55545;3
LIGH;16.175;234579.048;6600.0;3
ACCE;16.178;234579.049;3.08373;6.28239;-0.55545;3
MAGN;16.179;234579.052;-31.93219;-5.49810;2.77105;3
LIGH;16.182;234579.055;6600.0;3
ACCE;16.187;234579.059;2.36547;6.40688;-0.67995;3
LIGH;16.195;234579.068;6600.0;3
ACCE;16.198;234579.069;0.94810;6.33985;-0.38307;3
MAGN;16.200;234579.072;-24.45140;-16.56718;14.96705;3
LIGH;16.202;234579.075;6600.0;3
ACCE;16.207;234579.079;0.16281;6.06212;-0.38307;3
LIGH;16.212;234579.085;6600.0;3
ACCE;16.218;234579.089;-0.76614;5.75566;-0.07661;3
MAGN;16.219;234579.092;-24.45140;-16.56718;14.96705;3
LIGH;16.222;234579.095;6323.0;3
ACCE;16.227;234579.099;-1.66636;5.44920;0.34477;3
LIGH;16.232;234579.105;7155.0;3
ACCE;16.239;234579.110;-3.62003;4.67348;0.34477;3
MAGN;16.240;234579.113;-24.45140;-16.56718;14.96705;3
LIGH;16.246;234579.119;7155.0;3
ACCE;16.247;234579.119;-4.73094;4.72137;0.36392;3
LIGH;16.252;234579.125;7155.0;3
ACCE;16.258;234579.129;-5.89931;4.97036;0.43096;3
MAGN;16.259;234579.132;-7.94027;-22.74846;22.53454;3
LIGH;16.265;234579.138;7155.0;3
ACCE;16.267;234579.139;-6.88572;5.10444;0.37350;3
LIGH;16.272;234579.145;7155.0;3
ACCE;16.278;234579.149;-8.21690;5.27682;-0.15323;3
MAGN;16.279;234579.152;-7.94027;-22.74846;22.53454;3
LIGH;16.285;234579.158;7120.0;3
ACCE;16.287;234579.159;-8.86812;5.51624;-0.18196;3
LIGH;16.292;234579.165;7040.0;3
ACCE;16.298;234579.169;-9.41400;5.64074;-0.34477;3
MAGN;16.299;234579.172;-7.94027;-22.74846;22.53454;3
LIGH;16.305;234579.178;7040.0;3
ACCE;16.307;234579.179;-9.89284;5.72693;-0.68953;3
LIGH;16.312;234579.185;7040.0;3
ACCE;16.319;234579.189;-10.60153;5.43963;-1.49398;3
MAGN;16.320;234579.192;12.21595;-20.09970;24.61136;3
SOUN;16.320;572.66;0.01748;58.83
LIGH;16.326;234579.198;7040.0;3
ACCE;16.327;234579.199;-10.86010;5.41090;-1.85790;3
LIGH;16.332;234579.205;7040.0;3
ACCE;16.338;234579.209;-11.15698;5.53539;-1.99198;3
MAGN;16.339;234579.212;12.21595;-20.09970;24.61136;3
LIGH;16.345;234579.218;7040.0;3
ACCE;16.347;234579.219;-11.25275;5.39174;-2.32716;3
LIGH;16.352;234579.225;6462.0;3
ACCE;16.358;234579.229;-10.89841;5.26724;-3.07416;3
MAGN;16.360;234579.232;12.21595;-20.09970;24.61136;3
LIGH;16.365;234579.238;6462.0;3
ACCE;16.367;234579.239;-10.62068;5.42047;-3.36146;3
LIGH;16.372;234579.245;6462.0;3
ACCE;16.378;234579.249;-10.36211;5.47793;-3.56257;3
MAGN;16.379;234579.252;25.82080;-12.97594;24.53205;3
LIGH;16.382;234579.255;6462.0;3
ACCE;16.387;234579.259;-9.93115;5.52582;-3.86903;3
LIGH;16.392;234579.265;6462.0;3
ACCE;16.398;234579.269;-9.46189;5.84185;-4.52025;3
MAGN;16.399;234579.272;25.82080;-12.97594;24.53205;3
LIGH;16.405;234579.278;6462.0;3
ACCE;16.407;234579.279;-9.49062;6.06212;-4.76925;3
LIGH;16.412;234579.285;6392.0;3
ACCE;16.418;234579.289;-9.55765;6.19619;-4.85544;3
MAGN;16.419;234579.292;25.82080;-12.97594;24.53205;3
LIGH;16.425;234579.298;6392.0;3
ACCE;16.427;234579.299;-9.51935;6.40688;-5.09486;3
LIGH;16.432;234579.305;6392.0;3
ACCE;16.438;234579.309;-8.83939;7.10599;-5.18105;3
MAGN;16.439;234579.312;30.49920;-9.58559;25.99833;3
LIGH;16.445;234579.318;6392.0;3
ACCE;16.447;234579.319;-8.67659;6.64630;-5.16190;3
LIGH;16.452;234579.325;6392.0;3
ACCE;16.458;234579.329;-8.44674;6.23450;-4.80756;3
MAGN;16.459;234579.332;30.49920;-9.58559;25.99833;3
LIGH;16.465;234579.338;6392.0;3
ACCE;16.467;234579.339;-8.52336;6.08127;-4.24253;3
LIGH;16.472;234579.345;6912.0;3
ACCE;16.478;234579.349;-7.59441;6.16746;-4.13718;3
MAGN;16.479;234579.352;30.49920;-9.58559;25.99833;3
LIGH;16.485;234579.358;6912.0;3
ACCE;16.487;234579.359;-6.49307;6.44519;-4.21380;3
LIGH;16.492;234579.365;6912.0;3
ACCE;16.498;234579.369;-5.57370;7.04853;-3.82115;3
MAGN;16.499;234579.372;24.77786;-12.58528;29.33243;3
LIGH;16.504;234579.377;6912.0;3
ACCE;16.507;234579.379;-5.20978;7.54652;-3.36146;3
LIGH;16.512;234579.385;6912.0;3
ACCE;16.518;234579.389;-4.53941;7.69975;-2.94966;3
MAGN;16.519;234579.392;24.77786;-12.58528;29.33243;3
LIGH;16.524;234579.397;6912.0;3
ACCE;16.527;234579.399;-3.95522;7.49864;-2.74854;3
LIGH;16.532;234579.405;6889.0;3
ACCE;16.538;234579.409;-3.46680;7.32626;-2.43251;3
MAGN;16.542;234579.412;24.77786;-12.58528;29.33243;3
LIGH;16.543;234579.416;7352.0;3
ACCE;16.547;234579.419;-2.31759;7.46991;-2.01113;3
LIGH;16.553;234579.426;7352.0;3
ACCE;16.558;234579.429;-0.93853;8.26478;-1.96325;3
MAGN;16.559;234579.432;13.48278;-17.10432;30.73559;3
LIGH;16.565;234579.438;7352.0;3
ACCE;16.567;234579.439;-0.35434;7.89129;-2.15478;3
LIGH;16.572;234579.445;7352.0;3
ACCE;16.578;234579.449;-0.16281;7.65187;-2.39420;3
MAGN;16.579;234579.452;13.48278;-17.10432;30.73559;3
LIGH;16.584;234579.457;7352.0;3
ACCE;16.587;234579.459;0.42138;8.23605;-3.28484;3
LIGH;16.592;234579.465;7352.0;3
ACCE;16.598;234579.469;0.45969;8.30309;-3.53384;3
MAGN;16.599;234579.472;13.48278;-17.10432;30.73559;3
LIGH;16.604;234579.477;7340.0;3
ACCE;16.607;234579.479;0.67995;8.18817;-3.58173;3
LIGH;16.612;234579.485;7340.0;3
ACCE;16.618;234579.489;1.79086;7.42203;-2.30801;3
MAGN;16.619;234579.492;-0.85256;-20.05577;29.19876;3
LIGH;16.625;234579.498;7340.0;3
ACCE;16.627;234579.499;2.26013;7.21134;-1.60890;3
LIGH;16.632;234579.505;7340.0;3
ACCE;16.638;234579.509;2.65278;7.07726;-0.94810;3
MAGN;16.639;234579.512;-0.85256;-20.05577;29.19876;3
LIGH;16.645;234579.518;7340.0;3
ACCE;16.647;234579.519;3.09331;7.07726;-0.31603;3
LIGH;16.652;234579.525;7340.0;3
ACCE;16.658;234579.529;3.67749;7.22091;0.59376;3
MAGN;16.659;234579.532;-0.85256;-20.05577;29.19876;3
LIGH;16.665;234579.538;6855.0;3
ACCE;16.667;234579.539;3.98395;7.19218;0.33519;3
LIGH;16.672;234579.545;6855.0;3
ACCE;16.678;234579.549;4.27126;7.22091;0.08619;3
MAGN;16.679;234579.552;-14.93416;-19.40112;24.37241;3
LIGH;16.685;234579.558;6855.0;3
ACCE;16.687;234579.559;4.51068;7.15387;-0.03831;3
LIGH;16.692;234579.565;6855.0;3
ACCE;16.698;234579.569;5.16190;6.72292;0.54588;3
MAGN;16.699;234579.572;-14.93416;-19.40112;24.37241;3
LIGH;16.702;234579.575;6855.0;3
ACCE;16.707;234579.579;5.74608;6.39731;0.76614;3
LIGH;16.712;234579.585;6855.0;3
ACCE;16.718;234579.589;6.38773;6.15789;0.67995;3
MAGN;16.719;234579.592;-14.93416;-19.40112;24.37241;3
LIGH;16.725;234579.598;6173.0;3
ACCE;16.727;234579.599;6.87615;6.05254;0.22984;3
LIGH;16.732;234579.605;6173.0;3
ACCE;16.738;234579.609;7.16345;5.80354;0.71826;3
MAGN;16.739;234579.612;-25.59629;-15.89221;17.51954;3
LIGH;16.745;234579.618;6173.0;3
ACCE;16.747;234579.619;7.27837;5.40132;0.89064;3
LIGH;16.752;234579.625;6173.0;3
ACCE;16.758;234579.629;7.40287;5.12359;1.37906;3
MAGN;16.759;234579.632;-25.59629;-15.89221;17.51954;3
SOUN;16.760;577.54;0.01763;58.90
LIGH;16.765;234579.638;6173.0;3
ACCE;16.767;234579.639;7.31668;5.25767;1.98240;3
LIGH;16.772;234579.645;6173.0;3
ACCE;16.778;234579.649;6.48350;5.39174;3.58173;3
MAGN;16.779;234579.652;-25.59629;-15.89221;17.51954;3
LIGH;16.785;234579.658;5225.0;3
ACCE;16.787;234579.659;6.19619;5.18105;4.71179;3
LIGH;16.792;234579.665;5225.0;3
ACCE;16.798;234579.669;6.11958;4.93206;5.65032;3
MAGN;16.800;234579.672;-32.83504;-10.38323;8.03393;3
LIGH;16.805;234579.678;5225.0;3
ACCE;16.807;234579.679;5.99508;4.77883;5.92804;3
LIGH;16.812;234579.685;5225.0;3
ACCE;16.818;234579.689;5.87058;4.54898;6.07170;3
MAGN;16.819;234579.692;-32.83504;-10.38323;8.03393;3
LIGH;16.825;234579.698;5225.0;3
ACCE;16.827;234579.699;6.14831;4.39575;6.11000;3
LIGH;16.832;234579.705;5225.0;3
ACCE;16.838;234579.709;6.41646;4.21380;6.51223;3
MAGN;16.839;234579.712;-32.83504;-10.38323;8.03393;3
LIGH;16.842;234579.715;6161.0;3
ACCE;16.847;234579.719;6.50265;3.92649;6.80911;3
LIGH;16.855;234579.728;4543.0;3
ACCE;16.858;234579.729;6.55054;3.55300;7.45076;3
MAGN;16.859;234579.732;-35.46133;-3.99856;-2.91720;3
LIGH;16.862;234579.735;4543.0;3
ACCE;16.867;234579.739;6.49307;3.37104;7.83383;3
LIGH;16.872;234579.745;4543.0;3
ACCE;16.878;234579.749;6.39731;3.15077;8.31267;3
MAGN;16.879;234579.752;-35.46133;-3.99856;-2.91720;3
LIGH;16.882;234579.755;4543.0;3
ACCE;16.887;234579.759;6.21535;2.93050;8.83939;3
LIGH;16.895;234579.768;4543.0;3
ACCE;16.898;234579.769;5.64074;2.70066;10.32380;3
MAGN;16.899;234579.772;-35.46133;-3.99856;-2.91720;3
LIGH;16.902;234579.775;4924.0;3
ACCE;16.907;234579.779;5.30555;2.63362;10.48660;3
LIGH;16.915;234579.788;3976.0;3
ACCE;16.918;234579.789;4.92248;2.49955;10.59195;3
MAGN;16.919;234579.792;-33.19399;2.36752;-13.67304;3
LIGH;16.922;234579.795;3976.0;3
ACCE;16.927;234579.799;4.32872;2.16436;10.97502;3
LIGH;16.935;234579.808;3976.0;3
ACCE;16.938;234579.809;4.11803;2.09732;11.20486;3
MAGN;16.939;234579.812;-33.19399;2.36752;-13.67304;3
LIGH;16.942;234579.815;3976.0;3
ACCE;16.947;234579.819;3.89776;2.03986;11.12825;3
LIGH;16.954;234579.827;3976.0;3
ACCE;16.958;234579.829;3.68707;1.68552;11.05163;3
MAGN;16.959;234579.832;-33.19399;2.36752;-13.67304;3
LIGH;16.962;234579.835;3976.0;3
ACCE;16.967;234579.839;3.64876;1.35991;11.02290;3
LIGH;16.975;234579.848;3583.0;3
ACCE;16.978;234579.849;3.56257;1.59933;11.78905;3
MAGN;16.979;234579.852;-28.26349;7.59640;-22.27445;3
LIGH;16.982;234579.855;3583.0;3
ACCE;16.987;234579.859;3.41892;2.17394;12.35408;3
LIGH;16.995;234579.868;3583.0;3
ACCE;16.998;234579.869;2.52828;2.21224;12.09551;3
MAGN;16.999;234579.872;-28.26349;7.59640;-22.27445;3
LIGH;17.002;234579.875;3583.0;3
ACCE;17.007;234579.879;1.79086;2.01113;11.80820;3
LIGH;17.016;234579.888;3583.0;3
ACCE;17.019;234579.889;1.16837;1.95367;11.91355;3
MAGN;17.022;234579.892;-28.26349;7.59640;-22.27445;3
LIGH;17.026;234579.899;3583.0;3
ACCE;17.028;234579.899;0.72784;2.09732;11.94228;3
LIGH;17.032;234579.905;3375.0;3
ACCE;17.038;234579.909;0.34477;2.15478;12.00932;3
MAGN;17.039;234579.912;-21.59858;10.46444;-29.93483;3
LIGH;17.042;234579.915;3375.0;3
ACCE;17.047;234579.919;0.34477;2.42293;12.08593;3
LIGH;17.052;234579.925;3375.0;3
ACCE;17.058;234579.929;0.38307;2.71981;12.15297;3
MAGN;17.059;234579.932;-21.59858;10.46444;-29.93483;3
LIGH;17.062;234579.935;3375.0;3
ACCE;17.067;234579.939;0.40223;2.84431;11.70286;3
GNSS;17.072;1491902861.000;39.994001;-0.073772;130.000;0.000;5.0;0.0;21;9
LIGH;17.078;234579.947;3375.0;3
GNSS;17.079;1491902861.000;39.994001;-0.073772;130.000;0.000;5.0;0.0;21;9
ACCE;17.081;234579.950;0.51715;3.11246;10.40041;3
MAGN;17.082;234579.955;-21.59858;10.46444;-29.93483;3
LIGH;17.085;234579.958;3375.0;3
ACCE;17.087;234579.959;0.64165;3.39019;9.96946;3
LIGH;17.095;234579.968;3109.0;3
ACCE;17.098;234579.969;0.65122;3.62961;9.54808;3
MAGN;17.099;234579.972;-15.54607;10.37495;-34.03494;3
LIGH;17.102;234579.975;3109.0;3
ACCE;17.107;234579.979;0.75657;3.79242;8.99262;3
LIGH;17.115;234579.988;3109.0;3
ACCE;17.118;234579.989;0.94810;4.18506;7.88171;3
MAGN;17.119;234579.992;-15.54607;10.37495;-34.03494;3
LIGH;17.122;234579.995;3109.0;3
ACCE;17.127;234579.999;1.08218;4.60644;7.40287;3
LIGH;17.135;234580.008;3109.0;3
ACCE;17.138;234580.009;1.03430;5.40132;7.42203;3
MAGN;17.139;234580.012;-15.54607;10.37495;-34.03494;3
LIGH;17.142;234580.015;3109.0;3
ACCE;17.147;234580.019;1.05345;5.82270;7.46991;3
LIGH;17.155;234580.028;2635.0;3
ACCE;17.158;234580.029;1.31202;5.45878;7.68060;3
MAGN;17.159;234580.032;-14.17575;7.97982;-35.30618;3
LIGH;17.162;234580.035;2635.0;3
ACCE;17.167;234580.039;1.22583;5.34386;7.80510;3
LIGH;17.175;234580.048;2635.0;3
ACCE;17.178;234580.049;1.10133;5.16190;7.88171;3
MAGN;17.179;234580.052;-14.17575;7.97982;-35.30618;3
LIGH;17.182;234580.055;2635.0;3
ACCE;17.187;234580.059;0.79487;5.14275;7.65187;3
LIGH;17.192;234580.065;2635.0;3
ACCE;17.198;234580.069;0.86191;5.24809;7.18261;3
MAGN;17.199;234580.072;-14.17575;7.97982;-35.30618;3
LIGH;17.202;234580.075;2635.0;3
ACCE;17.207;234580.079;1.09176;5.21936;7.18261;3
LIGH;17.215;234580.088;2647.0;3
ACCE;17.218;234580.089;1.33118;5.19063;7.19218;3
MAGN;17.219;234580.092;-18.15777;2.80589;-32.52491;3
LIGH;17.222;234580.095;2577.0;3
ACCE;17.227;234580.099;1.48441;4.97036;6.75165;3
LIGH;17.235;234580.108;2577.0;3
ACCE;17.238;234580.109;1.47483;4.99909;5.79397;3
MAGN;17.239;234580.112;-18.15777;2.80589;-32.52491;3
LIGH;17.242;234580.115;2577.0;3
ACCE;17.247;234580.119;1.28329;5.82270;4.98952;3
LIGH;17.254;234580.127;2577.0;3
ACCE;17.258;234580.129;1.20668;6.99107;4.36702;3
MAGN;17.259;234580.132;-18.15777;2.80589;-32.52491;3
LIGH;17.262;234580.135;2577.0;3
ACCE;17.267;234580.139;1.49398;7.37414;4.34787;3
LIGH;17.275;234580.148;2335.0;3
ACCE;17.278;234580.149;2.64320;5.96635;5.35344;3
MAGN;17.279;234580.152;-24.25660;-2.55485;-26.24245;3
LIGH;17.282;234580.155;2994.0;3
ACCE;17.287;234580.159;3.10289;5.53539;5.59285;3
LIGH;17.295;234580.168;2994.0;3
ACCE;17.298;234580.169;3.28484;5.82270;5.59285;3
MAGN;17.299;234580.172;-24.25660;-2.55485;-26.24245;3
LIGH;17.302;234580.175;2994.0;3
ACCE;17.307;234580.179;3.47638;6.58884;5.24809;3
SOUN;17.310;1996.37;0.06093;69.68
LIGH;17.316;234580.188;2994.0;3
ACCE;17.318;234580.189;3.61046;6.71334;5.36301;3
MAGN;17.319;234580.192;-24.25660;-2.55485;-26.24245;3
LIGH;17.322;234580.195;2994.0;3
ACCE;17.327;234580.199;3.56257;6.81869;5.34386;3
LIGH;17.335;234580.208;2739.0;3
ACCE;17.338;234580.209;3.51469;6.83784;5.39174;3
MAGN;17.339;234580.212;-28.46134;-6.89338;-20.15148;3
LIGH;17.342;234580.215;3363.0;3
ACCE;17.347;234580.219;3.42850;6.71334;5.53539;3
LIGH;17.352;234580.225;3363.0;3
ACCE;17.358;234580.229;3.39977;6.70376;5.63116;3
MAGN;17.359;234580.232;-28.46134;-6.89338;-20.15148;3
LIGH;17.362;234580.235;3363.0;3
ACCE;17.367;234580.239;3.47638;6.61757;5.42047;3
LIGH;17.375;234580.248;3363.0;3
ACCE;17.378;234580.249;3.67749;6.76123;5.72693;3
MAGN;17.379;234580.252;-28.46134;-6.89338;-20.15148;3
LIGH;17.382;234580.255;3363.0;3
ACCE;17.387;234580.259;3.76368;6.88572;5.88016;3
LIGH;17.395;234580.268;3363.0;3
ACCE;17.398;234580.269;3.82115;6.86657;5.96635;3
MAGN;17.399;234580.272;-30.92828;-10.41164;-15.75149;3
LIGH;17.402;234580.275;3606.0;3
ACCE;17.407;234580.279;3.74453;6.93361;5.95677;3
LIGH;17.415;234580.288;3606.0;3
ACCE;17.418;234580.289;3.87861;6.85699;6.06212;3
MAGN;17.419;234580.292;-30.92828;-10.41164;-15.75149;3
LIGH;17.422;234580.295;3606.0;3
ACCE;17.427;234580.299;4.05099;6.72292;6.01423;3
LIGH;17.435;234580.308;3606.0;3
ACCE;17.438;234580.309;4.18506;6.72292;6.16746;3
MAGN;17.439;234580.312;-30.92828;-10.41164;-15.75149;3
LIGH;17.442;234580.315;3606.0;3
ACCE;17.447;234580.319;4.28083;6.90488;6.16746;3
LIGH;17.455;234580.328;3606.0;3
ACCE;17.458;234580.329;4.10845;7.26880;5.97593;3
MAGN;17.459;234580.332;-32.07206;-13.32751;-12.68678;3
LIGH;17.462;234580.335;3687.0;3
ACCE;17.467;234580.339;4.00311;7.26880;5.83228;3
LIGH;17.475;234580.348;3687.0;3
ACCE;17.478;234580.349;3.87861;7.23049;5.91847;3
MAGN;17.479;234580.352;-32.07206;-13.32751;-12.68678;3
LIGH;17.482;234580.355;3687.0;3
ACCE;17.487;234580.359;3.79242;7.24964;5.91847;3
LIGH;17.492;234580.365;3687.0;3
ACCE;17.498;234580.369;3.73495;7.09641;5.94720;3
MAGN;17.499;234580.372;-32.07206;-13.32751;-12.68678;3
LIGH;17.505;234580.378;3687.0;3
ACCE;17.507;234580.379;3.75411;7.04853;6.00466;3
LIGH;17.512;234580.385;3687.0;3
ACCE;17.518;234580.389;3.69665;7.15387;6.33027;3
MAGN;17.519;234580.392;-32.84898;-15.80358;-10.23995;3
LIGH;17.522;234580.395;3687.0;3
ACCE;17.527;234580.399;3.71580;7.06768;6.49307;3
LIGH;17.532;234580.405;3687.0;3
ACCE;17.538;234580.409;3.83072;6.60800;6.28239;3
MAGN;17.539;234580.412;-32.84898;-15.80358;-10.23995;3
LIGH;17.545;234580.418;3687.0;3
ACCE;17.547;234580.419;3.86903;6.67503;5.93762;3
LIGH;17.552;234580.425;3687.0;3
ACCE;17.558;234580.429;3.92649;6.81869;5.84185;3
MAGN;17.559;234580.432;-32.84898;-15.80358;-10.23995;3
LIGH;17.565;234580.438;3687.0;3
ACCE;17.567;234580.439;3.97437;7.04853;5.67905;3
LIGH;17.572;234580.445;3687.0;3
ACCE;17.578;234580.449;4.12760;7.21134;5.31513;3
MAGN;17.579;234580.452;-33.31962;-17.91995;-6.52103;3
LIGH;17.585;234580.458;3664.0;3
ACCE;17.587;234580.459;4.14676;7.40287;5.09486;3
LIGH;17.592;234580.465;3757.0;3
ACCE;17.598;234580.469;4.07972;7.65187;4.97994;3
MAGN;17.599;234580.472;-33.31962;-17.91995;-6.52103;3
LIGH;17.605;234580.478;3757.0;3
ACCE;17.607;234580.479;3.96480;7.89129;4.73094;3
LIGH;17.612;234580.485;3757.0;3
ACCE;17.618;234580.489;3.68707;8.25521;4.46279;3
MAGN;17.619;234580.492;-33.31962;-17.91995;-6.52103;3
LIGH;17.625;234580.498;3757.0;3
ACCE;17.627;234580.499;3.57215;8.44674;4.46279;3
LIGH;17.632;234580.505;3757.0;3
ACCE;17.638;234580.509;3.40934;8.55209;4.92248;3
MAGN;17.639;234580.512;-33.10786;-19.99968;-2.03742;3
LIGH;17.644;234580.517;3687.0;3
ACCE;17.647;234580.519;3.30400;8.43717;5.22894;3
LIGH;17.652;234580.525;3884.0;3
ACCE;17.658;234580.529;3.66792;7.43160;5.43005;3
MAGN;17.659;234580.532;-33.10786;-19.99968;-2.03742;3
LIGH;17.665;234580.538;3884.0;3
ACCE;17.667;234580.539;4.18506;6.60800;5.22894;3
LIGH;17.672;234580.545;3884.0;3
ACCE;17.678;234580.549;4.75010;6.20577;5.21936;3
MAGN;17.679;234580.552;-33.10786;-19.99968;-2.03742;3
LIGH;17.682;234580.555;3884.0;3
ACCE;17.687;234580.559;5.67905;6.87615;5.00867;3
LIGH;17.692;234580.565;3884.0;3
ACCE;17.698;234580.569;5.60243;7.48906;4.09887;3
MAGN;17.699;234580.572;-31.83915;-22.23022;5.01123;3
LIGH;17.705;234580.578;3884.0;3
ACCE;17.707;234580.579;5.42047;8.08282;3.27527;3
LIGH;17.712;234580.585;4566.0;3
ACCE;17.718;234580.589;5.13317;8.34140;2.71024;3
MAGN;17.719;234580.592;-31.83915;-22.23022;5.01123;3
LIGH;17.725;234580.598;4566.0;3
ACCE;17.727;234580.599;4.19464;7.98706;1.72383;3
LIGH;17.732;234580.605;4566.0;3
ACCE;17.738;234580.609;4.05099;7.57525;1.72383;3
MAGN;17.739;234580.612;-31.83915;-22.23022;5.01123;3
LIGH;17.745;234580.618;4566.0;3
ACCE;17.747;234580.619;3.81157;7.06768;1.67594;3
SOUN;17.751;347.27;0.01060;54.48
LIGH;17.754;234580.625;4566.0;3
ACCE;17.758;234580.629;2.44209;6.28239;1.02472;3
MAGN;17.759;234580.631;-25.52686;-24.79416;14.68973;3
LIGH;17.765;234580.638;4566.0;3
ACCE;17.767;234580.639;1.80044;6.07170;0.37350;3
LIGH;17.772;234580.645;5745.0;3
ACCE;17.778;234580.649;1.30245;6.00466;-0.41180;3
MAGN;17.779;234580.652;-25.52686;-24.79416;14.68973;3
LIGH;17.785;234580.658;5745.0;3
ACCE;17.787;234580.659;0.74699;6.11958;-2.14520;3
LIGH;17.792;234580.665;5745.0;3
ACCE;17.798;234580.669;-0.69911;8.12113;-4.96079;3
MAGN;17.799;234580.672;-25.52686;-24.79416;14.68973;3
LIGH;17.805;234580.678;5745.0;3
ACCE;17.807;234580.679;-1.14922;8.90643;-6.15789;3
LIGH;17.812;234580.685;5745.0;3
ACCE;17.818;234580.689;-1.66636;9.35654;-6.99107;3
MAGN;17.819;234580.692;-8.64098;-24.47408;23.05294;3
ACCE;17.828;234580.699;-2.32716;9.55765;-7.32626;3
LIGH;17.829;234580.702;5421.0;3
LIGH;17.832;234580.705;6450.0;3
ACCE;17.838;234580.709;-2.99754;8.82982;-6.64630;3
MAGN;17.840;234580.712;-8.64098;-24.47408;23.05294;3
LIGH;17.842;234580.715;6450.0;3
ACCE;17.847;234580.719;-3.08373;7.81467;-6.48350;3
LIGH;17.852;234580.725;6450.0;3
ACCE;17.858;234580.729;-3.28484;6.83784;-6.01423;3
MAGN;17.858;234580.731;-8.64098;-24.47408;23.05294;3
LIGH;17.864;234580.737;6450.0;3
ACCE;17.867;234580.739;-3.59130;6.23450;-5.43963;3
LIGH;17.872;234580.745;6450.0;3
ACCE;17.878;234580.749;-4.44364;5.62159;-4.51068;3
MAGN;17.878;234580.751;11.68956;-19.37292;24.03259;3
LIGH;17.884;234580.757;6450.0;3
ACCE;17.887;234580.759;-4.95121;5.69820;-4.14676;3
LIGH;17.892;234580.765;6508.0;3
ACCE;17.898;234580.769;-5.61201;5.98550;-3.74453;3
MAGN;17.899;234580.771;11.68956;-19.37292;24.03259;3
LIGH;17.904;234580.777;6450.0;3
ACCE;17.907;234580.779;-6.34942;6.19619;-4.01268;3
LIGH;17.912;234580.785;6450.0;3
ACCE;17.918;234580.789;-7.97748;6.61757;-4.81713;3
MAGN;17.918;234580.791;11.68956;-19.37292;24.03259;3
LIGH;17.924;234580.797;6450.0;3
ACCE;17.927;234580.799;-8.75320;6.89530;-5.47793;3
LIGH;17.932;234580.805;6450.0;3
ACCE;17.938;234580.809;-9.41400;7.17303;-5.86101;3
MAGN;17.939;234580.812;29.64102;-9.85782;18.62332;3
LIGH;17.945;234580.818;6450.0;3
ACCE;17.947;234580.819;-9.84496;7.26880;-6.21535;3
LIGH;17.952;234580.825;6450.0;3
ACCE;17.958;234580.829;-10.01734;6.83784;-6.55054;3
MAGN;17.958;234580.831;29.64102;-9.85782;18.62332;3
LIGH;17.964;234580.837;6392.0;3
ACCE;17.967;234580.839;-9.55765;6.49307;-6.78996;3
LIGH;17.972;234580.845;6392.0;3
ACCE;17.978;234580.849;-8.83939;6.27281;-7.01022;3
MAGN;17.978;234580.851;29.64102;-9.85782;18.62332;3
LIGH;17.984;234580.857;6392.0;3
ACCE;17.987;234580.859;-7.95833;6.23450;-7.09641;3
LIGH;17.992;234580.865;6392.0;3
ACCE;17.998;234580.869;-6.44519;6.39731;-6.79953;3
MAGN;17.999;234580.872;39.74545;-3.40486;14.24338;3
LIGH;18.002;234580.875;6392.0;3
ACCE;18.007;234580.879;-6.19619;6.49307;-6.58884;3
LIGH;18.012;234580.885;6392.0;3
ACCE;18.020;234580.889;-6.10043;6.47392;-6.08127;3
MAGN;18.025;234580.893;39.74545;-3.40486;14.24338;3
LIGH;18.025;234580.897;6103.0;3
ACCE;18.029;234580.899;-6.00466;6.54096;-5.57370;3
LIGH;18.032;234580.905;6103.0;3
ACCE;18.038;234580.909;-5.43005;6.74207;-4.55856;3
MAGN;18.039;234580.912;39.74545;-3.40486;14.24338;3
LIGH;18.045;234580.918;6103.0;3
ACCE;18.048;234580.919;-5.07571;6.84742;-4.43406;3
LIGH;18.052;234580.925;6103.0;3
ACCE;18.058;234580.929;-4.68306;7.02938;-4.39575;3
MAGN;18.059;234580.932;41.63599;-4.85429;14.97617;3
LIGH;18.066;234580.938;6103.0;3
ACCE;18.069;234580.940;-3.37104;7.69018;-4.81713;3
LIGH;18.073;234580.945;6103.0;3
GNSS;18.074;1491902862.000;39.994001;-0.073771;130.000;0.000;5.0;0.0;21;10
ACCE;18.081;234580.949;-2.81558;7.83383;-4.96079;3
MAGN;18.082;234580.952;41.63599;-4.85429;14.97617;3
GNSS;18.083;1491902862.000;39.994001;-0.073771;130.000;0.000;5.0;0.0;21;10
LIGH;18.086;234580.959;6126.0;3
ACCE;18.087;234580.959;-2.35589;7.69975;-5.23851;3
LIGH;18.092;234580.965;6126.0;3
ACCE;18.098;234580.969;-1.94409;7.44118;-5.20978;3
MAGN;18.099;234580.972;41.63599;-4.85429;14.97617;3
LIGH;18.105;234580.978;6126.0;3
ACCE;18.107;234580.979;-0.91937;7.09641;-4.54898;3
LIGH;18.112;234580.985;6126.0;3
ACCE;18.118;234580.989;-0.39265;6.92403;-4.30956;3
MAGN;18.119;234580.992;34.95396;-12.00019;19.70223;3
LIGH;18.122;234580.995;6126.0;3
ACCE;18.127;234580.999;0.40223;6.63673;-4.55856;3
LIGH;18.135;234581.008;6126.0;3
ACCE;18.138;234581.009;1.31202;6.71334;-4.79798;3
MAGN;18.139;234581.012;34.95396;-12.00019;19.70223;3
LIGH;18.142;234581.015;6219.0;3
ACCE;18.147;234581.019;1.28329;7.01022;-4.60644;3
LIGH;18.155;234581.028;6219.0;3
ACCE;18.158;234581.029;1.21625;7.11557;-3.74453;3
MAGN;18.159;234581.032;34.95396;-12.00019;19.70223;3
LIGH;18.162;234581.035;6219.0;3
ACCE;18.167;234581.039;1.17795;6.83784;-2.68151;3
LIGH;18.172;234581.045;6219.0;3
ACCE;18.178;234581.049;1.09176;6.05254;-0.51715;3
MAGN;18.179;234581.052;18.88949;-20.10777;23.00725;3
LIGH;18.182;234581.055;6219.0;3
ACCE;18.187;234581.059;1.16837;5.93762;0.73741;3
LIGH;18.194;234581.067;6219.0;3
ACCE;18.198;234581.069;1.21625;5.88016;2.44209;3
MAGN;18.200;234581.072;18.88949;-20.10777;23.00725;3
LIGH;18.202;234581.075;5733.0;3
ACCE;18.207;234581.079;1.29287;5.44920;3.68707;3
LIGH;18.215;234581.088;5733.0;3
ACCE;18.218;234581.089;1.56102;5.43963;6.49307;3
MAGN;18.219;234581.092;18.88949;-20.10777;23.00725;3
LIGH;18.222;234581.095;5733.0;3
ACCE;18.227;234581.099;2.64320;4.83629;6.03339;3
LIGH;18.235;234581.108;5733.0;3
ACCE;18.238;234581.109;2.15478;5.33428;6.34942;3
MAGN;18.239;234581.112;-2.69462;-26.46465;19.38017;3
LIGH;18.242;234581.115;5733.0;3
ACCE;18.247;234581.119;2.15478;5.46836;6.25365;3
LIGH;18.255;234581.128;5733.0;3
ACCE;18.258;234581.129;2.81558;5.22894;6.32069;3
MAGN;18.259;234581.132;-2.69462;-26.46465;19.38017;3
LIGH;18.262;234581.135;6196.0;3
ACCE;18.267;234581.139;3.01669;5.22894;6.20577;3
LIGH;18.275;234581.148;4774.0;3
ACCE;18.278;234581.149;3.33273;5.26724;6.11000;3
MAGN;18.279;234581.152;-2.69462;-26.46465;19.38017;3
LIGH;18.282;234581.155;4774.0;3
ACCE;18.287;234581.159;3.55300;5.48751;5.66947;3
LIGH;18.295;234581.168;4774.0;3
ACCE;18.298;234581.169;3.52426;5.79397;4.01268;3
MAGN;18.299;234581.172;-18.19993;-27.42217;10.79552;3
LIGH;18.302;234581.175;4774.0;3
SOUN;18.303;615.51;0.01878;59.46
ACCE;18.307;234581.179;3.27527;5.65032;3.03585;3
LIGH;18.315;234581.188;4774.0;3
ACCE;18.318;234581.189;2.85389;5.20021;2.75812;3
MAGN;18.319;234581.192;-18.19993;-27.42217;10.79552;3
LIGH;18.322;234581.195;4774.0;3
ACCE;18.327;234581.199;2.31759;4.61602;2.81558;3
LIGH;18.332;234581.205;4600.0;3
ACCE;18.338;234581.209;1.32160;3.33273;4.85544;3
MAGN;18.339;234581.212;-18.19993;-27.42217;10.79552;3
LIGH;18.342;234581.215;4600.0;3
ACCE;18.347;234581.219;0.74699;2.71024;6.35900;3
LIGH;18.355;234581.228;4600.0;3
ACCE;18.358;234581.229;0.51715;2.26970;8.02536;3
MAGN;18.360;234581.232;-26.83239;-23.79213;-2.60910;3
LIGH;18.362;234581.235;4600.0;3
ACCE;18.367;234581.239;0.34477;1.85790;9.42358;3
LIGH;18.375;234581.248;4600.0;3
ACCE;18.378;234581.249;0.39265;1.01514;11.63582;3
MAGN;18.379;234581.252;-26.83239;-23.79213;-2.60910;3
LIGH;18.382;234581.255;4600.0;3
ACCE;18.387;234581.259;0.64165;0.58419;12.06678;3
LIGH;18.395;234581.268;4508.0;3
ACCE;18.398;234581.269;0.82361;0.16281;12.37323;3
MAGN;18.399;234581.272;-26.83239;-23.79213;-2.60910;3
LIGH;18.402;234581.275;4508.0;3
ACCE;18.407;234581.279;0.90980;-0.15323;12.51689;3
LIGH;18.415;234581.288;4508.0;3
ACCE;18.418;234581.289;0.88107;-0.40223;12.50731;3
MAGN;18.419;234581.292;-26.73944;-17.64951;-16.87710;3
LIGH;18.422;234581.295;4508.0;3
ACCE;18.427;234581.299;0.89064;-0.49799;12.38281;3
LIGH;18.435;234581.308;4508.0;3
ACCE;18.438;234581.309;0.74699;-0.54588;12.34450;3
MAGN;18.439;234581.312;-26.73944;-17.64951;-16.87710;3
LIGH;18.442;234581.315;4508.0;3
ACCE;18.447;234581.319;0.58419;-0.32561;12.13381;3
LIGH;18.455;234581.328;4508.0;3
ACCE;18.458;234581.329;0.54588;-0.27773;12.21043;3
MAGN;18.459;234581.332;-26.73944;-17.64951;-16.87710;3
LIGH;18.462;234581.335;4508.0;3
ACCE;18.467;234581.339;0.51715;-0.25857;12.11466;3
LIGH;18.475;234581.348;4508.0;3
ACCE;18.478;234581.349;0.65122;-0.39265;12.18170;3
MAGN;18.479;234581.352;-24.79307;-12.95833;-25.22954;3
LIGH;18.482;234581.355;4508.0;3
ACCE;18.487;234581.359;0.91937;-0.92895;12.42112;3
LIGH;18.492;234581.365;4508.0;3
ACCE;18.498;234581.369;1.18752;-1.29287;12.71800;3
MAGN;18.499;234581.372;-24.79307;-12.95833;-25.22954;3
LIGH;18.502;234581.375;4508.0;3
ACCE;18.507;234581.379;1.38864;-1.53229;12.80419;3
LIGH;18.515;234581.388;4808.0;3
ACCE;18.518;234581.389;1.93451;-1.77171;12.72758;3
MAGN;18.519;234581.392;-24.79307;-12.95833;-25.22954;3
LIGH;18.522;234581.395;4808.0;3
ACCE;18.527;234581.399;2.44209;-1.96325;12.62223;3
LIGH;18.535;234581.408;4808.0;3
ACCE;18.538;234581.409;3.05500;-2.27928;12.72758;3
MAGN;18.539;234581.412;-25.26469;-10.97104;-27.08356;3
LIGH;18.542;234581.415;4808.0;3
ACCE;18.547;234581.419;3.84988;-2.68151;12.74673;3
LIGH;18.555;234581.428;4808.0;3
ACCE;18.558;234581.429;5.43005;-2.96881;13.11065;3
MAGN;18.559;234581.432;-25.26469;-10.97104;-27.08356;3
LIGH;18.562;234581.435;4808.0;3
ACCE;18.567;234581.439;5.97593;-2.55701;13.11065;3
LIGH;18.575;234581.448;4080.0;3
ACCE;18.578;234581.449;6.51223;-2.12605;13.10107;3
MAGN;18.579;234581.452;-25.26469;-10.97104;-27.08356;3
LIGH;18.582;234581.455;5756.0;3
ACCE;18.587;234581.459;7.09641;-1.85790;12.89038;3
LIGH;18.595;234581.468;5756.0;3
ACCE;18.598;234581.469;8.42759;-1.17795;11.98059;3
MAGN;18.599;234581.472;-29.01537;-13.36996;-22.53577;3
LIGH;18.602;234581.475;5756.0;3
ACCE;18.607;234581.479;8.73405;-0.90980;11.21444;3
LIGH;18.615;234581.488;5756.0;3
ACCE;18.618;234581.489;8.79151;-0.68953;10.54406;3
MAGN;18.620;234581.492;-29.01537;-13.36996;-22.53577;3
LIGH;18.622;234581.495;5756.0;3
ACCE;18.627;234581.499;8.59040;-0.50757;9.81623;3
LIGH;18.635;234581.508;5375.0;3
ACCE;18.638;234581.509;7.84340;-0.44053;8.98304;3
MAGN;18.639;234581.512;-29.01537;-13.36996;-22.53577;3
LIGH;18.642;234581.515;6415.0;3
ACCE;18.647;234581.519;7.71891;-0.43096;8.76278;3
LIGH;18.652;234581.525;6415.0;3
ACCE;18.658;234581.529;7.67102;-0.35434;8.84897;3
MAGN;18.659;234581.532;-30.94005;-19.28829;-14.95478;3
LIGH;18.662;234581.535;6415.0;3
ACCE;18.667;234581.539;7.69018;-0.18196;8.82024;3
LIGH;18.675;234581.548;6415.0;3
ACCE;18.678;234581.549;7.94875;0.83318;9.35654;3
MAGN;18.679;234581.552;-30.94005;-19.28829;-14.95478;3
LIGH;18.682;234581.555;6415.0;3
ACCE;18.687;234581.559;7.87214;1.39821;9.40442;3
LIGH;18.695;234581.568;6381.0;3
ACCE;18.698;234581.569;7.72848;1.66636;9.40442;3
MAGN;18.699;234581.572;-30.94005;-19.28829;-14.95478;3
LIGH;18.702;234581.575;6392.0;3
ACCE;18.707;234581.579;7.43160;1.70467;8.33182;3
LIGH;18.715;234581.588;6392.0;3
ACCE;18.718;234581.589;7.15387;2.44209;6.24408;3
MAGN;18.719;234581.592;-28.91480;-27.49538;-5.82601;3
LIGH;18.722;234581.595;6392.0;3
ACCE;18.727;234581.599;6.98149;3.14119;5.13317;3
LIGH;18.735;234581.608;6392.0;3
ACCE;18.738;234581.609;6.98149;3.82115;4.30956;3
MAGN;18.739;234581.612;-28.91480;-27.49538;-5.82601;3
LIGH;18.742;234581.615;6392.0;3
SOUN;18.743;299.50;0.00914;53.20
ACCE;18.747;234581.619;6.96234;4.22337;3.44765;3
LIGH;18.755;234581.628;6392.0;3
ACCE;18.758;234581.629;6.70376;5.14275;1.55144;3
MAGN;18.759;234581.632;-28.91480;-27.49538;-5.82601;3
LIGH;18.762;234581.635;6230.0;3
ACCE;18.767;234581.639;6.83784;5.71735;1.23541;3
LIGH;18.772;234581.645;6230.0;3
ACCE;18.778;234581.649;7.09641;5.97593;1.49398;3
MAGN;18.779;234581.652;-19.28968;-33.72217;3.41278;3
LIGH;18.785;234581.658;6230.0;3
ACCE;18.787;234581.659;7.38372;5.84185;1.65679;3
LIGH;18.792;234581.665;6230.0;3
ACCE;18.798;234581.669;7.36456;5.38217;1.72383;3
MAGN;18.799;234581.672;-19.28968;-33.72217;3.41278;3
LIGH;18.805;234581.678;6230.0;3
ACCE;18.807;234581.679;6.68461;5.65032;1.41737;3
LIGH;18.812;234581.685;6230.0;3
ACCE;18.818;234581.689;6.07170;5.99508;1.27372;3
MAGN;18.819;234581.692;-19.28968;-33.72217;3.41278;3
LIGH;18.822;234581.695;6415.0;3
ACCE;18.827;234581.699;5.20978;6.06212;0.81403;3
LIGH;18.832;234581.705;6415.0;3
ACCE;18.838;234581.709;4.75967;6.17704;0.18196;3
MAGN;18.839;234581.712;-4.65262;-36.22567;8.80175;3
LIGH;18.845;234581.718;6415.0;3
ACCE;18.847;234581.719;4.05099;6.63673;-0.38307;3
LIGH;18.852;234581.725;6415.0;3
ACCE;18.858;234581.729;3.20823;7.01980;-0.69911;3
MAGN;18.859;234581.732;-4.65262;-36.22567;8.80175;3
LIGH;18.865;234581.738;6415.0;3
ACCE;18.867;234581.739;1.62806;7.58483;-1.51314;3
LIGH;18.872;234581.745;6415.0;3
ACCE;18.878;234581.749;1.17795;7.94875;-1.62806;3
MAGN;18.879;234581.752;-4.65262;-36.22567;8.80175;3
LIGH;18.885;234581.758;6369.0;3
ACCE;18.887;234581.759;1.02472;8.14986;-1.81002;3
LIGH;18.892;234581.765;6369.0;3
ACCE;18.898;234581.769;0.77572;8.14029;-1.81959;3
MAGN;18.899;234581.772;11.90360;-34.39763;9.32803;3
LIGH;18.905;234581.778;6369.0;3
ACCE;18.907;234581.779;0.49799;8.01579;-1.98240;3
LIGH;18.912;234581.785;6369.0;3
ACCE;18.918;234581.789;0.10534;7.88171;-2.06859;3
MAGN;18.919;234581.792;11.90360;-34.39763;9.32803;3
LIGH;18.925;234581.798;6369.0;3
ACCE;18.927;234581.799;-0.29688;7.74764;-2.31759;3
LIGH;18.932;234581.805;6369.0;3
ACCE;18.938;234581.809;-1.30245;7.66145;-2.27928;3
MAGN;18.939;234581.812;11.90360;-34.39763;9.32803;3
LIGH;18.945;234581.818;6704.0;3
ACCE;18.947;234581.819;-1.79086;7.64229;-2.42293;3
LIGH;18.952;234581.825;5560.0;3
ACCE;18.958;234581.829;-2.31759;7.56568;-2.59531;3
MAGN;18.959;234581.832;27.05037;-28.82853;5.94868;3
LIGH;18.965;234581.838;5560.0;3
ACCE;18.967;234581.839;-2.90177;7.67102;-3.13162;3
LIGH;18.972;234581.845;5560.0;3
ACCE;18.978;234581.849;-4.41491;8.15944;-3.68707;3
MAGN;18.979;234581.852;27.05037;-28.82853;5.94868;3
LIGH;18.982;234581.855;5560.0;3
ACCE;18.987;234581.859;-4.98952;8.20732;-3.93607;3
LIGH;18.992;234581.865;5560.0;3
ACCE;18.998;234581.869;-5.31513;8.03494;-4.07972;3
MAGN;18.999;234581.872;27.05037;-28.82853;5.94868;3
LIGH;19.005;234581.878;5953.0;3
ACCE;19.007;234581.879;-5.55455;7.95833;-4.07972;3
LIGH;19.012;234581.885;4543.0;3
ACCE;19.020;234581.889;-5.68862;7.69018;-4.11803;3
MAGN;19.026;234581.892;36.78193;-21.12131;1.52696;3
LIGH;19.027;234581.899;4543.0;3
ACCE;19.028;234581.899;-5.67905;7.55610;-4.41491;3
LIGH;19.032;234581.905;4543.0;3
ACCE;19.038;234581.909;-5.72693;7.42203;-4.55856;3
MAGN;19.039;234581.912;36.78193;-21.12131;1.52696;3
LIGH;19.045;234581.918;4543.0;3
ACCE;19.047;234581.919;-5.74608;7.32626;-4.88417;3
LIGH;19.052;234581.925;4543.0;3
ACCE;19.058;234581.929;-5.34386;7.25922;-5.26724;3
MAGN;19.059;234581.932;36.78193;-21.12131;1.52696;3
LIGH;19.067;234581.940;4751.0;3
ACCE;19.070;234581.940;-4.97036;7.22091;-5.39174;3
LIGH;19.075;234581.948;3941.0;3
GNSS;19.075;1491902863.000;39.994010;-0.073776;130.000;336.600;5.0;0.4;21;10
ACCE;19.079;234581.949;-4.63517;7.16345;-5.34386;3
MAGN;19.080;234581.952;41.45713;-16.75050;-1.43172;3
GNSS;19.082;1491902863.000;39.994010;-0.073776;130.000;336.600;5.0;0.4;21;11
LIGH;19.084;234581.957;3941.0;3
ACCE;19.087;234581.959;-4.45322;7.15387;-5.30555;3
LIGH;19.092;234581.965;3941.0;3
ACCE;19.098;234581.969;-4.14676;6.98149;-4.64475;3
MAGN;19.099;234581.972;41.45713;-16.75050;-1.43172;3
LIGH;19.105;234581.978;3941.0;3
ACCE;19.107;234581.979;-3.97437;6.91445;-4.67348;3
LIGH;19.112;234581.985;3941.0;3
ACCE;19.118;234581.989;-3.80199;6.95276;-4.51068;3
MAGN;19.119;234581.992;41.45713;-16.75050;-1.43172;3
LIGH;19.122;234581.995;3941.0;3
ACCE;19.128;234581.999;-3.70622;7.10599;-4.47237;3
LIGH;19.133;234582.006;4265.0;3
ACCE;19.139;234582.009;-3.80199;7.24007;-4.48195;3
MAGN;19.142;234582.012;40.89172;-19.06460;-0.64519;3
LIGH;19.143;234582.016;4265.0;3
ACCE;19.148;234582.019;-3.81157;7.28795;-4.33829;3
LIGH;19.152;234582.025;4265.0;3
ACCE;19.158;234582.029;-3.71580;7.21134;-3.89776;3
MAGN;19.159;234582.032;40.89172;-19.06460;-0.64519;3
LIGH;19.165;234582.038;4265.0;3
ACCE;19.167;234582.039;-3.39977;7.12514;-3.59130;3
LIGH;19.172;234582.045;4265.0;3
ACCE;19.178;234582.049;-2.63362;7.50822;-2.48997;3
MAGN;19.179;234582.052;40.89172;-19.06460;-0.64519;3
LIGH;19.185;234582.058;4265.0;3
ACCE;19.187;234582.059;-2.24097;7.77637;-2.14520;3
LIGH;19.192;234582.065;5502.0;3
ACCE;19.198;234582.069;-1.86748;7.83383;-2.11647;3
MAGN;19.199;234582.072;34.56247;-25.36272;2.22343;3
LIGH;19.205;234582.078;5502.0;3
ACCE;19.207;234582.079;-0.40223;8.10198;-2.43251;3
LIGH;19.212;234582.085;5502.0;3
ACCE;19.218;234582.089;0.45969;8.34140;-1.94409;3
MAGN;19.219;234582.092;34.56247;-25.36272;2.22343;3
LIGH;19.225;234582.098;5502.0;3
ACCE;19.227;234582.099;1.14922;8.59997;-1.28329;3
LIGH;19.232;234582.105;5502.0;3
ACCE;19.238;234582.109;1.75256;8.56167;-0.57461;3
MAGN;19.239;234582.112;34.56247;-25.36272;2.22343;3
LIGH;19.245;234582.118;5502.0;3
ACCE;19.247;234582.119;3.34231;8.18817;0.25857;3
LIGH;19.252;234582.125;7040.0;3
ACCE;19.258;234582.129;4.13718;8.19775;0.94810;3
MAGN;19.259;234582.132;22.74614;-32.17247;3.64167;3
LIGH;19.265;234582.138;7040.0;3
ACCE;19.275;234582.142;5.67905;8.12113;1.70467;3
ACCE;19.278;234582.149;6.30154;8.10198;2.13563;3
MAGN;19.280;234582.152;22.74614;-32.17247;3.64167;3
LIGH;19.280;234582.153;7040.0;3
LIGH;19.284;234582.156;7040.0;3
ACCE;19.296;234582.159;6.82826;8.10198;2.55701;3
LIGH;19.296;234582.165;7040.0;3
SOUN;19.297;402.84;0.01229;55.77
ACCE;19.299;234582.169;7.28795;8.13071;3.17950;3
MAGN;19.299;234582.172;22.74614;-32.17247;3.64167;3
LIGH;19.302;234582.175;7040.0;3
ACCE;19.307;234582.179;7.61356;7.91044;3.59130;3
LIGH;19.312;234582.185;6612.0;3
ACCE;19.318;234582.189;8.01579;7.40287;4.02226;3
MAGN;19.320;234582.192;7.85869;-36.95446;2.72713;3
LIGH;19.325;234582.198;7594.0;3
ACCE;19.327;234582.199;7.91044;7.09641;4.16591;3
LIGH;19.332;234582.205;7594.0;3
ACCE;19.338;234582.209;7.56568;6.83784;4.35745;3
MAGN;19.339;234582.212;7.85869;-36.95446;2.72713;3
LIGH;19.346;234582.219;7594.0;3
WIFI;19.347;234582.142;WAP130;20:17:FF:FF:F1:30;-70
WIFI;19.347;234582.142;WAP123;20:17:FF:FF:F1:23;-73
WIFI;19.347;234582.142;WAP129;20:17:FF:FF:F1:29;-64
WIFI;19.347;234582.142;WAP122;20:17:FF:FF:F1:22;-64
WIFI;19.347;234582.142;WAP108;20:17:FF:FF:F1:08;-78
WIFI;19.347;234582.142;WAP312;20:17:FF:FF:F3:12;-77
WIFI;19.347;234582.142;WAP012;20:17:FF:FF:F0:12;-78
WIFI;19.347;234582.142;WAP315;20:17:FF:FF:F3:15;-84
WIFI;19.347;234582.142;WAP181;20:17:FF:FF:F1:81;-85
WIFI;19.347;234582.142;WAP044;20:17:FF:FF:F0:44;-83
WIFI;19.347;234582.142;WAP080;20:17:FF:FF:F0:80;-93
WIFI;19.347;234582.142;WAP132;20:17:FF:FF:F1:32;-83
WIFI;19.347;234582.142;WAP272;20:17:FF:FF:F2:72;-86
WIFI;19.347;234582.142;WAP267;20:17:FF:FF:F2:67;-83
WIFI;19.347;234582.142;WAP180;20:17:FF:FF:F1:80;-69
WIFI;19.347;234582.142;WAP078;20:17:FF:FF:F0:78;-80
WIFI;19.347;234582.142;WAP114;20:17:FF:FF:F1:14;-81
WIFI;19.347;234582.142;WAP067;20:17:FF:FF:F0:67;-84
WIFI;19.347;234582.142;WAP134;20:17:FF:FF:F1:34;-84
WIFI;19.347;234582.142;WAP066;20:17:FF:FF:F0:66;-86
WIFI;19.347;234582.142;WAP139;20:17:FF:FF:F1:39;-88
WIFI;19.347;234582.142;WAP070;20:17:FF:FF:F0:70;-88
WIFI;19.347;234582.142;WAP112;20:17:FF:FF:F1:12;-90
WIFI;19.347;234582.142;WAP058;20:17:FF:FF:F0:58;-90
WIFI;19.347;234582.142;WAP141;20:17:FF:FF:F1:41;-90
WIFI;19.347;234582.142;WAP015;20:17:FF:FF:F0:15;-91
WIFI;19.347;234582.142;WAP318;20:17:FF:FF:F3:18;-80
WIFI;19.347;234582.142;WAP165;20:17:FF:FF:F1:65;-80
WIFI;19.347;234582.142;WAP283;20:17:FF:FF:F2:83;-94
WIFI;19.347;234582.142;WAP316;20:17:FF:FF:F3:16;-89
WIFI;19.347;234582.142;WAP280;20:17:FF:FF:F2:80;-90
WIFI;19.347;234582.142;WAP320;20:17:FF:FF:F3:20;-90
ACCE;19.368;234582.219;7.11557;6.62715;4.10845;3
ACCE;19.369;234582.231;6.41646;6.14831;3.83072;3
LIGH;19.370;234582.234;7594.0;3
MAGN;19.370;234582.237;7.85869;-36.95446;2.72713;3
ACCE;19.371;234582.239;6.16746;5.89931;3.80199;3
LIGH;19.371;234582.243;7594.0;3
LIGH;19.374;234582.246;7594.0;3
ACCE;19.383;234582.249;5.94720;5.30555;4.24253;3
MAGN;19.385;234582.258;-3.58448;-37.88688;-0.86306;3
ACCE;19.387;234582.259;5.94720;5.30555;4.24253;3
LIGH;19.389;234582.262;7502.0;3
LIGH;19.392;234582.265;7502.0;3
ACCE;19.398;234582.269;5.84185;4.51068;4.97036;3
MAGN;19.400;234582.272;-3.58448;-37.88688;-0.86306;3
LIGH;19.402;234582.275;7502.0;3
ACCE;19.407;234582.279;5.76524;4.19464;5.55455;3
LIGH;19.415;234582.288;7502.0;3
ACCE;19.418;234582.289;5.65989;3.92649;6.22492;3
MAGN;19.420;234582.292;-3.58448;-37.88688;-0.86306;3
LIGH;19.422;234582.295;7502.0;3
ACCE;19.427;234582.299;5.57370;3.77326;6.89530;3
LIGH;19.435;234582.308;7502.0;3
ACCE;19.438;234582.309;5.56412;3.62003;8.67659;3
MAGN;19.439;234582.312;-11.37138;-36.19177;-5.58400;3
LIGH;19.442;234582.315;7329.0;3
ACCE;19.447;234582.319;5.76524;3.70622;9.22246;3
LIGH;19.455;234582.328;7329.0;3
ACCE;19.458;234582.329;5.86101;3.97437;9.27993;3
MAGN;19.459;234582.332;-11.37138;-36.19177;-5.58400;3
LIGH;19.462;234582.335;7329.0;3
ACCE;19.467;234582.339;5.79397;4.13718;8.64786;3
LIGH;19.472;234582.345;7329.0;3
ACCE;19.478;234582.349;5.18105;3.35188;7.83383;3
MAGN;19.479;234582.352;-11.37138;-36.19177;-5.58400;3
LIGH;19.482;234582.355;7329.0;3
ACCE;19.487;234582.359;4.75967;2.83473;8.14029;3
LIGH;19.495;234582.368;7329.0;3
ACCE;19.498;234582.369;4.30956;2.48997;8.99262;3
MAGN;19.499;234582.372;-14.74407;-33.99611;-12.49736;3
LIGH;19.502;234582.375;6947.0;3
ACCE;19.507;234582.379;3.84030;2.26013;9.80665;3
LIGH;19.515;234582.388;6947.0;3
ACCE;19.518;234582.389;2.59531;2.07817;11.12825;3
MAGN;19.519;234582.392;-14.74407;-33.99611;-12.49736;3
LIGH;19.522;234582.395;6947.0;3
ACCE;19.527;234582.399;1.95367;2.11647;11.47301;3
LIGH;19.535;234582.408;6947.0;3
ACCE;19.538;234582.409;1.42694;2.15478;11.87524;3
MAGN;19.539;234582.412;-14.74407;-33.99611;-12.49736;3
LIGH;19.542;234582.415;6947.0;3
ACCE;19.547;234582.419;1.05345;2.17394;12.28704;3
LIGH;19.555;234582.428;6947.0;3
ACCE;19.558;234582.429;0.48842;2.27928;12.41154;3
MAGN;19.559;234582.432;-13.12073;-30.55832;-20.58770;3
LIGH;19.562;234582.435;5907.0;3
ACCE;19.567;234582.439;0.36392;2.24097;12.10508;3
LIGH;19.575;234582.448;5907.0;3
ACCE;19.578;234582.449;0.29688;2.07817;11.99016;3
MAGN;19.579;234582.452;-13.12073;-30.55832;-20.58770;3
LIGH;19.582;234582.455;5907.0;3
ACCE;19.587;234582.459;0.33519;1.86748;11.61667;3
LIGH;19.595;234582.468;5907.0;3
ACCE;19.598;234582.469;0.34477;1.76213;11.52090;3
MAGN;19.599;234582.472;-13.12073;-30.55832;-20.58770;3
LIGH;19.602;234582.475;5907.0;3
ACCE;19.607;234582.479;0.38307;1.64721;11.42513;3
LIGH;19.615;234582.488;5907.0;3
ACCE;19.618;234582.489;0.59376;1.55144;11.75074;3
MAGN;19.619;234582.492;-10.34091;-28.62331;-25.89683;3
LIGH;19.622;234582.495;6126.0;3
ACCE;19.627;234582.499;1.21625;1.73340;12.44985;3
LIGH;19.632;234582.505;5340.0;3
ACCE;19.638;234582.509;1.36948;1.77171;12.34450;3
MAGN;19.639;234582.512;-10.34091;-28.62331;-25.89683;3
LIGH;19.642;234582.515;5340.0;3
ACCE;19.647;234582.519;1.54187;1.66636;12.09551;3
LIGH;19.655;234582.528;5340.0;3
ACCE;19.658;234582.529;1.82917;1.67594;12.02847;3
MAGN;19.660;234582.532;-10.34091;-28.62331;-25.89683;3
LIGH;19.662;234582.535;5340.0;3
ACCE;19.667;234582.539;2.00155;1.75256;11.75074;3
LIGH;19.675;234582.548;5340.0;3
ACCE;19.678;234582.549;2.26970;1.83875;11.49217;3
MAGN;19.679;234582.552;-10.43489;-29.12932;-25.50708;3
LIGH;19.682;234582.555;5340.0;3
ACCE;19.687;234582.559;2.63362;1.98240;11.01333;3
LIGH;19.695;234582.568;5941.0;3
ACCE;19.698;234582.569;3.62961;2.30801;9.84496;3
MAGN;19.699;234582.572;-10.43489;-29.12932;-25.50708;3
LIGH;19.702;234582.575;5941.0;3
ACCE;19.707;234582.579;4.28083;2.65278;9.14585;3
LIGH;19.715;234582.588;5941.0;3
ACCE;19.718;234582.589;4.93206;2.90177;8.77236;3
MAGN;19.719;234582.592;-10.43489;-29.12932;-25.50708;3
LIGH;19.722;234582.595;5941.0;3
ACCE;19.727;234582.599;5.38217;2.95923;8.37971;3
LIGH;19.735;234582.608;5941.0;3
SOUN;19.736;268.42;0.00819;52.25
ACCE;19.739;234582.609;5.65032;3.07416;7.85298;3
MAGN;19.739;234582.612;-12.68166;-31.84373;-19.04050;3
LIGH;19.742;234582.615;5941.0;3
ACCE;19.747;234582.619;5.67905;3.19865;7.48906;3
LIGH;19.754;234582.627;7086.0;3
ACCE;19.758;234582.629;5.82270;3.36146;7.27837;3
MAGN;19.759;234582.631;-12.68166;-31.84373;-19.04050;3
LIGH;19.762;234582.635;7086.0;3
ACCE;19.767;234582.639;6.02381;3.53384;6.98149;3
LIGH;19.774;234582.647;7086.0;3
ACCE;19.778;234582.649;6.04296;3.87861;6.12916;3
MAGN;19.778;234582.651;-12.68166;-31.84373;-19.04050;3
LIGH;19.782;234582.655;7086.0;3
ACCE;19.787;234582.659;5.91847;4.23295;5.27682;3
LIGH;19.792;234582.665;7086.0;3
ACCE;19.798;234582.669;5.80354;4.62560;4.44364;3
MAGN;19.799;234582.672;-12.39021;-35.92789;-9.33573;3
LIGH;19.802;234582.675;7086.0;3
ACCE;19.807;234582.679;5.77481;4.99909;3.45723;3
LIGH;19.814;234582.687;7132.0;3
ACCE;19.818;234582.689;4.85544;5.93762;1.35033;3
MAGN;19.819;234582.692;-12.39021;-35.92789;-9.33573;3
LIGH;19.825;234582.698;7132.0;3
ACCE;19.827;234582.699;4.96079;5.94720;-0.03831;3
LIGH;19.834;234582.707;7132.0;3
ACCE;19.838;234582.709;4.86502;5.79397;-1.19710;3
MAGN;19.839;234582.712;-12.39021;-35.92789;-9.33573;3
LIGH;19.842;234582.715;7132.0;3
ACCE;19.848;234582.719;4.54898;5.83228;-2.43251;3
LIGH;19.855;234582.728;7132.0;3
ACCE;19.858;234582.729;4.13718;5.90889;-4.17549;3
MAGN;19.859;234582.732;-6.03559;-38.54524;0.38580;3
LIGH;19.862;234582.735;7132.0;3
ACCE;19.867;234582.739;3.94564;5.68862;-4.68306;3
LIGH;19.875;234582.748;6173.0;3
ACCE;19.878;234582.749;3.85945;5.50666;-4.82671;3
MAGN;19.879;234582.752;-6.03559;-38.54524;0.38580;3
LIGH;19.882;234582.755;6173.0;3
ACCE;19.887;234582.759;4.01268;5.46836;-4.53941;3
LIGH;19.894;234582.767;6173.0;3
ACCE;19.898;234582.769;3.66792;5.76524;-3.90734;3
MAGN;19.899;234582.772;-6.03559;-38.54524;0.38580;3
LIGH;19.902;234582.775;6173.0;3
ACCE;19.907;234582.779;3.53384;6.09085;-3.78284;3
LIGH;19.915;234582.788;6173.0;3
ACCE;19.918;234582.789;3.41892;6.13873;-3.52426;3
MAGN;19.920;234582.792;1.01786;-38.15691;7.17034;3
LIGH;19.922;234582.795;6173.0;3
ACCE;19.927;234582.799;3.03585;5.95677;-3.63919;3
LIGH;19.935;234582.808;5028.0;3
ACCE;19.938;234582.809;2.05901;5.72693;-4.31914;3
MAGN;19.939;234582.812;1.01786;-38.15691;7.17034;3
LIGH;19.942;234582.815;5028.0;3
ACCE;19.947;234582.819;1.55144;5.57370;-4.47237;3
LIGH;19.952;234582.825;5028.0;3
ACCE;19.958;234582.829;0.96726;5.56412;-4.54898;3
MAGN;19.959;234582.832;1.01786;-38.15691;7.17034;3
LIGH;19.962;234582.835;5028.0;3
ACCE;19.967;234582.839;-0.29688;5.58328;-5.31513;3
LIGH;19.975;234582.848;5028.0;3
ACCE;19.978;234582.849;-1.12049;5.72693;-5.68862;3
MAGN;19.979;234582.852;11.41357;-35.07453;8.92734;3
LIGH;19.982;234582.855;5028.0;3
ACCE;19.987;234582.859;-1.78129;6.20577;-5.94720;3
LIGH;19.995;234582.868;5548.0;3
ACCE;19.998;234582.869;-2.29843;6.50265;-6.29196;3
MAGN;19.999;234582.872;11.41357;-35.07453;8.92734;3
LIGH;20.002;234582.875;3803.0;3
ACCE;20.007;234582.879;-3.20823;6.31112;-7.82425;3
LIGH;20.015;234582.888;3803.0;3
ACCE;20.021;234582.889;-3.62961;6.28239;-8.39886;3
MAGN;20.022;234582.892;11.41357;-35.07453;8.92734;3
LIGH;20.023;234582.896;3803.0;3
ACCE;20.030;234582.901;-3.73495;6.23450;-8.62870;3
ACCE;20.038;234582.909;-3.83072;6.18662;-8.49463;3
LIGH;20.039;234582.912;3803.0;3
MAGN;20.040;234582.912;21.74271;-31.76817;9.19878;3
LIGH;20.043;234582.916;3803.0;3
ACCE;20.047;234582.919;-3.74453;6.11000;-8.35098;3
LIGH;20.052;234582.925;3803.0;3
ACCE;20.058;234582.929;-3.41892;6.02381;-7.99663;3
MAGN;20.059;234582.932;21.74271;-31.76817;9.19878;3
LIGH;20.066;234582.939;2774.0;3
ACCE;20.071;234582.941;-3.07416;6.03339;-7.94875;3
GNSS;20.073;1491902864.000;39.994012;-0.073779;131.000;335.000;5.0;0.4;21;10
LIGH;20.079;234582.947;2774.0;3
ACCE;20.080;234582.949;-2.57616;6.71334;-7.84340;3
MAGN;20.084;234582.952;21.74271;-31.76817;9.19878;3
GNSS;20.085;1491902864.000;39.994012;-0.073779;131.000;335.000;5.0;0.4;21;10
LIGH;20.087;234582.958;2774.0;3
ACCE;20.088;234582.959;-2.29843;7.04853;-7.85298;3
LIGH;20.092;234582.965;2774.0;3
ACCE;20.098;234582.969;-2.06859;7.22091;-7.74764;3
MAGN;20.099;234582.972;26.19654;-30.17494;8.74108;3
LIGH;20.105;234582.978;2774.0;3
ACCE;20.107;234582.979;-1.95367;7.36456;-7.79552;3
LIGH;20.112;234582.985;2774.0;3
ACCE;20.118;234582.989;-1.74298;7.34541;-7.69018;3
MAGN;20.119;234582.992;26.19654;-30.17494;8.74108;3
LIGH;20.122;234582.995;2866.0;3
ACCE;20.127;234582.999;-1.69509;7.47949;-7.71891;3
LIGH;20.132;234583.005;2866.0;3
ACCE;20.138;234583.009;-1.60890;7.45076;-7.57525;3
MAGN;20.139;234583.012;26.19654;-30.17494;8.74108;3
LIGH;20.146;234583.018;2866.0;3
ACCE;20.153;234583.021;-0.89064;6.93361;-6.90488;3
LIGH;20.154;234583.027;2866.0;3
ACCE;20.158;234583.029;-0.25857;6.68461;-6.21535;3
MAGN;20.159;234583.032;24.20251;-31.88351;7.96474;3
LIGH;20.166;234583.038;2866.0;3
ACCE;20.167;234583.039;0.30646;6.65588;-5.50666;3
LIGH;20.172;234583.045;2866.0;3
ACCE;20.178;234583.049;0.67038;6.71334;-4.72137;3
MAGN;20.179;234583.052;24.20251;-31.88351;7.96474;3
LIGH;20.186;234583.059;4219.0;3
ACCE;20.187;234583.059;1.01514;6.83784;-3.85945;3
LIGH;20.192;234583.065;4219.0;3
ACCE;20.198;234583.069;1.66636;6.79953;-2.17394;3
MAGN;20.199;234583.072;24.20251;-31.88351;7.96474;3
LIGH;20.205;234583.077;4219.0;3
ACCE;20.207;234583.079;1.92494;6.81869;-1.13964;3
LIGH;20.212;234583.085;4219.0;3
ACCE;20.218;234583.089;2.27928;6.75165;0.60334;3
MAGN;20.219;234583.092;17.08178;-35.82011;5.85556;3
LIGH;20.225;234583.098;4219.0;3
ACCE;20.227;234583.099;2.89220;6.29196;1.69509;3
LIGH;20.232;234583.105;4219.0;3
ACCE;20.238;234583.109;2.86347;6.18662;4.08930;3
MAGN;20.239;234583.112;17.08178;-35.82011;5.85556;3
LIGH;20.245;234583.118;6970.0;3
ACCE;20.247;234583.119;3.17950;6.05254;5.12359;3
LIGH;20.252;234583.125;6970.0;3
ACCE;20.258;234583.129;3.59130;5.95677;5.96635;3
MAGN;20.259;234583.132;17.08178;-35.82011;5.85556;3
LIGH;20.265;234583.138;6970.0;3
ACCE;20.267;234583.139;3.70622;5.82270;6.56969;3
LIGH;20.272;234583.145;6970.0;3
ACCE;20.278;234583.149;3.71580;5.27682;6.78996;3
MAGN;20.279;234583.152;8.64887;-37.94939;-0.19584;3
LIGH;20.282;234583.155;6970.0;3
SOUN;20.287;297.55;0.00908;53.14
ACCE;20.289;234583.159;3.91691;4.76925;6.92403;3
LIGH;20.292;234583.165;6970.0;3
ACCE;20.298;234583.169;4.11803;4.46279;7.66145;3
MAGN;20.299;234583.172;8.64887;-37.94939;-0.19584;3
LIGH;20.305;234583.178;6323.0;3
ACCE;20.307;234583.179;4.07972;4.24253;8.07325;3
LIGH;20.312;234583.185;8438.0;3
ACCE;20.318;234583.189;3.63919;3.61046;8.92558;3
MAGN;20.319;234583.192;8.64887;-37.94939;-0.19584;3
LIGH;20.325;234583.198;8438.0;3
ACCE;20.327;234583.199;3.14119;3.56257;9.23204;3
LIGH;20.332;234583.205;8438.0;3
ACCE;20.338;234583.209;2.66235;3.47638;9.41400;3
MAGN;20.339;234583.212;2.67078;-37.76002;-8.16995;3
LIGH;20.345;234583.218;8438.0;3
ACCE;20.347;234583.219;1.87705;3.15077;9.63427;3
LIGH;20.352;234583.225;8438.0;3
ACCE;20.358;234583.229;1.44610;3.16035;10.06522;3
MAGN;20.359;234583.232;2.67078;-37.76002;-8.16995;3
LIGH;20.365;234583.238;8577.0;3
ACCE;20.367;234583.239;0.93853;3.06458;9.84496;3
LIGH;20.372;234583.245;7964.0;3
ACCE;20.378;234583.249;0.47884;2.71024;9.53850;3
MAGN;20.379;234583.252;2.67078;-37.76002;-8.16995;3
LIGH;20.385;234583.258;7964.0;3
ACCE;20.387;234583.259;-0.50757;2.07817;9.66300;3
LIGH;20.392;234583.265;7964.0;3
ACCE;20.398;234583.269;-0.94810;1.86748;10.15141;3
MAGN;20.399;234583.272;0.19056;-35.31607;-16.50230;3
LIGH;20.405;234583.278;7964.0;3
ACCE;20.407;234583.279;-1.31202;1.62806;10.66856;3
LIGH;20.412;234583.285;7964.0;3
ACCE;20.418;234583.289;-1.46525;1.31202;11.75074;3
MAGN;20.419;234583.292;0.19056;-35.31607;-16.50230;3
LIGH;20.425;234583.298;8646.0;3
ACCE;20.427;234583.299;-1.65679;0.90980;12.95742;3
LIGH;20.432;234583.305;6300.0;3
ACCE;20.438;234583.309;-1.85790;0.72784;12.92869;3
MAGN;20.439;234583.312;0.19056;-35.31607;-16.50230;3
LIGH;20.442;234583.315;6300.0;3
ACCE;20.447;234583.319;-2.19309;0.66080;12.56477;3
LIGH;20.452;234583.325;6300.0;3
ACCE;20.458;234583.329;-2.41336;0.60334;12.24874;3
MAGN;20.459;234583.332;1.19667;-31.03284;-23.50379;3
LIGH;20.465;234583.338;6300.0;3
ACCE;20.467;234583.339;-2.45166;0.49799;11.96143;3
LIGH;20.472;234583.345;6300.0;3
ACCE;20.478;234583.349;-2.26013;0.41180;11.99974;3
MAGN;20.479;234583.352;1.19667;-31.03284;-23.50379;3
LIGH;20.485;234583.358;6300.0;3
ACCE;20.487;234583.359;-1.96325;0.41180;12.13381;3
LIGH;20.492;234583.365;5028.0;3
ACCE;20.498;234583.369;-1.47483;0.48842;12.27747;3
MAGN;20.499;234583.372;1.19667;-31.03284;-23.50379;3
LIGH;20.502;234583.375;5028.0;3
ACCE;20.507;234583.379;-1.49398;0.43096;12.36366;3
LIGH;20.512;234583.385;5028.0;3
ACCE;20.518;234583.389;-1.57060;0.32561;12.61265;3
MAGN;20.519;234583.392;2.38276;-28.80242;-27.80609;3
LIGH;20.525;234583.398;5028.0;3
ACCE;20.527;234583.399;-1.70467;0.25857;12.64139;3
LIGH;20.532;234583.405;5028.0;3
ACCE;20.538;234583.409;-2.12605;0.28730;12.72758;3
MAGN;20.539;234583.412;2.38276;-28.80242;-27.80609;3
LIGH;20.545;234583.418;5028.0;3
ACCE;20.547;234583.419;-2.26013;0.24900;12.77546;3
LIGH;20.552;234583.425;4566.0;3
ACCE;20.558;234583.429;-2.29843;0.33519;12.88081;3
MAGN;20.559;234583.432;2.38276;-28.80242;-27.80609;3
LIGH;20.565;234583.438;4566.0;3
ACCE;20.567;234583.439;-2.28886;0.38307;12.80419;3
LIGH;20.572;234583.445;4566.0;3
ACCE;20.578;234583.449;-1.78129;0.45969;12.91911;3
MAGN;20.579;234583.452;2.62992;-27.99882;-29.44335;3
LIGH;20.585;234583.458;4566.0;3
ACCE;20.587;234583.459;-1.55144;0.67995;12.55519;3
LIGH;20.592;234583.465;4566.0;3
ACCE;20.598;234583.469;-1.38864;0.76614;12.24874;3
MAGN;20.599;234583.472;2.62992;-27.99882;-29.44335;3
LIGH;20.602;234583.475;4566.0;3
ACCE;20.607;234583.479;-1.27372;0.86191;11.84651;3
LIGH;20.612;234583.485;4751.0;3
ACCE;20.618;234583.489;-1.09176;1.38864;11.33894;3
MAGN;20.619;234583.492;2.62992;-27.99882;-29.44335;3
LIGH;20.625;234583.498;4751.0;3
ACCE;20.627;234583.499;-0.95768;1.61848;11.11867;3
LIGH;20.632;234583.505;4751.0;3
ACCE;20.638;234583.509;-0.82361;1.72383;11.04206;3
MAGN;20.639;234583.512;0.85933;-29.23110;-28.06553;3
LIGH;20.645;234583.518;4751.0;3
ACCE;20.647;234583.519;-0.66080;1.81959;10.77391;3
LIGH;20.652;234583.525;4751.0;3
ACCE;20.658;234583.529;-0.37350;1.98240;10.67814;3
MAGN;20.659;234583.532;0.85933;-29.23110;-28.06553;3
LIGH;20.665;234583.538;4751.0;3
ACCE;20.667;234583.539;-0.22027;2.12605;10.65899;3
LIGH;20.673;234583.546;4658.0;3
ACCE;20.681;234583.549;-0.03831;2.25055;10.84095;3
MAGN;20.682;234583.555;0.85933;-29.23110;-28.06553;3
LIGH;20.686;234583.559;4924.0;3
ACCE;20.687;234583.559;0.00958;2.46124;10.89841;3
LIGH;20.692;234583.565;4924.0;3
ACCE;20.700;234583.569;-0.13408;2.88262;10.05565;3
MAGN;20.702;234583.572;-0.84679;-31.33076;-25.71585;3
LIGH;20.705;234583.578;4924.0;3
ACCE;20.709;234583.580;0.15323;3.03585;9.76834;3
LIGH;20.714;234583.587;4924.0;3
ACCE;20.719;234583.589;0.22984;3.23696;9.58638;3
MAGN;20.722;234583.592;-0.84679;-31.33076;-25.71585;3
LIGH;20.723;234583.596;4924.0;3
ACCE;20.727;234583.599;0.05746;3.56257;9.00220;3
SOUN;20.729;279.29;0.00852;52.59
LIGH;20.735;234583.608;4924.0;3
ACCE;20.738;234583.609;0.10534;4.04141;8.18817;3
MAGN;20.739;234583.612;-0.84679;-31.33076;-25.71585;3
LIGH;20.744;234583.616;4878.0;3
ACCE;20.749;234583.619;0.30646;4.20422;8.37971;3
LIGH;20.754;234583.626;4878.0;3
ACCE;20.760;234583.630;0.44053;4.52025;8.55209;3
MAGN;20.761;234583.633;-3.55282;-33.73997;-21.63227;3
LIGH;20.766;234583.639;4878.0;3
ACCE;20.768;234583.639;0.53630;4.52983;8.62870;3
GNSS;20.770;1491902864.473;39.993682;-0.073910;0.000;0.000;22.1;0.0;21;10
LIGH;20.773;234583.646;4878.0;3
ACCE;20.778;234583.649;0.60334;4.59687;8.88728;3
MAGN;20.779;234583.652;-3.55282;-33.73997;-21.63227;3
LIGH;20.782;234583.655;4878.0;3
ACCE;20.787;234583.659;0.60334;4.59687;8.82982;3
LIGH;20.794;234583.667;4878.0;3
ACCE;20.798;234583.669;0.60334;4.55856;8.80109;3
MAGN;20.799;234583.672;-3.55282;-33.73997;-21.63227;3
LIGH;20.802;234583.675;4785.0;3
ACCE;20.807;234583.679;0.71826;4.82671;8.59040;3
LIGH;20.814;234583.687;4785.0;3
ACCE;20.818;234583.689;0.85234;5.11401;8.70532;3
MAGN;20.819;234583.692;-4.75195;-35.78552;-17.83409;3
LIGH;20.822;234583.695;4785.0;3
ACCE;20.827;234583.699;1.14922;5.20021;8.79151;3
LIGH;20.834;234583.707;4785.0;3
ACCE;20.838;234583.709;1.15879;5.61201;8.38928;3
MAGN;20.839;234583.712;-4.75195;-35.78552;-17.83409;3
LIGH;20.842;234583.715;4785.0;3
ACCE;20.847;234583.719;1.11091;5.61201;8.26478;3
LIGH;20.854;234583.727;4785.0;3
ACCE;20.858;234583.729;1.05345;5.39174;8.43717;3
MAGN;20.859;234583.732;-4.75195;-35.78552;-17.83409;3
LIGH;20.862;234583.735;4670.0;3
ACCE;20.867;234583.739;0.85234;5.15232;8.15944;3
LIGH;20.874;234583.747;4670.0;3
ACCE;20.878;234583.749;0.55545;5.02782;7.95833;3
MAGN;20.879;234583.752;-5.49495;-37.30012;-14.20187;3
LIGH;20.882;234583.755;4670.0;3
ACCE;20.887;234583.759;0.75657;5.81312;7.46991;3
LIGH;20.894;234583.767;4670.0;3
ACCE;20.899;234583.769;0.95768;6.06212;7.70933;3
MAGN;20.899;234583.772;-5.49495;-37.30012;-14.20187;3
LIGH;20.902;234583.775;4670.0;3
ACCE;20.907;234583.779;1.27372;5.85143;7.96790;3
LIGH;20.915;234583.788;4670.0;3
ACCE;20.918;234583.789;1.76213;5.36301;8.34140;3
MAGN;20.919;234583.792;-5.49495;-37.30012;-14.20187;3
LIGH;20.922;234583.795;4624.0;3
ACCE;20.927;234583.799;1.68552;5.49709;8.24563;3
LIGH;20.932;234583.805;4624.0;3
ACCE;20.938;234583.809;1.36948;5.58328;7.80510;3
MAGN;20.939;234583.812;-5.31681;-38.28523;-11.22240;3
LIGH;20.942;234583.815;4624.0;3
ACCE;20.947;234583.819;1.30245;5.59285;6.94318;3
LIGH;20.955;234583.828;4624.0;3
ACCE;20.958;234583.829;1.63763;6.46434;5.72693;3
MAGN;20.960;234583.832;-5.31681;-38.28523;-11.22240;3
LIGH;20.962;234583.835;4624.0;3
ACCE;20.967;234583.839;1.79086;6.93361;5.57370;3
LIGH;20.975;234583.848;4624.0;3
ACCE;20.978;234583.849;2.05901;7.09641;5.51624;3
MAGN;20.979;234583.852;-5.31681;-38.28523;-11.22240;3
LIGH;20.982;234583.855;4069.0;3
ACCE;20.987;234583.859;2.40378;7.02938;5.03740;3
LIGH;20.995;234583.868;5190.0;3
ACCE;20.998;234583.869;2.70066;7.16345;5.02782;3
MAGN;20.999;234583.872;-3.51849;-39.61913;-9.53329;3
LIGH;21.002;234583.875;5190.0;3
ACCE;21.007;234583.879;2.90177;7.12514;5.15232;3
LIGH;21.016;234583.888;5190.0;3
ACCE;21.019;234583.889;3.11246;6.88572;5.64074;3
MAGN;21.022;234583.892;-3.51849;-39.61913;-9.53329;3
LIGH;21.026;234583.899;5190.0;3
ACCE;21.030;234583.901;3.52426;6.34942;6.07170;3
LIGH;21.036;234583.909;5190.0;3
ACCE;21.038;234583.909;3.54342;6.12916;6.33985;3
MAGN;21.039;234583.912;-3.51849;-39.61913;-9.53329;3
LIGH;21.042;234583.915;5190.0;3
ACCE;21.047;234583.919;3.50511;5.74608;6.08127;3
LIGH;21.055;234583.928;6462.0;3
ACCE;21.058;234583.929;3.39977;5.52582;6.13873;3
MAGN;21.059;234583.932;0.42625;-39.71666;-10.00618;3
LIGH;21.062;234583.935;6462.0;3
ACCE;21.068;234583.939;3.37104;5.64074;6.22492;3
GNSS;21.070;1491902865.000;39.994012;-0.073783;131.000;290.500;5.0;0.2;21;10
LIGH;21.076;234583.946;6462.0;3
GNSS;21.078;1491902865.000;39.994012;-0.073783;131.000;290.500;5.0;0.2;21;10
ACCE;21.080;234583.949;3.26569;6.27281;5.94720;3
MAGN;21.083;234583.953;0.42625;-39.71666;-10.00618;3
LIGH;21.084;234583.957;6462.0;3
ACCE;21.087;234583.959;3.27527;6.59842;5.26724;3
LIGH;21.092;234583.965;6462.0;3
ACCE;21.098;234583.969;2.81558;7.23049;5.07571;3
MAGN;21.099;234583.972;0.42625;-39.71666;-10.00618;3
LIGH;21.102;234583.975;6462.0;3
ACCE;21.107;234583.979;2.25055;7.95833;5.07571;3
LIGH;21.115;234583.988;8334.0;3
ACCE;21.118;234583.989;1.95367;7.43160;4.79798;3
MAGN;21.119;234583.992;5.19323;-39.04447;-11.48105;3
LIGH;21.122;234583.995;8334.0;3
ACCE;21.127;234583.999;1.90578;6.52181;4.51068;3
LIGH;21.135;234584.008;8334.0;3
ACCE;21.138;234584.009;2.02071;5.83228;3.81157;3
MAGN;21.139;234584.012;5.19323;-39.04447;-11.48105;3
LIGH;21.142;234584.015;8334.0;3
ACCE;21.147;234584.019;1.91536;5.88016;2.91135;3
LIGH;21.152;234584.025;8334.0;3
ACCE;21.158;234584.029;1.68552;6.38773;2.41336;3
MAGN;21.159;234584.032;5.19323;-39.04447;-11.48105;3
LIGH;21.162;234584.035;8334.0;3
ACCE;21.167;234584.039;1.39821;7.14430;1.93451;3
LIGH;21.175;234584.048;9375.0;3
ACCE;21.178;234584.049;0.90980;8.06367;1.35991;3
MAGN;21.179;234584.052;11.14584;-36.61735;-13.52813;3
LIGH;21.182;234584.055;9375.0;3
ACCE;21.187;234584.059;0.03831;9.87369;-0.36392;3
LIGH;21.195;234584.068;9375.0;3
ACCE;21.198;234584.069;-0.00958;10.50576;-0.65122;3
MAGN;21.199;234584.072;11.14584;-36.61735;-13.52813;3
LIGH;21.202;234584.075;9375.0;3
ACCE;21.207;234584.079;-0.04788;10.66856;-1.17795;3
LIGH;21.215;234584.088;9375.0;3
ACCE;21.218;234584.089;-0.42138;10.86010;-2.17394;3
MAGN;21.220;234584.092;11.14584;-36.61735;-13.52813;3
LIGH;21.222;234584.095;9375.0;3
ACCE;21.227;234584.099;-0.74699;11.36767;-2.39420;3
LIGH;21.235;234584.108;7722.0;3
ACCE;21.238;234584.109;-1.37906;11.99016;-2.34632;3
MAGN;21.239;234584.112;19.23205;-32.33485;-17.80640;3
LIGH;21.242;234584.115;7722.0;3
ACCE;21.247;234584.119;-2.04944;12.50731;-2.54743;3
LIGH;21.252;234584.125;7722.0;3
ACCE;21.258;234584.129;-3.04542;12.44027;-2.19309;3
MAGN;21.259;234584.132;19.23205;-32.33485;-17.80640;3
LIGH;21.262;234584.135;7722.0;3
ACCE;21.267;234584.139;-3.61046;11.99974;-2.16436;3
LIGH;21.275;234584.148;7722.0;3
ACCE;21.278;234584.149;-4.01268;11.29106;-1.88663;3
MAGN;21.279;234584.152;19.23205;-32.33485;-17.80640;3
SOUN;21.280;2740.83;0.08365;72.43
LIGH;21.283;234584.155;7722.0;3
ACCE;21.287;234584.159;-4.30956;10.53449;-0.92895;3
LIGH;21.295;234584.168;4843.0;3
ACCE;21.298;234584.169;-6.13873;9.54808;-0.35434;3
MAGN;21.299;234584.172;25.47956;-25.54352;-23.71359;3
LIGH;21.302;234584.175;4843.0;3
ACCE;21.307;234584.179;-6.71334;8.77236;-0.21069;3
LIGH;21.315;234584.188;4843.0;3
ACCE;21.318;234584.189;-7.06768;8.14986;0.55545;3
MAGN;21.319;234584.192;25.47956;-25.54352;-23.71359;3
LIGH;21.322;234584.195;4843.0;3
ACCE;21.327;234584.199;-7.22091;7.70933;0.78530;3
LIGH;21.332;234584.205;4843.0;3
ACCE;21.338;234584.209;-8.09240;6.22492;1.13964;3
MAGN;21.339;234584.212;25.47956;-25.54352;-23.71359;3
LIGH;21.345;234584.218;4843.0;3
ACCE;21.347;234584.219;-8.85855;5.68862;1.56102;3
LIGH;21.352;234584.225;5340.0;3
ACCE;21.358;234584.229;-9.51935;5.47793;2.01113;3
MAGN;21.359;234584.232;28.00517;-16.72333;-30.51564;3
LIGH;21.365;234584.238;3352.0;3
ACCE;21.367;234584.239;-9.80665;5.50666;2.22182;3
LIGH;21.372;234584.245;3352.0;3
ACCE;21.378;234584.249;-9.31823;5.65032;2.55701;3
MAGN;21.379;234584.252;28.00517;-16.72333;-30.51564;3
LIGH;21.385;234584.258;3352.0;3
ACCE;21.387;234584.259;-9.05966;5.73651;2.66235;3
LIGH;21.392;234584.265;3352.0;3
ACCE;21.398;234584.269;-8.86812;5.73651;2.89220;3
MAGN;21.399;234584.272;28.00517;-16.72333;-30.51564;3
LIGH;21.405;234584.278;3352.0;3
ACCE;21.407;234584.279;-8.49463;5.59285;3.02627;3
LIGH;21.412;234584.285;3352.0;3
ACCE;21.418;234584.289;-7.37414;5.65032;3.26569;3
MAGN;21.419;234584.292;26.47674;-11.59051;-34.98830;3
LIGH;21.422;234584.295;2728.0;3
ACCE;21.427;234584.299;-7.23049;4.65433;2.44209;3
LIGH;21.432;234584.305;2728.0;3
ACCE;21.438;234584.309;-6.47392;4.51068;2.03986;3
MAGN;21.439;234584.312;26.47674;-11.59051;-34.98830;3
LIGH;21.445;234584.318;2728.0;3
ACCE;21.447;234584.319;-5.36301;5.18105;2.63362;3
LIGH;21.452;234584.325;2728.0;3
ACCE;21.458;234584.329;-3.18908;6.13873;2.81558;3
MAGN;21.459;234584.332;26.47674;-11.59051;-34.98830;3
LIGH;21.465;234584.338;2728.0;3
ACCE;21.467;234584.339;-2.77727;6.51223;2.21224;3
LIGH;21.472;234584.345;2728.0;3
ACCE;21.478;234584.349;-3.01669;7.03895;1.58017;3
MAGN;21.480;234584.352;22.81363;-12.48044;-35.87973;3
LIGH;21.485;234584.358;2450.0;3
ACCE;21.487;234584.359;-3.72538;7.65187;0.85234;3
LIGH;21.492;234584.365;2450.0;3
ACCE;21.498;234584.369;-5.13317;8.56167;-0.17238;3
MAGN;21.499;234584.372;22.81363;-12.48044;-35.87973;3
LIGH;21.505;234584.378;2450.0;3
ACCE;21.507;234584.379;-5.36301;8.67659;-0.86191;3
LIGH;21.512;234584.385;2450.0;3
ACCE;21.518;234584.389;-4.80756;8.63828;-1.09176;3
MAGN;21.519;234584.392;22.81363;-12.48044;-35.87973;3
LIGH;21.525;234584.398;2450.0;3
ACCE;21.527;234584.399;-4.80756;7.89129;-0.46926;3
LIGH;21.532;234584.405;2450.0;3
ACCE;21.538;234584.409;-2.25055;7.98706;0.49799;3
MAGN;21.539;234584.412;19.05804;-18.03303;-33.46478;3
LIGH;21.545;234584.418;2277.0;3
ACCE;21.547;234584.419;-1.65679;8.11156;-0.76614;3
LIGH;21.552;234584.425;2277.0;3
ACCE;21.558;234584.429;-0.21069;8.28394;-1.57060;3
MAGN;21.559;234584.432;19.05804;-18.03303;-33.46478;3
LIGH;21.565;234584.438;2277.0;3
ACCE;21.567;234584.439;0.38307;8.34140;-1.63763;3
LIGH;21.572;234584.445;2277.0;3
ACCE;21.578;234584.449;1.01514;8.20732;-1.54187;3
MAGN;21.579;234584.452;19.05804;-18.03303;-33.46478;3
LIGH;21.582;234584.455;2277.0;3
ACCE;21.587;234584.459;1.63763;7.87214;-1.75256;3
LIGH;21.592;234584.465;2277.0;3
ACCE;21.598;234584.469;2.55701;7.18261;-1.98240;3
MAGN;21.599;234584.472;13.11373;-25.80538;-27.19249;3
LIGH;21.605;234584.478;1942.0;3
ACCE;21.607;234584.479;3.71580;7.02938;-2.07817;3
LIGH;21.612;234584.485;1942.0;3
ACCE;21.618;234584.489;5.79397;7.28795;-2.42293;3
MAGN;21.619;234584.492;13.11373;-25.80538;-27.19249;3
LIGH;21.625;234584.498;1942.0;3
ACCE;21.627;234584.499;7.59441;7.98706;-3.62003;3
LIGH;21.632;234584.505;1942.0;3
ACCE;21.638;234584.509;8.57124;9.89284;-5.28640;3
MAGN;21.639;234584.512;13.11373;-25.80538;-27.19249;3
LIGH;21.645;234584.518;1942.0;3
ACCE;21.647;234584.519;8.50420;10.48660;-5.51624;3
LIGH;21.652;234584.525;1942.0;3
ACCE;21.658;234584.529;8.45632;10.54406;-5.41090;3
MAGN;21.659;234584.532;2.69560;-32.56859;-20.26231;3
LIGH;21.665;234584.538;1884.0;3
ACCE;21.667;234584.539;8.15944;10.00776;-5.31513;3
LIGH;21.672;234584.545;1884.0;3
ACCE;21.678;234584.549;7.49864;9.04051;-4.36702;3
MAGN;21.679;234584.552;2.69560;-32.56859;-20.26231;3
LIGH;21.685;234584.558;1884.0;3
ACCE;21.687;234584.559;7.61356;8.40844;-3.69665;3
LIGH;21.692;234584.565;1884.0;3
ACCE;21.698;234584.569;8.23605;7.49864;-3.12204;3
MAGN;21.699;234584.572;2.69560;-32.56859;-20.26231;3
LIGH;21.706;234584.578;1884.0;3
ACCE;21.707;234584.579;9.15543;6.58884;-2.30801;3
LIGH;21.712;234584.585;1884.0;3
ACCE;21.718;234584.589;9.29908;3.94564;-0.01915;3
MAGN;21.719;234584.592;-8.07174;-34.80473;-17.22999;3
LIGH;21.725;234584.598;1167.0;3
ACCE;21.727;234584.599;8.82982;2.48039;1.59933;3
LIGH;21.732;234584.605;3814.0;3
ACCE;21.738;234584.609;8.37971;1.13964;3.59130;3
MAGN;21.739;234584.612;-8.07174;-34.80473;-17.22999;3
LIGH;21.742;234584.615;3814.0;3
ACCE;21.747;234584.619;8.00621;0.37350;5.73651;3
LIGH;21.752;234584.625;3814.0;3
ACCE;21.758;234584.629;6.81869;1.03430;6.94318;3
MAGN;21.759;234584.632;-8.07174;-34.80473;-17.22999;3
LIGH;21.765;234584.638;3814.0;3
ACCE;21.767;234584.639;5.92804;1.73340;6.13873;3
LIGH;21.772;234584.645;3814.0;3
ACCE;21.778;234584.649;5.34386;2.15478;5.65032;3
MAGN;21.779;234584.652;-14.32269;-31.18935;-20.42901;3
LIGH;21.785;234584.658;2416.0;3
ACCE;21.787;234584.659;5.15232;2.51870;5.16190;3
LIGH;21.792;234584.665;7594.0;3
ACCE;21.798;234584.669;6.21535;3.65834;4.69264;3
MAGN;21.799;234584.672;-14.32269;-31.18935;-20.42901;3
LIGH;21.804;234584.677;7594.0;3
ACCE;21.807;234584.679;6.61757;4.11803;4.13718;3
LIGH;21.812;234584.685;7594.0;3
ACCE;21.818;234584.689;6.84742;3.93607;4.00311;3
MAGN;21.820;234584.692;-14.32269;-31.18935;-20.42901;3
ACCE;21.827;234584.699;6.96234;3.69665;4.51068;3
LIGH;21.829;234584.702;7594.0;3
SOUN;21.831;2768.13;0.08448;72.51
LIGH;21.833;234584.706;7594.0;3
ACCE;21.838;234584.709;6.18662;3.54342;5.63116;3
MAGN;21.839;234584.712;-12.41188;-28.26523;-25.23101;3
LIGH;21.845;234584.717;7594.0;3
ACCE;21.847;234584.719;5.70778;3.50511;6.08127;3
LIGH;21.852;234584.725;8092.0;3
ACCE;21.858;234584.729;5.21936;3.03585;6.56011;3
MAGN;21.859;234584.732;-12.41188;-28.26523;-25.23101;3
LIGH;21.865;234584.738;8092.0;3
ACCE;21.867;234584.739;4.86502;2.84431;6.91445;3
LIGH;21.872;234584.745;8092.0;3
ACCE;21.878;234584.749;5.23851;1.86748;8.34140;3
MAGN;21.879;234584.751;-12.41188;-28.26523;-25.23101;3
LIGH;21.886;234584.758;8092.0;3
ACCE;21.887;234584.759;5.59285;1.23541;8.90643;3
LIGH;21.893;234584.766;8092.0;3
ACCE;21.898;234584.769;5.85143;0.45969;9.55765;3
MAGN;21.900;234584.772;-5.34131;-24.63999;-30.68828;3
LIGH;21.903;234584.776;8092.0;3
ACCE;21.908;234584.780;6.05254;-0.44053;10.18972;3
LIGH;21.917;234584.786;6600.0;3
ACCE;21.921;234584.791;6.11000;-0.88107;10.34295;3
MAGN;21.924;234584.797;-5.34131;-24.63999;-30.68828;3
ACCE;21.927;234584.799;6.17704;-1.22583;10.20888;3
LIGH;21.928;234584.801;6600.0;3
LIGH;21.932;234584.805;6600.0;3
ACCE;21.938;234584.809;6.15789;-1.47483;10.23761;3
MAGN;21.939;234584.812;-5.34131;-24.63999;-30.68828;3
LIGH;21.945;234584.818;6600.0;3
ACCE;21.947;234584.819;6.27281;-2.21224;10.47703;3
LIGH;21.952;234584.825;6600.0;3
ACCE;21.959;234584.829;6.35900;-2.61447;10.40041;3
MAGN;21.959;234584.831;1.43616;-18.61878;-36.31449;3
LIGH;21.963;234584.836;6600.0;3
ACCE;21.967;234584.839;6.31112;-3.11246;10.29507;3
LIGH;21.975;234584.848;5155.0;3
ACCE;21.978;234584.849;6.75165;-4.29041;10.32380;3
MAGN;21.979;234584.852;1.43616;-18.61878;-36.31449;3
LIGH;21.983;234584.856;5155.0;3
ACCE;21.987;234584.859;6.94318;-4.74052;10.36211;3
LIGH;21.995;234584.868;5155.0;3
ACCE;21.998;234584.869;7.00065;-5.05655;10.35253;3
MAGN;21.999;234584.872;1.43616;-18.61878;-36.31449;3
LIGH;22.003;234584.876;5155.0;3
ACCE;22.007;234584.879;7.07726;-5.11401;10.26634;3
LIGH;22.016;234584.888;5155.0;3
ACCE;22.019;234584.889;7.35499;-4.86502;10.26634;3
MAGN;22.021;234584.892;4.50500;-9.24807;-40.50163;3
LIGH;22.026;234584.899;5155.0;3
ACCE;22.030;234584.902;7.34541;-4.83629;9.72046;3
ACCE;22.038;234584.909;7.26880;-4.95121;9.21289;3
LIGH;22.039;234584.912;3988.0;3
MAGN;22.040;234584.912;4.50500;-9.24807;-40.50163;3
LIGH;22.043;234584.915;3988.0;3
ACCE;22.047;234584.919;7.24007;-4.92248;8.81066;3
LIGH;22.054;234584.927;3988.0;3
ACCE;22.058;234584.929;7.54652;-4.21380;8.47547;3
MAGN;22.059;234584.932;4.50500;-9.24807;-40.50163;3
LIGH;22.062;234584.935;3988.0;3
ACCE;22.068;234584.939;7.51779;-3.58173;8.05409;3
LIGH;22.074;234584.946;3988.0;3
GNSS;22.078;1491902866.000;39.994004;-0.073792;130.000;254.400;5.0;0.3;21;10
ACCE;22.081;234584.949;7.56568;-2.82516;7.67102;3
MAGN;22.081;234584.952;-0.05189;-3.33934;-42.03582;3
GNSS;22.082;1491902866.000;39.994004;-0.073792;130.000;254.400;5.0;0.3;21;10
LIGH;22.083;234584.955;3988.0;3
ACCE;22.087;234584.959;7.70933;-1.93451;7.00065;3
LIGH;22.095;234584.968;4335.0;3
ACCE;22.098;234584.969;7.75721;0.34477;5.37259;3
MAGN;22.099;234584.972;-0.05189;-3.33934;-42.03582;3
LIGH;22.102;234584.975;3074.0;3
ACCE;22.107;234584.979;7.29753;1.71425;4.76925;3
LIGH;22.115;234584.988;3074.0;3
ACCE;22.118;234584.989;6.73250;2.90177;4.64475;3
MAGN;22.119;234584.992;-0.05189;-3.33934;-42.03582;3
LIGH;22.123;234584.996;3074.0;3
ACCE;22.127;234584.999;6.02381;3.93607;4.40533;3
LIGH;22.135;234585.008;3074.0;3
ACCE;22.138;234585.009;4.27126;5.86101;4.27126;3
MAGN;22.139;234585.012;-7.68754;-5.24776;-40.50937;3
LIGH;22.142;234585.015;3074.0;3
ACCE;22.147;234585.019;3.44765;6.71334;4.13718;3
LIGH;22.155;234585.028;3283.0;3
ACCE;22.158;234585.029;2.40378;7.20176;4.40533;3
MAGN;22.159;234585.032;-7.68754;-5.24776;-40.50937;3
LIGH;22.162;234585.035;2728.0;3
ACCE;22.167;234585.039;1.50356;7.36456;4.41491;3
LIGH;22.175;234585.048;2728.0;3
ACCE;22.178;234585.049;0.31603;7.24964;4.41491;3
MAGN;22.179;234585.052;-7.68754;-5.24776;-40.50937;3
LIGH;22.182;234585.055;2728.0;3
ACCE;22.187;234585.059;-0.27773;7.09641;4.58729;3
LIGH;22.195;234585.068;2728.0;3
ACCE;22.198;234585.069;-0.98641;6.77080;4.71179;3
MAGN;22.199;234585.072;-9.79237;-12.43351;-37.45475;3
LIGH;22.202;234585.075;2728.0;3
ACCE;22.207;234585.079;-1.81959;6.62715;4.96079;3
LIGH;22.215;234585.088;2728.0;3
ACCE;22.218;234585.089;-3.43807;6.02381;6.33985;3
MAGN;22.219;234585.092;-9.79237;-12.43351;-37.45475;3
LIGH;22.222;234585.095;2866.0;3
ACCE;22.227;234585.099;-4.05099;5.39174;6.31112;3
LIGH;22.232;234585.105;2866.0;3
ACCE;22.238;234585.109;-4.56814;4.84586;6.17704;3
MAGN;22.239;234585.112;-9.79237;-12.43351;-37.45475;3
LIGH;22.242;234585.115;2866.0;3
ACCE;22.247;234585.119;-5.05655;4.43406;6.36858;3
LIGH;22.255;234585.128;2866.0;3
ACCE;22.258;234585.129;-5.96635;3.83072;6.69419;3
MAGN;22.260;234585.132;-5.02042;-20.72029;-33.58410;3
LIGH;22.262;234585.135;2866.0;3
ACCE;22.267;234585.139;-6.41646;3.61046;6.37815;3
SOUN;22.275;285.71;0.00872;52.79
LIGH;22.278;234585.148;2866.0;3
ACCE;22.278;234585.149;-6.92403;3.30400;6.31112;3
MAGN;22.279;234585.152;-5.02042;-20.72029;-33.58410;3
LIGH;22.282;234585.155;3005.0;3
ACCE;22.287;234585.159;-7.66145;3.19865;6.44519;3
LIGH;22.295;234585.168;3005.0;3
ACCE;22.298;234585.169;-8.10198;3.40934;6.33985;3
MAGN;22.299;234585.172;-5.02042;-20.72029;-33.58410;3
LIGH;22.302;234585.175;3005.0;3
ACCE;22.307;234585.179;-8.71489;3.66792;5.77481;3
LIGH;22.315;234585.188;3005.0;3
ACCE;22.318;234585.189;-9.13627;3.96480;5.07571;3
MAGN;22.319;234585.192;3.33914;-26.60549;-29.39408;3
LIGH;22.322;234585.195;3005.0;3
ACCE;22.327;234585.199;-8.98304;4.52025;3.53384;3
LIGH;22.334;234585.207;3005.0;3
ACCE;22.338;234585.209;-8.84897;4.70221;2.99754;3
MAGN;22.339;234585.212;3.33914;-26.60549;-29.39408;3
LIGH;22.342;234585.215;3121.0;3
ACCE;22.347;234585.219;-8.61913;4.67348;2.52828;3
LIGH;22.355;234585.228;3121.0;3
ACCE;22.358;234585.229;-7.87214;3.94564;1.97282;3
MAGN;22.359;234585.232;3.33914;-26.60549;-29.39408;3
LIGH;22.362;234585.235;3121.0;3
ACCE;22.367;234585.239;-7.47949;3.65834;1.58017;3
LIGH;22.375;234585.248;3121.0;3
ACCE;22.378;234585.249;-7.18261;3.51469;1.02472;3
MAGN;22.379;234585.252;10.42112;-30.86567;-23.49372;3
LIGH;22.382;234585.255;3121.0;3
ACCE;22.387;234585.259;-7.42203;3.46680;1.02472;3
LIGH;22.392;234585.265;3121.0;3
ACCE;22.398;234585.269;-7.93917;3.81157;-1.64721;3
MAGN;22.399;234585.272;10.42112;-30.86567;-23.49372;3
LIGH;22.402;234585.275;3202.0;3
ACCE;22.407;234585.279;-7.87214;4.20422;-1.77171;3
LIGH;22.415;234585.288;2924.0;3
ACCE;22.418;234585.289;-7.41245;4.61602;-1.62806;3
MAGN;22.419;234585.292;10.42112;-30.86567;-23.49372;3
LIGH;22.422;234585.295;2924.0;3
ACCE;22.427;234585.299;-6.85699;4.97036;-1.82917;3
LIGH;22.435;234585.308;2924.0;3
ACCE;22.438;234585.309;-5.33428;4.57771;-2.48997;3
MAGN;22.439;234585.312;13.04154;-35.54296;-16.01671;3
LIGH;22.442;234585.315;2924.0;3
ACCE;22.447;234585.319;-4.43406;4.36702;-3.26569;3
LIGH;22.455;234585.328;2924.0;3
ACCE;22.458;234585.329;-3.37104;4.26168;-4.43406;3
MAGN;22.459;234585.332;13.04154;-35.54296;-16.01671;3
LIGH;22.462;234585.335;2924.0;3
ACCE;22.467;234585.339;-2.29843;4.67348;-6.24408;3
LIGH;22.475;234585.348;2231.0;3
ACCE;22.478;234585.349;-2.16436;7.07726;-10.28549;3
MAGN;22.479;234585.352;13.04154;-35.54296;-16.01671;3
LIGH;22.482;234585.355;2231.0;3
ACCE;22.487;234585.359;-2.07817;8.76278;-10.36211;3
LIGH;22.495;234585.368;2231.0;3
ACCE;22.498;234585.369;-1.51314;9.44273;-9.32781;3
MAGN;22.499;234585.372;6.94323;-39.54453;-6.53053;3
LIGH;22.502;234585.375;2231.0;3
ACCE;22.507;234585.379;-0.73741;8.90643;-8.25521;3
LIGH;22.515;234585.388;2231.0;3
ACCE;22.518;234585.389;1.22583;5.21936;-6.41646;3
MAGN;22.520;234585.392;6.94323;-39.54453;-6.53053;3
LIGH;22.522;234585.395;2231.0;3
ACCE;22.527;234585.399;2.81558;3.72538;-5.79397;3
LIGH;22.535;234585.408;1560.0;3
ACCE;22.538;234585.409;4.39575;3.12204;-4.50110;3
MAGN;22.539;234585.412;6.94323;-39.54453;-6.53053;3
LIGH;22.542;234585.415;1560.0;3
ACCE;22.547;234585.419;6.12916;2.84431;-3.26569;3
LIGH;22.552;234585.425;1560.0;3
ACCE;22.558;234585.429;10.17057;3.89776;-3.19865;3
MAGN;22.559;234585.432;-6.57338;-40.03528;-2.82898;3
LIGH;22.562;234585.435;1560.0;3
ACCE;22.567;234585.439;11.76990;4.48195;-4.19464;3
LIGH;22.575;234585.448;1560.0;3
ACCE;22.578;234585.449;12.17212;4.54898;-5.38217;3
MAGN;22.579;234585.452;-6.57338;-40.03528;-2.82898;3
LIGH;22.582;234585.455;1560.0;3
ACCE;22.587;234585.459;12.14339;4.19464;-6.74207;3
LIGH;22.595;234585.468;1294.0;3
ACCE;22.598;234585.469;12.08593;4.07014;-8.33182;3
MAGN;22.599;234585.472;-6.57338;-40.03528;-2.82898;3
LIGH;22.602;234585.475;1294.0;3
ACCE;22.607;234585.479;11.88482;3.94564;-8.42759;3
LIGH;22.612;234585.485;1294.0;3
ACCE;22.618;234585.489;11.68370;3.65834;-8.14029;3
MAGN;22.619;234585.492;-18.94749;-37.08161;-3.04695;3
LIGH;22.625;234585.498;1294.0;3
ACCE;22.627;234585.499;11.45386;3.38061;-7.66145;3
LIGH;22.632;234585.505;1294.0;3
ACCE;22.638;234585.509;10.91756;3.29442;-6.10043;3
MAGN;22.639;234585.512;-18.94749;-37.08161;-3.04695;3
LIGH;22.645;234585.518;1294.0;3
ACCE;22.647;234585.519;10.94629;3.74453;-5.11401;3
LIGH;22.652;234585.525;1583.0;3
ACCE;22.658;234585.529;11.26232;4.27126;-3.81157;3
MAGN;22.659;234585.532;-18.94749;-37.08161;-3.04695;3
LIGH;22.665;234585.538;1583.0;3
ACCE;22.667;234585.539;11.65497;3.96480;-2.27928;3
LIGH;22.672;234585.545;1583.0;3
ACCE;22.678;234585.549;11.73159;3.30400;-1.15879;3
MAGN;22.679;234585.552;-24.71462;-33.54214;-8.60985;3
LIGH;22.685;234585.558;1583.0;3
ACCE;22.687;234585.559;11.99974;2.36547;0.65122;3
LIGH;22.692;234585.565;1583.0;3
ACCE;22.698;234585.569;12.28704;1.67594;1.16837;3
MAGN;22.699;234585.572;-24.71462;-33.54214;-8.60985;3
LIGH;22.705;234585.578;1583.0;3
ACCE;22.708;234585.579;10.60153;2.17394;0.87149;3
LIGH;22.712;234585.585;1005.0;3
ACCE;22.720;234585.589;9.41400;2.57616;0.86191;3
MAGN;22.722;234585.592;-24.71462;-33.54214;-8.60985;3
LIGH;22.724;234585.597;2381.0;3
ACCE;22.727;234585.599;8.59040;2.83473;0.95768;3
LIGH;22.732;234585.605;2381.0;3
ACCE;22.738;234585.609;7.45076;3.38061;1.62806;3
MAGN;22.739;234585.612;-20.75298;-32.71076;-16.58615;3
LIGH;22.745;234585.618;2381.0;3
ACCE;22.747;234585.619;6.83784;3.44765;1.94409;3
LIGH;22.752;234585.625;2381.0;3
ACCE;22.758;234585.629;6.07170;3.68707;2.26970;3
MAGN;22.759;234585.632;-20.75298;-32.71076;-16.58615;3
LIGH;22.765;234585.638;2381.0;3
ACCE;22.767;234585.639;5.51624;3.92649;2.55701;3
LIGH;22.772;234585.645;2381.0;3
ACCE;22.778;234585.649;5.14275;3.63919;4.76925;3
MAGN;22.779;234585.652;-20.75298;-32.71076;-16.58615;3
LIGH;22.785;234585.658;3606.0;3
ACCE;22.787;234585.659;5.01825;3.46680;5.79397;3
LIGH;22.792;234585.665;3606.0;3
ACCE;22.798;234585.669;4.64475;3.53384;6.47392;3
MAGN;22.799;234585.672;-10.18661;-32.30309;-22.75091;3
LIGH;22.805;234585.678;3606.0;3
ACCE;22.807;234585.679;4.12760;3.50511;6.70376;3
LIGH;22.812;234585.685;3606.0;3
ACCE;22.818;234585.689;3.55300;3.50511;7.24007;3
MAGN;22.819;234585.692;-10.18661;-32.30309;-22.75091;3
LIGH;22.826;234585.698;3606.0;3
ACCE;22.829;234585.699;3.35188;3.75411;7.43160;3
SOUN;22.830;1345.26;0.04106;66.25
LIGH;22.833;234585.705;3606.0;3
ACCE;22.838;234585.709;3.08373;3.80199;7.44118;3
MAGN;22.839;234585.712;-10.18661;-32.30309;-22.75091;3
LIGH;22.845;234585.718;4531.0;3
ACCE;22.847;234585.719;2.83473;3.76368;7.46991;3
LIGH;22.852;234585.725;4531.0;3
ACCE;22.858;234585.729;2.73897;4.14676;7.22091;3
MAGN;22.859;234585.732;1.83627;-30.30099;-26.14765;3
LIGH;22.865;234585.738;4531.0;3
ACCE;22.867;234585.739;2.60489;3.57215;5.71735;3
LIGH;22.872;234585.745;4531.0;3
ACCE;22.878;234585.749;2.35589;2.69108;4.13718;3
MAGN;22.878;234585.751;1.83627;-30.30099;-26.14765;3
LIGH;22.882;234585.755;4531.0;3
ACCE;22.887;234585.759;2.08774;1.90578;2.92093;3
LIGH;22.892;234585.765;4531.0;3
ACCE;22.898;234585.769;1.26414;0.43096;3.92649;3
MAGN;22.899;234585.772;1.83627;-30.30099;-26.14765;3
LIGH;22.905;234585.778;4913.0;3
ACCE;22.907;234585.779;0.76614;-0.57461;5.09486;3
LIGH;22.912;234585.785;4913.0;3
ACCE;22.918;234585.789;0.19154;-1.47483;6.33027;3
MAGN;22.919;234585.791;14.30069;-26.15635;-28.50852;3
LIGH;22.924;234585.797;4913.0;3
ACCE;22.927;234585.799;-0.46926;-2.21224;6.81869;3
LIGH;22.932;234585.805;4913.0;3
ACCE;22.938;234585.809;-2.22182;-3.11246;7.52737;3
MAGN;22.939;234585.812;14.30069;-26.15635;-28.50852;3
LIGH;22.944;234585.817;4913.0;3
ACCE;22.947;234585.819;-2.84431;-3.70622;8.60955;3
LIGH;22.952;234585.825;4913.0;3
ACCE;22.958;234585.829;-3.27527;-4.07972;9.88326;3
MAGN;22.958;234585.831;14.30069;-26.15635;-28.50852;3
LIGH;22.964;234585.837;4820.0;3
ACCE;22.967;234585.839;-3.42850;-4.26168;10.73560;3
LIGH;22.976;234585.845;4820.0;3
ACCE;22.978;234585.849;-2.71981;-4.27126;12.15297;3
MAGN;22.979;234585.852;25.28152;-17.25373;-30.61330;3
LIGH;22.985;234585.858;4820.0;3
ACCE;22.987;234585.859;-2.11647;-4.37660;12.14339;3
LIGH;22.992;234585.865;4820.0;3
ACCE;22.998;234585.869;-1.49398;-4.23295;11.78905;3
MAGN;22.999;234585.872;25.28152;-17.25373;-30.61330;3
LIGH;23.004;234585.877;4820.0;3
ACCE;23.007;234585.879;-0.98641;-4.29041;11.23359;3
LIGH;23.012;234585.885;4820.0;3
ACCE;23.024;234585.889;-0.09577;-5.95677;9.77792;3
MAGN;23.026;234585.893;25.28152;-17.25373;-30.61330;3
LIGH;23.027;234585.900;4219.0;3
ACCE;23.028;234585.899;0.49799;-6.91445;9.14585;3
LIGH;23.032;234585.905;4219.0;3
ACCE;23.038;234585.909;1.19710;-7.42203;9.18416;3
MAGN;23.040;234585.912;30.44086;-5.28373;-34.32730;3
LIGH;23.042;234585.915;4219.0;3
ACCE;23.048;234585.920;2.33674;-8.07325;9.01178;3
LIGH;23.052;234585.925;4219.0;3
ACCE;23.059;234585.929;2.95923;-8.27436;8.82024;3
MAGN;23.060;234585.932;30.44086;-5.28373;-34.32730;3
LIGH;23.067;234585.940;4219.0;3
ACCE;23.069;234585.939;3.47638;-8.30309;8.57124;3
GNSS;23.070;1491902867.000;39.994012;-0.073797;130.000;284.500;5.0;0.5;21;10
LIGH;23.076;234585.946;4219.0;3
GNSS;23.077;1491902867.000;39.994012;-0.073797;130.000;284.500;5.0;0.5;21;10
ACCE;23.080;234585.949;3.99353;-8.94474;8.15944;3
MAGN;23.080;234585.952;30.44086;-5.28373;-34.32730;3
LIGH;23.084;234585.957;4462.0;3
ACCE;23.087;234585.959;3.84988;-9.15543;8.43717;3
LIGH;23.092;234585.965;3710.0;3
ACCE;23.098;234585.969;3.72538;-9.06924;9.14585;3
MAGN;23.099;234585.972;28.43399;7.81006;-36.77131;3
LIGH;23.105;234585.978;3710.0;3
ACCE;23.107;234585.979;3.75411;-8.92558;9.46189;3
LIGH;23.112;234585.985;3710.0;3
ACCE;23.118;234585.989;4.29041;-8.84897;9.70131;3
MAGN;23.119;234585.992;28.43399;7.81006;-36.77131;3
LIGH;23.125;234585.998;3710.0;3
ACCE;23.127;234585.999;4.99909;-8.91601;9.48104;3
LIGH;23.132;234586.005;3710.0;3
ACCE;23.138;234586.009;5.70778;-9.19373;9.31823;3
MAGN;23.139;234586.012;28.43399;7.81006;-36.77131;3
LIGH;23.145;234586.018;3837.0;3
ACCE;23.147;234586.019;6.43561;-9.44273;8.93516;3
LIGH;23.152;234586.025;3468.0;3
ACCE;23.158;234586.029;8.02536;-9.40442;9.50977;3
MAGN;23.159;234586.032;19.04113;19.98874;-37.41261;3
LIGH;23.165;234586.038;3468.0;3
ACCE;23.167;234586.039;8.87770;-9.17458;9.29908;3
LIGH;23.172;234586.045;3468.0;3
ACCE;23.178;234586.049;9.54808;-8.66701;9.17458;3
MAGN;23.179;234586.052;19.04113;19.98874;-37.41261;3
LIGH;23.196;234586.069;3468.0;3
ACCE;23.197;234586.059;10.46745;-7.09641;8.93516;3
ACCE;23.198;234586.069;10.46745;-7.09641;8.93516;3
MAGN;23.199;234586.072;19.04113;19.98874;-37.41261;3
LIGH;23.202;234586.075;3468.0;3
LIGH;23.205;234586.078;3537.0;3
ACCE;23.207;234586.079;11.13783;-5.85143;7.77637;3
LIGH;23.212;234586.085;3363.0;3
ACCE;23.218;234586.089;11.29106;-5.25767;7.98706;3
MAGN;23.219;234586.092;2.76596;24.66444;-36.35386;3
LIGH;23.222;234586.095;3363.0;3
ACCE;23.227;234586.099;11.28148;-4.72137;8.18817;3
LIGH;23.232;234586.105;3363.0;3
ACCE;23.239;234586.109;10.48660;-3.81157;7.44118;3
MAGN;23.240;234586.113;2.76596;24.66444;-36.35386;3
LIGH;23.243;234586.116;3363.0;3
ACCE;23.247;234586.119;9.89284;-2.95923;6.73250;3
WIFI;23.255;234586.060;WAP130;20:17:FF:FF:F1:30;-66
WIFI;23.255;234586.060;WAP123;20:17:FF:FF:F1:23;-64
WIFI;23.255;234586.060;WAP129;20:17:FF:FF:F1:29;-65
WIFI;23.255;234586.060;WAP122;20:17:FF:FF:F1:22;-65
WIFI;23.255;234586.060;WAP108;20:17:FF:FF:F1:08;-75
WIFI;23.255;234586.060;WAP312;20:17:FF:FF:F3:12;-80
WIFI;23.255;234586.060;WAP012;20:17:FF:FF:F0:12;-74
WIFI;23.255;234586.060;WAP315;20:17:FF:FF:F3:15;-78
WIFI;23.255;234586.060;WAP181;20:17:FF:FF:F1:81;-87
WIFI;23.255;234586.060;WAP272;20:17:FF:FF:F2:72;-86
WIFI;23.255;234586.060;WAP180;20:17:FF:FF:F1:80;-69
WIFI;23.255;234586.060;WAP114;20:17:FF:FF:F1:14;-74
WIFI;23.255;234586.060;WAP067;20:17:FF:FF:F0:67;-84
WIFI;23.255;234586.060;WAP112;20:17:FF:FF:F1:12;-89
WIFI;23.255;234586.060;WAP141;20:17:FF:FF:F1:41;-88
WIFI;23.255;234586.060;WAP015;20:17:FF:FF:F0:15;-78
WIFI;23.255;234586.060;WAP318;20:17:FF:FF:F3:18;-73
WIFI;23.255;234586.060;WAP280;20:17:FF:FF:F2:80;-82
WIFI;23.255;234586.060;WAP111;20:17:FF:FF:F1:11;-78
WIFI;23.255;234586.060;WAP105;20:17:FF:FF:F1:05;-91
WIFI;23.255;234586.060;WAP211;20:17:FF:FF:F2:11;-89
WIFI;23.255;234586.060;WAP285;20:17:FF:FF:F2:85;-95
WIFI;23.255;234586.060;WAP290;20:17:FF:FF:F2:90;-90
WIFI;23.255;234586.060;WAP127;20:17:FF:FF:F1:27;-91
WIFI;23.255;234586.060;WAP124;20:17:FF:FF:F1:24;-92
LIGH;23.274;234586.129;3363.0;3
ACCE;23.275;234586.131;8.77236;-0.65122;5.78439;3
MAGN;23.276;234586.135;2.76596;24.66444;-36.35386;3
LIGH;23.276;234586.138;3363.0;3
ACCE;23.277;234586.139;8.77236;-0.65122;5.78439;3
LIGH;23.277;234586.148;3236.0;3
SOUN;23.277;261.96;0.00799;52.04
ACCE;23.280;234586.149;7.13472;1.71425;4.99909;3
MAGN;23.281;234586.152;-15.89572;16.12756;-32.83531;3
LIGH;23.282;234586.155;3236.0;3
ACCE;23.288;234586.159;6.18662;2.78685;4.89375;3
LIGH;23.292;234586.165;3236.0;3
ACCE;23.299;234586.169;5.20021;3.58173;5.41090;3
MAGN;23.300;234586.172;-15.89572;16.12756;-32.83531;3
LIGH;23.303;234586.176;3236.0;3
ACCE;23.307;234586.179;4.26168;3.99353;5.65032;3
LIGH;23.315;234586.188;3236.0;3
ACCE;23.318;234586.189;2.89220;4.35745;4.74052;3
MAGN;23.319;234586.192;-15.89572;16.12756;-32.83531;3
LIGH;23.322;234586.195;3236.0;3
ACCE;23.327;234586.199;2.28886;4.53941;4.39575;3
LIGH;23.335;234586.208;3051.0;3
ACCE;23.339;234586.209;1.61848;4.67348;4.26168;3
MAGN;23.340;234586.212;-26.75071;-4.39262;-27.92888;3
LIGH;23.343;234586.216;3051.0;3
ACCE;23.347;234586.219;0.89064;4.66391;3.68707;3
LIGH;23.355;234586.228;3051.0;3
ACCE;23.358;234586.229;-0.73741;4.96079;2.56658;3
MAGN;23.359;234586.232;-26.75071;-4.39262;-27.92888;3
LIGH;23.362;234586.235;3051.0;3
ACCE;23.367;234586.239;-1.76213;5.24809;2.38462;3
LIGH;23.372;234586.245;3051.0;3
ACCE;23.378;234586.249;-2.54743;5.87058;2.32716;3
MAGN;23.379;234586.252;-26.75071;-4.39262;-27.92888;3
LIGH;23.382;234586.255;3051.0;3
ACCE;23.387;234586.259;-3.32315;5.68862;1.91536;3
LIGH;23.395;234586.268;3271.0;3
ACCE;23.398;234586.269;-4.61602;4.85544;0.87149;3
MAGN;23.399;234586.272;-25.19477;-25.38178;-19.36250;3
LIGH;23.402;234586.275;2716.0;3
ACCE;23.407;234586.279;-5.26724;4.79798;0.74699;3
LIGH;23.415;234586.288;2716.0;3
ACCE;23.418;234586.289;-5.68862;4.95121;0.64165;3
MAGN;23.419;234586.292;-25.19477;-25.38178;-19.36250;3
LIGH;23.422;234586.295;2716.0;3
ACCE;23.427;234586.299;-5.87058;4.80756;0.13408;3
LIGH;23.435;234586.308;2716.0;3
ACCE;23.438;234586.309;-5.76524;4.52025;-0.30646;3
MAGN;23.439;234586.312;-25.19477;-25.38178;-19.36250;3
LIGH;23.442;234586.315;2716.0;3
ACCE;23.447;234586.319;-5.92804;4.32872;-0.89064;3
LIGH;23.455;234586.328;2647.0;3
ACCE;23.458;234586.329;-6.44519;4.40533;-1.23541;3
MAGN;23.459;234586.332;-13.64880;-38.78166;-9.67119;3
LIGH;23.462;234586.335;2693.0;3
ACCE;23.467;234586.339;-7.70933;4.70221;-2.17394;3
LIGH;23.475;234586.348;2693.0;3
ACCE;23.478;234586.349;-8.21690;4.95121;-3.04542;3
MAGN;23.479;234586.352;-13.64880;-38.78166;-9.67119;3
LIGH;23.482;234586.355;2693.0;3
ACCE;23.487;234586.359;-8.40844;5.27682;-3.84030;3
LIGH;23.495;234586.368;2693.0;3
ACCE;23.498;234586.369;-8.10198;5.89931;-4.19464;3
MAGN;23.499;234586.372;-13.64880;-38.78166;-9.67119;3
LIGH;23.502;234586.375;2693.0;3
ACCE;23.507;234586.379;-7.66145;5.85143;-4.13718;3
LIGH;23.515;234586.388;2566.0;3
ACCE;23.518;234586.389;-6.80911;5.50666;-4.28083;3
MAGN;23.519;234586.392;-1.75770;-44.13446;-1.03771;3
LIGH;23.522;234586.395;3132.0;3
ACCE;23.527;234586.399;-5.72693;5.12359;-4.67348;3
LIGH;23.532;234586.405;3132.0;3
ACCE;23.538;234586.409;-4.73094;5.25767;-6.04296;3
MAGN;23.539;234586.412;-1.75770;-44.13446;-1.03771;3
LIGH;23.542;234586.415;3132.0;3
ACCE;23.547;234586.419;-4.82671;5.55455;-7.03895;3
LIGH;23.555;234586.428;3132.0;3
ACCE;23.558;234586.429;-4.68306;5.99508;-7.64229;3
MAGN;23.560;234586.432;-1.75770;-44.13446;-1.03771;3
LIGH;23.562;234586.435;3132.0;3
ACCE;23.567;234586.439;-4.46279;6.37815;-8.13071;3
LIGH;23.575;234586.448;3132.0;3
ACCE;23.578;234586.449;-4.07972;6.94318;-9.58638;3
MAGN;23.579;234586.452;0.03728;-45.93814;5.71907;3
LIGH;23.582;234586.455;2624.0;3
ACCE;23.587;234586.459;-3.89776;7.38372;-9.73004;3
LIGH;23.595;234586.468;2624.0;3
ACCE;23.598;234586.469;-3.31358;7.52737;-9.33739;3
MAGN;23.599;234586.472;0.03728;-45.93814;5.71907;3
LIGH;23.602;234586.475;2624.0;3
ACCE;23.607;234586.479;-2.38462;7.19218;-9.22246;3
LIGH;23.615;234586.488;2624.0;3
ACCE;23.618;234586.489;0.00958;6.72292;-8.69574;3
MAGN;23.619;234586.492;0.03728;-45.93814;5.71907;3
LIGH;23.622;234586.495;2624.0;3
ACCE;23.627;234586.499;0.80445;7.24964;-8.18817;3
LIGH;23.635;234586.508;2624.0;3
ACCE;23.638;234586.509;1.29287;7.37414;-7.97748;3
MAGN;23.639;234586.512;-7.99701;-47.07213;6.82646;3
LIGH;23.642;234586.515;1618.0;3
ACCE;23.647;234586.519;2.26013;7.20176;-7.49864;3
LIGH;23.655;234586.528;1618.0;3
ACCE;23.658;234586.529;4.79798;7.12514;-6.85699;3
MAGN;23.659;234586.532;-7.99701;-47.07213;6.82646;3
LIGH;23.662;234586.535;1618.0;3
ACCE;23.667;234586.539;5.33428;7.44118;-7.38372;3
LIGH;23.675;234586.548;1618.0;3
ACCE;23.678;234586.549;5.52582;7.86256;-7.70933;3
MAGN;23.679;234586.552;-7.99701;-47.07213;6.82646;3
LIGH;23.682;234586.555;1618.0;3
ACCE;23.687;234586.559;5.83228;8.47547;-8.22648;3
LIGH;23.692;234586.565;1618.0;3
ACCE;23.698;234586.569;5.93762;9.31823;-9.05966;3
MAGN;23.699;234586.572;-17.95319;-46.26423;2.24635;3
LIGH;23.702;234586.575;1364.0;3
ACCE;23.707;234586.579;6.29196;9.50977;-9.47146;3
LIGH;23.715;234586.588;1364.0;3
ACCE;23.718;234586.589;6.36858;9.77792;-9.42358;3
MAGN;23.719;234586.592;-17.95319;-46.26423;2.24635;3
LIGH;23.722;234586.595;1364.0;3
ACCE;23.727;234586.599;6.11958;9.94073;-9.50019;3
LIGH;23.735;234586.608;1364.0;3
ACCE;23.738;234586.609;5.45878;9.93115;-9.12670;3
MAGN;23.739;234586.612;-17.95319;-46.26423;2.24635;3
LIGH;23.742;234586.615;1364.0;3
ACCE;23.747;234586.619;4.97036;9.94073;-8.86812;3
LIGH;23.755;234586.628;1364.0;3
ACCE;23.758;234586.629;4.24253;9.91199;-8.43717;3
MAGN;23.759;234586.632;-22.32416;-45.20877;-5.87031;3
LIGH;23.762;234586.635;1387.0;3
ACCE;23.767;234586.639;3.89776;9.75877;-8.09240;3
LIGH;23.775;234586.648;1190.0;3
ACCE;23.778;234586.649;4.90333;9.34696;-6.99107;3
MAGN;23.779;234586.652;-22.32416;-45.20877;-5.87031;3
LIGH;23.782;234586.655;1190.0;3
ACCE;23.787;234586.659;5.40132;9.15543;-6.45477;3
LIGH;23.795;234586.668;1190.0;3
ACCE;23.798;234586.669;5.72693;8.84897;-5.91847;3
MAGN;23.799;234586.672;-22.32416;-45.20877;-5.87031;3
LIGH;23.802;234586.675;1190.0;3
ACCE;23.807;234586.679;5.36301;8.38928;-5.22894;3
LIGH;23.815;234586.688;1190.0;3
ACCE;23.818;234586.689;4.80756;8.19775;-5.27682;3
MAGN;23.820;234586.692;-21.31824;-44.01612;-14.59789;3
SOUN;23.820;328.68;0.01003;54.01
LIGH;23.823;234586.695;1190.0;3
ACCE;23.828;234586.699;4.52983;7.98706;-5.80354;3
LIGH;23.835;234586.708;947.0;3
ACCE;23.839;234586.709;4.51068;7.98706;-5.47793;3
MAGN;23.839;234586.712;-21.31824;-44.01612;-14.59789;3
LIGH;23.842;234586.715;947.0;3
ACCE;23.847;234586.719;4.99909;8.49463;-4.63517;3
LIGH;23.852;234586.725;947.0;3
ACCE;23.858;234586.729;5.56412;8.59040;-4.12760;3
MAGN;23.859;234586.732;-21.31824;-44.01612;-14.59789;3
LIGH;23.862;234586.735;947.0;3
ACCE;23.867;234586.739;6.02381;8.73405;-3.91691;3
LIGH;23.875;234586.748;947.0;3
ACCE;23.878;234586.749;6.31112;9.08839;-3.88818;3
MAGN;23.879;234586.752;-16.47701;-41.56097;-22.06511;3
LIGH;23.882;234586.755;947.0;3
ACCE;23.887;234586.759;6.01423;9.82580;-4.41491;3
LIGH;23.892;234586.765;1098.0;3
ACCE;23.898;234586.769;5.76524;9.66300;-4.67348;3
MAGN;23.899;234586.772;-16.47701;-41.56097;-22.06511;3
LIGH;23.905;234586.777;1098.0;3
ACCE;23.907;234586.779;5.57370;9.18416;-4.56814;3
LIGH;23.912;234586.785;1098.0;3
ACCE;23.918;234586.789;4.68306;7.66145;-3.26569;3
MAGN;23.919;234586.792;-16.47701;-41.56097;-22.06511;3
LIGH;23.925;234586.798;1098.0;3
ACCE;23.927;234586.799;4.04141;6.90488;-2.53785;3
LIGH;23.932;234586.805;1098.0;3
ACCE;23.938;234586.809;3.44765;6.11000;-1.30245;3
MAGN;23.939;234586.812;-8.66075;-38.93530;-28.29524;3
LIGH;23.945;234586.818;1098.0;3
ACCE;23.947;234586.819;3.15077;5.33428;-0.09577;3
LIGH;23.952;234586.825;2381.0;3
ACCE;23.958;234586.829;2.66235;3.95522;1.33118;3
MAGN;23.959;234586.832;-8.66075;-38.93530;-28.29524;3
LIGH;23.965;234586.838;2381.0;3
ACCE;23.967;234586.839;2.51870;3.61046;1.98240;3
LIGH;23.972;234586.845;2381.0;3
ACCE;23.978;234586.849;2.23140;3.73495;2.94966;3
MAGN;23.979;234586.852;-8.66075;-38.93530;-28.29524;3
LIGH;23.985;234586.858;2381.0;3
ACCE;23.987;234586.859;1.91536;3.75411;3.65834;3
LIGH;23.992;234586.865;2381.0;3
ACCE;23.998;234586.869;0.42138;3.04542;4.06057;3
MAGN;23.999;234586.872;2.69771;-33.33230;-33.69194;3
LIGH;24.005;234586.878;2381.0;3
ACCE;24.007;234586.879;0.06704;2.49955;4.42448;3
LIGH;24.012;234586.885;5421.0;3
ACCE;24.019;234586.889;-0.10534;2.16436;5.20021;3
MAGN;24.022;234586.894;2.69771;-33.33230;-33.69194;3
LIGH;24.027;234586.900;5421.0;3
ACCE;24.031;234586.902;-0.34477;1.54187;5.97593;3
LIGH;24.033;234586.906;5421.0;3
ACCE;24.038;234586.909;-0.46926;1.34075;6.10043;3
MAGN;24.039;234586.912;2.69771;-33.33230;-33.69194;3
LIGH;24.045;234586.918;5421.0;3
ACCE;24.047;234586.919;-0.58419;1.17795;6.00466;3
LIGH;24.052;234586.925;5421.0;3
ACCE;24.058;234586.929;-0.86191;1.17795;6.11958;3
MAGN;24.059;234586.932;13.63949;-24.99656;-37.29554;3
LIGH;24.066;234586.939;5421.0;3
ACCE;24.074;234586.939;-1.13006;0.82361;6.35900;3
LIGH;24.076;234586.947;6774.0;3
GNSS;24.076;1491902868.000;39.994016;-0.073797;130.000;342.500;4.0;0.4;21;10
ACCE;24.079;234586.949;-0.95768;-0.74699;7.44118;3
MAGN;24.080;234586.952;13.63949;-24.99656;-37.29554;3
GNSS;24.081;1491902868.000;39.994016;-0.073797;130.000;342.500;4.0;0.4;21;10
LIGH;24.084;234586.957;6774.0;3
ACCE;24.087;234586.959;-0.23942;-1.80044;7.84340;3
LIGH;24.092;234586.965;6774.0;3
ACCE;24.098;234586.969;0.49799;-2.81558;9.08839;3
MAGN;24.099;234586.972;13.63949;-24.99656;-37.29554;3
LIGH;24.105;234586.978;6774.0;3
ACCE;24.107;234586.979;1.18752;-3.32315;10.46745;3
LIGH;24.112;234586.985;6774.0;3
ACCE;24.118;234586.989;2.74854;-3.08373;12.30620;3
MAGN;24.119;234586.992;22.55988;-15.21135;-39.07397;3
LIGH;24.125;234586.998;6774.0;3
ACCE;24.127;234586.999;3.09331;-3.05500;12.74673;3
LIGH;24.132;234587.005;7236.0;3
ACCE;24.138;234587.009;3.14119;-3.16992;12.92869;3
MAGN;24.139;234587.012;22.55988;-15.21135;-39.07397;3
LIGH;24.145;234587.018;5976.0;3
ACCE;24.148;234587.019;2.78685;-3.17950;12.58392;3
LIGH;24.152;234587.025;5976.0;3
ACCE;24.158;234587.029;2.63362;-3.51469;11.86566;3
MAGN;24.159;234587.032;22.55988;-15.21135;-39.07397;3
LIGH;24.166;234587.038;5976.0;3
ACCE;24.173;234587.041;3.20823;-3.77326;11.44428;3
LIGH;24.176;234587.049;5976.0;3
ACCE;24.179;234587.049;3.80199;-3.81157;11.20486;3
MAGN;24.180;234587.052;25.88477;-4.34308;-40.81274;3
LIGH;24.184;234587.057;5976.0;3
ACCE;24.187;234587.059;5.06613;-3.90734;11.66455;3
LIGH;24.194;234587.067;6554.0;3
ACCE;24.199;234587.069;5.69820;-4.17549;12.17212;3
MAGN;24.200;234587.072;25.88477;-4.34308;-40.81274;3
LIGH;24.206;234587.079;4832.0;3
ACCE;24.207;234587.079;6.05254;-4.36702;12.50731;3
LIGH;24.213;234587.086;4832.0;3
ACCE;24.219;234587.089;6.06212;-4.52983;12.79461;3
MAGN;24.220;234587.092;25.88477;-4.34308;-40.81274;3
LIGH;24.222;234587.095;4832.0;3
ACCE;24.227;234587.099;5.57370;-4.69264;13.22557;3
LIGH;24.233;234587.106;4832.0;3
ACCE;24.239;234587.109;5.61201;-4.75010;13.25430;3
MAGN;24.240;234587.112;21.26207;5.37906;-42.72173;3
ACCE;24.248;234587.119;5.76524;-4.70221;13.01488;3
LIGH;24.249;234587.122;4832.0;3
LIGH;24.254;234587.127;4832.0;3
ACCE;24.259;234587.129;5.91847;-4.38618;13.00530;3
MAGN;24.260;234587.133;21.26207;5.37906;-42.72173;3
LIGH;24.264;234587.136;3837.0;3
SOUN;24.265;289.41;0.00883;52.90
ACCE;24.267;234587.139;6.17704;-4.45322;12.79461;3
LIGH;24.272;234587.145;3837.0;3
ACCE;24.278;234587.149;6.52181;-4.49152;13.07234;3
MAGN;24.279;234587.151;21.26207;5.37906;-42.72173;3
LIGH;24.284;234587.157;3837.0;3
ACCE;24.287;234587.159;6.67503;-4.54898;13.29261;3
LIGH;24.292;234587.165;3837.0;3
ACCE;24.298;234587.169;7.51779;-5.48751;13.07234;3
MAGN;24.299;234587.171;9.82246;12.31088;-44.20802;3
LIGH;24.304;234587.177;3837.0;3
ACCE;24.307;234587.179;8.06367;-5.66947;12.67012;3
LIGH;24.312;234587.185;3837.0;3
ACCE;24.318;234587.189;8.45632;-5.48751;12.32535;3
MAGN;24.318;234587.191;9.82246;12.31088;-44.20802;3
LIGH;24.325;234587.198;3444.0;3
ACCE;24.327;234587.199;8.76278;-5.05655;11.77947;3
LIGH;24.332;234587.205;3444.0;3
ACCE;24.338;234587.209;9.04051;-3.99353;10.34295;3
MAGN;24.339;234587.212;9.82246;12.31088;-44.20802;3
LIGH;24.342;234587.215;3444.0;3
ACCE;24.347;234587.219;9.05966;-3.53384;9.41400;3
LIGH;24.352;234587.225;3444.0;3
ACCE;24.358;234587.229;8.90643;-2.83473;8.79151;3
MAGN;24.359;234587.232;-7.37549;11.03620;-41.82708;3
LIGH;24.365;234587.238;3444.0;3
ACCE;24.367;234587.239;8.51378;-1.88663;8.13071;3
LIGH;24.372;234587.245;3444.0;3
ACCE;24.378;234587.249;7.62314;-0.31603;6.59842;3
MAGN;24.379;234587.251;-7.37549;11.03620;-41.82708;3
LIGH;24.384;234587.257;3306.0;3
ACCE;24.387;234587.259;7.28795;0.39265;5.71735;3
LIGH;24.392;234587.265;3306.0;3
ACCE;24.398;234587.269;6.85699;1.02472;5.08528;3
MAGN;24.398;234587.271;-7.37549;11.03620;-41.82708;3
LIGH;24.404;234587.277;3306.0;3
ACCE;24.407;234587.279;6.48350;1.77171;4.31914;3
LIGH;24.412;234587.285;3306.0;3
ACCE;24.418;234587.289;5.73651;3.02627;4.00311;3
MAGN;24.418;234587.291;-23.64310;-1.51515;-35.23960;3
LIGH;24.424;234587.297;3306.0;3
ACCE;24.427;234587.299;5.08528;3.09331;3.13162;3
LIGH;24.432;234587.305;3306.0;3
ACCE;24.438;234587.309;4.28083;3.04542;1.98240;3
MAGN;24.439;234587.311;-23.64310;-1.51515;-35.23960;3
LIGH;24.444;234587.317;3421.0;3
ACCE;24.447;234587.319;3.39977;3.28484;1.73340;3
LIGH;24.452;234587.325;3040.0;3
ACCE;24.458;234587.329;1.52271;4.06057;1.49398;3
MAGN;24.459;234587.331;-23.64310;-1.51515;-35.23960;3
LIGH;24.465;234587.338;3040.0;3
ACCE;24.468;234587.339;0.59376;3.86903;1.26414;3
LIGH;24.472;234587.345;3040.0;3
ACCE;24.478;234587.349;-0.29688;3.56257;1.13006;3
MAGN;24.479;234587.352;-30.53982;-19.07199;-25.38160;3
LIGH;24.485;234587.358;3040.0;3
ACCE;24.487;234587.359;-1.22583;3.46680;1.10133;3
LIGH;24.492;234587.365;3040.0;3
ACCE;24.498;234587.369;-3.61046;3.04542;0.91937;3
MAGN;24.499;234587.372;-30.53982;-19.07199;-25.38160;3
LIGH;24.502;234587.375;3040.0;3
ACCE;24.507;234587.379;-4.66391;3.37104;0.67038;3
LIGH;24.512;234587.385;2728.0;3
ACCE;24.518;234587.389;-5.73651;3.94564;0.79487;3
MAGN;24.519;234587.392;-30.53982;-19.07199;-25.38160;3
LIGH;24.522;234587.395;2728.0;3
ACCE;24.527;234587.399;-6.69419;4.07014;0.28730;3
LIGH;24.535;234587.408;2728.0;3
ACCE;24.538;234587.409;-8.00621;2.88262;-0.48842;3
MAGN;24.539;234587.412;-24.88044;-34.84198;-13.99379;3
LIGH;24.542;234587.415;2728.0;3
ACCE;24.547;234587.419;-8.35098;2.75812;-0.71826;3
LIGH;24.555;234587.428;2728.0;3
ACCE;24.558;234587.429;-8.55209;2.92093;-1.22583;3
MAGN;24.559;234587.432;-24.88044;-34.84198;-13.99379;3
LIGH;24.562;234587.435;2728.0;3
ACCE;24.567;234587.439;-8.66701;2.78685;-2.16436;3
LIGH;24.575;234587.448;2843.0;3
ACCE;24.578;234587.449;-9.54808;2.98796;-3.20823;3
MAGN;24.580;234587.452;-24.88044;-34.84198;-13.99379;3
LIGH;24.582;234587.455;2843.0;3
ACCE;24.587;234587.459;-10.15141;3.08373;-3.59130;3
LIGH;24.595;234587.468;2843.0;3
ACCE;24.598;234587.469;-10.72602;2.96881;-4.00311;3
MAGN;24.599;234587.472;-9.17308;-42.70743;-4.30175;3
LIGH;24.602;234587.475;2843.0;3
ACCE;24.607;234587.479;-11.37725;3.54342;-4.97994;3
LIGH;24.615;234587.488;2843.0;3
ACCE;24.618;234587.489;-12.25831;2.38462;-4.45322;3
MAGN;24.619;234587.492;-9.17308;-42.70743;-4.30175;3
LIGH;24.622;234587.495;2843.0;3
ACCE;24.627;234587.499;-11.85609;2.40378;-3.90734;3
LIGH;24.635;234587.508;3595.0;3
ACCE;24.638;234587.509;-11.49217;2.03028;-4.37660;3
MAGN;24.639;234587.512;-9.17308;-42.70743;-4.30175;3
LIGH;24.642;234587.515;3595.0;3
ACCE;24.647;234587.519;-11.42513;1.60890;-5.20021;3
LIGH;24.655;234587.528;3595.0;3
ACCE;24.658;234587.529;-11.62624;1.40779;-5.69820;3
MAGN;24.659;234587.532;4.64659;-43.18910;2.09046;3
LIGH;24.662;234587.535;3595.0;3
ACCE;24.667;234587.539;-11.76032;1.07260;-6.56011;3
LIGH;24.672;234587.545;3595.0;3
ACCE;24.678;234587.549;-10.73560;1.74298;-7.35499;3
MAGN;24.679;234587.552;4.64659;-43.18910;2.09046;3
LIGH;24.682;234587.555;3595.0;3
ACCE;24.687;234587.559;-10.14184;2.30801;-7.44118;3
LIGH;24.695;234587.568;3294.0;3
ACCE;24.698;234587.569;-9.53850;2.62405;-7.47949;3
MAGN;24.699;234587.572;4.64659;-43.18910;2.09046;3
LIGH;24.702;234587.575;3294.0;3
ACCE;24.707;234587.579;-9.09797;2.85389;-7.62314;3
LIGH;24.715;234587.587;3294.0;3
ACCE;24.718;234587.589;-7.99663;2.35589;-9.04051;3
MAGN;24.719;234587.592;7.64980;-43.90487;6.49441;3
LIGH;24.722;234587.595;3294.0;3
ACCE;24.727;234587.599;-7.19218;2.34632;-9.34696;3
LIGH;24.735;234587.608;3294.0;3
ACCE;24.738;234587.609;-6.27281;2.60489;-9.46189;3
MAGN;24.739;234587.612;7.64980;-43.90487;6.49441;3
LIGH;24.742;234587.615;3294.0;3
ACCE;24.747;234587.619;-5.66947;2.97839;-9.52892;3
LIGH;24.755;234587.628;2023.0;3
ACCE;24.758;234587.629;-5.15232;3.54342;-9.75877;3
MAGN;24.759;234587.632;7.64980;-43.90487;6.49441;3
LIGH;24.762;234587.635;2023.0;3
ACCE;24.767;234587.639;-4.87459;3.63919;-9.64384;3
LIGH;24.775;234587.648;2023.0;3
ACCE;24.778;234587.649;-4.29041;3.74453;-9.00220;3
MAGN;24.779;234587.652;1.14615;-45.59179;6.41741;3
LIGH;24.782;234587.655;2023.0;3
ACCE;24.787;234587.659;-3.59130;3.84030;-9.01178;3
LIGH;24.794;234587.667;2023.0;3
ACCE;24.798;234587.669;-2.83473;4.29999;-9.09797;3
MAGN;24.799;234587.672;1.14615;-45.59179;6.41741;3
LIGH;24.802;234587.675;2023.0;3
ACCE;24.807;234587.679;-2.21224;4.31914;-9.05966;3
SOUN;24.810;334.68;0.01021;54.16
LIGH;24.817;234587.688;2323.0;3
ACCE;24.818;234587.689;-1.79086;4.30956;-9.10754;3
MAGN;24.819;234587.692;1.14615;-45.59179;6.41741;3
LIGH;24.822;234587.695;1433.0;3
ACCE;24.827;234587.699;-1.45567;4.47237;-9.06924;3
LIGH;24.832;234587.705;1433.0;3
ACCE;24.838;234587.709;-0.15323;4.76925;-8.09240;3
MAGN;24.840;234587.712;-7.98829;-46.25869;0.16289;3
LIGH;24.842;234587.715;1433.0;3
ACCE;24.847;234587.719;0.45011;4.93206;-7.34541;3
LIGH;24.855;234587.728;1433.0;3
ACCE;24.858;234587.729;0.92895;5.00867;-6.51223;3
MAGN;24.859;234587.732;-7.98829;-46.25869;0.16289;3
LIGH;24.862;234587.735;1433.0;3
ACCE;24.867;234587.739;1.50356;5.27682;-5.74608;3
LIGH;24.875;234587.748;1410.0;3
ACCE;24.878;234587.749;3.94564;6.17704;-4.10845;3
MAGN;24.879;234587.752;-7.98829;-46.25869;0.16289;3
LIGH;24.882;234587.755;1433.0;3
ACCE;24.887;234587.759;5.20978;6.69419;-3.61046;3
LIGH;24.895;234587.768;1433.0;3
ACCE;24.898;234587.769;6.09085;7.19218;-3.26569;3
MAGN;24.899;234587.772;-11.74867;-45.41987;-10.01566;3
LIGH;24.902;234587.775;1433.0;3
ACCE;24.907;234587.779;6.80911;7.62314;-3.24654;3
LIGH;24.915;234587.788;1433.0;3
ACCE;24.918;234587.789;7.15387;7.80510;-3.30400;3
MAGN;24.919;234587.792;-11.74867;-45.41987;-10.01566;3
LIGH;24.922;234587.795;1433.0;3
ACCE;24.927;234587.799;7.01022;7.42203;-3.04542;3
LIGH;24.935;234587.808;1433.0;3
ACCE;24.938;234587.809;6.81869;7.12514;-2.37505;3
MAGN;24.939;234587.812;-11.74867;-45.41987;-10.01566;3
LIGH;24.942;234587.815;1653.0;3
ACCE;24.947;234587.819;6.41646;6.93361;-1.82917;3
LIGH;24.954;234587.827;1653.0;3
ACCE;24.958;234587.829;5.25767;7.36456;-0.69911;3
MAGN;24.959;234587.832;-7.03414;-42.89523;-18.55043;3
LIGH;24.962;234587.835;1653.0;3
ACCE;24.967;234587.839;4.82671;7.62314;-0.49799;3
LIGH;24.975;234587.848;1653.0;3
ACCE;24.978;234587.849;4.63517;7.45076;0.15323;3
MAGN;24.979;234587.852;-7.03414;-42.89523;-18.55043;3
LIGH;24.982;234587.855;1653.0;3
ACCE;24.987;234587.859;4.54898;6.54096;2.13563;3
LIGH;24.992;234587.865;1653.0;3
ACCE;24.998;234587.869;4.54898;6.19619;3.26569;3
MAGN;24.999;234587.872;-7.03414;-42.89523;-18.55043;3
LIGH;25.002;234587.875;3502.0;3
ACCE;25.007;234587.879;4.52025;6.06212;3.82115;3
LIGH;25.016;234587.888;3502.0;3
ACCE;25.020;234587.889;4.28083;5.51624;5.27682;3
MAGN;25.026;234587.893;4.06341;-39.14355;-24.44100;3
LIGH;25.028;234587.901;3502.0;3
ACCE;25.030;234587.901;4.16591;5.25767;5.99508;3
LIGH;25.036;234587.909;3502.0;3
ACCE;25.038;234587.909;3.90734;4.91290;6.79953;3
MAGN;25.039;234587.912;4.06341;-39.14355;-24.44100;3
LIGH;25.042;234587.915;3502.0;3
ACCE;25.047;234587.919;3.41892;4.62560;7.22091;3
LIGH;25.055;234587.928;3502.0;3
ACCE;25.058;234587.929;2.38462;4.46279;7.61356;3
MAGN;25.059;234587.932;4.06341;-39.14355;-24.44100;3
LIGH;25.062;234587.935;5953.0;3
ACCE;25.069;234587.939;1.95367;4.32872;7.70933;3
GNSS;25.073;1491902869.000;39.994018;-0.073803;130.000;333.000;4.0;0.7;21;9
ACCE;25.079;234587.949;1.69509;4.07014;8.02536;3
MAGN;25.082;234587.954;16.77678;-33.68651;-27.58057;3
LIGH;25.083;234587.955;5953.0;3
GNSS;25.084;1491902869.000;39.994018;-0.073803;130.000;333.000;4.0;0.7;21;9
ACCE;25.090;234587.959;1.34075;3.83072;7.95833;3
LIGH;25.092;234587.963;5953.0;3
LIGH;25.096;234587.968;5953.0;3
ACCE;25.099;234587.969;0.68953;3.45723;7.92960;3
MAGN;25.100;234587.972;16.77678;-33.68651;-27.58057;3
LIGH;25.102;234587.975;5953.0;3
ACCE;25.107;234587.979;0.53630;3.27527;7.98706;3
LIGH;25.114;234587.987;5953.0;3
ACCE;25.118;234587.989;0.45969;3.10289;8.05409;3
MAGN;25.119;234587.991;16.77678;-33.68651;-27.58057;3
LIGH;25.122;234587.995;5340.0;3
ACCE;25.127;234587.999;0.54588;2.95923;8.06367;3
LIGH;25.134;234588.007;6947.0;3
ACCE;25.138;234588.009;0.85234;2.66235;8.54251;3
MAGN;25.139;234588.012;27.45300;-26.68042;-28.22506;3
LIGH;25.142;234588.015;6947.0;3
ACCE;25.147;234588.019;0.82361;2.46124;8.28394;3
LIGH;25.152;234588.025;6947.0;3
ACCE;25.159;234588.029;0.78530;2.27928;8.28394;3
MAGN;25.160;234588.032;27.45300;-26.68042;-28.22506;3
LIGH;25.163;234588.036;6947.0;3
ACCE;25.167;234588.039;0.85234;2.17394;8.40844;3
LIGH;25.172;234588.045;6947.0;3
ACCE;25.178;234588.049;0.90980;2.18351;8.89685;3
MAGN;25.179;234588.052;27.45300;-26.68042;-28.22506;3
LIGH;25.185;234588.058;6924.0;3
ACCE;25.187;234588.059;0.99599;1.83875;8.69574;3
LIGH;25.192;234588.065;7005.0;3
ACCE;25.198;234588.069;0.94810;1.49398;8.51378;3
MAGN;25.199;234588.072;33.89766;-18.59333;-30.13659;3
LIGH;25.205;234588.078;7005.0;3
ACCE;25.207;234588.079;0.90980;1.49398;8.49463;3
LIGH;25.212;234588.085;7005.0;3
ACCE;25.218;234588.089;1.55144;0.89064;9.62469;3
MAGN;25.219;234588.092;33.89766;-18.59333;-30.13659;3
LIGH;25.225;234588.098;7005.0;3
ACCE;25.227;234588.099;2.08774;0.28730;9.95988;3
LIGH;25.233;234588.106;7005.0;3
ACCE;25.238;234588.109;2.80600;-0.46926;10.40999;3
MAGN;25.239;234588.111;33.89766;-18.59333;-30.13659;3
LIGH;25.246;234588.119;7467.0;3
ACCE;25.247;234588.119;3.65834;-1.09176;10.59195;3
SOUN;25.252;687.53;0.02098;60.42
LIGH;25.255;234588.127;6485.0;3
ACCE;25.258;234588.129;4.40533;-2.07817;9.07881;3
MAGN;25.259;234588.131;35.08635;-9.54957;-34.73595;3
LIGH;25.265;234588.138;6485.0;3
ACCE;25.267;234588.139;4.17549;-2.22182;8.34140;3
LIGH;25.272;234588.145;6485.0;3
ACCE;25.278;234588.149;3.73495;-2.10690;8.23605;3
MAGN;25.279;234588.152;35.08635;-9.54957;-34.73595;3
LIGH;25.284;234588.157;6485.0;3
ACCE;25.287;234588.159;3.29442;-1.69509;8.71489;3
LIGH;25.292;234588.165;6485.0;3
ACCE;25.298;234588.169;2.70066;-1.36948;11.06121;3
MAGN;25.299;234588.172;35.08635;-9.54957;-34.73595;3
LIGH;25.305;234588.178;6485.0;3
ACCE;25.307;234588.179;2.56658;-1.75256;11.70286;3
LIGH;25.312;234588.185;5317.0;3
ACCE;25.318;234588.189;2.74854;-2.34632;12.09551;3
MAGN;25.319;234588.192;29.23600;0.26973;-40.41465;3
LIGH;25.322;234588.195;5317.0;3
ACCE;25.327;234588.199;3.05500;-2.66235;12.35408;3
LIGH;25.332;234588.205;5317.0;3
ACCE;25.338;234588.209;4.75967;-2.81558;13.12022;3
MAGN;25.339;234588.212;29.23600;0.26973;-40.41465;3
LIGH;25.345;234588.218;5317.0;3
ACCE;25.347;234588.219;5.48751;-2.71024;12.89996;3
LIGH;25.352;234588.225;5317.0;3
ACCE;25.358;234588.229;6.03339;-2.43251;12.69885;3
MAGN;25.359;234588.232;29.23600;0.26973;-40.41465;3
LIGH;25.365;234588.238;5317.0;3
ACCE;25.367;234588.239;7.00065;-2.45166;12.44027;3
LIGH;25.372;234588.245;4103.0;3
ACCE;25.378;234588.249;7.37414;-2.20267;12.11466;3
MAGN;25.379;234588.252;16.12669;7.26180;-43.93391;3
LIGH;25.384;234588.257;4103.0;3
ACCE;25.387;234588.259;7.94875;-1.61848;11.71243;3
LIGH;25.392;234588.265;4103.0;3
ACCE;25.398;234588.269;8.80109;-1.29287;11.55921;3
MAGN;25.399;234588.272;16.12669;7.26180;-43.93391;3
LIGH;25.405;234588.278;4103.0;3
ACCE;25.407;234588.279;9.95988;-0.48842;11.61667;3
LIGH;25.412;234588.285;4103.0;3
ACCE;25.418;234588.289;9.98861;-0.28730;11.62624;3
MAGN;25.419;234588.292;16.12669;7.26180;-43.93391;3
LIGH;25.425;234588.298;4103.0;3
ACCE;25.427;234588.299;9.62469;-0.19154;11.38682;3
LIGH;25.432;234588.305;3410.0;3
ACCE;25.438;234588.309;8.93516;0.39265;11.47301;3
MAGN;25.439;234588.312;-1.92687;9.37550;-42.47117;3
LIGH;25.445;234588.318;3410.0;3
ACCE;25.447;234588.319;8.55209;0.88107;11.00375;3
LIGH;25.452;234588.325;3410.0;3
ACCE;25.458;234588.329;8.13071;1.58017;10.23761;3
MAGN;25.459;234588.332;-1.92687;9.37550;-42.47117;3
LIGH;25.465;234588.338;3410.0;3
ACCE;25.467;234588.339;7.80510;2.32716;8.81066;3
LIGH;25.472;234588.345;3410.0;3
ACCE;25.478;234588.349;7.52737;4.55856;5.60243;3
MAGN;25.479;234588.352;-1.92687;9.37550;-42.47117;3
LIGH;25.482;234588.355;3410.0;3
ACCE;25.487;234588.359;7.39329;5.53539;4.15633;3
LIGH;25.492;234588.365;3468.0;3
ACCE;25.498;234588.369;6.91445;6.14831;3.11246;3
MAGN;25.499;234588.372;-21.45426;2.11636;-34.35199;3
LIGH;25.505;234588.378;3329.0;3
ACCE;25.507;234588.379;6.43561;6.52181;1.96325;3
LIGH;25.512;234588.385;3329.0;3
ACCE;25.518;234588.389;5.73651;7.50822;0.90980;3
MAGN;25.519;234588.392;-21.45426;2.11636;-34.35199;3
LIGH;25.525;234588.398;3329.0;3
ACCE;25.527;234588.399;5.66947;7.73806;0.48842;3
LIGH;25.532;234588.405;3329.0;3
ACCE;25.538;234588.409;5.65989;7.83383;0.52672;3
MAGN;25.539;234588.412;-21.45426;2.11636;-34.35199;3
LIGH;25.545;234588.418;3329.0;3
ACCE;25.547;234588.419;5.57370;7.91044;0.81403;3
LIGH;25.552;234588.425;3329.0;3
ACCE;25.558;234588.429;4.20422;7.28795;1.27372;3
MAGN;25.559;234588.432;-32.68641;-11.62423;-22.49350;3
LIGH;25.565;234588.438;3121.0;3
ACCE;25.567;234588.439;2.93050;7.05811;1.67594;3
LIGH;25.572;234588.445;3121.0;3
ACCE;25.578;234588.449;1.76213;7.03895;2.83473;3
MAGN;25.579;234588.452;-32.68641;-11.62423;-22.49350;3
LIGH;25.584;234588.457;3121.0;3
ACCE;25.587;234588.459;0.90022;6.60800;3.44765;3
LIGH;25.592;234588.465;3121.0;3
ACCE;25.598;234588.469;-1.13964;4.78840;3.37104;3
MAGN;25.600;234588.472;-32.68641;-11.62423;-22.49350;3
LIGH;25.605;234588.478;3121.0;3
ACCE;25.607;234588.479;-2.27928;4.41491;3.04542;3
LIGH;25.612;234588.485;3121.0;3
ACCE;25.618;234588.489;-3.23696;4.58729;2.60489;3
MAGN;25.619;234588.492;-33.39951;-27.15985;-11.85194;3
LIGH;25.625;234588.498;3329.0;3
ACCE;25.627;234588.499;-4.14676;4.99909;2.03028;3
LIGH;25.632;234588.505;3329.0;3
ACCE;25.638;234588.509;-5.45878;5.62159;0.81403;3
MAGN;25.639;234588.512;-33.39951;-27.15985;-11.85194;3
LIGH;25.642;234588.515;3329.0;3
ACCE;25.647;234588.519;-5.85143;6.04296;0.52672;3
LIGH;25.652;234588.525;3329.0;3
ACCE;25.658;234588.529;-6.23450;6.76123;0.91937;3
MAGN;25.659;234588.532;-33.39951;-27.15985;-11.85194;3
LIGH;25.665;234588.538;3329.0;3
ACCE;25.667;234588.539;-6.61757;7.28795;1.33118;3
LIGH;25.672;234588.545;3329.0;3
ACCE;25.678;234588.549;-6.95276;7.13472;1.36948;3
MAGN;25.680;234588.552;-22.65679;-38.69397;-1.95168;3
LIGH;25.685;234588.558;4092.0;3
ACCE;25.687;234588.559;-7.08684;6.92403;0.86191;3
LIGH;25.692;234588.565;4092.0;3
ACCE;25.698;234588.569;-7.22091;6.62715;0.28730;3
MAGN;25.699;234588.572;-22.65679;-38.69397;-1.95168;3
LIGH;25.705;234588.578;4092.0;3
ACCE;25.707;234588.579;-7.26880;6.62715;-0.39265;3
LIGH;25.712;234588.585;4092.0;3
ACCE;25.719;234588.589;-7.19218;6.52181;-2.13563;3
MAGN;25.720;234588.592;-22.65679;-38.69397;-1.95168;3
LIGH;25.726;234588.599;4092.0;3
ACCE;25.727;234588.599;-7.13472;6.60800;-2.90177;3
LIGH;25.732;234588.605;4092.0;3
ACCE;25.738;234588.609;-6.96234;6.72292;-3.26569;3
MAGN;25.739;234588.612;-11.97811;-43.60360;7.55314;3
LIGH;25.745;234588.618;4693.0;3
ACCE;25.747;234588.619;-6.31112;6.15789;-3.90734;3
LIGH;25.752;234588.625;4693.0;3
ACCE;25.758;234588.629;-6.33985;5.44920;-3.92649;3
MAGN;25.759;234588.632;-11.97811;-43.60360;7.55314;3
LIGH;25.765;234588.638;4693.0;3
ACCE;25.767;234588.639;-6.37815;5.26724;-4.06057;3
LIGH;25.772;234588.645;4693.0;3
ACCE;25.778;234588.649;-6.33985;5.56412;-4.32872;3
MAGN;25.779;234588.652;-11.97811;-43.60360;7.55314;3
LIGH;25.785;234588.658;4693.0;3
ACCE;25.787;234588.659;-5.41090;6.21535;-5.44920;3
LIGH;25.792;234588.665;4693.0;3
ACCE;25.798;234588.669;-4.73094;6.56011;-5.70778;3
MAGN;25.799;234588.672;-9.74232;-44.28264;13.32802;3
LIGH;25.802;234588.675;5213.0;3
SOUN;25.803;270.20;0.00825;52.30
ACCE;25.807;234588.679;-3.99353;6.89530;-6.13873;3
LIGH;25.812;234588.685;4103.0;3
ACCE;25.818;234588.689;-2.46124;7.48906;-7.85298;3
MAGN;25.819;234588.692;-9.74232;-44.28264;13.32802;3
LIGH;25.824;234588.695;4103.0;3
ACCE;25.827;234588.699;-2.04944;7.95833;-9.22246;3
LIGH;25.835;234588.708;4103.0;3
ACCE;25.838;234588.709;-1.97282;8.53294;-10.06522;3
MAGN;25.839;234588.712;-9.74232;-44.28264;13.32802;3
LIGH;25.842;234588.715;4103.0;3
ACCE;25.847;234588.719;-2.19309;9.27035;-10.91756;3
LIGH;25.855;234588.727;4103.0;3
ACCE;25.858;234588.729;-2.57616;10.48660;-11.56878;3
MAGN;25.860;234588.732;-16.83915;-43.19330;13.82456;3
LIGH;25.862;234588.735;4103.0;3
ACCE;25.867;234588.739;-2.29843;10.17057;-11.59751;3
LIGH;25.874;234588.747;2335.0;3
ACCE;25.878;234588.749;-1.51314;9.53850;-11.18571;3
MAGN;25.879;234588.751;-16.83915;-43.19330;13.82456;3
LIGH;25.882;234588.755;2335.0;3
ACCE;25.887;234588.759;-0.75657;9.01178;-10.67814;3
LIGH;25.894;234588.767;2335.0;3
ACCE;25.898;234588.769;-0.67038;8.32224;-9.34696;3
MAGN;25.899;234588.772;-16.83915;-43.19330;13.82456;3
LIGH;25.902;234588.775;2335.0;3
ACCE;25.907;234588.779;-0.31603;8.22648;-8.43717;3
LIGH;25.914;234588.787;2335.0;3
ACCE;25.918;234588.789;0.31603;7.89129;-6.96234;3
MAGN;25.919;234588.791;-27.56410;-39.41337;4.20450;3
LIGH;25.922;234588.795;2335.0;3
ACCE;25.927;234588.799;1.33118;7.39329;-5.90889;3
LIGH;25.934;234588.807;1641.0;3
ACCE;25.938;234588.809;2.71024;7.77637;-3.59130;3
MAGN;25.939;234588.811;-27.56410;-39.41337;4.20450;3
LIGH;25.942;234588.815;1641.0;3
ACCE;25.947;234588.819;3.43807;8.24563;-2.74854;3
LIGH;25.954;234588.827;1641.0;3
ACCE;25.958;234588.829;4.50110;9.01178;-2.03028;3
MAGN;25.959;234588.832;-27.56410;-39.41337;4.20450;3
LIGH;25.962;234588.835;1641.0;3
ACCE;25.967;234588.839;5.74608;10.07480;-1.62806;3
LIGH;25.972;234588.845;1641.0;3
ACCE;25.978;234588.849;7.84340;11.80820;-1.64721;3
MAGN;25.979;234588.851;-31.07933;-30.56056;-12.88727;3
LIGH;25.982;234588.855;1641.0;3
ACCE;25.987;234588.859;8.40844;12.76588;-1.31202;3
LIGH;25.994;234588.867;2219.0;3
ACCE;25.998;234588.869;7.46033;12.21043;-0.78530;3
MAGN;25.999;234588.872;-31.07933;-30.56056;-12.88727;3
LIGH;26.002;234588.875;2219.0;3
ACCE;26.007;234588.879;6.27281;10.18972;-1.84832;3
LIGH;26.014;234588.887;2219.0;3
ACCE;26.020;234588.889;4.05099;8.10198;-1.31202;3
MAGN;26.026;234588.892;-31.07933;-30.56056;-12.88727;3
LIGH;26.028;234588.899;2219.0;3
ACCE;26.028;234588.899;3.11246;7.93917;-0.52672;3
LIGH;26.035;234588.908;2219.0;3
ACCE;26.038;234588.909;2.38462;7.54652;-0.18196;3
MAGN;26.039;234588.912;-24.50647;-20.03127;-28.61272;3
LIGH;26.042;234588.915;2219.0;3
ACCE;26.047;234588.919;1.94409;6.80911;0.11492;3
LIGH;26.055;234588.928;2624.0;3
ACCE;26.058;234588.929;1.17795;5.82270;1.41737;3
MAGN;26.059;234588.932;-24.50647;-20.03127;-28.61272;3
LIGH;26.062;234588.935;2624.0;3
ACCE;26.068;234588.939;1.07260;5.30555;2.14520;3
GNSS;26.076;1491902870.000;39.994024;-0.073812;131.000;327.400;4.0;0.8;21;10
LIGH;26.079;234588.950;2624.0;3
ACCE;26.080;234588.949;1.11091;4.58729;2.86347;3
MAGN;26.080;234588.952;-24.50647;-20.03127;-28.61272;3
GNSS;26.081;1491902870.000;39.994024;-0.073812;131.000;327.400;4.0;0.8;21;10
LIGH;26.083;234588.956;2624.0;3
ACCE;26.087;234588.959;1.12049;3.84030;3.66792;3
LIGH;26.095;234588.968;2624.0;3
ACCE;26.098;234588.969;1.06303;3.16035;6.26323;3
MAGN;26.099;234588.972;-8.71354;-10.19792;-38.45665;3
LIGH;26.102;234588.975;2624.0;3
ACCE;26.107;234588.979;1.02472;2.99754;8.57124;3
LIGH;26.115;234588.988;4254.0;3
ACCE;26.118;234588.989;1.08218;3.03585;11.98059;3
MAGN;26.120;234588.992;-8.71354;-10.19792;-38.45665;3
LIGH;26.122;234588.995;4254.0;3
ACCE;26.127;234588.999;2.22182;4.74052;11.60709;3
LIGH;26.132;234589.005;4254.0;3
ACCE;26.138;234589.009;1.75256;5.38217;10.10353;3
MAGN;26.139;234589.012;-8.71354;-10.19792;-38.45665;3
LIGH;26.142;234589.015;4254.0;3
ACCE;26.147;234589.019;1.02472;5.16190;9.27993;3
LIGH;26.155;234589.028;4254.0;3
ACCE;26.158;234589.029;0.46926;4.60644;9.07881;3
MAGN;26.159;234589.032;9.35640;-3.60425;-40.94498;3
LIGH;26.162;234589.035;4254.0;3
ACCE;26.167;234589.039;-0.49799;3.43807;8.05409;3
LIGH;26.175;234589.048;3548.0;3
ACCE;26.178;234589.049;-0.86191;3.19865;7.71891;3
MAGN;26.179;234589.052;9.35640;-3.60425;-40.94498;3
LIGH;26.182;234589.055;6115.0;3
ACCE;26.187;234589.059;-1.11091;2.90177;7.98706;3
LIGH;26.195;234589.068;6115.0;3
ACCE;26.198;234589.069;-1.13964;1.29287;9.63427;3
MAGN;26.199;234589.072;9.35640;-3.60425;-40.94498;3
LIGH;26.202;234589.075;6115.0;3
ACCE;26.207;234589.079;-1.07260;0.54588;9.98861;3
LIGH;26.215;234589.088;6115.0;3
ACCE;26.218;234589.089;-0.74699;-0.28730;10.69729;3
MAGN;26.219;234589.092;20.61492;3.30928;-41.02645;3
LIGH;26.223;234589.096;6115.0;3
ACCE;26.227;234589.099;-0.30646;-0.94810;11.36767;3
LIGH;26.235;234589.108;6288.0;3
ACCE;26.238;234589.109;0.72784;-1.69509;11.90397;3
MAGN;26.240;234589.112;20.61492;3.30928;-41.02645;3
LIGH;26.242;234589.115;5699.0;3
SOUN;26.244;591.38;0.01805;59.11
ACCE;26.247;234589.119;1.35991;-2.05901;11.97101;3
LIGH;26.255;234589.128;5699.0;3
ACCE;26.258;234589.129;2.08774;-2.59531;12.19127;3
MAGN;26.259;234589.132;20.61492;3.30928;-41.02645;3
LIGH;26.262;234589.135;5699.0;3
ACCE;26.267;234589.139;2.78685;-3.05500;12.11466;3
LIGH;26.275;234589.148;5699.0;3
ACCE;26.278;234589.149;4.10845;-3.72538;12.23916;3
MAGN;26.279;234589.152;21.84444;10.96191;-42.31628;3
LIGH;26.282;234589.155;5699.0;3
ACCE;26.287;234589.159;4.74052;-3.98395;11.83693;3
LIGH;26.292;234589.165;5699.0;3
ACCE;26.298;234589.169;5.38217;-4.11803;11.88482;3
MAGN;26.299;234589.172;21.84444;10.96191;-42.31628;3
LIGH;26.302;234589.175;4427.0;3
ACCE;26.307;234589.179;5.88974;-4.15633;11.95185;3
LIGH;26.315;234589.188;4427.0;3
ACCE;26.318;234589.189;6.42604;-3.95522;12.10508;3
MAGN;26.319;234589.192;21.84444;10.96191;-42.31628;3
LIGH;26.322;234589.195;4427.0;3
ACCE;26.327;234589.199;6.86657;-3.62003;11.92312;3
LIGH;26.335;234589.208;4427.0;3
ACCE;26.338;234589.209;7.46991;-3.32315;11.72201;3
MAGN;26.339;234589.212;12.03347;16.63240;-43.32365;3
LIGH;26.342;234589.215;4427.0;3
ACCE;26.347;234589.219;8.12113;-3.10289;11.21444;3
LIGH;26.355;234589.228;4427.0;3
ACCE;26.358;234589.229;9.19373;-2.16436;9.88326;3
MAGN;26.359;234589.232;12.03347;16.63240;-43.32365;3
LIGH;26.362;234589.235;3456.0;3
ACCE;26.367;234589.239;9.67257;-1.57060;8.89685;3
LIGH;26.375;234589.248;3456.0;3
ACCE;26.378;234589.249;9.96946;-1.13964;7.82425;3
MAGN;26.380;234589.252;12.03347;16.63240;-43.32365;3
LIGH;26.382;234589.255;3456.0;3
ACCE;26.387;234589.259;10.11311;-0.85234;6.59842;3
LIGH;26.395;234589.268;3456.0;3
ACCE;26.398;234589.269;10.18015;0.15323;4.46279;3
MAGN;26.399;234589.272;-7.67947;15.19849;-40.08089;3
LIGH;26.402;234589.275;3456.0;3
ACCE;26.407;234589.279;9.87369;0.90022;3.63919;3
LIGH;26.415;234589.288;3456.0;3
ACCE;26.418;234589.289;9.47146;1.35033;3.09331;3
MAGN;26.419;234589.292;-7.67947;15.19849;-40.08089;3
LIGH;26.422;234589.295;3271.0;3
ACCE;26.427;234589.299;8.88728;1.68552;2.26013;3
LIGH;26.435;234589.308;3271.0;3
ACCE;26.438;234589.309;7.48906;2.91135;0.90980;3
MAGN;26.439;234589.312;-7.67947;15.19849;-40.08089;3
LIGH;26.442;234589.315;3271.0;3
ACCE;26.447;234589.319;7.16345;3.16992;0.55545;3
LIGH;26.452;234589.325;3271.0;3
ACCE;26.458;234589.329;6.76123;3.37104;0.60334;3
MAGN;26.459;234589.332;-27.07436;4.90850;-29.75064;3
LIGH;26.462;234589.335;3271.0;3
ACCE;26.467;234589.339;6.15789;3.59130;0.62249;3
LIGH;26.472;234589.345;3271.0;3
ACCE;26.478;234589.349;4.74052;4.12760;0.81403;3
MAGN;26.479;234589.352;-27.07436;4.90850;-29.75064;3
LIGH;26.485;234589.358;2820.0;3
ACCE;26.487;234589.359;3.71580;4.08930;0.10534;3
LIGH;26.492;234589.365;2820.0;3
ACCE;26.498;234589.369;2.29843;4.13718;-0.64165;3
MAGN;26.499;234589.372;-27.07436;4.90850;-29.75064;3
LIGH;26.505;234589.378;2820.0;3
ACCE;26.507;234589.379;0.80445;4.37660;-1.35991;3
LIGH;26.512;234589.385;2820.0;3
ACCE;26.518;234589.389;-1.88663;5.09486;-2.20267;3
MAGN;26.519;234589.392;-36.27026;-11.47078;-15.26791;3
LIGH;26.525;234589.398;2820.0;3
ACCE;26.527;234589.399;-3.44765;5.45878;-2.20267;3
LIGH;26.532;234589.405;2820.0;3
ACCE;26.538;234589.409;-4.40533;5.65032;-2.22182;3
MAGN;26.539;234589.412;-36.27026;-11.47078;-15.26791;3
LIGH;26.545;234589.418;2785.0;3
ACCE;26.547;234589.419;-5.54497;6.05254;-2.63362;3
LIGH;26.552;234589.425;2774.0;3
ACCE;26.558;234589.429;-5.86101;6.53138;-2.45166;3
MAGN;26.559;234589.432;-36.27026;-11.47078;-15.26791;3
LIGH;26.565;234589.438;2774.0;3
ACCE;26.567;234589.439;-5.92804;6.98149;-2.34632;3
LIGH;26.572;234589.445;2774.0;3
ACCE;26.578;234589.449;-5.94720;7.04853;-2.50912;3
MAGN;26.579;234589.452;-31.54821;-26.85915;-1.59670;3
LIGH;26.585;234589.458;2774.0;3
ACCE;26.587;234589.459;-6.08127;6.46434;-2.90177;3
LIGH;26.592;234589.465;2774.0;3
ACCE;26.598;234589.469;-6.29196;6.12916;-2.87304;3
MAGN;26.599;234589.472;-31.54821;-26.85915;-1.59670;3
LIGH;26.605;234589.478;2392.0;3
ACCE;26.607;234589.479;-6.68461;5.84185;-2.74854;3
LIGH;26.612;234589.485;3872.0;3
ACCE;26.618;234589.489;-7.20176;4.79798;-2.48997;3
MAGN;26.619;234589.492;-31.54821;-26.85915;-1.59670;3
LIGH;26.622;234589.495;3872.0;3
ACCE;26.627;234589.499;-7.38372;4.45322;-2.57616;3
LIGH;26.632;234589.505;3872.0;3
ACCE;26.638;234589.509;-7.53695;4.44364;-2.45166;3
MAGN;26.639;234589.512;-18.76330;-35.59783;8.66342;3
LIGH;26.645;234589.518;3872.0;3
ACCE;26.647;234589.519;-7.69975;4.54898;-2.43251;3
LIGH;26.652;234589.525;3872.0;3
ACCE;26.658;234589.529;-7.89129;4.48195;-2.95923;3
MAGN;26.659;234589.532;-18.76330;-35.59783;8.66342;3
LIGH;26.665;234589.538;3872.0;3
ACCE;26.667;234589.539;-8.06367;4.42448;-3.44765;3
LIGH;26.672;234589.545;5051.0;3
ACCE;26.678;234589.549;-8.17859;4.51068;-3.61046;3
MAGN;26.680;234589.552;-18.76330;-35.59783;8.66342;3
LIGH;26.683;234589.556;5051.0;3
ACCE;26.687;234589.559;-8.32224;4.54898;-3.88818;3
LIGH;26.692;234589.565;5051.0;3
ACCE;26.698;234589.569;-8.36055;4.48195;-5.18105;3
MAGN;26.699;234589.572;-7.39013;-38.07397;15.50179;3
LIGH;26.705;234589.577;5051.0;3
ACCE;26.707;234589.579;-8.31267;4.48195;-6.03339;3
LIGH;26.712;234589.585;5051.0;3
ACCE;26.718;234589.589;-8.33182;4.76925;-6.57927;3
MAGN;26.719;234589.592;-7.39013;-38.07397;15.50179;3
LIGH;26.725;234589.598;5051.0;3
ACCE;26.727;234589.599;-8.39886;5.12359;-7.12514;3
LIGH;26.732;234589.605;5467.0;3
ACCE;26.738;234589.609;-7.75721;5.49709;-7.64229;3
MAGN;26.739;234589.612;-7.39013;-38.07397;15.50179;3
LIGH;26.745;234589.618;5467.0;3
ACCE;26.747;234589.619;-7.22091;5.48751;-7.73806;3
LIGH;26.752;234589.625;5467.0;3
ACCE;26.758;234589.629;-6.58884;5.08528;-7.65187;3
MAGN;26.759;234589.632;-5.33301;-37.03656;20.08000;3
LIGH;26.765;234589.638;5467.0;3
ACCE;26.767;234589.639;-5.91847;4.54898;-7.69975;3
LIGH;26.772;234589.645;5467.0;3
ACCE;26.778;234589.649;-5.01825;3.81157;-7.37414;3
MAGN;26.779;234589.652;-5.33301;-37.03656;20.08000;3
LIGH;26.782;234589.655;5467.0;3
ACCE;26.787;234589.659;-4.73094;3.77326;-7.57525;3
LIGH;26.792;234589.665;4011.0;3
SOUN;26.795;290.15;0.00886;52.92
ACCE;26.798;234589.669;-4.14676;3.95522;-7.82425;3
MAGN;26.799;234589.672;-5.33301;-37.03656;20.08000;3
LIGH;26.805;234589.678;4011.0;3
ACCE;26.807;234589.679;-3.32315;4.56814;-8.08282;3
LIGH;26.812;234589.685;4011.0;3
ACCE;26.818;234589.689;-1.95367;5.97593;-8.35098;3
MAGN;26.819;234589.692;-14.46460;-36.45602;19.83186;3
LIGH;26.825;234589.698;4011.0;3
ACCE;26.827;234589.699;-1.42694;6.34942;-9.08839;3
LIGH;26.832;234589.705;4011.0;3
ACCE;26.838;234589.709;-1.18752;6.53138;-9.65342;3
MAGN;26.839;234589.712;-14.46460;-36.45602;19.83186;3
LIGH;26.845;234589.718;4011.0;3
ACCE;26.847;234589.719;-0.90980;6.56969;-10.10353;3
LIGH;26.852;234589.725;6138.0;3
ACCE;26.858;234589.729;0.15323;6.27281;-10.28549;3
MAGN;26.859;234589.732;-14.46460;-36.45602;19.83186;3
LIGH;26.865;234589.738;1999.0;3
ACCE;26.867;234589.739;1.13006;5.81312;-10.13226;3
LIGH;26.872;234589.745;1999.0;3
ACCE;26.878;234589.749;2.04944;5.43963;-9.66300;3
MAGN;26.879;234589.752;-26.63612;-33.45469;13.50871;3
LIGH;26.885;234589.758;1999.0;3
ACCE;26.887;234589.759;2.87304;5.14275;-9.48104;3
LIGH;26.892;234589.765;1999.0;3
ACCE;26.898;234589.769;3.95522;5.08528;-9.48104;3
MAGN;26.900;234589.772;-26.63612;-33.45469;13.50871;3
LIGH;26.905;234589.778;1999.0;3
ACCE;26.907;234589.779;4.45322;5.18105;-9.27993;3
LIGH;26.912;234589.785;1999.0;3
ACCE;26.918;234589.789;5.06613;5.30555;-8.82982;3
MAGN;26.919;234589.792;-26.63612;-33.45469;13.50871;3
LIGH;26.925;234589.798;1387.0;3
ACCE;26.927;234589.799;6.33027;5.65989;-7.24964;3
LIGH;26.932;234589.805;1387.0;3
ACCE;26.938;234589.809;6.95276;5.70778;-6.09085;3
MAGN;26.939;234589.812;-35.60850;-28.05233;1.23868;3
LIGH;26.942;234589.815;1387.0;3
ACCE;26.947;234589.819;7.42203;5.65989;-5.61201;3
LIGH;26.952;234589.825;1387.0;3
ACCE;26.958;234589.829;8.15944;5.83228;-4.94163;3
MAGN;26.959;234589.832;-35.60850;-28.05233;1.23868;3
LIGH;26.965;234589.838;1387.0;3
ACCE;26.967;234589.839;9.65342;6.67503;-3.82115;3
LIGH;26.972;234589.845;1387.0;3
ACCE;26.978;234589.849;10.35253;6.43561;-2.90177;3
MAGN;26.979;234589.852;-35.60850;-28.05233;1.23868;3
LIGH;26.985;234589.858;1676.0;3
ACCE;26.987;234589.859;11.09952;6.18662;-2.04944;3
LIGH;26.992;234589.865;1676.0;3
ACCE;26.998;234589.869;11.34852;6.33985;-0.50757;3
MAGN;26.999;234589.872;-35.21821;-21.54703;-16.22549;3
LIGH;27.005;234589.878;1676.0;3
ACCE;27.007;234589.879;10.85052;6.34942;-0.58419;3
LIGH;27.012;234589.885;1676.0;3
ACCE;27.020;234589.889;10.08438;6.33985;-0.78530;3
MAGN;27.026;234589.892;-35.21821;-21.54703;-16.22549;3
ACCE;27.027;234589.899;9.39485;6.21535;-0.21069;3
LIGH;27.030;234589.902;1676.0;3
LIGH;27.033;234589.906;1676.0;3
ACCE;27.038;234589.909;8.22648;5.43963;2.50912;3
MAGN;27.039;234589.912;-35.21821;-21.54703;-16.22549;3
LIGH;27.045;234589.918;2184.0;3
ACCE;27.047;234589.919;7.82425;5.00867;3.60088;3
LIGH;27.052;234589.925;2184.0;3
ACCE;27.058;234589.929;7.35499;4.65433;4.76925;3
MAGN;27.059;234589.932;-24.04225;-15.19603;-30.66639;3
LIGH;27.068;234589.941;2184.0;3
ACCE;27.075;234589.940;6.34942;4.62560;6.37815;3
LIGH;27.076;234589.948;2184.0;3
GNSS;27.077;1491902871.000;39.994033;-0.073818;131.000;327.400;4.0;0.8;21;10
ACCE;27.079;234589.949;5.92804;4.90333;7.51779;3
MAGN;27.079;234589.952;-24.04225;-15.19603;-30.66639;3
GNSS;27.080;1491902871.000;39.994033;-0.073818;131.000;327.400;4.0;0.8;21;10
LIGH;27.083;234589.956;2184.0;3
ACCE;27.087;234589.959;5.82270;4.88417;8.22648;3
LIGH;27.095;234589.968;2184.0;3
ACCE;27.098;234589.969;5.56412;4.78840;8.68616;3
MAGN;27.099;234589.972;-24.04225;-15.19603;-30.66639;3
LIGH;27.102;234589.975;3225.0;3
ACCE;27.107;234589.979;5.03740;4.65433;8.41801;3
LIGH;27.112;234589.985;3225.0;3
ACCE;27.118;234589.989;3.98395;4.26168;7.58483;3
MAGN;27.119;234589.992;-8.43989;-8.20986;-39.61380;3
LIGH;27.122;234589.995;3225.0;3
ACCE;27.127;234589.999;3.38061;4.02226;7.46033;3
LIGH;27.135;234590.008;3225.0;3
ACCE;27.138;234590.009;2.72939;3.73495;7.64229;3
MAGN;27.139;234590.012;-8.43989;-8.20986;-39.61380;3
LIGH;27.142;234590.015;3225.0;3
ACCE;27.147;234590.019;2.29843;3.53384;7.93917;3
LIGH;27.155;234590.028;3225.0;3
ACCE;27.158;234590.029;1.95367;3.19865;8.54251;3
MAGN;27.160;234590.032;-8.43989;-8.20986;-39.61380;3
LIGH;27.162;234590.035;4866.0;3
ACCE;27.167;234590.039;1.86748;3.06458;8.20732;3
LIGH;27.175;234590.048;4866.0;3
ACCE;27.178;234590.049;1.53229;3.05500;7.71891;3
MAGN;27.179;234590.052;6.55545;-2.94223;-42.81897;3
LIGH;27.182;234590.055;4866.0;3
ACCE;27.187;234590.059;1.13964;3.14119;7.20176;3
LIGH;27.195;234590.068;4866.0;3
ACCE;27.198;234590.069;0.65122;3.11246;7.01980;3
MAGN;27.199;234590.072;6.55545;-2.94223;-42.81897;3
LIGH;27.202;234590.075;4866.0;3
ACCE;27.207;234590.079;0.22984;3.02627;6.70376;3
LIGH;27.215;234590.088;4866.0;3
ACCE;27.218;234590.089;-0.13408;3.05500;6.76123;3
MAGN;27.219;234590.092;6.55545;-2.94223;-42.81897;3
LIGH;27.222;234590.095;4450.0;3
ACCE;27.227;234590.099;-0.48842;3.15077;6.89530;3
LIGH;27.235;234590.108;6022.0;3
SOUN;27.237;271.03;0.00827;52.33
ACCE;27.240;234590.109;-1.11091;3.28484;7.49864;3
MAGN;27.240;234590.112;17.08846;0.71545;-43.59428;3
LIGH;27.242;234590.115;6022.0;3
ACCE;27.247;234590.119;-1.17795;3.05500;8.04452;3
LIGH;27.255;234590.128;6022.0;3
ACCE;27.258;234590.129;-1.13006;2.94008;8.25521;3
MAGN;27.259;234590.132;17.08846;0.71545;-43.59428;3
LIGH;27.262;234590.135;6022.0;3
ACCE;27.267;234590.139;-1.21625;3.08373;8.03494;3
LIGH;27.272;234590.145;6022.0;3
ACCE;27.278;234590.149;-1.47483;3.47638;7.96790;3
MAGN;27.279;234590.152;17.08846;0.71545;-43.59428;3
LIGH;27.282;234590.155;6022.0;3
ACCE;27.287;234590.159;-1.58975;3.58173;8.06367;3
LIGH;27.295;234590.168;6831.0;3
ACCE;27.298;234590.169;-1.71425;3.54342;8.35098;3
MAGN;27.299;234590.172;24.84864;3.88065;-43.27505;3
LIGH;27.302;234590.175;6831.0;3
ACCE;27.307;234590.179;-1.88663;3.53384;8.76278;3
LIGH;27.315;234590.188;6831.0;3
ACCE;27.318;234590.189;-1.92494;3.30400;8.95431;3
MAGN;27.319;234590.192;24.84864;3.88065;-43.27505;3
LIGH;27.322;234590.195;6831.0;3
ACCE;27.327;234590.199;-1.75256;2.92093;9.09797;3
LIGH;27.335;234590.208;6831.0;3
ACCE;27.338;234590.209;-1.55144;2.67193;9.45231;3
MAGN;27.339;234590.212;24.84864;3.88065;-43.27505;3
LIGH;27.342;234590.215;6831.0;3
ACCE;27.347;234590.219;-1.44610;2.53785;9.38527;3
LIGH;27.355;234590.228;7178.0;3
ACCE;27.358;234590.229;-1.41737;2.44209;9.38527;3
MAGN;27.359;234590.232;29.38211;6.30315;-42.15749;3
LIGH;27.362;234590.235;7178.0;3
ACCE;27.367;234590.239;-1.22583;2.30801;9.51935;3
ACCE;27.381;234590.251;-0.70868;2.08774;10.29507;3
LIGH;27.383;234590.256;7178.0;3
MAGN;27.385;234590.258;29.38211;6.30315;-42.15749;3
ACCE;27.387;234590.259;-0.67038;2.11647;10.07480;3
LIGH;27.389;234590.262;7178.0;3
LIGH;27.395;234590.268;7178.0;3
ACCE;27.398;234590.269;-0.67038;2.17394;9.71088;3
MAGN;27.399;234590.272;29.38211;6.30315;-42.15749;3
LIGH;27.406;234590.275;7178.0;3
ACCE;27.407;234590.279;-0.50757;2.15478;9.76834;3
LIGH;27.415;234590.288;6982.0;3
ACCE;27.418;234590.289;-0.43096;2.79643;9.76834;3
MAGN;27.420;234590.292;30.37737;7.11944;-41.65649;3
LIGH;27.422;234590.295;6982.0;3
ACCE;27.427;234590.299;-0.52672;3.07416;9.60554;3
LIGH;27.432;234590.305;6982.0;3
ACCE;27.439;234590.310;-0.50757;3.04542;9.48104;3
MAGN;27.440;234590.312;30.37737;7.11944;-41.65649;3
LIGH;27.443;234590.316;6982.0;3
ACCE;27.447;234590.319;-0.52672;2.94008;9.27035;3
LIGH;27.454;234590.327;6982.0;3
WIFI;27.456;234590.251;WAP130;20:17:FF:FF:F1:30;-81
WIFI;27.456;234590.251;WAP123;20:17:FF:FF:F1:23;-84
WIFI;27.456;234590.251;WAP129;20:17:FF:FF:F1:29;-69
WIFI;27.456;234590.251;WAP122;20:17:FF:FF:F1:22;-72
WIFI;27.456;234590.251;WAP108;20:17:FF:FF:F1:08;-80
WIFI;27.456;234590.251;WAP312;20:17:FF:FF:F3:12;-81
WIFI;27.456;234590.251;WAP012;20:17:FF:FF:F0:12;-83
WIFI;27.456;234590.251;WAP315;20:17:FF:FF:F3:15;-86
WIFI;27.456;234590.251;WAP181;20:17:FF:FF:F1:81;-83
WIFI;27.456;234590.251;WAP180;20:17:FF:FF:F1:80;-72
WIFI;27.456;234590.251;WAP114;20:17:FF:FF:F1:14;-78
WIFI;27.456;234590.251;WAP067;20:17:FF:FF:F0:67;-88
WIFI;27.456;234590.251;WAP141;20:17:FF:FF:F1:41;-91
WIFI;27.456;234590.251;WAP015;20:17:FF:FF:F0:15;-87
WIFI;27.456;234590.251;WAP318;20:17:FF:FF:F3:18;-77
WIFI;27.456;234590.251;WAP280;20:17:FF:FF:F2:80;-86
WIFI;27.456;234590.251;WAP111;20:17:FF:FF:F1:11;-87
WIFI;27.456;234590.251;WAP285;20:17:FF:FF:F2:85;-91
WIFI;27.456;234590.251;WAP124;20:17:FF:FF:F1:24;-91
WIFI;27.456;234590.251;WAP078;20:17:FF:FF:F0:78;-77
WIFI;27.456;234590.251;WAP171;20:17:FF:FF:F1:71;-85
WIFI;27.456;234590.251;WAP044;20:17:FF:FF:F0:44;-85
WIFI;27.456;234590.251;WAP082;20:17:FF:FF:F0:82;-91
WIFI;27.456;234590.251;WAP096;20:17:FF:FF:F0:96;-94
WIFI;27.456;234590.251;WAP025;20:17:FF:FF:F0:25;-87
WIFI;27.456;234590.251;WAP028;20:17:FF:FF:F0:28;-89
WIFI;27.456;234590.251;WAP077;20:17:FF:FF:F0:77;-85
WIFI;27.456;234590.251;WAP140;20:17:FF:FF:F1:40;-89
WIFI;27.456;234590.251;WAP329;20:17:FF:FF:F3:29;-92
WIFI;27.456;234590.251;WAP139;20:17:FF:FF:F1:39;-90
WIFI;27.456;234590.251;WAP287;20:17:FF:FF:F2:87;-89
WIFI;27.456;234590.251;WAP165;20:17:FF:FF:F1:65;-82
WIFI;27.456;234590.251;WAP283;20:17:FF:FF:F2:83;-90
WIFI;27.456;234590.251;WAP267;20:17:FF:FF:F2:67;-88
WIFI;27.456;234590.251;WAP316;20:17:FF:FF:F3:16;-89
WIFI;27.456;234590.251;WAP299;20:17:FF:FF:F2:99;-95
WIFI;27.456;234590.251;WAP320;20:17:FF:FF:F3:20;-91
ACCE;27.475;234590.330;-0.64165;3.05500;9.40442;3
MAGN;27.475;234590.334;30.37737;7.11944;-41.65649;3
LIGH;27.475;234590.337;6982.0;3
ACCE;27.476;234590.339;-0.58419;2.98796;9.45231;3
LIGH;27.476;234590.345;6623.0;3
ACCE;27.478;234590.349;-0.51715;2.96881;9.64384;3
MAGN;27.479;234590.352;29.17186;7.89541;-43.26930;3
LIGH;27.482;234590.355;6623.0;3
ACCE;27.487;234590.359;-0.65122;3.15077;9.40442;3
LIGH;27.497;234590.369;6623.0;3
ACCE;27.499;234590.369;-0.38307;3.54342;8.67659;3
MAGN;27.499;234590.372;29.17186;7.89541;-43.26930;3
LIGH;27.503;234590.376;6623.0;3
ACCE;27.507;234590.379;-0.20111;3.69665;8.56167;3
LIGH;27.514;234590.387;6623.0;3
ACCE;27.518;234590.389;0.02873;3.80199;8.70532;3
MAGN;27.519;234590.392;29.17186;7.89541;-43.26930;3
LIGH;27.522;234590.395;6623.0;3
ACCE;27.527;234590.399;0.19154;3.93607;8.82982;3
LIGH;27.535;234590.408;6878.0;3
ACCE;27.538;234590.409;0.38307;3.84030;9.05008;3
MAGN;27.539;234590.412;27.84093;9.35169;-44.46906;3
LIGH;27.542;234590.415;6242.0;3
ACCE;27.547;234590.419;0.37350;3.83072;9.10754;3
LIGH;27.555;234590.428;6242.0;3
ACCE;27.558;234590.429;0.39265;3.71580;9.33739;3
MAGN;27.559;234590.432;27.84093;9.35169;-44.46906;3
LIGH;27.562;234590.435;6242.0;3
ACCE;27.567;234590.439;0.30646;3.65834;9.38527;3
LIGH;27.575;234590.448;6242.0;3
ACCE;27.578;234590.449;0.23942;3.39977;9.56723;3
MAGN;27.579;234590.452;27.84093;9.35169;-44.46906;3
LIGH;27.582;234590.455;6242.0;3
ACCE;27.587;234590.459;0.23942;3.29442;9.50019;3
LIGH;27.592;234590.465;6427.0;3
ACCE;27.598;234590.469;0.40223;3.20823;9.66300;3
MAGN;27.599;234590.472;25.41081;10.16338;-44.86790;3
LIGH;27.602;234590.475;5895.0;3
ACCE;27.607;234590.479;0.50757;3.18908;9.84496;3
LIGH;27.615;234590.488;5895.0;3
ACCE;27.618;234590.489;0.92895;2.98796;9.98861;3
MAGN;27.619;234590.492;25.41081;10.16338;-44.86790;3
LIGH;27.622;234590.495;5895.0;3
ACCE;27.627;234590.499;1.00556;3.06458;9.67257;3
LIGH;27.635;234590.508;5895.0;3
ACCE;27.638;234590.509;0.90980;3.44765;9.42358;3
MAGN;27.639;234590.512;25.41081;10.16338;-44.86790;3
LIGH;27.642;234590.515;5895.0;3
ACCE;27.647;234590.519;0.88107;3.82115;9.16500;3
LIGH;27.655;234590.528;6080.0;3
ACCE;27.658;234590.529;1.05345;3.72538;9.42358;3
MAGN;27.659;234590.532;22.42721;10.86989;-45.87522;3
LIGH;27.662;234590.535;5363.0;3
ACCE;27.667;234590.539;1.14922;3.65834;9.51935;3
LIGH;27.675;234590.548;5363.0;3
ACCE;27.678;234590.549;1.21625;3.50511;9.87369;3
MAGN;27.680;234590.552;22.42721;10.86989;-45.87522;3
LIGH;27.682;234590.555;5363.0;3
ACCE;27.687;234590.559;1.56102;3.21781;10.02692;3
LIGH;27.695;234590.568;5363.0;3
ACCE;27.698;234590.569;1.74298;3.29442;10.19930;3
MAGN;27.699;234590.572;22.42721;10.86989;-45.87522;3
LIGH;27.702;234590.575;5363.0;3
ACCE;27.707;234590.579;1.82917;3.42850;10.29507;3
LIGH;27.715;234590.588;5363.0;3
ACCE;27.718;234590.589;1.94409;3.46680;10.14184;3
MAGN;27.720;234590.592;17.42346;10.17287;-45.87170;3
LIGH;27.722;234590.595;4762.0;3
ACCE;27.727;234590.599;1.92494;4.12760;9.65342;3
LIGH;27.732;234590.605;4762.0;3
ACCE;27.738;234590.609;2.01113;4.47237;9.52892;3
MAGN;27.739;234590.612;17.42346;10.17287;-45.87170;3
LIGH;27.745;234590.618;4762.0;3
ACCE;27.747;234590.619;2.12605;4.73094;9.25119;3
LIGH;27.752;234590.625;4762.0;3
ACCE;27.758;234590.629;2.04944;5.04698;9.05008;3
MAGN;27.759;234590.632;17.42346;10.17287;-45.87170;3
LIGH;27.762;234590.635;4762.0;3
ACCE;27.767;234590.639;1.76213;5.65989;8.32224;3
LIGH;27.772;234590.645;4762.0;3
ACCE;27.778;234590.649;1.76213;5.77481;7.96790;3
MAGN;27.779;234590.652;9.37990;7.73013;-46.22100;3
LIGH;27.785;234590.658;3757.0;3
ACCE;27.787;234590.659;1.78129;5.68862;7.46033;3
SOUN;27.788;364.56;0.01113;54.91
LIGH;27.792;234590.665;3757.0;3
ACCE;27.798;234590.669;1.89621;5.41090;7.02938;3
MAGN;27.799;234590.672;9.37990;7.73013;-46.22100;3
LIGH;27.805;234590.678;3757.0;3
ACCE;27.807;234590.679;2.06859;5.32470;6.94318;3
LIGH;27.812;234590.685;3757.0;3
ACCE;27.818;234590.689;2.24097;5.04698;6.86657;3
MAGN;27.819;234590.692;9.37990;7.73013;-46.22100;3
LIGH;27.826;234590.699;3757.0;3
ACCE;27.828;234590.699;2.22182;4.81713;6.44519;3
LIGH;27.832;234590.705;3757.0;3
ACCE;27.838;234590.709;2.03028;4.97994;5.72693;3
MAGN;27.839;234590.712;-3.49394;0.46425;-43.31087;3
LIGH;27.845;234590.718;3283.0;3
ACCE;27.847;234590.719;1.75256;4.96079;4.83629;3
LIGH;27.852;234590.725;3283.0;3
ACCE;27.858;234590.729;1.38864;5.08528;3.96480;3
MAGN;27.859;234590.732;-3.49394;0.46425;-43.31087;3
LIGH;27.865;234590.738;3283.0;3
ACCE;27.867;234590.739;0.84276;5.48751;2.74854;3
LIGH;27.872;234590.745;3283.0;3
ACCE;27.878;234590.749;-0.87149;7.00065;-0.22027;3
MAGN;27.879;234590.752;-3.49394;0.46425;-43.31087;3
LIGH;27.885;234590.758;3283.0;3
ACCE;27.887;234590.759;-1.70467;7.95833;-1.54187;3
LIGH;27.892;234590.765;3283.0;3
ACCE;27.898;234590.769;-2.47082;8.97347;-2.62405;3
MAGN;27.899;234590.772;-15.99876;-13.29986;-31.31284;3
LIGH;27.905;234590.778;3421.0;3
ACCE;27.907;234590.779;-2.91135;9.90242;-3.45723;3
LIGH;27.912;234590.785;3051.0;3
ACCE;27.918;234590.789;-2.90177;10.70687;-4.44364;3
MAGN;27.919;234590.792;-15.99876;-13.29986;-31.31284;3
LIGH;27.922;234590.795;3051.0;3
ACCE;27.927;234590.799;-2.90177;10.92714;-5.54497;3
LIGH;27.932;234590.805;3051.0;3
ACCE;27.938;234590.809;-3.16992;11.11867;-6.07170;3
MAGN;27.940;234590.812;-15.99876;-13.29986;-31.31284;3
LIGH;27.945;234590.818;3051.0;3
ACCE;27.947;234590.819;-3.42850;11.07079;-6.01423;3
LIGH;27.952;234590.825;3051.0;3
ACCE;27.958;234590.829;-2.47082;9.17458;-5.88974;3
MAGN;27.959;234590.832;-20.21574;-28.12906;-13.01884;3
LIGH;27.965;234590.838;3213.0;3
ACCE;27.967;234590.839;-1.99198;7.92002;-6.18662;3
LIGH;27.972;234590.845;2485.0;3
ACCE;27.978;234590.849;-1.85790;6.95276;-6.33027;3
MAGN;27.979;234590.852;-20.21574;-28.12906;-13.01884;3
LIGH;27.984;234590.857;2485.0;3
ACCE;27.987;234590.859;-2.11647;6.39731;-6.51223;3
LIGH;27.992;234590.865;2485.0;3
ACCE;27.998;234590.869;-3.54342;5.92804;-6.09085;3
MAGN;27.999;234590.872;-20.21574;-28.12906;-13.01884;3
LIGH;28.005;234590.878;2485.0;3
ACCE;28.007;234590.879;-4.19464;5.97593;-5.78439;3
LIGH;28.012;234590.885;2485.0;3
ACCE;28.024;234590.889;-4.77883;5.95677;-5.22894;3
MAGN;28.028;234590.892;-15.07354;-36.16545;4.14973;3
LIGH;28.028;234590.896;2485.0;3
ACCE;28.033;234590.904;-5.71735;5.52582;-4.26168;3
LIGH;28.034;234590.906;3572.0;3
ACCE;28.038;234590.909;-5.95677;4.99909;-4.00311;3
MAGN;28.039;234590.912;-15.07354;-36.16545;4.14973;3
LIGH;28.045;234590.918;3572.0;3
ACCE;28.047;234590.919;-6.47392;4.46279;-3.98395;3
LIGH;28.052;234590.925;3572.0;3
ACCE;28.058;234590.929;-7.10599;4.15633;-3.81157;3
MAGN;28.059;234590.932;-15.07354;-36.16545;4.14973;3
LIGH;28.066;234590.939;3572.0;3
ACCE;28.068;234590.939;-7.88171;4.12760;-4.35745;3
GNSS;28.071;1491902872.000;39.994039;-0.073821;131.000;327.200;4.0;0.4;21;10
LIGH;28.079;234590.947;3572.0;3
ACCE;28.080;234590.949;-7.76679;4.30956;-4.66391;3
MAGN;28.081;234590.953;-3.82687;-37.35295;14.57134;3
GNSS;28.082;1491902872.000;39.994039;-0.073821;131.000;327.200;4.0;0.4;21;10
LIGH;28.085;234590.957;3572.0;3
ACCE;28.087;234590.959;-7.28795;4.27126;-5.18105;3
LIGH;28.092;234590.965;5086.0;3
ACCE;28.098;234590.969;-6.70376;4.08930;-5.68862;3
MAGN;28.099;234590.972;-3.82687;-37.35295;14.57134;3
LIGH;28.105;234590.978;5086.0;3
ACCE;28.107;234590.979;-5.62159;3.63919;-6.54096;3
LIGH;28.112;234590.985;5086.0;3
ACCE;28.118;234590.989;-4.93206;3.46680;-6.56969;3
MAGN;28.119;234590.992;-3.82687;-37.35295;14.57134;3
LIGH;28.125;234590.998;5086.0;3
ACCE;28.127;234590.999;-3.91691;3.20823;-6.70376;3
LIGH;28.132;234591.005;5086.0;3
ACCE;28.138;234591.009;-2.97839;3.09331;-6.89530;3
MAGN;28.139;234591.012;-0.56224;-36.17453;21.56283;3
LIGH;28.145;234591.018;5086.0;3
ACCE;28.147;234591.019;-1.67594;3.25611;-7.46991;3
LIGH;28.152;234591.025;4543.0;3
ACCE;28.158;234591.029;-0.86191;3.30400;-7.78594;3
MAGN;28.159;234591.032;-0.56224;-36.17453;21.56283;3
LIGH;28.165;234591.038;4543.0;3
ACCE;28.167;234591.039;-0.18196;3.11246;-8.37013;3
LIGH;28.172;234591.045;4543.0;3
ACCE;28.178;234591.049;0.93853;2.50912;-8.95431;3
MAGN;28.179;234591.052;-0.56224;-36.17453;21.56283;3
LIGH;28.185;234591.058;4543.0;3
ACCE;28.187;234591.059;1.84832;2.31759;-9.25119;3
LIGH;28.194;234591.065;4543.0;3
ACCE;28.198;234591.069;2.77727;2.25055;-9.82580;3
MAGN;28.200;234591.072;-7.95119;-34.74849;24.01199;3
LIGH;28.205;234591.078;4543.0;3
ACCE;28.207;234591.079;3.12204;2.36547;-10.46745;3
LIGH;28.212;234591.085;2566.0;3
ACCE;28.219;234591.089;3.98395;2.84431;-12.01889;3
MAGN;28.220;234591.092;-7.95119;-34.74849;24.01199;3
LIGH;28.225;234591.098;2566.0;3
ACCE;28.227;234591.099;4.91290;3.42850;-12.67012;3
SOUN;28.229;488.01;0.01489;57.44
LIGH;28.232;234591.105;2566.0;3
ACCE;28.238;234591.109;5.39174;3.60088;-12.73715;3
MAGN;28.239;234591.112;-7.95119;-34.74849;24.01199;3
LIGH;28.242;234591.115;2566.0;3
ACCE;28.247;234591.119;5.32470;2.97839;-12.82334;3
LIGH;28.252;234591.125;2566.0;3
ACCE;28.258;234591.129;6.44519;1.35033;-10.95587;3
MAGN;28.259;234591.132;-21.47774;-30.96313;19.11417;3
LIGH;28.264;234591.137;2566.0;3
ACCE;28.267;234591.139;7.26880;0.25857;-8.14986;3
LIGH;28.272;234591.145;3213.0;3
ACCE;28.278;234591.149;8.44674;-1.30245;-5.98550;3
MAGN;28.279;234591.152;-21.47774;-30.96313;19.11417;3
LIGH;28.285;234591.158;1375.0;3
ACCE;28.287;234591.159;9.50019;-1.44610;-5.58328;3
LIGH;28.292;234591.165;1375.0;3
ACCE;28.298;234591.169;10.01734;1.33118;-3.13162;3
MAGN;28.299;234591.172;-21.47774;-30.96313;19.11417;3
LIGH;28.305;234591.178;1375.0;3
ACCE;28.307;234591.179;11.41555;0.45969;-3.61046;3
LIGH;28.312;234591.185;1375.0;3
ACCE;28.318;234591.189;11.77947;0.51715;-2.84431;3
MAGN;28.319;234591.192;-30.87455;-28.42200;7.14754;3
LIGH;28.325;234591.198;1375.0;3
ACCE;28.327;234591.199;12.11466;0.34477;-2.69108;3
LIGH;28.332;234591.205;1375.0;3
ACCE;28.338;234591.209;12.33493;0.11492;-3.30400;3
MAGN;28.339;234591.212;-30.87455;-28.42200;7.14754;3
LIGH;28.345;234591.218;1086.0;3
ACCE;28.347;234591.219;12.08593;0.19154;-3.99353;3
LIGH;28.352;234591.225;1086.0;3
ACCE;28.358;234591.229;11.77947;0.27773;-4.46279;3
MAGN;28.359;234591.232;-30.87455;-28.42200;7.14754;3
LIGH;28.362;234591.235;1086.0;3
ACCE;28.367;234591.239;11.69328;0.29688;-4.46279;3
LIGH;28.375;234591.248;1086.0;3
ACCE;28.378;234591.249;12.10508;0.22027;-3.47638;3
MAGN;28.379;234591.252;-32.07051;-28.30415;-3.24061;3
LIGH;28.382;234591.255;1086.0;3
ACCE;28.387;234591.259;12.24874;0.32561;-3.49553;3
LIGH;28.395;234591.268;1086.0;3
ACCE;28.398;234591.269;12.44985;0.77572;-3.20823;3
MAGN;28.399;234591.272;-32.07051;-28.30415;-3.24061;3
LIGH;28.402;234591.275;1028.0;3
ACCE;28.407;234591.279;12.92869;1.06303;-2.61447;3
LIGH;28.412;234591.285;1028.0;3
ACCE;28.418;234591.289;12.75631;1.49398;-1.81002;3
MAGN;28.419;234591.292;-32.07051;-28.30415;-3.24061;3
LIGH;28.422;234591.295;1028.0;3
ACCE;28.427;234591.299;12.41154;1.65679;-1.58975;3
LIGH;28.435;234591.308;1028.0;3
ACCE;28.438;234591.309;12.08593;1.77171;-1.05345;3
MAGN;28.439;234591.312;-26.66034;-29.54073;-12.16417;3
LIGH;28.442;234591.315;1028.0;3
ACCE;28.447;234591.319;11.59751;1.88663;-0.58419;3
LIGH;28.455;234591.328;1028.0;3
ACCE;28.458;234591.329;10.55364;2.52828;0.22027;3
MAGN;28.460;234591.332;-26.66034;-29.54073;-12.16417;3
LIGH;28.462;234591.335;1317.0;3
ACCE;28.467;234591.339;9.95030;2.78685;0.63207;3
LIGH;28.475;234591.348;1317.0;3
ACCE;28.478;234591.349;9.37569;2.94008;1.10133;3
MAGN;28.479;234591.352;-26.66034;-29.54073;-12.16417;3
LIGH;28.482;234591.355;1317.0;3
ACCE;28.487;234591.359;8.56167;2.94008;1.61848;3
LIGH;28.495;234591.368;1317.0;3
ACCE;28.498;234591.369;8.16902;3.09331;2.14520;3
MAGN;28.500;234591.372;-16.88656;-32.26011;-17.74325;3
LIGH;28.502;234591.375;1317.0;3
ACCE;28.507;234591.379;7.75721;3.23696;2.34632;3
LIGH;28.515;234591.388;1317.0;3
ACCE;28.518;234591.389;7.39329;3.39019;2.55701;3
MAGN;28.519;234591.392;-16.88656;-32.26011;-17.74325;3
LIGH;28.522;234591.395;2716.0;3
ACCE;28.527;234591.399;6.66546;3.64876;2.45166;3
LIGH;28.535;234591.408;2716.0;3
ACCE;28.538;234591.409;6.35900;3.33273;3.02627;3
MAGN;28.539;234591.412;-16.88656;-32.26011;-17.74325;3
LIGH;28.542;234591.415;2716.0;3
ACCE;28.547;234591.419;5.95677;2.95923;3.50511;3
LIGH;28.555;234591.428;2716.0;3
ACCE;28.558;234591.429;5.11401;3.54342;4.28083;3
MAGN;28.559;234591.432;-4.73511;-34.56081;-20.76082;3
LIGH;28.562;234591.435;2716.0;3
ACCE;28.567;234591.439;4.61602;3.94564;4.31914;3
LIGH;28.572;234591.445;2716.0;3
ACCE;28.578;234591.449;4.08930;4.13718;4.34787;3
MAGN;28.579;234591.452;-4.73511;-34.56081;-20.76082;3
LIGH;28.582;234591.455;1537.0;3
ACCE;28.587;234591.459;3.77326;4.04141;4.27126;3
LIGH;28.595;234591.468;4739.0;3
ACCE;28.598;234591.469;3.00712;3.89776;5.54497;3
MAGN;28.599;234591.472;-4.73511;-34.56081;-20.76082;3
LIGH;28.602;234591.475;4739.0;3
ACCE;28.607;234591.479;2.36547;4.02226;6.12916;3
LIGH;28.615;234591.488;4739.0;3
ACCE;28.618;234591.489;1.67594;4.19464;6.56011;3
MAGN;28.619;234591.492;6.42986;-36.01168;-22.12503;3
LIGH;28.622;234591.495;4739.0;3
ACCE;28.627;234591.499;1.04387;4.27126;6.70376;3
LIGH;28.635;234591.508;4739.0;3
ACCE;28.638;234591.509;0.04788;4.12760;7.16345;3
MAGN;28.639;234591.512;6.42986;-36.01168;-22.12503;3
LIGH;28.642;234591.515;4739.0;3
ACCE;28.647;234591.519;-0.24900;3.77326;7.17303;3
LIGH;28.655;234591.528;5525.0;3
ACCE;28.658;234591.529;-0.47884;3.34231;7.46033;3
MAGN;28.659;234591.532;6.42986;-36.01168;-22.12503;3
LIGH;28.662;234591.535;5525.0;3
ACCE;28.667;234591.539;-0.76614;3.15077;7.74764;3
LIGH;28.675;234591.548;5525.0;3
ACCE;28.678;234591.549;-1.41737;2.70066;8.16902;3
MAGN;28.679;234591.552;16.14073;-34.92214;-22.55816;3
LIGH;28.682;234591.555;5525.0;3
ACCE;28.687;234591.559;-1.68552;2.49955;8.18817;3
LIGH;28.695;234591.568;5525.0;3
ACCE;28.698;234591.569;-1.93451;2.20267;8.44674;3
MAGN;28.699;234591.572;16.14073;-34.92214;-22.55816;3
LIGH;28.702;234591.575;5525.0;3
ACCE;28.707;234591.579;-2.19309;1.79086;8.60955;3
LIGH;28.714;234591.587;5340.0;3
ACCE;28.718;234591.589;-2.45166;0.93853;8.54251;3
MAGN;28.721;234591.592;16.14073;-34.92214;-22.55816;3
LIGH;28.724;234591.597;5340.0;3
ACCE;28.727;234591.599;-2.32716;0.47884;8.57124;3
LIGH;28.732;234591.605;5340.0;3
ACCE;28.738;234591.609;-2.22182;0.09577;8.80109;3
MAGN;28.739;234591.612;24.09805;-32.52035;-24.67689;3
LIGH;28.742;234591.615;5340.0;3
ACCE;28.747;234591.619;-2.48039;0.11492;8.84897;3
LIGH;28.755;234591.628;5340.0;3
ACCE;28.758;234591.629;-3.17950;-0.35434;9.86411;3
MAGN;28.759;234591.632;24.09805;-32.52035;-24.67689;3
LIGH;28.762;234591.635;5340.0;3
ACCE;28.767;234591.639;-3.59130;-1.08218;10.59195;3
LIGH;28.775;234591.648;5028.0;3
ACCE;28.778;234591.649;-4.11803;-1.64721;11.19529;3
MAGN;28.779;234591.652;24.09805;-32.52035;-24.67689;3
SOUN;28.780;403.53;0.01232;55.79
LIGH;28.782;234591.655;5028.0;3
ACCE;28.787;234591.659;-4.55856;-2.06859;11.54005;3
LIGH;28.794;234591.667;5028.0;3
ACCE;28.798;234591.669;-5.17148;-2.69108;11.94228;3
MAGN;28.799;234591.672;30.44757;-28.43044;-27.49748;3
LIGH;28.802;234591.675;5028.0;3
ACCE;28.807;234591.679;-5.16190;-2.93050;11.85609;3
LIGH;28.815;234591.688;5028.0;3
ACCE;28.818;234591.689;-4.99909;-3.16035;11.80820;3
MAGN;28.819;234591.692;30.44757;-28.43044;-27.49748;3
LIGH;28.822;234591.695;5028.0;3
ACCE;28.830;234591.699;-4.79798;-3.33273;11.72201;3
LIGH;28.836;234591.709;4728.0;3
ACCE;28.838;234591.709;-3.59130;-3.81157;12.18170;3
MAGN;28.839;234591.712;30.44757;-28.43044;-27.49748;3
LIGH;28.842;234591.715;4728.0;3
ACCE;28.847;234591.719;-2.98796;-3.84988;12.05720;3
LIGH;28.855;234591.728;4728.0;3
ACCE;28.858;234591.729;-2.57616;-3.82115;11.89439;3
MAGN;28.859;234591.732;33.90870;-23.76863;-30.65234;3
LIGH;28.862;234591.735;4728.0;3
ACCE;28.867;234591.739;-2.06859;-3.70622;11.69328;3
LIGH;28.875;234591.748;4728.0;3
ACCE;28.878;234591.749;-1.99198;-3.70622;12.20085;3
MAGN;28.879;234591.752;33.90870;-23.76863;-30.65234;3
LIGH;28.882;234591.755;4728.0;3
ACCE;28.887;234591.759;-2.01113;-3.62003;12.78504;3
LIGH;28.892;234591.765;4901.0;3
ACCE;28.898;234591.769;-1.81002;-3.68707;12.94784;3
MAGN;28.899;234591.772;33.90870;-23.76863;-30.65234;3
LIGH;28.902;234591.775;4901.0;3
ACCE;28.907;234591.779;-1.65679;-3.79242;11.64540;3
LIGH;28.915;234591.788;4901.0;3
ACCE;28.918;234591.789;-1.56102;-3.70622;11.34852;3
MAGN;28.919;234591.792;33.46142;-21.39475;-34.09561;3
LIGH;28.922;234591.795;4901.0;3
ACCE;28.927;234591.799;-1.37906;-3.45723;11.15698;3
LIGH;28.935;234591.808;4901.0;3
ACCE;28.938;234591.809;-0.68953;-3.30400;11.45386;3
MAGN;28.939;234591.812;33.46142;-21.39475;-34.09561;3
LIGH;28.942;234591.815;4901.0;3
ACCE;28.947;234591.819;0.04788;-3.65834;11.60709;3
LIGH;28.954;234591.827;4624.0;3
ACCE;28.958;234591.829;0.85234;-3.95522;11.86566;3
MAGN;28.959;234591.832;33.46142;-21.39475;-34.09561;3
LIGH;28.962;234591.835;5641.0;3
ACCE;28.967;234591.839;1.43652;-3.81157;12.04762;3
LIGH;28.975;234591.848;5641.0;3
ACCE;28.978;234591.849;2.06859;-2.88262;11.99016;3
MAGN;28.980;234591.852;29.74816;-21.06336;-36.29318;3
LIGH;28.982;234591.855;5641.0;3
ACCE;28.987;234591.859;2.47082;-2.64320;11.67413;3
LIGH;28.995;234591.868;5641.0;3
ACCE;28.998;234591.869;2.90177;-2.51870;11.33894;3
MAGN;28.999;234591.872;29.74816;-21.06336;-36.29318;3
LIGH;29.002;234591.875;5641.0;3
ACCE;29.007;234591.879;3.30400;-2.29843;10.55364;3
LIGH;29.012;234591.885;5641.0;3
ACCE;29.021;234591.889;4.09887;-1.02472;10.45787;3
MAGN;29.027;234591.892;29.74816;-21.06336;-36.29318;3
LIGH;29.027;234591.898;7225.0;3
ACCE;29.028;234591.899;4.63517;-0.58419;10.19930;3
LIGH;29.032;234591.905;7225.0;3
ACCE;29.038;234591.909;5.08528;-0.18196;9.72046;3
MAGN;29.040;234591.912;22.80398;-23.40644;-36.66426;3
LIGH;29.045;234591.918;7225.0;3
ACCE;29.047;234591.919;5.22894;0.45969;9.07881;3
LIGH;29.052;234591.925;7225.0;3
ACCE;29.058;234591.929;5.19063;1.96325;7.57525;3
MAGN;29.059;234591.932;22.80398;-23.40644;-36.66426;3
LIGH;29.062;234591.935;7225.0;3
ACCE;29.069;234591.939;5.37259;2.58574;6.76123;3
LIGH;29.075;234591.946;7225.0;3
GNSS;29.076;1491902873.000;39.994054;-0.073822;131.000;327.400;4.0;0.5;20;10
ACCE;29.079;234591.949;5.66947;3.16992;6.37815;3
MAGN;29.080;234591.952;22.80398;-23.40644;-36.66426;3
GNSS;29.081;1491902873.000;39.994054;-0.073822;131.000;327.400;4.0;0.5;20;10
LIGH;29.085;234591.958;8866.0;3
ACCE;29.087;234591.959;6.00466;3.64876;6.04296;3
LIGH;29.092;234591.965;8866.0;3
ACCE;29.098;234591.969;6.38773;4.40533;5.69820;3
MAGN;29.099;234591.972;14.66254;-29.92679;-31.38310;3
LIGH;29.105;234591.978;8866.0;3
ACCE;29.107;234591.979;6.77080;4.36702;4.72137;3
LIGH;29.112;234591.985;8866.0;3
ACCE;29.118;234591.989;7.08684;4.71179;4.06057;3
MAGN;29.119;234591.992;14.66254;-29.92679;-31.38310;3
LIGH;29.125;234591.998;8866.0;3
ACCE;29.127;234591.999;7.24007;5.31513;3.54342;3
LIGH;29.132;234592.005;8866.0;3
ACCE;29.138;234592.009;6.65588;6.30154;2.22182;3
MAGN;29.139;234592.012;14.66254;-29.92679;-31.38310;3
LIGH;29.145;234592.018;8681.0;3
ACCE;29.147;234592.019;6.33985;6.63673;1.65679;3
LIGH;29.152;234592.025;8681.0;3
ACCE;29.158;234592.029;6.28239;6.76123;1.42694;3
MAGN;29.159;234592.032;10.90920;-35.81157;-24.34472;3
LIGH;29.165;234592.038;8681.0;3
ACCE;29.167;234592.039;6.32069;6.73250;0.99599;3
LIGH;29.172;234592.045;8681.0;3
ACCE;29.178;234592.049;5.63116;6.98149;0.45969;3
MAGN;29.179;234592.052;10.90920;-35.81157;-24.34472;3
LIGH;29.184;234592.057;8681.0;3
ACCE;29.187;234592.059;5.59285;7.19218;0.29688;3
LIGH;29.192;234592.065;8681.0;3
ACCE;29.198;234592.069;5.70778;7.17303;0.05746;3
MAGN;29.199;234592.072;10.90920;-35.81157;-24.34472;3
LIGH;29.205;234592.077;7652.0;3
ACCE;29.207;234592.079;5.73651;7.08684;-0.19154;3
LIGH;29.212;234592.085;7652.0;3
ACCE;29.218;234592.089;5.44920;6.97192;-0.55545;3
MAGN;29.219;234592.092;12.09252;-40.30880;-15.74418;3
LIGH;29.223;234592.095;7652.0;3
ACCE;29.227;234592.099;5.10444;6.96234;-1.07260;3
LIGH;29.232;234592.105;7652.0;3
ACCE;29.239;234592.109;4.62560;7.05811;-1.58975;3
MAGN;29.240;234592.112;12.09252;-40.30880;-15.74418;3
LIGH;29.245;234592.117;7652.0;3
ACCE;29.247;234592.119;3.32315;7.36456;-3.15077;3
LIGH;29.252;234592.125;7652.0;3
ACCE;29.258;234592.129;2.85389;7.65187;-3.07416;3
MAGN;29.259;234592.132;12.09252;-40.30880;-15.74418;3
LIGH;29.264;234592.137;8427.0;3
ACCE;29.267;234592.139;2.77727;7.62314;-2.75812;3
LIGH;29.272;234592.145;6219.0;3
ACCE;29.278;234592.149;2.54743;7.33583;-2.60489;3
MAGN;29.279;234592.152;16.75078;-40.90435;-8.98693;3
LIGH;29.284;234592.157;6219.0;3
ACCE;29.287;234592.159;1.87705;6.73250;-2.45166;3
LIGH;29.292;234592.165;6219.0;3
ACCE;29.298;234592.169;1.74298;6.52181;-2.54743;3
MAGN;29.298;234592.171;16.75078;-40.90435;-8.98693;3
LIGH;29.304;234592.177;6219.0;3
ACCE;29.307;234592.179;1.57060;6.41646;-3.15077;3
LIGH;29.312;234592.185;6219.0;3
ACCE;29.318;234592.189;1.28329;6.58884;-3.81157;3
MAGN;29.319;234592.192;16.75078;-40.90435;-8.98693;3
LIGH;29.325;234592.198;6774.0;3
ACCE;29.327;234592.199;0.52672;7.00065;-5.33428;3
SOUN;29.331;337.01;0.01029;54.22
LIGH;29.334;234592.205;4808.0;3
ACCE;29.338;234592.209;0.08619;7.13472;-5.75566;3
MAGN;29.339;234592.212;23.33907;-38.40591;-3.50862;3
LIGH;29.345;234592.218;4808.0;3
ACCE;29.347;234592.219;-0.38307;7.14430;-5.98550;3
LIGH;29.352;234592.225;4808.0;3
ACCE;29.358;234592.229;-0.36392;6.58884;-5.69820;3
MAGN;29.359;234592.232;23.33907;-38.40591;-3.50862;3
LIGH;29.365;234592.238;4808.0;3
ACCE;29.367;234592.239;-0.42138;6.21535;-6.00466;3
LIGH;29.372;234592.245;4808.0;3
ACCE;29.378;234592.249;-0.67995;6.16746;-6.44519;3
MAGN;29.379;234592.252;23.33907;-38.40591;-3.50862;3
LIGH;29.382;234592.255;4808.0;3
ACCE;29.387;234592.259;-1.05345;6.36858;-7.04853;3
LIGH;29.392;234592.265;3664.0;3
ACCE;29.398;234592.269;-2.00155;6.65588;-8.00621;3
MAGN;29.399;234592.272;31.04738;-32.82720;0.19778;3
LIGH;29.405;234592.278;3664.0;3
ACCE;29.407;234592.279;-2.46124;6.56011;-8.34140;3
LIGH;29.412;234592.285;3664.0;3
ACCE;29.418;234592.289;-2.77727;6.39731;-8.27436;3
MAGN;29.419;234592.292;31.04738;-32.82720;0.19778;3
LIGH;29.425;234592.298;3664.0;3
ACCE;29.427;234592.299;-3.02627;6.26323;-8.38928;3
LIGH;29.432;234592.305;3664.0;3
ACCE;29.438;234592.309;-3.18908;5.99508;-8.42759;3
MAGN;29.439;234592.312;31.04738;-32.82720;0.19778;3
LIGH;29.445;234592.317;3664.0;3
ACCE;29.447;234592.319;-3.12204;5.93762;-8.46590;3
LIGH;29.452;234592.325;3063.0;3
ACCE;29.458;234592.329;-3.01669;5.86101;-8.27436;3
MAGN;29.459;234592.332;36.58530;-26.99185;3.03936;3
LIGH;29.465;234592.338;3063.0;3
ACCE;29.467;234592.339;-2.82516;5.84185;-8.20732;3
LIGH;29.472;234592.345;3063.0;3
ACCE;29.478;234592.349;-2.38462;5.85143;-8.06367;3
MAGN;29.479;234592.352;36.58530;-26.99185;3.03936;3
LIGH;29.485;234592.358;3063.0;3
ACCE;29.487;234592.359;-2.17394;5.80354;-8.15944;3
LIGH;29.492;234592.365;3063.0;3
ACCE;29.498;234592.369;-2.02071;5.72693;-7.91044;3
MAGN;29.500;234592.372;36.58530;-26.99185;3.03936;3
LIGH;29.505;234592.378;3063.0;3
ACCE;29.507;234592.379;-1.85790;5.67905;-7.66145;3
LIGH;29.512;234592.385;3144.0;3
ACCE;29.518;234592.389;-1.38864;5.38217;-7.22091;3
MAGN;29.519;234592.392;38.23539;-23.21693;7.03979;3
LIGH;29.525;234592.398;3144.0;3
ACCE;29.527;234592.399;-1.21625;5.38217;-7.29753;3
LIGH;29.532;234592.405;3144.0;3
ACCE;29.538;234592.409;-1.23541;5.50666;-7.40287;3
MAGN;29.539;234592.412;38.23539;-23.21693;7.03979;3
LIGH;29.542;234592.415;3144.0;3
ACCE;29.547;234592.419;-1.28329;5.66947;-7.67102;3
LIGH;29.552;234592.425;3144.0;3
ACCE;29.558;234592.429;-1.35991;5.80354;-8.07325;3
MAGN;29.558;234592.431;38.23539;-23.21693;7.03979;3
LIGH;29.564;234592.437;3144.0;3
ACCE;29.567;234592.439;-1.24498;5.86101;-8.09240;3
LIGH;29.572;234592.445;3676.0;3
ACCE;29.578;234592.449;-0.92895;5.83228;-7.80510;3
MAGN;29.579;234592.451;36.76641;-20.65081;13.34073;3
LIGH;29.585;234592.458;3676.0;3
ACCE;29.587;234592.459;-0.49799;5.86101;-7.53695;3
LIGH;29.592;234592.465;3676.0;3
ACCE;29.598;234592.469;0.28730;5.97593;-7.35499;3
MAGN;29.600;234592.473;36.76641;-20.65081;13.34073;3
LIGH;29.606;234592.479;3676.0;3
ACCE;29.607;234592.479;0.74699;5.87058;-7.36456;3
LIGH;29.612;234592.485;3676.0;3
ACCE;29.618;234592.489;1.33118;5.78439;-7.14430;3
MAGN;29.619;234592.492;36.76641;-20.65081;13.34073;3
LIGH;29.624;234592.497;3676.0;3
ACCE;29.627;234592.499;1.90578;5.66947;-7.09641;3
LIGH;29.632;234592.505;3537.0;3
ACCE;29.638;234592.509;2.91135;5.60243;-7.49864;3
MAGN;29.638;234592.511;30.95302;-18.69313;20.54526;3
LIGH;29.642;234592.515;4103.0;3
ACCE;29.647;234592.519;3.62003;5.82270;-7.64229;3
LIGH;29.654;234592.527;4103.0;3
ACCE;29.658;234592.529;4.40533;6.02381;-7.69018;3
MAGN;29.659;234592.532;30.95302;-18.69313;20.54526;3
LIGH;29.662;234592.535;4103.0;3
ACCE;29.667;234592.539;5.72693;5.85143;-7.70933;3
LIGH;29.674;234592.547;4103.0;3
ACCE;29.678;234592.549;6.53138;5.71735;-7.80510;3
MAGN;29.679;234592.552;30.95302;-18.69313;20.54526;3
LIGH;29.682;234592.555;4103.0;3
ACCE;29.687;234592.559;6.94318;5.51624;-8.77236;3
LIGH;29.694;234592.567;4034.0;3
ACCE;29.698;234592.569;6.98149;5.43005;-10.18015;3
MAGN;29.699;234592.571;20.09450;-17.29181;27.57990;3
LIGH;29.702;234592.575;3999.0;3
ACCE;29.707;234592.579;6.54096;5.85143;-11.96143;3
LIGH;29.712;234592.585;3999.0;3
ACCE;29.718;234592.589;6.18662;5.79397;-11.56878;3
MAGN;29.719;234592.592;20.09450;-17.29181;27.57990;3
LIGH;29.722;234592.595;3999.0;3
ACCE;29.728;234592.599;5.96635;5.39174;-10.94629;3
LIGH;29.735;234592.608;3999.0;3
ACCE;29.738;234592.609;6.48350;4.90333;-8.23605;3
MAGN;29.739;234592.612;20.09450;-17.29181;27.57990;3
LIGH;29.742;234592.615;3999.0;3
ACCE;29.747;234592.619;7.11557;4.89375;-7.21134;3
LIGH;29.755;234592.628;4161.0;3
ACCE;29.758;234592.629;7.82425;4.92248;-6.57927;3
MAGN;29.759;234592.632;5.02046;-16.75164;32.32832;3
LIGH;29.762;234592.635;3363.0;3
ACCE;29.767;234592.639;8.42759;4.89375;-6.24408;3
SOUN;29.772;2716.89;0.08292;72.35
LIGH;29.775;234592.648;3363.0;3
ACCE;29.778;234592.649;9.36612;4.61602;-5.13317;3
MAGN;29.779;234592.652;5.02046;-16.75164;32.32832;3
LIGH;29.782;234592.655;3363.0;3
ACCE;29.787;234592.659;9.48104;4.44364;-4.79798;3
LIGH;29.795;234592.668;3363.0;3
ACCE;29.798;234592.669;9.36612;4.30956;-4.41491;3
MAGN;29.799;234592.672;5.02046;-16.75164;32.32832;3
LIGH;29.802;234592.675;3363.0;3
ACCE;29.807;234592.679;9.09797;4.21380;-4.27126;3
LIGH;29.815;234592.688;3363.0;3
ACCE;29.818;234592.689;8.59040;4.05099;-3.23696;3
MAGN;29.819;234592.692;-10.83529;-19.08364;31.83060;3
LIGH;29.824;234592.697;2947.0;3
ACCE;29.827;234592.699;8.29351;3.92649;-2.54743;3
LIGH;29.835;234592.708;2947.0;3
ACCE;29.838;234592.709;7.84340;4.00311;-1.58017;3
MAGN;29.839;234592.712;-10.83529;-19.08364;31.83060;3
LIGH;29.842;234592.715;2947.0;3
ACCE;29.847;234592.719;7.49864;4.11803;-0.80445;3
LIGH;29.855;234592.728;2947.0;3
ACCE;29.858;234592.729;7.21134;3.93607;0.12450;3
MAGN;29.859;234592.732;-10.83529;-19.08364;31.83060;3
LIGH;29.862;234592.735;2947.0;3
ACCE;29.867;234592.739;7.17303;3.91691;0.52672;3
LIGH;29.872;234592.745;2947.0;3
ACCE;29.878;234592.749;7.14430;3.87861;1.06303;3
MAGN;29.879;234592.752;-23.79881;-22.54205;26.64009;3
LIGH;29.882;234592.755;2994.0;3
ACCE;29.887;234592.759;7.12514;3.84988;1.46525;3
LIGH;29.895;234592.768;2994.0;3
ACCE;29.898;234592.769;6.80911;3.96480;2.44209;3
MAGN;29.899;234592.772;-23.79881;-22.54205;26.64009;3
LIGH;29.902;234592.775;2994.0;3
ACCE;29.907;234592.779;6.71334;4.16591;2.71024;3
LIGH;29.915;234592.788;2994.0;3
ACCE;29.918;234592.789;6.59842;4.32872;2.85389;3
MAGN;29.919;234592.792;-23.79881;-22.54205;26.64009;3
LIGH;29.922;234592.795;2994.0;3
ACCE;29.927;234592.799;6.42604;4.57771;2.81558;3
LIGH;29.935;234592.808;2994.0;3
ACCE;29.938;234592.809;6.29196;5.38217;2.68151;3
MAGN;29.939;234592.812;-32.18046;-26.20654;18.18961;3
LIGH;29.942;234592.815;3213.0;3
ACCE;29.947;234592.819;6.12916;5.58328;2.65278;3
LIGH;29.955;234592.828;3213.0;3
ACCE;29.958;234592.829;6.03339;5.80354;2.99754;3
MAGN;29.959;234592.832;-32.18046;-26.20654;18.18961;3
LIGH;29.962;234592.835;3213.0;3
ACCE;29.967;234592.839;5.96635;5.98550;3.51469;3
LIGH;29.975;234592.848;3213.0;3
ACCE;29.978;234592.849;5.61201;6.02381;4.46279;3
MAGN;29.979;234592.852;-32.18046;-26.20654;18.18961;3
LIGH;29.982;234592.855;3213.0;3
ACCE;29.987;234592.859;5.51624;5.90889;4.97036;3
LIGH;29.995;234592.867;3213.0;3
ACCE;29.998;234592.869;5.41090;5.83228;5.62159;3
MAGN;29.999;234592.872;-35.98037;-28.70456;9.07056;3
LIGH;30.002;234592.875;3144.0;3
ACCE;30.007;234592.879;5.15232;5.85143;6.30154;3
LIGH;30.015;234592.888;3525.0;3
ACCE;30.020;234592.889;4.67348;5.26724;7.04853;3
MAGN;30.026;234592.892;-35.98037;-28.70456;9.07056;3
LIGH;30.026;234592.896;3525.0;3
ACCE;30.027;234592.899;4.36702;4.84586;7.07726;3
LIGH;30.032;234592.905;3525.0;3
ACCE;30.039;234592.909;4.03184;4.42448;7.26880;3
MAGN;30.039;234592.912;-35.98037;-28.70456;9.07056;3
LIGH;30.042;234592.915;3525.0;3
ACCE;30.047;234592.919;3.17950;3.78284;7.46991;3
LIGH;30.055;234592.928;3525.0;3
ACCE;30.058;234592.929;2.83473;3.54342;7.71891;3
MAGN;30.059;234592.932;-35.52579;-30.82222;-0.18883;3
LIGH;30.062;234592.935;3525.0;3
ACCE;30.070;234592.939;2.55701;3.30400;7.97748;3
GNSS;30.075;1491902874.000;39.994049;-0.073817;132.000;327.500;4.0;0.7;20;11
LIGH;30.080;234592.949;3826.0;3
ACCE;30.081;234592.949;2.24097;2.98796;7.95833;3
MAGN;30.081;234592.952;-35.52579;-30.82222;-0.18883;3
GNSS;30.082;1491902874.000;39.994049;-0.073817;132.000;327.500;4.0;0.7;20;11
LIGH;30.085;234592.958;3826.0;3
ACCE;30.087;234592.959;2.07817;2.85389;7.64229;3
LIGH;30.095;234592.968;3826.0;3
ACCE;30.098;234592.969;2.01113;2.78685;7.61356;3
MAGN;30.099;234592.972;-35.52579;-30.82222;-0.18883;3
LIGH;30.102;234592.975;3826.0;3
ACCE;30.107;234592.979;2.00155;2.74854;7.66145;3
LIGH;30.115;234592.988;3826.0;3
ACCE;30.118;234592.989;1.80044;2.70066;7.99663;3
MAGN;30.119;234592.992;-32.74104;-31.65297;-8.47095;3
LIGH;30.122;234592.995;3826.0;3
ACCE;30.127;234592.999;1.73340;2.73897;8.08282;3
LIGH;30.135;234593.008;4034.0;3
ACCE;30.138;234593.009;1.64721;2.78685;8.16902;3
MAGN;30.139;234593.012;-32.74104;-31.65297;-8.47095;3
LIGH;30.142;234593.015;4034.0;3
ACCE;30.147;234593.019;1.41737;2.79643;8.16902;3
LIGH;30.155;234593.028;4034.0;3
ACCE;30.158;234593.029;0.80445;2.78685;8.40844;3
MAGN;30.159;234593.032;-32.74104;-31.65297;-8.47095;3
LIGH;30.162;234593.035;4034.0;3
ACCE;30.167;234593.039;0.61292;2.82516;8.37971;3
LIGH;30.175;234593.048;4034.0;3
ACCE;30.178;234593.049;0.45011;2.91135;8.60955;3
MAGN;30.179;234593.052;-27.79456;-31.07001;-16.29946;3
LIGH;30.182;234593.055;4034.0;3
ACCE;30.187;234593.059;0.32561;2.96881;8.68616;3
LIGH;30.192;234593.065;4150.0;3
ACCE;30.198;234593.069;0.16281;2.82516;8.82024;3
MAGN;30.199;234593.072;-27.79456;-31.07001;-16.29946;3
LIGH;30.202;234593.075;4150.0;3
ACCE;30.207;234593.079;0.08619;2.76770;8.82982;3
LIGH;30.215;234593.088;4150.0;3
ACCE;30.218;234593.089;0.08619;2.76770;9.13627;3
MAGN;30.219;234593.092;-27.79456;-31.07001;-16.29946;3
LIGH;30.223;234593.096;4150.0;3
ACCE;30.227;234593.099;0.03831;2.69108;9.27993;3
LIGH;30.235;234593.108;4150.0;3
ACCE;30.238;234593.109;0.40223;2.34632;9.34696;3
MAGN;30.239;234593.112;-23.84945;-29.45377;-22.30200;3
LIGH;30.242;234593.115;4150.0;3
ACCE;30.247;234593.119;0.72784;2.22182;9.44273;3
LIGH;30.255;234593.128;4300.0;3
ACCE;30.258;234593.129;0.96726;2.10690;9.63427;3
MAGN;30.259;234593.132;-23.84945;-29.45377;-22.30200;3
LIGH;30.262;234593.135;4300.0;3
ACCE;30.267;234593.139;1.21625;2.04944;9.75877;3
LIGH;30.275;234593.148;4300.0;3
ACCE;30.278;234593.149;1.54187;2.04944;9.99819;3
MAGN;30.280;234593.152;-23.84945;-29.45377;-22.30200;3
LIGH;30.282;234593.155;4300.0;3
ACCE;30.287;234593.159;1.58017;1.94409;9.95030;3
LIGH;30.292;234593.165;4300.0;3
ACCE;30.298;234593.169;1.61848;1.88663;10.15141;3
MAGN;30.299;234593.172;-21.68611;-29.25066;-24.89324;3
LIGH;30.305;234593.178;4300.0;3
ACCE;30.307;234593.179;1.64721;1.94409;10.29507;3
LIGH;30.312;234593.185;3976.0;3
ACCE;30.318;234593.189;1.81959;1.52271;10.40041;3
MAGN;30.319;234593.192;-21.68611;-29.25066;-24.89324;3
SOUN;30.323;2452.08;0.07483;71.46
LIGH;30.325;234593.198;4739.0;3
ACCE;30.327;234593.199;1.81959;1.11091;10.19930;3
LIGH;30.332;234593.205;4739.0;3
ACCE;30.338;234593.209;1.73340;0.85234;10.54406;3
MAGN;30.339;234593.212;-21.68611;-29.25066;-24.89324;3
LIGH;30.345;234593.218;4739.0;3
ACCE;30.347;234593.219;1.81959;0.65122;11.00375;3
LIGH;30.352;234593.225;4739.0;3
ACCE;30.358;234593.229;2.37505;0.45011;11.84651;3
MAGN;30.359;234593.232;-20.55971;-29.64210;-25.34379;3
LIGH;30.362;234593.235;4739.0;3
ACCE;30.367;234593.239;2.58574;0.55545;12.04762;3
LIGH;30.372;234593.245;4739.0;3
ACCE;30.378;234593.249;2.72939;0.61292;12.14339;3
MAGN;30.379;234593.252;-20.55971;-29.64210;-25.34379;3
LIGH;30.385;234593.258;5548.0;3
ACCE;30.387;234593.259;2.83473;0.56503;11.91355;3
LIGH;30.392;234593.265;5548.0;3
ACCE;30.398;234593.269;2.98796;0.51715;11.78905;3
MAGN;30.399;234593.272;-20.55971;-29.64210;-25.34379;3
LIGH;30.405;234593.278;5548.0;3
ACCE;30.407;234593.279;3.16035;0.64165;11.62624;3
LIGH;30.412;234593.285;5548.0;3
ACCE;30.418;234593.289;3.29442;0.60334;11.40598;3
MAGN;30.419;234593.292;-21.06494;-32.05320;-23.43881;3
LIGH;30.425;234593.298;5548.0;3
ACCE;30.427;234593.299;4.04141;0.52672;11.74117;3
LIGH;30.432;234593.305;5548.0;3
ACCE;30.438;234593.309;4.58729;0.70868;12.11466;3
MAGN;30.439;234593.312;-21.06494;-32.05320;-23.43881;3
LIGH;30.445;234593.318;6658.0;3
ACCE;30.447;234593.319;5.00867;0.94810;12.01889;3
LIGH;30.452;234593.325;6658.0;3
ACCE;30.458;234593.329;5.14275;1.23541;11.65497;3
MAGN;30.459;234593.332;-21.06494;-32.05320;-23.43881;3
LIGH;30.465;234593.338;6658.0;3
ACCE;30.467;234593.339;5.33428;1.36948;10.35253;3
LIGH;30.472;234593.345;6658.0;3
ACCE;30.478;234593.349;5.43963;1.39821;10.04607;3
MAGN;30.479;234593.352;-20.83419;-34.86056;-19.76378;3
LIGH;30.485;234593.358;6658.0;3
ACCE;30.487;234593.359;5.59285;1.59933;10.01734;3
LIGH;30.492;234593.365;6658.0;3
ACCE;30.498;234593.369;5.77481;2.11647;10.05565;3
MAGN;30.499;234593.372;-20.83419;-34.86056;-19.76378;3
LIGH;30.505;234593.378;7537.0;3
ACCE;30.507;234593.379;5.78439;2.21224;9.73961;3
LIGH;30.512;234593.385;7537.0;3
ACCE;30.518;234593.389;5.70778;2.36547;9.49062;3
MAGN;30.519;234593.392;-20.83419;-34.86056;-19.76378;3
LIGH;30.522;234593.395;7537.0;3
ACCE;30.527;234593.399;5.54497;2.59531;8.92558;3
LIGH;30.532;234593.405;7537.0;3
ACCE;30.538;234593.409;5.31513;3.17950;8.49463;3
MAGN;30.540;234593.412;-18.92732;-38.08008;-15.16717;3
LIGH;30.545;234593.418;7537.0;3
ACCE;30.547;234593.419;5.24809;3.39019;8.47547;3
LIGH;30.552;234593.425;7537.0;3
ACCE;30.558;234593.429;5.19063;3.50511;8.49463;3
MAGN;30.559;234593.432;-18.92732;-38.08008;-15.16717;3
LIGH;30.565;234593.438;7872.0;3
ACCE;30.567;234593.439;5.16190;3.48596;8.35098;3
LIGH;30.572;234593.445;7872.0;3
ACCE;30.578;234593.449;5.15232;3.75411;8.59997;3
MAGN;30.579;234593.452;-18.92732;-38.08008;-15.16717;3
LIGH;30.585;234593.458;7872.0;3
ACCE;30.587;234593.459;5.10444;3.90734;8.39886;3
LIGH;30.592;234593.465;7872.0;3
ACCE;30.598;234593.469;5.02782;4.02226;8.19775;3
MAGN;30.599;234593.472;-16.16966;-41.46721;-10.83120;3
LIGH;30.605;234593.478;7872.0;3
ACCE;30.607;234593.479;4.91290;4.13718;7.68060;3
LIGH;30.612;234593.485;7872.0;3
ACCE;30.618;234593.489;4.75010;4.51068;6.89530;3
MAGN;30.619;234593.492;-16.16966;-41.46721;-10.83120;3
LIGH;30.625;234593.498;7722.0;3
ACCE;30.627;234593.499;4.69264;4.66391;6.49307;3
LIGH;30.632;234593.505;7722.0;3
ACCE;30.638;234593.509;4.69264;4.82671;6.26323;3
MAGN;30.639;234593.512;-16.16966;-41.46721;-10.83120;3
LIGH;30.645;234593.518;7722.0;3
ACCE;30.647;234593.519;4.77883;5.07571;5.98550;3
LIGH;30.652;234593.525;7722.0;3
ACCE;30.658;234593.529;4.85544;5.66947;5.34386;3
MAGN;30.659;234593.532;-12.21961;-43.76992;-5.28534;3
LIGH;30.665;234593.538;7722.0;3
ACCE;30.667;234593.539;4.85544;5.91847;5.02782;3
LIGH;30.672;234593.545;7722.0;3
ACCE;30.678;234593.549;4.92248;6.11958;4.89375;3
MAGN;30.679;234593.552;-12.21961;-43.76992;-5.28534;3
LIGH;30.682;234593.555;7849.0;3
ACCE;30.687;234593.559;4.91290;6.42604;5.02782;3
LIGH;30.692;234593.565;7259.0;3
ACCE;30.698;234593.569;5.02782;6.46434;5.60243;3
MAGN;30.699;234593.572;-12.21961;-43.76992;-5.28534;3
LIGH;30.705;234593.578;7259.0;3
ACCE;30.707;234593.579;5.16190;6.26323;5.55455;3
LIGH;30.712;234593.585;7259.0;3
ACCE;30.718;234593.589;5.14275;6.35900;5.38217;3
MAGN;30.719;234593.592;-8.10219;-45.31257;-0.33671;3
LIGH;30.725;234593.598;7259.0;3
ACCE;30.727;234593.599;5.01825;6.58884;5.05655;3
LIGH;30.732;234593.605;7259.0;3
ACCE;30.738;234593.609;5.08528;6.73250;4.84586;3
MAGN;30.739;234593.612;-8.10219;-45.31257;-0.33671;3
LIGH;30.745;234593.618;7386.0;3
ACCE;30.747;234593.619;5.06613;6.77080;4.75010;3
LIGH;30.752;234593.625;6936.0;3
ACCE;30.758;234593.629;4.99909;6.77080;4.83629;3
MAGN;30.759;234593.632;-8.10219;-45.31257;-0.33671;3
SOUN;30.764;796.68;0.02431;61.70
LIGH;30.767;234593.638;6936.0;3
ACCE;30.767;234593.639;4.95121;6.82826;4.97036;3
LIGH;30.772;234593.645;6936.0;3
ACCE;30.778;234593.649;4.85544;6.97192;4.97036;3
MAGN;30.779;234593.652;-3.88375;-45.42995;3.00480;3
LIGH;30.785;234593.658;6936.0;3
ACCE;30.787;234593.659;4.72137;7.11557;4.84586;3
LIGH;30.792;234593.665;6936.0;3
ACCE;30.798;234593.669;4.52983;7.17303;4.95121;3
MAGN;30.800;234593.672;-3.88375;-45.42995;3.00480;3
LIGH;30.805;234593.678;7005.0;3
ACCE;30.807;234593.679;4.29041;7.02938;4.80756;3
LIGH;30.812;234593.685;6785.0;3
ACCE;30.818;234593.689;4.07014;6.96234;5.26724;3
MAGN;30.819;234593.692;-3.88375;-45.42995;3.00480;3
LIGH;30.825;234593.698;6785.0;3
ACCE;30.827;234593.699;3.93607;6.42604;4.96079;3
LIGH;30.832;234593.705;6785.0;3
ACCE;30.838;234593.709;3.76368;5.89931;4.35745;3
MAGN;30.839;234593.712;1.62993;-44.89697;6.14982;3
LIGH;30.842;234593.715;6785.0;3
ACCE;30.847;234593.719;3.12204;5.79397;2.97839;3
LIGH;30.852;234593.725;6785.0;3
ACCE;30.859;234593.729;2.11647;6.62715;1.98240;3
MAGN;30.860;234593.732;1.62993;-44.89697;6.14982;3
LIGH;30.865;234593.738;6785.0;3
ACCE;30.867;234593.739;1.68552;7.55610;0.46926;3
LIGH;30.872;234593.745;6785.0;3
ACCE;30.878;234593.749;2.11647;7.92002;-0.35434;3
MAGN;30.879;234593.752;1.62993;-44.89697;6.14982;3
LIGH;30.885;234593.758;6785.0;3
ACCE;30.887;234593.759;2.41336;8.07325;-0.45011;3
LIGH;30.892;234593.765;6785.0;3
ACCE;30.898;234593.769;2.57616;8.21690;-0.33519;3
MAGN;30.899;234593.771;9.83266;-41.54379;8.82551;3
LIGH;30.904;234593.777;6785.0;3
ACCE;30.907;234593.779;2.57616;8.04452;-0.62249;3
LIGH;30.912;234593.785;6785.0;3
ACCE;30.918;234593.789;2.05901;7.93917;-1.45567;3
MAGN;30.918;234593.791;9.83266;-41.54379;8.82551;3
LIGH;30.922;234593.795;6785.0;3
ACCE;30.927;234593.799;1.55144;7.95833;-2.18351;3
LIGH;30.934;234593.807;6566.0;3
ACCE;30.938;234593.809;1.29287;7.91044;-3.18908;3
MAGN;30.938;234593.811;9.83266;-41.54379;8.82551;3
LIGH;30.942;234593.815;6566.0;3
ACCE;30.947;234593.819;1.23541;7.94875;-4.26168;3
LIGH;30.955;234593.828;6566.0;3
ACCE;30.958;234593.829;1.42694;8.36055;-5.40132;3
MAGN;30.959;234593.832;18.20120;-36.74252;12.29132;3
LIGH;30.962;234593.835;6566.0;3
ACCE;30.967;234593.839;1.62806;8.53294;-6.45477;3
LIGH;30.974;234593.847;6566.0;3
ACCE;30.978;234593.849;1.40779;8.90643;-7.70933;3
MAGN;30.979;234593.851;18.20120;-36.74252;12.29132;3
LIGH;30.982;234593.855;6566.0;3
ACCE;30.987;234593.859;0.93853;9.31823;-9.27993;3
LIGH;30.994;234593.867;6542.0;3
ACCE;30.998;234593.869;1.11091;9.96946;-10.05565;3
MAGN;30.999;234593.871;18.20120;-36.74252;12.29132;3
LIGH;31.002;234593.875;6069.0;3
ACCE;31.007;234593.879;1.35991;9.47146;-10.05565;3
LIGH;31.012;234593.885;6069.0;3
ACCE;31.020;234593.889;1.39821;8.48505;-9.66300;3
MAGN;31.021;234593.892;21.12611;-32.88201;16.89275;3
LIGH;31.025;234593.898;6069.0;3
ACCE;31.028;234593.899;1.24498;7.62314;-9.06924;3
LIGH;31.035;234593.907;6069.0;3
ACCE;31.038;234593.909;0.99599;7.01022;-6.91445;3
MAGN;31.039;234593.912;21.12611;-32.88201;16.89275;3
LIGH;31.042;234593.915;6069.0;3
ACCE;31.047;234593.919;0.87149;6.72292;-5.87058;3
LIGH;31.054;234593.927;5988.0;3
ACCE;31.059;234593.929;0.84276;6.33027;-4.70221;3
MAGN;31.060;234593.932;21.12611;-32.88201;16.89275;3
LIGH;31.062;234593.935;6034.0;3
ACCE;31.070;234593.940;0.78530;6.05254;-3.28484;3
LIGH;31.074;234593.947;6034.0;3
GNSS;31.075;1491902875.000;39.994048;-0.073814;132.000;0.000;4.0;0.0;20;9
ACCE;31.081;234593.950;1.30245;5.90889;-0.14365;3
MAGN;31.081;234593.953;13.18757;-34.02180;19.56835;3
GNSS;31.082;1491902875.000;39.994048;-0.073814;132.000;0.000;4.0;0.0;20;9
LIGH;31.084;234593.957;6034.0;3
ACCE;31.087;234593.959;1.78129;6.13873;1.13006;3
LIGH;31.095;234593.968;6034.0;3
ACCE;31.098;234593.969;1.77171;6.57927;2.54743;3
MAGN;31.099;234593.972;13.18757;-34.02180;19.56835;3
LIGH;31.102;234593.975;6034.0;3
ACCE;31.107;234593.979;1.89621;6.82826;3.73495;3
LIGH;31.115;234593.988;5976.0;3
ACCE;31.118;234593.989;2.85389;6.18662;4.63517;3
MAGN;31.119;234593.992;13.18757;-34.02180;19.56835;3
LIGH;31.122;234593.995;5560.0;3
ACCE;31.127;234593.999;3.27527;5.68862;4.69264;3
LIGH;31.135;234594.008;5560.0;3
ACCE;31.138;234594.009;3.67749;5.46836;5.24809;3
MAGN;31.139;234594.012;-1.60155;-37.65452;16.29359;3
LIGH;31.142;234594.015;5560.0;3
ACCE;31.147;234594.019;4.03184;5.44920;5.89931;3
LIGH;31.155;234594.028;5560.0;3
ACCE;31.158;234594.029;4.56814;5.87058;7.05811;3
MAGN;31.159;234594.032;-1.60155;-37.65452;16.29359;3
LIGH;31.162;234594.035;5560.0;3
ACCE;31.167;234594.039;4.61602;6.07170;7.02938;3
LIGH;31.172;234594.045;5560.0;3
ACCE;31.178;234594.049;4.63517;6.23450;6.78038;3
MAGN;31.179;234594.052;-1.60155;-37.65452;16.29359;3
LIGH;31.182;234594.055;5144.0;3
ACCE;31.187;234594.059;4.29041;6.32069;6.08127;3
LIGH;31.195;234594.068;5144.0;3
ACCE;31.198;234594.069;4.06057;6.34942;6.33027;3
MAGN;31.199;234594.072;-13.00793;-38.73497;9.55469;3
LIGH;31.202;234594.075;5144.0;3
ACCE;31.207;234594.079;3.76368;6.50265;6.35900;3
LIGH;31.215;234594.088;5144.0;3
ACCE;31.218;234594.089;3.54342;6.47392;6.71334;3
MAGN;31.219;234594.092;-13.00793;-38.73497;9.55469;3
LIGH;31.222;234594.095;5144.0;3
ACCE;31.227;234594.099;3.31358;6.10043;7.24964;3
LIGH;31.235;234594.108;5144.0;3
ACCE;31.238;234594.109;3.19865;5.99508;7.53695;3
MAGN;31.239;234594.112;-13.00793;-38.73497;9.55469;3
LIGH;31.242;234594.115;4785.0;3
ACCE;31.247;234594.119;3.15077;6.01423;7.71891;3
LIGH;31.255;234594.128;4785.0;3
ACCE;31.258;234594.129;3.13162;6.19619;8.41801;3
MAGN;31.259;234594.132;-19.43664;-38.75662;2.70132;3
LIGH;31.262;234594.135;4785.0;3
ACCE;31.267;234594.139;3.23696;6.07170;8.87770;3
LIGH;31.275;234594.148;4785.0;3
ACCE;31.278;234594.149;3.21781;5.86101;8.52336;3
MAGN;31.279;234594.152;-19.43664;-38.75662;2.70132;3
LIGH;31.282;234594.155;4785.0;3
ACCE;31.287;234594.159;3.24654;5.83228;8.21690;3
LIGH;31.294;234594.167;4785.0;3
ACCE;31.298;234594.169;3.28484;5.68862;7.98706;3
MAGN;31.299;234594.172;-19.43664;-38.75662;2.70132;3
LIGH;31.302;234594.175;4670.0;3
ACCE;31.307;234594.179;3.15077;5.68862;8.24563;3
SOUN;31.315;689.41;0.02104;60.44
LIGH;31.319;234594.192;4670.0;3
ACCE;31.328;234594.192;2.75812;5.57370;8.14986;3
MAGN;31.329;234594.202;-22.66935;-38.20318;-2.74358;3
LIGH;31.332;234594.205;4670.0;3
LIGH;31.335;234594.208;4670.0;3
ACCE;31.337;234594.209;2.47082;5.55455;8.37971;3
LIGH;31.346;234594.215;4670.0;3
ACCE;31.348;234594.219;2.07817;5.39174;8.88728;3
MAGN;31.350;234594.222;-22.66935;-38.20318;-2.74358;3
LIGH;31.355;234594.226;4670.0;3
ACCE;31.358;234594.229;1.87705;5.51624;8.83939;3
LIGH;31.363;234594.235;4751.0;3
ACCE;31.369;234594.239;1.80044;5.55455;8.84897;3
MAGN;31.377;234594.243;-22.66935;-38.20318;-2.74358;3
ACCE;31.379;234594.249;1.64721;5.41090;8.55209;3
LIGH;31.379;234594.252;4554.0;3
LIGH;31.382;234594.255;4554.0;3
ACCE;31.396;234594.259;1.59933;5.40132;8.67659;3
MAGN;31.397;234594.262;-23.66268;-38.44538;-7.47825;3
LIGH;31.397;234594.269;4554.0;3
ACCE;31.397;234594.269;1.52271;5.32470;8.65743;3
LIGH;31.404;234594.276;4554.0;3
WIFI;31.405;234594.193;WAP130;20:17:FF:FF:F1:30;-77
WIFI;31.405;234594.193;WAP123;20:17:FF:FF:F1:23;-76
WIFI;31.405;234594.193;WAP129;20:17:FF:FF:F1:29;-71
WIFI;31.405;234594.193;WAP122;20:17:FF:FF:F1:22;-76
WIFI;31.405;234594.193;WAP108;20:17:FF:FF:F1:08;-77
WIFI;31.405;234594.193;WAP312;20:17:FF:FF:F3:12;-79
WIFI;31.405;234594.193;WAP315;20:17:FF:FF:F3:15;-82
WIFI;31.405;234594.193;WAP181;20:17:FF:FF:F1:81;-83
WIFI;31.405;234594.193;WAP180;20:17:FF:FF:F1:80;-67
WIFI;31.405;234594.193;WAP114;20:17:FF:FF:F1:14;-81
WIFI;31.405;234594.193;WAP067;20:17:FF:FF:F0:67;-84
WIFI;31.405;234594.193;WAP141;20:17:FF:FF:F1:41;-90
WIFI;31.405;234594.193;WAP015;20:17:FF:FF:F0:15;-85
WIFI;31.405;234594.193;WAP111;20:17:FF:FF:F1:11;-82
WIFI;31.405;234594.193;WAP078;20:17:FF:FF:F0:78;-77
WIFI;31.405;234594.193;WAP044;20:17:FF:FF:F0:44;-87
WIFI;31.405;234594.193;WAP082;20:17:FF:FF:F0:82;-91
WIFI;31.405;234594.193;WAP139;20:17:FF:FF:F1:39;-90
WIFI;31.405;234594.193;WAP287;20:17:FF:FF:F2:87;-90
WIFI;31.405;234594.193;WAP165;20:17:FF:FF:F1:65;-81
WIFI;31.405;234594.193;WAP283;20:17:FF:FF:F2:83;-91
WIFI;31.405;234594.193;WAP320;20:17:FF:FF:F3:20;-90
WIFI;31.405;234594.193;WAP105;20:17:FF:FF:F1:05;-93
WIFI;31.405;234594.193;WAP112;20:17:FF:FF:F1:12;-88
WIFI;31.405;234594.193;WAP070;20:17:FF:FF:F0:70;-89
WIFI;31.405;234594.193;WAP081;20:17:FF:FF:F0:81;-92
WIFI;31.405;234594.193;WAP103;20:17:FF:FF:F1:03;-91
WIFI;31.405;234594.193;WAP240;20:17:FF:FF:F2:40;-90
WIFI;31.405;234594.193;WAP309;20:17:FF:FF:F3:09;-93
WIFI;31.405;234594.193;WAP255;20:17:FF:FF:F2:55;-91
WIFI;31.405;234594.193;WAP159;20:17:FF:FF:F1:59;-90
ACCE;31.419;234594.281;1.43652;5.21936;8.94474;3
MAGN;31.420;234594.286;-23.66268;-38.44538;-7.47825;3
LIGH;31.420;234594.289;4554.0;3
ACCE;31.421;234594.289;1.38864;5.20978;8.93516;3
LIGH;31.424;234594.295;4554.0;3
ACCE;31.435;234594.304;1.48441;5.07571;9.07881;3
MAGN;31.437;234594.309;-23.66268;-38.44538;-7.47825;3
ACCE;31.438;234594.309;1.48441;5.07571;9.07881;3
LIGH;31.438;234594.311;4462.0;3
LIGH;31.442;234594.315;4462.0;3
ACCE;31.447;234594.319;1.54187;4.97994;9.02135;3
LIGH;31.454;234594.327;4462.0;3
ACCE;31.458;234594.329;1.62806;4.99909;8.89685;3
MAGN;31.459;234594.332;-24.14406;-37.72297;-10.31547;3
LIGH;31.462;234594.335;4462.0;3
ACCE;31.467;234594.339;1.59933;4.98952;8.73405;3
LIGH;31.474;234594.347;4462.0;3
ACCE;31.478;234594.349;1.61848;4.95121;8.82024;3
MAGN;31.478;234594.351;-24.14406;-37.72297;-10.31547;3
LIGH;31.482;234594.355;4462.0;3
ACCE;31.487;234594.359;1.54187;5.03740;8.86812;3
LIGH;31.492;234594.365;4450.0;3
ACCE;31.498;234594.369;1.35991;4.86502;8.99262;3
MAGN;31.498;234594.371;-24.14406;-37.72297;-10.31547;3
LIGH;31.502;234594.375;4450.0;3
ACCE;31.507;234594.379;1.30245;4.75967;9.01178;3
LIGH;31.514;234594.387;4450.0;3
ACCE;31.518;234594.389;1.26414;4.76925;9.32781;3
MAGN;31.519;234594.392;-23.72942;-36.26215;-11.73502;3
LIGH;31.522;234594.395;4450.0;3
ACCE;31.527;234594.399;1.20668;4.82671;9.35654;3
LIGH;31.534;234594.407;4450.0;3
ACCE;31.539;234594.409;1.28329;4.67348;9.50019;3
MAGN;31.540;234594.412;-23.72942;-36.26215;-11.73502;3
LIGH;31.543;234594.416;4450.0;3
ACCE;31.547;234594.419;1.40779;4.69264;9.36612;3
LIGH;31.555;234594.428;4439.0;3
ACCE;31.558;234594.429;1.55144;4.75010;9.27993;3
MAGN;31.559;234594.432;-23.72942;-36.26215;-11.73502;3
LIGH;31.562;234594.435;4439.0;3
ACCE;31.567;234594.439;1.67594;4.87459;9.18416;3
LIGH;31.572;234594.445;4439.0;3
ACCE;31.578;234594.449;1.85790;4.82671;8.77236;3
MAGN;31.580;234594.452;-23.97013;-35.10746;-12.69578;3
LIGH;31.585;234594.458;4439.0;3
ACCE;31.587;234594.459;1.92494;4.83629;8.55209;3
LIGH;31.592;234594.465;4439.0;3
ACCE;31.598;234594.469;1.88663;4.84586;8.54251;3
MAGN;31.599;234594.472;-23.97013;-35.10746;-12.69578;3
LIGH;31.605;234594.478;4439.0;3
ACCE;31.607;234594.479;1.70467;4.73094;8.43717;3
LIGH;31.612;234594.485;4450.0;3
ACCE;31.618;234594.489;1.56102;4.83629;8.59040;3
MAGN;31.619;234594.492;-23.97013;-35.10746;-12.69578;3
LIGH;31.625;234594.498;4450.0;3
ACCE;31.627;234594.499;1.47483;4.83629;8.62870;3
LIGH;31.632;234594.505;4450.0;3
ACCE;31.638;234594.509;1.37906;4.72137;8.57124;3
MAGN;31.639;234594.512;-23.95572;-34.48350;-13.35066;3
LIGH;31.645;234594.518;4450.0;3
ACCE;31.647;234594.519;1.25456;4.69264;8.87770;3
LIGH;31.652;234594.525;4450.0;3
ACCE;31.658;234594.529;1.22583;4.68306;9.12670;3
MAGN;31.659;234594.532;-23.95572;-34.48350;-13.35066;3
LIGH;31.662;234594.535;4450.0;3
ACCE;31.667;234594.539;1.29287;4.63517;9.20331;3
LIGH;31.672;234594.545;4439.0;3
ACCE;31.678;234594.549;1.40779;4.67348;9.28950;3
MAGN;31.679;234594.552;-23.95572;-34.48350;-13.35066;3
LIGH;31.685;234594.558;4439.0;3
ACCE;31.687;234594.559;1.51314;4.64475;9.14585;3
LIGH;31.692;234594.565;4439.0;3
ACCE;31.698;234594.569;1.56102;4.71179;9.05008;3
MAGN;31.699;234594.572;-24.50382;-34.20151;-14.05074;3
LIGH;31.705;234594.578;4439.0;3
ACCE;31.707;234594.579;1.55144;4.72137;8.80109;3
LIGH;31.712;234594.585;4439.0;3
ACCE;31.718;234594.589;1.49398;4.73094;8.87770;3
MAGN;31.719;234594.592;-24.50382;-34.20151;-14.05074;3
LIGH;31.725;234594.598;4439.0;3
ACCE;31.727;234594.599;1.44610;4.70221;8.83939;3
LIGH;31.732;234594.605;4462.0;3
ACCE;31.738;234594.609;1.39821;4.68306;8.93516;3
MAGN;31.739;234594.612;-24.50382;-34.20151;-14.05074;3
LIGH;31.745;234594.618;4392.0;3
ACCE;31.747;234594.619;1.34075;4.64475;8.88728;3
LIGH;31.752;234594.625;4392.0;3
SOUN;31.756;389.86;0.01190;55.49
ACCE;31.759;234594.629;1.19710;4.64475;8.90643;3
MAGN;31.759;234594.632;-24.59384;-34.08223;-14.41839;3
LIGH;31.765;234594.638;4392.0;3
ACCE;31.767;234594.639;1.19710;4.71179;8.82982;3
LIGH;31.772;234594.645;4392.0;3
ACCE;31.778;234594.649;1.20668;4.72137;8.88728;3
MAGN;31.779;234594.652;-24.59384;-34.08223;-14.41839;3
LIGH;31.785;234594.658;4392.0;3
ACCE;31.787;234594.659;1.24498;4.67348;8.82024;3
LIGH;31.792;234594.665;4392.0;3
ACCE;31.798;234594.669;1.24498;4.69264;8.82982;3
MAGN;31.799;234594.672;-24.59384;-34.08223;-14.41839;3
LIGH;31.805;234594.678;4358.0;3
ACCE;31.807;234594.679;1.22583;4.75010;8.81066;3
LIGH;31.812;234594.685;4358.0;3
ACCE;31.818;234594.689;1.23541;4.71179;8.85855;3
MAGN;31.821;234594.692;-24.26800;-34.56122;-14.19897;3
LIGH;31.823;234594.696;4358.0;3
ACCE;31.827;234594.699;1.23541;4.71179;8.82024;3
LIGH;31.832;234594.705;4358.0;3
ACCE;31.838;234594.709;1.29287;4.71179;8.81066;3
MAGN;31.840;234594.712;-24.26800;-34.56122;-14.19897;3
LIGH;31.845;234594.718;4358.0;3
ACCE;31.847;234594.719;1.22583;4.70221;8.76278;3
LIGH;31.852;234594.725;4358.0;3
ACCE;31.858;234594.729;1.17795;4.70221;8.86812;3
MAGN;31.859;234594.732;-24.26800;-34.56122;-14.19897;3
LIGH;31.865;234594.738;4323.0;3
ACCE;31.867;234594.739;1.13964;4.61602;8.82024;3
LIGH;31.872;234594.745;4323.0;3
ACCE;31.878;234594.749;1.04387;4.68306;8.86812;3
MAGN;31.879;234594.752;-24.40129;-34.09016;-14.99791;3
LIGH;31.885;234594.757;4323.0;3
ACCE;31.887;234594.759;1.00556;4.67348;8.81066;3
LIGH;31.892;234594.765;4323.0;3
ACCE;31.898;234594.769;0.99599;4.67348;8.82982;3
MAGN;31.899;234594.772;-24.40129;-34.09016;-14.99791;3
LIGH;31.905;234594.778;4323.0;3
ACCE;31.907;234594.779;1.05345;4.68306;8.82982;3
LIGH;31.912;234594.785;4323.0;3
ACCE;31.918;234594.789;1.06303;4.67348;8.90643;3
MAGN;31.919;234594.792;-24.40129;-34.09016;-14.99791;3
LIGH;31.925;234594.798;4288.0;3
ACCE;31.927;234594.799;1.07260;4.65433;8.79151;3
LIGH;31.932;234594.805;4288.0;3
ACCE;31.938;234594.809;1.08218;4.61602;8.81066;3
MAGN;31.939;234594.812;-24.55534;-33.67320;-14.53483;3
LIGH;31.945;234594.818;4288.0;3
ACCE;31.947;234594.819;1.09176;4.68306;8.82982;3
LIGH;31.952;234594.825;4288.0;3
ACCE;31.958;234594.829;1.09176;4.67348;8.82982;3
MAGN;31.959;234594.832;-24.55534;-33.67320;-14.53483;3
LIGH;31.965;234594.838;4288.0;3
ACCE;31.967;234594.839;1.16837;4.66391;8.55209;3
LIGH;31.972;234594.845;4288.0;3
ACCE;31.979;234594.849;1.21625;4.73094;8.57124;3
MAGN;31.980;234594.852;-24.55534;-33.67320;-14.53483;3
LIGH;31.982;234594.855;4254.0;3
ACCE;31.987;234594.859;1.19710;4.78840;8.46590;3
LIGH;31.992;234594.865;4254.0;3
ACCE;31.998;234594.869;1.18752;4.75967;8.56167;3
MAGN;31.999;234594.872;-24.58910;-33.89271;-15.10507;3
LIGH;32.005;234594.878;4254.0;3
ACCE;32.007;234594.879;1.14922;4.81713;8.55209;3
LIGH;32.012;234594.885;4254.0;3
ACCE;32.021;234594.889;1.10133;4.82671;8.75320;3
MAGN;32.027;234594.892;-24.58910;-33.89271;-15.10507;3
LIGH;32.027;234594.899;4254.0;3
ACCE;32.030;234594.901;1.00556;4.75010;8.88728;3
LIGH;32.033;234594.906;4254.0;3
ACCE;32.038;234594.909;0.99599;4.70221;8.98304;3
MAGN;32.039;234594.912;-24.58910;-33.89271;-15.10507;3
LIGH;32.045;234594.918;4277.0;3
ACCE;32.047;234594.919;1.00556;4.76925;8.92558;3
LIGH;32.052;234594.925;4242.0;3
ACCE;32.058;234594.929;1.00556;4.74052;8.94474;3
MAGN;32.059;234594.932;-24.78903;-34.24977;-15.29225;3
LIGH;32.065;234594.938;4242.0;3
ACCE;32.069;234594.939;1.03430;4.69264;8.86812;3
GNSS;32.071;1491902876.000;39.994041;-0.073815;131.000;327.400;4.0;0.3;20;9
LIGH;32.078;234594.945;4242.0;3
ACCE;32.080;234594.949;1.04387;4.70221;8.85855;3
MAGN;32.082;234594.952;-24.78903;-34.24977;-15.29225;3
LIGH;32.083;234594.956;4242.0;3
GNSS;32.084;1491902876.000;39.994041;-0.073815;131.000;327.400;4.0;0.3;20;9
ACCE;32.087;234594.959;1.06303;4.71179;8.81066;3
LIGH;32.092;234594.965;4242.0;3
ACCE;32.098;234594.969;1.13964;4.73094;8.88728;3
MAGN;32.100;234594.972;-24.78903;-34.24977;-15.29225;3
LIGH;32.105;234594.978;4242.0;3
ACCE;32.107;234594.979;1.18752;4.75010;8.79151;3
LIGH;32.112;234594.985;4230.0;3
ACCE;32.118;234594.989;1.24498;4.73094;8.83939;3
MAGN;32.119;234594.992;-25.14629;-34.35044;-14.59095;3
LIGH;32.125;234594.998;4230.0;3
ACCE;32.127;234594.999;1.21625;4.75010;8.79151;3
LIGH;32.132;234595.005;4230.0;3
ACCE;32.138;234595.009;1.05345;4.77883;8.83939;3
MAGN;32.139;234595.012;-25.14629;-34.35044;-14.59095;3
LIGH;32.142;234595.015;4230.0;3
ACCE;32.147;234595.019;0.99599;4.72137;8.78193;3
LIGH;32.152;234595.025;4230.0;3
ACCE;32.158;234595.029;0.91937;4.68306;8.88728;3
MAGN;32.159;234595.032;-25.14629;-34.35044;-14.59095;3
LIGH;32.165;234595.038;4242.0;3
ACCE;32.167;234595.039;0.85234;4.66391;8.84897;3
LIGH;32.172;234595.045;4219.0;3
ACCE;32.178;234595.049;0.89064;4.66391;8.95431;3
MAGN;32.179;234595.052;-24.91265;-34.28629;-15.49919;3
LIGH;32.185;234595.058;4219.0;3
ACCE;32.187;234595.059;0.92895;4.64475;8.82024;3
LIGH;32.192;234595.065;4219.0;3
ACCE;32.198;234595.069;0.98641;4.67348;8.79151;3
MAGN;32.199;234595.072;-24.91265;-34.28629;-15.49919;3
LIGH;32.202;234595.075;4219.0;3
ACCE;32.207;234595.079;1.06303;4.70221;8.67659;3
LIGH;32.216;234595.089;4219.0;3
ACCE;32.219;234595.089;1.06303;4.74052;8.53294;3
MAGN;32.220;234595.092;-24.91265;-34.28629;-15.49919;3
LIGH;32.222;234595.095;4219.0;3
ACCE;32.228;234595.099;1.05345;4.75967;8.38928;3
LIGH;32.235;234595.107;4173.0;3
ACCE;32.238;234595.109;1.02472;4.76925;8.44674;3
MAGN;32.239;234595.112;-24.74389;-34.14374;-15.33224;3
LIGH;32.242;234595.115;4173.0;3
ACCE;32.247;234595.119;0.99599;4.77883;8.49463;3
LIGH;32.255;234595.128;4173.0;3
ACCE;32.258;234595.129;0.95768;4.78840;8.63828;3
MAGN;32.259;234595.132;-24.74389;-34.14374;-15.33224;3
LIGH;32.262;234595.135;4173.0;3
ACCE;32.267;234595.139;0.99599;4.76925;8.54251;3
LIGH;32.275;234595.148;4173.0;3
ACCE;32.278;234595.149;1.02472;4.79798;8.65743;3
MAGN;32.279;234595.152;-24.74389;-34.14374;-15.33224;3
LIGH;32.282;234595.155;4173.0;3
ACCE;32.287;234595.159;1.02472;4.81713;8.71489;3
LIGH;32.294;234595.167;4150.0;3
ACCE;32.298;234595.169;0.93853;4.79798;8.72447;3
MAGN;32.299;234595.172;-24.13332;-33.87135;-15.01541;3
LIGH;32.302;234595.175;4150.0;3
ACCE;32.307;234595.179;0.92895;4.81713;8.59997;3
SOUN;32.308;366.16;0.01117;54.94
LIGH;32.312;234595.185;4150.0;3
ACCE;32.318;234595.189;0.87149;4.81713;8.64786;3
MAGN;32.319;234595.192;-24.13332;-33.87135;-15.01541;3
LIGH;32.322;234595.195;4150.0;3
ACCE;32.327;234595.199;0.85234;4.80756;8.63828;3
LIGH;32.335;234595.208;4150.0;3
ACCE;32.338;234595.209;0.89064;4.76925;8.60955;3
MAGN;32.339;234595.212;-24.13332;-33.87135;-15.01541;3
LIGH;32.342;234595.215;4150.0;3
ACCE;32.347;234595.219;0.91937;4.77883;8.55209;3
LIGH;32.355;234595.228;4138.0;3
ACCE;32.358;234595.229;0.93853;4.83629;8.71489;3
MAGN;32.360;234595.232;-24.50048;-33.67131;-15.60667;3
LIGH;32.362;234595.235;4138.0;3
ACCE;32.367;234595.239;0.94810;4.84586;8.76278;3
LIGH;32.375;234595.248;4138.0;3
ACCE;32.378;234595.249;0.94810;4.82671;8.83939;3
MAGN;32.379;234595.252;-24.50048;-33.67131;-15.60667;3
LIGH;32.382;234595.255;4138.0;3
ACCE;32.387;234595.259;0.92895;4.85544;8.80109;3
LIGH;32.395;234595.268;4138.0;3
ACCE;32.398;234595.269;0.87149;4.84586;8.83939;3
MAGN;32.399;234595.272;-24.50048;-33.67131;-15.60667;3
LIGH;32.402;234595.275;4138.0;3
ACCE;32.407;234595.279;0.84276;4.77883;8.66701;3
LIGH;32.415;234595.288;4150.0;3
ACCE;32.418;234595.289;0.85234;4.78840;8.75320;3
MAGN;32.419;234595.292;-24.19362;-33.81308;-15.41077;3
LIGH;32.422;234595.295;4126.0;3
ACCE;32.427;234595.299;0.90022;4.81713;8.66701;3
LIGH;32.435;234595.308;4126.0;3
ACCE;32.438;234595.309;0.89064;4.79798;8.74362;3
MAGN;32.439;234595.312;-24.19362;-33.81308;-15.41077;3
LIGH;32.442;234595.315;4126.0;3
ACCE;32.447;234595.319;0.86191;4.77883;8.80109;3
LIGH;32.454;234595.327;4126.0;3
ACCE;32.458;234595.329;0.77572;4.81713;8.92558;3
MAGN;32.459;234595.332;-24.19362;-33.81308;-15.41077;3
LIGH;32.462;234595.335;4126.0;3
ACCE;32.467;234595.339;0.75657;4.80756;8.90643;3
LIGH;32.472;234595.345;4126.0;3
ACCE;32.478;234595.349;0.73741;4.74052;8.83939;3
MAGN;32.479;234595.352;-24.79614;-33.91414;-15.00593;3
LIGH;32.482;234595.355;4138.0;3
ACCE;32.487;234595.359;0.73741;4.76925;8.71489;3
LIGH;32.495;234595.368;4138.0;3
ACCE;32.498;234595.369;0.80445;4.79798;8.82024;3
MAGN;32.499;234595.372;-24.79614;-33.91414;-15.00593;3
LIGH;32.502;234595.375;4138.0;3
ACCE;32.507;234595.379;0.88107;4.80756;8.68616;3
LIGH;32.515;234595.388;4138.0;3
ACCE;32.518;234595.389;0.90980;4.84586;8.56167;3
MAGN;32.519;234595.392;-24.79614;-33.91414;-15.00593;3
LIGH;32.522;234595.395;4138.0;3
ACCE;32.527;234595.399;0.86191;4.84586;8.47547;3
LIGH;32.534;234595.407;4138.0;3
ACCE;32.538;234595.409;0.81403;4.88417;8.47547;3
MAGN;32.539;234595.412;-24.55820;-33.77144;-15.21070;3
LIGH;32.542;234595.415;4126.0;3
ACCE;32.547;234595.419;0.74699;4.84586;8.38928;3
LIGH;32.555;234595.428;4126.0;3
ACCE;32.558;234595.429;0.64165;4.86502;8.52336;3
MAGN;32.559;234595.432;-24.55820;-33.77144;-15.21070;3
LIGH;32.562;234595.435;4126.0;3
ACCE;32.567;234595.439;0.62249;4.85544;8.55209;3
LIGH;32.575;234595.448;4126.0;3
ACCE;32.578;234595.449;0.60334;4.81713;8.71489;3
MAGN;32.579;234595.452;-24.55820;-33.77144;-15.21070;3
LIGH;32.582;234595.455;4126.0;3
ACCE;32.587;234595.459;0.61292;4.82671;8.71489;3
LIGH;32.595;234595.468;4126.0;3
ACCE;32.598;234595.469;0.65122;4.81713;8.89685;3
MAGN;32.599;234595.472;-24.36723;-33.62973;-15.55794;3
LIGH;32.602;234595.475;4103.0;3
ACCE;32.607;234595.479;0.67038;4.76925;8.86812;3
LIGH;32.615;234595.488;4103.0;3
ACCE;32.618;234595.489;0.69911;4.76925;8.92558;3
MAGN;32.619;234595.492;-24.36723;-33.62973;-15.55794;3
LIGH;32.622;234595.495;4103.0;3
ACCE;32.627;234595.499;0.74699;4.75967;8.86812;3
LIGH;32.632;234595.505;4103.0;3
ACCE;32.638;234595.509;0.77572;4.80756;8.90643;3
MAGN;32.639;234595.512;-24.36723;-33.62973;-15.55794;3
LIGH;32.642;234595.515;4103.0;3
ACCE;32.647;234595.519;0.74699;4.75010;8.86812;3
LIGH;32.655;234595.528;4103.0;3
ACCE;32.658;234595.529;0.74699;4.75010;8.97347;3
MAGN;32.659;234595.532;-24.46368;-33.55613;-15.94191;3
LIGH;32.662;234595.535;4115.0;3
ACCE;32.667;234595.539;0.70868;4.74052;8.92558;3
LIGH;32.675;234595.548;4115.0;3
ACCE;32.678;234595.549;0.69911;4.80756;9.05008;3
MAGN;32.679;234595.552;-24.46368;-33.55613;-15.94191;3
LIGH;32.682;234595.555;4115.0;3
ACCE;32.687;234595.559;0.68953;4.76925;8.90643;3
LIGH;32.695;234595.568;4115.0;3
ACCE;32.698;234595.569;0.69911;4.72137;8.94474;3
MAGN;32.699;234595.572;-24.46368;-33.55613;-15.94191;3
LIGH;32.702;234595.575;4115.0;3
ACCE;32.707;234595.579;0.69911;4.73094;8.82982;3
LIGH;32.715;234595.588;4115.0;3
ACCE;32.718;234595.589;0.68953;4.75010;8.82982;3
MAGN;32.719;234595.592;-24.72883;-34.38730;-16.43251;3
LIGH;32.722;234595.595;4103.0;3
ACCE;32.727;234595.599;0.69911;4.76925;8.77236;3
LIGH;32.735;234595.608;4103.0;3
ACCE;32.738;234595.609;0.70868;4.74052;8.85855;3
MAGN;32.740;234595.612;-24.72883;-34.38730;-16.43251;3
LIGH;32.742;234595.615;4103.0;3
ACCE;32.747;234595.619;0.72784;4.71179;8.83939;3
SOUN;32.749;402.45;0.01228;55.76
LIGH;32.755;234595.628;4103.0;3
ACCE;32.758;234595.629;0.72784;4.75010;8.91601;3
MAGN;32.759;234595.632;-24.72883;-34.38730;-16.43251;3
LIGH;32.762;234595.635;4103.0;3
ACCE;32.767;234595.639;0.71826;4.74052;8.79151;3
LIGH;32.775;234595.648;4103.0;3
ACCE;32.778;234595.649;0.70868;4.75010;8.81066;3
MAGN;32.779;234595.652;-24.11220;-33.83589;-16.40816;3
LIGH;32.782;234595.655;4115.0;3
ACCE;32.787;234595.659;0.63207;4.73094;8.62870;3
LIGH;32.792;234595.665;4103.0;3
ACCE;32.798;234595.669;0.58419;4.75010;8.69574;3
MAGN;32.799;234595.672;-24.11220;-33.83589;-16.40816;3
LIGH;32.802;234595.675;4103.0;3
ACCE;32.807;234595.679;0.56503;4.72137;8.62870;3
LIGH;32.815;234595.688;4103.0;3
ACCE;32.818;234595.689;0.55545;4.73094;8.69574;3
MAGN;32.819;234595.692;-24.11220;-33.83589;-16.40816;3
LIGH;32.822;234595.695;4103.0;3
ACCE;32.827;234595.699;0.55545;4.73094;8.80109;3
LIGH;32.835;234595.708;4103.0;3
ACCE;32.838;234595.709;0.56503;4.71179;8.99262;3
MAGN;32.839;234595.712;-23.91302;-33.29455;-16.16229;3
LIGH;32.842;234595.715;4103.0;3
ACCE;32.847;234595.719;0.53630;4.69264;8.95431;3
LIGH;32.852;234595.725;4080.0;3
ACCE;32.858;234595.729;0.55545;4.70221;8.93516;3
MAGN;32.859;234595.732;-23.91302;-33.29455;-16.16229;3
LIGH;32.865;234595.738;4080.0;3
ACCE;32.867;234595.739;0.58419;4.73094;8.82982;3
LIGH;32.872;234595.745;4080.0;3
ACCE;32.878;234595.749;0.57461;4.73094;8.85855;3
MAGN;32.880;234595.752;-23.91302;-33.29455;-16.16229;3
LIGH;32.885;234595.758;4080.0;3
ACCE;32.887;234595.759;0.52672;4.73094;8.76278;3
LIGH;32.892;234595.765;4080.0;3
ACCE;32.898;234595.769;0.53630;4.73094;8.79151;3
MAGN;32.899;234595.772;-23.98684;-33.63786;-16.54472;3
LIGH;32.905;234595.778;4080.0;3
ACCE;32.907;234595.779;0.54588;4.75010;8.76278;3
LIGH;32.912;234595.785;4080.0;3
ACCE;32.918;234595.789;0.53630;4.75010;8.84897;3
MAGN;32.919;234595.792;-23.98684;-33.63786;-16.54472;3
LIGH;32.925;234595.798;4080.0;3
ACCE;32.927;234595.799;0.52672;4.71179;8.76278;3
LIGH;32.932;234595.805;4080.0;3
ACCE;32.938;234595.809;0.50757;4.75010;8.85855;3
MAGN;32.939;234595.812;-23.98684;-33.63786;-16.54472;3
LIGH;32.945;234595.818;4080.0;3
ACCE;32.947;234595.819;0.45969;4.74052;8.75320;3
LIGH;32.952;234595.825;4080.0;3
ACCE;32.958;234595.829;0.41180;4.72137;8.78193;3
MAGN;32.959;234595.832;-24.04706;-33.40715;-16.64985;3
LIGH;32.962;234595.835;4080.0;3
ACCE;32.967;234595.839;0.43096;4.70221;8.76278;3
LIGH;32.972;234595.845;4092.0;3
ACCE;32.978;234595.849;0.44053;4.68306;8.86812;3
MAGN;32.979;234595.852;-24.04706;-33.40715;-16.64985;3
LIGH;32.985;234595.858;4092.0;3
ACCE;32.987;234595.859;0.47884;4.68306;8.83939;3
LIGH;32.992;234595.865;4092.0;3
ACCE;32.998;234595.869;0.56503;4.68306;8.96389;3
MAGN;32.999;234595.872;-24.04706;-33.40715;-16.64985;3
LIGH;33.005;234595.878;4092.0;3
ACCE;33.007;234595.879;0.63207;4.69264;9.00220;3
LIGH;33.012;234595.885;4092.0;3
ACCE;33.020;234595.889;0.66080;4.71179;9.05966;3
MAGN;33.025;234595.892;-24.12529;-33.09726;-16.29833;3
LIGH;33.026;234595.898;4092.0;3
ACCE;33.027;234595.899;0.65122;4.70221;8.97347;3
LIGH;33.032;234595.905;4080.0;3
ACCE;33.039;234595.909;0.59376;4.70221;9.05008;3
MAGN;33.039;234595.912;-24.12529;-33.09726;-16.29833;3
LIGH;33.042;234595.915;4080.0;3
ACCE;33.047;234595.919;0.57461;4.73094;8.92558;3
LIGH;33.052;234595.925;4080.0;3
ACCE;33.060;234595.929;0.61292;4.70221;8.84897;3
MAGN;33.067;234595.933;-24.12529;-33.09726;-16.29833;3
ACCE;33.072;234595.939;0.61292;4.71179;8.74362;3
GNSS;33.073;1491902877.000;39.994042;-0.073816;132.000;0.000;4.0;0.0;20;12
LIGH;33.079;234595.948;4080.0;3
ACCE;33.080;234595.949;0.59376;4.70221;8.67659;3
GNSS;33.080;1491902877.000;39.994042;-0.073816;132.000;0.000;4.0;0.0;20;12
MAGN;33.084;234595.957;-24.31141;-33.55379;-16.79901;3
LIGH;33.086;234595.959;4080.0;3
ACCE;33.087;234595.959;0.59376;4.70221;8.67659;3
LIGH;33.090;234595.963;4080.0;3
LIGH;33.094;234595.967;4080.0;3
ACCE;33.098;234595.969;0.54588;4.69264;8.82024;3
MAGN;33.099;234595.972;-24.31141;-33.55379;-16.79901;3
LIGH;33.105;234595.978;4080.0;3
ACCE;33.107;234595.979;0.50757;4.67348;8.78193;3
LIGH;33.112;234595.985;4080.0;3
ACCE;33.118;234595.989;0.47884;4.67348;8.78193;3
MAGN;33.119;234595.992;-24.31141;-33.55379;-16.79901;3
LIGH;33.123;234595.996;4080.0;3
ACCE;33.127;234595.999;0.47884;4.66391;8.74362;3
LIGH;33.132;234596.005;4080.0;3
ACCE;33.138;234596.009;0.48842;4.61602;8.70532;3
MAGN;33.139;234596.012;-24.03283;-33.70849;-16.98354;3
LIGH;33.146;234596.019;4080.0;3
ACCE;33.147;234596.019;0.44053;4.65433;8.59997;3
LIGH;33.152;234596.025;4080.0;3
ACCE;33.158;234596.029;0.45969;4.65433;8.63828;3
MAGN;33.159;234596.032;-24.03283;-33.70849;-16.98354;3
LIGH;33.165;234596.038;4080.0;3
ACCE;33.167;234596.039;0.47884;4.67348;8.75320;3
LIGH;33.172;234596.045;4080.0;3
ACCE;33.178;234596.049;0.44053;4.64475;8.91601;3
MAGN;33.179;234596.052;-24.03283;-33.70849;-16.98354;3
LIGH;33.185;234596.057;4080.0;3
ACCE;33.187;234596.059;0.43096;4.66391;8.91601;3
LIGH;33.192;234596.065;4080.0;3
ACCE;33.198;234596.069;0.40223;4.66391;9.09797;3
MAGN;33.199;234596.072;-23.85078;-33.42880;-17.05420;3
LIGH;33.205;234596.078;4080.0;3
ACCE;33.207;234596.079;0.41180;4.59687;9.15543;3
LIGH;33.212;234596.085;4080.0;3
ACCE;33.218;234596.089;0.41180;4.60644;9.23204;3
MAGN;33.219;234596.092;-23.85078;-33.42880;-17.05420;3
LIGH;33.225;234596.098;4080.0;3
ACCE;33.227;234596.099;0.44053;4.58729;9.03093;3
LIGH;33.232;234596.105;4080.0;3
ACCE;33.238;234596.109;0.48842;4.62560;8.95431;3
MAGN;33.239;234596.112;-23.85078;-33.42880;-17.05420;3
LIGH;33.245;234596.118;4080.0;3
ACCE;33.247;234596.119;0.53630;4.61602;8.82982;3
LIGH;33.252;234596.125;4080.0;3
ACCE;33.258;234596.129;0.56503;4.62560;8.86812;3
MAGN;33.259;234596.132;-24.00385;-32.91260;-16.74584;3
LIGH;33.265;234596.138;4080.0;3
ACCE;33.267;234596.139;0.57461;4.68306;8.76278;3
LIGH;33.272;234596.145;4080.0;3
ACCE;33.278;234596.149;0.61292;4.65433;8.95431;3
MAGN;33.279;234596.152;-24.00385;-32.91260;-16.74584;3
LIGH;33.282;234596.155;4080.0;3
ACCE;33.287;234596.159;0.61292;4.66391;8.89685;3
LIGH;33.292;234596.165;4080.0;3
ACCE;33.298;234596.169;0.62249;4.67348;9.10754;3
MAGN;33.300;234596.172;-24.00385;-32.91260;-16.74584;3
SOUN;33.305;353.90;0.01080;54.65
LIGH;33.308;234596.178;4080.0;3
ACCE;33.308;234596.179;0.61292;4.67348;9.10754;3
LIGH;33.312;234596.185;4080.0;3
ACCE;33.318;234596.189;0.57461;4.67348;9.10754;3
MAGN;33.319;234596.192;-23.87024;-32.96126;-16.89117;3
LIGH;33.325;234596.198;4080.0;3
ACCE;33.327;234596.199;0.53630;4.64475;8.97347;3
LIGH;33.332;234596.205;4080.0;3
ACCE;33.338;234596.209;0.49799;4.64475;8.97347;3
MAGN;33.339;234596.212;-23.87024;-32.96126;-16.89117;3
LIGH;33.345;234596.218;4069.0;3
ACCE;33.347;234596.219;0.48842;4.65433;8.85855;3
LIGH;33.352;234596.225;4069.0;3
ACCE;33.358;234596.229;0.52672;4.65433;8.86812;3
MAGN;33.359;234596.232;-23.87024;-32.96126;-16.89117;3
LIGH;33.365;234596.238;4069.0;3
ACCE;33.367;234596.239;0.53630;4.68306;8.82982;3
LIGH;33.372;234596.245;4069.0;3
ACCE;33.378;234596.249;0.56503;4.65433;8.96389;3
MAGN;33.379;234596.252;-23.63384;-33.17575;-17.00303;3
LIGH;33.385;234596.258;4069.0;3
ACCE;33.387;234596.259;0.59376;4.66391;8.99262;3
LIGH;33.392;234596.265;4069.0;3
ACCE;33.398;234596.269;0.61292;4.60644;9.04051;3
MAGN;33.400;234596.272;-23.63384;-33.17575;-17.00303;3
LIGH;33.405;234596.278;4057.0;3
ACCE;33.407;234596.279;0.57461;4.61602;8.98304;3
LIGH;33.412;234596.285;4057.0;3
ACCE;33.418;234596.289;0.50757;4.65433;8.95431;3
MAGN;33.419;234596.292;-23.63384;-33.17575;-17.00303;3
LIGH;33.425;234596.298;4057.0;3
ACCE;33.427;234596.299;0.50757;4.59687;8.87770;3
LIGH;33.432;234596.305;4057.0;3
ACCE;33.438;234596.309;0.44053;4.57771;8.88728;3
MAGN;33.439;234596.312;-23.31068;-33.15655;-17.05853;3
LIGH;33.442;234596.315;4057.0;3
ACCE;33.447;234596.319;0.41180;4.64475;8.81066;3
LIGH;33.452;234596.325;4057.0;3
ACCE;33.458;234596.329;0.41180;4.62560;8.94474;3
MAGN;33.459;234596.332;-23.31068;-33.15655;-17.05853;3
LIGH;33.465;234596.338;4057.0;3
ACCE;33.467;234596.339;0.42138;4.60644;8.92558;3
LIGH;33.472;234596.345;4057.0;3
ACCE;33.478;234596.349;0.37350;4.62560;8.90643;3
MAGN;33.479;234596.352;-23.31068;-33.15655;-17.05853;3
LIGH;33.482;234596.355;4057.0;3
ACCE;33.487;234596.359;0.34477;4.65433;8.78193;3
LIGH;33.495;234596.368;4057.0;3
ACCE;33.498;234596.369;0.33519;4.54898;8.78193;3
MAGN;33.500;234596.372;-23.85570;-33.27187;-17.22687;3
LIGH;33.502;234596.375;4057.0;3
ACCE;33.507;234596.379;0.36392;4.53941;8.81066;3
LIGH;33.515;234596.388;4057.0;3
ACCE;33.518;234596.389;0.34477;4.63517;8.87770;3
MAGN;33.519;234596.392;-23.85570;-33.27187;-17.22687;3
LIGH;33.522;234596.395;4057.0;3
ACCE;33.527;234596.399;0.33519;4.58729;8.82982;3
LIGH;33.535;234596.408;4046.0;3
ACCE;33.538;234596.409;0.37350;4.54898;8.86812;3
MAGN;33.539;234596.412;-23.85570;-33.27187;-17.22687;3
LIGH;33.542;234596.415;4046.0;3
ACCE;33.547;234596.419;0.41180;4.59687;8.82024;3
LIGH;33.555;234596.428;4046.0;3
ACCE;33.558;234596.429;0.43096;4.57771;8.93516;3
MAGN;33.559;234596.432;-23.48857;-33.15060;-17.37144;3
LIGH;33.562;234596.435;4046.0;3
ACCE;33.567;234596.439;0.45969;4.55856;8.86812;3
LIGH;33.575;234596.448;4046.0;3
ACCE;33.578;234596.449;0.50757;4.53941;8.95431;3
MAGN;33.579;234596.452;-23.48857;-33.15060;-17.37144;3
LIGH;33.582;234596.455;4046.0;3
ACCE;33.587;234596.459;0.49799;4.57771;9.03093;3
LIGH;33.595;234596.468;4046.0;3
ACCE;33.598;234596.469;0.45011;4.57771;9.09797;3
MAGN;33.599;234596.472;-23.48857;-33.15060;-17.37144;3
LIGH;33.602;234596.475;4046.0;3
ACCE;33.607;234596.479;0.42138;4.58729;9.01178;3
LIGH;33.612;234596.485;4046.0;3
ACCE;33.618;234596.489;0.42138;4.58729;9.02135;3
MAGN;33.619;234596.492;-24.13669;-33.26061;-17.39672;3
LIGH;33.622;234596.495;4046.0;3
ACCE;33.627;234596.499;0.41180;4.62560;8.87770;3
LIGH;33.635;234596.508;4046.0;3
ACCE;33.638;234596.509;0.45969;4.61602;8.94474;3
MAGN;33.639;234596.511;-24.13669;-33.26061;-17.39672;3
LIGH;33.642;234596.515;4046.0;3
ACCE;33.647;234596.519;0.47884;4.62560;8.86812;3
LIGH;33.655;234596.528;4057.0;3
ACCE;33.658;234596.529;0.55545;4.56814;8.92558;3
MAGN;33.660;234596.532;-24.13669;-33.26061;-17.39672;3
LIGH;33.662;234596.535;4057.0;3
ACCE;33.667;234596.539;0.53630;4.56814;8.90643;3
LIGH;33.675;234596.548;4057.0;3
ACCE;33.678;234596.549;0.48842;4.56814;9.02135;3
MAGN;33.679;234596.552;-23.97893;-33.52832;-17.78432;3
LIGH;33.682;234596.555;4057.0;3
ACCE;33.687;234596.559;0.44053;4.57771;9.01178;3
LIGH;33.695;234596.568;4057.0;3
ACCE;33.698;234596.569;0.35434;4.53941;9.02135;3
MAGN;33.699;234596.572;-23.97893;-33.52832;-17.78432;3
LIGH;33.702;234596.575;4057.0;3
ACCE;33.707;234596.579;0.30646;4.54898;8.95431;3
LIGH;33.715;234596.588;4034.0;3
ACCE;33.718;234596.589;0.29688;4.58729;9.05008;3
MAGN;33.719;234596.592;-23.97893;-33.52832;-17.78432;3
LIGH;33.722;234596.595;4034.0;3
ACCE;33.727;234596.599;0.28730;4.56814;9.01178;3
LIGH;33.732;234596.605;4034.0;3
ACCE;33.738;234596.609;0.36392;4.52025;8.91601;3
MAGN;33.739;234596.612;-24.02442;-33.34415;-17.48685;3
SOUN;33.741;308.39;0.00941;53.45
LIGH;33.743;234596.615;4034.0;3
ACCE;33.747;234596.619;0.37350;4.52983;8.83939;3
LIGH;33.755;234596.628;4034.0;3
ACCE;33.758;234596.629;0.31603;4.54898;8.91601;3
MAGN;33.759;234596.632;-24.02442;-33.34415;-17.48685;3
LIGH;33.762;234596.635;4034.0;3
ACCE;33.767;234596.639;0.34477;4.53941;8.85855;3
LIGH;33.772;234596.645;4046.0;3
ACCE;33.778;234596.649;0.39265;4.52983;8.89685;3
MAGN;33.779;234596.652;-24.02442;-33.34415;-17.48685;3
LIGH;33.782;234596.655;4046.0;3
ACCE;33.787;234596.659;0.39265;4.54898;8.79151;3
LIGH;33.795;234596.668;4046.0;3
ACCE;33.798;234596.669;0.43096;4.51068;8.84897;3
MAGN;33.799;234596.672;-23.87234;-32.87622;-17.46937;3
LIGH;33.802;234596.675;4046.0;3
ACCE;33.807;234596.679;0.45011;4.54898;8.85855;3
LIGH;33.815;234596.688;4046.0;3
ACCE;33.818;234596.689;0.46926;4.53941;8.97347;3
MAGN;33.819;234596.692;-23.87234;-32.87622;-17.46937;3
LIGH;33.824;234596.697;4046.0;3
ACCE;33.827;234596.699;0.43096;4.55856;8.94474;3
LIGH;33.835;234596.708;4046.0;3
ACCE;33.838;234596.709;0.40223;4.53941;9.00220;3
MAGN;33.839;234596.712;-23.87234;-32.87622;-17.46937;3
LIGH;33.842;234596.715;4022.0;3
ACCE;33.847;234596.719;0.41180;4.49152;8.95431;3
LIGH;33.855;234596.728;4022.0;3
ACCE;33.858;234596.729;0.41180;4.52025;8.92558;3
MAGN;33.859;234596.732;-23.63345;-32.75421;-17.48267;3
LIGH;33.862;234596.735;4022.0;3
ACCE;33.867;234596.739;0.42138;4.52025;8.82024;3
LIGH;33.875;234596.748;4022.0;3
ACCE;33.878;234596.749;0.41180;4.52983;8.85855;3
MAGN;33.879;234596.752;-23.63345;-32.75421;-17.48267;3
LIGH;33.882;234596.755;4022.0;3
ACCE;33.887;234596.759;0.41180;4.56814;8.87770;3
LIGH;33.895;234596.768;4046.0;3
ACCE;33.898;234596.769;0.40223;4.57771;8.92558;3
MAGN;33.899;234596.772;-23.63345;-32.75421;-17.48267;3
LIGH;33.902;234596.775;4034.0;3
ACCE;33.907;234596.779;0.42138;4.58729;8.82024;3
LIGH;33.915;234596.788;4034.0;3
ACCE;33.918;234596.789;0.45011;4.57771;8.84897;3
MAGN;33.920;234596.792;-23.83829;-32.86243;-17.68406;3
LIGH;33.922;234596.795;4034.0;3
ACCE;33.927;234596.799;0.43096;4.55856;8.75320;3
LIGH;33.932;234596.805;4034.0;3
ACCE;33.938;234596.809;0.45011;4.56814;8.84897;3
MAGN;33.939;234596.812;-23.83829;-32.86243;-17.68406;3
LIGH;33.942;234596.815;4034.0;3
ACCE;33.947;234596.819;0.44053;4.56814;8.74362;3
LIGH;33.954;234596.827;4034.0;3
ACCE;33.958;234596.829;0.44053;4.54898;8.83939;3
MAGN;33.959;234596.832;-23.83829;-32.86243;-17.68406;3
LIGH;33.962;234596.835;4034.0;3
ACCE;33.967;234596.839;0.46926;4.57771;8.82024;3
LIGH;33.975;234596.848;4034.0;3
ACCE;33.978;234596.849;0.45969;4.55856;8.97347;3
MAGN;33.979;234596.852;-23.59630;-32.60112;-17.80382;3
LIGH;33.982;234596.855;4034.0;3
ACCE;33.987;234596.859;0.43096;4.56814;8.93516;3
LIGH;33.995;234596.868;4034.0;3
ACCE;33.998;234596.869;0.38307;4.54898;8.97347;3
MAGN;33.999;234596.872;-23.59630;-32.60112;-17.80382;3
LIGH;34.002;234596.875;4034.0;3
ACCE;34.007;234596.879;0.37350;4.55856;8.85855;3
LIGH;34.015;234596.888;4034.0;3
ACCE;34.021;234596.889;0.40223;4.53941;9.00220;3
MAGN;34.026;234596.892;-23.59630;-32.60112;-17.80382;3
LIGH;34.027;234596.900;4046.0;3
ACCE;34.031;234596.902;0.46926;4.54898;9.01178;3
LIGH;34.033;234596.906;4046.0;3
ACCE;34.038;234596.909;0.48842;4.52983;9.15543;3
MAGN;34.039;234596.912;-23.62671;-32.96368;-17.81157;3
LIGH;34.042;234596.915;4046.0;3
ACCE;34.047;234596.919;0.49799;4.54898;9.11712;3
LIGH;34.052;234596.925;4046.0;3
ACCE;34.058;234596.929;0.50757;4.52983;9.18416;3
MAGN;34.059;234596.932;-23.62671;-32.96368;-17.81157;3
LIGH;34.062;234596.935;4046.0;3
ACCE;34.067;234596.939;0.50757;4.52025;9.15543;3
GNSS;34.070;1491902878.000;39.994039;-0.073816;132.000;0.000;4.0;0.0;20;12
LIGH;34.078;234596.948;4046.0;3
GNSS;34.079;1491902878.000;39.994039;-0.073816;132.000;0.000;4.0;0.0;20;12
ACCE;34.081;234596.949;0.43096;4.52025;9.20331;3
MAGN;34.082;234596.952;-23.62671;-32.96368;-17.81157;3
LIGH;34.085;234596.957;4057.0;3
ACCE;34.087;234596.959;0.36392;4.48195;9.08839;3
LIGH;34.092;234596.965;4057.0;3
ACCE;34.098;234596.969;0.36392;4.45322;9.13627;3
MAGN;34.099;234596.972;-23.66433;-33.01012;-18.19064;3
LIGH;34.102;234596.975;4057.0;3
ACCE;34.107;234596.979;0.33519;4.46279;9.12670;3
LIGH;34.115;234596.988;4057.0;3
ACCE;34.118;234596.989;0.34477;4.44364;9.19373;3
MAGN;34.119;234596.992;-23.66433;-33.01012;-18.19064;3
LIGH;34.122;234596.995;4057.0;3
ACCE;34.127;234596.999;0.31603;4.42448;9.14585;3
LIGH;34.132;234597.005;4057.0;3
ACCE;34.138;234597.009;0.28730;4.44364;9.22246;3
MAGN;34.139;234597.012;-23.66433;-33.01012;-18.19064;3
LIGH;34.145;234597.018;4046.0;3
ACCE;34.147;234597.019;0.27773;4.44364;9.13627;3
LIGH;34.152;234597.025;4046.0;3
ACCE;34.158;234597.029;0.31603;4.44364;9.02135;3
MAGN;34.159;234597.032;-24.06846;-32.48098;-18.41746;3
LIGH;34.165;234597.038;4046.0;3
ACCE;34.167;234597.039;0.31603;4.45322;8.85855;3
LIGH;34.172;234597.045;4046.0;3
ACCE;34.178;234597.049;0.35434;4.49152;8.90643;3
MAGN;34.179;234597.052;-24.06846;-32.48098;-18.41746;3
LIGH;34.184;234597.057;4046.0;3
ACCE;34.187;234597.059;0.40223;4.50110;8.86812;3
LIGH;34.192;234597.065;4046.0;3
ACCE;34.198;234597.069;0.45969;4.51068;9.03093;3
MAGN;34.199;234597.072;-24.06846;-32.48098;-18.41746;3
LIGH;34.205;234597.078;4046.0;3
ACCE;34.207;234597.079;0.45969;4.50110;9.01178;3
LIGH;34.212;234597.085;4034.0;3
ACCE;34.218;234597.089;0.44053;4.48195;9.11712;3
MAGN;34.219;234597.092;-24.11593;-32.54378;-17.99522;3
LIGH;34.225;234597.098;4034.0;3
ACCE;34.227;234597.099;0.42138;4.49152;9.05966;3
LIGH;34.232;234597.105;4034.0;3
ACCE;34.238;234597.109;0.39265;4.49152;8.96389;3
MAGN;34.239;234597.112;-24.11593;-32.54378;-17.99522;3
LIGH;34.245;234597.118;4034.0;3
ACCE;34.247;234597.119;0.35434;4.52025;8.78193;3
LIGH;34.252;234597.125;4034.0;3
ACCE;34.258;234597.129;0.33519;4.52025;8.73405;3
MAGN;34.259;234597.132;-24.11593;-32.54378;-17.99522;3
LIGH;34.262;234597.135;4034.0;3
ACCE;34.267;234597.139;0.33519;4.52025;8.64786;3
LIGH;34.272;234597.145;4034.0;3
ACCE;34.278;234597.149;0.34477;4.55856;8.73405;3
MAGN;34.279;234597.152;-24.30408;-32.95979;-17.86774;3
LIGH;34.285;234597.158;4034.0;3
ACCE;34.287;234597.159;0.31603;4.53941;8.68616;3
LIGH;34.292;234597.165;4034.0;3
SOUN;34.293;283.30;0.00865;52.72
ACCE;34.298;234597.169;0.30646;4.52025;8.82982;3
MAGN;34.299;234597.172;-24.30408;-32.95979;-17.86774;3
LIGH;34.305;234597.178;4034.0;3
ACCE;34.307;234597.179;0.27773;4.52025;9.07881;3
LIGH;34.312;234597.185;4034.0;3
ACCE;34.318;234597.189;0.25857;4.44364;9.25119;3
MAGN;34.319;234597.192;-24.30408;-32.95979;-17.86774;3
LIGH;34.325;234597.198;4034.0;3
ACCE;34.327;234597.199;0.25857;4.40533;9.23204;3
LIGH;34.332;234597.205;4034.0;3
ACCE;34.338;234597.209;0.27773;4.41491;9.27993;3
MAGN;34.339;234597.212;-24.02917;-32.82037;-18.06503;3
LIGH;34.345;234597.218;4034.0;3
ACCE;34.347;234597.219;0.26815;4.39575;9.05008;3
LIGH;34.352;234597.225;4034.0;3
ACCE;34.358;234597.229;0.31603;4.41491;9.05966;3
MAGN;34.359;234597.232;-24.02917;-32.82037;-18.06503;3
LIGH;34.365;234597.238;4034.0;3
ACCE;34.367;234597.239;0.31603;4.44364;8.99262;3
LIGH;34.372;234597.245;4034.0;3
ACCE;34.378;234597.249;0.33519;4.41491;8.95431;3
MAGN;34.379;234597.252;-24.02917;-32.82037;-18.06503;3
LIGH;34.385;234597.258;4034.0;3
ACCE;34.387;234597.259;0.36392;4.47237;8.91601;3
LIGH;34.392;234597.265;4034.0;3
ACCE;34.398;234597.269;0.37350;4.46279;9.05966;3
MAGN;34.399;234597.272;-23.65718;-32.36744;-18.19360;3
LIGH;34.405;234597.278;4034.0;3
ACCE;34.407;234597.279;0.42138;4.47237;9.05966;3
LIGH;34.412;234597.285;4034.0;3
ACCE;34.418;234597.289;0.43096;4.42448;9.18416;3
MAGN;34.419;234597.292;-23.65718;-32.36744;-18.19360;3
LIGH;34.422;234597.295;4034.0;3
ACCE;34.427;234597.299;0.44053;4.44364;9.12670;3
LIGH;34.432;234597.305;4034.0;3
ACCE;34.438;234597.309;0.43096;4.46279;9.19373;3
MAGN;34.440;234597.312;-23.65718;-32.36744;-18.19360;3
LIGH;34.445;234597.318;4034.0;3
ACCE;34.447;234597.319;0.44053;4.48195;9.11712;3
LIGH;34.452;234597.325;4022.0;3
ACCE;34.458;234597.329;0.43096;4.44364;9.03093;3
MAGN;34.459;234597.332;-23.59997;-32.77884;-18.78296;3
LIGH;34.465;234597.338;4022.0;3
ACCE;34.467;234597.339;0.43096;4.50110;8.88728;3
LIGH;34.472;234597.345;4022.0;3
ACCE;34.478;234597.349;0.44053;4.52983;8.98304;3
MAGN;34.479;234597.352;-23.59997;-32.77884;-18.78296;3
LIGH;34.485;234597.358;4022.0;3
ACCE;34.487;234597.359;0.45969;4.52025;8.93516;3
LIGH;34.492;234597.365;4022.0;3
ACCE;34.498;234597.369;0.45011;4.51068;8.90643;3
MAGN;34.499;234597.372;-23.59997;-32.77884;-18.78296;3
LIGH;34.505;234597.378;4022.0;3
ACCE;34.507;234597.379;0.41180;4.55856;8.89685;3
LIGH;34.512;234597.385;4046.0;3
ACCE;34.518;234597.389;0.40223;4.49152;8.96389;3
MAGN;34.519;234597.392;-23.49941;-32.91791;-18.40629;3
LIGH;34.525;234597.398;4022.0;3
ACCE;34.527;234597.399;0.39265;4.51068;8.89685;3
LIGH;34.532;234597.405;4022.0;3
ACCE;34.538;234597.409;0.31603;4.52025;8.97347;3
MAGN;34.539;234597.412;-23.49941;-32.91791;-18.40629;3
LIGH;34.545;234597.418;4022.0;3
ACCE;34.547;234597.419;0.25857;4.52025;8.87770;3
LIGH;34.552;234597.425;4022.0;3
ACCE;34.558;234597.429;0.25857;4.52025;8.98304;3
MAGN;34.559;234597.432;-23.49941;-32.91791;-18.40629;3
LIGH;34.565;234597.438;4022.0;3
ACCE;34.567;234597.439;0.24900;4.47237;8.92558;3
LIGH;34.572;234597.445;4022.0;3
ACCE;34.578;234597.449;0.28730;4.52025;8.96389;3
MAGN;34.579;234597.452;-23.53965;-32.44044;-18.70914;3
LIGH;34.582;234597.455;4022.0;3
ACCE;34.587;234597.459;0.29688;4.52983;8.93516;3
LIGH;34.592;234597.465;4022.0;3
ACCE;34.598;234597.469;0.25857;4.49152;9.02135;3
MAGN;34.599;234597.472;-23.53965;-32.44044;-18.70914;3
LIGH;34.605;234597.478;4022.0;3
ACCE;34.607;234597.479;0.23942;4.52025;8.96389;3
LIGH;34.612;234597.485;4022.0;3
ACCE;34.618;234597.489;0.22984;4.51068;9.07881;3
MAGN;34.619;234597.492;-23.53965;-32.44044;-18.70914;3
LIGH;34.625;234597.498;4022.0;3
ACCE;34.627;234597.499;0.24900;4.51068;8.95431;3
LIGH;34.632;234597.505;4022.0;3
ACCE;34.638;234597.509;0.24900;4.52983;8.90643;3
MAGN;34.639;234597.512;-23.47584;-32.67083;-18.29698;3
LIGH;34.645;234597.518;4022.0;3
ACCE;34.647;234597.519;0.28730;4.48195;8.88728;3
LIGH;34.652;234597.525;4022.0;3
ACCE;34.658;234597.529;0.31603;4.53941;9.07881;3
MAGN;34.659;234597.532;-23.47584;-32.67083;-18.29698;3
LIGH;34.665;234597.538;4022.0;3
ACCE;34.667;234597.539;0.28730;4.52025;9.05008;3
LIGH;34.672;234597.545;4022.0;3
ACCE;34.678;234597.549;0.24900;4.51068;9.11712;3
MAGN;34.679;234597.552;-23.47584;-32.67083;-18.29698;3
LIGH;34.685;234597.558;4022.0;3
ACCE;34.687;234597.559;0.23942;4.45322;8.94474;3
LIGH;34.692;234597.565;4022.0;3
ACCE;34.698;234597.569;0.22984;4.48195;8.98304;3
MAGN;34.700;234597.572;-23.43433;-32.84727;-18.07346;3
LIGH;34.705;234597.578;4022.0;3
ACCE;34.707;234597.579;0.22984;4.47237;8.89685;3
LIGH;34.712;234597.585;4022.0;3
ACCE;34.718;234597.589;0.28730;4.44364;9.01178;3
MAGN;34.719;234597.592;-23.43433;-32.84727;-18.07346;3
LIGH;34.725;234597.598;4022.0;3
ACCE;34.727;234597.599;0.31603;4.47237;9.02135;3
LIGH;34.732;234597.605;4022.0;3
ACCE;34.738;234597.609;0.31603;4.48195;9.17458;3
MAGN;34.739;234597.612;-23.43433;-32.84727;-18.07346;3
LIGH;34.742;234597.615;4022.0;3
ACCE;34.747;234597.619;0.33519;4.50110;9.08839;3
LIGH;34.752;234597.625;4022.0;3
ACCE;34.758;234597.629;0.32561;4.50110;9.06924;3
MAGN;34.759;234597.632;-23.55853;-32.74269;-17.97232;3
LIGH;34.762;234597.635;4022.0;3
ACCE;34.767;234597.639;0.32561;4.51068;8.84897;3
LIGH;34.775;234597.648;4022.0;3
ACCE;34.778;234597.649;0.36392;4.53941;8.86812;3
MAGN;34.779;234597.652;-23.55853;-32.74269;-17.97232;3
LIGH;34.782;234597.655;4022.0;3
ACCE;34.787;234597.659;0.38307;4.50110;8.74362;3
LIGH;34.795;234597.668;4022.0;3
ACCE;34.798;234597.669;0.40223;4.53941;8.82024;3
MAGN;34.799;234597.672;-23.55853;-32.74269;-17.97232;3
LIGH;34.802;234597.675;4022.0;3
ACCE;34.807;234597.679;0.43096;4.52983;8.72447;3
LIGH;34.815;234597.688;4022.0;3
ACCE;34.818;234597.689;0.45011;4.57771;8.86812;3
MAGN;34.819;234597.692;-23.63637;-32.85784;-17.88151;3
LIGH;34.822;234597.695;4022.0;3
ACCE;34.827;234597.699;0.41180;4.57771;8.88728;3
LIGH;34.835;234597.708;4022.0;3
ACCE;34.838;234597.709;0.32561;4.53941;8.89685;3
MAGN;34.839;234597.712;-23.63637;-32.85784;-17.88151;3
LIGH;34.842;234597.715;4022.0;3
SOUN;34.845;345.67;0.01055;54.44
ACCE;34.847;234597.719;0.29688;4.50110;8.84897;3
LIGH;34.855;234597.728;4022.0;3
ACCE;34.858;234597.729;0.26815;4.50110;8.95431;3
MAGN;34.859;234597.732;-23.63637;-32.85784;-17.88151;3
LIGH;34.862;234597.735;4022.0;3
ACCE;34.867;234597.739;0.28730;4.50110;8.99262;3
LIGH;34.875;234597.748;4022.0;3
ACCE;34.878;234597.749;0.28730;4.47237;9.15543;3
MAGN;34.879;234597.752;-23.86514;-32.79129;-17.83512;3
LIGH;34.882;234597.755;4022.0;3
ACCE;34.889;234597.759;0.30646;4.47237;9.18416;3
LIGH;34.894;234597.766;4022.0;3
[truncated: 10,009,034 more chars]
