# Supplementary material for: Off-Line Evaluation of Mobile-Centric Indoor Positioning Systems: The Experiences from the 2017 IPIN Competition
Source: Sensors (Basel). 2018 Feb 6;18(2):487. doi: 10.3390/s18020487 (PMC5855053; doi:10.3390/s18020487)
Supplement: Supplementary file 3 [file sensors-18-00487-s003.zip › 03-Evaluation/evaluationlogfile_04.txt]

% LogFile created by the 'GetSensorData' App for Android.
% Date of creation: Wed Apr 12 08:39:54 CEST 2017
% Developed by LOPSI research group at CAR-CSIC, Spain (http://www.car.upm-csic.es/lopsi)
% Version 1.0 (development from 2013 to 2016)
% The 'GetSensorData' program stores information from Smartphone/Tablet internal sensors (Accelerometers, Gyroscopes, Magnetometers, Pressure, Ambient Light, Orientation, Sound level, GPS/GNSS positio, WiFi RSS, Cellular/GSM/3G signal strength,...) and also from external devices (e.g. RFCode RFID reader, XSens IMU or LPMS-B IMU)
%
% LogFile Data format:
% Accelerometer data: 	'ACCE;AppTimestamp(s);SensorTimestamp(s);Acc_X(m/s^2);Acc_Y(m/s^2);Acc_Z(m/s^2);Accuracy(integer)'
% Gyroscope data:     	'GYRO;AppTimestamp(s);SensorTimestamp(s);Gyr_X(rad/s);Gyr_Y(rad/s);Gyr_Z(rad/s);Accuracy(integer)'
% Magnetometer data:  	'MAGN;AppTimestamp(s);SensorTimestamp(s);Mag_X(uT);;Mag_Y(uT);Mag_Z(uT);Accuracy(integer)'
% Pressure data:      	'PRES;AppTimestamp(s);SensorTimestamp(s);Pres(mbar);Accuracy(integer)'
% Light data:         	'LIGH;AppTimestamp(s);SensorTimestamp(s);Light(lux);Accuracy(integer)'
% Proximity data:     	'PROX;AppTimestamp(s);SensorTimestamp(s);prox(?);Accuracy(integer)'
% Humidity data:      	'HUMI;AppTimestamp(s);SensorTimestamp(s);humi(Percentage);Accuracy(integer)'
% Temperature data:   	'TEMP;AppTimestamp(s);SensorTimestamp(s);temp(Celsius);Accuracy(integer)'
% Orientation data:   	'AHRS;AppTimestamp(s);SensorTimestamp(s);PitchX(deg);RollY(deg);YawZ(deg);RotVecX();RotVecY();RotVecZ();Accuracy(int)'
% GNSS/GPS data:      	'GNSS;AppTimestamp(s);SensorTimeStamp(s);Latit(deg);Long(deg);Altitude(m);Bearing(deg);Accuracy(m);Speed(m/s);SatInView;SatInUse'
% WIFI data:          	'WIFI;AppTimestamp(s);SensorTimeStamp(s);Name_SSID;MAC_BSSID;RSS(dBm);'
% Bluetooth data:     	'BLUE;AppTimestamp(s);Name;MAC_Address;RSS(dBm);'
% Sound data:         	'SOUN;AppTimestamp(s);RMS;Pressure(Pa);SPL(dB);'
% RFID Reader data:   	'RFID;AppTimestamp(s);ReaderNumber(int);TagID(int);RSS_A(dBm);RSS_B(dBm);'
% IMU XSens data:     	'IMUX;AppTimestamp(s);SensorTimestamp(s);Counter;Acc_X(m/s^2);Acc_Y(m/s^2);Acc_Z(m/s^2);Gyr_X(rad/s);Gyr_Y(rad/s);Gyr_Z(rad/s);Mag_X(uT);;Mag_Y(uT);Mag_Z(uT);Roll(deg);Pitch(deg);Yaw(deg);Quat(1);Quat(2);Quat(3);Quat(4);Pressure(mbar);Temp(Celsius)'
% IMU LPMS-B data:    	'IMUL;AppTimestamp(s);SensorTimestamp(s);Counter;Acc_X(m/s^2);Acc_Y(m/s^2);Acc_Z(m/s^2);Gyr_X(rad/s);Gyr_Y(rad/s);Gyr_Z(rad/s);Mag_X(uT);;Mag_Y(uT);Mag_Z(uT);Roll(deg);Pitch(deg);Yaw(deg);Quat(1);Quat(2);Quat(3);Quat(4);Pressure(mbar);Temp(Celsius)'
% POSI Reference:    		'POSI;Timestamp(s);Counter;Latitude(degrees); Longitude(degrees);floor ID(0,1,2..4);Building ID(0,1,2..3);'
% 
% Note that there are two timestamps: 
%  -'AppTimestamp' is set by the Android App as data is read. It is not representative of when data is actually captured by the sensor (but has a common time reference for all sensors)
%  -'SensorTimestamp' is set by the sensor itself (the delta_time=SensorTimestamp(k)-SensorTimestamp(k-1) between two consecutive samples is an accurate estimate of the sampling interval). This timestamp is better for integrating inertial data. 

ACCE;0.039;779.502;-1.63763;7.77637;5.57370;3
MAGN;0.040;779.502;28.62000;-36.30000;-11.64000;3
GYRO;0.041;779.503;-0.00825;0.02046;0.17074;3
AHRS;0.042;779.503;52.8867;9.4642;106.3382;0.20691;0.39950;0.73624;-85
PRES;0.044;779.506;1015.0705;0
LIGH;0.045;779.513;3608.0;0
ACCE;0.046;779.523;-1.44610;7.63272;5.55455;3
MAGN;0.047;779.523;28.56000;-36.36000;-11.40000;3
GYRO;0.049;779.523;-0.34178;0.18723;0.02291;3
AHRS;0.050;779.523;52.9982;9.9942;106.3070;0.20417;0.40245;0.73676;102
LIGH;0.052;779.533;3581.0;0
ACCE;0.053;779.543;-1.40779;7.68060;5.41090;3
GYRO;0.055;779.544;-0.12767;0.28069;-0.06597;3
AHRS;0.056;779.544;53.3313;10.2811;106.3938;0.20366;0.40586;0.73675;-108
PRES;0.057;779.546;1015.0695;0
LIGH;0.058;779.553;3581.0;0
ACCE;0.058;779.563;-1.39821;7.75721;5.36301;3
MAGN;0.059;779.563;28.62000;-36.00000;-10.86000;3
GYRO;0.060;779.564;-0.09988;0.22052;-0.07117;3
AHRS;0.060;779.564;53.0934;10.4716;106.6049;0.20051;0.40564;0.73865;-35
LIGH;0.081;779.573;3552.0;0
ACCE;0.081;779.583;-1.44610;7.70933;5.39174;3
MAGN;0.082;779.583;28.80000;-35.76000;-10.80000;3
GYRO;0.083;779.583;-0.20617;0.13714;-0.01069;3
AHRS;0.083;779.583;52.9751;10.7252;106.7512;0.19777;0.40628;0.74004;60
PRES;0.085;779.586;1015.1400;0
LIGH;0.086;779.593;3552.0;0
GNSS;0.092;1491979194.565;39.993896;-0.073646;0.000;0.000;20.0;0.0;11;0
GNSS;0.093;1491979194.565;39.993896;-0.073646;0.000;0.000;20.0;0.0;11;0
MAGN;0.095;779.603;28.86000;-35.64000;-10.68000;3
GYRO;0.097;779.603;-0.24893;-0.09682;0.10629;3
AHRS;0.098;779.603;53.0097;10.7308;106.9043;0.19736;0.40678;0.74062;-29
LIGH;0.120;779.613;3550.0;0
GYRO;0.120;779.623;-0.20281;-0.09560;0.11820;3
AHRS;0.121;779.623;52.9853;11.0195;106.9295;0.19529;0.40792;0.74129;82
ACCE;0.122;779.626;-1.37906;7.60398;5.40132;3
MAGN;0.123;779.626;28.80000;-35.52000;-10.50000;3
PRES;0.124;779.626;1015.0768;0
LIGH;0.125;779.633;3550.0;0
ACCE;0.136;779.643;-1.37906;7.55610;5.46836;3
MAGN;0.138;779.643;28.80000;-35.52000;-10.20000;3
GYRO;0.139;779.644;-0.02505;0.03451;0.10140;3
AHRS;0.141;779.644;53.0922;11.1403;107.0327;0.19467;0.40927;0.74166;-117
LIGH;0.144;779.653;3562.0;0
GYRO;0.155;779.663;-0.11057;0.03818;0.02352;3
AHRS;0.156;779.663;52.9448;11.1451;107.1026;0.19366;0.40852;0.74236;66
ACCE;0.158;779.664;-1.35033;7.63272;5.54497;3
MAGN;0.159;779.664;28.86000;-35.46000;-10.14000;3
PRES;0.160;779.666;1015.0389;0
LIGH;0.164;779.673;3562.0;0
GYRO;0.175;779.683;-0.11759;0.00641;-0.07239;3
AHRS;0.176;779.683;53.0432;11.4087;107.0409;0.19266;0.41014;0.74228;-126
ACCE;0.177;779.684;-1.36948;7.68060;5.58328;3
MAGN;0.178;779.684;28.74000;-35.40000;-10.20000;3
LIGH;0.184;779.693;3572.0;0
GYRO;0.195;779.703;0.03085;-0.10232;0.02566;3
AHRS;0.196;779.703;53.2369;11.4089;107.1813;0.19311;0.41155;0.74237;-42
ACCE;0.199;779.704;-1.55144;7.73806;5.52582;3
PRES;0.200;779.706;1015.1278;0
LIGH;0.204;779.713;3572.0;0
GYRO;0.215;779.723;-0.05528;-0.20128;0.12095;3
AHRS;0.218;779.723;53.1361;11.4259;107.2487;0.19226;0.41112;0.74295;65
ACCE;0.219;779.725;-1.37906;7.58483;5.56412;3
MAGN;0.220;779.725;28.68000;-35.34000;-10.26000;3
LIGH;0.224;779.733;3588.0;0
GYRO;0.235;779.743;-0.19761;-0.16310;0.05223;3
AHRS;0.237;779.743;53.0967;11.5774;107.1688;0.19137;0.41140;0.74297;10
ACCE;0.240;779.744;-1.14922;7.49864;5.55455;3
PRES;0.241;779.746;1015.0052;0
LIGH;0.244;779.753;3588.0;0
GYRO;0.255;779.763;-0.19456;-0.08033;-0.08063;3
AHRS;0.258;779.763;53.1320;11.7253;107.0521;0.19100;0.41206;0.74262;-30
ACCE;0.261;779.764;-1.24498;7.57525;5.59285;3
MAGN;0.263;779.764;28.68000;-35.34000;-10.20000;3
LIGH;0.268;779.773;3616.0;0
GYRO;0.275;779.783;-0.07178;-0.00764;-0.06200;3
AHRS;0.277;779.783;53.1439;11.7243;107.1457;0.19073;0.41228;0.74299;58
ACCE;0.279;779.784;-1.22583;7.59441;5.65989;3
MAGN;0.280;779.784;28.80000;-35.28000;-10.32000;3
PRES;0.281;779.786;1015.0470;0
LIGH;0.290;779.793;3616.0;0
GYRO;0.296;779.803;-0.07483;0.01405;-0.07117;3
AHRS;0.302;779.803;53.0051;11.8668;107.0513;0.18946;0.41190;0.74319;-8
ACCE;0.304;779.806;-1.28329;7.63272;5.80354;3
LIGH;0.305;779.813;3623.0;0
GYRO;0.316;779.823;-0.10537;-0.10660;-0.07789;3
AHRS;0.328;779.823;52.9753;11.9364;106.9610;0.18919;0.41187;0.74299;-121
ACCE;0.330;779.825;-1.35991;7.68060;5.87058;3
MAGN;0.332;779.825;28.80000;-35.34000;-10.38000;3
PRES;0.333;779.826;1015.0526;0
LIGH;0.334;779.833;3623.0;0
GYRO;0.336;779.844;-0.09591;-0.15791;-0.02321;3
AHRS;0.337;779.844;52.9713;12.0171;106.9609;0.18864;0.41219;0.74314;32
ACCE;0.339;779.845;-1.49398;7.67102;5.86101;3
LIGH;0.344;779.853;3628.0;0
GYRO;0.355;779.863;-0.08308;-0.13653;0.06536;3
AHRS;0.356;779.863;52.9195;11.9986;107.0491;0.18819;0.41195;0.74362;-22
PRES;0.357;779.866;1015.1111;0
SOUN;0.358;251.53;0.00768;51.68
LIGH;0.364;779.872;3628.0;0
GYRO;0.375;779.883;-0.18845;-0.08858;0.05284;3
AHRS;0.375;779.883;52.7265;12.0029;107.0963;0.18704;0.41089;0.74434;104
ACCE;0.377;779.886;-1.27372;7.46991;5.87058;3
MAGN;0.378;779.886;28.68000;-35.40000;-10.86000;3
LIGH;0.384;779.892;3640.0;0
GYRO;0.395;779.903;-0.26481;-0.14203;-0.03299;3
AHRS;0.397;779.903;52.5729;11.9695;107.1166;0.18642;0.40985;0.74477;7
PRES;0.401;779.906;1015.0469;0
ACCE;0.402;779.906;-1.32160;7.51779;5.84185;3
LIGH;0.404;779.913;3640.0;0
GYRO;0.415;779.923;-0.18754;-0.44379;-0.03390;3
AHRS;0.417;779.923;52.5049;11.6240;107.2415;0.18789;0.40816;0.74492;109
ACCE;0.420;779.927;-1.47483;7.52737;5.92804;3
MAGN;0.422;779.927;28.44000;-35.70000;-11.10000;3
LIGH;0.424;779.933;3680.0;0
GYRO;0.436;779.944;-0.13103;-0.76633;0.00702;3
AHRS;0.438;779.944;52.2917;11.0939;107.4145;0.18967;0.40487;0.74535;84
ACCE;0.440;779.946;-1.44610;7.57525;5.74608;3
MAGN;0.443;779.946;28.26000;-35.64000;-11.22000;3
PRES;0.444;779.951;1014.9666;0
LIGH;0.445;779.953;3680.0;0
GYRO;0.455;779.963;-0.14722;-0.67898;-0.03421;3
AHRS;0.457;779.963;52.1098;10.8778;107.3887;0.19027;0.40279;0.74536;-120
ACCE;0.459;779.966;-1.38864;7.65187;5.75566;3
MAGN;0.460;779.966;28.32000;-35.70000;-11.64000;3
LIGH;0.464;779.973;3781.0;0
GYRO;0.475;779.983;-0.32895;-0.53695;-0.20769;3
AHRS;0.479;779.983;51.7816;10.5121;107.2559;0.19150;0.39898;0.74504;-77
ACCE;0.484;779.987;-1.33118;7.55610;5.74608;3
MAGN;0.485;779.987;28.26000;-35.52000;-11.94000;3
PRES;0.487;779.991;1015.0753;0
LIGH;0.488;779.993;3781.0;0
GYRO;0.495;780.003;-0.58429;-0.90713;-0.25717;3
AHRS;0.496;780.003;51.4481;9.5467;107.2462;0.19617;0.39271;0.74425;-85
ACCE;0.500;780.009;-0.96726;7.26880;6.43561;3
MAGN;0.502;780.009;28.32000;-35.58000;-12.24000;3
LIGH;0.504;780.013;3975.0;0
GYRO;0.515;780.023;-0.92882;-1.17042;-0.29902;3
AHRS;0.518;780.023;50.8103;8.9946;107.0326;0.19736;0.38599;0.74404;19
ACCE;0.523;780.026;-0.73741;6.92403;6.08127;3
MAGN;0.526;780.026;28.26000;-35.46000;-12.66000;3
PRES;0.528;780.031;1015.0272;0
LIGH;0.529;780.033;3975.0;0
GYRO;0.535;780.043;-0.90225;-1.44439;-0.10293;3
AHRS;0.538;780.043;50.3886;7.8205;107.1008;0.20268;0.37828;0.74341;-101
ACCE;0.541;780.047;-0.75657;7.59441;6.71334;3
MAGN;0.544;780.047;28.14000;-35.34000;-12.96000;3
LIGH;0.545;780.053;4335.0;0
GYRO;0.555;780.063;-0.75472;-1.28770;-0.17135;3
AHRS;0.557;780.063;49.5912;7.2117;106.8565;0.20353;0.37016;0.74334;-7
ACCE;0.559;780.067;-0.61292;7.37414;6.53138;3
MAGN;0.560;780.067;28.02000;-35.10000;-13.62000;3
PRES;0.562;780.071;1015.0668;0
LIGH;0.567;780.073;4335.0;0
GYRO;0.575;780.083;-0.71013;-1.06016;-0.29871;3
AHRS;0.577;780.083;48.8694;6.2635;106.7800;0.20640;0.36121;0.74320;-51
ACCE;0.579;780.087;-0.32561;7.21134;6.40688;3
MAGN;0.580;780.087;27.90000;-34.98000;-14.10000;3
LIGH;0.584;780.093;4562.0;0
GYRO;0.595;780.103;-0.74312;-0.90866;-0.34483;3
AHRS;0.598;780.103;48.3035;5.4929;106.6611;0.20900;0.35391;0.74275;110
ACCE;0.602;780.110;-0.29688;6.85699;6.66546;3
MAGN;0.605;780.110;27.84000;-34.74000;-14.82000;3
PRES;0.607;780.111;1015.0042;0
LIGH;0.609;780.113;4562.0;0
GYRO;0.616;780.123;-1.03206;-0.74831;-0.29505;3
AHRS;0.618;780.123;47.5221;4.9808;106.5144;0.20894;0.34636;0.74318;-99
MAGN;0.621;780.127;27.72000;-34.50000;-15.54000;3
LIGH;0.624;780.133;4578.0;0
GYRO;0.635;780.143;-1.50853;-0.69516;-0.15119;3
AHRS;0.637;780.143;46.5546;4.3515;106.5084;0.20831;0.33729;0.74452;-73
ACCE;0.639;780.147;-0.09577;6.47392;6.75165;3
MAGN;0.640;780.147;27.60000;-34.08000;-16.14000;3
PRES;0.642;780.151;1014.9721;0
LIGH;0.644;780.153;4578.0;0
GYRO;0.655;780.163;-1.66736;-1.11727;-0.11942;3
AHRS;0.657;780.163;45.5165;3.4779;106.4365;0.20911;0.32644;0.74526;-15
ACCE;0.658;780.167;0.36392;5.88974;7.09641;3
LIGH;0.664;780.173;4632.0;0
GYRO;0.675;780.183;-1.51372;-1.41476;-0.26206;3
AHRS;0.676;780.183;44.3975;2.8237;106.3168;0.20822;0.31596;0.74633;-57
ACCE;0.678;780.187;0.08619;5.40132;7.11557;3
MAGN;0.680;780.187;27.42000;-33.42000;-18.06000;3
PRES;0.682;780.191;1015.0545;0
LIGH;0.684;780.193;4632.0;0
GYRO;0.695;780.203;-0.88453;-1.00274;-0.48197;3
AHRS;0.696;780.203;43.6716;2.6315;106.0999;0.20649;0.30998;0.74676;124
ACCE;0.699;780.207;0.22984;5.33428;7.38372;3
MAGN;0.701;780.207;27.36000;-33.12000;-19.08000;3
LIGH;0.704;780.213;4780.0;0
GYRO;0.715;780.223;-0.15455;-0.29841;-0.63591;3
AHRS;0.717;780.223;43.1882;2.5557;105.8357;0.20531;0.30603;0.74654;-28
ACCE;0.719;780.227;0.30646;5.70778;7.48906;3
MAGN;0.722;780.227;27.12000;-32.52000;-20.10000;3
PRES;0.724;780.231;1015.0238;0
LIGH;0.724;780.233;4780.0;0
GYRO;0.735;780.243;0.14294;-0.10049;-0.42211;3
AHRS;0.736;780.243;42.7635;2.2878;105.8011;0.20504;0.30194;0.74694;-73
MAGN;0.739;780.248;27.18000;-31.98000;-21.00000;3
LIGH;0.744;780.253;4830.0;0
GYRO;0.755;780.263;-0.14142;-0.10629;-0.00183;3
AHRS;0.756;780.263;42.3638;2.3412;105.9186;0.20241;0.29983;0.74857;-78
ACCE;0.759;780.268;0.37350;5.48751;8.07325;3
MAGN;0.760;780.268;27.12000;-31.62000;-22.08000;3
PRES;0.762;780.271;1015.0145;0
LIGH;0.764;780.273;4830.0;0
GYRO;0.775;780.283;-0.69639;-0.37599;0.20708;3
AHRS;0.777;780.283;41.9276;2.1177;105.9940;0.20151;0.29606;0.74959;24
ACCE;0.779;780.288;0.61292;5.60243;7.82425;3
MAGN;0.781;780.288;27.06000;-31.14000;-23.10000;3
LIGH;0.784;780.293;4841.0;0
GYRO;0.795;780.303;-0.80298;-0.22235;0.07850;3
AHRS;0.796;780.303;41.5808;2.2837;106.0970;0.19844;0.29480;0.75121;48
ACCE;0.799;780.308;0.55545;5.69820;7.92960;3
MAGN;0.800;780.308;26.88000;-30.72000;-23.94000;3
PRES;0.802;780.311;1015.0980;0
LIGH;0.804;780.313;4841.0;0
GYRO;0.815;780.323;-0.30146;-0.19395;-0.06231;3
AHRS;0.816;780.323;41.1225;1.8500;106.5000;0.19800;0.29041;0.75351;103
ACCE;0.819;780.328;0.45011;5.81312;7.98706;3
MAGN;0.821;780.328;26.70000;-30.24000;-24.84000;3
LIGH;0.824;780.333;4889.0;0
GYRO;0.835;780.344;0.08522;-0.28375;-0.02718;3
AHRS;0.837;780.344;40.5264;1.3130;106.8923;0.19762;0.28459;0.75590;-38
ACCE;0.839;780.348;0.23942;5.52582;8.07325;3
MAGN;0.840;780.348;26.58000;-29.82000;-25.68000;3
PRES;0.842;780.351;1015.1129;0
LIGH;0.844;780.353;4889.0;0
SOUN;0.855;204.38;0.00624;49.88
GYRO;0.860;780.363;-0.01497;-0.53145;0.08460;3
AHRS;0.861;780.363;39.9102;0.6781;107.1349;0.19820;0.27788;0.75744;99
ACCE;0.862;780.368;0.41180;5.44920;7.75721;3
MAGN;0.863;780.368;26.40000;-29.34000;-26.70000;3
LIGH;0.864;780.373;4972.0;0
GYRO;0.875;780.383;-0.32223;-0.53206;0.25290;3
AHRS;0.876;780.383;39.4231;0.1555;107.4203;0.19860;0.27262;0.75907;-82
ACCE;0.880;780.388;0.69911;5.43005;7.88171;3
MAGN;0.881;780.388;26.22000;-28.92000;-27.24000;3
PRES;0.882;780.391;1015.0915;0
LIGH;0.884;780.393;4972.0;0
GYRO;0.895;780.403;-0.49052;-0.36774;0.36438;3
AHRS;0.896;780.403;38.8316;-0.3862;107.7293;0.19859;0.26660;0.76103;-116
ACCE;0.900;780.409;0.77572;5.51624;8.06367;3
MAGN;0.901;780.409;25.98000;-28.68000;-28.08000;3
LIGH;0.904;780.413;5134.0;0
GYRO;0.915;780.423;-0.58674;-0.50885;0.19761;3
AHRS;0.916;780.423;38.0037;-1.1813;107.7734;0.19977;0.25728;0.76181;-45
ACCE;0.920;780.429;0.91937;5.56412;8.41801;3
MAGN;0.921;780.429;25.86000;-28.20000;-28.68000;3
PRES;0.922;780.431;1015.1093;0
LIGH;0.924;780.433;5134.0;0
GYRO;0.935;780.443;-0.60751;-0.59346;-0.04979;3
AHRS;0.937;780.443;37.0936;-1.7547;107.8286;0.19906;0.24847;0.76321;73
ACCE;0.940;780.449;0.94810;5.51624;9.27035;3
MAGN;0.941;780.449;25.56000;-27.96000;-29.28000;3
LIGH;0.944;780.453;5245.0;0
GYRO;0.955;780.463;-0.65851;-1.20127;-0.11179;3
AHRS;0.956;780.463;36.0811;-3.0897;107.8705;0.20297;0.23516;0.76342;53
ACCE;0.960;780.469;0.73741;5.21936;9.79707;3
MAGN;0.962;780.469;25.26000;-27.78000;-30.00000;3
PRES;0.963;780.471;1015.0775;0
LIGH;0.965;780.473;5245.0;0
GYRO;0.975;780.483;-0.78130;-1.79991;0.16035;3
AHRS;0.976;780.483;34.9698;-4.5428;108.0099;0.20703;0.22068;0.76408;108
ACCE;0.980;780.489;0.68953;4.53941;9.33739;3
MAGN;0.981;780.489;24.90000;-27.48000;-30.54000;3
LIGH;0.984;780.493;5499.0;0
GYRO;0.995;780.503;-1.04519;-1.95721;0.17593;3
AHRS;0.996;780.503;33.5990;-5.7768;107.7291;0.20918;0.20468;0.76359;-47
PRES;1.006;780.511;1015.0521;0
ACCE;1.007;780.511;1.05345;4.52025;8.49463;3
MAGN;1.008;780.511;24.60000;-27.12000;-31.14000;3
LIGH;1.010;780.513;5499.0;0
GYRO;1.015;780.523;-1.15606;-1.65697;-0.07483;3
AHRS;1.017;780.523;32.2244;-6.8975;107.4478;0.21050;0.18913;0.76323;-112
ACCE;1.021;780.529;2.02071;4.86502;7.92002;3
MAGN;1.024;780.529;24.00000;-26.70000;-31.62000;3
LIGH;1.025;780.533;6169.0;0
GYRO;1.035;780.543;-1.18630;-1.34574;-0.23396;3
AHRS;1.041;780.543;30.7020;-8.0501;107.2704;0.21109;0.17252;0.76360;-66
ACCE;1.043;780.549;3.00712;5.00867;8.24563;3
MAGN;1.044;780.549;23.46000;-26.40000;-32.28000;3
PRES;1.045;780.551;1015.0599;0
LIGH;1.046;780.553;6169.0;0
GYRO;1.108;780.563;-1.06993;-1.72966;-0.09988;3
AHRS;1.109;780.563;29.5225;-9.7284;107.0681;0.21683;0.15543;0.76203;122
ACCE;1.109;780.570;3.13162;4.50110;8.89685;3
MAGN;1.110;780.570;22.74000;-25.86000;-33.12000;3
LIGH;1.111;780.573;7015.0;0
GYRO;1.111;780.584;-0.88270;-2.58701;-0.27733;3
AHRS;1.112;780.584;28.8139;-11.6090;106.2192;0.22693;0.13917;0.75556;-55
ACCE;1.113;780.590;2.36547;4.27126;8.71489;3
MAGN;1.114;780.590;21.96000;-25.32000;-33.72000;3
PRES;1.115;780.591;1015.1170;0
LIGH;1.116;780.593;7015.0;0
GYRO;1.116;780.604;-1.07696;-2.85396;-0.56383;3
AHRS;1.117;780.604;27.8766;-13.4723;105.3520;0.23557;0.12120;0.74935;37
ACCE;1.117;780.610;2.53785;3.47638;7.92960;3
MAGN;1.118;780.610;20.94000;-24.84000;-34.32000;3
LIGH;1.119;780.613;8335.0;0
GYRO;1.119;780.623;-1.19668;-3.05402;-1.45386;3
AHRS;1.120;780.623;27.2713;-15.5303;103.6006;0.24764;0.10237;0.73701;-61
ACCE;1.122;780.630;2.75812;3.12204;7.80510;3
MAGN;1.122;780.630;19.98000;-24.36000;-35.16000;3
PRES;1.123;780.631;1015.0798;0
LIGH;1.134;780.633;8335.0;0
GYRO;1.135;780.643;-0.74770;-3.61968;-2.33381;3
AHRS;1.136;780.643;27.3825;-17.6507;101.5946;0.26334;0.08703;0.72103;-71
ACCE;1.141;780.650;3.05500;3.13162;7.58483;3
MAGN;1.142;780.650;18.84000;-24.00000;-35.88000;3
LIGH;1.144;780.653;10373.0;0
GYRO;1.155;780.663;0.01863;-4.45015;-3.05555;3
AHRS;1.155;780.663;27.9797;-20.0336;98.9513;0.28298;0.07129;0.69902;41
ACCE;1.161;780.670;3.54342;3.10289;7.34541;3
MAGN;1.162;780.670;17.46000;-23.46000;-36.66000;3
PRES;1.163;780.671;1015.0242;0
LIGH;1.164;780.673;10373.0;0
GYRO;1.175;780.683;0.67012;-5.28215;-3.76415;3
AHRS;1.175;780.683;29.2769;-22.6141;95.5396;0.30702;0.05599;0.66921;-10
ACCE;1.181;780.690;3.60088;3.59130;7.04853;3
MAGN;1.182;780.690;16.02000;-23.10000;-37.32000;3
LIGH;1.184;780.693;12964.0;0
GYRO;1.195;780.703;0.90378;-5.65997;-4.31698;3
AHRS;1.196;780.703;31.3160;-25.2215;91.6554;0.33431;0.04242;0.63291;0
ACCE;1.202;780.711;3.33273;4.61602;5.49709;3
MAGN;1.203;780.711;14.40000;-22.68000;-38.16000;3
PRES;1.204;780.711;1015.0182;0
LIGH;1.205;780.713;12964.0;0
GYRO;1.215;780.723;0.41111;-5.02895;-4.38326;3
AHRS;1.216;780.723;33.3595;-27.2726;87.4576;0.35767;0.02962;0.59460;-85
ACCE;1.222;780.731;3.28484;5.59285;4.44364;3
MAGN;1.223;780.731;12.72000;-22.14000;-38.76000;3
LIGH;1.224;780.733;13956.0;0
GYRO;1.235;780.743;-0.09774;-4.32645;-4.16488;3
AHRS;1.236;780.743;36.0127;-29.0692;82.9085;0.38227;0.01921;0.55130;105
PRES;1.242;780.751;1015.0914;0
ACCE;1.243;780.751;3.48596;6.04296;3.92649;3
MAGN;1.244;780.751;10.80000;-21.72000;-39.36000;3
LIGH;1.245;780.753;13956.0;0
GYRO;1.255;780.763;-0.07880;-4.13281;-4.16030;3
AHRS;1.257;780.763;39.4640;-30.3432;77.6794;0.40830;0.01248;0.50092;-48
ACCE;1.262;780.771;3.91691;7.18261;3.03585;3
MAGN;1.263;780.771;8.94000;-21.30000;-39.84000;3
LIGH;1.265;780.773;13190.0;0
GYRO;1.275;780.783;0.36255;-3.76751;-4.12762;3
AHRS;1.276;780.783;42.9800;-30.8154;72.3989;0.43100;0.00909;0.45125;118
PRES;1.282;780.791;1014.9999;0
ACCE;1.284;780.791;4.58729;8.31267;2.67193;3
MAGN;1.285;780.791;7.14000;-21.00000;-40.26000;3
LIGH;1.286;780.793;13190.0;0
GYRO;1.295;780.803;0.90744;-3.40374;-3.85731;3
AHRS;1.297;780.803;46.4576;-31.3124;67.4021;0.45355;0.00441;0.40242;3
ACCE;1.304;780.812;5.01825;9.11712;2.19309;3
MAGN;1.306;780.812;5.10000;-20.88000;-40.44000;3
LIGH;1.308;780.813;11997.0;0
GYRO;1.315;780.823;1.11636;-3.08670;-3.39152;3
AHRS;1.317;780.823;50.0075;-31.8095;62.6099;0.47636;-0.00099;0.35390;-95
PRES;1.322;780.831;1014.9699;0
ACCE;1.323;780.831;4.85544;9.46189;1.94409;3
LIGH;1.324;780.833;11997.0;0
WIFI;1.328;780.807;WAP108;20:17:FF:FF:F1:08;-76
WIFI;1.328;780.807;WAP130;20:17:FF:FF:F1:30;-72
WIFI;1.328;780.807;WAP067;20:17:FF:FF:F0:67;-80
WIFI;1.328;780.806;WAP129;20:17:FF:FF:F1:29;-69
WIFI;1.328;780.806;WAP114;20:17:FF:FF:F1:14;-75
WIFI;1.328;780.807;WAP111;20:17:FF:FF:F1:11;-86
WIFI;1.328;780.807;WAP123;20:17:FF:FF:F1:23;-69
WIFI;1.328;780.806;WAP267;20:17:FF:FF:F2:67;-79
WIFI;1.328;780.806;WAP122;20:17:FF:FF:F1:22;-67
WIFI;1.328;780.806;WAP318;20:17:FF:FF:F3:18;-78
WIFI;1.328;780.807;WAP315;20:17:FF:FF:F3:15;-85
WIFI;1.328;780.807;WAP012;20:17:FF:FF:F0:12;-77
WIFI;1.328;780.807;WAP022;20:17:FF:FF:F0:22;-87
WIFI;1.328;780.807;WAP105;20:17:FF:FF:F1:05;-83
WIFI;1.328;780.806;WAP078;20:17:FF:FF:F0:78;-72
WIFI;1.328;780.807;WAP281;20:17:FF:FF:F2:81;-84
WIFI;1.328;780.806;WAP180;20:17:FF:FF:F1:80;-67
WIFI;1.328;780.807;WAP070;20:17:FF:FF:F0:70;-89
WIFI;1.328;780.806;WAP015;20:17:FF:FF:F0:15;-73
WIFI;1.328;780.806;WAP044;20:17:FF:FF:F0:44;-87
WIFI;1.328;780.807;WAP309;20:17:FF:FF:F3:09;-81
WIFI;1.328;780.806;WAP126;20:17:FF:FF:F1:26;-87
WIFI;1.328;780.806;WAP165;20:17:FF:FF:F1:65;-81
WIFI;1.328;780.807;WAP181;20:17:FF:FF:F1:81;-86
WIFI;1.328;780.807;WAP141;20:17:FF:FF:F1:41;-85
WIFI;1.328;780.807;WAP006;20:17:FF:FF:F0:06;-88
WIFI;1.328;780.807;WAP051;20:17:FF:FF:F0:51;-88
WIFI;1.328;780.806;WAP112;20:17:FF:FF:F1:12;-91
WIFI;1.328;780.807;WAP312;20:17:FF:FF:F3:12;-76
WIFI;1.328;780.807;WAP127;20:17:FF:FF:F1:27;-90
WIFI;1.328;780.807;WAP248;20:17:FF:FF:F2:48;-90
GYRO;1.371;780.843;0.92057;-2.90680;-3.02042;3
AHRS;1.372;780.843;53.4849;-32.1983;58.1042;0.49819;-0.00654;0.30758;-7
ACCE;1.374;780.853;4.63517;8.84897;1.96325;3
MAGN;1.375;780.853;1.38000;-21.00000;-40.56000;3
LIGH;1.377;780.853;10219.0;0
GYRO;1.378;780.863;0.68050;-3.00821;-2.96758;3
AHRS;1.380;780.863;56.9070;-32.6958;53.9411;0.51969;-0.01321;0.26311;-106
PRES;1.382;780.871;1014.9550;0
LIGH;1.384;780.873;10219.0;0
ACCE;1.384;780.874;4.16591;8.27436;2.15478;3
MAGN;1.385;780.874;-0.42000;-21.36000;-40.44000;3
GYRO;1.387;780.883;0.73793;-3.46269;-3.31150;3
AHRS;1.387;780.883;60.3294;-32.8750;49.5135;0.54011;-0.02034;0.21814;45
LIGH;1.389;780.893;8133.0;0
ACCE;1.390;780.894;3.13162;8.37013;1.37906;3
MAGN;1.391;780.894;-2.10000;-21.90000;-40.02000;3
SOUN;1.392;186.31;0.00569;49.08
GYRO;1.395;780.903;1.28740;-3.77698;-3.88999;3
AHRS;1.398;780.903;63.7041;-32.6180;44.8257;0.55918;-0.02740;0.17383;93
PRES;1.412;780.911;1014.9914;0
LIGH;1.413;780.913;8133.0;0
ACCE;1.415;780.913;2.52828;9.04051;0.87149;3
MAGN;1.415;780.913;-3.84000;-22.74000;-39.48000;3
GYRO;1.422;780.923;1.83565;-3.78400;-4.26720;3
AHRS;1.423;780.923;66.8657;-31.4911;39.2512;0.57554;-0.03520;0.12895;-75
ACCE;1.424;780.932;2.31759;10.13226;0.35434;3
MAGN;1.426;780.932;-5.46000;-23.58000;-38.82000;3
LIGH;1.426;780.933;6083.0;0
GYRO;1.435;780.943;1.64231;-3.27912;-3.91840;3
AHRS;1.435;780.943;69.8290;-28.9387;32.4680;0.58938;-0.04179;0.08466;-51
PRES;1.442;780.951;1015.0449;0
ACCE;1.443;780.952;2.35589;11.08994;-0.11492;3
MAGN;1.444;780.952;-6.78000;-24.60000;-38.04000;3
LIGH;1.444;780.953;6083.0;0
GYRO;1.455;780.963;0.93493;-2.86343;-3.44070;3
AHRS;1.455;780.963;72.7883;-24.0190;23.2052;0.60218;-0.04735;0.03742;-52
LIGH;1.464;780.973;5221.0;0
ACCE;1.465;780.974;1.77171;10.85052;-0.39265;3
MAGN;1.466;780.974;-7.86000;-25.56000;-37.26000;3
GNSS;1.469;1491979201.999;39.992350;-0.074008;143.476;0.000;48.0;0.8;11;0
GYRO;1.485;780.983;0.60140;-2.77211;-3.50423;3
AHRS;1.486;780.983;75.6903;-15.9231;11.0166;0.61531;-0.05055;-0.00952;11
PRES;1.487;780.991;1015.1127;0
LIGH;1.487;780.993;5221.0;0
ACCE;1.488;780.994;0.98641;10.14184;-0.16281;3
MAGN;1.488;780.994;-8.76000;-26.64000;-36.30000;3
GNSS;1.491;1491979201.999;39.992350;-0.074008;143.476;0.000;48.0;0.8;11;5
GYRO;1.495;781.003;0.74648;-3.31303;-3.81485;3
AHRS;1.496;781.003;77.8261;-5.9173;-3.2615;0.62591;-0.05800;-0.05452;-128
ACCE;1.504;781.012;0.58419;9.60554;-1.05345;3
MAGN;1.504;781.012;-9.48000;-27.72000;-35.22000;3
LIGH;1.505;781.013;4747.0;0
GYRO;1.515;781.023;1.34665;-3.84753;-4.16854;3
AHRS;1.516;781.023;79.3562;8.7432;-22.1023;0.63606;-0.06445;-0.09933;102
PRES;1.522;781.031;1015.0937;0
ACCE;1.524;781.032;-0.36392;9.53850;-1.60890;3
MAGN;1.525;781.032;-9.96000;-29.10000;-33.84000;3
LIGH;1.525;781.033;4747.0;0
GYRO;1.535;781.043;2.76081;-4.24215;-4.60012;3
AHRS;1.536;781.043;80.3759;30.9386;-49.0337;0.65040;-0.07269;-0.14892;-94
ACCE;1.544;781.053;-1.35991;9.79707;-1.63763;3
MAGN;1.545;781.053;-10.14000;-30.66000;-32.64000;3
LIGH;1.546;781.053;3994.0;0
GYRO;1.555;781.063;3.58089;-4.50360;-4.71130;3
AHRS;1.557;781.063;79.7211;54.0561;-77.2794;0.66375;-0.08404;-0.19947;123
PRES;1.562;781.071;1015.0848;0
LIGH;1.564;781.073;3994.0;0
ACCE;1.566;781.073;-2.39420;9.78750;-2.15478;3
MAGN;1.567;781.073;-9.96000;-32.28000;-31.02000;3
GYRO;1.575;781.083;3.74002;-4.52743;-4.68992;3
AHRS;1.576;781.083;77.2034;74.9649;-103.4699;0.68000;-0.09421;-0.25179;94
LIGH;1.584;781.093;3298.0;0
ACCE;1.585;781.093;-3.25611;9.60554;-2.25055;3
MAGN;1.586;781.093;-9.54000;-33.78000;-29.22000;3
GYRO;1.595;781.103;3.69543;-4.55736;-4.57049;3
AHRS;1.596;781.103;73.3172;87.8505;-121.9685;0.69524;-0.10611;-0.30437;-72
PRES;1.602;781.111;1015.0844;0
LIGH;1.604;781.113;3298.0;0
ACCE;1.605;781.114;-4.88417;8.53294;-2.11647;3
MAGN;1.606;781.114;-8.94000;-35.46000;-27.42000;3
GYRO;1.615;781.123;3.36403;-4.26812;-4.34386;3
AHRS;1.616;781.123;68.8053;94.3043;-133.6465;0.70733;-0.11515;-0.35279;58
LIGH;1.624;781.133;3030.0;0
MAGN;1.625;781.133;-7.80000;-36.78000;-25.68000;3
GYRO;1.635;781.143;3.09678;-4.07233;-4.30019;3
AHRS;1.636;781.143;63.9822;97.1127;-141.8625;0.71544;-0.12371;-0.40082;-114
PRES;1.642;781.151;1015.0262;0
LIGH;1.644;781.153;3030.0;0
ACCE;1.645;781.154;-4.08930;8.63828;-1.17795;3
MAGN;1.646;781.154;-6.48000;-38.16000;-23.64000;3
GYRO;1.655;781.163;2.77333;-3.74430;-4.36188;3
AHRS;1.656;781.163;58.8564;97.5000;-147.3155;0.71953;-0.12662;-0.44713;-59
LIGH;1.664;781.173;3088.0;0
ACCE;1.665;781.174;-5.98550;6.93361;-1.56102;3
MAGN;1.666;781.174;-4.98000;-39.48000;-21.72000;3
GYRO;1.675;781.183;2.43674;-2.61908;-3.39458;3
AHRS;1.676;781.183;55.4137;97.9617;-151.6434;0.72237;-0.13224;-0.47743;-7
PRES;1.682;781.191;1015.1519;0
LIGH;1.684;781.193;3088.0;0
ACCE;1.685;781.194;-6.29196;6.56011;-2.16436;3
MAGN;1.686;781.194;-3.18000;-40.56000;-19.80000;3
GYRO;1.695;781.203;1.81977;-1.80633;-3.20368;3
AHRS;1.696;781.203;52.1565;95.9996;-153.4324;0.71722;-0.13291;-0.50987;43
LIGH;1.704;781.213;3264.0;0
ACCE;1.705;781.214;-6.37815;6.24408;-2.07817;3
MAGN;1.706;781.214;-1.26000;-41.58000;-17.94000;3
GYRO;1.715;781.223;1.82374;-0.87568;-2.56502;3
AHRS;1.716;781.223;49.2756;96.6581;-156.7227;0.72093;-0.13449;-0.52908;82
PRES;1.722;781.231;1015.0412;0
LIGH;1.724;781.233;3264.0;0
ACCE;1.725;781.234;-6.46434;5.36301;-1.90578;3
MAGN;1.726;781.234;0.84000;-42.24000;-16.08000;3
GYRO;1.735;781.243;1.94469;-0.22510;-2.00639;3
AHRS;1.736;781.243;46.5968;97.4397;-159.2672;0.72590;-0.13248;-0.54257;29
LIGH;1.744;781.253;3385.0;0
ACCE;1.746;781.254;-6.28239;4.77883;-1.73340;3
MAGN;1.747;781.254;3.06000;-42.72000;-14.16000;3
GYRO;1.755;781.263;1.67744;0.47983;-1.83046;3
AHRS;1.756;781.263;44.3346;98.6102;-160.9536;0.73318;-0.12646;-0.54818;57
PRES;1.762;781.271;1015.0361;0
LIGH;1.764;781.273;3385.0;0
ACCE;1.766;781.274;-6.19619;4.28083;-1.89621;3
MAGN;1.767;781.274;5.28000;-43.02000;-12.36000;3
GYRO;1.775;781.283;1.47707;1.41110;-1.80511;3
AHRS;1.776;781.283;42.2677;100.7574;-162.8011;0.74477;-0.11991;-0.54661;-23
LIGH;1.784;781.293;3372.0;0
ACCE;1.786;781.294;-6.76123;4.07972;-2.94966;3
MAGN;1.787;781.294;7.32000;-43.26000;-10.38000;3
GYRO;1.795;781.303;1.63742;2.24371;-1.60719;3
AHRS;1.797;781.303;40.5023;103.4319;-164.6312;0.75849;-0.11405;-0.53971;-47
PRES;1.802;781.311;1015.0346;0
LIGH;1.804;781.313;3372.0;0
ACCE;1.806;781.315;-7.17303;4.16591;-4.15633;3
MAGN;1.807;781.315;9.54000;-43.50000;-8.34000;3
GYRO;1.815;781.323;1.72356;3.04669;-1.05802;3
AHRS;1.817;781.323;39.0759;106.7915;-166.0385;0.77518;-0.10599;-0.52516;57
LIGH;1.824;781.333;3224.0;0
ACCE;1.826;781.335;-7.19218;4.15633;-5.44920;3
MAGN;1.828;781.335;11.52000;-43.62000;-6.18000;3
GYRO;1.836;781.344;1.79319;3.92725;-0.08247;3
AHRS;1.838;781.344;37.9619;111.6874;-167.9789;0.79733;-0.09967;-0.49982;8
PRES;1.846;781.351;1014.9390;0
LIGH;1.847;781.353;3224.0;0
ACCE;1.848;781.356;-7.04853;4.17549;-6.66546;3
MAGN;1.849;781.356;13.56000;-43.44000;-4.26000;3
GYRO;1.858;781.363;1.59741;5.11600;0.99327;3
AHRS;1.859;781.363;37.3595;118.0127;-170.0006;0.82335;-0.09353;-0.46203;77
SOUN;1.861;273.88;0.00836;52.42
LIGH;1.866;781.373;2646.0;0
ACCE;1.867;781.375;-6.76123;3.78284;-7.25922;3
MAGN;1.867;781.375;15.00000;-43.20000;-1.86000;3
GYRO;1.875;781.383;1.40591;6.19998;1.84542;3
AHRS;1.876;781.383;37.1422;125.6179;-172.5716;0.85083;-0.09061;-0.41390;-82
PRES;1.882;781.391;1015.0179;0
LIGH;1.884;781.393;2646.0;0
ACCE;1.886;781.395;-6.80911;3.02627;-6.76123;3
MAGN;1.887;781.395;15.96000;-42.78000;0.24000;3
GYRO;1.895;781.403;1.50334;6.02191;1.71470;3
AHRS;1.896;781.403;36.4692;132.9269;-175.0224;0.87537;-0.08703;-0.36647;-84
LIGH;1.904;781.413;1649.0;0
ACCE;1.907;781.415;-5.90889;2.41336;-7.01022;3
MAGN;1.908;781.415;16.80000;-42.42000;2.46000;3
GYRO;1.915;781.423;1.81916;5.38203;1.11483;3
AHRS;1.916;781.423;35.5122;140.4357;-177.2798;0.89836;-0.08191;-0.31542;-82
PRES;1.922;781.431;1015.1261;0
LIGH;1.924;781.433;1649.0;0
ACCE;1.927;781.435;-4.97036;2.65278;-8.88728;3
MAGN;1.928;781.435;17.10000;-41.82000;4.62000;3
GYRO;1.935;781.443;2.02868;5.38508;0.59101;3
AHRS;1.937;781.443;34.0656;147.3344;-178.7902;0.91837;-0.07268;-0.26590;28
LIGH;1.944;781.453;1159.0;0
ACCE;1.947;781.456;-3.36146;2.99754;-10.16099;3
MAGN;1.948;781.456;16.86000;-41.22000;6.84000;3
GYRO;1.955;781.463;1.92850;6.51579;0.68875;3
AHRS;1.956;781.463;32.3886;154.6040;179.8359;0.93675;-0.06265;-0.21148;-71
PRES;1.962;781.471;1015.1144;0
LIGH;1.964;781.473;1159.0;0
ACCE;1.967;781.476;-1.68552;2.71024;-11.04206;3
MAGN;1.968;781.476;16.14000;-40.74000;8.88000;3
GYRO;1.975;781.483;1.34451;7.73172;0.90744;3
AHRS;1.976;781.483;30.6287;161.8726;179.0275;0.95206;-0.04969;-0.15415;-104
LIGH;1.984;781.493;1080.0;0
ACCE;1.987;781.496;-0.52672;3.18908;-11.79863;3
MAGN;1.988;781.496;14.88000;-40.14000;10.98000;3
GYRO;1.995;781.503;0.90927;7.79220;0.79443;3
AHRS;1.996;781.503;28.7996;169.1653;178.5527;0.96388;-0.03566;-0.09456;-119
PRES;2.003;781.511;1015.1346;0
LIGH;2.005;781.513;1080.0;0
ACCE;2.009;781.517;0.08619;3.39019;-12.27747;3
MAGN;2.010;781.517;13.08000;-39.42000;13.08000;3
GYRO;2.016;781.523;0.90713;7.11597;0.33903;3
AHRS;2.017;781.523;26.9592;176.9164;178.4430;0.97193;-0.01948;-0.02933;-99
LIGH;2.024;781.533;1031.0;0
ACCE;2.029;781.537;1.20668;3.38061;-12.14339;3
MAGN;2.030;781.537;11.04000;-38.76000;14.94000;3
GYRO;2.039;781.546;0.87537;6.91286;-0.07789;3
AHRS;2.043;781.546;25.7848;-175.1503;178.9090;0.97396;0.00017;0.03912;-67
PRES;2.045;781.551;1015.1098;0
LIGH;2.045;781.553;1031.0;0
ACCE;2.056;781.557;2.78685;3.04542;-11.31021;3
MAGN;2.057;781.557;8.52000;-38.22000;16.56000;3
GYRO;2.057;781.563;0.40806;6.71463;-0.29444;3
AHRS;2.057;781.563;25.1967;-168.5021;179.8813;0.97104;0.02084;0.09753;121
LIGH;2.064;781.573;1028.0;0
ACCE;2.069;781.577;3.80199;2.26013;-10.06522;3
MAGN;2.070;781.577;5.88000;-37.86000;17.70000;3
GYRO;2.075;781.583;-0.28558;6.53290;-0.45815;3
AHRS;2.076;781.583;25.0407;-162.2347;-178.8060;0.96411;0.04352;0.15296;-52
PRES;2.082;781.591;1015.0921;0
LIGH;2.084;781.593;1028.0;0
ACCE;2.088;781.597;5.17148;2.48997;-9.64384;3
MAGN;2.089;781.597;2.76000;-37.68000;18.66000;3
GYRO;2.095;781.603;-0.64385;6.04421;-0.93890;3
AHRS;2.095;781.603;25.2012;-156.4883;-177.1216;0.95403;0.06843;0.20414;74
LIGH;2.104;781.613;1087.0;0
ACCE;2.109;781.618;6.20577;2.88262;-9.21289;3
MAGN;2.109;781.618;-0.24000;-37.56000;19.20000;3
GYRO;2.115;781.623;-1.04947;5.72869;-1.15087;3
AHRS;2.116;781.623;25.9637;-150.3679;-176.1705;0.93960;0.08889;0.25630;115
PRES;2.122;781.631;1015.0714;0
LIGH;2.124;781.633;1087.0;0
ACCE;2.129;781.638;7.08684;3.18908;-8.59997;3
MAGN;2.130;781.638;-3.36000;-37.32000;19.50000;3
GYRO;2.135;781.643;-1.07237;5.60163;-1.12002;3
AHRS;2.136;781.643;26.7835;-144.5267;-175.1162;0.92272;0.10997;0.30549;45
LIGH;2.144;781.653;1202.0;0
ACCE;2.151;781.659;7.87214;3.21781;-7.79552;3
MAGN;2.152;781.659;-6.36000;-37.26000;19.20000;3
GYRO;2.155;781.663;-1.29870;5.49870;-1.14537;3
AHRS;2.156;781.663;28.3195;-138.9055;-174.3183;0.90256;0.13075;0.35125;102
PRES;2.162;781.671;1015.1830;0
LIGH;2.164;781.673;1202.0;0
ACCE;2.169;781.678;8.26478;3.44765;-7.21134;3
GYRO;2.175;781.683;-1.38453;5.19510;-1.36773;3
AHRS;2.177;781.683;29.7719;-133.6882;-173.4750;0.88139;0.15143;0.39286;106
LIGH;2.184;781.693;2275.0;0
ACCE;2.190;781.698;8.37971;3.85945;-6.67503;3
GYRO;2.195;781.703;-1.17805;5.17189;-1.46424;3
AHRS;2.197;781.703;30.9167;-128.1120;-172.9411;0.85787;0.16974;0.43562;-32
PRES;2.202;781.711;1015.0762;0
LIGH;2.204;781.713;2275.0;0
ACCE;2.210;781.718;8.55209;4.13718;-5.96635;3
MAGN;2.211;781.718;-14.34000;-37.38000;15.90000;3
GYRO;2.215;781.723;-1.17011;5.31331;-1.45783;3
AHRS;2.217;781.723;32.3554;-122.7304;-172.5775;0.83253;0.18780;0.47511;-40
LIGH;2.224;781.733;7001.0;0
MAGN;2.230;781.738;-16.38000;-37.56000;13.86000;3
GYRO;2.235;781.743;-1.41782;5.36553;-1.49540;3
AHRS;2.237;781.743;33.9760;-117.6551;-172.1194;0.80595;0.20710;0.51104;28
PRES;2.242;781.751;1015.1713;0
LIGH;2.244;781.753;7001.0;0
ACCE;2.250;781.759;7.91044;4.21380;-4.33829;3
MAGN;2.252;781.759;-17.88000;-37.92000;11.58000;3
GYRO;2.255;781.763;-1.54854;5.23786;-1.60016;3
AHRS;2.256;781.763;34.8166;-112.3401;-172.2074;0.77950;0.22004;0.54689;56
LIGH;2.264;781.773;10577.0;0
ACCE;2.270;781.779;7.34541;4.57771;-3.05500;3
MAGN;2.272;781.779;-19.08000;-38.16000;8.88000;3
GYRO;2.275;781.783;-1.59039;4.81392;-1.64445;3
AHRS;2.276;781.783;35.4764;-107.2649;-172.7997;0.75409;0.22846;0.57906;-58
PRES;2.282;781.791;1015.2577;0
LIGH;2.284;781.793;10577.0;0
ACCE;2.290;781.799;7.06768;4.78840;-1.78129;3
MAGN;2.292;781.799;-19.74000;-38.28000;6.18000;3
GYRO;2.295;781.803;-1.60841;4.26750;-1.61238;3
AHRS;2.297;781.803;36.1196;-102.0742;-173.8890;0.72780;0.23407;0.60984;-10
LIGH;2.304;781.813;12217.0;0
ACCE;2.311;781.819;6.77080;5.33428;-0.80445;3
MAGN;2.312;781.819;-19.86000;-38.64000;3.24000;3
GYRO;2.315;781.823;-1.53052;3.85425;-1.61513;3
AHRS;2.317;781.823;36.9424;-96.8795;-175.3041;0.70050;0.23909;0.63841;-117
PRES;2.322;781.831;1015.1951;0
LIGH;2.324;781.833;12217.0;0
ACCE;2.331;781.839;6.69419;5.56412;-0.21069;3
MAGN;2.334;781.839;-19.56000;-39.06000;0.18000;3
GYRO;2.335;781.843;-1.49631;3.81180;-1.58886;3
AHRS;2.337;781.843;37.7517;-91.4295;-177.1992;0.67165;0.24238;0.66614;66
LIGH;2.344;781.853;12873.0;0
ACCE;2.352;781.860;6.71334;5.54497;0.80445;3
MAGN;2.354;781.860;-18.84000;-39.54000;-3.00000;3
GYRO;2.360;781.863;-1.67896;3.87380;-1.37842;3
AHRS;2.361;781.863;38.4294;-85.8700;-179.6010;0.64238;0.24319;0.69212;-36
PRES;2.363;781.871;1015.0710;0
SOUN;2.364;526.04;0.01605;58.09
LIGH;2.370;781.873;12873.0;0
ACCE;2.372;781.881;6.24408;5.52582;1.78129;3
MAGN;2.373;781.881;-17.58000;-39.78000;-6.06000;3
GYRO;2.375;781.883;-1.97829;3.93978;-1.03878;3
AHRS;2.376;781.883;38.7106;-80.1657;177.6831;0.61251;0.24124;0.71741;-58
LIGH;2.384;781.893;12914.0;0
ACCE;2.393;781.901;5.45878;5.35344;2.57616;3
MAGN;2.394;781.901;-16.20000;-39.96000;-9.06000;3
GYRO;2.395;781.903;-2.38573;3.98712;-0.79901;3
AHRS;2.397;781.903;38.4823;-74.0175;174.3804;0.58053;0.23498;0.74331;55
PRES;2.402;781.911;1015.0952;0
LIGH;2.404;781.913;12914.0;0
ACCE;2.413;781.922;5.07571;5.24809;3.54342;3
MAGN;2.415;781.922;-14.16000;-39.90000;-11.94000;3
GYRO;2.417;781.923;-2.73240;3.86250;-0.62430;3
AHRS;2.418;781.923;37.7462;-67.7499;170.8135;0.54723;0.22547;0.76866;-72
LIGH;2.424;781.933;11568.0;0
ACCE;2.434;781.943;3.52426;5.04698;4.58729;3
MAGN;2.436;781.943;-12.18000;-39.78000;-14.58000;3
GYRO;2.437;781.943;-2.91535;3.93580;-0.45112;3
AHRS;2.438;781.943;36.5308;-61.1086;167.1872;0.50984;0.21435;0.79487;99
PRES;2.442;781.951;1015.0825;0
LIGH;2.444;781.953;11568.0;0
ACCE;2.455;781.963;2.85389;4.38618;5.50666;3
MAGN;2.456;781.963;-9.96000;-39.30000;-17.16000;3
GYRO;2.457;781.963;-3.18261;4.06622;-0.46762;3
AHRS;2.458;781.963;34.9302;-54.2998;163.2497;0.46954;0.20081;0.81980;-50
LIGH;2.464;781.973;8277.0;0
GYRO;2.475;781.983;-3.46269;3.54516;-0.33811;3
AHRS;2.477;781.983;32.8629;-48.0311;159.6650;0.42984;0.18541;0.84205;10
ACCE;2.479;781.985;2.23140;3.76368;6.40688;3
MAGN;2.480;781.985;-7.50000;-38.64000;-19.56000;3
PRES;2.486;781.991;1014.9689;0
LIGH;2.488;781.993;8277.0;0
ACCE;2.493;782.002;1.70467;3.22738;6.73250;3
MAGN;2.494;782.002;-4.98000;-37.86000;-21.72000;3
GYRO;2.496;782.003;-3.40710;2.64352;-0.27886;3
AHRS;2.497;782.003;30.5929;-42.2917;156.5790;0.39066;0.17030;0.86158;84
LIGH;2.504;782.013;5910.0;0
GYRO;2.515;782.024;-3.06349;2.02227;-0.38668;3
AHRS;2.518;782.024;28.4210;-37.6436;154.3479;0.35653;0.15713;0.87709;22
ACCE;2.520;782.024;1.28329;2.76770;7.18261;3
MAGN;2.521;782.024;-2.40000;-37.02000;-23.94000;3
PRES;2.522;782.031;1015.1036;0
LIGH;2.524;782.033;5910.0;0
GYRO;2.535;782.043;-2.83105;1.61818;-0.56658;3
AHRS;2.537;782.043;25.9636;-33.0051;151.8418;0.32088;0.14158;0.89071;-102
ACCE;2.539;782.045;1.04387;2.25055;7.67102;3
MAGN;2.540;782.045;0.12000;-35.76000;-25.86000;3
LIGH;2.544;782.053;5310.0;0
GYRO;2.555;782.063;-2.83167;1.15912;-0.71288;3
AHRS;2.557;782.063;23.7714;-29.7857;150.0216;0.29442;0.12722;0.89982;5
ACCE;2.558;782.064;0.77572;1.71425;8.06367;3
MAGN;2.559;782.064;2.64000;-34.44000;-27.48000;3
PRES;2.562;782.071;1015.1078;0
LIGH;2.564;782.073;5310.0;0
GYRO;2.575;782.083;-2.78524;0.89675;-0.90591;3
AHRS;2.577;782.083;21.8167;-26.6218;148.1968;0.26788;0.11517;0.90705;-42
ACCE;2.578;782.085;0.70868;1.38864;8.36055;3
MAGN;2.579;782.085;4.92000;-32.82000;-29.22000;3
LIGH;2.584;782.093;5073.0;0
GYRO;2.595;782.103;-2.53479;0.39828;-0.96425;3
AHRS;2.597;782.103;19.8922;-24.1974;146.5078;0.24635;0.10224;0.91182;-30
ACCE;2.600;782.104;0.65122;1.03430;8.57124;3
MAGN;2.601;782.104;7.26000;-31.26000;-30.48000;3
PRES;2.602;782.111;1015.0908;0
LIGH;2.604;782.113;5073.0;0
GYRO;2.615;782.123;-2.37352;-0.03512;-1.04336;3
AHRS;2.616;782.123;17.8003;-21.8561;144.6055;0.22461;0.08778;0.91522;13
ACCE;2.618;782.125;0.62249;0.87149;8.78193;3
MAGN;2.619;782.125;9.30000;-29.58000;-31.98000;3
LIGH;2.624;782.133;4939.0;0
GYRO;2.635;782.143;-2.11543;-0.54856;-1.20096;3
AHRS;2.636;782.143;15.9830;-20.1982;142.7346;0.20828;0.07422;0.91606;18
ACCE;2.638;782.144;0.86191;1.50356;9.27035;3
MAGN;2.638;782.144;11.10000;-27.60000;-33.18000;3
PRES;2.642;782.151;1015.0838;0
LIGH;2.645;782.153;4939.0;0
GYRO;2.655;782.163;-2.00303;-1.04305;-1.23822;3
AHRS;2.656;782.163;14.0481;-19.0167;140.9315;0.19484;0.05884;0.91576;90
ACCE;2.657;782.165;1.13964;0.50757;8.68616;3
MAGN;2.658;782.165;12.78000;-25.62000;-34.32000;3
LIGH;2.664;782.173;4888.0;0
GYRO;2.675;782.183;-2.25379;-1.19913;-1.63345;3
AHRS;2.676;782.183;12.1076;-17.8299;138.5114;0.18102;0.04285;0.91293;34
ACCE;2.678;782.185;1.89621;0.18196;8.62870;3
MAGN;2.679;782.185;14.28000;-23.40000;-35.34000;3
PRES;2.682;782.191;1015.1099;0
LIGH;2.684;782.193;4888.0;0
GYRO;2.695;782.203;-2.46881;-1.25014;-1.94255;3
AHRS;2.696;782.203;10.3819;-17.1309;136.1089;0.17102;0.02755;0.90840;43
ACCE;2.698;782.205;2.62405;-0.31603;8.44674;3
MAGN;2.702;782.205;15.60000;-21.24000;-36.42000;3
LIGH;2.704;782.213;4925.0;0
GYRO;2.715;782.223;-2.58152;-0.93585;-2.11573;3
AHRS;2.717;782.223;8.3384;-16.3401;133.3895;0.15864;0.01002;0.90260;-99
ACCE;2.719;782.225;2.94008;-0.83318;8.64786;3
MAGN;2.720;782.225;16.68000;-18.84000;-37.26000;3
PRES;2.722;782.231;1015.1635;0
LIGH;2.725;782.233;4925.0;0
GYRO;2.736;782.244;-2.81701;-0.86834;-2.17254;3
AHRS;2.738;782.244;5.9296;-16.2730;130.3362;0.14978;-0.01289;0.89413;117
ACCE;2.740;782.247;3.03585;-1.34075;8.82024;3
MAGN;2.741;782.247;17.22000;-16.20000;-37.92000;3
LIGH;2.744;782.253;4765.0;0
GYRO;2.755;782.263;-3.06685;-0.99052;-2.33473;3
AHRS;2.755;782.263;3.4039;-16.5002;126.9438;0.14146;-0.03776;0.88316;-3
ACCE;2.756;782.265;3.38061;-2.19309;9.27035;3
MAGN;2.757;782.265;17.70000;-13.50000;-38.64000;3
PRES;2.762;782.271;1015.1685;0
LIGH;2.764;782.273;4765.0;0
GYRO;2.775;782.283;-3.12794;-1.48532;-2.66918;3
AHRS;2.775;782.283;0.8723;-17.2911;123.3188;0.13587;-0.06473;0.86957;-81
ACCE;2.777;782.285;3.65834;-3.17950;9.58638;3
MAGN;2.777;782.285;18.00000;-10.86000;-39.30000;3
LIGH;2.784;782.293;4439.0;0
GYRO;2.795;782.303;-2.80570;-1.72569;-3.00393;3
AHRS;2.796;782.303;-1.4665;-18.0797;119.6229;0.12945;-0.08993;0.85458;116
ACCE;2.798;782.305;4.04141;-3.79242;9.80665;3
MAGN;2.799;782.305;17.70000;-8.22000;-39.78000;3
PRES;2.802;782.311;1015.0731;0
LIGH;2.804;782.313;4439.0;0
GYRO;2.815;782.323;-2.27333;-1.74891;-3.08090;3
AHRS;2.816;782.323;-3.6602;-19.3278;115.9462;0.12555;-0.11567;0.83819;90
ACCE;2.818;782.325;4.50110;-4.35745;9.89284;3
MAGN;2.819;782.325;17.46000;-5.58000;-40.38000;3
LIGH;2.824;782.333;4277.0;0
GYRO;2.835;782.344;-1.69485;-1.77334;-2.95598;3
AHRS;2.836;782.344;-5.4981;-20.9001;112.3276;0.12422;-0.14006;0.82076;-90
ACCE;2.838;782.345;5.03740;-4.76925;9.59596;3
MAGN;2.839;782.345;16.62000;-2.94000;-40.98000;3
PRES;2.842;782.351;1015.1409;0
LIGH;2.844;782.353;4277.0;0
GYRO;2.855;782.363;-0.99907;-1.63834;-2.89581;3
AHRS;2.857;782.363;-6.5953;-22.3823;108.8369;0.12475;-0.15864;0.80300;-61
ACCE;2.859;782.366;5.38217;-4.85544;9.57681;3
MAGN;2.860;782.366;15.72000;-0.42000;-41.16000;3
SOUN;2.863;1140.77;0.03481;64.81
LIGH;2.867;782.373;4373.0;0
GYRO;2.875;782.383;-0.26481;-1.52350;-2.95537;3
AHRS;2.876;782.383;-7.0711;-23.9467;105.6318;0.12851;-0.17321;0.78561;16
ACCE;2.878;782.385;5.46836;-4.64475;9.43316;3
MAGN;2.880;782.385;14.64000;2.04000;-41.52000;3
PRES;2.882;782.391;1015.1109;0
LIGH;2.884;782.393;4373.0;0
GYRO;2.895;782.403;0.23915;-1.54060;-3.00973;3
AHRS;2.896;782.403;-7.1393;-25.6368;102.6850;0.13499;-0.18573;0.76858;84
ACCE;2.898;782.405;5.57370;-4.13718;9.16500;3
MAGN;2.899;782.405;13.26000;4.14000;-41.88000;3
LIGH;2.904;782.413;4547.0;0
GYRO;2.915;782.423;0.68386;-1.63223;-3.03142;3
AHRS;2.916;782.423;-6.5294;-27.2331;100.0186;0.14451;-0.19346;0.75202;40
ACCE;2.918;782.425;5.87058;-3.35188;8.86812;3
MAGN;2.919;782.425;11.64000;6.06000;-42.24000;3
PRES;2.922;782.431;1015.1339;0
LIGH;2.924;782.433;4547.0;0
GYRO;2.935;782.443;1.04122;-1.61421;-3.02714;3
AHRS;2.936;782.443;-5.5144;-28.5895;97.5027;0.15469;-0.19765;0.73556;41
ACCE;2.938;782.445;6.01423;-2.54743;8.24563;3
MAGN;2.939;782.445;10.02000;7.80000;-42.54000;3
LIGH;2.944;782.453;4782.0;0
GYRO;2.955;782.463;1.25227;-1.45416;-2.97247;3
AHRS;2.956;782.463;-4.2032;-29.7915;95.1045;0.16564;-0.19953;0.71898;95
ACCE;2.958;782.466;6.25365;-1.71425;7.81467;3
MAGN;2.959;782.466;8.40000;9.30000;-42.90000;3
PRES;2.962;782.471;1015.0866;0
LIGH;2.964;782.473;4782.0;0
GYRO;2.975;782.483;1.46547;-1.37720;-2.81823;3
AHRS;2.976;782.483;-2.5285;-31.0619;92.9043;0.17938;-0.19984;0.70223;-51
ACCE;2.978;782.486;6.38773;-1.03430;7.58483;3
MAGN;2.981;782.486;6.42000;10.56000;-43.14000;3
LIGH;2.984;782.493;5047.0;0
GYRO;2.995;782.503;1.57664;-1.41843;-2.74370;3
AHRS;2.996;782.503;-0.6852;-32.3608;90.6508;0.19412;-0.20000;0.68410;111
ACCE;2.998;782.506;6.46434;-0.45969;7.31668;3
MAGN;2.999;782.506;4.44000;11.64000;-43.50000;3
PRES;3.002;782.511;1015.1650;0
LIGH;3.004;782.513;5047.0;0
GYRO;3.015;782.523;1.56656;-1.46363;-2.76783;3
AHRS;3.016;782.523;1.2779;-33.6406;88.4321;0.20944;-0.19994;0.66518;-53
ACCE;3.018;782.526;6.66546;0.18196;7.02938;3
MAGN;3.019;782.526;2.28000;12.30000;-43.74000;3
LIGH;3.024;782.533;5415.0;0
GYRO;3.035;782.543;1.57145;-1.44958;-2.74095;3
AHRS;3.037;782.543;3.2643;-34.9086;86.3463;0.22496;-0.20007;0.64621;-88
ACCE;3.039;782.547;6.73250;0.98641;6.51223;3
MAGN;3.040;782.547;0.24000;12.66000;-43.86000;3
PRES;3.043;782.551;1015.0589;0
LIGH;3.045;782.553;5415.0;0
GYRO;3.064;782.563;1.47890;-1.42912;-2.72446;3
AHRS;3.067;782.563;5.1166;-36.2190;84.1116;0.23951;-0.20214;0.62574;-106
ACCE;3.068;782.567;6.68461;1.44610;6.16746;3
MAGN;3.069;782.567;-1.80000;12.54000;-44.16000;3
LIGH;3.070;782.573;5751.0;0
GYRO;3.075;782.583;1.45447;-1.48165;-2.79440;3
AHRS;3.077;782.583;7.1443;-37.6693;81.9124;0.25574;-0.20468;0.60399;98
ACCE;3.079;782.587;6.82826;1.92494;5.83228;3
MAGN;3.080;782.587;-3.84000;12.18000;-44.28000;3
PRES;3.082;782.591;1015.0927;0
LIGH;3.084;782.593;5751.0;0
GYRO;3.095;782.603;1.56565;-1.53969;-2.86618;3
AHRS;3.096;782.603;9.4387;-39.1882;79.8735;0.27398;-0.20651;0.58156;96
ACCE;3.098;782.606;6.98149;2.33674;5.75566;3
MAGN;3.099;782.606;-5.82000;11.28000;-44.40000;3
LIGH;3.104;782.613;5897.0;0
GYRO;3.115;782.623;1.67102;-1.76265;-3.13038;3
AHRS;3.118;782.623;11.9122;-40.9020;77.6485;0.29362;-0.20979;0.55600;-90
ACCE;3.120;782.627;7.01022;2.58574;5.43963;3
MAGN;3.121;782.627;-7.74000;10.08000;-44.34000;3
PRES;3.123;782.631;1015.0143;0
LIGH;3.124;782.633;5897.0;0
GYRO;3.135;782.643;1.84115;-2.01860;-3.47582;3
AHRS;3.136;782.643;14.7346;-42.7408;75.5752;0.31581;-0.21243;0.52897;111
ACCE;3.138;782.647;6.85699;2.92093;5.14275;3
MAGN;3.140;782.647;-9.78000;8.76000;-44.16000;3
LIGH;3.144;782.653;5867.0;0
GYRO;3.155;782.663;1.85367;-2.36099;-3.93764;3
AHRS;3.156;782.663;17.7787;-44.7774;73.2486;0.33916;-0.21678;0.49773;43
ACCE;3.158;782.667;6.59842;3.34231;4.39575;3
MAGN;3.159;782.667;-11.46000;7.08000;-43.80000;3
PRES;3.162;782.671;1015.0109;0
LIGH;3.164;782.673;5867.0;0
GYRO;3.175;782.683;2.10413;-2.60229;-4.49475;3
AHRS;3.176;782.683;21.4741;-46.9016;71.0698;0.36633;-0.21884;0.46353;24
ACCE;3.178;782.687;6.27281;3.75411;3.99353;3
MAGN;3.179;782.687;-13.32000;4.92000;-43.50000;3
LIGH;3.184;782.693;5628.0;0
GYRO;3.195;782.703;2.54945;-2.99752;-5.04483;3
AHRS;3.196;782.703;25.6710;-49.4270;68.8897;0.39699;-0.22202;0.42438;-110
ACCE;3.200;782.709;5.51624;4.59687;3.38061;3
MAGN;3.202;782.709;-15.18000;2.52000;-42.96000;3
PRES;3.203;782.711;1015.0680;0
LIGH;3.204;782.713;5628.0;0
GYRO;3.215;782.723;2.64199;-3.37473;-5.45655;3
AHRS;3.216;782.723;30.3475;-52.0095;66.6121;0.42897;-0.22448;0.38040;33
ACCE;3.219;782.727;4.49152;5.26724;2.77727;3
MAGN;3.220;782.727;-16.62000;0.12000;-42.24000;3
LIGH;3.224;782.733;5229.0;0
GYRO;3.235;782.743;2.77455;-4.03140;-5.99900;3
AHRS;3.236;782.743;35.9577;-55.1513;64.4728;0.46630;-0.22650;0.32887;92
ACCE;3.238;782.747;3.01669;5.78439;2.03986;3
MAGN;3.239;782.747;-17.88000;-2.58000;-41.28000;3
PRES;3.242;782.751;1015.0848;0
LIGH;3.244;782.753;5229.0;0
GYRO;3.255;782.763;2.90130;-4.42358;-6.59460;3
AHRS;3.256;782.763;42.3893;-58.0860;62.2352;0.50451;-0.22415;0.27099;109
ACCE;3.259;782.767;1.27372;6.77080;0.44053;3
MAGN;3.260;782.767;-18.96000;-5.64000;-40.02000;3
LIGH;3.264;782.773;4388.0;0
GYRO;3.275;782.783;3.08120;-4.39120;-6.79068;3
AHRS;3.277;782.783;49.4108;-61.1820;60.3003;0.54332;-0.21907;0.20887;-56
ACCE;3.279;782.787;-0.05746;8.26478;-0.86191;3
MAGN;3.280;782.787;-19.74000;-8.70000;-38.58000;3
PRES;3.282;782.791;1015.0140;0
LIGH;3.284;782.793;4388.0;0
GYRO;3.295;782.803;3.26905;-4.40067;-6.57871;3
AHRS;3.296;782.803;57.1666;-64.8503;58.6978;0.58279;-0.21248;0.13968;-38
ACCE;3.299;782.808;-0.83318;8.99262;-1.96325;3
MAGN;3.300;782.808;-20.22000;-12.00000;-36.84000;3
LIGH;3.304;782.813;3535.0;0
GYRO;3.315;782.823;3.40496;-4.33042;-6.32429;3
AHRS;3.316;782.823;66.0673;-69.5784;58.4038;0.62416;-0.19911;0.06441;-35
ACCE;3.319;782.828;-1.33118;9.27035;-2.74854;3
MAGN;3.320;782.828;-20.34000;-15.30000;-34.74000;3
PRES;3.323;782.831;1015.0565;0
LIGH;3.325;782.833;3535.0;0
GYRO;3.335;782.844;3.58425;-4.21008;-5.97732;3
AHRS;3.337;782.844;75.1759;-78.7077;62.7352;0.66428;-0.18353;-0.01132;-50
ACCE;3.339;782.848;-1.83875;9.43316;-2.98796;3
MAGN;3.340;782.848;-19.98000;-18.60000;-32.46000;3
LIGH;3.344;782.853;2883.0;0
GYRO;3.357;782.863;3.52408;-4.03476;-5.54910;3
AHRS;3.358;782.863;82.9719;-105.9715;85.4006;0.69873;-0.16915;-0.08289;34
ACCE;3.360;782.869;-3.98395;8.35098;-3.16035;3
MAGN;3.362;782.869;-19.32000;-21.72000;-29.88000;3
PRES;3.365;782.871;1015.1109;0
LIGH;3.367;782.873;2883.0;0
SOUN;3.368;565.22;0.01725;58.71
GYRO;3.375;782.883;3.17894;-3.98223;-5.36217;3
AHRS;3.377;782.883;83.8311;171.7220;163.1696;0.72714;-0.15631;-0.15064;-33
MAGN;3.380;782.888;-18.06000;-24.84000;-27.24000;3
LIGH;3.384;782.893;2649.0;0
GYRO;3.395;782.903;2.92391;-3.97734;-5.42173;3
AHRS;3.396;782.903;77.3426;139.2560;-168.7125;0.74975;-0.14449;-0.21286;-119
ACCE;3.399;782.908;-5.21936;7.63272;-3.36146;3
MAGN;3.403;782.908;-16.56000;-27.96000;-24.60000;3
PRES;3.405;782.911;1015.0500;0
LIGH;3.406;782.913;2649.0;0
GYRO;3.415;782.923;2.93032;-3.86861;-5.27818;3
AHRS;3.416;782.923;69.8408;127.7899;-161.5050;0.76721;-0.13029;-0.27350;43
ACCE;3.420;782.928;-6.41646;6.75165;-3.95522;3
MAGN;3.421;782.928;-15.24000;-30.24000;-21.36000;3
LIGH;3.424;782.933;2760.0;0
GYRO;3.435;782.943;3.01859;-3.52653;-4.82309;3
AHRS;3.442;782.943;63.1034;122.2289;-160.0880;0.77861;-0.11996;-0.32624;120
MAGN;3.445;782.949;-12.96000;-32.70000;-18.72000;3
PRES;3.446;782.951;1015.0485;0
LIGH;3.447;782.953;2760.0;0
GYRO;3.456;782.963;2.95903;-2.96636;-4.18473;3
AHRS;3.458;782.963;56.6879;118.3821;-160.1659;0.78649;-0.10935;-0.37381;-124
ACCE;3.463;782.971;-7.32626;5.43005;-3.72538;3
MAGN;3.464;782.971;-10.26000;-35.04000;-16.02000;3
LIGH;3.466;782.973;3020.0;0
GYRO;3.477;782.983;2.80357;-2.36802;-3.75316;3
AHRS;3.486;782.983;50.3217;115.8689;-161.2397;0.79357;-0.09768;-0.41537;-57
ACCE;3.488;782.989;-7.25922;4.94163;-3.52426;3
MAGN;3.489;782.989;-7.44000;-36.96000;-13.32000;3
PRES;3.490;782.991;1015.0390;0
LIGH;3.491;782.993;3020.0;0
GYRO;3.495;783.003;2.64199;-1.63284;-3.28279;3
AHRS;3.497;783.003;45.2230;114.7635;-163.1133;0.79954;-0.09084;-0.44466;-1
ACCE;3.502;783.010;-7.18261;4.32872;-3.30400;3
MAGN;3.503;783.010;-4.14000;-38.46000;-10.62000;3
LIGH;3.504;783.013;3280.0;0
GYRO;3.515;783.023;2.40284;-0.72815;-2.68506;3
AHRS;3.516;783.023;40.5811;114.2025;-164.7791;0.80554;-0.08240;-0.46640;73
ACCE;3.520;783.029;-7.13472;3.73495;-2.83473;3
MAGN;3.521;783.029;-1.08000;-39.24000;-7.74000;3
PRES;3.523;783.031;1015.0947;0
LIGH;3.524;783.033;3280.0;0
GYRO;3.535;783.043;1.98989;0.21075;-2.20492;3
AHRS;3.536;783.043;36.7484;114.2511;-166.1912;0.81183;-0.07405;-0.47957;98
ACCE;3.541;783.049;-6.98149;3.12204;-2.76770;3
MAGN;3.542;783.049;2.34000;-40.14000;-5.22000;3
LIGH;3.544;783.053;3409.0;0
GYRO;3.555;783.063;1.42240;1.27304;-1.77395;3
AHRS;3.556;783.063;33.7951;115.1930;-167.3016;0.82011;-0.06547;-0.48246;-128
ACCE;3.560;783.069;-6.49307;2.48997;-3.02627;3
MAGN;3.561;783.069;5.64000;-40.56000;-2.82000;3
PRES;3.562;783.071;1015.0800;0
LIGH;3.564;783.073;3409.0;0
GYRO;3.575;783.083;0.94898;2.21866;-1.23059;3
AHRS;3.576;783.083;31.6615;116.7438;-168.1823;0.82955;-0.05796;-0.47792;-3
ACCE;3.580;783.089;-6.86657;2.06859;-3.86903;3
MAGN;3.582;783.089;8.94000;-40.68000;-0.66000;3
LIGH;3.584;783.093;3300.0;0
GYRO;3.595;783.103;0.87873;2.63039;-0.98319;3
AHRS;3.596;783.103;29.6992;118.6815;-168.8326;0.84026;-0.04916;-0.46911;-33
ACCE;3.601;783.109;-7.01022;1.37906;-4.02226;3
MAGN;3.602;783.109;12.00000;-40.56000;1.62000;3
PRES;3.603;783.111;1015.0337;0
LIGH;3.604;783.113;3300.0;0
GYRO;3.615;783.123;0.95723;3.31303;-0.65851;3
AHRS;3.616;783.123;28.3993;122.0224;-169.3996;0.85534;-0.04004;-0.44800;74
ACCE;3.621;783.129;-6.79953;0.74699;-4.41491;3
MAGN;3.622;783.129;14.82000;-40.08000;3.78000;3
LIGH;3.624;783.133;2772.0;0
GYRO;3.635;783.143;1.07848;3.64106;-0.67775;3
AHRS;3.637;783.143;26.7123;125.3898;-169.7777;0.87055;-0.02853;-0.42626;69
ACCE;3.641;783.150;-6.71334;0.54588;-5.57370;3
MAGN;3.642;783.150;17.28000;-39.42000;5.76000;3
PRES;3.643;783.151;1015.0815;0
LIGH;3.644;783.153;2772.0;0
GYRO;3.655;783.163;1.06291;3.72689;-0.85460;3
AHRS;3.656;783.163;24.9322;128.9638;-169.9639;0.88593;-0.01556;-0.40199;72
ACCE;3.661;783.170;-5.98550;0.43096;-6.61757;3
MAGN;3.663;783.170;19.32000;-38.46000;7.74000;3
LIGH;3.665;783.173;1998.0;0
GYRO;3.675;783.183;1.02686;4.15938;-0.84086;3
AHRS;3.676;783.183;23.0238;133.2518;-170.2165;0.90294;-0.00219;-0.37171;75
ACCE;3.681;783.190;-5.50666;0.25857;-7.59441;3
MAGN;3.683;783.190;21.00000;-37.56000;9.72000;3
PRES;3.684;783.191;1015.0500;0
LIGH;3.684;783.193;1998.0;0
GYRO;3.695;783.203;1.12216;4.60073;-0.55925;3
AHRS;3.696;783.203;21.0052;137.7552;-170.5570;0.91948;0.01003;-0.33913;-118
ACCE;3.701;783.210;-5.06613;0.10534;-8.67659;3
MAGN;3.703;783.210;22.14000;-36.54000;11.58000;3
LIGH;3.704;783.213;1410.0;0
GYRO;3.715;783.223;1.06413;4.97580;-0.22449;3
AHRS;3.716;783.223;19.1944;142.7466;-170.6644;0.93559;0.02296;-0.30103;-104
ACCE;3.722;783.230;-4.53941;-0.06704;-9.83538;3
MAGN;3.723;783.230;22.56000;-34.74000;13.80000;3
PRES;3.724;783.231;1015.0754;0
LIGH;3.724;783.233;1410.0;0
GYRO;3.735;783.243;1.08703;5.17556;-0.14966;3
AHRS;3.736;783.243;17.2231;147.9875;-170.7095;0.95062;0.03582;-0.26008;116
ACCE;3.742;783.250;-3.17950;-0.09577;-10.82179;3
MAGN;3.743;783.250;22.86000;-33.54000;15.66000;3
LIGH;3.744;783.253;1125.0;0
GYRO;3.755;783.263;1.50517;5.88874;0.10507;3
AHRS;3.756;783.263;15.1819;154.2704;-171.2005;0.96576;0.04481;-0.21017;-55
ACCE;3.762;783.270;-2.09732;0.07661;-11.77947;3
MAGN;3.763;783.270;22.56000;-32.34000;17.76000;3
PRES;3.764;783.271;1015.1038;0
LIGH;3.764;783.273;1125.0;0
GYRO;3.775;783.283;1.94530;6.82214;0.48411;3
AHRS;3.776;783.283;13.0053;160.9139;-171.6780;0.97860;0.05237;-0.15618;87
ACCE;3.782;783.291;-2.20267;-0.67995;-12.18170;3
MAGN;3.783;783.291;21.48000;-31.20000;19.86000;3
LIGH;3.784;783.293;1038.0;0
GYRO;3.795;783.303;2.38360;6.98677;0.11148;3
AHRS;3.797;783.303;10.2407;167.4056;-171.4819;0.98799;0.06376;-0.10236;-24
PRES;3.802;783.311;1015.0624;0
ACCE;3.803;783.311;-1.35033;-1.35033;-11.78905;3
MAGN;3.804;783.311;19.92000;-30.06000;22.14000;3
LIGH;3.805;783.313;1038.0;0
GYRO;3.815;783.323;2.62000;6.48892;-0.79993;3
AHRS;3.817;783.323;7.5007;173.9574;-170.6739;0.99345;0.07757;-0.04711;110
MAGN;3.823;783.331;17.70000;-28.50000;24.42000;3
LIGH;3.824;783.333;1029.0;0
GYRO;3.837;783.344;2.44774;5.87988;-1.20829;3
AHRS;3.838;783.344;4.7608;179.9677;-169.7614;0.99515;0.08914;0.00343;117
PRES;3.842;783.351;1015.0823;0
ACCE;3.843;783.352;1.23541;-1.81959;-12.13381;3
MAGN;3.844;783.352;15.30000;-27.30000;26.52000;3
LIGH;3.846;783.353;1029.0;0
GYRO;3.855;783.363;1.83229;5.95533;-1.26907;3
AHRS;3.857;783.363;2.2866;-173.9311;-168.1455;0.99295;0.10415;0.05470;-93
ACCE;3.864;783.371;2.04944;-1.70467;-12.33493;3
MAGN;3.865;783.371;12.36000;-26.10000;28.32000;3
LIGH;3.866;783.373;938.0;0
SOUN;3.867;231.26;0.00706;50.95
GYRO;3.875;783.383;1.10933;5.99992;-1.03297;3
AHRS;3.876;783.383;0.4493;-168.9175;-166.3232;-0.98819;-0.11889;-0.09634;45
PRES;3.882;783.391;1015.0683;0
ACCE;3.885;783.392;2.62405;-2.35589;-11.20486;3
MAGN;3.886;783.392;9.24000;-25.14000;29.88000;3
LIGH;3.887;783.393;938.0;0
GYRO;3.895;783.403;0.64721;5.16975;-1.13621;3
AHRS;3.897;783.403;-0.8671;-164.1103;-164.1490;-0.98106;-0.13552;-0.13586;-97
ACCE;3.903;783.412;3.92649;-2.67193;-10.27591;3
MAGN;3.904;783.412;5.94000;-24.18000;31.26000;3
LIGH;3.905;783.413;838.0;0
GYRO;3.915;783.423;0.40867;3.80355;-1.22784;3
AHRS;3.916;783.423;-1.3807;-160.0106;-162.2701;-0.97331;-0.14969;-0.16964;-100
PRES;3.922;783.431;1015.1384;0
ACCE;3.923;783.432;5.10444;-2.40378;-10.21845;3
MAGN;3.925;783.432;2.46000;-23.34000;32.22000;3
LIGH;3.927;783.433;838.0;0
GYRO;3.935;783.443;0.32254;3.03661;-1.35337;3
AHRS;3.936;783.443;-1.7042;-156.1119;-160.4676;-0.96459;-0.16290;-0.20147;-74
ACCE;3.943;783.452;5.91847;-2.36547;-10.33337;3
MAGN;3.944;783.452;-1.02000;-22.50000;33.00000;3
LIGH;3.945;783.453;749.0;0
GYRO;3.956;783.464;0.35400;2.83044;-1.99234;3
AHRS;3.957;783.464;-1.6764;-152.7191;-158.1723;-0.95477;-0.18059;-0.22885;22
PRES;3.962;783.471;1015.2048;0
ACCE;3.964;783.472;6.80911;-1.96325;-10.18015;3
MAGN;3.965;783.472;-4.56000;-21.96000;33.48000;3
LIGH;3.966;783.473;749.0;0
GYRO;3.976;783.484;0.12156;3.12244;-2.48286;3
AHRS;3.977;783.484;-1.0595;-149.4228;-156.1093;-0.94419;-0.19726;-0.25611;21
ACCE;3.983;783.492;7.39329;-1.68552;-10.07480;3
MAGN;3.984;783.492;-7.92000;-21.42000;33.66000;3
LIGH;3.985;783.493;677.0;0
GYRO;3.995;783.503;-0.54917;3.64198;-2.72049;3
AHRS;3.996;783.503;0.2158;-146.0263;-154.0214;-0.93178;-0.21550;-0.28508;-32
PRES;4.002;783.511;1015.1294;0
ACCE;4.004;783.513;7.74764;-1.42694;-9.45231;3
MAGN;4.006;783.513;-11.28000;-21.24000;33.36000;3
LIGH;4.007;783.513;677.0;0
GYRO;4.015;783.523;-1.17011;3.61235;-2.98560;3
AHRS;4.016;783.523;2.1048;-142.8184;-151.7057;-0.91749;-0.23730;-0.31334;-3
ACCE;4.024;783.532;8.08282;-0.99599;-8.68616;3
MAGN;4.025;783.532;-14.34000;-20.82000;33.24000;3
LIGH;4.026;783.533;628.0;0
GYRO;4.035;783.543;-1.35887;3.19483;-3.03142;3
AHRS;4.036;783.543;4.1855;-139.5333;-149.7486;-0.90189;-0.25686;-0.34258;-51
PRES;4.042;783.551;1015.0686;0
ACCE;4.044;783.553;8.51378;-0.51715;-8.11156;3
MAGN;4.046;783.553;-17.28000;-20.88000;32.46000;3
LIGH;4.047;783.553;628.0;0
GYRO;4.066;783.563;-1.35948;2.95995;-2.84419;3
AHRS;4.067;783.563;6.4852;-136.0330;-148.3405;-0.88492;-0.27291;-0.37387;-90
ACCE;4.069;783.573;8.65743;-0.21069;-7.71891;3
MAGN;4.070;783.573;-20.04000;-21.24000;31.50000;3
LIGH;4.071;783.573;636.0;0
GYRO;4.075;783.583;-1.34146;3.07021;-2.71774;3
AHRS;4.076;783.583;8.7128;-132.4771;-147.2198;-0.86687;-0.28687;-0.40506;-66
PRES;4.082;783.591;1015.1274;0
ACCE;4.084;783.593;9.01178;0.18196;-6.99107;3
MAGN;4.087;783.593;-22.44000;-21.84000;30.06000;3
LIGH;4.088;783.593;636.0;0
GYRO;4.095;783.603;-1.38941;3.14504;-2.69025;3
AHRS;4.096;783.603;10.6409;-128.9868;-146.5598;-0.84917;-0.29678;-0.43471;118
ACCE;4.104;783.613;8.91601;0.58419;-6.52181;3
MAGN;4.105;783.613;-24.30000;-22.68000;28.32000;3
LIGH;4.106;783.613;772.0;0
GYRO;4.115;783.623;-1.42240;3.41626;-2.70644;3
AHRS;4.116;783.623;12.2631;-125.0344;-146.3026;-0.82992;-0.30284;-0.46661;-102
PRES;4.122;783.631;1015.1407;0
ACCE;4.124;783.633;8.74362;1.37906;-5.40132;3
MAGN;4.125;783.633;-25.56000;-23.40000;26.40000;3
LIGH;4.126;783.633;772.0;0
GYRO;4.135;783.643;-1.39277;3.35304;-2.57938;3
AHRS;4.136;783.643;13.7064;-121.2440;-146.4615;-0.81150;-0.30567;-0.49635;-48
ACCE;4.144;783.653;8.42759;2.08774;-4.52025;3
MAGN;4.145;783.653;-26.64000;-24.66000;24.36000;3
LIGH;4.146;783.653;1450.0;0
GYRO;4.155;783.663;-1.28557;2.85396;-2.50333;3
AHRS;4.157;783.663;15.2608;-117.7570;-146.7525;-0.79340;-0.30850;-0.52339;-52
PRES;4.162;783.671;1015.1683;0
LIGH;4.164;783.673;1450.0;0
ACCE;4.165;783.673;8.22648;2.68151;-3.95522;3
MAGN;4.166;783.673;-27.30000;-26.04000;22.14000;3
GYRO;4.175;783.683;-1.28221;2.29716;-2.45018;3
AHRS;4.177;783.683;17.0598;-114.3767;-147.3002;-0.77492;-0.31110;-0.54931;51
LIGH;4.184;783.693;2986.0;0
ACCE;4.185;783.693;8.21690;3.09331;-3.77326;3
MAGN;4.187;783.693;-27.42000;-27.60000;19.98000;3
GYRO;4.195;783.703;-1.32069;2.24035;-2.36038;3
AHRS;4.197;783.703;18.9029;-110.9198;-148.0072;-0.75543;-0.31342;-0.57491;-107
PRES;4.203;783.711;1015.0729;0
LIGH;4.208;783.713;2986.0;0
ACCE;4.208;783.713;7.98706;3.41892;-3.26569;3
MAGN;4.209;783.713;-27.30000;-29.04000;17.70000;3
GYRO;4.215;783.723;-1.49143;2.45049;-2.29807;3
AHRS;4.216;783.723;20.8918;-107.6565;-149.0452;-0.73653;-0.31498;-0.59843;-62
LIGH;4.224;783.733;5290.0;0
ACCE;4.225;783.734;7.54652;4.16591;-2.70066;3
MAGN;4.226;783.734;-26.58000;-30.54000;15.18000;3
GYRO;4.235;783.743;-1.81916;2.71896;-2.12031;3
AHRS;4.236;783.743;22.7376;-104.2608;-150.5761;-0.71782;-0.31358;-0.62161;-69
PRES;4.242;783.751;1015.0441;0
LIGH;4.244;783.753;5290.0;0
ACCE;4.245;783.754;7.01022;4.59687;-2.13563;3
MAGN;4.246;783.754;-25.92000;-31.98000;12.84000;3
GYRO;4.255;783.763;-2.18965;2.87259;-1.85184;3
AHRS;4.256;783.763;24.4460;-100.5644;-152.5773;0.69827;0.30962;0.64532;30
LIGH;4.264;783.773;8081.0;0
ACCE;4.265;783.774;6.69419;4.96079;-1.26414;3
MAGN;4.266;783.774;-24.84000;-33.54000;10.26000;3
GYRO;4.275;783.783;-2.52196;2.63558;-1.46730;3
AHRS;4.276;783.783;26.1092;-96.7925;-155.0503;0.67883;0.30379;0.66803;-76
PRES;4.282;783.791;1015.1147;0
LIGH;4.284;783.793;8081.0;0
ACCE;4.285;783.794;6.35900;4.61602;-0.93853;3
MAGN;4.286;783.794;-23.70000;-34.80000;7.80000;3
GYRO;4.295;783.803;-2.77638;2.62306;-1.22417;3
AHRS;4.296;783.803;27.6831;-92.3589;-157.9756;0.65602;0.29642;0.69289;117
LIGH;4.304;783.813;9554.0;0
ACCE;4.306;783.814;5.91847;4.51068;-0.05746;3
MAGN;4.307;783.814;-22.38000;-36.30000;5.04000;3
GYRO;4.315;783.823;-2.97950;2.64474;-0.91569;3
AHRS;4.317;783.823;28.7551;-87.8153;-161.3852;0.63400;0.28519;0.71656;-22
PRES;4.322;783.831;1015.1830;0
LIGH;4.324;783.833;9554.0;0
ACCE;4.326;783.834;5.48751;4.27126;0.83318;3
MAGN;4.327;783.834;-20.94000;-37.44000;2.28000;3
GYRO;4.336;783.844;-3.19085;2.48500;-0.64171;3
AHRS;4.337;783.844;29.3143;-83.3933;-165.1631;0.61376;0.27044;0.73806;-45
LIGH;4.344;783.853;11076.0;0
ACCE;4.346;783.855;5.15232;4.06057;2.10690;3
MAGN;4.347;783.855;-19.44000;-38.16000;-0.48000;3
GYRO;4.356;783.864;-3.16734;1.96790;-0.46884;3
AHRS;4.357;783.864;29.5396;-79.2739;-168.8888;0.59494;0.25512;0.75690;96
PRES;4.363;783.871;1015.1357;0
LIGH;4.364;783.873;11076.0;0
SOUN;4.366;203.60;0.00621;49.85
ACCE;4.373;783.878;5.00867;3.85945;3.99353;3
MAGN;4.374;783.878;-17.94000;-38.58000;-3.12000;3
GYRO;4.377;783.883;-2.88573;1.46547;-0.47159;3
AHRS;4.378;783.883;29.5799;-75.2563;-172.5048;0.57583;0.24033;0.77430;48
LIGH;4.385;783.893;12254.0;0
ACCE;4.387;783.895;5.22894;3.72538;4.83629;3
MAGN;4.388;783.895;-16.44000;-39.00000;-5.64000;3
GYRO;4.395;783.903;-2.59984;0.96883;-0.46151;3
AHRS;4.397;783.903;29.3824;-71.6164;-176.0100;0.55844;0.22525;0.78916;-85
PRES;4.404;783.911;1015.1221;0
LIGH;4.405;783.913;12254.0;0
ACCE;4.406;783.915;5.44920;3.52426;5.58328;3
MAGN;4.407;783.915;-14.88000;-39.12000;-8.16000;3
GYRO;4.415;783.923;-2.37016;0.40714;-0.34697;3
AHRS;4.416;783.923;29.0701;-68.2852;-179.2465;0.54191;0.21128;0.80206;-31
LIGH;4.424;783.933;12838.0;0
ACCE;4.426;783.935;5.57370;3.38061;5.88974;3
MAGN;4.427;783.935;-13.20000;-39.00000;-10.68000;3
GYRO;4.435;783.943;-2.10015;-0.09285;-0.28650;3
AHRS;4.437;783.943;28.7659;-65.4666;177.8303;0.52764;0.19900;0.81214;-128
PRES;4.442;783.951;1015.0944;0
LIGH;4.444;783.953;12838.0;0
ACCE;4.447;783.956;5.79397;3.56257;6.07170;3
MAGN;4.448;783.956;-11.82000;-38.76000;-13.08000;3
GYRO;4.455;783.963;-1.73333;-0.18295;-0.29291;3
AHRS;4.455;783.963;28.3864;-62.8698;175.2318;0.51387;0.18799;0.82115;-25
LIGH;4.464;783.972;13343.0;0
ACCE;4.467;783.976;5.90889;3.72538;6.35900;3
MAGN;4.467;783.976;-10.56000;-38.16000;-15.18000;3
GYRO;4.475;783.983;-1.40621;-0.10507;-0.23579;3
AHRS;4.475;783.983;27.9134;-60.7396;172.8886;0.50261;0.17726;0.82814;21
PRES;4.482;783.990;1015.1584;0
LIGH;4.484;783.992;13343.0;0
ACCE;4.487;783.996;5.82270;3.83072;6.33985;3
MAGN;4.487;783.996;-9.48000;-37.74000;-17.34000;3
GYRO;4.495;784.003;-1.20951;-0.38698;-0.04887;3
AHRS;4.495;784.003;27.4384;-59.2354;170.8052;0.49509;0.16703;0.83243;26
LIGH;4.504;784.012;13660.0;0
ACCE;4.507;784.016;5.80354;3.89776;5.90889;3
MAGN;4.508;784.016;-8.40000;-37.02000;-19.50000;3
GYRO;4.515;784.023;-1.40743;-0.53176;0.04154;3
AHRS;4.516;784.023;26.8829;-57.3738;168.5354;0.48491;0.15627;0.83781;107
PRES;4.522;784.031;1015.1113;0
LIGH;4.524;784.033;13660.0;0
ACCE;4.527;784.036;5.90889;3.78284;5.48751;3
MAGN;4.528;784.036;-7.44000;-36.30000;-21.66000;3
GYRO;4.535;784.043;-1.48104;-0.48808;0.09591;3
AHRS;4.536;784.043;26.3669;-55.7380;166.5699;0.47558;0.14702;0.84235;118
LIGH;4.544;784.053;13913.0;0
ACCE;4.548;784.057;5.98550;3.69665;5.28640;3
MAGN;4.549;784.057;-6.60000;-35.40000;-23.46000;3
GYRO;4.555;784.063;-1.66949;-0.38271;0.14233;3
AHRS;4.556;784.063;25.5673;-54.1271;164.1993;0.46657;0.13418;0.84635;-125
PRES;4.562;784.071;1015.1426;0
LIGH;4.564;784.073;13913.0;0
ACCE;4.568;784.076;6.09085;3.59130;5.40132;3
MAGN;4.568;784.076;-5.88000;-34.50000;-25.38000;3
GYRO;4.575;784.083;-1.92117;-0.57391;0.08338;3
AHRS;4.576;784.083;24.6375;-52.8899;161.6008;0.46003;0.11901;0.84831;79
LIGH;4.584;784.093;14168.0;0
ACCE;4.588;784.096;6.33985;3.31358;5.43963;3
MAGN;4.589;784.096;-5.46000;-33.54000;-27.00000;3
GYRO;4.595;784.103;-2.12887;-0.77061;-0.06322;3
AHRS;4.596;784.103;23.5749;-51.6473;158.8826;0.45289;0.10263;0.84993;103
PRES;4.602;784.111;1015.0818;0
LIGH;4.604;784.113;14168.0;0
ACCE;4.608;784.117;6.72292;2.98796;5.45878;3
MAGN;4.609;784.117;-5.10000;-32.52000;-28.68000;3
GYRO;4.615;784.123;-2.22935;-1.13499;-0.17257;3
AHRS;4.616;784.123;22.3682;-50.8171;156.0434;0.44812;0.08403;0.84955;-75
LIGH;4.624;784.133;14349.0;0
ACCE;4.628;784.137;7.09641;2.63362;5.46836;3
MAGN;4.629;784.137;-4.98000;-31.02000;-30.06000;3
GYRO;4.635;784.143;-2.35763;-1.28770;-0.38729;3
AHRS;4.636;784.143;21.1094;-50.0465;152.9486;0.44312;0.06412;0.84798;-60
PRES;4.642;784.151;1015.0381;0
LIGH;4.644;784.153;14349.0;0
ACCE;4.648;784.157;7.37414;2.38462;5.68862;3
MAGN;4.649;784.157;-4.92000;-29.70000;-31.26000;3
GYRO;4.655;784.163;-2.44193;-1.26235;-0.54734;3
AHRS;4.656;784.163;19.7793;-49.6861;149.8915;0.44017;0.04301;0.84455;-62
LIGH;4.664;784.173;14430.0;0
ACCE;4.668;784.177;7.59441;1.77171;5.85143;3
MAGN;4.669;784.177;-4.98000;-28.38000;-32.46000;3
GYRO;4.675;784.183;-2.42147;-1.23975;-0.68906;3
AHRS;4.677;784.183;18.5165;-49.6815;146.7906;0.43906;0.02143;0.83899;47
PRES;4.682;784.191;1015.1599;0
LIGH;4.684;784.193;14430.0;0
ACCE;4.688;784.197;7.80510;1.52271;6.08127;3
MAGN;4.690;784.197;-5.22000;-27.12000;-33.42000;3
GYRO;4.695;784.203;-2.34939;-1.20340;-0.81001;3
AHRS;4.696;784.203;17.3086;-49.6792;143.6420;0.43717;0.00017;0.83265;-85
LIGH;4.704;784.213;14407.0;0
ACCE;4.709;784.217;8.02536;1.19710;6.36858;3
MAGN;4.711;784.217;-5.34000;-25.80000;-34.56000;3
GYRO;4.715;784.223;-2.25531;-1.00610;-0.84758;3
AHRS;4.716;784.223;16.0431;-49.5841;140.6139;0.43363;-0.02065;0.82666;-47
PRES;4.722;784.231;1015.0820;0
LIGH;4.724;784.233;14407.0;0
ACCE;4.729;784.237;8.13071;0.85234;6.64630;3
MAGN;4.730;784.237;-5.52000;-24.42000;-35.52000;3
GYRO;4.735;784.243;-2.09374;-0.77458;-0.76541;3
AHRS;4.736;784.243;14.8456;-49.4924;137.7820;0.42949;-0.04004;0.82065;69
LIGH;4.744;784.253;14004.0;0
ACCE;4.749;784.257;8.10198;0.65122;6.98149;3
MAGN;4.750;784.257;-6.00000;-23.10000;-36.42000;3
GYRO;4.755;784.263;-1.86467;-0.56627;-0.63011;3
AHRS;4.756;784.263;13.6761;-49.2683;135.1677;0.42386;-0.05777;0.81540;27
PRES;4.762;784.271;1015.1823;0
LIGH;4.764;784.273;14004.0;0
ACCE;4.769;784.278;7.93917;0.49799;7.32626;3
MAGN;4.770;784.278;-6.36000;-21.90000;-37.32000;3
GYRO;4.775;784.283;-1.59191;-0.55008;-0.64202;3
AHRS;4.776;784.283;12.6352;-49.0565;132.7470;0.41815;-0.07365;0.81013;41
LIGH;4.784;784.293;13483.0;0
ACCE;4.789;784.298;7.82425;0.44053;7.50822;3
MAGN;4.790;784.298;-6.84000;-20.64000;-38.16000;3
GYRO;4.795;784.304;-1.24158;-0.76328;-0.73518;3
AHRS;4.796;784.304;11.7295;-48.9228;130.6748;0.41315;-0.08736;0.80522;23
PRES;4.802;784.311;1015.2137;0
LIGH;4.804;784.313;13483.0;0
ACCE;4.809;784.318;7.74764;0.56503;7.46033;3
MAGN;4.810;784.318;-7.32000;-19.38000;-38.88000;3
GYRO;4.815;784.323;-0.84269;-1.08612;-0.85460;3
AHRS;4.816;784.323;11.0602;-48.8744;128.8709;0.40932;-0.09854;0.80026;106
LIGH;4.824;784.333;13127.0;0
ACCE;4.829;784.338;7.83383;0.70868;7.23049;3
MAGN;4.830;784.338;-7.98000;-18.06000;-39.54000;3
GYRO;4.835;784.343;-0.52809;-1.42332;-0.95387;3
AHRS;4.836;784.343;10.6120;-49.0888;127.2215;0.40791;-0.10849;0.79429;90
PRES;4.842;784.351;1015.1480;0
LIGH;4.844;784.353;13127.0;0
ACCE;4.852;784.358;8.01579;1.00556;6.90488;3
MAGN;4.853;784.358;-8.58000;-16.92000;-40.08000;3
GYRO;4.859;784.363;-0.30788;-1.69485;-1.07512;3
AHRS;4.861;784.363;10.4944;-49.6190;125.6519;0.40964;-0.11698;0.78661;58
LIGH;4.864;784.373;13016.0;0
SOUN;4.870;682.45;0.02083;60.35
ACCE;4.877;784.379;8.39886;1.42694;6.30154;3
MAGN;4.878;784.379;-9.30000;-15.78000;-40.50000;3
GYRO;4.880;784.383;-0.09927;-1.67896;-1.11116;3
AHRS;4.881;784.383;10.5651;-50.2997;124.2394;0.41303;-0.12423;0.77843;-84
PRES;4.883;784.391;1015.2922;0
LIGH;4.884;784.393;13016.0;0
ACCE;4.890;784.399;8.62870;1.72383;5.82270;3
MAGN;4.895;784.399;-9.96000;-14.70000;-40.80000;3
GYRO;4.896;784.403;-0.03940;-1.41873;-1.10108;3
AHRS;4.897;784.403;10.7608;-51.0606;122.7327;0.41716;-0.13136;0.76914;57
LIGH;4.904;784.413;12887.0;0
ACCE;4.909;784.418;8.63828;1.83875;5.54497;3
MAGN;4.910;784.418;-10.74000;-13.68000;-41.16000;3
GYRO;4.915;784.423;-0.14203;-1.28831;-1.08917;3
AHRS;4.915;784.423;11.0894;-52.1329;121.1662;0.42360;-0.13921;0.75795;28
PRES;4.922;784.431;1015.2066;0
LIGH;4.924;784.433;12887.0;0
ACCE;4.929;784.438;8.54251;1.82917;5.66947;3
MAGN;4.930;784.438;-11.58000;-12.78000;-41.34000;3
GYRO;4.935;784.443;-0.27245;-1.63865;-1.24281;3
AHRS;4.936;784.443;11.6216;-53.5649;119.4762;0.43275;-0.14785;0.74412;-2
LIGH;4.944;784.453;12594.0;0
ACCE;4.950;784.458;8.58082;2.07817;5.46836;3
GYRO;4.955;784.463;-0.16524;-2.16307;-1.55862;3
AHRS;4.956;784.463;12.3344;-55.0681;117.7594;0.44269;-0.15599;0.72906;-31
PRES;4.962;784.471;1015.1767;0
LIGH;4.965;784.473;12594.0;0
ACCE;4.970;784.479;8.76278;2.39420;4.89375;3
MAGN;4.973;784.479;-13.32000;-11.64000;-41.28000;3
GYRO;4.976;784.483;0.12645;-2.28189;-1.71256;3
AHRS;4.977;784.483;12.9531;-56.3942;116.0656;0.45092;-0.16423;0.71469;108
LIGH;4.985;784.494;12350.0;0
ACCE;4.990;784.499;8.84897;2.71981;4.33829;3
MAGN;4.992;784.499;-14.28000;-11.28000;-41.04000;3
GYRO;4.995;784.503;0.27794;-2.15055;-1.67194;3
AHRS;4.996;784.503;13.8170;-57.8722;114.2833;0.46059;-0.17218;0.69823;93
PRES;5.002;784.511;1015.1811;0
LIGH;5.005;784.513;12350.0;0
ACCE;5.012;784.520;8.85855;2.99754;4.03184;3
MAGN;5.013;784.520;-15.18000;-11.22000;-40.92000;3
GYRO;5.015;784.523;0.36163;-2.10657;-1.58000;3
AHRS;5.016;784.523;14.8616;-59.7511;112.6688;0.47326;-0.18048;0.67991;-15
LIGH;5.024;784.533;12033.0;0
ACCE;5.030;784.539;8.82024;3.18908;3.72538;3
MAGN;5.031;784.539;-16.44000;-11.16000;-40.56000;3
GYRO;5.035;784.543;0.40959;-2.20522;-1.59680;3
AHRS;5.036;784.543;16.1452;-61.7385;111.2159;0.48728;-0.18748;0.66058;-40
PRES;5.042;784.551;1015.1550;0
LIGH;5.044;784.553;12033.0;0
ACCE;5.069;784.559;8.72447;3.49553;3.41892;3
MAGN;5.071;784.559;-17.46000;-11.34000;-40.14000;3
GYRO;5.072;784.563;0.45723;-2.25257;-1.69332;3
AHRS;5.074;784.563;17.4866;-63.5910;109.8664;0.50047;-0.19345;0.64156;81
LIGH;5.076;784.573;11232.0;0
ACCE;5.077;784.580;8.74362;3.84988;2.85389;3
MAGN;5.078;784.580;-18.24000;-11.46000;-39.48000;3
GYRO;5.078;784.584;0.56383;-2.02960;-1.62857;3
AHRS;5.079;784.584;18.6911;-65.2776;108.7355;0.51221;-0.19890;0.62432;89
PRES;5.082;784.591;1015.1359;0
LIGH;5.084;784.593;11232.0;0
ACCE;5.092;784.600;8.73405;4.17549;2.02071;3
MAGN;5.093;784.600;-19.38000;-11.82000;-38.82000;3
GYRO;5.095;784.603;0.65393;-1.79778;-1.44042;3
AHRS;5.096;784.603;19.9102;-66.9907;107.6668;0.52390;-0.20439;0.60680;104
LIGH;5.104;784.613;10423.0;0
ACCE;5.111;784.620;8.57124;4.47237;1.54187;3
MAGN;5.112;784.620;-20.46000;-12.42000;-38.16000;3
GYRO;5.115;784.623;0.65424;-1.20646;-1.34574;3
AHRS;5.116;784.623;21.3162;-68.1745;106.7435;0.53340;-0.20569;0.59133;34
PRES;5.123;784.631;1015.2221;0
LIGH;5.124;784.633;10423.0;0
ACCE;5.131;784.640;8.15944;4.60644;1.51314;3
MAGN;5.132;784.640;-21.36000;-13.20000;-37.50000;3
GYRO;5.135;784.643;0.58826;-0.91233;-1.11177;3
AHRS;5.136;784.643;22.5227;-69.7329;106.1928;0.54454;-0.20853;0.57643;-20
LIGH;5.144;784.653;9799.0;0
ACCE;5.151;784.660;7.74764;4.63517;1.52271;3
MAGN;5.152;784.660;-22.26000;-13.98000;-36.66000;3
GYRO;5.155;784.663;0.35552;-1.01281;-1.04366;3
AHRS;5.156;784.663;23.7803;-71.0976;105.4755;0.55429;-0.21105;0.56112;126
PRES;5.162;784.671;1015.1143;0
LIGH;5.164;784.673;9799.0;0
ACCE;5.171;784.680;7.53695;4.75010;1.26414;3
MAGN;5.172;784.680;-23.16000;-14.70000;-35.70000;3
GYRO;5.175;784.683;0.36774;-1.22937;-1.06138;3
AHRS;5.176;784.683;24.8935;-72.3170;104.9630;0.56296;-0.21286;0.54789;-48
LIGH;5.184;784.693;8867.0;0
ACCE;5.191;784.700;7.54652;4.97994;0.80445;3
MAGN;5.192;784.700;-23.82000;-15.48000;-35.04000;3
GYRO;5.195;784.703;0.61148;-1.20524;-1.03145;3
AHRS;5.197;784.703;25.8108;-73.3800;104.4655;0.57007;-0.21512;0.53615;-3
PRES;5.202;784.711;1015.1064;0
LIGH;5.204;784.713;8867.0;0
ACCE;5.212;784.720;7.55610;5.21936;0.19154;3
MAGN;5.213;784.720;-24.54000;-16.38000;-34.08000;3
GYRO;5.215;784.723;0.72785;-0.87415;-0.85765;3
AHRS;5.216;784.723;26.5890;-74.4036;103.9732;0.57640;-0.21807;0.52510;-74
LIGH;5.224;784.733;7817.0;0
ACCE;5.232;784.741;7.46033;5.31513;-0.05746;3
MAGN;5.234;784.741;-25.20000;-17.22000;-33.12000;3
GYRO;5.236;784.743;0.59193;-0.48167;-0.67470;3
AHRS;5.237;784.743;27.4328;-75.4470;103.6087;0.58312;-0.22015;0.51419;-80
PRES;5.242;784.751;1015.1869;0
LIGH;5.244;784.753;7817.0;0
ACCE;5.252;784.761;7.34541;5.41090;-0.17238;3
MAGN;5.253;784.761;-25.56000;-18.12000;-32.28000;3
GYRO;5.255;784.763;0.36652;-0.26512;-0.51710;3
AHRS;5.256;784.763;28.2418;-76.5557;103.5059;0.59036;-0.22149;0.50432;-116
LIGH;5.264;784.773;7329.0;0
ACCE;5.273;784.781;7.30710;5.51624;-0.21069;3
MAGN;5.274;784.781;-25.98000;-19.02000;-31.50000;3
GYRO;5.276;784.784;0.27245;-0.17898;-0.40928;3
AHRS;5.280;784.784;28.8992;-77.4919;103.5213;0.59648;-0.22227;0.49654;-101
PRES;5.283;784.791;1015.0612;0
LIGH;5.284;784.793;7329.0;0
ACCE;5.293;784.801;7.27837;5.65032;-0.38307;3
MAGN;5.296;784.801;-26.28000;-19.86000;-30.72000;3
GYRO;5.297;784.803;0.30879;-0.02871;-0.29444;3
AHRS;5.300;784.803;29.3775;-78.1486;103.5221;0.60074;-0.22277;0.49090;70
LIGH;5.306;784.813;7234.0;0
WIFI;5.307;784.781;WAP108;20:17:FF:FF:F1:08;-78
WIFI;5.307;784.781;WAP130;20:17:FF:FF:F1:30;-74
WIFI;5.307;784.781;WAP067;20:17:FF:FF:F0:67;-78
WIFI;5.307;784.781;WAP129;20:17:FF:FF:F1:29;-71
WIFI;5.307;784.781;WAP114;20:17:FF:FF:F1:14;-73
WIFI;5.307;784.781;WAP111;20:17:FF:FF:F1:11;-79
WIFI;5.307;784.781;WAP123;20:17:FF:FF:F1:23;-72
WIFI;5.307;784.781;WAP267;20:17:FF:FF:F2:67;-78
WIFI;5.307;784.781;WAP122;20:17:FF:FF:F1:22;-71
WIFI;5.307;784.781;WAP318;20:17:FF:FF:F3:18;-71
WIFI;5.307;784.781;WAP315;20:17:FF:FF:F3:15;-83
WIFI;5.307;784.781;WAP012;20:17:FF:FF:F0:12;-78
WIFI;5.307;784.781;WAP105;20:17:FF:FF:F1:05;-90
WIFI;5.307;784.781;WAP078;20:17:FF:FF:F0:78;-77
WIFI;5.307;784.781;WAP281;20:17:FF:FF:F2:81;-78
WIFI;5.307;784.781;WAP180;20:17:FF:FF:F1:80;-61
WIFI;5.307;784.781;WAP015;20:17:FF:FF:F0:15;-68
WIFI;5.307;784.781;WAP044;20:17:FF:FF:F0:44;-87
WIFI;5.307;784.781;WAP309;20:17:FF:FF:F3:09;-86
WIFI;5.307;784.781;WAP126;20:17:FF:FF:F1:26;-85
WIFI;5.307;784.781;WAP165;20:17:FF:FF:F1:65;-75
WIFI;5.307;784.781;WAP181;20:17:FF:FF:F1:81;-74
WIFI;5.307;784.781;WAP112;20:17:FF:FF:F1:12;-87
WIFI;5.307;784.781;WAP312;20:17:FF:FF:F3:12;-78
WIFI;5.307;784.781;WAP079;20:17:FF:FF:F0:79;-85
WIFI;5.307;784.781;WAP329;20:17:FF:FF:F3:29;-88
WIFI;5.307;784.781;WAP133;20:17:FF:FF:F1:33;-84
WIFI;5.307;784.781;WAP024;20:17:FF:FF:F0:24;-89
WIFI;5.307;784.781;WAP082;20:17:FF:FF:F0:82;-90
WIFI;5.307;784.781;WAP139;20:17:FF:FF:F1:39;-87
WIFI;5.307;784.781;WAP077;20:17:FF:FF:F0:77;-89
WIFI;5.307;784.781;WAP132;20:17:FF:FF:F1:32;-91
WIFI;5.307;784.781;WAP282;20:17:FF:FF:F2:82;-85
WIFI;5.307;784.781;WAP125;20:17:FF:FF:F1:25;-84
WIFI;5.307;784.781;WAP316;20:17:FF:FF:F3:16;-85
WIFI;5.307;784.781;WAP287;20:17:FF:FF:F2:87;-92
MAGN;5.353;784.823;-26.64000;-20.64000;-29.88000;3
GYRO;5.354;784.823;0.27794;0.14355;-0.16707;3
AHRS;5.354;784.823;29.6912;-78.6696;103.3987;0.60365;-0.22422;0.48607;73
PRES;5.355;784.831;1015.2067;0
LIGH;5.355;784.833;7234.0;0
ACCE;5.356;784.843;7.30710;5.67905;-0.45011;3
MAGN;5.357;784.843;-26.76000;-21.30000;-29.04000;3
GYRO;5.357;784.844;0.21289;0.18754;-0.11698;3
AHRS;5.358;784.844;30.0292;-79.2771;103.3709;0.60714;-0.22547;0.48113;60
LIGH;5.359;784.853;7486.0;0
MAGN;5.360;784.863;-26.82000;-21.90000;-28.32000;3
GYRO;5.361;784.863;0.28039;0.16127;-0.14936;3
AHRS;5.361;784.863;30.3190;-79.9393;103.5716;0.61114;-0.22608;0.47728;-98
PRES;5.368;784.871;1015.1340;0
LIGH;5.369;784.872;7486.0;0
ACCE;5.378;784.883;7.25922;5.92804;-0.64165;3
MAGN;5.379;784.883;-26.76000;-22.50000;-27.72000;3
GYRO;5.379;784.884;0.33017;0.08644;-0.23976;3
AHRS;5.380;784.884;30.6361;-80.6383;103.7581;0.61529;-0.22678;0.47300;-96
SOUN;5.381;2209.17;0.06742;70.56
LIGH;5.385;784.892;7788.0;0
ACCE;5.395;784.903;7.21134;5.88016;-0.51715;3
MAGN;5.395;784.903;-26.88000;-23.10000;-27.24000;3
GYRO;5.396;784.904;0.22358;-0.10232;-0.32193;3
AHRS;5.396;784.904;30.9753;-81.4730;103.8828;0.61990;-0.22837;0.46752;-22
PRES;5.402;784.911;1015.0201;0
LIGH;5.404;784.912;7788.0;0
ACCE;5.414;784.923;7.23049;5.82270;-0.27773;3
MAGN;5.415;784.923;-26.82000;-23.82000;-26.76000;3
GYRO;5.415;784.923;0.16371;-0.53939;-0.46762;3
AHRS;5.416;784.923;31.6169;-82.7491;104.1245;0.62727;-0.22978;0.45874;-91
LIGH;5.424;784.932;7575.0;0
GYRO;5.435;784.943;0.20220;-1.19546;-0.81551;3
AHRS;5.435;784.943;32.5289;-84.4534;104.3451;0.63678;-0.23186;0.44604;94
ACCE;5.436;784.944;7.41245;5.72693;-0.03831;3
MAGN;5.436;784.944;-26.70000;-24.30000;-26.34000;3
PRES;5.442;784.951;1015.1874;0
LIGH;5.444;784.952;7575.0;0
GYRO;5.455;784.963;0.33537;-1.97279;-1.49173;3
AHRS;5.457;784.963;33.9801;-86.6721;104.6001;0.64927;-0.23320;0.42774;-44
ACCE;5.459;784.964;7.42203;5.76524;0.12450;3
MAGN;5.460;784.964;-26.64000;-24.66000;-25.80000;3
LIGH;5.464;784.973;6109.0;0
GYRO;5.475;784.983;0.48350;-3.16520;-2.34450;3
AHRS;5.476;784.983;35.9571;-89.9586;104.8385;0.66598;-0.23702;0.40015;-110
ACCE;5.478;784.985;6.88572;5.68862;0.43096;3
PRES;5.482;784.991;1015.1083;0
LIGH;5.484;784.993;6109.0;0
GYRO;5.495;785.003;0.64630;-5.02925;-3.42940;3
AHRS;5.497;785.003;38.8024;-94.8503;105.3930;0.68869;-0.24218;0.35935;-67
ACCE;5.498;785.006;5.72693;5.62159;0.25857;3
MAGN;5.500;785.006;-26.46000;-25.74000;-24.78000;3
LIGH;5.504;785.013;3717.0;0
GYRO;5.516;785.023;0.97708;-6.83283;-4.55156;3
AHRS;5.519;785.023;42.4043;-101.2713;106.6847;0.71518;-0.24632;0.30743;-60
ACCE;5.522;785.025;4.63517;6.05254;-0.67038;3
MAGN;5.524;785.025;-26.40000;-26.40000;-23.76000;3
PRES;5.525;785.031;1015.1130;0
LIGH;5.526;785.033;3717.0;0
GYRO;5.535;785.043;1.60260;-7.60039;-5.24825;3
AHRS;5.537;785.043;46.3253;-109.0357;108.9575;0.74198;-0.24915;0.24825;-95
ACCE;5.539;785.045;3.06458;6.18662;-2.59531;3
MAGN;5.540;785.045;-26.04000;-27.24000;-22.50000;3
LIGH;5.544;785.053;2337.0;0
GYRO;5.556;785.063;2.08855;-7.42782;-5.83804;3
AHRS;5.557;785.063;50.9646;-118.8840;112.6944;0.76828;-0.24870;0.17673;-93
ACCE;5.561;785.065;1.21625;6.49307;-4.00311;3
MAGN;5.563;785.065;-25.62000;-28.32000;-21.18000;3
PRES;5.564;785.071;1015.0595;0
LIGH;5.565;785.073;2337.0;0
GYRO;5.577;785.083;2.42391;-7.09062;-6.02374;3
AHRS;5.578;785.083;55.0927;-131.3810;118.6487;0.79208;-0.24849;0.09890;-108
ACCE;5.580;785.085;-0.67995;7.26880;-5.12359;3
MAGN;5.581;785.085;-24.96000;-29.34000;-19.38000;3
LIGH;5.584;785.093;1507.0;0
GYRO;5.595;785.103;2.60442;-6.64316;-5.89882;3
AHRS;5.597;785.103;57.6812;-148.0267;129.1995;0.81767;-0.24119;0.01902;103
ACCE;5.599;785.105;-2.44209;7.25922;-6.07170;3
MAGN;5.600;785.105;-23.94000;-30.36000;-17.52000;3
PRES;5.602;785.111;1015.1053;0
LIGH;5.604;785.113;1507.0;0
GYRO;5.615;785.123;2.65879;-6.35850;-5.84567;3
AHRS;5.617;785.123;58.0575;-167.3134;142.5800;0.84030;-0.22798;-0.06320;79
ACCE;5.619;785.125;-3.79242;7.47949;-6.56011;3
MAGN;5.620;785.125;-22.32000;-31.62000;-15.48000;3
LIGH;5.624;785.133;1377.0;0
GYRO;5.635;785.143;2.65879;-5.86461;-5.57292;3
AHRS;5.637;785.143;55.9716;174.8769;154.9659;0.85667;-0.21167;-0.14013;-16
ACCE;5.638;785.145;-4.75967;7.25922;-7.39329;3
MAGN;5.639;785.145;-20.34000;-32.70000;-13.20000;3
PRES;5.642;785.151;1015.0233;0
LIGH;5.644;785.153;1377.0;0
GYRO;5.655;785.163;2.66337;-4.99902;-5.05919;3
AHRS;5.656;785.163;51.8886;160.5862;164.3874;0.86811;-0.19347;-0.20878;-68
ACCE;5.658;785.165;-5.18105;6.78996;-7.71891;3
MAGN;5.658;785.165;-18.24000;-33.96000;-10.92000;3
LIGH;5.664;785.173;1655.0;0
GYRO;5.675;785.183;2.72232;-3.99078;-4.30965;3
AHRS;5.676;785.183;46.9411;150.2653;170.2722;0.87470;-0.17699;-0.26715;30
ACCE;5.677;785.185;-5.43005;6.14831;-7.45076;3
MAGN;5.678;785.185;-15.72000;-35.10000;-8.64000;3
PRES;5.682;785.191;1015.0940;0
LIGH;5.684;785.193;1655.0;0
GYRO;5.695;785.203;2.79318;-3.09892;-3.47521;3
AHRS;5.696;785.203;41.7727;143.4816;173.2403;0.87912;-0.16382;-0.31218;31
ACCE;5.697;785.205;-5.78439;5.44920;-7.24964;3
MAGN;5.698;785.205;-13.08000;-36.06000;-6.24000;3
LIGH;5.704;785.213;1937.0;0
GYRO;5.715;785.223;2.76019;-2.23577;-2.76539;3
AHRS;5.717;785.223;37.0112;139.4485;174.3602;0.88304;-0.15362;-0.34287;-66
ACCE;5.719;785.225;-6.18662;4.79798;-6.81869;3
MAGN;5.720;785.225;-10.32000;-36.90000;-3.78000;3
PRES;5.722;785.231;1014.9807;0
LIGH;5.724;785.233;1937.0;0
GYRO;5.735;785.243;2.56838;-1.48440;-2.05220;3
AHRS;5.736;785.243;33.0672;137.1527;174.2762;0.88611;-0.14837;-0.36295;82
ACCE;5.737;785.245;-6.45477;4.07972;-6.33985;3
MAGN;5.738;785.245;-7.38000;-37.38000;-1.14000;3
LIGH;5.744;785.253;2095.0;0
GYRO;5.755;785.263;2.08763;-0.71929;-1.33779;3
AHRS;5.756;785.263;30.0036;136.0755;173.7468;0.88921;-0.14552;-0.37380;-51
ACCE;5.757;785.265;-6.63673;3.62961;-6.38773;3
MAGN;5.759;785.265;-4.38000;-37.98000;1.32000;3
PRES;5.762;785.271;1015.0891;0
LIGH;5.764;785.273;2095.0;0
GYRO;5.775;785.283;1.46455;0.18937;-0.78405;3
AHRS;5.776;785.283;27.6966;135.9001;173.1406;0.89293;-0.14353;-0.37712;-48
ACCE;5.777;785.285;-6.92403;3.22738;-6.37815;3
MAGN;5.778;785.285;-1.32000;-38.52000;3.96000;3
LIGH;5.784;785.293;2094.0;0
GYRO;5.795;785.303;0.96395;0.78710;-0.47647;3
AHRS;5.796;785.303;26.0103;136.0465;172.5773;0.89620;-0.14253;-0.37737;13
ACCE;5.798;785.306;-7.00065;2.81558;-6.41646;3
MAGN;5.800;785.306;1.74000;-38.94000;6.42000;3
PRES;5.802;785.311;1015.0856;0
LIGH;5.804;785.313;2094.0;0
GYRO;5.815;785.323;0.67775;1.27671;-0.28008;3
AHRS;5.816;785.323;24.9476;137.0132;172.0738;0.90085;-0.14174;-0.37078;57
ACCE;5.818;785.326;-6.88572;2.60489;-6.65588;3
MAGN;5.819;785.326;4.80000;-39.24000;8.82000;3
LIGH;5.824;785.333;1903.0;0
GYRO;5.835;785.344;0.52565;1.93522;-0.02230;3
AHRS;5.836;785.344;24.3846;138.6627;171.6877;0.90673;-0.14063;-0.35842;-15
ACCE;5.838;785.346;-6.49307;2.57616;-6.98149;3
PRES;5.842;785.351;1015.0656;0
LIGH;5.844;785.353;1903.0;0
GYRO;5.855;785.363;0.41814;2.67620;0.31551;3
AHRS;5.856;785.363;24.1242;140.8381;171.3550;0.91347;-0.13928;-0.34165;-122
ACCE;5.859;785.368;-6.12916;2.56658;-7.37414;3
MAGN;5.860;785.368;10.26000;-39.00000;12.84000;3
LIGH;5.864;785.373;1595.0;0
SOUN;5.866;157.65;0.00481;47.62
GYRO;5.875;785.383;0.37721;3.06318;0.37171;3
AHRS;5.876;785.383;23.8632;143.2153;171.2269;0.92071;-0.13605;-0.32281;22
ACCE;5.879;785.388;-5.83228;2.38462;-7.32626;3
MAGN;5.880;785.388;12.66000;-38.64000;14.70000;3
PRES;5.882;785.391;1015.0958;0
LIGH;5.884;785.393;1595.0;0
GYRO;5.895;785.403;0.45937;3.25225;0.17654;3
AHRS;5.896;785.403;23.6323;146.2314;171.0706;0.92914;-0.13220;-0.29868;-56
MAGN;5.899;785.408;14.58000;-38.16000;16.20000;3
LIGH;5.904;785.413;1292.0;0
GYRO;5.915;785.423;0.48472;3.88449;0.32345;3
AHRS;5.916;785.423;23.7022;149.9682;171.0329;0.93821;-0.12694;-0.26829;-117
ACCE;5.919;785.428;-4.80756;2.97839;-8.94474;3
MAGN;5.920;785.428;15.96000;-37.56000;17.76000;3
PRES;5.922;785.431;1015.0942;0
LIGH;5.924;785.433;1292.0;0
GYRO;5.935;785.443;0.24526;5.56651;1.16095;3
AHRS;5.936;785.443;24.0812;154.9080;170.9109;0.94806;-0.12081;-0.22791;44
ACCE;5.939;785.448;-4.10845;3.51469;-10.07480;3
MAGN;5.940;785.448;16.56000;-36.84000;18.96000;3
LIGH;5.944;785.453;1132.0;0
GYRO;5.955;785.463;-0.36041;7.31755;1.83351;3
AHRS;5.956;785.463;24.6430;160.0223;171.3807;0.95665;-0.10921;-0.18478;-75
ACCE;5.959;785.468;-3.36146;3.25611;-10.76433;3
PRES;5.962;785.471;1015.1041;0
LIGH;5.964;785.473;1132.0;0
GYRO;5.975;785.483;-0.99449;8.33770;1.95538;3
AHRS;5.977;785.483;25.4670;166.0405;172.1523;0.96407;-0.09297;-0.13322;51
ACCE;5.980;785.488;-2.46124;2.96881;-10.82179;3
MAGN;5.981;785.488;15.66000;-35.70000;21.12000;3
LIGH;5.984;785.493;1079.0;0
GYRO;5.995;785.503;-1.27182;8.56677;1.77853;3
AHRS;5.996;785.503;26.3915;172.8508;172.9320;0.96898;-0.07410;-0.07463;3
ACCE;6.000;785.508;-1.77171;2.87304;-10.60153;3
MAGN;6.000;785.508;14.22000;-35.40000;21.96000;3
PRES;6.003;785.511;1015.1105;0
LIGH;6.004;785.513;1079.0;0
GYRO;6.015;785.523;-1.12735;7.86672;1.40438;3
AHRS;6.016;785.523;27.1967;179.7734;173.5285;0.97039;-0.05533;-0.01519;-34
ACCE;6.020;785.528;-0.31603;2.92093;-9.78750;3
MAGN;6.022;785.528;12.42000;-35.04000;22.50000;3
LIGH;6.029;785.533;1072.0;0
GYRO;6.035;785.543;-0.66248;6.89789;0.90836;3
AHRS;6.037;785.543;27.3511;-173.8276;174.4312;0.96971;-0.03442;0.04078;44
ACCE;6.043;785.549;1.06303;3.13162;-9.70131;3
MAGN;6.044;785.549;10.14000;-34.80000;22.92000;3
PRES;6.045;785.551;1015.1059;0
LIGH;6.046;785.553;1072.0;0
GYRO;6.076;785.563;-0.33628;6.57902;0.56780;3
AHRS;6.077;785.563;27.3542;-167.7003;175.4948;0.96630;-0.01266;0.09477;-28
ACCE;6.079;785.569;2.72939;3.48596;-9.49062;3
LIGH;6.080;785.573;1096.0;0
GYRO;6.082;785.583;-0.82681;7.06496;0.60751;3
AHRS;6.083;785.583;27.7976;-161.3277;176.2472;0.95863;0.00758;0.14963;78
ACCE;6.085;785.589;4.11803;3.77326;-9.53850;3
MAGN;6.086;785.589;4.62000;-34.74000;22.74000;3
PRES;6.087;785.591;1015.1561;0
LIGH;6.088;785.593;1096.0;0
GYRO;6.095;785.603;-1.37842;7.62757;0.72174;3
AHRS;6.096;785.603;27.9400;-154.9482;176.8962;0.94839;0.02668;0.20401;-114
ACCE;6.101;785.609;5.39174;3.52426;-8.69574;3
MAGN;6.102;785.609;1.62000;-34.86000;22.20000;3
LIGH;6.104;785.613;1257.0;0
GYRO;6.115;785.623;-1.41476;7.66483;0.75931;3
AHRS;6.116;785.623;28.1582;-148.2917;177.4243;0.93432;0.04547;0.25966;95
ACCE;6.121;785.629;6.78038;3.43807;-7.20176;3
MAGN;6.123;785.629;-1.56000;-34.92000;21.30000;3
PRES;6.124;785.631;1015.1097;0
LIGH;6.125;785.633;1257.0;0
GYRO;6.135;785.643;-1.28923;6.88476;0.56597;3
AHRS;6.136;785.643;28.5001;-141.7005;177.4708;0.91716;0.06052;0.31273;-68
ACCE;6.141;785.649;8.74362;3.94564;-5.40132;3
LIGH;6.144;785.653;1971.0;0
GYRO;6.155;785.663;-0.83658;5.80780;-0.18601;3
AHRS;6.156;785.663;28.7769;-135.5130;177.9402;0.89810;0.07794;0.36248;-50
ACCE;6.161;785.669;9.24162;4.30956;-4.88417;3
MAGN;6.163;785.669;-7.68000;-35.10000;18.54000;3
PRES;6.164;785.671;1015.0962;0
LIGH;6.164;785.673;1971.0;0
GYRO;6.175;785.683;-0.36835;5.30811;-0.85765;3
AHRS;6.176;785.683;29.0836;-129.1751;178.2813;0.87582;0.09462;0.41194;110
ACCE;6.181;785.690;9.36612;4.42448;-4.49152;3
MAGN;6.182;785.690;-10.56000;-35.28000;16.68000;3
LIGH;6.184;785.693;6365.0;0
GYRO;6.195;785.703;-0.62736;5.47457;-0.88453;3
AHRS;6.196;785.703;29.8688;-122.4075;178.0829;0.84870;0.10996;0.46158;123
ACCE;6.201;785.710;9.07881;4.34787;-3.71580;3
MAGN;6.203;785.710;-13.20000;-35.40000;14.28000;3
PRES;6.204;785.711;1015.0238;0
LIGH;6.204;785.713;6365.0;0
GYRO;6.215;785.723;-1.05710;5.86186;-0.62217;3
AHRS;6.216;785.723;30.4716;-116.2957;178.3873;0.82143;0.12714;0.50599;48
ACCE;6.221;785.730;8.63828;4.26168;-2.81558;3
LIGH;6.224;785.733;10175.0;0
GYRO;6.235;785.743;-1.22509;6.00450;-0.27733;3
AHRS;6.237;785.743;30.7827;-110.4622;178.6698;0.79370;0.14215;0.54725;-28
ACCE;6.242;785.750;8.32224;4.12760;-1.47483;3
MAGN;6.243;785.750;-17.82000;-35.46000;9.00000;3
PRES;6.244;785.751;1015.1962;0
LIGH;6.245;785.753;10175.0;0
GYRO;6.255;785.763;-1.29137;5.82491;-0.19273;3
AHRS;6.257;785.763;31.0868;-104.4713;178.5067;0.76370;0.15417;0.58721;4
ACCE;6.262;785.770;7.96790;4.26168;-0.17238;3
MAGN;6.263;785.770;-19.38000;-35.64000;6.06000;3
LIGH;6.265;785.774;12390.0;0
GYRO;6.275;785.783;-1.30878;5.20366;-0.37171;3
AHRS;6.276;785.783;31.4275;-98.9367;178.3305;0.73413;0.16533;0.62252;115
ACCE;6.282;785.790;7.72848;4.35745;0.90022;3
MAGN;6.284;785.790;-20.46000;-35.70000;2.82000;3
PRES;6.286;785.791;1015.1091;0
LIGH;6.287;785.793;12390.0;0
GYRO;6.295;785.803;-1.33352;4.63158;-0.57574;3
AHRS;6.297;785.803;31.2732;-93.2044;177.6077;0.70342;0.17054;0.65740;-6
ACCE;6.302;785.810;7.24007;3.97437;1.54187;3
MAGN;6.303;785.810;-20.88000;-35.58000;-0.54000;3
LIGH;6.305;785.814;13547.0;0
GYRO;6.315;785.823;-1.41415;4.35822;-0.70433;3
AHRS;6.317;785.823;31.1532;-87.5132;176.5828;0.67168;0.17400;0.68991;-56
ACCE;6.322;785.831;7.03895;3.35188;2.78685;3
MAGN;6.323;785.831;-20.82000;-35.46000;-3.90000;3
PRES;6.324;785.831;1015.0578;0
LIGH;6.325;785.833;13547.0;0
GYRO;6.335;785.843;-1.50120;4.21497;-0.70585;3
AHRS;6.336;785.843;31.0008;-81.9723;175.2175;0.63989;0.17519;0.71947;-68
ACCE;6.343;785.852;6.40688;3.56257;3.58173;3
MAGN;6.344;785.852;-20.40000;-35.40000;-7.14000;3
LIGH;6.345;785.853;13781.0;0
GYRO;6.355;785.863;-1.62032;3.97918;-0.51588;3
AHRS;6.357;785.863;30.5123;-76.7004;173.5549;0.60925;0.17238;0.74622;24
PRES;6.363;785.871;1015.1436;0
ACCE;6.364;785.873;5.78439;3.47638;4.58729;3
MAGN;6.366;785.873;-19.56000;-35.28000;-10.20000;3
LIGH;6.368;785.873;13781.0;0
SOUN;6.372;169.40;0.00517;48.25
GYRO;6.379;785.883;-1.92270;3.47674;-0.44104;3
AHRS;6.380;785.883;29.7013;-71.5493;171.3870;0.57909;0.16492;0.77076;47
ACCE;6.384;785.891;5.14275;3.35188;5.58328;3
MAGN;6.385;785.891;-18.24000;-34.86000;-13.26000;3
LIGH;6.386;785.893;12859.0;0
GYRO;6.395;785.903;-1.95660;2.77577;-0.68875;3
AHRS;6.397;785.903;29.0605;-66.8109;169.2834;0.55018;0.15876;0.79166;7
PRES;6.402;785.911;1015.0995;0
ACCE;6.404;785.911;4.67348;4.14676;6.17704;3
MAGN;6.405;785.911;-16.56000;-34.56000;-16.20000;3
LIGH;6.406;785.913;12859.0;0
GYRO;6.415;785.923;-1.57573;2.08641;-0.79474;3
AHRS;6.417;785.923;28.2051;-62.5625;167.3673;0.52344;0.15157;0.80992;-122
ACCE;6.423;785.932;4.52025;3.92649;6.22492;3
MAGN;6.424;785.932;-14.64000;-33.96000;-18.90000;3
LIGH;6.425;785.933;10529.0;0
GYRO;6.437;785.943;-0.96883;1.65606;-0.77855;3
AHRS;6.438;785.943;27.5443;-58.6301;165.5193;0.49790;0.14599;0.82543;-68
PRES;6.442;785.951;1015.1387;0
ACCE;6.443;785.952;4.32872;3.38061;6.76123;3
MAGN;6.445;785.952;-12.54000;-33.42000;-21.30000;3
LIGH;6.445;785.953;10529.0;0
GYRO;6.455;785.963;-0.49847;1.12246;-0.86346;3
AHRS;6.456;785.963;27.4852;-55.3311;163.6520;0.47635;0.14414;0.83590;111
ACCE;6.463;785.972;4.39575;3.14119;7.20176;3
MAGN;6.465;785.972;-10.38000;-33.00000;-23.40000;3
LIGH;6.466;785.973;8694.0;0
GYRO;6.476;785.983;-0.49388;0.59193;-0.92546;3
AHRS;6.478;785.983;27.3026;-52.5758;161.8002;0.45842;0.14088;0.84375;-30
PRES;6.482;785.991;1015.1461;0
ACCE;6.484;785.992;4.29999;3.02627;7.28795;3
MAGN;6.485;785.992;-8.34000;-32.58000;-25.44000;3
LIGH;6.486;785.993;8694.0;0
GYRO;6.495;786.003;-0.49511;0.20342;-0.96211;3
AHRS;6.497;786.003;27.1748;-50.2585;160.1260;0.44329;0.13827;0.84960;-51
LIGH;6.504;786.013;8051.0;0
ACCE;6.506;786.013;4.15633;3.01669;7.30710;3
MAGN;6.507;786.013;-6.18000;-31.98000;-27.24000;3
GYRO;6.515;786.023;-0.56047;0.04001;-0.99327;3
AHRS;6.516;786.023;26.8648;-48.0768;158.1037;0.42929;0.13304;0.85415;-105
PRES;6.522;786.031;1015.2047;0
ACCE;6.524;786.033;3.92649;3.02627;7.46991;3
MAGN;6.525;786.033;-4.14000;-31.38000;-28.74000;3
LIGH;6.526;786.033;8051.0;0
GYRO;6.535;786.043;-0.81520;-0.11759;-0.96211;3
AHRS;6.536;786.043;26.2971;-46.1520;155.7214;0.41715;0.12433;0.85709;-19
LIGH;6.544;786.053;8070.0;0
ACCE;6.545;786.053;3.88818;2.99754;7.39329;3
MAGN;6.548;786.053;-2.16000;-30.78000;-30.24000;3
GYRO;6.555;786.063;-1.07085;-0.10018;-0.96303;3
AHRS;6.556;786.063;25.7040;-44.0792;153.0759;0.40379;0.11534;0.85944;5
PRES;6.562;786.071;1015.2755;0
LIGH;6.564;786.073;8070.0;0
MAGN;6.566;786.073;-0.18000;-30.18000;-31.38000;3
GYRO;6.575;786.083;-1.20860;0.06994;-0.88301;3
AHRS;6.576;786.083;24.9244;-41.9221;150.3484;0.38924;0.10543;0.86171;14
LIGH;6.584;786.093;8174.0;0
ACCE;6.585;786.093;3.61046;2.75812;7.38372;3
MAGN;6.586;786.093;1.44000;-29.46000;-32.64000;3
GYRO;6.595;786.103;-1.50487;0.11240;-0.77244;3
AHRS;6.596;786.103;23.7773;-39.7919;147.2658;0.37411;0.09202;0.86310;23
PRES;6.602;786.111;1015.2165;0
LIGH;6.604;786.113;8174.0;0
ACCE;6.605;786.113;3.44765;2.48997;7.59441;3
MAGN;6.606;786.113;2.88000;-28.56000;-33.48000;3
GYRO;6.615;786.123;-1.79808;0.08338;-0.73915;3
AHRS;6.616;786.123;22.5610;-37.6267;144.2006;0.35786;0.07900;0.86397;108
LIGH;6.624;786.133;7975.0;0
ACCE;6.625;786.134;3.36146;2.31759;7.95833;3
MAGN;6.626;786.134;4.20000;-27.72000;-34.38000;3
GYRO;6.635;786.143;-1.80633;-0.12950;-0.68325;3
AHRS;6.636;786.143;21.2389;-35.7657;141.4206;0.34281;0.06583;0.86418;27
PRES;6.642;786.151;1015.1911;0
LIGH;6.644;786.153;7975.0;0
ACCE;6.645;786.154;3.28484;2.13563;8.05409;3
MAGN;6.647;786.154;5.52000;-26.70000;-35.10000;3
GYRO;6.655;786.163;-1.66705;-0.31215;-0.64966;3
AHRS;6.656;786.163;19.7804;-33.9650;138.7768;0.32715;0.05246;0.86421;74
LIGH;6.664;786.173;7892.0;0
ACCE;6.665;786.174;3.37104;1.86748;8.02536;3
MAGN;6.666;786.174;6.48000;-25.62000;-35.76000;3
GYRO;6.675;786.183;-1.60902;-0.34728;-0.65027;3
AHRS;6.676;786.183;18.2348;-32.2832;136.3008;0.31143;0.03912;0.86391;-108
PRES;6.682;786.191;1015.1345;0
LIGH;6.684;786.193;7892.0;0
MAGN;6.686;786.194;7.50000;-24.48000;-36.60000;3
GYRO;6.695;786.203;-1.73089;-0.17043;-0.69486;3
AHRS;6.697;786.203;16.6699;-30.6189;133.9394;0.29512;0.02647;0.86329;112
LIGH;6.705;786.213;7775.0;0
ACCE;6.706;786.214;3.56257;1.41737;8.22648;3
MAGN;6.707;786.214;8.22000;-23.40000;-37.14000;3
GYRO;6.715;786.223;-1.88055;-0.02443;-0.62858;3
AHRS;6.717;786.223;15.0536;-29.2104;131.8547;0.27995;0.01377;0.86244;-16
PRES;6.723;786.231;1015.1404;0
LIGH;6.724;786.233;7775.0;0
ACCE;6.726;786.234;3.60088;1.25456;8.56167;3
MAGN;6.728;786.234;8.76000;-22.20000;-37.62000;3
GYRO;6.735;786.243;-1.86894;-0.16280;-0.62827;3
AHRS;6.737;786.243;13.5774;-28.0270;129.7811;0.26640;0.00182;0.86024;-36
LIGH;6.744;786.253;7581.0;0
ACCE;6.746;786.255;3.81157;1.13006;8.89685;3
MAGN;6.749;786.255;9.18000;-20.94000;-38.04000;3
GYRO;6.756;786.263;-1.75166;-0.65576;-0.78618;3
AHRS;6.765;786.263;12.0547;-27.2247;127.7677;0.25508;-0.01139;0.85698;-109
PRES;6.767;786.271;1015.0871;0
LIGH;6.768;786.273;7581.0;0
ACCE;6.769;786.274;4.06057;0.99599;8.97347;3
MAGN;6.770;786.274;9.42000;-19.62000;-38.52000;3
GYRO;6.775;786.283;-1.69149;-1.30603;-1.05405;3
AHRS;6.776;786.283;10.5488;-26.8527;125.7511;0.24655;-0.02584;0.85230;-110
LIGH;6.784;786.293;7727.0;0
ACCE;6.786;786.294;4.45322;0.81403;9.17458;3
GYRO;6.795;786.303;-1.63376;-1.85092;-1.31244;3
AHRS;6.797;786.303;9.2638;-27.0033;123.7149;0.24224;-0.04052;0.84571;-122
PRES;6.802;786.311;1015.1135;0
LIGH;6.804;786.313;7727.0;0
ACCE;6.806;786.314;4.83629;0.68953;9.56723;3
GYRO;6.815;786.323;-1.56076;-2.13925;-1.37689;3
AHRS;6.816;786.323;8.1354;-27.6957;121.6754;0.24204;-0.05619;0.83745;15
LIGH;6.824;786.333;8145.0;0
ACCE;6.826;786.335;5.49709;0.60334;10.17057;3
MAGN;6.827;786.335;9.18000;-15.12000;-40.20000;3
GYRO;6.835;786.343;-1.65880;-2.46667;-1.32710;3
AHRS;6.836;786.343;7.1251;-29.1041;119.5458;0.24696;-0.07428;0.82684;76
PRES;6.842;786.351;1015.0543;0
LIGH;6.844;786.353;8145.0;0
ACCE;6.847;786.355;6.02381;0.34477;10.42914;3
MAGN;6.848;786.355;8.76000;-13.50000;-40.68000;3
GYRO;6.855;786.363;-1.68354;-2.71102;-1.22051;3
AHRS;6.856;786.363;6.3975;-30.7206;117.5691;0.25407;-0.09105;0.81573;-77
LIGH;6.865;786.373;8484.0;0
ACCE;6.867;786.376;6.37815;-0.31603;10.03649;3
MAGN;6.868;786.376;8.04000;-11.82000;-41.10000;3
SOUN;6.869;8523.26;0.26012;82.28
GYRO;6.876;786.383;-1.66278;-2.70583;-1.15331;3
AHRS;6.877;786.383;5.3423;-32.3180;115.3563;0.25886;-0.11081;0.80386;-52
PRES;6.882;786.391;1015.1106;0
LIGH;6.884;786.393;8484.0;0
ACCE;6.887;786.395;6.40688;-1.09176;9.28950;3
MAGN;6.888;786.395;7.32000;-10.32000;-41.64000;3
GYRO;6.895;786.403;-1.77212;-2.77150;-1.57848;3
AHRS;6.896;786.403;4.4067;-34.2294;112.6837;0.26513;-0.13240;0.78864;-127
LIGH;6.904;786.413;8507.0;0
ACCE;6.907;786.415;6.53138;-1.69509;8.25521;3
MAGN;6.908;786.415;6.30000;-8.64000;-41.94000;3
GYRO;6.915;786.423;-1.50914;-2.68811;-2.28891;3
AHRS;6.916;786.423;3.9436;-36.0815;110.1214;0.27246;-0.15044;0.77289;26
PRES;6.922;786.431;1015.1372;0
LIGH;6.924;786.433;8507.0;0
ACCE;6.927;786.435;6.91445;-1.54187;8.05409;3
MAGN;6.928;786.435;5.28000;-6.96000;-42.42000;3
GYRO;6.935;786.443;-1.03114;-2.73271;-2.64230;3
AHRS;6.936;786.443;3.5466;-38.2095;107.6925;0.28139;-0.16939;0.75662;49
LIGH;6.944;786.453;8148.0;0
ACCE;6.947;786.456;7.23049;-1.48441;7.79552;3
MAGN;6.948;786.456;3.96000;-5.34000;-42.60000;3
GYRO;6.955;786.463;-0.93921;-2.91474;-3.00026;3
AHRS;6.956;786.463;3.4536;-40.5388;104.6014;0.29127;-0.18939;0.73551;-28
PRES;6.962;786.471;1015.1760;0
LIGH;6.964;786.473;8148.0;0
ACCE;6.967;786.476;7.52737;-1.05345;7.43160;3
MAGN;6.968;786.476;2.52000;-4.08000;-42.90000;3
GYRO;6.975;786.483;-0.70921;-3.06288;-3.39947;3
AHRS;6.976;786.483;4.2907;-42.8118;101.5951;0.30465;-0.20352;0.71232;64
LIGH;6.984;786.493;7806.0;0
ACCE;6.987;786.496;7.75721;-0.36392;6.77080;3
MAGN;6.988;786.496;0.72000;-3.00000;-43.02000;3
GYRO;6.995;786.503;-0.37354;-3.02409;-3.69665;3
AHRS;6.996;786.503;5.5226;-45.0149;98.5742;0.31885;-0.21567;0.68741;80
PRES;7.002;786.511;1015.0621;0
LIGH;7.004;786.513;7806.0;0
ACCE;7.007;786.516;7.97748;-0.07661;6.17704;3
GYRO;7.015;786.523;-0.09804;-3.05036;-3.97459;3
AHRS;7.017;786.523;7.3398;-47.3568;95.4017;0.33588;-0.22637;0.65868;-9
LIGH;7.024;786.533;7496.0;0
ACCE;7.027;786.536;8.13071;0.33519;5.57370;3
MAGN;7.028;786.536;-3.24000;-1.32000;-42.96000;3
GYRO;7.035;786.543;0.22999;-3.17344;-4.16366;3
AHRS;7.036;786.543;9.8392;-49.7751;92.3988;0.35647;-0.23406;0.62734;-26
PRES;7.042;786.551;1015.0703;0
LIGH;7.045;786.554;7496.0;0
ACCE;7.048;786.556;7.91044;1.69509;4.91290;3
MAGN;7.049;786.556;-5.58000;-0.66000;-42.78000;3
GYRO;7.065;786.563;0.63683;-3.53752;-4.39548;3
AHRS;7.067;786.563;12.9830;-52.4589;89.6212;0.38143;-0.24007;0.59270;-20
LIGH;7.069;786.573;6345.0;0
ACCE;7.069;786.576;7.66145;2.19309;4.14676;3
MAGN;7.071;786.576;-7.98000;-0.54000;-42.42000;3
GYRO;7.075;786.583;0.96211;-4.07478;-4.84569;3
AHRS;7.077;786.583;16.5607;-55.4464;86.8477;0.40903;-0.24672;0.55348;-15
PRES;7.082;786.591;1015.1897;0
LIGH;7.084;786.593;6345.0;0
ACCE;7.088;786.597;7.15387;2.93050;3.41892;3
MAGN;7.089;786.597;-10.32000;-0.66000;-41.88000;3
GYRO;7.095;786.603;1.12369;-4.57966;-5.45747;3
AHRS;7.097;786.603;21.0152;-58.6463;84.0415;0.44045;-0.25129;0.50749;-27
LIGH;7.104;786.613;4970.0;0
ACCE;7.108;786.617;6.37815;3.77326;2.79643;3
MAGN;7.109;786.617;-12.72000;-1.08000;-41.10000;3
GYRO;7.115;786.623;1.07451;-4.81881;-6.10071;3
AHRS;7.116;786.623;26.0420;-61.9583;81.2401;0.47311;-0.25489;0.45579;89
PRES;7.122;786.631;1015.1254;0
LIGH;7.124;786.633;4970.0;0
ACCE;7.128;786.637;5.51624;4.78840;0.90022;3
MAGN;7.129;786.637;-15.12000;-1.92000;-40.08000;3
GYRO;7.135;786.643;1.01709;-5.22656;-6.37102;3
AHRS;7.136;786.643;31.5409;-65.8974;78.6796;0.50819;-0.26023;0.39761;66
LIGH;7.144;786.653;3876.0;0
ACCE;7.149;786.658;4.91290;6.28239;-0.22984;3
MAGN;7.151;786.658;-17.04000;-3.18000;-38.88000;3
GYRO;7.155;786.663;1.00121;-4.96756;-6.59704;3
AHRS;7.156;786.663;37.8144;-68.9665;75.8272;0.53985;-0.25844;0.33444;106
PRES;7.162;786.671;1015.0576;0
LIGH;7.165;786.673;3876.0;0
ACCE;7.168;786.677;4.06057;7.46033;-0.84276;3
MAGN;7.169;786.677;-19.02000;-4.80000;-37.38000;3
GYRO;7.175;786.683;1.25288;-4.61875;-6.29069;3
AHRS;7.176;786.683;44.5585;-73.5480;74.4121;0.57684;-0.25759;0.26743;40
LIGH;7.184;786.693;3388.0;0
ACCE;7.189;786.697;3.28484;8.11156;-1.72383;3
MAGN;7.190;786.697;-20.70000;-6.84000;-35.76000;3
GYRO;7.195;786.703;1.30481;-4.37990;-5.83407;3
AHRS;7.196;786.703;51.7186;-78.4477;73.4976;0.61119;-0.25379;0.19609;42
PRES;7.202;786.711;1015.1387;0
LIGH;7.204;786.713;3388.0;0
ACCE;7.209;786.717;2.53785;8.56167;-2.15478;3
MAGN;7.210;786.717;-22.20000;-9.00000;-33.90000;3
GYRO;7.215;786.723;1.05008;-4.00880;-5.47274;3
AHRS;7.216;786.723;58.8607;-83.4221;73.4224;0.64048;-0.24530;0.12657;-10
LIGH;7.224;786.733;2945.0;0
ACCE;7.229;786.737;1.45567;8.52336;-2.32716;3
MAGN;7.229;786.737;-23.28000;-11.52000;-31.86000;3
GYRO;7.235;786.743;0.88667;-3.79500;-5.34110;3
AHRS;7.236;786.743;65.7249;-90.4105;75.7157;0.66767;-0.23599;0.05918;-43
PRES;7.242;786.751;1015.1594;0
LIGH;7.244;786.753;2945.0;0
ACCE;7.249;786.758;0.47884;8.31267;-2.59531;3
MAGN;7.250;786.758;-24.00000;-14.22000;-29.70000;3
GYRO;7.255;786.763;0.93798;-3.77942;-5.54788;3
AHRS;7.256;786.763;72.2171;-100.4804;81.4134;0.69077;-0.22498;-0.00643;97
LIGH;7.264;786.773;2771.0;0
MAGN;7.269;786.778;-24.24000;-17.16000;-27.54000;3
GYRO;7.275;786.783;1.12949;-3.92939;-5.78612;3
AHRS;7.277;786.783;77.9258;-118.1126;94.7986;0.70975;-0.21340;-0.07076;-39
PRES;7.282;786.791;1015.1127;0
LIGH;7.284;786.793;2771.0;0
ACCE;7.289;786.798;-2.03028;8.15944;-2.96881;3
MAGN;7.290;786.798;-24.06000;-20.04000;-25.14000;3
GYRO;7.295;786.803;1.57389;-4.09310;-5.79681;3
AHRS;7.296;786.803;81.1621;-154.8449;127.3598;0.72722;-0.20169;-0.13327;-79
LIGH;7.304;786.813;2711.0;0
ACCE;7.309;786.818;-3.19865;8.08282;-3.16035;3
MAGN;7.310;786.818;-23.10000;-22.92000;-22.74000;3
GYRO;7.315;786.823;1.89551;-4.22474;-5.81727;3
AHRS;7.316;786.823;79.7699;163.1924;165.0447;0.74044;-0.19171;-0.19375;-102
PRES;7.322;786.831;1015.1880;0
LIGH;7.324;786.833;2711.0;0
ACCE;7.329;786.838;-4.09887;8.03494;-3.62003;3
MAGN;7.332;786.838;-21.84000;-25.80000;-20.10000;3
GYRO;7.335;786.844;2.12031;-4.20092;-5.67005;3
AHRS;7.337;786.844;74.4630;137.7508;-173.8367;0.75334;-0.17781;-0.25619;-116
LIGH;7.344;786.853;2853.0;0
ACCE;7.350;786.858;-4.84586;7.73806;-3.87861;3
MAGN;7.351;786.858;-20.22000;-28.38000;-17.46000;3
GYRO;7.355;786.863;2.37230;-3.74583;-5.23847;3
AHRS;7.356;786.863;67.9887;126.5429;-166.7020;0.76464;-0.16404;-0.31257;31
PRES;7.362;786.871;1015.1509;0
LIGH;7.364;786.873;2853.0;0
SOUN;7.369;4011.53;0.12243;75.74
ACCE;7.374;786.879;-5.36301;7.32626;-3.59130;3
MAGN;7.375;786.879;-18.12000;-31.14000;-14.76000;3
GYRO;7.376;786.883;2.51188;-3.03875;-4.66273;3
AHRS;7.377;786.883;61.5614;120.8239;-164.8374;0.77391;-0.15191;-0.36179;110
LIGH;7.384;786.893;3069.0;0
ACCE;7.390;786.899;-5.57370;6.58884;-3.33273;3
MAGN;7.391;786.899;-15.66000;-33.36000;-12.24000;3
GYRO;7.395;786.903;2.44468;-2.20095;-3.98101;3
AHRS;7.396;786.903;55.7468;117.8560;-165.1706;0.78196;-0.14157;-0.40074;-68
PRES;7.402;786.911;1015.0272;0
LIGH;7.404;786.913;3069.0;0
ACCE;7.410;786.919;-6.15789;5.89931;-3.15077;3
MAGN;7.411;786.919;-12.96000;-35.40000;-9.78000;3
GYRO;7.415;786.923;2.21775;-1.36131;-3.40557;3
AHRS;7.416;786.923;50.6999;116.1815;-166.1543;0.78883;-0.13219;-0.43039;-1
LIGH;7.424;786.933;3257.0;0
ACCE;7.430;786.939;-6.60800;5.35344;-3.16035;3
MAGN;7.431;786.939;-9.96000;-37.20000;-7.38000;3
GYRO;7.435;786.943;2.04060;-0.72449;-2.85610;3
AHRS;7.436;786.943;46.5051;115.5372;-167.6235;0.79536;-0.12555;-0.45116;-60
PRES;7.442;786.951;1015.1016;0
LIGH;7.444;786.953;3257.0;0
ACCE;7.451;786.959;-6.93361;4.87459;-3.27527;3
MAGN;7.452;786.959;-6.66000;-38.34000;-5.22000;3
GYRO;7.455;786.963;1.84420;-0.15760;-2.24524;3
AHRS;7.465;786.963;43.0386;115.5203;-168.9510;0.80205;-0.11902;-0.46410;-40
LIGH;7.468;786.973;3326.0;0
ACCE;7.474;786.982;-7.13472;4.23295;-3.66792;3
MAGN;7.477;786.982;-3.30000;-39.30000;-3.00000;3
GYRO;7.479;786.983;1.59863;0.38943;-1.66827;3
AHRS;7.480;786.983;40.1768;116.0425;-170.1700;0.80930;-0.11298;-0.47059;-114
PRES;7.485;786.991;1015.0612;0
LIGH;7.486;786.993;3326.0;0
ACCE;7.493;787.001;-7.07726;3.90734;-3.39019;3
MAGN;7.494;787.001;0.00000;-39.96000;-1.02000;3
GYRO;7.503;787.004;1.31672;1.03664;-1.15148;3
AHRS;7.506;787.004;37.9246;117.2259;-171.3124;0.81784;-0.10760;-0.47013;71
LIGH;7.507;787.013;3273.0;0
ACCE;7.512;787.021;-7.00065;3.42850;-3.59130;3
MAGN;7.513;787.021;3.18000;-40.26000;0.90000;3
GYRO;7.516;787.023;1.08245;1.90926;-0.64202;3
AHRS;7.517;787.023;36.1487;119.3680;-172.5079;0.82914;-0.10265;-0.46134;-83
PRES;7.522;787.031;1014.9800;0
LIGH;7.524;787.033;3273.0;0
ACCE;7.533;787.042;-6.91445;3.11246;-4.14676;3
MAGN;7.534;787.042;6.18000;-40.32000;2.70000;3
GYRO;7.536;787.043;1.04947;2.85610;-0.31215;3
AHRS;7.538;787.043;34.7895;122.1057;-173.6332;0.84179;-0.09810;-0.44663;-44
LIGH;7.544;787.053;2887.0;0
ACCE;7.553;787.062;-7.07726;2.97839;-4.60644;3
MAGN;7.554;787.062;9.00000;-40.20000;4.50000;3
GYRO;7.556;787.063;1.30786;3.36556;0.02077;3
AHRS;7.557;787.063;33.6905;125.4433;-175.0383;0.85560;-0.09587;-0.42709;7
PRES;7.562;787.071;1015.0019;0
LIGH;7.564;787.073;2887.0;0
ACCE;7.573;787.082;-7.35499;2.62405;-4.87459;3
MAGN;7.574;787.082;11.40000;-39.78000;6.48000;3
GYRO;7.575;787.083;1.44164;3.54485;0.23305;3
AHRS;7.576;787.083;32.6417;129.3686;-176.2662;0.87099;-0.09184;-0.40188;-57
LIGH;7.584;787.093;2154.0;0
ACCE;7.593;787.102;-7.02938;1.89621;-5.46836;3
MAGN;7.595;787.102;13.38000;-39.30000;8.52000;3
GYRO;7.596;787.103;1.40835;3.66244;0.12187;3
AHRS;7.597;787.103;31.3489;133.5131;-177.2965;0.88694;-0.08572;-0.37400;-123
PRES;7.602;787.111;1015.0801;0
LIGH;7.604;787.113;2154.0;0
ACCE;7.613;787.122;-6.13873;2.13563;-6.40688;3
MAGN;7.614;787.122;14.94000;-38.70000;10.38000;3
GYRO;7.616;787.123;1.40224;3.78400;0.28619;3
AHRS;7.617;787.123;30.0681;137.6776;-178.5754;0.90174;-0.08244;-0.34560;82
LIGH;7.624;787.133;1536.0;0
ACCE;7.633;787.142;-5.48751;2.33674;-8.22648;3
MAGN;7.634;787.142;16.14000;-37.98000;12.24000;3
GYRO;7.635;787.143;1.45814;4.69816;0.54367;3
AHRS;7.636;787.143;28.3617;142.7262;-179.7241;0.91887;-0.07608;-0.30927;-90
PRES;7.642;787.151;1015.1501;0
LIGH;7.644;787.153;1536.0;0
MAGN;7.654;787.162;16.56000;-36.90000;14.16000;3
GYRO;7.655;787.163;1.42118;6.31665;1.08887;3
AHRS;7.656;787.163;27.0742;148.9300;178.9706;0.93610;-0.07110;-0.26240;9
LIGH;7.664;787.173;1152.0;0
ACCE;7.674;787.182;-5.02782;2.28886;-9.93115;3
MAGN;7.675;787.182;16.32000;-35.94000;16.08000;3
GYRO;7.676;787.183;1.52472;6.99716;1.43767;3
AHRS;7.677;787.183;25.4257;155.1833;177.7031;0.95156;-0.06637;-0.21388;119
PRES;7.682;787.191;1015.0309;0
LIGH;7.684;787.193;1152.0;0
ACCE;7.694;787.203;-4.55856;1.81959;-10.67814;3
MAGN;7.695;787.203;15.60000;-35.16000;17.88000;3
GYRO;7.696;787.203;1.77487;6.92904;1.37261;3
AHRS;7.697;787.203;23.5897;161.5416;176.8905;0.96497;-0.05899;-0.16241;-111
LIGH;7.704;787.213;1054.0;0
ACCE;7.714;787.223;-3.54342;1.47483;-10.10353;3
MAGN;7.715;787.223;14.34000;-34.26000;19.62000;3
GYRO;7.717;787.223;1.91415;7.41865;1.68507;3
AHRS;7.718;787.223;21.7059;169.2929;175.5302;0.97640;-0.05569;-0.09887;111
PRES;7.722;787.231;1015.0203;0
LIGH;7.724;787.233;1054.0;0
ACCE;7.734;787.243;-2.12605;0.45011;-8.37971;3
MAGN;7.735;787.243;12.36000;-33.36000;21.24000;3
GYRO;7.736;787.243;1.66980;6.84933;1.57756;3
AHRS;7.737;787.243;19.5823;175.1110;174.9003;0.98324;-0.05105;-0.04955;-66
LIGH;7.744;787.253;1019.0;0
ACCE;7.754;787.263;-0.05746;0.09577;-8.38928;3
MAGN;7.756;787.263;10.20000;-32.04000;22.86000;3
GYRO;7.757;787.264;1.43156;5.85331;1.07085;3
AHRS;7.758;787.264;17.3524;-179.3200;174.6012;0.98748;-0.04566;-0.00124;51
PRES;7.762;787.271;1015.0828;0
LIGH;7.764;787.273;1019.0;0
ACCE;7.775;787.283;1.94409;-0.00958;-8.90643;3
MAGN;7.776;787.283;7.38000;-31.02000;24.30000;3
GYRO;7.777;787.284;1.90254;5.21465;0.78252;3
AHRS;7.778;787.284;14.4225;-173.7328;174.1004;0.98965;-0.04412;0.04771;94
LIGH;7.784;787.293;1000.0;0
ACCE;7.795;787.304;3.64876;0.00958;-9.45231;3
MAGN;7.796;787.304;4.20000;-30.06000;25.38000;3
GYRO;7.798;787.304;2.39184;5.55338;0.70524;3
AHRS;7.800;787.304;11.6295;-167.7663;174.0168;0.98841;-0.04084;0.10061;58
PRES;7.803;787.311;1015.1087;0
LIGH;7.805;787.313;1000.0;0
GYRO;7.815;787.323;2.27089;6.01672;0.66554;3
AHRS;7.816;787.323;9.0887;-161.9751;174.2796;0.98394;-0.03673;0.15206;40
ACCE;7.818;787.325;5.14275;-0.09577;-9.48104;3
MAGN;7.819;787.325;0.78000;-29.04000;26.28000;3
LIGH;7.824;787.333;969.0;0
GYRO;7.835;787.344;1.77670;5.81024;0.48197;3
AHRS;7.837;787.344;6.6932;-156.3568;174.9811;0.97671;-0.03083;0.20182;55
ACCE;7.838;787.344;6.55054;-0.54588;-9.18416;3
MAGN;7.839;787.344;-2.82000;-28.02000;26.94000;3
PRES;7.844;787.351;1014.9905;0
LIGH;7.845;787.353;969.0;0
GYRO;7.855;787.363;1.61024;5.45961;0.30788;3
AHRS;7.856;787.363;4.3951;-150.8759;176.1280;0.96694;-0.02304;0.24985;-65
ACCE;7.859;787.364;7.74764;-1.16837;-9.25119;3
MAGN;7.861;787.364;-6.36000;-26.94000;27.30000;3
LIGH;7.864;787.373;962.0;0
SOUN;7.870;519.71;0.01586;57.99
GYRO;7.875;787.383;1.79014;5.30567;-0.06842;3
AHRS;7.877;787.383;2.6362;-145.2661;177.8131;0.95412;-0.01134;0.29794;106
ACCE;7.878;787.384;8.71489;-1.36948;-8.81066;3
MAGN;7.879;787.384;-10.14000;-25.98000;27.42000;3
PRES;7.883;787.391;1015.1356;0
LIGH;7.884;787.393;962.0;0
GYRO;7.895;787.403;1.89277;5.16914;-0.59529;3
AHRS;7.896;787.403;1.3759;-139.8488;179.7518;0.93918;0.00209;0.34321;-91
ACCE;7.898;787.404;9.67257;-1.35991;-8.40844;3
MAGN;7.899;787.404;-13.62000;-25.08000;26.88000;3
LIGH;7.904;787.413;1024.0;0
GYRO;7.915;787.423;1.68232;5.69632;-1.19363;3
AHRS;7.916;787.423;0.5570;-133.8663;-178.0026;-0.91986;-0.01794;-0.39182;-8
ACCE;7.917;787.424;10.40999;-1.58975;-7.86256;3
MAGN;7.918;787.424;-17.16000;-24.12000;26.04000;3
PRES;7.922;787.431;1015.1180;0
LIGH;7.924;787.433;1024.0;0
GYRO;7.935;787.443;1.24769;6.45929;-1.43004;3
AHRS;7.936;787.443;0.1225;-127.7681;-175.7060;-0.89726;-0.03411;-0.43992;-80
ACCE;7.937;787.444;10.29507;-1.27372;-6.76123;3
MAGN;7.938;787.444;-20.52000;-23.22000;24.78000;3
LIGH;7.944;787.453;1646.0;0
GYRO;7.955;787.463;0.70585;7.00449;-1.26663;3
AHRS;7.956;787.463;0.2278;-121.4306;-173.5182;-0.87075;-0.05028;-0.48846;69
ACCE;7.958;787.464;10.23761;-0.88107;-5.00867;3
MAGN;7.959;787.464;-23.94000;-22.50000;22.92000;3
PRES;7.962;787.471;1015.1857;0
LIGH;7.964;787.473;1646.0;0
GYRO;7.975;787.483;0.14630;7.02923;-1.17103;3
AHRS;7.976;787.483;0.8393;-115.0539;-171.6159;-0.84108;-0.06559;-0.53590;47
ACCE;7.978;787.484;10.03649;-0.81403;-2.93050;3
MAGN;7.978;787.484;-26.94000;-21.78000;20.70000;3
LIGH;7.984;787.493;4045.0;0
GYRO;7.995;787.503;0.01405;6.55122;-1.55526;3
AHRS;7.996;787.503;1.9698;-108.9514;-169.6985;-0.80957;-0.08300;-0.57987;38
ACCE;7.997;787.505;10.06522;-0.93853;-0.90980;3
MAGN;7.998;787.505;-29.40000;-21.36000;17.88000;3
PRES;8.002;787.511;1015.1007;0
LIGH;8.004;787.513;4045.0;0
GYRO;8.015;787.523;0.30635;6.05459;-2.05159;3
AHRS;8.016;787.523;3.3303;-102.8969;-168.0097;-0.77555;-0.09966;-0.62192;-93
ACCE;8.019;787.525;10.26634;-0.78530;0.61292;3
MAGN;8.020;787.525;-31.20000;-20.94000;14.70000;3
LIGH;8.024;787.533;7063.0;0
GYRO;8.035;787.543;0.36530;5.81208;-2.31487;3
AHRS;8.036;787.543;4.8481;-96.8530;-166.9233;-0.73938;-0.11299;-0.66228;-21
ACCE;8.038;787.545;10.09395;0.03831;1.01514;3
MAGN;8.039;787.545;-32.52000;-20.88000;11.40000;3
PRES;8.042;787.551;1015.1143;0
LIGH;8.046;787.553;7063.0;0
GYRO;8.063;787.563;0.37141;6.18501;-2.23119;3
AHRS;8.065;787.563;6.2484;-90.2632;-165.9311;-0.69764;-0.12483;-0.70386;72
ACCE;8.066;787.565;9.46189;0.83318;1.81959;3
MAGN;8.067;787.565;-32.76000;-20.82000;7.80000;3
LIGH;8.067;787.573;9488.0;0
GYRO;8.075;787.583;0.25626;6.22472;-2.10138;3
AHRS;8.077;787.583;7.7139;-84.1255;-165.2746;-0.65652;-0.13519;-0.74040;58
ACCE;8.078;787.585;8.53294;1.29287;2.70066;3
MAGN;8.078;787.585;-33.00000;-21.06000;4.14000;3
PRES;8.082;787.591;1015.0876;0
LIGH;8.084;787.593;9488.0;0
GYRO;8.095;787.603;-0.07178;6.01824;-2.05190;3
AHRS;8.096;787.603;9.0204;-78.1879;-164.8615;-0.61512;-0.14331;-0.77350;109
ACCE;8.097;787.605;7.62314;1.37906;3.63919;3
MAGN;8.098;787.605;-32.52000;-21.48000;0.48000;3
LIGH;8.104;787.613;10661.0;0
GYRO;8.115;787.623;-0.44410;5.90310;-2.06961;3
AHRS;8.116;787.623;10.2190;-72.0927;-164.7688;-0.57139;-0.14905;-0.80517;-34
ACCE;8.117;787.625;6.74207;1.30245;4.28083;3
MAGN;8.119;787.625;-31.44000;-21.96000;-3.24000;3
PRES;8.122;787.631;1015.1303;0
LIGH;8.124;787.633;10661.0;0
GYRO;8.135;787.643;-0.74648;5.67463;-2.09832;3
AHRS;8.136;787.643;11.3337;-66.0706;-165.2868;-0.52743;-0.15156;-0.83426;4
ACCE;8.137;787.645;5.86101;1.56102;4.86502;3
MAGN;8.138;787.645;-29.88000;-22.44000;-6.90000;3
LIGH;8.144;787.653;14228.0;0
GYRO;8.155;787.663;-0.88239;5.75863;-2.08794;3
AHRS;8.156;787.663;12.1692;-59.6382;-166.2587;-0.47991;-0.15045;-0.86282;-16
ACCE;8.159;787.666;5.21936;1.55144;5.80354;3
MAGN;8.159;787.666;-27.78000;-22.98000;-10.38000;3
PRES;8.162;787.671;1015.0505;0
LIGH;8.164;787.673;14228.0;0
GYRO;8.175;787.683;-1.05466;5.49718;-1.93400;3
AHRS;8.176;787.683;12.5253;-53.7049;-167.7320;-0.43603;-0.14474;-0.88704;-125
ACCE;8.178;787.686;4.18506;1.28329;6.02381;3
MAGN;8.178;787.686;-25.20000;-23.52000;-13.86000;3
LIGH;8.184;787.693;6144.0;0
GYRO;8.195;787.703;-1.03817;4.99657;-1.83412;3
AHRS;8.200;787.703;12.9036;-47.8118;-169.3481;-0.39140;-0.13966;-0.90873;-119
ACCE;8.204;787.706;2.94966;1.11091;6.48350;3
MAGN;8.205;787.706;-22.38000;-24.00000;-17.16000;3
PRES;8.206;787.711;1015.1149;0
LIGH;8.207;787.713;6144.0;0
GYRO;8.215;787.723;-1.02045;4.18931;-1.67316;3
AHRS;8.217;787.723;12.8429;-42.3967;-171.1397;-0.35020;-0.13172;-0.92684;33
ACCE;8.219;787.726;1.75256;1.00556;7.01980;3
MAGN;8.220;787.726;-19.26000;-24.36000;-20.16000;3
LIGH;8.224;787.733;4816.0;0
GYRO;8.235;787.743;-1.19760;3.05249;-1.55526;3
AHRS;8.236;787.743;12.4246;-37.7591;-173.1820;-0.31502;-0.12134;-0.94106;-7
ACCE;8.238;787.746;0.90980;0.83318;7.80510;3
MAGN;8.239;787.746;-15.90000;-24.60000;-22.98000;3
PRES;8.242;787.751;1015.1067;0
LIGH;8.244;787.753;4816.0;0
GYRO;8.255;787.763;-1.44561;1.70370;-1.71409;3
AHRS;8.256;787.763;11.9166;-33.9319;-175.5083;-0.28611;-0.11058;-0.95177;119
ACCE;8.258;787.766;0.48842;0.64165;8.24563;3
MAGN;8.259;787.766;-12.18000;-25.02000;-25.56000;3
LIGH;8.264;787.773;4563.0;0
GYRO;8.275;787.783;-1.52441;0.55039;-1.99448;3
AHRS;8.276;787.783;11.3183;-30.8005;-177.9679;0.26254;0.09974;0.95971;110
ACCE;8.278;787.786;0.25857;0.25857;8.51378;3
MAGN;8.279;787.786;-8.64000;-24.90000;-27.54000;3
PRES;8.282;787.791;1015.1362;0
LIGH;8.284;787.793;4563.0;0
GYRO;8.295;787.803;-1.43309;-0.40867;-2.19392;3
AHRS;8.296;787.803;10.5787;-28.6119;179.3258;0.24657;0.08788;0.96471;-88
MAGN;8.298;787.806;-5.22000;-24.78000;-29.34000;3
LIGH;8.304;787.813;4566.0;0
GYRO;8.315;787.823;-1.23975;-1.05863;-2.09557;3
AHRS;8.317;787.823;9.7572;-27.1558;176.5263;0.23632;0.07554;0.96748;-55
ACCE;8.320;787.827;0.33519;-0.19154;8.54251;3
MAGN;8.321;787.827;-1.80000;-24.30000;-30.96000;3
PRES;8.322;787.831;1014.9957;0
LIGH;8.324;787.833;4566.0;0
GYRO;8.335;787.843;-1.04366;-1.26205;-1.73272;3
AHRS;8.336;787.843;8.8721;-26.1055;173.7095;0.22897;0.06288;0.96882;64
ACCE;8.338;787.847;0.47884;-0.29688;8.50420;3
MAGN;8.339;787.847;1.44000;-23.70000;-32.16000;3
LIGH;8.344;787.853;4032.0;0
GYRO;8.355;787.863;-0.87873;-1.08765;-1.35459;3
AHRS;8.357;787.863;8.1038;-25.1739;170.8846;0.22217;0.05147;0.96922;7
ACCE;8.358;787.867;0.73741;-0.45011;8.59997;3
MAGN;8.359;787.867;4.50000;-23.04000;-33.36000;3
PRES;8.362;787.871;1015.1219;0
LIGH;8.365;787.873;4876.0;0
SOUN;8.370;798.07;0.02436;61.71
GYRO;8.375;787.883;-0.83383;-0.78435;-1.05405;3
AHRS;8.376;787.883;7.1636;-24.2065;168.2168;0.21443;0.03928;0.96936;-120
ACCE;8.378;787.887;0.95768;-0.65122;8.68616;3
MAGN;8.380;787.887;7.20000;-22.08000;-34.26000;3
LIGH;8.384;787.893;5258.0;0
GYRO;8.395;787.903;-0.85704;-0.57452;-0.84269;3
AHRS;8.396;787.903;6.1959;-23.0220;165.7027;0.20431;0.02775;0.96951;-115
ACCE;8.398;787.907;1.13006;-0.90980;8.98304;3
MAGN;8.400;787.907;9.54000;-21.12000;-35.10000;3
PRES;8.402;787.911;1015.1672;0
LIGH;8.405;787.913;5258.0;0
GYRO;8.415;787.923;-0.85521;-0.59284;-0.82406;3
AHRS;8.416;787.923;5.2233;-21.6811;163.1817;0.19241;0.01680;0.96933;106
ACCE;8.420;787.928;1.21625;-1.14922;9.05966;3
MAGN;8.421;787.928;11.58000;-20.04000;-36.00000;3
LIGH;8.424;787.933;5482.0;0
GYRO;8.435;787.943;-0.83322;-0.72204;-0.91111;3
AHRS;8.436;787.943;4.1495;-20.2905;160.7475;0.17951;0.00570;0.96880;71
ACCE;8.439;787.947;1.32160;-1.17795;9.03093;3
MAGN;8.440;787.947;13.26000;-18.90000;-36.42000;3
PRES;8.442;787.951;1015.0681;0
LIGH;8.444;787.953;5482.0;0
GYRO;8.455;787.963;-0.83108;-0.77977;-0.85765;3
AHRS;8.457;787.963;2.9258;-18.9086;158.5069;0.16602;-0.00588;0.96802;46
ACCE;8.459;787.967;1.47483;-1.36948;9.06924;3
MAGN;8.460;787.967;14.64000;-17.58000;-36.90000;3
LIGH;8.464;787.973;5725.0;0
GYRO;8.475;787.983;-0.84238;-0.78527;-1.02320;3
AHRS;8.477;787.983;1.7464;-17.6305;155.9440;0.15301;-0.01720;0.96589;102
ACCE;8.480;787.988;2.02071;-1.25456;8.91601;3
MAGN;8.481;787.988;15.54000;-16.26000;-37.44000;3
PRES;8.482;787.991;1015.1676;0
LIGH;8.484;787.993;5725.0;0
GYRO;8.495;788.003;-0.93432;-0.48778;-0.95906;3
AHRS;8.496;788.003;0.3987;-16.1820;153.7038;0.13784;-0.02866;0.96397;-42
ACCE;8.499;788.008;2.59531;-1.15879;8.55209;3
MAGN;8.500;788.008;16.38000;-15.00000;-37.80000;3
LIGH;8.504;788.013;5084.0;0
GYRO;8.515;788.023;-1.12185;0.20433;-0.82070;3
AHRS;8.516;788.023;-1.0891;-14.4590;151.4452;0.11963;-0.04017;0.96166;-125
ACCE;8.519;788.028;2.93050;-1.35991;8.49463;3
MAGN;8.520;788.028;16.80000;-13.62000;-38.22000;3
PRES;8.522;788.031;1015.0609;0
LIGH;8.524;788.033;5985.0;0
GYRO;8.535;788.043;-1.53908;0.61361;-0.77244;3
AHRS;8.536;788.043;-2.8634;-13.1212;149.1522;0.10350;-0.05430;0.95813;-5
ACCE;8.539;788.048;2.89220;-1.51314;8.79151;3
MAGN;8.540;788.048;17.10000;-12.36000;-38.70000;3
LIGH;8.544;788.053;5852.0;0
GYRO;8.555;788.063;-1.93950;0.23091;-1.04824;3
AHRS;8.556;788.063;-4.6821;-12.4621;146.7290;0.09228;-0.06995;0.95296;-12
ACCE;8.560;788.068;2.91135;-1.63763;9.47146;3
PRES;8.562;788.071;1015.0776;0
LIGH;8.564;788.073;5811.0;0
GYRO;8.575;788.083;-1.98623;-0.84391;-1.64811;3
AHRS;8.577;788.083;-6.4867;-12.5755;144.0883;0.08668;-0.08721;0.94597;112
ACCE;8.580;788.089;2.92093;-2.05901;9.99819;3
MAGN;8.581;788.089;17.16000;-9.84000;-39.42000;3
LIGH;8.584;788.093;5584.0;0
GYRO;8.595;788.103;-1.82435;-1.83932;-2.51157;3
AHRS;8.596;788.103;-8.3093;-13.2037;140.8293;0.08391;-0.10624;0.93623;24
ACCE;8.600;788.108;2.99754;-2.57616;9.90242;3
MAGN;8.601;788.108;16.86000;-8.46000;-39.96000;3
PRES;8.602;788.111;1015.1418;0
LIGH;8.604;788.113;5637.0;0
GYRO;8.615;788.123;-1.59619;-2.31671;-3.41199;3
AHRS;8.616;788.123;-9.6236;-14.5707;136.9660;0.08704;-0.12375;0.92345;6
ACCE;8.620;788.129;3.16992;-3.00712;9.71088;3
MAGN;8.621;788.129;16.44000;-7.02000;-40.32000;3
LIGH;8.624;788.133;5935.0;0
GYRO;8.635;788.143;-1.48318;-2.51402;-3.76537;3
AHRS;8.636;788.143;-10.7946;-16.6291;132.7893;0.09465;-0.14293;0.90812;41
ACCE;8.640;788.149;3.69665;-3.02627;9.63427;3
MAGN;8.643;788.149;15.90000;-5.52000;-40.80000;3
PRES;8.644;788.151;1015.1786;0
LIGH;8.645;788.153;5935.0;0
GYRO;8.655;788.163;-1.45569;-3.04150;-4.11540;3
AHRS;8.656;788.163;-11.4103;-19.7192;127.8142;0.10994;-0.16290;0.88792;-126
ACCE;8.660;788.169;4.41491;-3.24654;9.22246;3
MAGN;8.661;788.169;15.06000;-3.90000;-41.28000;3
LIGH;8.664;788.173;4302.0;0
GYRO;8.675;788.183;-1.50609;-3.45628;-4.17099;3
AHRS;8.676;788.183;-11.8420;-22.8895;122.9588;0.12514;-0.18307;0.86635;-97
ACCE;8.680;788.189;5.26724;-3.40934;8.65743;3
MAGN;8.682;788.189;13.80000;-2.22000;-41.52000;3
PRES;8.683;788.191;1015.0600;0
LIGH;8.684;788.193;6316.0;0
GYRO;8.695;788.203;-1.72783;-3.75316;-4.29255;3
AHRS;8.696;788.203;-11.9422;-26.5888;117.6664;0.14330;-0.20499;0.84060;-10
ACCE;8.700;788.209;6.07170;-3.53384;8.43717;3
MAGN;8.702;788.209;12.42000;-0.54000;-41.88000;3
LIGH;8.704;788.213;4925.0;0
GYRO;8.715;788.223;-1.96821;-4.04943;-4.75314;3
AHRS;8.716;788.223;-11.6108;-30.9224;112.0405;0.16544;-0.22907;0.81020;18
ACCE;8.720;788.229;6.62715;-3.21781;7.99663;3
MAGN;8.722;788.229;10.74000;1.20000;-42.12000;3
PRES;8.723;788.231;1015.1203;0
LIGH;8.725;788.233;6166.0;0
GYRO;8.735;788.243;-1.95324;-4.11479;-5.63065;3
AHRS;8.736;788.243;-10.5418;-35.5263;106.0650;0.19011;-0.25259;0.77452;-66
ACCE;8.741;788.249;6.98149;-3.02627;7.50822;3
MAGN;8.742;788.249;8.76000;2.88000;-42.00000;3
LIGH;8.744;788.253;5874.0;0
GYRO;8.755;788.263;-1.47249;-4.12792;-6.41775;3
AHRS;8.756;788.263;-8.5952;-40.2504;100.2006;0.21809;-0.27406;0.73484;-62
ACCE;8.761;788.269;7.61356;-2.45166;6.90488;3
MAGN;8.763;788.269;6.54000;4.44000;-42.12000;3
PRES;8.764;788.271;1015.1203;0
LIGH;8.765;788.273;5884.0;0
GYRO;8.775;788.283;-0.92913;-4.12395;-6.72227;3
AHRS;8.776;788.283;-5.8875;-44.7592;94.3687;0.24665;-0.29326;0.69069;-26
ACCE;8.781;788.290;8.26478;-1.42694;5.74608;3
MAGN;8.782;788.290;4.02000;5.70000;-41.94000;3
LIGH;8.784;788.293;6159.0;0
GYRO;8.795;788.304;-0.47953;-3.78889;-6.73509;3
AHRS;8.796;788.304;-2.3126;-48.4839;88.7521;0.27394;-0.30628;0.64349;-58
ACCE;8.801;788.310;8.72447;-0.28730;4.75010;3
MAGN;8.803;788.310;1.32000;6.72000;-41.52000;3
PRES;8.804;788.311;1015.0700;0
LIGH;8.805;788.313;5321.0;0
GYRO;8.815;788.323;-0.17715;-3.40557;-6.62880;3
AHRS;8.816;788.323;1.9631;-51.8003;83.5926;0.30257;-0.31533;0.59387;60
ACCE;8.821;788.330;9.07881;0.96726;4.06057;3
MAGN;8.822;788.330;-1.50000;7.38000;-41.10000;3
LIGH;8.824;788.333;6398.0;0
GYRO;8.835;788.343;0.08094;-3.24705;-6.53840;3
AHRS;8.837;788.343;6.9173;-54.9644;78.9945;0.33428;-0.32141;0.54176;55
ACCE;8.842;788.350;9.03093;2.13563;3.43807;3
MAGN;8.843;788.350;-4.32000;7.74000;-40.20000;3
PRES;8.844;788.351;1015.0941;0
LIGH;8.845;788.353;4609.0;0
GYRO;8.855;788.363;0.36255;-3.20490;-6.72807;3
AHRS;8.857;788.363;12.5511;-57.7597;74.7975;0.36762;-0.32326;0.48670;-25
ACCE;8.862;788.370;8.63828;3.25611;2.48039;3
MAGN;8.863;788.370;-7.38000;7.20000;-39.54000;3
LIGH;8.864;788.373;6071.0;0
SOUN;8.866;2832.96;0.08646;72.72
GYRO;8.875;788.383;0.66768;-3.13282;-7.16606;3
AHRS;8.876;788.383;18.7764;-60.1877;70.9795;0.40212;-0.32086;0.42898;-112
ACCE;8.882;788.391;7.88171;4.38618;1.99198;3
MAGN;8.884;788.391;-10.38000;6.48000;-38.52000;3
PRES;8.885;788.391;1015.1145;0
LIGH;8.887;788.393;4002.0;0
GYRO;8.895;788.403;0.94531;-3.27393;-7.60283;3
AHRS;8.897;788.403;25.5167;-62.6334;67.5092;0.43853;-0.31665;0.36753;63
ACCE;8.904;788.411;5.86101;6.35900;0.79487;3
MAGN;8.907;788.411;-13.44000;5.28000;-37.56000;3
LIGH;8.908;788.413;5570.0;0
GYRO;8.915;788.423;0.96700;-3.26446;-7.87100;3
AHRS;8.921;788.423;32.7157;-64.6308;64.1013;0.47394;-0.30845;0.30272;-108
PRES;8.923;788.431;1015.0510;0
LIGH;8.925;788.433;3716.0;0
ACCE;8.926;788.433;4.90333;7.62314;0.45011;3
MAGN;8.927;788.433;-16.14000;3.60000;-36.24000;3
GYRO;8.935;788.443;0.90958;-2.90528;-7.56434;3
AHRS;8.936;788.443;39.9902;-66.1403;60.9824;0.50710;-0.29647;0.23880;88
ACCE;8.942;788.451;3.76368;8.62870;-0.29688;3
MAGN;8.943;788.451;-18.60000;1.56000;-34.92000;3
LIGH;8.944;788.453;4945.0;0
GYRO;8.955;788.463;1.14751;-2.66246;-6.86490;3
AHRS;8.956;788.463;48.1426;-67.9058;58.3782;0.54406;-0.28019;0.17049;-114
PRES;8.962;788.471;1015.0659;0
ACCE;8.963;788.471;2.80600;9.25119;-0.63207;3
MAGN;8.964;788.471;-20.76000;-1.20000;-33.42000;3
LIGH;8.965;788.473;3513.0;0
GYRO;8.975;788.483;1.42179;-2.38909;-6.34658;3
AHRS;8.976;788.483;56.2742;-68.9255;55.6329;0.57674;-0.25990;0.10326;97
ACCE;8.982;788.491;1.85790;9.62469;-0.87149;3
MAGN;8.983;788.491;-22.50000;-4.14000;-31.62000;3
LIGH;8.984;788.493;4367.0;0
GYRO;8.995;788.503;1.54305;-2.37810;-5.96754;3
AHRS;8.996;788.503;64.0372;-70.3622;53.5220;0.60690;-0.24107;0.03928;69
PRES;9.002;788.511;1015.1112;0
ACCE;9.004;788.511;0.99599;9.65342;-0.95768;3
MAGN;9.005;788.511;-23.52000;-7.32000;-29.76000;3
LIGH;9.006;788.513;3344.0;0
GYRO;9.015;788.523;1.25777;-2.23577;-5.46663;3
AHRS;9.016;788.523;71.0146;-71.1313;51.3601;0.63097;-0.22197;-0.01750;75
ACCE;9.022;788.531;0.21069;9.58638;-0.87149;3
MAGN;9.023;788.531;-24.06000;-10.68000;-27.78000;3
LIGH;9.024;788.533;3738.0;0
GYRO;9.035;788.543;0.90561;-1.90651;-4.90861;3
AHRS;9.036;788.543;77.4522;-71.6950;49.3677;0.65156;-0.20336;-0.06881;31
PRES;9.042;788.551;1014.9895;0
LIGH;9.044;788.553;3217.0;0
ACCE;9.045;788.554;-0.71826;9.00220;-0.92895;3
GYRO;9.066;788.563;0.77000;-1.41171;-4.46084;3
AHRS;9.068;788.563;83.2902;-70.8744;46.3845;0.66829;-0.18505;-0.11438;-48
LIGH;9.069;788.573;3286.0;0
ACCE;9.070;788.574;-1.56102;8.14986;-0.87149;3
MAGN;9.071;788.574;-23.52000;-18.00000;-24.48000;3
GYRO;9.075;788.583;1.02076;-1.30389;-4.46634;3
AHRS;9.076;788.583;88.8160;-54.2467;27.4994;0.68237;-0.16833;-0.15876;-17
PRES;9.083;788.591;1015.1106;0
ACCE;9.084;788.592;-2.60489;7.57525;-1.05345;3
MAGN;9.086;788.592;-22.50000;-21.60000;-22.56000;3
LIGH;9.087;788.593;3140.0;0
GYRO;9.095;788.603;1.37384;-1.41996;-4.67404;3
AHRS;9.097;788.603;85.7041;97.2457;-125.9451;0.69432;-0.15048;-0.19977;93
ACCE;9.103;788.612;-3.74453;7.34541;-1.37906;3
MAGN;9.104;788.612;-20.88000;-25.14000;-20.76000;3
LIGH;9.105;788.613;3193.0;0
GYRO;9.115;788.623;1.66858;-1.48959;-4.76780;3
AHRS;9.116;788.623;80.4864;100.8240;-131.4061;0.70554;-0.13319;-0.23849;-20
PRES;9.122;788.631;1015.1467;0
ACCE;9.123;788.632;-4.51068;7.05811;-1.80044;3
MAGN;9.124;788.632;-18.72000;-28.50000;-19.08000;3
LIGH;9.125;788.633;3064.0;0
GYRO;9.135;788.643;1.90498;-1.44592;-4.75162;3
AHRS;9.136;788.643;74.8964;102.4769;-134.9848;0.71763;-0.11471;-0.27769;75
ACCE;9.143;788.652;-4.90333;6.97192;-1.91536;3
MAGN;9.144;788.652;-16.32000;-31.50000;-17.40000;3
LIGH;9.145;788.653;2999.0;0
GYRO;9.155;788.663;2.03907;-1.21379;-4.50330;3
AHRS;9.156;788.663;69.2086;103.7012;-138.0375;0.72998;-0.09578;-0.31481;-18
PRES;9.162;788.671;1015.1616;0
ACCE;9.163;788.672;-5.01825;6.77080;-2.03028;3
MAGN;9.165;788.672;-13.62000;-34.26000;-15.78000;3
LIGH;9.166;788.673;3012.0;0
GYRO;9.175;788.683;2.24737;-0.76328;-3.91992;3
AHRS;9.176;788.683;63.8079;105.5234;-141.4737;0.74353;-0.07893;-0.34615;118
ACCE;9.183;788.692;-5.17148;6.46434;-2.36547;3
MAGN;9.184;788.692;-10.56000;-36.42000;-13.98000;3
LIGH;9.186;788.693;2911.0;0
GYRO;9.195;788.703;2.35763;0.00855;-3.23484;3
AHRS;9.196;788.703;59.0381;107.3778;-144.4381;0.75682;-0.06370;-0.36944;-4
PRES;9.202;788.711;1015.0943;0
ACCE;9.204;788.712;-5.00867;6.13873;-2.53785;3
MAGN;9.205;788.712;-7.38000;-38.10000;-12.18000;3
LIGH;9.206;788.713;2971.0;0
GYRO;9.215;788.723;2.28769;0.89797;-2.45598;3
AHRS;9.216;788.723;55.3033;109.7418;-147.4041;0.77028;-0.05302;-0.38270;-94
MAGN;9.224;788.732;-4.26000;-39.54000;-10.50000;3
LIGH;9.225;788.733;3074.0;0
GYRO;9.235;788.743;2.13497;1.78220;-1.67896;3
AHRS;9.237;788.743;52.3697;113.0135;-150.4709;0.78571;-0.04475;-0.38507;-8
PRES;9.242;788.751;1015.0350;0
ACCE;9.244;788.753;-5.35344;5.15232;-3.76368;3
MAGN;9.245;788.753;-1.08000;-40.44000;-8.82000;3
LIGH;9.247;788.753;2898.0;0
GYRO;9.255;788.763;1.78953;2.68903;-1.13896;3
AHRS;9.257;788.763;50.2457;116.8726;-153.0643;0.80200;-0.03645;-0.37664;-24
WIFI;9.260;788.742;WAP108;20:17:FF:FF:F1:08;-81
WIFI;9.260;788.741;WAP130;20:17:FF:FF:F1:30;-77
WIFI;9.260;788.741;WAP067;20:17:FF:FF:F0:67;-77
WIFI;9.260;788.741;WAP129;20:17:FF:FF:F1:29;-67
WIFI;9.260;788.741;WAP114;20:17:FF:FF:F1:14;-72
WIFI;9.260;788.741;WAP111;20:17:FF:FF:F1:11;-82
WIFI;9.260;788.741;WAP123;20:17:FF:FF:F1:23;-76
WIFI;9.260;788.741;WAP267;20:17:FF:FF:F2:67;-79
WIFI;9.260;788.741;WAP122;20:17:FF:FF:F1:22;-68
WIFI;9.260;788.741;WAP318;20:17:FF:FF:F3:18;-72
WIFI;9.260;788.741;WAP012;20:17:FF:FF:F0:12;-75
WIFI;9.260;788.742;WAP105;20:17:FF:FF:F1:05;-85
WIFI;9.260;788.741;WAP078;20:17:FF:FF:F0:78;-82
WIFI;9.260;788.741;WAP281;20:17:FF:FF:F2:81;-80
WIFI;9.260;788.741;WAP180;20:17:FF:FF:F1:80;-59
WIFI;9.260;788.741;WAP015;20:17:FF:FF:F0:15;-71
WIFI;9.260;788.741;WAP044;20:17:FF:FF:F0:44;-82
WIFI;9.260;788.742;WAP309;20:17:FF:FF:F3:09;-83
WIFI;9.260;788.741;WAP165;20:17:FF:FF:F1:65;-71
WIFI;9.260;788.742;WAP181;20:17:FF:FF:F1:81;-73
WIFI;9.260;788.741;WAP112;20:17:FF:FF:F1:12;-83
WIFI;9.260;788.742;WAP312;20:17:FF:FF:F3:12;-79
WIFI;9.260;788.741;WAP079;20:17:FF:FF:F0:79;-86
WIFI;9.260;788.742;WAP329;20:17:FF:FF:F3:29;-89
WIFI;9.260;788.741;WAP133;20:17:FF:FF:F1:33;-90
WIFI;9.260;788.742;WAP024;20:17:FF:FF:F0:24;-87
WIFI;9.260;788.742;WAP082;20:17:FF:FF:F0:82;-91
WIFI;9.260;788.741;WAP077;20:17:FF:FF:F0:77;-88
WIFI;9.260;788.742;WAP282;20:17:FF:FF:F2:82;-87
WIFI;9.260;788.741;WAP316;20:17:FF:FF:F3:16;-87
WIFI;9.260;788.742;WAP287;20:17:FF:FF:F2:87;-93
WIFI;9.260;788.742;WAP028;20:17:FF:FF:F0:28;-86
WIFI;9.260;788.741;WAP006;20:17:FF:FF:F0:06;-87
WIFI;9.260;788.741;WAP141;20:17:FF:FF:F1:41;-89
WIFI;9.260;788.741;WAP140;20:17:FF:FF:F1:40;-90
WIFI;9.260;788.742;WAP300;20:17:FF:FF:F3:00;-92
WIFI;9.260;788.741;WAP272;20:17:FF:FF:F2:72;-88
WIFI;9.260;788.741;WAP159;20:17:FF:FF:F1:59;-93
WIFI;9.260;788.741;WAP266;20:17:FF:FF:F2:66;-90
LIGH;9.317;788.773;3569.0;0
ACCE;9.318;788.773;-5.11401;5.07571;-4.43406;3
MAGN;9.319;788.773;2.04000;-41.40000;-7.14000;3
GYRO;9.321;788.784;1.39766;3.42909;-0.27214;3
AHRS;9.322;788.784;49.5074;121.5071;-155.7992;0.81763;-0.03393;-0.35723;-74
PRES;9.324;788.791;1014.9698;0
LIGH;9.325;788.793;2680.0;0
ACCE;9.326;788.794;-5.06613;4.95121;-5.10444;3
MAGN;9.327;788.794;4.74000;-41.88000;-5.46000;3
GYRO;9.328;788.803;1.06504;4.47642;0.85582;3
AHRS;9.329;788.803;48.7559;127.8528;-158.6304;0.83760;-0.02658;-0.32466;-2
LIGH;9.331;788.813;3886.0;0
ACCE;9.332;788.815;-5.23851;4.53941;-5.82270;3
MAGN;9.333;788.815;7.20000;-42.06000;-3.72000;3
GYRO;9.344;788.824;0.72693;5.20335;1.30298;3
AHRS;9.345;788.824;48.2281;134.3193;-160.9529;0.85581;-0.01723;-0.28711;67
PRES;9.346;788.831;1015.0950;0
LIGH;9.347;788.833;2070.0;0
ACCE;9.348;788.835;-5.00867;4.17549;-6.73250;3
MAGN;9.349;788.835;9.24000;-42.18000;-1.92000;3
GYRO;9.350;788.843;0.49786;5.38264;1.22906;3
AHRS;9.351;788.843;47.9877;141.2505;-163.2443;0.87231;-0.00789;-0.24395;-18
LIGH;9.353;788.853;2962.0;0
ACCE;9.354;788.855;-4.41491;4.40533;-7.99663;3
GYRO;9.355;788.863;0.57208;5.49321;1.27885;3
AHRS;9.356;788.863;47.5649;148.8183;-165.6921;0.88805;0.00223;-0.19566;39
PRES;9.364;788.871;1014.9386;0
LIGH;9.364;788.872;1388.0;0
ACCE;9.367;788.876;-4.10845;4.87459;-9.02135;3
MAGN;9.367;788.876;11.94000;-42.06000;1.98000;3
SOUN;9.369;179.55;0.00548;48.75
GYRO;9.375;788.883;0.60262;5.76565;1.62399;3
AHRS;9.376;788.883;46.9587;156.4673;-167.9213;0.90150;0.01368;-0.14496;-76
LIGH;9.384;788.892;1388.0;0
ACCE;9.386;788.894;-3.74453;5.15232;-9.44273;3
MAGN;9.386;788.894;12.60000;-41.88000;3.90000;3
GYRO;9.395;788.903;0.50152;5.72900;1.90254;3
AHRS;9.396;788.903;46.1448;163.7880;-170.0794;0.91219;0.02370;-0.09569;-22
PRES;9.402;788.911;1014.9888;0
LIGH;9.404;788.913;1116.0;0
ACCE;9.406;788.915;-3.58173;4.91290;-9.72046;3
MAGN;9.407;788.915;12.84000;-41.76000;5.70000;3
GYRO;9.415;788.923;0.40684;4.98130;1.66125;3
AHRS;9.416;788.923;44.9311;169.6619;-171.3096;0.92031;0.03540;-0.05418;-12
LIGH;9.424;788.933;1116.0;0
ACCE;9.427;788.936;-3.10289;4.14676;-9.40442;3
MAGN;9.429;788.936;12.78000;-41.46000;7.56000;3
GYRO;9.435;788.943;0.63805;3.88510;0.87445;3
AHRS;9.437;788.943;43.4391;174.1320;-171.5609;0.92667;0.04938;-0.02023;-82
PRES;9.442;788.951;1015.0140;0
LIGH;9.444;788.953;1087.0;0
ACCE;9.447;788.955;-2.19309;3.59130;-8.95431;3
MAGN;9.448;788.955;12.12000;-41.04000;9.36000;3
GYRO;9.455;788.963;0.98044;2.56808;0.12675;3
AHRS;9.456;788.963;41.8517;176.8026;-171.1483;0.93166;0.06212;0.00157;95
LIGH;9.464;788.973;1087.0;0
ACCE;9.467;788.975;-1.47483;3.39019;-9.28950;3
MAGN;9.468;788.975;11.28000;-40.68000;11.16000;3
GYRO;9.482;788.983;1.18172;1.63070;-0.40592;3
AHRS;9.483;788.983;40.0636;178.1623;-170.0082;0.93629;0.07633;0.01482;78
PRES;9.484;788.991;1015.1141;0
LIGH;9.486;788.993;1081.0;0
GYRO;9.495;789.003;1.28893;1.34451;-0.48839;3
AHRS;9.496;789.003;38.0353;179.0312;-168.8695;0.94120;0.08894;0.02365;-44
ACCE;9.502;789.011;-0.05746;4.42448;-10.53449;3
MAGN;9.504;789.011;10.32000;-40.44000;12.72000;3
LIGH;9.505;789.013;1081.0;0
GYRO;9.515;789.023;1.13682;1.58061;-0.12248;3
AHRS;9.516;789.023;36.0618;179.8673;-168.0320;0.94575;0.09878;0.03117;-98
ACCE;9.518;789.026;0.65122;5.30555;-11.21444;3
MAGN;9.519;789.026;9.06000;-40.20000;14.28000;3
PRES;9.522;789.031;1015.1277;0
LIGH;9.524;789.033;1085.0;0
GYRO;9.535;789.043;0.56016;2.25867;0.46090;3
AHRS;9.536;789.043;34.7030;-178.9203;-167.4731;0.94845;0.10692;0.04148;87
ACCE;9.537;789.045;1.26414;6.03339;-11.94228;3
LIGH;9.544;789.053;1085.0;0
GYRO;9.555;789.063;-0.45418;3.18933;1.08826;3
AHRS;9.556;789.063;34.2265;-176.1945;-167.7470;0.94870;0.11166;0.06294;21
ACCE;9.557;789.065;1.54187;6.19619;-12.23916;3
MAGN;9.558;789.065;5.88000;-40.08000;16.80000;3
PRES;9.562;789.071;1015.1072;0
LIGH;9.564;789.073;1083.0;0
GYRO;9.575;789.083;-1.54549;3.94833;1.43217;3
AHRS;9.576;789.083;34.6177;-172.4830;-168.5233;0.94594;0.11466;0.09195;-35
ACCE;9.578;789.085;1.79086;5.81312;-11.88482;3
LIGH;9.584;789.093;1083.0;0
GYRO;9.595;789.103;-2.26478;4.29102;1.47371;3
AHRS;9.596;789.103;35.7060;-168.0297;-169.7048;0.93997;0.11677;0.12621;39
ACCE;9.599;789.105;2.59531;5.35344;-11.10910;3
PRES;9.602;789.111;1015.1021;0
LIGH;9.604;789.113;1118.0;0
GYRO;9.615;789.123;-2.55006;4.33439;1.47829;3
AHRS;9.617;789.123;36.8565;-162.9071;-171.5448;0.93217;0.11601;0.16365;56
ACCE;9.619;789.125;3.75411;5.29597;-10.20888;3
MAGN;9.620;789.125;-0.54000;-40.02000;18.12000;3
LIGH;9.624;789.133;1118.0;0
GYRO;9.635;789.143;-2.67773;4.37196;1.51708;3
AHRS;9.636;789.143;38.2260;-157.4961;-173.5634;0.92166;0.11581;0.20211;64
ACCE;9.638;789.145;4.97036;6.02381;-9.27035;3
MAGN;9.638;789.145;-2.76000;-40.08000;17.94000;3
PRES;9.642;789.151;1015.0723;0
LIGH;9.644;789.153;1218.0;0
GYRO;9.655;789.163;-2.82036;4.53048;1.69607;3
AHRS;9.656;789.163;39.4994;-151.5977;-176.0239;0.90899;0.11450;0.24212;-119
ACCE;9.658;789.165;6.13873;6.79953;-8.54251;3
LIGH;9.664;789.173;1218.0;0
GYRO;9.675;789.183;-3.36068;4.87409;2.06992;3
AHRS;9.676;789.183;40.1537;-144.6471;-179.8085;0.89471;0.10573;0.28574;-116
ACCE;9.678;789.185;6.60800;6.23450;-9.41400;3
MAGN;9.679;789.185;-7.20000;-40.02000;15.90000;3
PRES;9.682;789.191;1015.0640;0
LIGH;9.684;789.193;1521.0;0
GYRO;9.695;789.203;-4.09829;6.10193;2.32373;3
AHRS;9.696;789.203;40.6360;-136.0353;175.8261;0.87376;0.09822;0.33907;-22
ACCE;9.698;789.206;7.11557;5.64074;-7.80510;3
MAGN;9.699;789.206;-9.12000;-39.84000;14.16000;3
LIGH;9.704;789.213;1521.0;0
GYRO;9.715;789.223;-4.58851;6.90980;2.29838;3
AHRS;9.716;789.223;40.9961;-127.4932;171.4779;0.84925;0.09205;0.38985;2
ACCE;9.718;789.226;7.53695;5.31513;-5.80354;3
MAGN;9.719;789.226;-10.74000;-39.66000;11.88000;3
PRES;9.722;789.231;1015.0608;0
LIGH;9.724;789.233;4170.0;0
GYRO;9.735;789.243;-4.77361;6.65324;2.16766;3
AHRS;9.736;789.243;40.3575;-119.0443;166.2963;0.82402;0.07720;0.43721;28
ACCE;9.738;789.246;7.16345;5.13317;-4.51068;3
MAGN;9.739;789.246;-12.12000;-39.00000;9.24000;3
LIGH;9.744;789.253;4170.0;0
GYRO;9.755;789.263;-4.58210;6.45746;2.07419;3
AHRS;9.756;789.263;39.0769;-109.9770;161.3698;0.79275;0.06441;0.48924;11
ACCE;9.758;789.266;6.77080;4.96079;-2.89220;3
MAGN;9.759;789.266;-13.38000;-38.46000;6.18000;3
PRES;9.762;789.271;1015.1767;0
LIGH;9.765;789.273;10990.0;0
GYRO;9.775;789.283;-4.01155;6.30443;2.10290;3
AHRS;9.776;789.283;37.3174;-101.5759;157.1399;0.75961;0.05277;0.53796;110
MAGN;9.778;789.286;-14.16000;-37.86000;2.82000;3
LIGH;9.784;789.293;10990.0;0
GYRO;9.795;789.303;-3.59891;5.73755;2.18079;3
AHRS;9.796;789.303;35.3297;-94.3427;153.4836;0.72749;0.04052;0.57945;-104
ACCE;9.798;789.306;6.67503;4.55856;0.60334;3
MAGN;9.799;789.306;-14.82000;-36.84000;-0.66000;3
PRES;9.802;789.311;1015.0667;0
LIGH;9.804;789.313;14052.0;0
GYRO;9.815;789.323;-3.54149;5.09981;2.10382;3
AHRS;9.816;789.323;33.2658;-87.7770;150.6123;0.69485;0.03105;0.61762;37
ACCE;9.818;789.326;6.15789;4.11803;1.57060;3
MAGN;9.819;789.326;-15.30000;-35.82000;-4.44000;3
LIGH;9.824;789.333;14052.0;0
GYRO;9.837;789.343;-3.39244;4.44343;2.10443;3
AHRS;9.839;789.343;30.8007;-82.4934;148.4647;0.66597;0.01943;0.65003;117
ACCE;9.840;789.347;5.43963;3.39977;2.47082;3
MAGN;9.842;789.347;-15.54000;-34.50000;-8.40000;3
PRES;9.843;789.351;1015.0793;0
LIGH;9.844;789.353;15034.0;0
GYRO;9.855;789.363;-3.16764;3.68718;2.12948;3
AHRS;9.856;789.363;28.3330;-77.0836;146.3388;0.63368;0.00830;0.68173;101
ACCE;9.858;789.366;5.08528;2.93050;3.94564;3
MAGN;9.859;789.366;-15.36000;-33.06000;-12.36000;3
LIGH;9.864;789.373;15034.0;0
SOUN;9.872;161.00;0.00491;47.81
GYRO;9.879;789.383;-2.94559;2.88634;1.94927;3
AHRS;9.881;789.383;25.9356;-72.4164;144.4258;0.60345;-0.00344;0.70822;-64
ACCE;9.884;789.387;5.07571;2.31759;4.67348;3
MAGN;9.885;789.387;-15.12000;-31.14000;-16.32000;3
PRES;9.885;789.391;1015.1308;0
LIGH;9.886;789.393;14464.0;0
GYRO;9.895;789.403;-2.81578;2.39826;1.51403;3
AHRS;9.896;789.403;23.6275;-68.1193;142.6471;0.57364;-0.01487;0.73149;41
ACCE;9.899;789.407;5.16190;2.11647;5.28640;3
MAGN;9.900;789.407;-14.52000;-29.28000;-20.22000;3
LIGH;9.904;789.413;14464.0;0
GYRO;9.915;789.423;-2.55586;2.17010;1.23242;3
AHRS;9.916;789.423;21.3603;-64.1825;141.3153;0.54460;-0.02477;0.75293;-28
ACCE;9.919;789.427;5.45878;1.93451;5.57370;3
MAGN;9.920;789.427;-13.68000;-27.30000;-23.70000;3
PRES;9.922;789.431;1015.0250;0
LIGH;9.924;789.433;12743.0;0
GYRO;9.935;789.443;-2.24798;1.97951;1.30603;3
AHRS;9.936;789.443;18.9131;-60.7008;140.1174;0.51689;-0.03671;0.77187;66
ACCE;9.939;789.447;5.49709;1.59933;5.65989;3
MAGN;9.940;789.447;-12.60000;-25.20000;-27.24000;3
LIGH;9.944;789.453;12743.0;0
GYRO;9.955;789.463;-2.03082;1.84023;1.52075;3
AHRS;9.956;789.463;16.5010;-57.4024;139.0829;0.48929;-0.04819;0.78922;-24
ACCE;9.959;789.467;5.43005;1.13006;6.12916;3
MAGN;9.960;789.467;-11.46000;-22.86000;-30.60000;3
PRES;9.962;789.471;1015.0916;0
LIGH;9.964;789.473;10754.0;0
GYRO;9.975;789.483;-1.93828;1.66216;1.61177;3
AHRS;9.980;789.483;14.0371;-54.4889;138.2150;0.46323;-0.06054;0.80443;35
ACCE;9.983;789.487;5.20021;0.37350;6.35900;3
MAGN;9.984;789.487;-10.14000;-20.52000;-33.60000;3
LIGH;9.985;789.493;10754.0;0
GYRO;9.996;789.504;-2.05801;1.54732;1.39797;3
AHRS;9.999;789.504;11.4739;-51.6927;137.2782;0.43675;-0.07422;0.81807;107
ACCE;10.000;789.507;4.91290;-0.18196;6.69419;3
MAGN;10.002;789.507;-8.52000;-18.06000;-36.18000;3
PRES;10.005;789.511;1015.0717;0
LIGH;10.006;789.513;9258.0;0
GYRO;10.015;789.523;-2.03388;1.26938;1.08093;3
AHRS;10.021;789.523;8.8542;-49.2167;136.5072;0.41163;-0.08863;0.83004;-30
ACCE;10.023;789.528;4.75967;-0.81403;6.81869;3
MAGN;10.024;789.528;-6.72000;-15.54000;-38.40000;3
LIGH;10.025;789.533;9258.0;0
GYRO;10.035;789.543;-1.96760;0.96028;0.71716;3
AHRS;10.036;789.543;6.1300;-46.7575;135.4388;0.38526;-0.10482;0.84011;56
ACCE;10.040;789.548;4.72137;-1.22583;6.80911;3
MAGN;10.041;789.548;-4.98000;-13.08000;-40.08000;3
PRES;10.044;789.551;1015.1233;0
LIGH;10.045;789.553;8168.0;0
GYRO;10.065;789.563;-1.97218;0.82925;0.54703;3
AHRS;10.067;789.563;3.2518;-44.2763;134.2417;0.35727;-0.12224;0.84890;-69
ACCE;10.069;789.568;4.45322;-1.39821;6.43561;3
MAGN;10.070;789.568;-3.18000;-10.86000;-41.46000;3
LIGH;10.070;789.573;8168.0;0
GYRO;10.075;789.583;-2.07511;0.87965;0.63927;3
AHRS;10.077;789.583;0.2241;-41.9230;132.9848;0.32878;-0.14102;0.85604;-22
ACCE;10.079;789.588;4.12760;-1.86748;6.38773;3
MAGN;10.080;789.588;-1.62000;-8.22000;-42.30000;3
PRES;10.082;789.591;1015.1693;0
LIGH;10.084;789.593;7372.0;0
GYRO;10.095;789.603;-2.10565;0.83750;0.59956;3
AHRS;10.096;789.603;-2.6124;-39.8949;131.5818;0.30229;-0.15941;0.86030;10
ACCE;10.099;789.608;4.18506;-2.74854;6.78996;3
MAGN;10.100;789.608;0.00000;-6.06000;-43.02000;3
LIGH;10.104;789.613;7372.0;0
GYRO;10.115;789.623;-2.04304;0.66126;0.29352;3
AHRS;10.116;789.623;-5.3140;-38.0753;130.0806;0.27691;-0.17723;0.86248;-108
ACCE;10.119;789.628;3.87861;-3.21781;6.63673;3
MAGN;10.120;789.628;1.38000;-4.02000;-43.62000;3
PRES;10.122;789.631;1015.1258;0
LIGH;10.124;789.633;6620.0;0
GYRO;10.135;789.643;-1.94438;0.61361;0.17593;3
AHRS;10.137;789.643;-8.2352;-36.2085;128.8213;0.25006;-0.19543;0.86469;3
ACCE;10.139;789.648;3.63919;-3.62003;6.81869;3
MAGN;10.140;789.648;2.64000;-1.74000;-43.92000;3
LIGH;10.144;789.653;6620.0;0
GYRO;10.155;789.663;-1.88666;0.37415;0.11301;3
AHRS;10.156;789.663;-11.0819;-34.8283;127.5217;0.22645;-0.21434;0.86462;-90
ACCE;10.159;789.668;3.40934;-3.85945;6.76123;3
MAGN;10.160;789.668;3.72000;0.24000;-44.04000;3
PRES;10.162;789.671;1015.1551;0
LIGH;10.164;789.673;6047.0;0
GYRO;10.175;789.683;-1.90804;0.12004;0.03207;3
AHRS;10.176;789.683;-13.8827;-33.5885;126.2264;0.20349;-0.23290;0.86339;112
ACCE;10.180;789.688;3.47638;-4.36702;6.66546;3
MAGN;10.180;789.688;4.62000;2.22000;-44.10000;3
LIGH;10.184;789.693;6047.0;0
GYRO;10.195;789.703;-2.01158;0.05192;-0.14569;3
AHRS;10.196;789.703;-16.6909;-32.4254;124.8513;0.18035;-0.25141;0.86091;40
ACCE;10.200;789.709;3.66792;-4.89375;6.55054;3
PRES;10.203;789.711;1015.0382;0
LIGH;10.204;789.713;5649.0;0
GYRO;10.215;789.723;-2.01494;0.12737;-0.22358;3
AHRS;10.216;789.723;-19.4161;-31.4127;123.6433;0.15855;-0.26909;0.85797;24
ACCE;10.220;789.729;3.71580;-5.14275;6.37815;3
MAGN;10.221;789.729;6.30000;5.70000;-43.80000;3
LIGH;10.224;789.733;5649.0;0
GYRO;10.235;789.743;-1.99478;0.24618;-0.11118;3
AHRS;10.236;789.743;-22.2444;-30.5362;122.4796;0.13698;-0.28746;0.85426;30
MAGN;10.240;789.749;6.96000;7.44000;-43.56000;3
PRES;10.242;789.751;1015.0492;0
LIGH;10.244;789.753;5324.0;0
GYRO;10.255;789.763;-2.01188;0.27642;-0.01130;3
AHRS;10.256;789.763;-24.8035;-30.0101;121.3782;0.11894;-0.30467;0.84981;3
ACCE;10.260;789.769;3.13162;-6.33027;6.66546;3
MAGN;10.261;789.769;7.44000;9.12000;-43.26000;3
LIGH;10.264;789.773;5324.0;0
GYRO;10.275;789.783;-1.93644;0.15058;-0.33628;3
AHRS;10.276;789.783;-27.2416;-29.6662;119.8945;0.10135;-0.32164;0.84338;-59
ACCE;10.281;789.789;2.88262;-7.19218;6.91445;3
MAGN;10.282;789.789;7.98000;10.68000;-42.90000;3
PRES;10.283;789.791;1015.1281;0
LIGH;10.284;789.793;4923.0;0
GYRO;10.295;789.803;-1.88910;-0.01527;-1.09375;3
AHRS;10.297;789.803;-29.4300;-29.6286;117.9667;0.08540;-0.33789;0.83482;-122
ACCE;10.301;789.810;3.06458;-7.76679;7.23049;3
MAGN;10.302;789.810;8.34000;12.42000;-42.48000;3
LIGH;10.304;789.813;4923.0;0
GYRO;10.315;789.823;-1.98440;-0.35094;-1.88452;3
AHRS;10.316;789.823;-31.6958;-30.0821;115.8379;0.07145;-0.35605;0.82481;-13
ACCE;10.321;789.829;3.28484;-7.71891;6.89530;3
MAGN;10.322;789.829;8.58000;14.16000;-42.00000;3
PRES;10.323;789.831;1015.0955;0
LIGH;10.324;789.833;4545.0;0
GYRO;10.335;789.844;-2.07694;-0.62156;-2.40742;3
AHRS;10.337;789.844;-33.6958;-30.9397;113.3211;0.05975;-0.37366;0.81309;-44
ACCE;10.341;789.850;3.70622;-7.40287;6.28239;3
MAGN;10.343;789.850;8.64000;15.96000;-41.52000;3
LIGH;10.344;789.853;4545.0;0
GYRO;10.355;789.863;-2.09313;-0.68295;-2.56930;3
AHRS;10.356;789.863;-35.3976;-32.2817;110.3122;0.05051;-0.39099;0.79933;-79
ACCE;10.361;789.870;4.64475;-6.85699;5.31513;3
MAGN;10.362;789.870;8.34000;17.76000;-40.92000;3
PRES;10.363;789.871;1015.0281;0
LIGH;10.364;789.873;4267.0;0
SOUN;10.373;154.37;0.00471;47.44
GYRO;10.378;789.883;-2.09588;-0.65027;-2.58610;3
AHRS;10.379;789.883;-36.7819;-34.2089;106.7427;0.04407;-0.40851;0.78321;19
ACCE;10.381;789.890;5.12359;-6.78038;4.82671;3
MAGN;10.382;789.890;7.92000;19.56000;-40.26000;3
LIGH;10.384;789.893;4267.0;0
GYRO;10.396;789.904;-2.06503;-0.40928;-2.60320;3
AHRS;10.399;789.904;-37.8358;-36.2439;102.8601;0.03794;-0.42436;0.76580;97
PRES;10.405;789.911;1014.9726;0
ACCE;10.406;789.911;5.38217;-7.01980;4.48195;3
MAGN;10.407;789.911;7.50000;21.42000;-39.66000;3
LIGH;10.410;789.913;4110.0;0
GYRO;10.415;789.923;-1.98287;-0.25381;-2.88664;3
AHRS;10.417;789.923;-38.2338;-39.1349;98.2750;0.03743;-0.44041;0.74507;55
ACCE;10.423;789.931;5.47793;-7.34541;4.42448;3
MAGN;10.424;789.931;6.78000;23.22000;-38.76000;3
LIGH;10.427;789.933;4110.0;0
GYRO;10.435;789.943;-1.83412;-0.32956;-3.83898;3
AHRS;10.437;789.943;-37.7860;-42.6103;92.9437;0.04147;-0.45547;0.72012;25
PRES;10.442;789.951;1015.0999;0
ACCE;10.444;789.952;6.44519;-7.02938;4.52983;3
MAGN;10.444;789.952;5.94000;24.84000;-37.80000;3
LIGH;10.445;789.953;3905.0;0
GYRO;10.455;789.963;-1.76235;-0.40561;-4.49627;3
AHRS;10.456;789.963;-37.2270;-45.8642;87.7731;0.04412;-0.46991;0.69468;71
ACCE;10.462;789.971;7.33583;-6.03339;4.27126;3
MAGN;10.465;789.971;4.74000;26.40000;-36.84000;3
LIGH;10.466;789.973;3905.0;0
GYRO;10.475;789.983;-1.89949;-0.22022;-4.49230;3
AHRS;10.476;789.983;-36.5313;-48.7727;82.5604;0.04415;-0.48298;0.66785;117
PRES;10.482;789.991;1015.1987;0
ACCE;10.484;789.993;7.88171;-5.28640;3.80199;3
MAGN;10.485;789.993;3.42000;27.66000;-36.06000;3
LIGH;10.487;789.993;3702.0;0
GYRO;10.495;790.003;-1.61757;-0.10171;-4.24643;3
AHRS;10.497;790.003;-34.7654;-51.5427;77.6039;0.05034;-0.49194;0.63976;-90
ACCE;10.503;790.011;8.21690;-4.62560;3.63919;3
MAGN;10.504;790.011;1.92000;29.16000;-35.10000;3
LIGH;10.505;790.013;3702.0;0
GYRO;10.515;790.023;-1.24006;-0.09438;-4.08058;3
AHRS;10.516;790.023;-32.4425;-54.2231;72.5975;0.05865;-0.49987;0.60857;-36
PRES;10.522;790.031;1015.0608;0
ACCE;10.523;790.032;8.34140;-4.26168;3.55300;3
MAGN;10.524;790.032;0.24000;30.36000;-34.02000;3
LIGH;10.525;790.033;3490.0;0
GYRO;10.535;790.043;-1.04275;-0.33811;-4.25009;3
AHRS;10.537;790.043;-29.6480;-56.8905;67.8081;0.07014;-0.50766;0.57528;-115
ACCE;10.543;790.052;8.79151;-3.98395;3.50511;3
MAGN;10.544;790.052;-1.68000;31.44000;-33.24000;3
LIGH;10.545;790.053;3490.0;0
GYRO;10.555;790.063;-0.77336;-0.54978;-4.82797;3
AHRS;10.556;790.063;-26.1760;-59.0489;63.5589;0.08529;-0.51181;0.54122;-42
PRES;10.562;790.071;1015.0981;0
ACCE;10.563;790.072;8.99262;-3.18908;3.41892;3
MAGN;10.564;790.072;-3.84000;32.22000;-32.40000;3
LIGH;10.565;790.073;3407.0;0
GYRO;10.576;790.084;-0.23182;-0.46151;-5.45564;3
AHRS;10.577;790.084;-22.2797;-60.6091;59.9547;0.10289;-0.51220;0.50770;-45
ACCE;10.583;790.092;9.50019;-1.81002;3.26569;3
MAGN;10.584;790.092;-6.12000;31.98000;-31.68000;3
LIGH;10.585;790.093;3407.0;0
GYRO;10.596;790.104;0.02230;-0.23671;-5.60530;3
AHRS;10.597;790.104;-18.3857;-62.0203;56.5117;0.12015;-0.51279;0.47304;81
PRES;10.602;790.111;1015.0919;0
ACCE;10.604;790.112;9.74919;-0.47884;2.93050;3
MAGN;10.605;790.112;-8.70000;32.28000;-30.66000;3
LIGH;10.606;790.113;3364.0;0
GYRO;10.615;790.124;-0.14661;-0.09377;-5.42754;3
AHRS;10.617;790.124;-14.1320;-63.1482;53.1665;0.13881;-0.51159;0.43596;-96
ACCE;10.623;790.132;9.78750;0.60334;3.04542;3
MAGN;10.624;790.132;-11.28000;32.10000;-29.76000;3
LIGH;10.625;790.133;3364.0;0
GYRO;10.635;790.144;0.14142;-0.11332;-4.83286;3
AHRS;10.636;790.144;-9.4885;-63.8156;50.7753;0.16241;-0.50598;0.40220;77
PRES;10.642;790.151;1015.0929;0
ACCE;10.644;790.152;9.66300;1.44610;2.87304;3
MAGN;10.645;790.152;-13.86000;31.62000;-28.92000;3
LIGH;10.646;790.153;3349.0;0
GYRO;10.656;790.164;0.25901;-0.18082;-4.54636;3
AHRS;10.658;790.164;-4.6744;-64.4633;48.0075;0.18527;-0.50085;0.36369;-110
ACCE;10.665;790.173;9.41400;1.85790;2.95923;3
MAGN;10.666;790.173;-16.62000;30.60000;-28.26000;3
LIGH;10.667;790.173;3349.0;0
GYRO;10.675;790.183;0.32376;-0.23243;-4.42633;3
AHRS;10.677;790.183;-0.1031;-64.8504;45.7155;0.20758;-0.49439;0.32833;23
PRES;10.682;790.191;1015.1927;0
LIGH;10.684;790.193;3341.0;0
ACCE;10.685;790.194;8.79151;2.08774;3.05500;3
MAGN;10.687;790.194;-19.26000;29.40000;-27.54000;3
GYRO;10.695;790.203;0.75961;-0.46670;-5.06560;3
AHRS;10.700;790.203;5.2080;-65.4259;43.7438;0.23660;-0.48677;0.29034;-63
LIGH;10.704;790.213;3341.0;0
ACCE;10.705;790.213;8.14986;2.89220;3.03585;3
MAGN;10.705;790.213;-21.72000;27.60000;-27.18000;3
GYRO;10.715;790.223;1.39216;-0.61820;-6.04146;3
AHRS;10.715;790.223;10.6707;-65.8359;41.9347;0.26651;-0.47732;0.25190;-40
PRES;10.722;790.231;1015.1750;0
LIGH;10.724;790.233;3325.0;0
ACCE;10.725;790.233;7.91044;4.45322;2.72939;3
MAGN;10.725;790.233;-24.24000;25.44000;-26.52000;3
GYRO;10.735;790.243;1.68080;-0.77091;-6.48739;3
AHRS;10.735;790.243;15.9588;-66.3147;40.1234;0.29496;-0.46891;0.21308;-56
LIGH;10.744;790.252;3325.0;0
ACCE;10.745;790.254;7.60398;6.18662;2.20267;3
MAGN;10.745;790.254;-26.46000;22.86000;-26.10000;3
GYRO;10.755;790.263;1.52136;-0.79138;-5.88233;3
AHRS;10.757;790.263;21.2385;-66.6329;38.4932;0.32334;-0.45892;0.17518;92
PRES;10.762;790.271;1015.0230;0
LIGH;10.764;790.273;3313.0;0
ACCE;10.765;790.274;7.17303;7.48906;1.87705;3
MAGN;10.766;790.274;-28.56000;20.10000;-25.62000;3
GYRO;10.775;790.283;1.20585;-0.50183;-4.81851;3
AHRS;10.776;790.283;26.9229;-66.7694;37.0873;0.35448;-0.44554;0.13681;-108
LIGH;10.784;790.293;3313.0;0
ACCE;10.785;790.294;6.92403;7.91044;1.71425;3
MAGN;10.786;790.294;-30.36000;16.50000;-25.38000;3
GYRO;10.795;790.303;1.11758;-0.20067;-4.15388;3
AHRS;10.796;790.303;32.8330;-67.0394;36.0119;0.38782;-0.43094;0.09878;-113
PRES;10.802;790.311;1014.9723;0
LIGH;10.804;790.313;3345.0;0
ACCE;10.806;790.314;6.33027;7.67102;1.96325;3
MAGN;10.807;790.314;-31.80000;13.14000;-25.02000;3
GYRO;10.815;790.323;1.20860;-0.13561;-4.26842;3
AHRS;10.816;790.323;38.5938;-67.2314;34.9648;0.41946;-0.41571;0.06162;-38
LIGH;10.824;790.333;3345.0;0
ACCE;10.825;790.334;5.43963;7.20176;2.06859;3
MAGN;10.826;790.334;-33.00000;9.42000;-24.66000;3
GYRO;10.835;790.343;1.55862;-0.31643;-4.78124;3
AHRS;10.836;790.343;43.9845;-67.6145;34.3165;0.44951;-0.40116;0.02820;-112
PRES;10.842;790.351;1015.1127;0
LIGH;10.844;790.353;3341.0;0
ACCE;10.846;790.354;4.31914;7.44118;1.68552;3
MAGN;10.847;790.354;-33.90000;5.64000;-24.12000;3
GYRO;10.855;790.363;2.16338;-0.87232;-5.18411;3
AHRS;10.856;790.363;49.1685;-68.5640;34.0324;0.47860;-0.38919;-0.00419;-112
LIGH;10.864;790.373;3341.0;0
ACCE;10.867;790.375;3.09331;8.22648;0.97683;3
MAGN;10.868;790.375;-34.38000;1.50000;-23.40000;3
GYRO;10.875;790.383;2.63527;-1.35459;-5.02376;3
AHRS;10.877;790.383;54.0433;-69.8399;33.9994;0.50534;-0.37875;-0.03515;-65
SOUN;10.878;175.10;0.00534;48.54
PRES;10.883;790.391;1014.9706;0
LIGH;10.885;790.393;3316.0;0
ACCE;10.886;790.395;2.17394;9.02135;0.03831;3
MAGN;10.887;790.395;-34.50000;-2.82000;-22.74000;3
GYRO;10.895;790.403;2.58793;-1.41201;-4.61081;3
AHRS;10.896;790.403;59.2491;-71.4559;34.2377;0.53292;-0.36700;-0.06814;-4
LIGH;10.904;790.413;3316.0;0
ACCE;10.906;790.415;1.37906;9.75877;-0.72784;3
MAGN;10.907;790.415;-34.14000;-6.90000;-22.08000;3
GYRO;10.915;790.423;2.16766;-1.18905;-4.23666;3
AHRS;10.917;790.423;64.7725;-74.1093;35.5033;0.56225;-0.35429;-0.10191;-72
PRES;10.922;790.431;1015.0630;0
LIGH;10.924;790.433;3272.0;0
ACCE;10.926;790.435;0.89064;9.70131;-0.91937;3
MAGN;10.927;790.435;-33.60000;-10.98000;-21.18000;3
GYRO;10.935;790.443;1.76021;-1.08032;-4.11601;3
AHRS;10.936;790.443;70.3182;-78.6066;38.5291;0.59150;-0.34185;-0.13561;67
LIGH;10.944;790.453;3272.0;0
ACCE;10.946;790.455;0.01915;9.14585;-0.63207;3
MAGN;10.947;790.455;-32.70000;-15.00000;-20.28000;3
GYRO;10.955;790.463;1.38483;-1.30420;-4.24002;3
AHRS;10.956;790.463;75.6490;-84.9764;43.2858;0.61711;-0.32912;-0.17018;15
PRES;10.962;790.471;1015.0626;0
LIGH;10.964;790.473;3248.0;0
MAGN;10.966;790.475;-31.38000;-18.78000;-19.38000;3
GYRO;10.975;790.483;0.99357;-1.50029;-4.29133;3
AHRS;10.976;790.483;80.3601;-93.7183;50.5233;0.63690;-0.31590;-0.20281;-120
LIGH;10.984;790.493;3248.0;0
ACCE;10.986;790.495;-2.00155;8.46590;-1.01514;3
MAGN;10.988;790.495;-29.64000;-22.44000;-18.24000;3
GYRO;10.995;790.503;0.82131;-1.48074;-4.13037;3
AHRS;10.996;790.503;84.5881;-111.3430;66.6162;0.65260;-0.30212;-0.23536;-51
PRES;11.002;790.511;1015.0646;0
LIGH;11.004;790.513;3233.0;0
ACCE;11.006;790.515;-3.00712;8.59040;-1.41737;3
MAGN;11.008;790.515;-27.54000;-25.92000;-17.04000;3
GYRO;11.015;790.523;0.89247;-1.31244;-3.74124;3
AHRS;11.016;790.523;86.8462;-160.1592;113.7650;0.66392;-0.29170;-0.26514;88
LIGH;11.024;790.533;3233.0;0
ACCE;11.027;790.535;-3.46680;8.79151;-1.81002;3
MAGN;11.028;790.535;-25.26000;-29.10000;-15.78000;3
GYRO;11.035;790.543;1.05710;-0.96639;-3.17375;3
AHRS;11.036;790.543;84.8893;140.7141;171.4839;0.67622;-0.27784;-0.29457;-28
PRES;11.043;790.551;1015.1149;0
LIGH;11.044;790.553;3283.0;0
ACCE;11.047;790.556;-3.91691;8.81066;-2.18351;3
MAGN;11.048;790.556;-22.86000;-31.92000;-14.58000;3
GYRO;11.066;790.563;1.27243;-0.42638;-2.65543;3
AHRS;11.068;790.563;81.0760;125.3436;-174.1546;0.68949;-0.26357;-0.31900;-24
LIGH;11.070;790.573;3283.0;0
ACCE;11.071;790.577;-4.39575;8.61913;-2.28886;3
MAGN;11.072;790.577;-20.52000;-34.38000;-13.26000;3
GYRO;11.075;790.583;1.58611;-0.20067;-2.39368;3
AHRS;11.076;790.583;77.2310;121.7464;-171.5666;0.70303;-0.25276;-0.33920;79
PRES;11.082;790.591;1014.9507;0
LIGH;11.084;790.593;3303.0;0
ACCE;11.087;790.596;-4.91290;7.92002;-1.94409;3
MAGN;11.088;790.596;-17.88000;-36.54000;-12.00000;3
GYRO;11.095;790.603;1.81335;-0.39859;-2.48347;3
AHRS;11.096;790.603;73.4858;120.6959;-171.4101;0.71660;-0.24298;-0.35639;70
LIGH;11.104;790.613;3303.0;0
ACCE;11.107;790.616;-5.32470;6.86657;-2.00155;3
MAGN;11.108;790.616;-15.24000;-38.52000;-10.62000;3
GYRO;11.115;790.623;1.94530;-0.48564;-2.71774;3
AHRS;11.116;790.623;69.7740;120.7480;-172.0185;0.73100;-0.23243;-0.36991;42
PRES;11.122;790.631;1014.9594;0
LIGH;11.124;790.633;3290.0;0
ACCE;11.127;790.636;-5.58328;6.46434;-2.05901;3
MAGN;11.128;790.636;-12.42000;-40.32000;-9.12000;3
GYRO;11.135;790.643;2.11023;-0.17165;-2.59893;3
AHRS;11.136;790.643;66.2065;121.2598;-172.9846;0.74504;-0.22269;-0.38095;-14
LIGH;11.144;790.653;3290.0;0
ACCE;11.147;790.656;-5.28640;6.71334;-2.23140;3
MAGN;11.148;790.656;-9.78000;-41.82000;-7.32000;3
GYRO;11.155;790.663;2.39765;0.25901;-2.32740;3
AHRS;11.156;790.663;62.3072;121.8982;-174.1317;0.75999;-0.21259;-0.39186;111
PRES;11.162;790.671;1015.0289;0
LIGH;11.164;790.673;3295.0;0
ACCE;11.167;790.676;-5.30555;6.69419;-2.20267;3
MAGN;11.168;790.676;-7.02000;-42.90000;-5.76000;3
GYRO;11.175;790.683;2.63008;1.29015;-1.69026;3
AHRS;11.177;790.683;58.8927;123.9222;-175.7697;0.77661;-0.20257;-0.39305;-97
LIGH;11.184;790.693;3295.0;0
ACCE;11.187;790.696;-5.92804;5.93762;-3.06458;3
MAGN;11.188;790.696;-4.44000;-43.56000;-4.08000;3
GYRO;11.195;790.703;3.10533;1.69026;-1.35215;3
AHRS;11.196;790.703;55.5621;126.3779;-178.2323;0.79277;-0.19803;-0.39260;-64
PRES;11.202;790.711;1014.9344;0
LIGH;11.204;790.713;3241.0;0
ACCE;11.208;790.717;-6.00466;5.39174;-3.39977;3
MAGN;11.209;790.717;-1.98000;-43.80000;-2.22000;3
GYRO;11.215;790.723;3.52591;1.47066;-1.04855;3
AHRS;11.216;790.723;52.8301;129.3311;179.0928;0.80793;-0.19676;-0.38640;-56
LIGH;11.224;790.733;3241.0;0
ACCE;11.228;790.736;-6.31112;4.54898;-3.24654;3
MAGN;11.229;790.736;0.36000;-43.86000;-0.30000;3
GYRO;11.235;790.743;3.52072;1.19821;-0.86621;3
AHRS;11.236;790.743;49.6532;132.2662;176.8051;0.82491;-0.19296;-0.37778;78
PRES;11.242;790.751;1015.0706;0
LIGH;11.244;790.753;2719.0;0
ACCE;11.248;790.757;-6.22492;3.58173;-3.75411;3
GYRO;11.255;790.763;2.96392;1.50975;-1.03175;3
AHRS;11.256;790.763;46.4360;134.8555;175.3359;0.84175;-0.18573;-0.36728;84
LIGH;11.264;790.773;2719.0;0
MAGN;11.268;790.777;4.38000;-43.56000;3.48000;3
GYRO;11.275;790.783;2.21225;2.38024;-0.90713;3
AHRS;11.276;790.783;43.6206;137.3326;174.0591;0.85664;-0.17980;-0.35524;-53
PRES;11.282;790.791;1015.0048;0
LIGH;11.284;790.793;2149.0;0
ACCE;11.288;790.797;-6.04296;3.80199;-7.04853;3
MAGN;11.289;790.797;6.00000;-43.14000;5.58000;3
GYRO;11.295;790.803;1.60596;3.14596;-0.61453;3
AHRS;11.296;790.803;40.9642;139.7475;173.2064;0.87090;-0.17231;-0.34124;-119
LIGH;11.304;790.813;2149.0;0
ACCE;11.308;790.817;-5.76524;3.08373;-6.99107;3
MAGN;11.309;790.817;7.26000;-42.72000;7.56000;3
GYRO;11.315;790.823;1.47768;3.26813;-0.25870;3
AHRS;11.316;790.823;38.7172;141.9019;172.7921;0.88323;-0.16403;-0.32701;65
PRES;11.322;790.831;1015.1785;0
LIGH;11.324;790.833;1628.0;0
ACCE;11.328;790.837;-4.93206;2.62405;-7.25922;3
MAGN;11.330;790.837;8.28000;-42.24000;9.42000;3
GYRO;11.335;790.843;1.27488;3.36159;-0.00641;3
AHRS;11.337;790.843;36.7534;145.5253;172.4703;0.89829;-0.15273;-0.30038;-57
LIGH;11.344;790.853;1628.0;0
ACCE;11.348;790.857;-4.52983;2.66235;-8.67659;3
MAGN;11.350;790.857;8.88000;-41.58000;11.46000;3
GYRO;11.355;790.863;1.26724;3.56134;0.24312;3
AHRS;11.356;790.863;34.8213;149.3415;171.9159;0.91237;-0.14377;-0.27197;50
PRES;11.362;790.871;1015.0811;0
LIGH;11.364;790.873;1243.0;0
ACCE;11.369;790.877;-4.45322;2.84431;-10.21845;3
MAGN;11.370;790.877;9.30000;-40.80000;13.50000;3
GYRO;11.376;790.884;2.00394;3.67619;0.21625;3
AHRS;11.377;790.884;32.2440;153.3087;171.1878;0.92704;-0.13572;-0.24185;14
SOUN;11.379;231.20;0.00706;50.95
LIGH;11.384;790.893;1243.0;0
ACCE;11.389;790.898;-4.06057;2.20267;-9.78750;3
MAGN;11.390;790.898;9.48000;-40.02000;15.84000;3
GYRO;11.397;790.903;2.75042;4.16091;0.10110;3
AHRS;11.398;790.903;29.5516;157.9413;170.5537;0.94183;-0.12677;-0.20497;-28
PRES;11.409;790.911;1015.1292;0
LIGH;11.410;790.913;1111.0;0
ACCE;11.411;790.918;-3.42850;2.08774;-10.02692;3
MAGN;11.412;790.918;9.18000;-39.24000;18.06000;3
GYRO;11.417;790.924;2.49447;4.51521;0.17013;3
AHRS;11.419;790.924;27.1770;162.3057;170.1653;0.95381;-0.11833;-0.16884;-43
LIGH;11.425;790.933;1111.0;0
ACCE;11.430;790.938;-2.28886;1.60890;-9.95030;3
MAGN;11.431;790.938;8.46000;-38.28000;20.10000;3
GYRO;11.435;790.943;1.04183;4.66609;0.20189;3
AHRS;11.446;790.943;25.3552;166.4243;170.3328;0.96315;-0.10748;-0.13326;-7
PRES;11.447;790.951;1015.0449;0
LIGH;11.448;790.954;1036.0;0
ACCE;11.449;790.958;-1.44610;1.36948;-9.84496;3
MAGN;11.449;790.958;7.38000;-37.26000;22.14000;3
GYRO;11.455;790.963;0.80237;4.14136;0.04551;3
AHRS;11.455;790.963;22.6430;170.0315;170.5330;0.97209;-0.09761;-0.10104;87
LIGH;11.464;790.972;1036.0;0
ACCE;11.469;790.978;-0.33519;1.20668;-10.24718;3
MAGN;11.469;790.978;5.94000;-36.18000;23.58000;3
GYRO;11.475;790.983;1.20493;3.95780;-0.20464;3
AHRS;11.475;790.983;20.6986;174.1297;171.1918;0.97883;-0.08461;-0.06400;15
PRES;11.482;790.991;1015.0977;0
LIGH;11.484;790.992;1029.0;0
ACCE;11.489;790.998;0.70868;1.08218;-10.38126;3
MAGN;11.489;790.998;4.26000;-35.22000;25.08000;3
GYRO;11.495;791.003;1.19210;4.45443;-0.10812;3
AHRS;11.495;791.003;19.4544;178.4521;171.8201;0.98286;-0.07257;-0.02533;75
LIGH;11.504;791.012;1029.0;0
ACCE;11.509;791.018;1.48441;0.93853;-10.13226;3
MAGN;11.510;791.018;2.22000;-34.14000;26.22000;3
GYRO;11.515;791.023;1.04733;4.88998;0.07819;3
AHRS;11.515;791.023;17.8603;-177.3079;172.5387;0.98575;-0.06062;0.01306;19
PRES;11.522;791.031;1015.0589;0
LIGH;11.524;791.032;1007.0;0
ACCE;11.529;791.038;2.35589;0.83318;-9.89284;3
MAGN;11.529;791.038;0.00000;-33.30000;27.18000;3
GYRO;11.535;791.043;1.10017;4.73543;-0.00702;3
AHRS;11.535;791.043;16.0941;-173.1624;173.5388;0.98729;-0.04737;0.05108;105
LIGH;11.544;791.053;1007.0;0
ACCE;11.550;791.059;3.50511;0.65122;-9.82580;3
MAGN;11.551;791.059;-2.34000;-32.52000;27.90000;3
GYRO;11.555;791.063;1.10139;4.48894;-0.26053;3
AHRS;11.556;791.063;14.6234;-168.6581;174.6041;0.98651;-0.03390;0.09194;-57
PRES;11.562;791.071;1015.0126;0
LIGH;11.564;791.073;992.0;0
ACCE;11.570;791.079;4.89375;0.46926;-9.92157;3
MAGN;11.571;791.079;-4.62000;-31.74000;28.44000;3
GYRO;11.575;791.083;1.00976;4.50360;-0.47709;3
AHRS;11.576;791.083;13.3072;-164.0124;175.7836;0.98354;-0.02008;0.13381;116
LIGH;11.584;791.093;992.0;0
ACCE;11.590;791.099;6.01423;0.41180;-9.93115;3
MAGN;11.591;791.099;-6.90000;-31.08000;28.86000;3
GYRO;11.595;791.103;0.91049;4.54881;-0.69058;3
AHRS;11.596;791.103;12.1243;-159.4951;177.2409;0.97870;-0.00477;0.17444;-80
PRES;11.602;791.111;1014.9732;0
LIGH;11.604;791.113;984.0;0
ACCE;11.610;791.119;6.78996;0.31603;-9.68215;3
MAGN;11.611;791.119;-9.60000;-30.60000;28.80000;3
GYRO;11.615;791.123;0.90988;4.63005;-1.00274;3
AHRS;11.616;791.123;11.1126;-154.7869;179.0549;0.97145;0.01312;0.21644;111
LIGH;11.624;791.133;984.0;0
ACCE;11.630;791.139;7.58483;0.18196;-9.63427;3
MAGN;11.631;791.139;-12.24000;-29.88000;28.44000;3
GYRO;11.635;791.143;0.71807;4.92205;-1.18538;3
AHRS;11.636;791.143;10.5462;-149.7362;-179.1464;0.96104;0.03115;0.26059;-92
PRES;11.642;791.151;1015.1185;0
LIGH;11.644;791.153;989.0;0
ACCE;11.650;791.159;8.16902;0.19154;-9.36612;3
MAGN;11.651;791.159;-14.88000;-29.28000;27.90000;3
GYRO;11.655;791.163;0.21900;5.08423;-1.22937;3
AHRS;11.656;791.163;10.4395;-144.7369;-177.4217;0.94821;0.04890;0.30351;97
LIGH;11.664;791.173;989.0;0
ACCE;11.670;791.179;8.55209;0.37350;-8.73405;3
MAGN;11.671;791.179;-17.58000;-28.98000;27.00000;3
GYRO;11.675;791.183;0.01588;5.32003;-1.21715;3
AHRS;11.676;791.183;10.2881;-139.4168;-175.6327;0.93230;0.06667;0.34835;-85
PRES;11.682;791.191;1015.0215;0
LIGH;11.684;791.193;1017.0;0
ACCE;11.691;791.199;8.94474;0.65122;-7.85298;3
MAGN;11.692;791.199;-20.04000;-28.68000;25.62000;3
GYRO;11.695;791.203;-0.21594;5.24275;-1.17256;3
AHRS;11.697;791.203;10.5758;-134.3716;-174.2891;0.91492;0.08141;0.38985;-109
LIGH;11.704;791.213;1017.0;0
ACCE;11.711;791.220;9.19373;0.97683;-7.10599;3
GYRO;11.715;791.223;-0.23854;4.98771;-1.17775;3
AHRS;11.716;791.223;10.8683;-129.4115;-172.9959;0.89591;0.09537;0.42978;108
PRES;11.722;791.231;1015.1667;0
LIGH;11.724;791.233;1233.0;0
ACCE;11.731;791.240;9.23204;1.37906;-6.31112;3
MAGN;11.732;791.240;-24.06000;-28.62000;21.84000;3
GYRO;11.735;791.243;-0.29505;4.78979;-1.20554;3
AHRS;11.736;791.243;11.3672;-124.4371;-172.0829;0.87510;0.10683;0.46875;28
LIGH;11.744;791.253;1233.0;0
ACCE;11.751;791.260;9.27035;1.72383;-5.46836;3
MAGN;11.752;791.260;-25.80000;-28.74000;19.68000;3
GYRO;11.755;791.263;-0.39554;4.74337;-1.14904;3
AHRS;11.756;791.263;11.9860;-119.8349;-171.0968;0.85392;0.11897;0.50402;-44
PRES;11.762;791.271;1015.0809;0
LIGH;11.764;791.273;3444.0;0
ACCE;11.771;791.280;9.20331;1.94409;-4.53941;3
MAGN;11.773;791.280;-27.24000;-28.92000;17.16000;3
GYRO;11.775;791.283;-0.59743;4.76811;-1.08673;3
AHRS;11.776;791.283;12.6296;-114.9719;-170.8205;0.83072;0.12600;0.53995;61
LIGH;11.784;791.293;3444.0;0
ACCE;11.791;791.300;9.26077;2.03028;-3.49553;3
MAGN;11.793;791.300;-28.08000;-29.40000;14.52000;3
GYRO;11.795;791.303;-0.78343;4.67678;-1.04611;3
AHRS;11.796;791.303;13.2827;-110.2361;-170.8056;0.80690;0.13124;0.57383;-52
PRES;11.803;791.311;1015.1120;0
LIGH;11.804;791.313;7640.0;0
ACCE;11.811;791.320;9.29908;2.06859;-2.42293;3
MAGN;11.813;791.320;-28.92000;-29.76000;11.76000;3
GYRO;11.815;791.323;-0.88973;4.55339;-1.04030;3
AHRS;11.816;791.323;13.9417;-105.4348;-171.0871;0.78168;0.13466;0.60695;-87
LIGH;11.824;791.333;7640.0;0
ACCE;11.831;791.340;9.18416;2.14520;-1.37906;3
MAGN;11.832;791.340;-29.22000;-30.36000;8.76000;3
GYRO;11.837;791.343;-1.03175;4.53965;-1.06504;3
AHRS;11.838;791.343;14.6637;-100.4824;-171.7345;0.75459;0.13635;0.63975;99
PRES;11.842;791.351;1015.1428;0
LIGH;11.844;791.353;10616.0;0
ACCE;11.852;791.360;8.73405;2.19309;-0.45011;3
MAGN;11.853;791.360;-29.34000;-31.02000;5.64000;3
GYRO;11.855;791.363;-1.13865;4.61448;-1.14751;3
AHRS;11.856;791.363;15.3732;-95.4581;-172.5889;0.72598;0.13717;0.67160;-51
LIGH;11.864;791.373;10616.0;0
ACCE;11.872;791.380;8.26478;2.28886;0.68953;3
MAGN;11.873;791.380;-29.16000;-31.56000;2.40000;3
GYRO;11.875;791.383;-1.17530;4.51307;-1.16492;3
AHRS;11.876;791.383;16.0258;-90.5335;-173.6423;0.69693;0.13697;0.70135;-112
SOUN;11.878;486.30;0.01484;57.41
PRES;11.883;791.391;1015.0901;0
LIGH;11.884;791.393;12601.0;0
ACCE;11.892;791.401;7.84340;2.35589;1.77171;3
MAGN;11.893;791.401;-28.56000;-32.04000;-0.84000;3
GYRO;11.895;791.403;-1.10964;4.19512;-1.07024;3
AHRS;11.896;791.403;16.5985;-85.7078;-174.7929;0.66751;0.13628;0.72912;17
LIGH;11.904;791.413;12601.0;0
ACCE;11.912;791.421;7.53695;2.62405;2.49955;3
MAGN;11.913;791.421;-27.78000;-32.46000;-4.02000;3
GYRO;11.915;791.423;-0.85124;3.88785;-0.84177;3
AHRS;11.916;791.423;17.0199;-80.8935;-175.8219;0.63707;0.13593;0.75563;-37
PRES;11.922;791.431;1014.9854;0
LIGH;11.924;791.433;13667.0;0
MAGN;11.932;791.441;-26.64000;-32.82000;-7.08000;3
GYRO;11.935;791.443;-0.79565;3.78828;-0.66951;3
AHRS;11.936;791.443;17.3643;-75.9830;-177.0803;0.60526;0.13443;0.78119;-18
LIGH;11.944;791.453;13667.0;0
ACCE;11.952;791.461;6.56011;2.61447;3.84030;3
MAGN;11.953;791.461;-25.20000;-33.24000;-10.02000;3
GYRO;11.955;791.463;-0.93432;3.70398;-0.59529;3
AHRS;11.957;791.463;17.5692;-71.2992;-178.3166;0.57410;0.13255;0.80429;-91
PRES;11.962;791.471;1015.0086;0
LIGH;11.964;791.473;13983.0;0
ACCE;11.972;791.481;5.94720;2.72939;4.52025;3
MAGN;11.973;791.481;-23.70000;-33.48000;-12.96000;3
GYRO;11.975;791.483;-1.16248;3.69329;-0.58613;3
AHRS;11.976;791.483;17.5531;-66.7323;-179.6680;0.54318;0.12901;0.82563;-35
LIGH;11.984;791.493;13983.0;0
ACCE;11.993;791.501;5.41090;2.59531;5.38217;3
MAGN;11.994;791.501;-21.66000;-33.60000;-15.66000;3
GYRO;11.995;791.503;-1.26449;3.36190;-0.51526;3
AHRS;11.996;791.503;17.4457;-62.2660;179.0108;0.51215;0.12540;0.84536;40
PRES;12.002;791.511;1015.0582;0
LIGH;12.005;791.513;13307.0;0
ACCE;12.013;791.521;5.06613;2.56658;5.93762;3
MAGN;12.014;791.521;-19.56000;-33.66000;-18.18000;3
GYRO;12.015;791.523;-1.29503;3.09556;-0.34606;3
AHRS;12.016;791.523;17.1387;-57.5822;177.5884;0.47888;0.12054;0.86490;18
LIGH;12.024;791.533;13307.0;0
ACCE;12.033;791.541;4.83629;2.38462;6.25365;3
MAGN;12.034;791.541;-17.40000;-33.72000;-20.58000;3
GYRO;12.036;791.543;-1.43553;2.93215;-0.25962;3
AHRS;12.037;791.543;16.6730;-52.9152;175.9592;0.44513;0.11418;0.88298;-94
PRES;12.044;791.551;1015.0797;0
LIGH;12.045;791.553;10808.0;0
ACCE;12.068;791.562;4.60644;2.24097;6.68461;3
MAGN;12.070;791.562;-15.24000;-33.60000;-22.86000;3
GYRO;12.072;791.563;-1.23792;2.91841;-0.21594;3
AHRS;12.074;791.563;16.2666;-48.4094;174.7264;0.41138;0.11023;0.89929;68
LIGH;12.076;791.573;10808.0;0
ACCE;12.077;791.582;4.21380;1.80044;7.16345;3
MAGN;12.078;791.582;-12.90000;-33.24000;-25.02000;3
GYRO;12.079;791.583;-1.11147;2.75836;-0.32467;3
AHRS;12.080;791.583;15.7244;-44.1902;173.2409;0.37943;0.10456;0.91322;-36
PRES;12.082;791.591;1015.0690;0
LIGH;12.085;791.593;8049.0;0
ACCE;12.094;791.602;3.67749;1.67594;7.63272;3
MAGN;12.096;791.602;-10.50000;-32.76000;-26.82000;3
GYRO;12.097;791.603;-1.09345;2.56747;-0.51252;3
AHRS;12.098;791.603;15.1635;-40.0318;171.7992;0.34728;0.09939;0.92577;11
LIGH;12.104;791.613;8049.0;0
ACCE;12.114;791.622;3.08373;1.95367;7.68060;3
MAGN;12.115;791.622;-7.92000;-32.16000;-28.32000;3
GYRO;12.116;791.623;-1.10444;2.52868;-0.58185;3
AHRS;12.117;791.623;14.4713;-35.8675;170.4241;0.31440;0.09392;0.93731;14
PRES;12.122;791.631;1015.0779;0
LIGH;12.124;791.633;6375.0;0
ACCE;12.134;791.642;2.61447;1.97282;7.90087;3
MAGN;12.135;791.642;-5.46000;-31.62000;-29.82000;3
GYRO;12.136;791.643;-1.17317;2.30632;-0.57849;3
AHRS;12.137;791.643;13.7069;-32.0423;168.9412;0.28380;0.08776;0.94668;63
LIGH;12.144;791.653;6375.0;0
ACCE;12.154;791.663;2.26970;1.62806;8.12113;3
MAGN;12.156;791.663;-3.00000;-30.96000;-31.02000;3
GYRO;12.157;791.663;-1.18661;2.13742;-0.61606;3
AHRS;12.158;791.663;13.0323;-28.1786;167.4163;0.25247;0.08290;0.95482;62
PRES;12.162;791.671;1015.0975;0
LIGH;12.166;791.673;5499.0;0
ACCE;12.174;791.683;1.83875;1.51314;8.31267;3
MAGN;12.176;791.683;-0.42000;-30.06000;-32.10000;3
GYRO;12.177;791.683;-1.23945;1.94255;-0.75472;3
AHRS;12.178;791.683;12.2075;-24.5716;165.7597;0.22283;0.07687;0.96126;54
LIGH;12.184;791.693;5499.0;0
ACCE;12.194;791.703;1.70467;1.18752;8.45632;3
MAGN;12.195;791.703;1.92000;-29.10000;-32.88000;3
GYRO;12.196;791.703;-1.53052;1.68874;-0.84605;3
AHRS;12.197;791.703;10.9478;-21.2647;164.0417;0.19490;0.06735;0.96643;86
PRES;12.202;791.711;1015.0743;0
LIGH;12.204;791.713;5067.0;0
ACCE;12.214;791.723;1.50356;0.80445;8.37971;3
MAGN;12.216;791.723;4.02000;-28.20000;-33.54000;3
GYRO;12.217;791.723;-1.64934;1.41110;-1.00762;3
AHRS;12.219;791.723;9.7857;-18.1915;162.2102;0.16864;0.05885;0.96991;-22
LIGH;12.224;791.733;5067.0;0
ACCE;12.234;791.743;1.12049;0.54588;8.74362;3
MAGN;12.235;791.743;6.06000;-27.12000;-34.14000;3
GYRO;12.237;791.744;-1.78586;1.20157;-1.16217;3
AHRS;12.238;791.744;8.2179;-15.4228;160.2432;0.14404;0.04699;0.97211;-63
PRES;12.242;791.751;1015.1924;0
LIGH;12.244;791.753;4819.0;0
ACCE;12.255;791.764;0.73741;-0.04788;9.06924;3
MAGN;12.256;791.764;8.10000;-25.98000;-34.74000;3
GYRO;12.257;791.764;-1.88238;0.79810;-1.38666;3
AHRS;12.258;791.764;6.5701;-13.2730;158.0980;0.12409;0.03396;0.97235;-29
LIGH;12.264;791.773;4819.0;0
GYRO;12.275;791.783;-1.84145;0.25870;-1.71714;3
AHRS;12.276;791.783;4.9385;-11.5036;155.7931;0.10689;0.02092;0.97104;-23
ACCE;12.277;791.784;0.93853;-0.26815;8.93516;3
MAGN;12.278;791.784;9.96000;-24.66000;-35.34000;3
PRES;12.282;791.791;1014.9714;0
LIGH;12.284;791.793;4715.0;0
GYRO;12.295;791.803;-1.78495;0.01833;-1.91201;3
AHRS;12.296;791.803;3.1304;-9.8339;153.5028;0.08964;0.00685;0.96890;52
ACCE;12.298;791.805;1.04387;-0.56503;8.61913;3
MAGN;12.299;791.805;11.58000;-23.22000;-35.70000;3
LIGH;12.304;791.813;4715.0;0
GYRO;12.315;791.823;-1.85611;0.15363;-1.97126;3
AHRS;12.316;791.823;1.4722;-8.6167;151.2336;0.07595;-0.00625;0.96560;-48
ACCE;12.318;791.825;1.13006;-1.09176;8.83939;3
MAGN;12.319;791.825;13.32000;-21.66000;-36.18000;3
PRES;12.322;791.831;1015.0151;0
LIGH;12.324;791.833;4622.0;0
GYRO;12.335;791.843;-2.06075;0.35949;-2.01524;3
AHRS;12.336;791.843;-0.2577;-7.6714;148.7294;0.06382;-0.02019;0.96088;-128
ACCE;12.338;791.845;1.29287;-1.28329;9.19373;3
MAGN;12.339;791.845;14.88000;-20.16000;-36.66000;3
LIGH;12.344;791.853;4622.0;0
GYRO;12.355;791.863;-2.14505;0.25840;-1.90254;3
AHRS;12.356;791.863;-1.9747;-7.0293;146.3616;0.05370;-0.03420;0.95559;-117
ACCE;12.358;791.865;0.94810;-2.34632;9.05966;3
MAGN;12.359;791.865;16.32000;-18.42000;-37.08000;3
PRES;12.362;791.871;1015.0987;0
LIGH;12.364;791.873;4450.0;0
GYRO;12.375;791.883;-1.94866;0.04826;-2.05281;3
AHRS;12.377;791.883;-3.6803;-6.4313;143.7020;0.04329;-0.04793;0.94883;-38
ACCE;12.378;791.886;0.78530;-2.74854;9.49062;3
MAGN;12.379;791.886;17.70000;-16.62000;-37.32000;3
SOUN;12.380;223.29;0.00681;50.65
LIGH;12.385;791.893;4450.0;0
GYRO;12.396;791.904;-1.68568;-0.55650;-2.27242;3
AHRS;12.397;791.904;-5.3604;-6.5133;141.0972;0.03796;-0.06292;0.94126;98
ACCE;12.399;791.904;0.83318;-2.94966;9.41400;3
MAGN;12.400;791.904;18.84000;-14.88000;-37.50000;3
PRES;12.402;791.911;1015.1880;0
LIGH;12.404;791.913;4243.0;0
GYRO;12.416;791.924;-1.39277;-1.05313;-2.43063;3
AHRS;12.417;791.924;-7.0355;-6.7320;138.5376;0.03313;-0.07803;0.93315;119
ACCE;12.419;791.924;1.13006;-3.08373;9.08839;3
MAGN;12.420;791.924;19.68000;-12.96000;-37.62000;3
LIGH;12.424;791.933;4243.0;0
GYRO;12.436;791.943;-1.34299;-0.88148;-2.51493;3
AHRS;12.438;791.943;-8.6916;-6.7636;135.8823;0.02611;-0.09220;0.92420;65
ACCE;12.440;791.946;1.66636;-3.12204;8.65743;3
MAGN;12.442;791.946;20.34000;-10.86000;-37.80000;3
PRES;12.443;791.951;1015.1107;0
LIGH;12.444;791.953;4206.0;0
GYRO;12.455;791.963;-1.46455;-0.19028;-2.27883;3
AHRS;12.457;791.963;-10.2201;-6.6735;133.4334;0.01810;-0.10459;0.91541;64
ACCE;12.458;791.966;1.92494;-3.34231;8.46590;3
MAGN;12.459;791.966;21.00000;-8.82000;-38.10000;3
LIGH;12.464;791.973;4206.0;0
GYRO;12.475;791.983;-1.69546;0.39645;-1.98165;3
AHRS;12.477;791.983;-11.8235;-6.6481;130.8891;0.00973;-0.11749;0.90568;72
ACCE;12.479;791.985;1.90578;-3.71580;8.74362;3
MAGN;12.480;791.985;21.36000;-6.66000;-38.40000;3
PRES;12.482;791.991;1015.1630;0
LIGH;12.484;791.993;4068.0;0
GYRO;12.495;792.003;-1.91231;0.32651;-1.82832;3
AHRS;12.496;792.003;-13.5605;-6.9229;128.2999;0.00257;-0.13220;0.89512;-89
ACCE;12.497;792.005;1.73340;-4.33829;9.19373;3
MAGN;12.498;792.005;21.48000;-4.44000;-38.52000;3
LIGH;12.504;792.013;4068.0;0
GYRO;12.515;792.023;-1.97859;-0.26756;-2.06656;3
AHRS;12.516;792.023;-15.3970;-7.4123;125.5267;-0.00423;-0.14817;0.88323;32
ACCE;12.517;792.025;1.46525;-4.77883;9.17458;3
MAGN;12.518;792.025;21.66000;-2.28000;-38.76000;3
PRES;12.522;792.031;1015.1254;0
LIGH;12.524;792.033;3743.0;0
GYRO;12.535;792.043;-1.98684;-0.76603;-2.49447;3
AHRS;12.536;792.043;-17.4138;-7.9877;122.7012;-0.01198;-0.16553;0.87041;114
ACCE;12.538;792.045;1.43652;-5.02782;9.03093;3
MAGN;12.539;792.045;21.72000;0.06000;-38.94000;3
LIGH;12.544;792.053;3743.0;0
GYRO;12.555;792.063;-1.77609;-0.97219;-2.98102;3
AHRS;12.556;792.063;-19.2246;-8.9555;119.6245;-0.01717;-0.18260;0.85620;-28
ACCE;12.557;792.065;1.87705;-5.06613;8.95431;3
MAGN;12.559;792.065;21.54000;2.52000;-39.12000;3
PRES;12.562;792.071;1015.0667;0
LIGH;12.564;792.073;3775.0;0
GYRO;12.575;792.083;-1.70554;-1.18599;-3.15237;3
AHRS;12.576;792.083;-21.1411;-10.4086;116.5081;-0.02030;-0.20227;0.84127;-66
MAGN;12.577;792.085;21.00000;4.86000;-39.00000;3
LIGH;12.585;792.093;3775.0;0
GYRO;12.595;792.103;-1.62215;-1.39033;-2.95934;3
AHRS;12.596;792.103;-22.7326;-12.0366;113.3461;-0.02180;-0.22024;0.82600;79
ACCE;12.598;792.106;3.14119;-5.00867;8.32224;3
MAGN;12.599;792.106;20.28000;7.32000;-38.64000;3
PRES;12.602;792.111;1015.0900;0
LIGH;12.604;792.113;3949.0;0
GYRO;12.615;792.123;-1.30084;-1.53297;-2.90344;3
AHRS;12.616;792.123;-23.7717;-14.0718;109.7998;-0.01947;-0.23616;0.80909;81
ACCE;12.617;792.126;3.60088;-5.08528;8.10198;3
MAGN;12.618;792.126;19.50000;9.66000;-38.52000;3
LIGH;12.624;792.133;3949.0;0
GYRO;12.635;792.143;-0.87384;-1.78189;-3.13985;3
AHRS;12.636;792.143;-24.4438;-16.3610;106.2524;-0.01449;-0.25107;0.79195;-114
ACCE;12.637;792.146;4.07972;-5.20978;7.90087;3
MAGN;12.638;792.146;18.36000;11.76000;-38.46000;3
PRES;12.642;792.151;1015.0850;0
LIGH;12.644;792.153;4030.0;0
GYRO;12.655;792.163;-0.55283;-1.96515;-3.32189;3
AHRS;12.657;792.163;-24.7349;-19.3686;102.5191;-0.00396;-0.26750;0.77358;-82
ACCE;12.658;792.166;4.65433;-5.18105;7.55610;3
MAGN;12.659;792.166;17.04000;13.92000;-38.16000;3
LIGH;12.664;792.173;4030.0;0
GYRO;12.675;792.183;-0.46823;-2.27883;-3.70459;3
AHRS;12.676;792.183;-24.5644;-22.9561;98.3506;0.01085;-0.28487;0.75228;-47
ACCE;12.678;792.186;5.29597;-4.66391;6.98149;3
MAGN;12.679;792.186;15.48000;15.90000;-37.92000;3
PRES;12.682;792.191;1015.1226;0
LIGH;12.684;792.193;4081.0;0
GYRO;12.695;792.203;-0.33720;-2.31121;-4.05034;3
AHRS;12.696;792.203;-23.8668;-26.3390;94.2587;0.02639;-0.29921;0.73025;-120
ACCE;12.697;792.206;6.06212;-3.86903;6.57927;3
MAGN;12.699;792.206;13.62000;17.64000;-37.86000;3
LIGH;12.704;792.213;4081.0;0
GYRO;12.716;792.224;-0.08613;-2.22508;-4.18382;3
AHRS;12.718;792.224;-22.7598;-29.9044;90.1968;0.04460;-0.31358;0.70682;13
ACCE;12.722;792.227;6.68461;-3.20823;6.16746;3
MAGN;12.725;792.227;11.64000;19.26000;-37.62000;3
PRES;12.727;792.231;1015.0801;0
LIGH;12.729;792.233;4046.0;0
GYRO;12.736;792.244;0.20861;-2.05006;-3.98956;3
AHRS;12.739;792.244;-21.2169;-33.3659;86.3022;0.06433;-0.32647;0.68250;-34
ACCE;12.743;792.248;7.08684;-2.64320;5.77481;3
LIGH;12.744;792.253;4046.0;0
GYRO;12.755;792.263;0.34544;-1.81732;-3.71711;3
AHRS;12.756;792.263;-19.1967;-36.6505;82.4796;0.08534;-0.33746;0.65644;88
ACCE;12.759;792.268;7.58483;-1.97282;5.47793;3
MAGN;12.760;792.268;6.96000;21.78000;-37.26000;3
PRES;12.763;792.271;1015.1494;0
LIGH;12.764;792.273;4056.0;0
GYRO;12.775;792.283;0.35400;-1.63956;-3.56104;3
AHRS;12.776;792.283;-16.8298;-39.6692;78.9643;0.10717;-0.34659;0.63000;22
ACCE;12.779;792.288;7.92002;-1.35991;5.17148;3
MAGN;12.780;792.288;4.26000;22.74000;-36.72000;3
LIGH;12.784;792.293;4056.0;0
GYRO;12.795;792.303;0.44410;-1.60322;-3.76079;3
AHRS;12.796;792.303;-13.9513;-42.3859;75.7512;0.13093;-0.35276;0.60285;104
ACCE;12.799;792.308;7.90087;-1.05345;4.84586;3
MAGN;12.800;792.308;1.62000;23.40000;-36.30000;3
PRES;12.802;792.311;1015.1459;0
LIGH;12.804;792.313;4125.0;0
GYRO;12.815;792.323;0.68050;-1.71745;-4.31790;3
AHRS;12.816;792.323;-10.6923;-45.0534;72.5683;0.15636;-0.35841;0.57303;-93
ACCE;12.819;792.328;8.14986;-0.43096;4.74052;3
MAGN;12.825;792.328;-1.08000;23.64000;-36.00000;3
LIGH;12.826;792.333;4125.0;0
GYRO;12.835;792.343;1.06199;-1.88544;-4.74154;3
AHRS;12.836;792.343;-7.0548;-47.6045;69.7086;0.18401;-0.36273;0.54227;-28
ACCE;12.840;792.348;8.44674;0.36392;4.68306;3
MAGN;12.841;792.348;-4.08000;23.58000;-35.70000;3
PRES;12.842;792.351;1015.1802;0
LIGH;12.845;792.353;3996.0;0
GYRO;12.855;792.363;1.22356;-1.81274;-4.80415;3
AHRS;12.857;792.363;-3.3739;-49.8321;66.9023;0.20985;-0.36607;0.51005;-126
ACCE;12.859;792.368;8.59040;1.25456;4.32872;3
MAGN;12.860;792.368;-7.08000;23.22000;-35.34000;3
LIGH;12.864;792.373;3996.0;0
SOUN;12.871;688.11;0.02100;60.42
GYRO;12.876;792.383;0.95845;-1.46424;-4.49566;3
AHRS;12.877;792.383;0.3265;-51.7306;64.1712;0.23390;-0.36826;0.47692;92
ACCE;12.880;792.388;8.65743;2.37505;3.91691;3
MAGN;12.881;792.388;-10.20000;22.26000;-34.98000;3
PRES;12.882;792.391;1015.2200;0
LIGH;12.884;792.393;3876.0;0
GYRO;12.895;792.403;0.72907;-1.11697;-4.07997;3
AHRS;12.896;792.403;4.1839;-53.3584;61.7616;0.25829;-0.36835;0.44424;10
ACCE;12.900;792.408;8.68616;3.36146;3.52426;3
MAGN;12.901;792.408;-13.02000;21.24000;-34.62000;3
LIGH;12.904;792.413;3876.0;0
GYRO;12.915;792.423;0.85094;-1.02014;-3.94802;3
AHRS;12.916;792.423;8.2278;-54.8489;59.5734;0.28348;-0.36706;0.41113;34
ACCE;12.920;792.428;8.32224;3.84988;3.39019;3
MAGN;12.921;792.428;-15.90000;19.80000;-34.20000;3
PRES;12.922;792.431;1015.1053;0
LIGH;12.924;792.433;3811.0;0
GYRO;12.935;792.443;1.13102;-1.18202;-4.29224;3
AHRS;12.937;792.443;12.5858;-56.2473;57.4083;0.30982;-0.36453;0.37571;110
ACCE;12.941;792.449;7.83383;4.17549;3.11246;3
MAGN;12.942;792.449;-18.60000;18.12000;-33.66000;3
LIGH;12.944;792.453;3811.0;0
GYRO;12.956;792.463;1.47646;-1.35856;-4.65907;3
AHRS;12.957;792.463;17.1548;-57.6020;55.6239;0.33786;-0.36037;0.34073;8
ACCE;12.960;792.469;7.44118;4.97036;2.59531;3
MAGN;12.961;792.469;-20.94000;16.14000;-33.06000;3
PRES;12.962;792.471;1015.1243;0
LIGH;12.964;792.473;3792.0;0
GYRO;12.975;792.483;1.89002;-1.42515;-4.50574;3
AHRS;12.976;792.483;21.6464;-59.0314;54.3576;0.36640;-0.35583;0.30812;-106
ACCE;12.980;792.489;7.01980;5.91847;2.18351;3
MAGN;12.981;792.489;-23.22000;13.56000;-32.64000;3
LIGH;12.984;792.493;3792.0;0
GYRO;12.995;792.503;2.06350;-1.37994;-4.25956;3
AHRS;12.997;792.503;26.2759;-60.4667;53.0951;0.39483;-0.35087;0.27366;105
ACCE;13.000;792.509;6.78038;6.56011;2.00155;3
MAGN;13.002;792.509;-25.26000;10.80000;-31.86000;3
PRES;13.003;792.511;1015.0239;0
LIGH;13.004;792.513;3725.0;0
GYRO;13.015;792.523;2.04793;-1.34940;-4.31485;3
AHRS;13.016;792.523;31.3135;-62.0907;52.1832;0.42605;-0.34429;0.23783;30
ACCE;13.020;792.529;6.21535;7.01980;1.91536;3
MAGN;13.021;792.529;-27.06000;7.98000;-31.08000;3
LIGH;13.024;792.533;3725.0;0
GYRO;13.035;792.543;1.95385;-1.42545;-4.73543;3
AHRS;13.036;792.543;36.7038;-63.8072;51.4980;0.45867;-0.33569;0.20017;-128
PRES;13.042;792.551;1015.1398;0
ACCE;13.043;792.551;5.27682;7.38372;1.41737;3
MAGN;13.044;792.551;-28.44000;4.86000;-30.30000;3
LIGH;13.045;792.553;3616.0;0
GYRO;13.066;792.563;1.83504;-1.66949;-5.15631;3
AHRS;13.067;792.563;42.0554;-65.6574;50.8845;0.48966;-0.32742;0.16129;11
ACCE;13.069;792.570;4.44364;7.70933;0.81403;3
MAGN;13.070;792.570;-29.40000;1.50000;-29.22000;3
LIGH;13.071;792.573;3616.0;0
GYRO;13.075;792.583;1.76204;-1.99020;-5.61996;3
AHRS;13.076;792.583;47.7490;-67.3756;49.9475;0.51943;-0.31760;0.11774;12
ACCE;13.081;792.590;3.40934;7.95833;0.35434;3
MAGN;13.083;792.590;-30.00000;-2.04000;-28.26000;3
PRES;13.085;792.591;1015.0428;0
LIGH;13.086;792.593;3493.0;0
GYRO;13.095;792.603;1.95294;-2.24951;-6.04268;3
AHRS;13.096;792.603;53.9914;-69.4061;49.2462;0.55060;-0.30568;0.07028;-95
ACCE;13.101;792.610;2.38462;8.19775;-0.29688;3
MAGN;13.102;792.610;-30.06000;-5.70000;-27.24000;3
LIGH;13.104;792.613;3493.0;0
GYRO;13.115;792.623;2.46392;-2.42941;-6.17554;3
AHRS;13.116;792.623;60.5572;-72.5744;49.5843;0.58328;-0.29357;0.02099;-96
ACCE;13.121;792.630;1.26414;8.52336;-0.92895;3
MAGN;13.122;792.630;-29.88000;-9.36000;-25.92000;3
PRES;13.124;792.631;1015.0568;0
LIGH;13.125;792.633;3303.0;0
GYRO;13.135;792.643;2.98988;-2.55678;-5.86828;3
AHRS;13.136;792.643;67.1617;-77.5786;51.6741;0.61548;-0.28184;-0.02886;-124
ACCE;13.142;792.650;0.08619;9.05966;-1.55144;3
MAGN;13.144;792.650;-29.28000;-13.02000;-24.30000;3
LIGH;13.145;792.653;3303.0;0
GYRO;13.155;792.663;3.20826;-2.53998;-5.12211;3
AHRS;13.157;792.663;73.3653;-86.5259;57.8321;0.64654;-0.27075;-0.07599;21
ACCE;13.162;792.670;-1.08218;9.50977;-2.24097;3
MAGN;13.163;792.670;-28.08000;-16.50000;-22.56000;3
PRES;13.164;792.671;1015.1667;0
LIGH;13.165;792.673;3077.0;0
WIFI;13.172;792.648;WAP108;20:17:FF:FF:F1:08;-78
WIFI;13.172;792.648;WAP130;20:17:FF:FF:F1:30;-74
WIFI;13.172;792.648;WAP067;20:17:FF:FF:F0:67;-75
WIFI;13.172;792.648;WAP129;20:17:FF:FF:F1:29;-75
WIFI;13.172;792.648;WAP114;20:17:FF:FF:F1:14;-78
WIFI;13.172;792.648;WAP111;20:17:FF:FF:F1:11;-82
WIFI;13.172;792.648;WAP123;20:17:FF:FF:F1:23;-78
WIFI;13.172;792.648;WAP267;20:17:FF:FF:F2:67;-76
WIFI;13.172;792.648;WAP122;20:17:FF:FF:F1:22;-72
WIFI;13.172;792.648;WAP318;20:17:FF:FF:F3:18;-82
WIFI;13.172;792.648;WAP012;20:17:FF:FF:F0:12;-73
WIFI;13.172;792.648;WAP105;20:17:FF:FF:F1:05;-85
WIFI;13.172;792.648;WAP078;20:17:FF:FF:F0:78;-85
WIFI;13.172;792.648;WAP281;20:17:FF:FF:F2:81;-78
WIFI;13.172;792.648;WAP180;20:17:FF:FF:F1:80;-68
WIFI;13.172;792.648;WAP015;20:17:FF:FF:F0:15;-80
WIFI;13.172;792.648;WAP044;20:17:FF:FF:F0:44;-89
WIFI;13.172;792.648;WAP309;20:17:FF:FF:F3:09;-81
WIFI;13.172;792.648;WAP165;20:17:FF:FF:F1:65;-80
WIFI;13.172;792.648;WAP181;20:17:FF:FF:F1:81;-72
WIFI;13.172;792.648;WAP312;20:17:FF:FF:F3:12;-78
WIFI;13.172;792.648;WAP079;20:17:FF:FF:F0:79;-87
WIFI;13.172;792.648;WAP133;20:17:FF:FF:F1:33;-87
WIFI;13.172;792.648;WAP024;20:17:FF:FF:F0:24;-79
WIFI;13.172;792.648;WAP082;20:17:FF:FF:F0:82;-88
WIFI;13.172;792.648;WAP077;20:17:FF:FF:F0:77;-85
WIFI;13.172;792.648;WAP287;20:17:FF:FF:F2:87;-91
WIFI;13.172;792.648;WAP028;20:17:FF:FF:F0:28;-82
WIFI;13.172;792.648;WAP006;20:17:FF:FF:F0:06;-90
WIFI;13.172;792.648;WAP141;20:17:FF:FF:F1:41;-95
WIFI;13.172;792.648;WAP159;20:17:FF:FF:F1:59;-91
WIFI;13.172;792.648;WAP197;20:17:FF:FF:F1:97;-92
WIFI;13.172;792.648;WAP248;20:17:FF:FF:F2:48;-88
GYRO;13.221;792.683;3.07846;-2.41109;-4.73909;3
AHRS;13.223;792.683;79.1225;-105.0988;73.7356;0.67704;-0.25728;-0.12325;-27
ACCE;13.225;792.691;-2.94966;9.14585;-2.74854;3
MAGN;13.226;792.691;-26.64000;-20.10000;-20.58000;3
LIGH;13.227;792.693;3077.0;0
GYRO;13.228;792.703;2.90222;-2.40986;-4.36585;3
AHRS;13.229;792.703;81.7906;-143.8746;109.8381;0.70477;-0.24692;-0.16592;-127
ACCE;13.231;792.710;-3.67749;8.79151;-2.90177;3
MAGN;13.232;792.710;-24.60000;-23.40000;-18.72000;3
PRES;13.233;792.711;1015.0398;0
LIGH;13.234;792.713;2968.0;0
GYRO;13.235;792.723;2.39551;-2.48195;-4.25040;3
AHRS;13.236;792.723;80.3118;174.0597;149.2919;0.72718;-0.23432;-0.20871;-51
ACCE;13.238;792.730;-4.34787;8.16902;-2.92093;3
MAGN;13.239;792.730;-22.44000;-26.70000;-16.92000;3
LIGH;13.240;792.733;2968.0;0
GYRO;13.241;792.743;1.90956;-2.43888;-3.94985;3
AHRS;13.242;792.743;76.0440;150.9450;169.8963;0.74602;-0.22106;-0.24935;-10
MAGN;13.243;792.751;-20.04000;-29.58000;-15.06000;3
PRES;13.244;792.751;1015.1384;0
LIGH;13.244;792.753;3008.0;0
GYRO;13.258;792.763;1.45691;-2.33809;-3.65267;3
AHRS;13.260;792.763;71.3650;138.2182;-179.9296;0.75899;-0.20753;-0.28931;94
ACCE;13.262;792.770;-5.61201;6.99107;-2.83473;3
MAGN;13.262;792.770;-17.58000;-32.34000;-13.08000;3
LIGH;13.264;792.772;3008.0;0
GYRO;13.275;792.783;1.23914;-2.06747;-3.41993;3
AHRS;13.275;792.783;66.7312;130.4143;-174.4821;0.76842;-0.19386;-0.32578;43
ACCE;13.282;792.791;-6.18662;6.43561;-2.84431;3
MAGN;13.283;792.791;-14.94000;-34.80000;-11.10000;3
PRES;13.283;792.791;1015.0893;0
LIGH;13.284;792.792;3121.0;0
GYRO;13.295;792.803;1.32252;-1.83901;-3.15573;3
AHRS;13.295;792.803;62.6840;125.5214;-171.9552;0.77419;-0.18422;-0.35752;-63
ACCE;13.302;792.810;-6.71334;6.09085;-2.85389;3
MAGN;13.302;792.810;-12.06000;-36.72000;-9.06000;3
LIGH;13.304;792.812;3121.0;0
GYRO;13.315;792.823;1.40988;-1.64567;-2.91474;3
AHRS;13.315;792.823;58.5415;121.3644;-169.9750;0.77860;-0.17204;-0.38825;-126
ACCE;13.322;792.831;-6.86657;5.77481;-2.82516;3
MAGN;13.322;792.831;-9.06000;-38.40000;-7.14000;3
PRES;13.323;792.831;1015.0920;0
LIGH;13.324;792.832;3248.0;0
GYRO;13.335;792.843;1.43584;-1.33993;-2.60626;3
AHRS;13.335;792.843;54.6534;118.6221;-169.1306;0.78274;-0.16088;-0.41399;-65
ACCE;13.342;792.851;-7.01980;5.29597;-2.67193;3
MAGN;13.343;792.851;-5.88000;-39.78000;-5.22000;3
LIGH;13.344;792.852;3248.0;0
GYRO;13.355;792.863;1.42454;-0.86376;-2.32251;3
AHRS;13.355;792.863;50.9811;116.8765;-168.9726;0.78722;-0.15032;-0.43505;27
PRES;13.362;792.870;1015.1420;0
ACCE;13.362;792.871;-6.85699;4.64475;-2.42293;3
MAGN;13.362;792.871;-2.76000;-40.98000;-3.48000;3
LIGH;13.364;792.872;3367.0;0
SOUN;13.372;222.88;0.00680;50.63
GYRO;13.375;792.883;1.47188;-0.28466;-2.14719;3
AHRS;13.375;792.883;47.6277;116.0654;-169.3908;0.79256;-0.14110;-0.45062;-44
ACCE;13.382;792.891;-7.08684;4.17549;-2.56658;3
MAGN;13.382;792.891;0.36000;-41.76000;-1.62000;3
LIGH;13.384;792.892;3367.0;0
GYRO;13.395;792.903;1.57206;0.04979;-2.12459;3
AHRS;13.395;792.903;44.4694;115.6360;-170.0355;0.79797;-0.13274;-0.46333;14
PRES;13.402;792.911;1015.1484;0
ACCE;13.403;792.912;-7.37414;4.08930;-3.08373;3
MAGN;13.403;792.912;3.48000;-42.36000;0.12000;3
LIGH;13.404;792.912;3456.0;0
GYRO;13.415;792.923;1.55679;0.30788;-1.96851;3
AHRS;13.415;792.923;41.7561;115.7764;-170.7694;0.80408;-0.12515;-0.47077;20
ACCE;13.422;792.931;-7.50822;4.39575;-3.87861;3
MAGN;13.423;792.931;6.48000;-42.72000;1.80000;3
LIGH;13.424;792.932;3456.0;0
GYRO;13.435;792.943;1.41201;0.94287;-1.42698;3
AHRS;13.436;792.943;39.4249;116.8523;-171.7128;0.81270;-0.11820;-0.47086;-71
PRES;13.442;792.951;1015.0991;0
LIGH;13.444;792.953;3440.0;0
ACCE;13.445;792.953;-7.24964;4.13718;-4.06057;3
MAGN;13.446;792.953;9.18000;-42.66000;3.30000;3
GYRO;13.455;792.963;1.30420;1.75105;-0.78679;3
AHRS;13.457;792.963;37.3836;118.6478;-172.9105;0.82325;-0.11282;-0.46531;-33
LIGH;13.464;792.973;3440.0;0
ACCE;13.465;792.973;-7.16345;3.94564;-4.29041;3
MAGN;13.466;792.973;11.52000;-42.42000;4.56000;3
GYRO;13.475;792.983;1.01740;2.68048;-0.44043;3
AHRS;13.476;792.983;35.9172;121.3314;-173.9030;0.83616;-0.10674;-0.45108;23
PRES;13.482;792.991;1015.2082;0
ACCE;13.484;792.992;-7.40287;3.99353;-4.67348;3
MAGN;13.485;792.992;13.56000;-42.06000;5.88000;3
LIGH;13.486;792.993;3236.0;0
GYRO;13.495;793.003;0.55161;3.63068;-0.13378;3
AHRS;13.496;793.003;35.1500;124.8236;-174.7348;0.85046;-0.10088;-0.42874;-107
ACCE;13.504;793.012;-7.52737;3.40934;-5.18105;3
MAGN;13.505;793.012;15.42000;-41.76000;7.02000;3
LIGH;13.506;793.013;3236.0;0
GYRO;13.515;793.023;0.04979;4.08180;0.01008;3
AHRS;13.517;793.023;34.6097;128.3532;-175.0196;0.86421;-0.09211;-0.40386;17
PRES;13.522;793.031;1015.1437;0
ACCE;13.524;793.032;-7.39329;2.74854;-5.50666;3
MAGN;13.525;793.032;17.10000;-41.28000;8.28000;3
LIGH;13.526;793.033;2626.0;0
GYRO;13.535;793.043;-0.21777;3.92420;0.07819;3
AHRS;13.536;793.043;34.2243;131.8225;-174.9094;0.87697;-0.08123;-0.37777;94
ACCE;13.543;793.052;-6.87615;2.30801;-6.01423;3
MAGN;13.545;793.052;18.30000;-40.80000;9.60000;3
LIGH;13.546;793.053;2626.0;0
GYRO;13.555;793.063;-0.04246;3.66550;0.25412;3
AHRS;13.556;793.063;33.6584;135.5168;-174.8121;0.89001;-0.06938;-0.34980;-104
PRES;13.562;793.071;1015.1422;0
ACCE;13.564;793.072;-6.53138;2.37505;-6.88572;3
MAGN;13.565;793.072;19.08000;-40.26000;10.92000;3
LIGH;13.566;793.073;1909.0;0
GYRO;13.575;793.083;0.44349;3.73391;0.32223;3
AHRS;13.576;793.083;32.6751;139.2360;-174.6636;0.90313;-0.05599;-0.32158;111
LIGH;13.584;793.093;1909.0;0
ACCE;13.585;793.094;-6.19619;2.35589;-7.60398;3
MAGN;13.587;793.094;19.74000;-39.84000;12.12000;3
GYRO;13.595;793.103;1.10078;3.65572;0.18295;3
AHRS;13.596;793.103;31.1943;142.6272;-174.7460;0.91539;-0.04423;-0.29659;-97
PRES;13.602;793.111;1015.1805;0
LIGH;13.604;793.113;1415.0;0
ACCE;13.605;793.113;-5.65989;2.19309;-8.00621;3
MAGN;13.607;793.113;19.92000;-39.36000;13.44000;3
GYRO;13.615;793.123;1.75441;3.68199;0.00183;3
AHRS;13.616;793.123;29.2355;146.3310;-175.0753;0.92845;-0.03323;-0.26960;-58
ACCE;13.624;793.133;-4.97036;2.00155;-8.25521;3
MAGN;13.625;793.133;19.80000;-38.88000;14.88000;3
LIGH;13.626;793.133;1415.0;0
GYRO;13.635;793.143;1.95171;3.92542;0.03848;3
AHRS;13.636;793.143;27.1811;150.1449;-175.4514;0.94086;-0.02321;-0.24118;25
PRES;13.642;793.151;1015.1607;0
LIGH;13.644;793.153;1146.0;0
ACCE;13.645;793.153;-4.31914;1.88663;-8.92558;3
MAGN;13.646;793.153;19.50000;-38.40000;16.38000;3
GYRO;13.655;793.163;1.62521;4.24063;0.34361;3
AHRS;13.656;793.163;25.1922;154.0363;-175.8945;0.95213;-0.01489;-0.21148;72
ACCE;13.664;793.173;-3.83072;1.87705;-9.49062;3
MAGN;13.665;793.173;18.84000;-37.80000;17.88000;3
LIGH;13.666;793.173;1146.0;0
GYRO;13.675;793.183;1.28618;4.20306;0.48961;3
AHRS;13.676;793.183;23.1034;157.6958;-176.1936;0.96200;-0.00679;-0.18287;22
PRES;13.682;793.191;1015.1738;0
LIGH;13.684;793.193;1098.0;0
ACCE;13.685;793.194;-3.30400;1.62806;-9.91199;3
MAGN;13.686;793.194;17.82000;-37.20000;19.50000;3
GYRO;13.695;793.203;1.23945;4.07753;0.59559;3
AHRS;13.696;793.203;21.2162;161.6633;-176.6209;0.97080;-0.00071;-0.15119;69
LIGH;13.704;793.213;1098.0;0
ACCE;13.705;793.213;-2.58574;1.14922;-10.00776;3
MAGN;13.706;793.213;16.38000;-36.60000;21.00000;3
GYRO;13.715;793.223;1.29534;4.02713;0.48503;3
AHRS;13.716;793.223;19.5810;165.4435;-176.6604;0.97771;0.00695;-0.11988;84
PRES;13.722;793.231;1015.2010;0
LIGH;13.724;793.233;1032.0;0
ACCE;13.725;793.234;-1.64721;0.62249;-9.72046;3
MAGN;13.726;793.234;14.70000;-36.00000;22.38000;3
GYRO;13.735;793.243;1.38819;4.05767;0.18265;3
AHRS;13.736;793.243;17.9088;169.0696;-176.5103;0.98332;0.01512;-0.08932;-42
LIGH;13.744;793.253;1032.0;0
ACCE;13.745;793.253;-0.97683;0.63207;-9.78750;3
MAGN;13.746;793.253;12.78000;-35.40000;23.94000;3
GYRO;13.755;793.263;1.42820;3.63129;-0.12126;3
AHRS;13.756;793.263;16.1812;172.1373;-176.2404;0.98750;0.02276;-0.06324;-23
PRES;13.762;793.271;1015.1607;0
LIGH;13.764;793.273;1025.0;0
ACCE;13.765;793.274;-0.22027;0.72784;-10.18972;3
MAGN;13.766;793.274;10.62000;-34.92000;25.32000;3
GYRO;13.775;793.283;1.45936;3.33685;-0.26817;3
AHRS;13.777;793.283;14.3418;175.5017;-175.8293;0.99094;0.03118;-0.03437;10
LIGH;13.784;793.293;1025.0;0
ACCE;13.785;793.293;0.65122;0.76614;-10.75475;3
MAGN;13.786;793.293;8.40000;-34.32000;26.64000;3
GYRO;13.795;793.303;1.30298;3.51064;-0.01405;3
AHRS;13.796;793.303;12.8233;179.0061;-175.4415;0.99296;0.03855;-0.00417;6
PRES;13.802;793.311;1015.1218;0
LIGH;13.804;793.313;996.0;0
ACCE;13.805;793.314;1.28329;0.47884;-10.86010;3
MAGN;13.806;793.314;6.00000;-33.66000;27.78000;3
GYRO;13.815;793.323;0.95875;3.95810;0.13531;3
AHRS;13.816;793.323;11.6291;-177.4045;-174.7361;0.99345;0.04796;0.02716;-2
LIGH;13.824;793.333;996.0;0
ACCE;13.825;793.334;2.03028;0.09577;-10.45787;3
MAGN;13.826;793.334;3.54000;-33.00000;28.80000;3
GYRO;13.835;793.343;0.74800;4.16335;0.10660;3
AHRS;13.836;793.343;10.5675;-173.7134;-174.0974;0.99267;0.05623;0.05926;-72
PRES;13.842;793.351;1015.1817;0
LIGH;13.844;793.353;971.0;0
ACCE;13.850;793.359;2.83473;-0.02873;-9.98861;3
MAGN;13.851;793.359;0.84000;-32.22000;29.70000;3
GYRO;13.855;793.363;0.58032;3.79347;-0.10018;3
AHRS;13.856;793.363;9.7894;-170.1642;-173.4668;0.99066;0.06387;0.09012;-59
LIGH;13.864;793.373;971.0;0
ACCE;13.866;793.374;3.91691;-0.19154;-9.81623;3
MAGN;13.867;793.374;-1.74000;-31.56000;30.36000;3
SOUN;13.871;259.54;0.00792;51.95
GYRO;13.878;793.383;0.55283;3.39336;-0.49236;3
AHRS;13.880;793.383;9.0520;-166.4124;-172.6220;0.98723;0.07301;0.12272;29
PRES;13.882;793.391;1015.2780;0
LIGH;13.884;793.393;944.0;0
ACCE;13.886;793.395;5.14275;-0.11492;-10.08438;3
MAGN;13.892;793.395;-4.32000;-30.84000;30.72000;3
GYRO;13.896;793.403;0.59223;3.70276;-0.74037;3
AHRS;13.897;793.403;8.4610;-162.1665;-171.7264;0.98183;0.08248;0.15943;92
LIGH;13.904;793.413;944.0;0
ACCE;13.907;793.415;6.07170;-0.12450;-10.02692;3
MAGN;13.908;793.415;-7.14000;-30.12000;30.96000;3
GYRO;13.916;793.423;0.34941;4.23452;-0.80481;3
AHRS;13.917;793.423;8.2457;-157.9214;-170.7461;0.97466;0.09269;0.19606;-3
PRES;13.924;793.431;1015.0667;0
LIGH;13.929;793.433;909.0;0
ACCE;13.930;793.435;6.59842;0.01915;-9.86411;3
MAGN;13.931;793.435;-9.54000;-29.40000;30.90000;3
GYRO;13.935;793.443;-0.11759;4.72993;-0.81734;3
AHRS;13.937;793.443;8.3393;-153.2299;-169.6833;0.96482;0.10400;0.23631;11
LIGH;13.944;793.453;909.0;0
ACCE;13.946;793.455;6.95276;0.18196;-9.58638;3
MAGN;13.947;793.455;-12.06000;-28.86000;30.60000;3
GYRO;13.955;793.463;-0.36255;5.14410;-0.77977;3
AHRS;13.957;793.463;8.4221;-148.0244;-168.6959;0.95207;0.11455;0.28031;-31
PRES;13.962;793.471;1015.0878;0
LIGH;13.964;793.473;896.0;0
ACCE;13.966;793.475;7.53695;0.20111;-8.89685;3
MAGN;13.968;793.475;-14.58000;-28.50000;29.82000;3
GYRO;13.975;793.483;-0.46609;5.22320;-0.72235;3
AHRS;13.976;793.483;8.7596;-142.8498;-167.9108;0.93732;0.12372;0.32347;34
LIGH;13.984;793.493;896.0;0
ACCE;13.986;793.495;8.13071;0.27773;-8.14029;3
MAGN;13.987;793.495;-16.92000;-28.32000;28.68000;3
GYRO;13.995;793.503;-0.65027;5.13616;-0.80940;3
AHRS;13.996;793.503;9.3708;-137.6724;-167.2736;0.92044;0.13232;0.36605;64
PRES;14.002;793.511;1015.2787;0
LIGH;14.004;793.513;927.0;0
ACCE;14.007;793.515;8.53294;0.51715;-7.22091;3
MAGN;14.008;793.515;-19.02000;-28.08000;27.36000;3
GYRO;14.015;793.523;-0.75992;4.98558;-0.92729;3
AHRS;14.016;793.523;9.9044;-132.5488;-166.7920;0.90202;0.13940;0.40728;40
LIGH;14.024;793.533;927.0;0
ACCE;14.026;793.535;8.88728;0.78530;-6.36858;3
GYRO;14.035;793.543;-0.82528;4.93579;-0.98410;3
AHRS;14.037;793.543;10.5088;-127.4196;-166.5112;0.88185;0.14513;0.44765;-64
PRES;14.042;793.551;1015.1362;0
LIGH;14.044;793.553;1350.0;0
ACCE;14.047;793.556;9.09797;1.02472;-5.60243;3
GYRO;14.064;793.563;-0.95020;5.08057;-0.99479;3
AHRS;14.066;793.563;11.2380;-122.2268;-166.4210;0.85967;0.14998;0.48752;73
LIGH;14.068;793.573;1350.0;0
ACCE;14.069;793.577;9.29908;1.39821;-4.69264;3
MAGN;14.070;793.577;-24.66000;-28.26000;21.36000;3
GYRO;14.075;793.583;-1.13468;5.27299;-0.91783;3
AHRS;14.077;793.583;12.0556;-117.2727;-166.2660;0.83653;0.15579;0.52460;35
PRES;14.082;793.591;1015.1009;0
LIGH;14.084;793.593;4192.0;0
ACCE;14.087;793.596;9.42358;1.46525;-3.78284;3
MAGN;14.088;793.596;-25.92000;-28.50000;18.84000;3
GYRO;14.095;793.603;-1.10017;5.25100;-0.85368;3
AHRS;14.096;793.603;12.8710;-112.6892;-165.7982;0.81312;0.16389;0.55801;46
LIGH;14.104;793.613;4192.0;0
ACCE;14.107;793.616;9.27993;1.61848;-2.64320;3
MAGN;14.108;793.616;-26.94000;-28.86000;16.26000;3
GYRO;14.115;793.623;-1.09528;4.87287;-0.83383;3
AHRS;14.116;793.623;13.4691;-107.6177;-166.3906;0.78763;0.16372;0.59349;-42
PRES;14.122;793.631;1015.1053;0
LIGH;14.124;793.633;8246.0;0
ACCE;14.127;793.636;9.01178;1.59933;-1.18752;3
MAGN;14.129;793.636;-27.78000;-29.22000;13.38000;3
GYRO;14.135;793.643;-1.00365;4.25498;-0.90378;3
AHRS;14.136;793.643;13.9997;-102.9094;-166.9232;0.76259;0.16384;0.62532;123
LIGH;14.144;793.653;8246.0;0
ACCE;14.147;793.656;8.68616;1.85790;0.04788;3
MAGN;14.148;793.656;-28.32000;-29.58000;10.20000;3
GYRO;14.155;793.663;-0.84330;3.86892;-1.03389;3
AHRS;14.156;793.663;14.5880;-98.3186;-167.4310;0.73681;0.16467;0.65528;-76
PRES;14.162;793.671;1015.0721;0
LIGH;14.164;793.673;10681.0;0
ACCE;14.167;793.676;8.34140;2.38462;1.73340;3
MAGN;14.169;793.676;-28.44000;-30.06000;7.02000;3
GYRO;14.175;793.683;-0.66401;3.78523;-1.07543;3
AHRS;14.176;793.683;15.1373;-93.8701;-167.9400;0.71076;0.16552;0.68324;2
LIGH;14.184;793.693;10681.0;0
ACCE;14.187;793.696;7.96790;2.61447;2.18351;3
MAGN;14.188;793.696;-28.32000;-30.48000;3.78000;3
GYRO;14.195;793.703;-0.62339;3.57906;-1.04305;3
AHRS;14.196;793.703;15.7846;-89.7277;-168.5563;0.68556;0.16650;0.70823;41
PRES;14.202;793.711;1015.0920;0
LIGH;14.204;793.713;12217.0;0
ACCE;14.208;793.716;7.57525;2.76770;2.59531;3
MAGN;14.209;793.716;-27.96000;-31.02000;0.54000;3
GYRO;14.215;793.723;-0.80268;3.44223;-0.89156;3
AHRS;14.216;793.723;16.4563;-85.1538;-169.3302;0.65692;0.16719;0.73464;-35
LIGH;14.224;793.733;12217.0;0
ACCE;14.228;793.736;7.20176;2.70066;3.42850;3
MAGN;14.229;793.736;-27.24000;-31.56000;-2.70000;3
GYRO;14.235;793.743;-1.08184;3.41046;-0.73304;3
AHRS;14.236;793.743;17.0006;-80.5787;-170.3297;0.62777;0.16626;0.75978;-97
PRES;14.242;793.751;1015.1534;0
LIGH;14.244;793.753;13349.0;0
ACCE;14.248;793.757;6.80911;2.54743;4.11803;3
MAGN;14.249;793.757;-26.34000;-31.98000;-5.94000;3
GYRO;14.255;793.763;-1.10261;3.11602;-0.61484;3
AHRS;14.256;793.763;17.3908;-76.4110;-171.3566;0.60068;0.16453;0.78160;-70
LIGH;14.264;793.773;13349.0;0
ACCE;14.268;793.777;6.46434;2.40378;4.88417;3
MAGN;14.269;793.777;-25.20000;-32.28000;-9.18000;3
GYRO;14.275;793.783;-0.89889;2.81090;-0.55711;3
AHRS;14.276;793.783;17.6367;-72.1149;-172.5400;0.57234;0.16151;0.80305;63
PRES;14.282;793.791;1015.2427;0
LIGH;14.284;793.793;13725.0;0
ACCE;14.288;793.797;6.26323;2.34632;5.56412;3
MAGN;14.289;793.797;-23.82000;-32.52000;-12.12000;3
GYRO;14.295;793.803;-0.82009;2.46087;-0.50427;3
AHRS;14.297;793.803;17.6487;-68.0251;-173.9682;0.54530;0.15607;0.82248;99
LIGH;14.306;793.813;13725.0;0
ACCE;14.309;793.817;6.08127;2.21224;5.93762;3
MAGN;14.310;793.817;-22.32000;-32.76000;-14.70000;3
GYRO;14.315;793.823;-0.69914;2.26936;-0.48564;3
AHRS;14.317;793.823;17.6447;-63.9896;-175.2419;0.51772;0.15170;0.84071;-45
PRES;14.322;793.831;1015.2122;0
LIGH;14.324;793.833;13501.0;0
ACCE;14.330;793.838;5.87058;2.28886;6.28239;3
MAGN;14.332;793.838;-20.76000;-32.94000;-17.22000;3
GYRO;14.336;793.844;-0.69333;2.35977;-0.61697;3
AHRS;14.337;793.844;17.6573;-59.8412;-176.7271;0.48889;0.14705;0.85829;6
LIGH;14.345;793.853;13501.0;0
ACCE;14.349;793.858;5.55455;2.16436;6.47392;3
MAGN;14.350;793.858;-19.02000;-32.88000;-19.62000;3
GYRO;14.355;793.863;-0.59254;2.53112;-0.54398;3
AHRS;14.356;793.863;17.4875;-55.8757;-177.9500;0.46059;0.14256;0.87432;-99
PRES;14.364;793.871;1015.0708;0
LIGH;14.365;793.873;18205.0;0
ACCE;14.368;793.877;5.17148;2.14520;7.15387;3
MAGN;14.370;793.877;-16.98000;-32.94000;-21.78000;3
SOUN;14.371;229.98;0.00702;50.90
GYRO;14.376;793.884;-0.59559;2.60168;-0.41294;3
AHRS;14.378;793.884;17.2737;-51.8655;-179.3745;0.43161;0.13741;0.88945;87
LIGH;14.384;793.893;18205.0;0
ACCE;14.389;793.898;4.74052;2.15478;7.66145;3
MAGN;14.391;793.898;-15.06000;-32.70000;-23.70000;3
GYRO;14.396;793.903;-0.64171;2.40375;-0.31551;3
AHRS;14.398;793.903;16.9416;-48.0273;179.2307;0.40341;0.13185;0.90306;81
PRES;14.403;793.911;1015.1196;0
LIGH;14.404;793.913;14162.0;0
GNSS;14.405;1491979214.999;39.993772;-0.073733;136.604;14.142;48.0;0.4;12;0
MAGN;14.416;793.922;-13.08000;-32.52000;-25.38000;3
GYRO;14.417;793.923;-0.45051;2.15880;-0.32865;3
AHRS;14.418;793.923;16.7338;-44.1339;178.0289;0.37396;0.12844;0.91581;-60
GNSS;14.421;1491979214.999;39.993772;-0.073733;136.604;14.142;48.0;0.4;11;5
LIGH;14.424;793.933;14162.0;0
ACCE;14.432;793.941;4.05099;2.24097;8.18817;3
MAGN;14.433;793.941;-11.10000;-32.22000;-26.82000;3
GYRO;14.435;793.943;-0.18418;1.90804;-0.38026;3
AHRS;14.436;793.943;16.4712;-40.4516;176.8726;0.34570;0.12502;0.92696;-18
PRES;14.442;793.951;1015.2286;0
LIGH;14.444;793.953;7313.0;0
ACCE;14.453;793.961;3.74453;2.22182;8.28394;3
MAGN;14.453;793.961;-9.00000;-31.92000;-28.02000;3
GYRO;14.455;793.963;-0.09468;1.79136;-0.42486;3
AHRS;14.456;793.963;16.1747;-37.0358;175.6661;0.31926;0.12141;0.93643;100
LIGH;14.464;793.973;7313.0;0
ACCE;14.473;793.982;3.44765;2.26013;8.34140;3
MAGN;14.473;793.982;-7.02000;-31.62000;-28.92000;3
GYRO;14.475;793.983;-0.14630;1.63345;-0.41264;3
AHRS;14.475;793.983;15.9305;-33.8478;174.5297;0.29429;0.11866;0.94446;-119
PRES;14.482;793.991;1015.1174;0
LIGH;14.485;793.993;6226.0;0
ACCE;14.493;794.001;3.15077;2.28886;8.56167;3
MAGN;14.493;794.001;-5.16000;-31.38000;-29.82000;3
GYRO;14.495;794.003;-0.23060;1.36345;-0.34147;3
AHRS;14.495;794.003;15.6617;-30.9723;173.3917;0.27164;0.11584;0.95102;86
LIGH;14.504;794.013;6226.0;0
ACCE;14.513;794.022;2.90177;2.32716;8.58082;3
MAGN;14.514;794.022;-3.24000;-31.08000;-30.54000;3
GYRO;14.515;794.023;-0.23915;1.17317;-0.30604;3
AHRS;14.515;794.023;15.4060;-28.2306;172.2145;0.24994;0.11328;0.95662;87
PRES;14.522;794.031;1014.9996;0
LIGH;14.524;794.033;5616.0;0
ACCE;14.533;794.042;2.71024;2.41336;8.59997;3
MAGN;14.533;794.042;-1.44000;-30.78000;-31.14000;3
GYRO;14.535;794.043;-0.20464;1.03053;-0.27275;3
AHRS;14.535;794.043;15.0547;-25.7560;171.0588;0.23024;0.11009;0.96123;-95
LIGH;14.544;794.053;5616.0;0
ACCE;14.553;794.062;2.43251;2.39420;8.73405;3
MAGN;14.557;794.062;0.30000;-30.60000;-31.56000;3
GYRO;14.558;794.063;-0.15394;0.89767;-0.30177;3
AHRS;14.560;794.063;14.7328;-23.4987;169.8389;0.21227;0.10715;0.96484;98
PRES;14.563;794.071;1015.1049;0
LIGH;14.564;794.073;5348.0;0
ACCE;14.573;794.082;2.19309;2.37505;8.84897;3
MAGN;14.575;794.082;1.74000;-30.24000;-32.04000;3
GYRO;14.576;794.083;-0.18754;0.68111;-0.47403;3
AHRS;14.577;794.083;14.4160;-21.4944;168.4394;0.19648;0.10401;0.96738;-27
LIGH;14.585;794.093;5348.0;0
ACCE;14.593;794.102;2.06859;2.40378;8.85855;3
MAGN;14.595;794.102;3.30000;-30.06000;-32.40000;3
GYRO;14.596;794.103;-0.24832;0.50549;-0.59682;3
AHRS;14.597;794.103;14.1054;-19.5960;167.0569;0.18145;0.10118;0.96937;102
PRES;14.602;794.111;1015.0720;0
LIGH;14.604;794.113;5185.0;0
ACCE;14.614;794.122;1.86748;2.34632;8.96389;3
MAGN;14.615;794.122;4.68000;-30.00000;-32.64000;3
GYRO;14.616;794.123;-0.23824;0.28711;-0.59712;3
AHRS;14.617;794.123;13.8170;-18.0131;165.6390;0.16904;0.09844;0.97046;97
LIGH;14.624;794.133;5185.0;0
ACCE;14.634;794.142;1.64721;2.18351;9.25119;3
MAGN;14.635;794.142;5.94000;-29.70000;-32.82000;3
GYRO;14.636;794.143;-0.22663;-0.02657;-0.61545;3
AHRS;14.637;794.143;13.5344;-16.7428;164.0326;0.15937;0.09537;0.97055;96
PRES;14.642;794.151;1015.1051;0
LIGH;14.644;794.153;5127.0;0
ACCE;14.654;794.163;1.48441;2.04944;9.48104;3
MAGN;14.656;794.163;7.14000;-29.46000;-32.94000;3
GYRO;14.657;794.163;-0.10507;-0.47128;-0.67134;3
AHRS;14.658;794.163;13.4095;-15.8766;162.4416;0.15320;0.09335;0.96966;57
LIGH;14.664;794.173;5127.0;0
MAGN;14.674;794.183;8.34000;-29.28000;-33.06000;3
GYRO;14.675;794.183;0.14325;-0.68753;-0.69639;3
AHRS;14.676;794.183;13.4004;-15.0788;160.9250;0.14768;0.09248;0.96844;-126
PRES;14.682;794.191;1015.0666;0
LIGH;14.684;794.193;5118.0;0
ACCE;14.695;794.203;1.64721;2.26970;9.17458;3
MAGN;14.696;794.203;9.24000;-29.04000;-33.00000;3
GYRO;14.698;794.203;0.29138;-0.89492;-0.74862;3
AHRS;14.699;794.203;13.4255;-14.6972;159.3188;0.14578;0.09125;0.96631;-9
LIGH;14.704;794.213;5118.0;0
ACCE;14.714;794.223;1.95367;2.56658;8.71489;3
MAGN;14.715;794.223;10.14000;-28.92000;-33.06000;3
GYRO;14.717;794.223;0.50305;-0.61972;-0.72113;3
AHRS;14.717;794.223;13.7827;-14.0224;157.8099;0.14183;0.09354;0.96412;2
PRES;14.722;794.231;1015.1492;0
LIGH;14.724;794.233;5238.0;0
ACCE;14.735;794.243;2.15478;2.50912;8.85855;3
MAGN;14.736;794.243;10.74000;-28.98000;-33.12000;3
GYRO;14.737;794.244;0.31887;-0.17562;-0.56505;3
AHRS;14.738;794.244;13.9041;-13.4591;156.2522;0.13857;0.09370;0.96180;120
LIGH;14.744;794.253;5238.0;0
ACCE;14.754;794.263;2.16436;2.43251;9.05008;3
GYRO;14.755;794.264;0.11729;-0.13958;-0.54459;3
AHRS;14.756;794.264;14.3233;-13.1653;154.5274;0.13825;0.09572;0.95825;-42
PRES;14.762;794.271;1015.1165;0
LIGH;14.764;794.273;5296.0;0
GYRO;14.775;794.283;0.11393;-0.26023;-0.58979;3
AHRS;14.776;794.283;14.6921;-12.6793;152.9356;0.13621;0.09793;0.95506;109
ACCE;14.777;794.284;2.13563;2.47082;9.04051;3
MAGN;14.778;794.284;12.00000;-29.04000;-33.30000;3
LIGH;14.784;794.293;5296.0;0
GYRO;14.795;794.303;0.30604;-0.39951;-0.65607;3
AHRS;14.796;794.303;15.0189;-12.2854;151.4668;0.13484;0.09979;0.95188;49
ACCE;14.797;794.304;2.08774;2.48997;8.96389;3
PRES;14.802;794.311;1015.1526;0
LIGH;14.804;794.313;5339.0;0
GYRO;14.815;794.323;0.61911;-0.62919;-0.79901;3
AHRS;14.817;794.323;15.5124;-12.2028;149.9867;0.13647;0.10235;0.94792;-70
ACCE;14.819;794.324;1.91536;2.63362;9.01178;3
MAGN;14.820;794.324;12.72000;-28.98000;-33.12000;3
LIGH;14.824;794.333;5339.0;0
GYRO;14.835;794.343;0.85002;-0.73762;-0.95509;3
AHRS;14.836;794.343;16.1631;-12.0579;148.3701;0.13815;0.10617;0.94330;-18
ACCE;14.837;794.344;1.97282;2.94966;8.90643;3
MAGN;14.838;794.344;13.02000;-29.04000;-33.00000;3
PRES;14.842;794.351;1015.0964;0
LIGH;14.844;794.353;5447.0;0
GYRO;14.855;794.363;0.63774;-0.66829;-0.91447;3
AHRS;14.856;794.363;16.6080;-12.0295;146.8558;0.14035;0.10809;0.93888;45
ACCE;14.858;794.364;2.14520;3.32315;8.68616;3
LIGH;14.864;794.373;5447.0;0
GYRO;14.875;794.383;0.19884;-0.63561;-0.82711;3
AHRS;14.876;794.383;17.0574;-12.0530;145.1900;0.14319;0.10967;0.93379;80
MAGN;14.878;794.384;13.50000;-28.98000;-32.94000;3
SOUN;14.881;197.77;0.00604;49.59
PRES;14.886;794.391;1015.0457;0
LIGH;14.886;794.393;5563.0;0
GYRO;14.895;794.403;0.05773;-0.78038;-0.82894;3
AHRS;14.896;794.403;17.6708;-12.2463;143.4967;0.14793;0.11203;0.92794;108
ACCE;14.898;794.404;2.36547;3.39977;8.46590;3
MAGN;14.899;794.404;13.62000;-29.10000;-32.88000;3
LIGH;14.904;794.413;5563.0;0
GYRO;14.915;794.423;0.14875;-1.03939;-0.87995;3
AHRS;14.916;794.423;18.1623;-12.6626;141.8353;0.15420;0.11265;0.92182;-56
ACCE;14.917;794.424;2.35589;3.33273;8.40844;3
PRES;14.922;794.431;1015.0457;0
LIGH;14.924;794.433;5734.0;0
GYRO;14.935;794.443;0.29596;-1.33596;-1.06596;3
AHRS;14.936;794.443;18.6362;-13.2019;140.0248;0.16158;0.11238;0.91486;-4
ACCE;14.938;794.444;2.26970;3.29442;8.39886;3
MAGN;14.939;794.444;13.86000;-28.98000;-32.82000;3
LIGH;14.944;794.453;5734.0;0
GYRO;14.955;794.463;0.48472;-1.53694;-1.25563;3
AHRS;14.956;794.463;19.3637;-13.9693;138.2265;0.17151;0.11322;0.90685;2
ACCE;14.958;794.465;2.34632;3.50511;8.26478;3
PRES;14.962;794.471;1015.1169;0
LIGH;14.964;794.473;6094.0;0
GYRO;14.975;794.483;0.45571;-1.48226;-1.40499;3
AHRS;14.976;794.483;20.0476;-14.6743;136.3074;0.18097;0.11344;0.89826;-56
ACCE;14.977;794.485;2.94008;4.11803;7.78594;3
LIGH;14.984;794.493;6094.0;0
GYRO;14.995;794.504;0.25198;-1.59405;-1.64567;3
AHRS;14.997;794.504;20.8109;-15.5693;134.0896;0.19246;0.11282;0.88778;35
ACCE;14.998;794.505;2.82516;4.29041;8.18817;3
MAGN;14.999;794.505;13.74000;-29.10000;-32.82000;3
PRES;15.002;794.511;1015.1237;0
LIGH;15.004;794.513;6842.0;0
GYRO;15.015;794.523;0.08094;-2.27578;-2.19576;3
AHRS;15.016;794.523;21.7888;-16.8537;131.3603;0.20813;0.11110;0.87377;126
ACCE;15.018;794.525;2.66235;4.00311;8.33182;3
LIGH;15.024;794.533;6842.0;0
GYRO;15.035;794.543;-0.37935;-3.25866;-2.88634;3
AHRS;15.036;794.543;22.6272;-18.5502;127.9655;0.22695;0.10467;0.85581;-59
ACCE;15.038;794.545;2.44209;3.83072;8.23605;3
MAGN;15.039;794.545;13.50000;-28.98000;-33.06000;3
PRES;15.044;794.551;1015.2459;0
LIGH;15.045;794.553;8370.0;0
GYRO;15.067;794.564;-1.17103;-4.29896;-3.64045;3
AHRS;15.070;794.564;23.2341;-20.5749;123.7676;0.24766;0.09231;0.83309;-128
ACCE;15.073;794.565;2.39420;4.07014;7.19218;3
MAGN;15.074;794.565;13.32000;-28.62000;-33.36000;3
LIGH;15.075;794.573;8370.0;0
GYRO;15.077;794.584;-1.74066;-4.77269;-4.33012;3
AHRS;15.078;794.584;23.9318;-22.4732;118.9031;0.26753;0.07824;0.80580;-115
ACCE;15.080;794.586;2.26013;4.65433;6.36858;3
MAGN;15.081;794.586;12.96000;-28.08000;-33.66000;3
PRES;15.082;794.591;1015.1479;0
LIGH;15.086;794.593;11210.0;0
GYRO;15.095;794.603;-1.58336;-5.11203;-4.79163;3
AHRS;15.097;794.603;25.0893;-24.8970;113.6230;0.29219;0.06232;0.77206;72
ACCE;15.098;794.606;2.39420;4.91290;5.65989;3
MAGN;15.099;794.606;12.42000;-27.66000;-34.02000;3
LIGH;15.104;794.613;11210.0;0
GYRO;15.115;794.623;-1.23761;-5.42448;-5.07049;3
AHRS;15.116;794.623;26.6568;-27.4485;107.6926;0.31852;0.04463;0.73099;-51
ACCE;15.118;794.625;2.91135;5.52582;5.34386;3
MAGN;15.119;794.625;11.82000;-27.00000;-34.62000;3
PRES;15.122;794.631;1015.1697;0
LIGH;15.124;794.633;13351.0;0
GYRO;15.135;794.643;-0.91049;-5.62699;-4.86890;3
AHRS;15.136;794.643;28.9493;-30.1133;101.8366;0.34742;0.02879;0.68487;29
ACCE;15.138;794.646;3.40934;6.03339;4.43406;3
MAGN;15.139;794.646;11.10000;-26.40000;-35.22000;3
LIGH;15.144;794.653;13351.0;0
GYRO;15.155;794.663;-0.59865;-5.36431;-4.45443;3
AHRS;15.156;794.663;31.9920;-32.3934;96.0569;0.37633;0.01743;0.63492;20
ACCE;15.157;794.666;4.19464;6.62715;3.98395;3
MAGN;15.158;794.666;10.14000;-25.62000;-35.94000;3
PRES;15.162;794.671;1015.1401;0
LIGH;15.164;794.673;13954.0;0
GYRO;15.175;794.683;-0.22449;-5.15937;-4.22200;3
AHRS;15.176;794.683;35.7419;-34.7773;90.4200;0.40818;0.00745;0.57997;79
ACCE;15.178;794.686;4.78840;7.31668;3.68707;3
MAGN;15.179;794.686;8.88000;-24.96000;-36.48000;3
LIGH;15.184;794.693;13954.0;0
GYRO;15.195;794.703;-0.07330;-4.88967;-3.87777;3
AHRS;15.196;794.703;39.5330;-36.9014;85.2585;0.43774;-0.00187;0.52584;39
ACCE;15.198;794.706;4.75010;7.36456;3.15077;3
MAGN;15.199;794.706;7.56000;-24.36000;-36.90000;3
PRES;15.202;794.711;1015.0880;0
LIGH;15.204;794.713;13157.0;0
GYRO;15.215;794.723;0.20647;-4.66976;-4.06653;3
AHRS;15.217;794.723;43.8337;-38.7005;79.8965;0.46736;-0.00953;0.46723;-59
ACCE;15.219;794.726;4.78840;7.09641;2.56658;3
MAGN;15.220;794.726;6.00000;-23.94000;-37.20000;3
LIGH;15.224;794.733;13157.0;0
GYRO;15.235;794.743;0.49419;-4.58882;-4.80690;3
AHRS;15.236;794.743;48.3632;-39.9238;74.2370;0.49495;-0.01599;0.40593;-69
ACCE;15.238;794.747;4.68306;7.72848;2.19309;3
MAGN;15.239;794.747;4.56000;-23.40000;-37.26000;3
PRES;15.242;794.751;1015.1681;0
LIGH;15.244;794.753;11273.0;0
GYRO;15.255;794.763;0.86773;-4.63005;-5.22320;3
AHRS;15.256;794.763;52.9533;-40.8984;68.8808;0.52138;-0.02166;0.34587;28
ACCE;15.258;794.766;4.87459;8.83939;1.49398;3
MAGN;15.259;794.766;2.82000;-23.10000;-37.50000;3
LIGH;15.264;794.773;11273.0;0
GYRO;15.275;794.783;0.89614;-4.31637;-4.81515;3
AHRS;15.276;794.783;57.0267;-40.9730;63.3200;0.54204;-0.02706;0.28984;-113
ACCE;15.278;794.786;4.89375;10.15141;1.46525;3
PRES;15.282;794.791;1015.1172;0
LIGH;15.285;794.793;8418.0;0
GYRO;15.295;794.803;0.52870;-3.92939;-4.12303;3
AHRS;15.296;794.803;60.9295;-39.9977;56.8396;0.55931;-0.03251;0.23299;13
ACCE;15.298;794.807;4.45322;10.38126;1.11091;3
MAGN;15.299;794.807;-0.42000;-22.86000;-37.26000;3
LIGH;15.304;794.813;8418.0;0
GYRO;15.315;794.823;0.00244;-3.61968;-3.96238;3
AHRS;15.316;794.823;64.6232;-37.5579;49.1454;0.57338;-0.03698;0.17626;-47
ACCE;15.318;794.827;3.71580;9.96946;0.90980;3
MAGN;15.327;794.827;-1.98000;-22.98000;-37.44000;3
PRES;15.329;794.831;1015.1742;0
LIGH;15.331;794.833;6162.0;0
GYRO;15.336;794.844;-0.29902;-3.37259;-4.66304;3
AHRS;15.338;794.844;68.0275;-32.3545;39.2205;0.58359;-0.03724;0.12037;-16
ACCE;15.341;794.848;2.55701;9.84496;0.88107;3
MAGN;15.342;794.848;-3.48000;-23.04000;-37.20000;3
LIGH;15.344;794.853;6162.0;0
GYRO;15.357;794.863;-0.37538;-3.24614;-5.57017;3
AHRS;15.363;794.863;70.6625;-24.5326;26.8025;0.58988;-0.03763;0.06525;-62
ACCE;15.365;794.867;1.35991;9.74919;0.83318;3
MAGN;15.366;794.867;-4.86000;-23.34000;-36.84000;3
PRES;15.367;794.871;1015.1848;0
LIGH;15.368;794.873;5581.0;0
GYRO;15.376;794.883;-0.29780;-3.11755;-6.34964;3
AHRS;15.377;794.883;72.4486;-12.0380;9.8930;0.59279;-0.03360;0.00744;109
ACCE;15.379;794.888;-0.45011;10.04607;0.41180;3
MAGN;15.380;794.888;-6.12000;-23.88000;-36.42000;3
SOUN;15.381;198.05;0.00604;49.61
LIGH;15.386;794.893;5581.0;0
GYRO;15.395;794.903;0.19456;-3.11633;-7.25800;3
AHRS;15.398;794.903;73.1540;6.3158;-13.1281;0.59615;-0.02407;-0.05905;-86
MAGN;15.401;794.907;-6.90000;-24.72000;-35.76000;3
PRES;15.404;794.911;1015.1658;0
LIGH;15.406;794.913;5266.0;0
GNSS;15.410;1491979215.999;39.993841;-0.073721;136.582;14.142;48.0;0.0;12;5
GYRO;15.419;794.924;0.87293;-3.19391;-8.51974;3
AHRS;15.422;794.924;71.4350;27.3955;-39.1999;0.59881;-0.00914;-0.13438;108
ACCE;15.426;794.928;-3.86903;10.45787;-0.03831;3
MAGN;15.428;794.928;-7.44000;-25.56000;-34.98000;3
LIGH;15.429;794.933;5266.0;0
GNSS;15.431;1491979215.999;39.993841;-0.073721;136.582;14.142;48.0;0.0;12;5
GYRO;15.435;794.943;1.42973;-3.25438;-9.24361;3
AHRS;15.437;794.943;67.4335;44.1843;-61.1964;0.60195;0.00747;-0.21261;30
ACCE;15.440;794.948;-5.17148;10.94629;0.05746;3
MAGN;15.443;794.948;-7.32000;-26.58000;-34.02000;3
PRES;15.444;794.951;1015.0395;0
LIGH;15.444;794.953;4926.0;0
GYRO;15.455;794.963;1.29748;-3.37320;-9.10892;3
AHRS;15.455;794.963;61.9371;53.7333;-76.2382;0.60033;0.02150;-0.28922;-22
ACCE;15.459;794.967;-5.77481;10.89841;0.22027;3
MAGN;15.459;794.967;-6.90000;-27.66000;-33.06000;3
LIGH;15.464;794.972;4926.0;0
GYRO;15.475;794.983;0.80940;-3.28187;-8.44368;3
AHRS;15.475;794.983;55.1379;60.4492;-88.2493;0.59774;0.04190;-0.36603;25
ACCE;15.479;794.987;-6.33027;10.18015;0.74699;3
MAGN;15.479;794.987;-6.12000;-28.56000;-32.16000;3
PRES;15.482;794.991;1015.0561;0
LIGH;15.484;794.992;4808.0;0
GYRO;15.495;795.003;0.49999;-2.83350;-7.57870;3
AHRS;15.495;795.003;48.5624;64.1633;-96.9494;0.59344;0.06011;-0.43343;-7
ACCE;15.499;795.008;-6.89530;9.05966;1.09176;3
MAGN;15.499;795.008;-4.80000;-29.40000;-31.32000;3
LIGH;15.504;795.012;4808.0;0
GYRO;15.515;795.023;0.44593;-2.39948;-6.51793;3
AHRS;15.515;795.023;43.0296;65.5694;-103.1938;0.58630;0.07131;-0.48957;-58
ACCE;15.519;795.028;-7.27837;8.02536;1.72383;3
MAGN;15.519;795.028;-3.18000;-30.18000;-30.54000;3
PRES;15.522;795.031;1015.0932;0
LIGH;15.524;795.032;4832.0;0
GYRO;15.535;795.043;0.41936;-1.93553;-5.02040;3
AHRS;15.535;795.043;38.8289;65.6854;-107.5672;0.57767;0.07690;-0.53278;-42
ACCE;15.540;795.048;-7.56568;6.96234;1.99198;3
MAGN;15.541;795.048;-1.32000;-30.66000;-30.00000;3
LIGH;15.544;795.053;4832.0;0
GYRO;15.555;795.063;0.31612;-1.34360;-3.27485;3
AHRS;15.556;795.063;35.8402;65.4661;-110.8151;0.57048;0.07903;-0.56443;38
ACCE;15.559;795.068;-7.64229;6.21535;2.54743;3
MAGN;15.560;795.068;0.60000;-30.96000;-29.58000;3
PRES;15.562;795.071;1015.1503;0
LIGH;15.564;795.073;4946.0;0
GYRO;15.575;795.083;0.18570;-1.12338;-1.57573;3
AHRS;15.576;795.083;34.2153;64.4883;-113.1131;0.56261;0.07342;-0.58802;-46
ACCE;15.579;795.088;-7.46991;5.20021;2.99754;3
MAGN;15.580;795.088;2.58000;-31.32000;-29.16000;3
LIGH;15.584;795.093;4946.0;0
GYRO;15.595;795.103;-0.10934;-0.94409;-0.10812;3
AHRS;15.597;795.103;33.7311;63.4728;-114.2465;0.55671;0.06603;-0.60070;28
ACCE;15.601;795.108;-7.26880;4.23295;3.42850;3
PRES;15.602;795.111;1015.2482;0
LIGH;15.604;795.113;5016.0;0
GYRO;15.615;795.123;-0.66737;-0.69455;0.46273;3
AHRS;15.616;795.123;33.6044;62.1776;-114.4801;0.54965;0.05931;-0.60864;25
ACCE;15.620;795.128;-7.18261;3.51469;3.69665;3
MAGN;15.621;795.128;6.72000;-31.08000;-29.04000;3
LIGH;15.624;795.133;5016.0;0
GYRO;15.635;795.143;-1.11666;-0.51954;0.73609;3
AHRS;15.636;795.143;34.1492;60.5378;-113.9000;0.54218;0.05023;-0.61130;27
ACCE;15.640;795.149;-6.91445;2.89220;3.78284;3
MAGN;15.641;795.149;8.64000;-31.02000;-29.10000;3
PRES;15.642;795.151;1015.1530;0
LIGH;15.644;795.153;5176.0;0
GYRO;15.655;795.163;-1.03022;-0.27794;1.15240;3
AHRS;15.656;795.163;34.9715;58.9649;-112.8705;0.53576;0.04158;-0.61008;100
ACCE;15.660;795.169;-6.58884;2.77727;3.86903;3
MAGN;15.661;795.169;10.56000;-30.96000;-29.22000;3
LIGH;15.664;795.173;5176.0;0
GYRO;15.675;795.183;-0.69150;-0.11545;1.95996;3
AHRS;15.676;795.183;35.9816;57.5993;-111.4290;0.53105;0.03448;-0.60482;113
ACCE;15.680;795.189;-6.28239;3.33273;3.80199;3
MAGN;15.681;795.189;12.48000;-30.78000;-29.40000;3
PRES;15.682;795.191;1015.1011;0
LIGH;15.684;795.193;5283.0;0
GYRO;15.695;795.203;-0.23610;0.23976;2.67437;3
AHRS;15.696;795.203;37.1825;57.0770;-110.2113;0.53163;0.02932;-0.59582;57
ACCE;15.700;795.209;-5.94720;4.75010;3.76368;3
MAGN;15.703;795.209;14.16000;-30.48000;-29.46000;3
LIGH;15.704;795.213;5283.0;0
GYRO;15.715;795.223;-0.08155;0.52565;4.74795;3
AHRS;15.716;795.223;40.2972;56.0428;-107.5464;0.53549;0.01536;-0.57290;57
ACCE;15.720;795.229;-6.06212;6.44519;3.73495;3
MAGN;15.721;795.229;15.24000;-30.18000;-29.76000;3
PRES;15.723;795.231;1015.0745;0
LIGH;15.724;795.233;5236.0;0
GYRO;15.735;795.243;-0.05956;0.53726;7.13765;3
AHRS;15.736;795.243;44.3994;54.7693;-104.2022;0.54213;-0.00314;-0.54198;66
MAGN;15.740;795.249;15.78000;-29.94000;-29.94000;3
LIGH;15.744;795.253;5236.0;0
GYRO;15.755;795.263;-0.35094;0.34850;8.48583;3
AHRS;15.756;795.263;49.1673;52.5888;-99.2425;0.54849;-0.02316;-0.50166;-23
ACCE;15.761;795.269;-7.26880;7.17303;3.57215;3
MAGN;15.762;795.269;15.60000;-29.64000;-30.48000;3
PRES;15.763;795.271;1015.1255;0
LIGH;15.764;795.273;5070.0;0
GYRO;15.775;795.283;-0.72326;0.10324;8.74331;3
AHRS;15.776;795.283;54.6042;48.4577;-91.8365;0.55295;-0.04678;-0.45114;91
ACCE;15.781;795.289;-6.94318;7.20176;3.39019;3
MAGN;15.782;795.289;14.82000;-29.34000;-31.02000;3
LIGH;15.784;795.293;5070.0;0
GYRO;15.795;795.303;-0.83780;0.10232;8.39512;3
AHRS;15.796;795.303;59.7362;42.1841;-81.9708;0.55542;-0.06917;-0.39536;-124
ACCE;15.801;795.310;-5.92804;7.33583;3.28484;3
MAGN;15.802;795.310;13.56000;-29.10000;-31.32000;3
PRES;15.803;795.311;1015.1683;0
LIGH;15.804;795.313;4788.0;0
GYRO;15.815;795.323;-0.82772;0.17135;8.13031;3
AHRS;15.816;795.323;63.7916;33.8427;-69.8452;0.55594;-0.08677;-0.33889;-31
ACCE;15.821;795.330;-4.26168;8.15944;3.52426;3
MAGN;15.822;795.330;11.64000;-28.74000;-31.68000;3
LIGH;15.824;795.333;4788.0;0
GYRO;15.835;795.343;-0.69669;0.33903;8.42872;3
AHRS;15.836;795.343;66.9317;22.5052;-54.5449;0.55531;-0.10314;-0.27926;-11
ACCE;15.841;795.350;-2.85389;9.50977;3.43807;3
MAGN;15.843;795.350;9.36000;-28.14000;-32.04000;3
PRES;15.844;795.351;1015.1483;0
LIGH;15.844;795.353;4507.0;0
GYRO;15.855;795.363;-0.41539;0.27917;9.03012;3
AHRS;15.857;795.363;68.8669;7.7598;-36.0394;0.55375;-0.12145;-0.21817;-102
ACCE;15.861;795.370;-2.22182;10.10353;3.68707;3
MAGN;15.862;795.370;6.78000;-27.54000;-32.34000;3
LIGH;15.864;795.373;4507.0;0
GYRO;15.875;795.383;-0.14142;0.03238;9.08296;3
AHRS;15.876;795.383;69.0659;-8.6943;-15.8676;0.55122;-0.13987;-0.15594;72
SOUN;15.881;159.40;0.00486;47.72
MAGN;15.886;795.390;3.96000;-26.82000;-32.52000;3
PRES;15.887;795.391;1015.0791;0
LIGH;15.888;795.393;4310.0;0
GYRO;15.895;795.403;-0.11851;-0.28344;8.95559;3
AHRS;15.896;795.403;67.1839;-25.5653;4.6038;0.54653;-0.16248;-0.08969;-75
ACCE;15.901;795.410;-0.83318;9.69173;3.48596;3
MAGN;15.902;795.410;0.96000;-25.74000;-32.82000;3
LIGH;15.904;795.413;4310.0;0
GYRO;15.915;795.423;-0.11393;-0.49480;8.34534;3
AHRS;15.916;795.423;64.0436;-38.1994;20.4936;0.54241;-0.18387;-0.02822;-14
ACCE;15.922;795.430;0.40223;8.15944;3.46680;3
MAGN;15.923;795.430;-2.22000;-24.30000;-33.00000;3
PRES;15.924;795.431;1015.1206;0
LIGH;15.925;795.433;4096.0;0
GYRO;15.935;795.443;0.02474;-0.28772;7.10314;3
AHRS;15.936;795.443;60.7467;-46.3479;31.7086;0.53990;-0.19961;0.02527;63
ACCE;15.942;795.450;1.88663;6.56011;3.29442;3
MAGN;15.943;795.450;-5.40000;-22.86000;-33.06000;3
LIGH;15.944;795.453;4096.0;0
GYRO;15.955;795.463;0.26756;-0.09468;6.17279;3
AHRS;15.956;795.463;56.9189;-52.6486;40.7571;0.53614;-0.21673;0.07630;-42
ACCE;15.962;795.470;3.55300;5.88016;3.36146;3
PRES;15.964;795.471;1015.0657;0
LIGH;15.972;795.473;4015.0;0
GYRO;15.975;795.484;0.53695;-0.10721;5.76779;3
AHRS;15.977;795.484;52.7137;-57.3058;47.8990;0.53046;-0.23452;0.12464;-93
ACCE;15.982;795.491;6.09085;5.51624;3.33273;3
LIGH;15.986;795.493;4015.0;0
GYRO;15.995;795.504;0.63927;0.00244;5.43334;3
AHRS;15.998;795.504;48.4624;-60.3225;53.5601;0.52323;-0.24914;0.17115;22
PRES;16.006;795.511;1015.0233;0
ACCE;16.006;795.511;6.91445;4.78840;3.26569;3
MAGN;16.007;795.511;-14.58000;-17.28000;-33.12000;3
LIGH;16.007;795.513;4058.0;0
GYRO;16.015;795.523;0.42669;0.08094;5.14257;3
AHRS;16.016;795.523;44.2779;-62.2120;58.4649;0.51527;-0.26001;0.21741;116
ACCE;16.022;795.531;7.50822;4.19464;3.34231;3
MAGN;16.022;795.531;-17.40000;-14.94000;-33.18000;3
LIGH;16.024;795.533;4058.0;0
GYRO;16.035;795.543;0.11454;0.10446;4.97397;3
AHRS;16.035;795.543;39.7199;-63.7620;63.0720;0.50568;-0.27250;0.26479;71
ACCE;16.043;795.551;7.94875;3.69665;3.31358;3
MAGN;16.044;795.551;-19.86000;-12.24000;-33.24000;3
PRES;16.046;795.551;1015.1342;0
LIGH;16.047;795.553;4067.0;0
GYRO;16.067;795.563;-0.14386;0.10476;5.12944;3
AHRS;16.068;795.563;34.4526;-65.2696;66.9939;0.49225;-0.29191;0.31073;69
ACCE;16.070;795.571;8.22648;2.68151;3.36146;3
MAGN;16.071;795.571;-22.02000;-9.24000;-33.30000;3
LIGH;16.071;795.573;4067.0;0
GYRO;16.075;795.583;-0.26542;0.17318;5.32827;3
AHRS;16.076;795.583;29.1281;-66.3162;70.2777;0.47684;-0.31174;0.35388;39
PRES;16.082;795.591;1015.1940;0
ACCE;16.084;795.592;8.34140;1.06303;3.39977;3
MAGN;16.085;795.592;-23.64000;-6.12000;-33.24000;3
LIGH;16.086;795.593;4056.0;0
GYRO;16.095;795.603;-0.11209;0.33506;5.11355;3
AHRS;16.097;795.603;24.0406;-67.0995;73.1244;0.46141;-0.33078;0.39312;68
ACCE;16.103;795.611;8.37971;-0.24900;3.57215;3
MAGN;16.104;795.611;-24.78000;-2.94000;-33.12000;3
LIGH;16.105;795.613;4056.0;0
GYRO;16.115;795.623;0.16341;0.43982;4.80537;3
AHRS;16.117;795.623;18.6734;-67.7184;75.7666;0.44392;-0.35119;0.43182;-111
PRES;16.122;795.631;1015.1767;0
ACCE;16.123;795.632;8.59997;-0.67038;3.67749;3
MAGN;16.124;795.632;-25.56000;0.30000;-33.30000;3
LIGH;16.125;795.633;4124.0;0
GYRO;16.135;795.643;0.23182;0.31643;5.15387;3
AHRS;16.136;795.643;12.4801;-68.2398;78.3931;0.42213;-0.37526;0.47285;-59
MAGN;16.143;795.651;-25.80000;3.48000;-33.42000;3
LIGH;16.144;795.653;4124.0;0
GYRO;16.155;795.663;-0.05101;0.40623;5.48190;3
AHRS;16.156;795.663;6.3662;-68.1597;80.6865;0.39724;-0.39665;0.51164;-32
PRES;16.162;795.671;1015.1873;0
ACCE;16.163;795.672;7.93917;-1.51314;3.69665;3
LIGH;16.164;795.673;4239.0;0
GYRO;16.175;795.683;-0.22785;0.49327;5.29712;3
AHRS;16.176;795.683;0.5879;-68.1483;82.9055;0.37408;-0.41710;0.54618;102
ACCE;16.183;795.692;7.23049;-2.87304;3.92649;3
LIGH;16.184;795.693;4239.0;0
GYRO;16.195;795.703;-0.16554;0.53848;5.13799;3
AHRS;16.196;795.703;-5.2779;-67.9726;85.0430;0.34927;-0.43736;0.57878;-40
PRES;16.202;795.711;1015.1982;0
ACCE;16.204;795.712;6.64630;-4.41491;4.17549;3
MAGN;16.205;795.712;-24.18000;12.24000;-33.60000;3
LIGH;16.206;795.713;4317.0;0
GYRO;16.215;795.723;-0.04307;0.40042;4.56652;3
AHRS;16.216;795.723;-10.2183;-67.6934;87.0613;0.32846;-0.45314;0.60571;52
ACCE;16.223;795.732;6.24408;-5.53539;4.22337;3
LIGH;16.225;795.733;4317.0;0
GYRO;16.235;795.743;-0.06506;0.25687;3.54607;3
AHRS;16.236;795.743;-14.4653;-67.1965;89.0970;0.31037;-0.46479;0.62932;-99
PRES;16.242;795.751;1015.1459;0
ACCE;16.244;795.753;6.02381;-6.29196;4.27126;3
MAGN;16.245;795.753;-21.06000;17.28000;-33.78000;3
LIGH;16.246;795.753;4400.0;0
GYRO;16.255;795.763;-0.18295;0.42180;2.41506;3
AHRS;16.256;795.763;-18.9170;-66.3257;90.4809;0.28628;-0.47762;0.64963;99
ACCE;16.264;795.773;5.84185;-6.93361;4.36702;3
MAGN;16.265;795.773;-19.32000;19.44000;-33.90000;3
LIGH;16.266;795.773;4400.0;0
GYRO;16.275;795.783;-0.30268;0.41783;1.50395;3
AHRS;16.276;795.783;-22.4180;-65.9610;91.7041;0.26957;-0.48892;0.66414;53
PRES;16.282;795.791;1015.1635;0
ACCE;16.284;795.793;5.59285;-7.20176;4.43406;3
MAGN;16.285;795.793;-17.52000;21.36000;-33.84000;3
LIGH;16.286;795.793;4415.0;0
GYRO;16.295;795.803;-0.35919;0.29199;0.72785;3
AHRS;16.296;795.803;-25.3962;-65.4908;92.1781;0.25193;-0.49916;0.67357;47
LIGH;16.304;795.813;4415.0;0
ACCE;16.305;795.813;5.52582;-7.22091;4.37660;3
MAGN;16.306;795.813;-15.66000;23.10000;-34.02000;3
GYRO;16.315;795.823;-0.30207;0.18173;0.10385;3
AHRS;16.317;795.823;-27.7144;-65.0798;92.2480;0.23651;-0.50750;0.67928;18
PRES;16.322;795.831;1015.1418;0
LIGH;16.324;795.833;4363.0;0
ACCE;16.325;795.833;5.51624;-7.20176;4.38618;3
MAGN;16.326;795.833;-13.74000;24.72000;-34.14000;3
GYRO;16.335;795.843;-0.26817;0.08186;-0.41356;3
AHRS;16.336;795.843;-29.4461;-64.8894;91.8606;0.22363;-0.51499;0.68127;-124
LIGH;16.344;795.853;4363.0;0
ACCE;16.345;795.853;5.50666;-7.07726;4.29999;3
MAGN;16.346;795.853;-12.06000;26.04000;-34.20000;3
GYRO;16.355;795.863;-0.25595;0.00489;-0.88087;3
AHRS;16.356;795.863;-30.6398;-64.8566;91.0900;0.21299;-0.52140;0.68031;7
PRES;16.362;795.871;1015.1512;0
LIGH;16.364;795.873;4307.0;0
ACCE;16.366;795.873;5.63116;-6.86657;4.20422;3
MAGN;16.367;795.873;-10.50000;27.18000;-34.26000;3
GYRO;16.375;795.883;-0.23213;-0.02932;-1.21379;3
AHRS;16.378;795.883;-31.4869;-64.8414;90.0835;0.20331;-0.52669;0.67771;-2
SOUN;16.381;224.99;0.00687;50.71
LIGH;16.387;795.893;4307.0;0
ACCE;16.388;795.894;5.79397;-6.58884;4.09887;3
MAGN;16.389;795.894;-9.06000;28.20000;-34.32000;3
GYRO;16.396;795.903;-0.22969;-0.04673;-1.35001;3
AHRS;16.397;795.903;-32.0932;-64.8731;88.8577;0.19424;-0.53142;0.67367;-104
PRES;16.402;795.911;1015.1448;0
LIGH;16.404;795.913;4255.0;0
ACCE;16.406;795.915;6.04296;-6.24408;4.05099;3
MAGN;16.408;795.915;-7.80000;29.10000;-34.26000;3
GNSS;16.414;1491979216.999;39.993910;-0.073702;136.418;359.279;48.0;1.2;12;5
GYRO;16.424;795.924;-0.15608;-0.08186;-1.23853;3
AHRS;16.426;795.924;-32.5683;-64.8270;87.6349;0.18543;-0.53515;0.66950;127
LIGH;16.428;795.933;4255.0;0
ACCE;16.429;795.935;6.26323;-6.01423;4.00311;3
MAGN;16.430;795.935;-6.72000;29.82000;-34.32000;3
GNSS;16.431;1491979216.999;39.993910;-0.073702;136.418;359.279;48.0;1.2;12;5
GYRO;16.435;795.943;-0.07239;-0.10812;-1.05985;3
AHRS;16.438;795.943;-32.9419;-64.7127;86.3232;0.17637;-0.53819;0.66482;-62
PRES;16.443;795.951;1015.1895;0
LIGH;16.445;795.954;4200.0;0
ACCE;16.446;795.955;6.33027;-5.89931;3.95522;3
MAGN;16.447;795.955;-5.88000;30.36000;-34.08000;3
GYRO;16.455;795.963;0.00764;-0.13317;-1.05008;3
AHRS;16.455;795.963;-33.1469;-64.5497;84.9785;0.16785;-0.54030;0.65968;-48
LIGH;16.464;795.973;4200.0;0
MAGN;16.466;795.975;-5.22000;30.84000;-33.96000;3
GYRO;16.475;795.983;0.08002;-0.11484;-1.14598;3
AHRS;16.476;795.983;-33.3159;-64.2517;83.7171;0.15915;-0.54144;0.65494;-40
PRES;16.482;795.991;1015.2102;0
LIGH;16.484;795.992;4193.0;0
ACCE;16.486;795.995;6.57927;-5.46836;3.98395;3
MAGN;16.487;795.995;-4.50000;31.14000;-33.72000;3
GYRO;16.495;796.003;0.10293;-0.08399;-1.16187;3
AHRS;16.495;796.003;-33.5325;-63.9145;82.5157;0.15021;-0.54238;0.65050;122
LIGH;16.504;796.012;4193.0;0
ACCE;16.506;796.015;6.63673;-5.15232;3.91691;3
MAGN;16.507;796.015;-4.38000;31.26000;-33.66000;3
GYRO;16.515;796.023;0.10079;-0.08888;-1.10689;3
AHRS;16.515;796.023;-33.7028;-63.5643;81.3567;0.14168;-0.54290;0.64608;-117
PRES;16.522;796.031;1015.3030;0
LIGH;16.524;796.032;4186.0;0
ACCE;16.526;796.035;6.66546;-4.99909;3.88818;3
MAGN;16.527;796.035;-4.26000;31.38000;-33.72000;3
GYRO;16.535;796.043;0.10232;-0.09468;-1.20951;3
AHRS;16.535;796.043;-33.5411;-63.2009;80.0518;0.13448;-0.54224;0.64025;-55
LIGH;16.544;796.052;4186.0;0
ACCE;16.547;796.055;6.65588;-5.08528;3.95522;3
MAGN;16.548;796.055;-4.56000;31.26000;-33.54000;3
GYRO;16.555;796.063;0.10843;-0.15852;-1.57145;3
AHRS;16.556;796.063;-33.0353;-63.0296;78.6227;0.12996;-0.54130;0.63279;5
PRES;16.562;796.071;1015.0831;0
LIGH;16.564;796.073;4182.0;0
ACCE;16.567;796.076;6.71334;-5.07571;3.96480;3
MAGN;16.568;796.076;-4.92000;31.20000;-33.42000;3
GYRO;16.575;796.083;0.10018;-0.23457;-2.16766;3
AHRS;16.576;796.083;-32.0803;-63.0403;77.0322;0.12859;-0.53981;0.62321;-85
LIGH;16.584;796.093;4182.0;0
ACCE;16.587;796.096;6.91445;-4.84586;3.88818;3
MAGN;16.588;796.096;-5.52000;31.14000;-33.48000;3
GYRO;16.595;796.103;0.06322;-0.27214;-2.77272;3
AHRS;16.596;796.103;-30.8703;-63.1676;75.2015;0.12841;-0.53832;0.61147;-105
PRES;16.602;796.111;1015.1531;0
LIGH;16.604;796.113;4159.0;0
ACCE;16.608;796.116;7.15387;-4.52983;3.75411;3
MAGN;16.609;796.116;-6.42000;31.02000;-33.54000;3
GYRO;16.615;796.123;0.05773;-0.31124;-3.33563;3
AHRS;16.617;796.123;-29.1173;-63.5005;73.1544;0.13185;-0.53639;0.59668;69
LIGH;16.624;796.133;4159.0;0
ACCE;16.628;796.136;7.39329;-4.05099;3.77326;3
MAGN;16.629;796.136;-7.38000;30.84000;-33.42000;3
GYRO;16.635;796.143;0.08583;-0.41081;-3.96207;3
AHRS;16.639;796.143;-26.6416;-64.0854;70.8341;0.14003;-0.53392;0.57764;-126
PRES;16.642;796.151;1015.0756;0
LIGH;16.648;796.153;4121.0;0
ACCE;16.652;796.156;7.44118;-3.75411;3.64876;3
MAGN;16.653;796.156;-8.58000;30.48000;-33.36000;3
GYRO;16.655;796.163;0.07178;-0.44104;-4.88265;3
AHRS;16.656;796.163;-23.2512;-64.8136;68.1397;0.15314;-0.53014;0.55272;114
LIGH;16.664;796.173;4121.0;0
ACCE;16.668;796.176;7.45076;-3.11246;3.54342;3
GYRO;16.675;796.183;0.15608;-0.48564;-5.98343;3
AHRS;16.676;796.183;-18.9417;-65.5628;65.3065;0.17168;-0.52429;0.52245;-3
PRES;16.682;796.191;1015.1732;0
LIGH;16.684;796.193;4021.0;0
ACCE;16.688;796.196;7.35499;-2.20267;3.51469;3
MAGN;16.689;796.196;-11.22000;29.28000;-33.24000;3
GYRO;16.695;796.203;0.42577;-0.50549;-6.60651;3
AHRS;16.696;796.203;-14.2857;-66.1026;62.5930;0.19206;-0.51655;0.48998;34
LIGH;16.704;796.213;4021.0;0
ACCE;16.708;796.217;7.30710;-1.13964;3.48596;3
MAGN;16.709;796.217;-12.72000;28.08000;-33.30000;3
GYRO;16.715;796.223;0.50885;-0.59895;-8.05365;3
AHRS;16.716;796.223;-7.7156;-66.6979;59.0067;0.22120;-0.50504;0.44264;32
PRES;16.722;796.231;1015.2015;0
LIGH;16.724;796.233;3993.0;0
ACCE;16.728;796.237;6.96234;0.50757;3.16035;3
MAGN;16.729;796.237;-14.34000;26.58000;-33.36000;3
GYRO;16.735;796.243;0.54367;-0.58154;-9.44764;3
AHRS;16.736;796.243;-0.5580;-66.7439;55.3842;0.25203;-0.48895;0.39046;42
LIGH;16.744;796.253;3993.0;0
ACCE;16.748;796.257;6.46434;2.62405;2.95923;3
GYRO;16.755;796.263;0.60873;-0.53390;-9.99986;3
AHRS;16.756;796.263;7.2728;-66.3719;51.5551;0.28535;-0.46881;0.33196;19
PRES;16.762;796.271;1015.2339;0
LIGH;16.764;796.273;4021.0;0
ACCE;16.768;796.277;5.87058;4.93206;2.86347;3
MAGN;16.769;796.277;-17.34000;22.38000;-33.42000;3
GYRO;16.775;796.283;0.83169;-0.13989;-9.99986;3
AHRS;16.776;796.283;16.3705;-65.1404;47.3649;0.32391;-0.43978;0.26486;-118
LIGH;16.784;796.293;4021.0;0
ACCE;16.789;796.297;5.13317;7.31668;3.02627;3
MAGN;16.790;796.297;-18.66000;19.68000;-33.54000;3
GYRO;16.795;796.303;0.86224;-0.03207;-9.99986;3
AHRS;16.796;796.303;26.5229;-63.3791;42.3552;0.36673;-0.40626;0.18683;89
PRES;16.802;796.311;1015.1782;0
LIGH;16.804;796.313;4164.0;0
ACCE;16.809;796.317;3.98395;8.98304;3.23696;3
MAGN;16.810;796.317;-19.92000;16.56000;-33.72000;3
GYRO;16.815;796.323;0.82620;-0.05834;-9.99986;3
AHRS;16.816;796.323;36.9977;-60.0506;36.4101;0.40921;-0.36495;0.10570;-72
LIGH;16.824;796.333;4164.0;0
ACCE;16.829;796.337;2.57616;10.05565;3.09331;3
MAGN;16.830;796.337;-20.58000;13.20000;-33.60000;3
GYRO;16.835;796.343;0.63958;0.03390;-9.99803;3
AHRS;16.836;796.343;47.2815;-54.0420;28.1799;0.44780;-0.31670;0.02197;25
PRES;16.842;796.351;1015.1690;0
LIGH;16.845;796.353;4382.0;0
ACCE;16.849;796.357;0.84276;10.65899;3.13162;3
MAGN;16.850;796.357;-21.12000;9.54000;-33.36000;3
GYRO;16.855;796.363;0.43799;0.11942;-9.62174;3
AHRS;16.856;796.363;56.3450;-44.4640;16.5747;0.48054;-0.26706;-0.05915;40
LIGH;16.864;796.373;4382.0;0
ACCE;16.869;796.377;-0.90022;10.75475;2.85389;3
MAGN;16.870;796.377;-20.88000;5.82000;-33.30000;3
GYRO;16.875;796.383;0.30360;0.25076;-9.03653;3
AHRS;16.876;796.383;63.4433;-29.0538;-0.6862;0.50770;-0.21641;-0.13682;-50
SOUN;16.881;206.24;0.00629;49.96
PRES;16.886;796.391;1015.0955;0
LIGH;16.887;796.393;4738.0;0
ACCE;16.889;796.398;-2.26013;10.60153;2.70066;3
MAGN;16.890;796.398;-20.64000;1.86000;-33.18000;3
GYRO;16.895;796.403;0.29016;0.26450;-8.32151;3
AHRS;16.897;796.403;67.1706;-7.2639;-24.2662;0.52864;-0.16763;-0.20900;44
LIGH;16.904;796.413;4738.0;0
ACCE;16.909;796.418;-4.04141;9.62469;2.73897;3
MAGN;16.910;796.418;-19.86000;-2.10000;-32.94000;3
GYRO;16.915;796.423;0.47006;0.26328;-7.29617;3
AHRS;16.916;796.423;67.0870;15.4443;-48.4633;0.54528;-0.12261;-0.27127;-20
PRES;16.924;796.431;1015.0983;0
LIGH;16.925;796.433;5146.0;0
ACCE;16.929;796.438;-4.52983;8.75320;2.72939;3
MAGN;16.931;796.438;-18.54000;-5.94000;-32.64000;3
GYRO;16.935;796.443;0.65057;0.34544;-6.19326;3
AHRS;16.936;796.443;64.2437;33.0824;-67.3933;0.55785;-0.08218;-0.32447;108
LIGH;16.944;796.453;5146.0;0
ACCE;16.949;796.458;-5.06613;7.63272;2.53785;3
GYRO;16.955;796.463;0.85521;0.43371;-5.21068;3
AHRS;16.956;796.463;60.1458;45.2749;-80.6778;0.56814;-0.04549;-0.37000;-60
PRES;16.962;796.471;1015.1278;0
LIGH;16.964;796.473;5370.0;0
ACCE;16.970;796.478;-5.55455;6.80911;2.32716;3
MAGN;16.970;796.478;-14.76000;-13.38000;-32.40000;3
GYRO;16.975;796.483;0.97158;0.70891;-4.44007;3
AHRS;16.976;796.483;55.9942;53.2293;-89.3950;0.57655;-0.01402;-0.40576;-125
LIGH;16.984;796.493;5370.0;0
ACCE;16.990;796.498;-6.06212;6.16746;2.09732;3
MAGN;16.991;796.498;-12.48000;-16.74000;-32.10000;3
GYRO;16.995;796.503;1.04366;0.81642;-3.63862;3
AHRS;16.996;796.503;52.3602;58.6136;-95.4964;0.58383;0.01059;-0.43404;-42
PRES;17.002;796.511;1015.1982;0
LIGH;17.004;796.513;5319.0;0
ACCE;17.010;796.518;-6.62715;5.55455;1.81002;3
MAGN;17.011;796.518;-9.72000;-19.98000;-31.86000;3
GYRO;17.015;796.523;1.15270;0.84788;-2.78005;3
AHRS;17.016;796.523;49.3715;62.7289;-100.0953;0.59152;0.03031;-0.45516;-11
LIGH;17.024;796.533;5319.0;0
ACCE;17.030;796.539;-7.04853;5.06613;1.43652;3
MAGN;17.031;796.539;-6.78000;-22.86000;-31.44000;3
GYRO;17.035;796.543;1.22081;0.92027;-2.01983;3
AHRS;17.036;796.543;46.9050;66.1050;-103.7074;0.59954;0.04671;-0.47064;-98
PRES;17.043;796.551;1015.1879;0
LIGH;17.045;796.553;5121.0;0
ACCE;17.050;796.559;-7.46033;4.97994;0.97683;3
MAGN;17.051;796.559;-3.48000;-25.44000;-31.08000;3
GYRO;17.068;796.563;1.24281;0.87598;-1.36192;3
AHRS;17.070;796.563;45.0363;68.8701;-106.6882;0.60763;0.05845;-0.48192;1
LIGH;17.072;796.573;5121.0;0
ACCE;17.072;796.579;-7.90087;4.97036;0.72784;3
MAGN;17.074;796.579;-0.12000;-27.66000;-30.48000;3
GYRO;17.075;796.583;1.28496;0.79718;-0.81520;3
AHRS;17.076;796.583;43.7251;71.4477;-109.3446;0.61692;0.06670;-0.48898;113
PRES;17.082;796.591;1015.1326;0
LIGH;17.084;796.593;4833.0;0
ACCE;17.091;796.600;-8.04452;4.96079;0.44053;3
MAGN;17.093;796.600;3.24000;-29.28000;-29.94000;3
GYRO;17.096;796.603;1.26816;0.75869;-0.32681;3
AHRS;17.097;796.603;42.9841;73.8262;-111.6572;0.62690;0.07153;-0.49193;-27
LIGH;17.104;796.613;4833.0;0
ACCE;17.110;796.619;-7.90087;4.98952;0.25857;3
MAGN;17.111;796.619;6.72000;-30.66000;-29.28000;3
GYRO;17.115;796.623;1.16584;0.67928;0.15241;3
AHRS;17.116;796.623;42.7396;75.8514;-113.6659;0.63638;0.07254;-0.49237;-82
PRES;17.122;796.631;1015.2086;0
LIGH;17.124;796.633;4520.0;0
ACCE;17.130;796.639;-7.86256;5.32470;0.10534;3
MAGN;17.131;796.639;9.72000;-31.56000;-28.74000;3
GYRO;17.135;796.643;1.02106;0.67562;0.65943;3
AHRS;17.136;796.643;43.0010;77.7346;-115.3898;0.64599;0.07083;-0.48938;2
LIGH;17.144;796.653;4520.0;0
ACCE;17.150;796.659;-7.89129;5.69820;0.09577;3
MAGN;17.151;796.659;12.54000;-32.34000;-28.02000;3
GYRO;17.155;796.663;0.78405;0.74220;1.28557;3
AHRS;17.157;796.663;43.8662;79.2367;-116.5774;0.65445;0.06615;-0.48268;121
PRES;17.162;796.671;1015.0857;0
LIGH;17.164;796.673;4267.0;0
ACCE;17.171;796.679;-7.88171;5.89931;-0.08619;3
MAGN;17.172;796.679;14.94000;-32.88000;-27.36000;3
GYRO;17.175;796.683;0.44685;0.74831;1.92697;3
AHRS;17.176;796.683;45.2140;80.2861;-117.1451;0.66107;0.05958;-0.47295;-14
LIGH;17.184;796.693;4267.0;0
ACCE;17.191;796.699;-7.66145;6.03339;-0.18196;3
MAGN;17.192;796.699;16.68000;-33.24000;-26.76000;3
GYRO;17.195;796.703;0.08491;0.77855;2.22874;3
AHRS;17.196;796.703;46.6135;81.1271;-117.1069;0.66632;0.05515;-0.46099;-90
PRES;17.202;796.711;1015.2240;0
LIGH;17.204;796.713;4131.0;0
ACCE;17.211;796.720;-7.52737;6.09085;-0.12450;3
MAGN;17.212;796.720;18.18000;-33.54000;-25.98000;3
GYRO;17.215;796.723;-0.08949;0.90255;2.78860;3
AHRS;17.216;796.723;48.6667;82.1285;-116.7686;0.67257;0.04921;-0.44314;-7
LIGH;17.224;796.733;4131.0;0
ACCE;17.231;796.740;-7.53695;5.90889;-0.20111;3
MAGN;17.232;796.740;19.14000;-33.90000;-25.38000;3
GYRO;17.235;796.743;-0.42638;1.08581;3.15298;3
AHRS;17.236;796.743;50.5256;82.8384;-115.6638;0.67683;0.04763;-0.42375;59
PRES;17.242;796.751;1015.1306;0
LIGH;17.244;796.753;4112.0;0
ACCE;17.252;796.760;-7.24007;5.85143;-0.42138;3
MAGN;17.253;796.760;19.80000;-34.14000;-24.66000;3
GYRO;17.255;796.763;-0.67837;1.23334;3.17406;3
AHRS;17.256;796.763;52.3030;83.7288;-114.4932;0.68139;0.04805;-0.40307;76
LIGH;17.265;796.773;4112.0;0
WIFI;17.267;796.745;WAP108;20:17:FF:FF:F1:08;-81
WIFI;17.267;796.745;WAP130;20:17:FF:FF:F1:30;-70
WIFI;17.267;796.745;WAP067;20:17:FF:FF:F0:67;-80
WIFI;17.267;796.745;WAP129;20:17:FF:FF:F1:29;-66
WIFI;17.267;796.745;WAP114;20:17:FF:FF:F1:14;-74
WIFI;17.267;796.745;WAP111;20:17:FF:FF:F1:11;-85
WIFI;17.267;796.745;WAP123;20:17:FF:FF:F1:23;-74
WIFI;17.267;796.745;WAP267;20:17:FF:FF:F2:67;-80
WIFI;17.267;796.745;WAP122;20:17:FF:FF:F1:22;-65
WIFI;17.267;796.745;WAP318;20:17:FF:FF:F3:18;-75
WIFI;17.267;796.745;WAP012;20:17:FF:FF:F0:12;-74
WIFI;17.267;796.745;WAP105;20:17:FF:FF:F1:05;-90
WIFI;17.267;796.745;WAP078;20:17:FF:FF:F0:78;-80
WIFI;17.267;796.745;WAP281;20:17:FF:FF:F2:81;-82
WIFI;17.267;796.745;WAP180;20:17:FF:FF:F1:80;-61
WIFI;17.267;796.745;WAP015;20:17:FF:FF:F0:15;-73
WIFI;17.267;796.745;WAP044;20:17:FF:FF:F0:44;-85
WIFI;17.267;796.745;WAP309;20:17:FF:FF:F3:09;-89
WIFI;17.267;796.745;WAP165;20:17:FF:FF:F1:65;-75
WIFI;17.267;796.745;WAP181;20:17:FF:FF:F1:81;-83
WIFI;17.267;796.745;WAP312;20:17:FF:FF:F3:12;-81
WIFI;17.267;796.745;WAP082;20:17:FF:FF:F0:82;-90
WIFI;17.267;796.745;WAP077;20:17:FF:FF:F0:77;-90
WIFI;17.267;796.745;WAP287;20:17:FF:FF:F2:87;-93
WIFI;17.267;796.745;WAP028;20:17:FF:FF:F0:28;-88
WIFI;17.267;796.745;WAP006;20:17:FF:FF:F0:06;-90
WIFI;17.267;796.745;WAP141;20:17:FF:FF:F1:41;-85
WIFI;17.267;796.745;WAP248;20:17:FF:FF:F2:48;-91
WIFI;17.267;796.745;WAP022;20:17:FF:FF:F0:22;-84
WIFI;17.267;796.745;WAP025;20:17:FF:FF:F0:25;-87
WIFI;17.267;796.745;WAP112;20:17:FF:FF:F1:12;-84
WIFI;17.267;796.745;WAP093;20:17:FF:FF:F0:93;-89
WIFI;17.267;796.745;WAP140;20:17:FF:FF:F1:40;-90
WIFI;17.267;796.745;WAP315;20:17:FF:FF:F3:15;-84
WIFI;17.267;796.745;WAP300;20:17:FF:FF:F3:00;-91
WIFI;17.267;796.745;WAP316;20:17:FF:FF:F3:16;-88
WIFI;17.267;796.745;WAP282;20:17:FF:FF:F2:82;-93
WIFI;17.267;796.745;WAP266;20:17:FF:FF:F2:66;-90
ACCE;17.346;796.780;-6.68461;6.45477;-0.74699;3
MAGN;17.348;796.780;19.86000;-34.56000;-23.82000;3
GYRO;17.350;796.783;-0.73701;1.35704;3.14962;3
AHRS;17.351;796.783;54.2186;84.7614;-113.2776;0.68624;0.04881;-0.38027;-39
PRES;17.352;796.791;1015.1720;0
LIGH;17.353;796.793;4116.0;0
ACCE;17.354;796.801;-6.27281;7.41245;-1.26414;3
MAGN;17.355;796.801;19.80000;-34.98000;-23.22000;3
GYRO;17.356;796.803;-0.51649;1.52136;3.39000;3
AHRS;17.357;796.803;56.3866;86.3221;-112.4118;0.69271;0.04894;-0.35452;-20
LIGH;17.358;796.813;4116.0;0
ACCE;17.359;796.821;-6.13873;8.08282;-1.23541;3
MAGN;17.360;796.821;19.38000;-35.70000;-22.56000;3
GYRO;17.361;796.823;-0.20281;1.67713;3.80630;3
AHRS;17.363;796.823;58.8970;88.4284;-111.9994;0.70048;0.04744;-0.32571;39
PRES;17.364;796.831;1015.2647;0
LIGH;17.365;796.833;4039.0;0
ACCE;17.366;796.841;-5.85143;8.15944;-1.31202;3
MAGN;17.367;796.841;18.60000;-36.48000;-22.08000;3
GYRO;17.368;796.844;0.01527;1.62001;3.97032;3
AHRS;17.369;796.844;61.5126;91.0972;-112.2509;0.70893;0.04458;-0.29618;19
LIGH;17.370;796.853;4039.0;0
ACCE;17.370;796.861;-4.95121;8.14986;-1.41737;3
MAGN;17.371;796.861;17.70000;-37.08000;-21.48000;3
GYRO;17.373;796.863;0.03329;1.61482;3.82493;3
AHRS;17.374;796.863;64.1914;94.4500;-113.1178;0.71775;0.04158;-0.26515;-64
PRES;17.375;796.871;1015.2043;0
LIGH;17.376;796.873;3884.0;0
ACCE;17.377;796.881;-4.03184;8.68616;-1.62806;3
MAGN;17.378;796.881;16.26000;-37.74000;-20.94000;3
GYRO;17.378;796.883;0.07300;1.54488;3.66550;3
AHRS;17.380;796.883;66.9029;98.5627;-115.1071;0.72658;0.03582;-0.23517;-118
LIGH;17.397;796.893;3884.0;0
ACCE;17.397;796.903;-3.19865;9.46189;-1.88663;3
MAGN;17.398;796.903;14.82000;-38.28000;-20.58000;3
GYRO;17.398;796.904;0.19090;1.58458;3.75957;3
AHRS;17.399;796.904;69.7210;103.8666;-118.2353;0.73531;0.02912;-0.20323;-81
SOUN;17.400;330.43;0.01008;54.05
PRES;17.403;796.911;1015.1833;0
LIGH;17.405;796.912;3775.0;0
ACCE;17.412;796.921;-2.30801;10.11311;-2.05901;3
MAGN;17.413;796.921;13.14000;-38.94000;-20.40000;3
GYRO;17.415;796.923;0.28619;1.73577;4.08150;3
AHRS;17.415;796.923;72.6731;110.7667;-122.9308;0.74321;0.02096;-0.16909;-58
LIGH;17.424;796.932;3775.0;0
ACCE;17.432;796.941;-1.43652;10.42914;-2.09732;3
MAGN;17.433;796.941;11.10000;-39.54000;-20.16000;3
GYRO;17.435;796.943;0.23243;1.87016;4.48009;3
AHRS;17.435;796.943;75.7515;120.2572;-130.1718;0.74959;0.01102;-0.13228;16
PRES;17.442;796.951;1015.0535;0
LIGH;17.444;796.953;3696.0;0
ACCE;17.453;796.961;-0.67038;10.55364;-2.11647;3
MAGN;17.453;796.961;8.94000;-39.90000;-19.86000;3
GYRO;17.455;796.963;0.02810;2.05526;4.74948;3
AHRS;17.455;796.963;78.7346;134.7828;-142.2019;0.75419;0.00047;-0.09152;108
LIGH;17.464;796.973;3696.0;0
ACCE;17.473;796.982;0.12450;10.59195;-2.40378;3
GYRO;17.475;796.983;-0.21564;2.19423;4.87898;3
AHRS;17.475;796.983;81.0504;158.4171;-163.2672;0.75643;-0.01172;-0.04793;5
PRES;17.482;796.991;1015.0909;0
LIGH;17.484;796.993;3666.0;0
ACCE;17.493;797.002;0.80445;10.70687;-2.67193;3
MAGN;17.494;797.002;4.20000;-40.14000;-19.92000;3
GYRO;17.495;797.003;-0.39584;2.36985;5.03903;3
AHRS;17.496;797.003;81.4699;-168.0067;165.9136;0.75626;-0.02474;-0.00101;97
LIGH;17.504;797.013;3666.0;0
ACCE;17.513;797.022;1.62806;10.78348;-2.17394;3
MAGN;17.514;797.022;1.74000;-40.02000;-19.86000;3
GYRO;17.515;797.023;-0.47831;2.76814;5.33896;3
AHRS;17.515;797.023;79.4074;-139.0408;140.2299;0.75378;-0.03497;0.04958;100
PRES;17.522;797.031;1015.1438;0
LIGH;17.524;797.033;3702.0;0
ACCE;17.533;797.042;2.33674;10.14184;-1.85790;3
MAGN;17.534;797.042;-0.90000;-39.66000;-20.10000;3
GYRO;17.535;797.043;-0.71532;2.81303;5.47121;3
AHRS;17.536;797.043;75.8434;-120.4377;124.3662;0.74800;-0.04952;0.09762;-49
LIGH;17.544;797.053;3702.0;0
ACCE;17.553;797.062;3.28484;9.43316;-1.45567;3
MAGN;17.554;797.062;-3.36000;-39.18000;-20.40000;3
GYRO;17.555;797.063;-0.91447;2.78616;5.33346;3
AHRS;17.556;797.063;71.5305;-108.8642;115.8784;0.73982;-0.06224;0.14763;47
PRES;17.562;797.071;1015.1954;0
LIGH;17.564;797.073;3963.0;0
ACCE;17.573;797.082;4.65433;9.04051;-1.20668;3
MAGN;17.575;797.082;-5.88000;-38.46000;-20.94000;3
GYRO;17.575;797.083;-1.05955;2.67987;5.07965;3
AHRS;17.576;797.083;66.9118;-100.9244;110.9163;0.72899;-0.07575;0.19641;53
LIGH;17.584;797.093;3963.0;0
ACCE;17.593;797.102;5.61201;8.87770;-1.03430;3
MAGN;17.595;797.102;-8.22000;-37.44000;-21.54000;3
GYRO;17.596;797.103;-1.21990;2.75286;4.86921;3
AHRS;17.597;797.103;62.1683;-94.6793;107.8182;0.71502;-0.08827;0.24531;125
PRES;17.602;797.111;1015.1462;0
LIGH;17.604;797.113;4434.0;0
ACCE;17.614;797.122;6.24408;8.52336;-0.75657;3
MAGN;17.615;797.122;-10.62000;-36.18000;-22.26000;3
GYRO;17.617;797.123;-1.43492;2.90497;4.81209;3
AHRS;17.618;797.123;57.2653;-89.5681;105.8047;0.69830;-0.10166;0.29328;-53
LIGH;17.624;797.133;4434.0;0
ACCE;17.634;797.142;6.59842;7.81467;-0.19154;3
MAGN;17.635;797.142;-12.78000;-34.62000;-23.10000;3
GYRO;17.636;797.143;-1.55862;3.02989;4.82278;3
AHRS;17.637;797.143;52.4070;-85.4800;104.7747;0.68029;-0.11474;0.33910;-74
PRES;17.642;797.151;1015.1864;0
LIGH;17.644;797.153;5694.0;0
ACCE;17.654;797.163;6.90488;6.76123;0.39265;3
MAGN;17.655;797.163;-14.82000;-32.76000;-24.06000;3
GYRO;17.656;797.163;-1.53358;3.06990;4.84691;3
AHRS;17.657;797.163;47.5460;-82.0630;104.3682;0.66105;-0.12812;0.38311;-7
LIGH;17.664;797.173;5694.0;0
ACCE;17.674;797.183;7.24007;5.70778;1.24498;3
MAGN;17.675;797.183;-16.62000;-30.78000;-25.26000;3
GYRO;17.676;797.183;-1.33993;3.12885;4.79865;3
AHRS;17.678;797.183;42.7169;-78.9963;104.4952;0.64043;-0.14047;0.42638;-35
PRES;17.682;797.191;1015.2110;0
LIGH;17.684;797.193;7127.0;0
ACCE;17.694;797.203;7.50822;4.87459;1.89621;3
MAGN;17.695;797.203;-18.12000;-28.56000;-26.58000;3
GYRO;17.696;797.203;-1.09253;3.15512;4.79743;3
AHRS;17.697;797.203;37.7248;-76.2688;105.0633;0.61848;-0.15364;0.46932;61
LIGH;17.704;797.213;7127.0;0
ACCE;17.715;797.223;7.57525;4.24253;2.32716;3
MAGN;17.717;797.223;-19.14000;-26.28000;-28.02000;3
GYRO;17.718;797.224;-1.00212;3.25652;4.84233;3
AHRS;17.719;797.224;32.5996;-73.4622;105.9013;0.59366;-0.16632;0.51281;120
PRES;17.722;797.231;1015.2918;0
LIGH;17.724;797.233;8605.0;0
ACCE;17.736;797.244;7.55610;3.49553;2.71024;3
MAGN;17.738;797.244;-20.16000;-23.52000;-29.34000;3
GYRO;17.739;797.244;-0.91630;3.44314;4.92083;3
AHRS;17.740;797.244;27.4214;-70.7435;107.2339;0.56740;-0.17800;0.55637;-52
LIGH;17.744;797.253;8605.0;0
ACCE;17.754;797.263;7.39329;2.58574;3.54342;3
MAGN;17.755;797.263;-20.52000;-20.82000;-30.84000;3
GYRO;17.755;797.263;-0.87904;3.57845;5.01520;3
AHRS;17.756;797.263;22.2173;-68.0063;108.7800;0.53914;-0.18967;0.59862;-122
PRES;17.762;797.271;1015.1357;0
LIGH;17.764;797.272;8805.0;0
ACCE;17.774;797.283;6.87615;1.43652;4.48195;3
MAGN;17.775;797.283;-20.40000;-18.24000;-32.46000;3
GYRO;17.775;797.283;-0.86987;3.36984;4.90861;3
AHRS;17.776;797.283;17.1401;-65.4956;110.4387;0.51083;-0.20219;0.63710;61
LIGH;17.784;797.293;8805.0;0
ACCE;17.795;797.303;6.62715;0.37350;5.17148;3
MAGN;17.796;797.303;-20.04000;-15.66000;-33.90000;3
GYRO;17.797;797.304;-0.69303;3.13130;4.55156;3
AHRS;17.798;797.304;12.2733;-62.7117;112.4078;0.48072;-0.21192;0.67465;-54
PRES;17.802;797.311;1015.1836;0
LIGH;17.804;797.313;8521.0;0
GYRO;17.815;797.323;-0.28253;2.98866;4.35425;3
AHRS;17.816;797.323;7.3986;-59.6643;114.8520;0.44847;-0.22010;0.71222;25
ACCE;17.817;797.324;6.39731;-0.47884;5.51624;3
MAGN;17.818;797.324;-19.38000;-13.20000;-35.46000;3
LIGH;17.824;797.333;8521.0;0
GYRO;17.835;797.343;-0.04093;2.81334;4.09066;3
AHRS;17.837;797.343;2.9158;-56.6130;117.2777;0.41644;-0.22757;0.74528;-10
ACCE;17.838;797.344;6.05254;-1.01514;6.13873;3
MAGN;17.839;797.344;-18.24000;-10.98000;-37.26000;3
PRES;17.843;797.351;1015.2197;0
LIGH;17.844;797.353;8463.0;0
GYRO;17.855;797.363;0.19273;2.65574;3.80233;3
AHRS;17.856;797.363;-0.6496;-53.8968;120.2212;0.39038;-0.23021;0.77411;113
ACCE;17.858;797.364;5.33428;-1.96325;6.74207;3
MAGN;17.859;797.364;-16.74000;-8.76000;-38.52000;3
LIGH;17.864;797.373;8463.0;0
GYRO;17.876;797.383;0.31643;2.44621;3.51339;3
AHRS;17.877;797.383;-3.9775;-51.2561;123.1806;0.36532;-0.23318;0.79970;65
ACCE;17.879;797.386;4.73094;-2.46124;6.89530;3
MAGN;17.882;797.386;-15.18000;-6.72000;-39.72000;3
PRES;17.886;797.391;1015.2531;0
LIGH;17.887;797.393;8130.0;0
SOUN;17.887;157.49;0.00481;47.62
GYRO;17.895;797.403;0.42119;2.24401;3.05555;3
AHRS;17.897;797.403;-6.7974;-48.4415;126.0899;0.34053;-0.23383;0.82249;-41
ACCE;17.898;797.404;3.90734;-2.78685;7.21134;3
MAGN;17.899;797.404;-13.20000;-4.92000;-40.86000;3
LIGH;17.904;797.413;8130.0;0
GYRO;17.915;797.423;0.63469;1.93950;2.49141;3
AHRS;17.916;797.423;-9.2648;-45.5937;129.0277;0.31658;-0.23339;0.84292;111
ACCE;17.918;797.424;3.03585;-3.23696;8.10198;3
MAGN;17.919;797.424;-11.16000;-3.42000;-41.94000;3
PRES;17.922;797.431;1015.1145;0
LIGH;17.924;797.433;7691.0;0
GYRO;17.935;797.443;0.87934;1.27060;1.67530;3
AHRS;17.937;797.443;-11.1052;-43.2621;131.5012;0.29758;-0.23270;0.85823;18
ACCE;17.939;797.444;2.46124;-3.63919;8.88728;3
MAGN;17.940;797.444;-8.82000;-2.22000;-42.60000;3
LIGH;17.944;797.453;7691.0;0
GYRO;17.955;797.463;0.92454;0.39156;0.52321;3
AHRS;17.956;797.463;-12.3121;-41.3704;133.2348;0.28254;-0.23146;0.86879;56
ACCE;17.957;797.464;2.19309;-3.65834;9.14585;3
MAGN;17.958;797.464;-6.78000;-1.08000;-43.20000;3
PRES;17.962;797.471;1015.1460;0
LIGH;17.964;797.473;7383.0;0
GYRO;17.975;797.483;0.59804;-0.43402;-0.67409;3
AHRS;17.976;797.483;-13.1598;-39.9651;134.1898;0.27080;-0.23133;0.87523;17
ACCE;17.978;797.484;2.07817;-3.54342;9.28950;3
MAGN;17.978;797.484;-4.56000;-0.30000;-43.80000;3
LIGH;17.984;797.493;7383.0;0
GYRO;17.995;797.503;0.02841;-1.26541;-1.67927;3
AHRS;17.996;797.503;-13.6586;-39.4508;134.1505;0.26505;-0.23363;0.87645;-110
ACCE;17.997;797.505;2.18351;-3.39977;9.09797;3
MAGN;17.998;797.505;-2.52000;0.42000;-44.22000;3
PRES;18.002;797.511;1015.2293;0
LIGH;18.004;797.513;7482.0;0
GYRO;18.015;797.523;-0.51801;-2.06259;-2.38024;3
AHRS;18.016;797.523;-13.8608;-39.8852;132.9941;0.26526;-0.23904;0.87216;-78
ACCE;18.018;797.525;2.53785;-3.19865;8.76278;3
MAGN;18.019;797.525;-0.72000;1.02000;-44.46000;3
LIGH;18.024;797.533;7482.0;0
GYRO;18.035;797.543;-0.84849;-2.67773;-2.79135;3
AHRS;18.037;797.543;-13.8380;-40.9994;130.8653;0.26927;-0.24716;0.86322;40
ACCE;18.038;797.545;3.20823;-3.02627;8.29351;3
MAGN;18.039;797.545;0.54000;1.44000;-44.76000;3
PRES;18.044;797.551;1015.1711;0
LIGH;18.045;797.553;7937.0;0
GYRO;18.068;797.563;-0.91385;-2.86740;-3.00607;3
AHRS;18.069;797.563;-13.6222;-42.4101;128.0020;0.27434;-0.25681;0.85084;56
ACCE;18.071;797.565;4.12760;-2.80600;7.76679;3
MAGN;18.072;797.565;1.50000;1.74000;-45.00000;3
LIGH;18.073;797.573;7937.0;0
GYRO;18.076;797.584;-0.88087;-2.70125;-3.02378;3
AHRS;18.077;797.584;-13.3151;-43.8792;124.6854;0.27879;-0.26751;0.83616;-101
ACCE;18.079;797.585;5.11401;-2.76770;7.46033;3
MAGN;18.080;797.585;2.10000;2.10000;-45.12000;3
PRES;18.082;797.591;1015.0918;0
LIGH;18.086;797.593;8441.0;0
GYRO;18.096;797.603;-0.79382;-2.67742;-3.17650;3
AHRS;18.097;797.603;-12.5236;-45.6406;121.0484;0.28616;-0.27722;0.81845;-33
ACCE;18.099;797.605;5.89931;-2.60489;6.91445;3
LIGH;18.104;797.613;8441.0;0
GYRO;18.115;797.623;-0.65088;-2.82403;-3.51675;3
AHRS;18.116;797.623;-11.2516;-47.3731;117.2942;0.29471;-0.28468;0.79876;-92
ACCE;18.118;797.625;6.34942;-2.15478;6.45477;3
MAGN;18.119;797.625;2.28000;2.52000;-45.30000;3
PRES;18.122;797.631;1015.0849;0
LIGH;18.124;797.633;8578.0;0
GYRO;18.135;797.643;-0.52626;-3.22934;-3.85548;3
AHRS;18.136;797.643;-9.6547;-49.3204;113.5217;0.30581;-0.29186;0.77666;-26
ACCE;18.138;797.645;6.24408;-1.69509;6.26323;3
LIGH;18.144;797.653;8578.0;0
GYRO;18.155;797.663;-0.53145;-3.78187;-4.30721;3
AHRS;18.156;797.663;-7.4467;-51.7899;109.5833;0.32239;-0.29899;0.74982;-112
ACCE;18.158;797.665;6.19619;-1.29287;5.83228;3
PRES;18.162;797.671;1015.1279;0
LIGH;18.164;797.673;8500.0;0
GYRO;18.175;797.683;-0.58582;-4.21466;-4.86676;3
AHRS;18.176;797.683;-4.5189;-54.7051;105.6122;0.34455;-0.30543;0.71793;13
ACCE;18.178;797.685;6.44519;-0.78530;5.12359;3
MAGN;18.178;797.685;-0.36000;2.64000;-44.58000;3
LIGH;18.184;797.693;8500.0;0
GYRO;18.195;797.703;-0.55008;-4.30965;-5.35393;3
AHRS;18.197;797.703;-1.0065;-57.3818;101.6034;0.36716;-0.30938;0.68245;62
ACCE;18.199;797.706;7.13472;0.10534;4.02226;3
MAGN;18.200;797.706;-2.04000;2.58000;-44.16000;3
PRES;18.202;797.711;1015.0904;0
LIGH;18.204;797.713;8060.0;0
GYRO;18.215;797.723;-0.51374;-4.12639;-5.50390;3
AHRS;18.216;797.723;2.8306;-59.9299;97.6094;0.38981;-0.31276;0.64356;32
ACCE;18.218;797.726;8.08282;1.36948;2.93050;3
MAGN;18.219;797.726;-4.02000;2.46000;-43.62000;3
LIGH;18.224;797.733;8060.0;0
GYRO;18.235;797.743;-0.41447;-3.48774;-5.45136;3
AHRS;18.236;797.743;7.0125;-61.8983;93.6734;0.41030;-0.31289;0.60287;102
ACCE;18.238;797.746;8.90643;2.77727;2.19309;3
MAGN;18.239;797.746;-6.48000;1.86000;-43.08000;3
PRES;18.242;797.751;1015.1091;0
LIGH;18.244;797.753;6182.0;0
GYRO;18.255;797.763;-0.39889;-2.79898;-4.92205;3
AHRS;18.256;797.763;11.1644;-64.1453;90.2305;0.43261;-0.31453;0.56109;-80
ACCE;18.258;797.766;9.19373;3.94564;1.85790;3
MAGN;18.258;797.766;-9.00000;1.44000;-42.66000;3
LIGH;18.264;797.773;6182.0;0
GYRO;18.275;797.783;-0.42761;-2.45018;-4.25223;3
AHRS;18.276;797.783;15.4981;-66.4879;87.1939;0.45625;-0.31563;0.51793;85
ACCE;18.278;797.786;8.87770;4.58729;1.45567;3
MAGN;18.279;797.786;-11.46000;0.84000;-42.06000;3
PRES;18.282;797.791;1015.1497;0
LIGH;18.284;797.793;4888.0;0
GYRO;18.295;797.803;-0.49052;-2.25501;-3.86983;3
AHRS;18.296;797.803;19.8709;-68.3617;84.3736;0.47738;-0.31418;0.47540;97
ACCE;18.298;797.807;8.46590;4.90333;1.01514;3
MAGN;18.299;797.807;-13.98000;0.36000;-41.22000;3
LIGH;18.304;797.813;4888.0;0
GYRO;18.315;797.823;-0.42608;-2.05037;-3.80966;3
AHRS;18.316;797.823;24.0895;-69.7979;81.8521;0.49585;-0.31064;0.43524;-63
ACCE;18.318;797.827;7.96790;5.15232;0.83318;3
MAGN;18.319;797.827;-16.44000;-0.54000;-40.32000;3
PRES;18.322;797.831;1015.0750;0
LIGH;18.324;797.833;4213.0;0
GYRO;18.336;797.844;-0.17013;-1.87780;-3.87777;3
AHRS;18.337;797.844;28.1090;-71.0759;79.6448;0.51286;-0.30650;0.39711;56
ACCE;18.338;797.847;7.53695;5.41090;0.65122;3
MAGN;18.339;797.847;-18.66000;-1.62000;-39.24000;3
LIGH;18.344;797.853;4213.0;0
GYRO;18.355;797.863;0.10354;-1.77120;-4.01125;3
AHRS;18.357;797.863;32.0481;-72.2484;77.6146;0.52886;-0.30182;0.35973;-4
ACCE;18.359;797.868;7.05811;5.96635;0.58419;3
MAGN;18.360;797.868;-20.70000;-2.82000;-38.16000;3
PRES;18.363;797.871;1015.1061;0
LIGH;18.364;797.873;4051.0;0
GYRO;18.376;797.884;0.30085;-1.84665;-4.21314;3
AHRS;18.377;797.884;36.0540;-73.3984;75.7319;0.54470;-0.29632;0.32199;117
ACCE;18.379;797.887;6.39731;6.64630;0.32561;3
MAGN;18.380;797.887;-22.50000;-4.56000;-36.90000;3
SOUN;18.382;514.22;0.01569;57.89
LIGH;18.388;797.893;4051.0;0
GYRO;18.396;797.904;0.45937;-2.11482;-4.47031;3
AHRS;18.397;797.904;40.1914;-74.7046;74.0700;0.56121;-0.29033;0.28323;37
ACCE;18.400;797.909;5.64074;7.51779;-0.11492;3
MAGN;18.404;797.909;-24.12000;-6.54000;-35.58000;3
PRES;18.405;797.911;1015.1276;0
LIGH;18.406;797.913;3881.0;0
GYRO;18.415;797.924;0.55131;-2.39398;-4.82614;3
AHRS;18.417;797.924;44.6435;-76.0045;72.3719;0.57782;-0.28299;0.24163;-7
ACCE;18.419;797.927;4.88417;8.42759;-0.60334;3
MAGN;18.420;797.927;-25.32000;-8.58000;-34.32000;3
LIGH;18.424;797.933;3881.0;0
GYRO;18.438;797.943;0.57055;-2.52440;-5.10470;3
AHRS;18.440;797.943;49.4124;-77.4578;70.7521;0.59491;-0.27466;0.19708;-23
ACCE;18.442;797.948;4.00311;8.94474;-1.16837;3
MAGN;18.444;797.948;-26.46000;-10.80000;-32.82000;3
PRES;18.446;797.951;1015.1104;0
LIGH;18.446;797.954;3712.0;0
GNSS;18.447;1491979218.999;39.994025;-0.073665;136.465;353.459;48.0;1.5;12;5
GNSS;18.452;1491979218.999;39.994025;-0.073665;136.465;353.459;48.0;1.5;12;5
GYRO;18.455;797.963;0.49786;-2.45934;-5.24458;3
AHRS;18.456;797.963;54.6166;-79.0617;69.2134;0.61244;-0.26453;0.14888;-113
ACCE;18.460;797.967;3.27527;9.51935;-1.53229;3
MAGN;18.463;797.967;-27.18000;-13.02000;-31.32000;3
LIGH;18.464;797.973;3712.0;0
GYRO;18.475;797.983;0.43921;-2.44316;-5.25986;3
AHRS;18.475;797.983;60.1615;-81.1158;67.9921;0.63031;-0.25356;0.09739;-6
ACCE;18.479;797.988;2.48997;9.99819;-1.80044;3
MAGN;18.480;797.988;-27.54000;-15.36000;-29.70000;3
PRES;18.482;797.991;1015.1116;0
LIGH;18.484;797.992;3496.0;0
GYRO;18.495;798.003;0.42608;-2.47126;-5.25466;3
AHRS;18.495;798.003;65.8791;-83.5992;67.2615;0.64732;-0.24125;0.04474;2
ACCE;18.498;798.007;1.63763;10.21845;-1.83875;3
LIGH;18.504;798.012;3496.0;0
GYRO;18.515;798.023;0.42119;-2.46973;-5.43762;3
AHRS;18.515;798.023;71.7594;-86.6040;67.1410;0.66267;-0.22717;-0.00886;-6
ACCE;18.518;798.027;0.74699;10.08438;-2.07817;3
MAGN;18.519;798.027;-26.82000;-20.46000;-27.06000;3
PRES;18.522;798.031;1015.0272;0
LIGH;18.524;798.032;3331.0;0
GYRO;18.535;798.043;0.40989;-2.33320;-5.61996;3
AHRS;18.535;798.043;77.5386;-91.0510;68.6381;0.67600;-0.21215;-0.06107;-88
ACCE;18.539;798.047;-0.15323;10.17057;-2.09732;3
MAGN;18.539;798.047;-26.04000;-23.40000;-25.92000;3
LIGH;18.544;798.053;3331.0;0
GYRO;18.555;798.063;0.42333;-2.19759;-5.33805;3
AHRS;18.556;798.063;82.8648;-99.8900;74.6071;0.68652;-0.19840;-0.11050;100
ACCE;18.559;798.068;-1.13006;10.18972;-2.14520;3
MAGN;18.560;798.068;-24.60000;-25.74000;-24.78000;3
PRES;18.562;798.071;1015.1304;0
LIGH;18.564;798.073;3311.0;0
GYRO;18.575;798.083;0.40225;-2.03296;-4.82584;3
AHRS;18.576;798.083;87.3227;-137.7132;109.7265;0.69511;-0.18468;-0.15720;116
ACCE;18.579;798.088;-2.22182;9.98861;-2.01113;3
MAGN;18.580;798.088;-22.86000;-27.96000;-23.52000;3
LIGH;18.584;798.093;3311.0;0
GYRO;18.595;798.103;0.38698;-2.06808;-4.49016;3
AHRS;18.596;798.103;85.9152;127.4920;-158.2677;0.70142;-0.17230;-0.20272;114
ACCE;18.599;798.108;-3.51469;9.38527;-1.63763;3
MAGN;18.600;798.108;-20.88000;-30.12000;-22.26000;3
PRES;18.602;798.111;1015.1653;0
LIGH;18.604;798.113;3334.0;0
GYRO;18.615;798.123;0.37782;-2.33992;-4.65327;3
AHRS;18.616;798.123;81.2112;108.1746;-141.7980;0.70596;-0.15952;-0.24830;9
ACCE;18.619;798.128;-4.81713;8.55209;-1.58017;3
MAGN;18.620;798.128;-18.72000;-32.34000;-21.18000;3
LIGH;18.624;798.133;3334.0;0
GYRO;18.635;798.143;0.39951;-2.68720;-5.39547;3
AHRS;18.636;798.143;75.8426;101.0435;-137.6346;0.70894;-0.14432;-0.29624;-22
ACCE;18.640;798.148;-5.96635;7.87214;-1.75256;3
MAGN;18.641;798.148;-16.26000;-34.26000;-20.04000;3
PRES;18.642;798.151;1015.1829;0
LIGH;18.644;798.153;3358.0;0
GYRO;18.655;798.163;0.60262;-3.02134;-6.18654;3
AHRS;18.656;798.163;69.9197;96.9567;-136.8733;0.71026;-0.12774;-0.34759;-95
ACCE;18.660;798.168;-6.57927;7.51779;-1.71425;3
MAGN;18.662;798.168;-13.62000;-35.94000;-19.26000;3
LIGH;18.664;798.173;3358.0;0
GYRO;18.675;798.183;0.90805;-3.13099;-6.48464;3
AHRS;18.676;798.183;63.4736;94.1964;-137.6312;0.71029;-0.10875;-0.40059;21
ACCE;18.680;798.188;-6.92403;7.34541;-1.48441;3
MAGN;18.681;798.188;-10.74000;-37.50000;-18.24000;3
PRES;18.682;798.191;1015.1824;0
LIGH;18.684;798.193;3368.0;0
GYRO;18.695;798.203;1.14659;-3.02500;-6.06864;3
AHRS;18.696;798.203;56.8775;92.2101;-139.3438;0.70889;-0.08949;-0.45248;-108
ACCE;18.700;798.209;-7.09641;7.05811;-1.15879;3
MAGN;18.701;798.209;-7.50000;-38.52000;-17.52000;3
LIGH;18.704;798.213;3368.0;0
GYRO;18.715;798.223;1.23945;-2.53081;-5.58178;3
AHRS;18.717;798.223;50.3254;90.8210;-141.4644;0.70697;-0.06907;-0.49989;-9
ACCE;18.720;798.229;-7.32626;6.54096;-0.67995;3
MAGN;18.721;798.229;-4.26000;-39.36000;-16.80000;3
PRES;18.722;798.231;1015.0940;0
LIGH;18.724;798.233;3385.0;0
GYRO;18.735;798.243;1.19485;-1.75990;-4.26934;3
AHRS;18.736;798.243;45.6494;89.8960;-143.8007;0.70422;-0.05867;-0.53491;104
ACCE;18.740;798.249;-7.66145;5.63116;-0.21069;3
MAGN;18.741;798.249;-1.14000;-39.84000;-16.14000;3
LIGH;18.744;798.253;3385.0;0
GYRO;18.755;798.263;0.92852;-0.97066;-2.71621;3
AHRS;18.756;798.263;42.2007;89.0945;-145.7699;0.70098;-0.05260;-0.56112;42
ACCE;18.760;798.269;-7.74764;4.64475;0.19154;3
MAGN;18.761;798.269;2.34000;-40.08000;-15.60000;3
PRES;18.762;798.271;1015.1895;0
LIGH;18.764;798.273;3389.0;0
GYRO;18.775;798.283;0.63194;-0.19273;-1.19699;3
AHRS;18.776;798.283;40.3340;88.7380;-147.4066;0.69919;-0.05235;-0.57641;-43
ACCE;18.780;798.289;-7.61356;4.11803;0.37350;3
MAGN;18.781;798.289;5.52000;-40.32000;-15.18000;3
LIGH;18.784;798.293;3389.0;0
GYRO;18.795;798.303;0.47617;0.45143;0.00825;3
AHRS;18.796;798.303;39.5601;88.7720;-148.6511;0.69908;-0.05502;-0.58352;-128
ACCE;18.800;798.309;-7.54652;3.84030;0.38307;3
MAGN;18.801;798.309;8.64000;-40.44000;-14.82000;3
PRES;18.802;798.311;1015.1738;0
LIGH;18.804;798.313;3357.0;0
GYRO;18.815;798.323;0.47403;1.03053;0.87812;3
AHRS;18.816;798.323;39.6952;89.3080;-149.5067;0.70132;-0.05917;-0.58281;34
ACCE;18.820;798.329;-7.68060;3.63919;0.45969;3
MAGN;18.821;798.329;11.40000;-40.50000;-14.34000;3
LIGH;18.824;798.333;3357.0;0
GYRO;18.835;798.343;0.38393;1.46180;1.41629;3
AHRS;18.836;798.343;40.5450;90.0944;-149.8984;0.70465;-0.06402;-0.57635;-87
ACCE;18.841;798.349;-7.71891;3.68707;0.27773;3
MAGN;18.842;798.349;13.62000;-40.44000;-14.10000;3
PRES;18.843;798.351;1015.1091;0
LIGH;18.844;798.353;3290.0;0
GYRO;18.855;798.363;0.08949;1.75471;2.07389;3
AHRS;18.856;798.363;42.1973;91.1644;-149.9081;0.70893;-0.07032;-0.56384;-109
ACCE;18.861;798.369;-7.92960;4.00311;-0.14365;3
MAGN;18.862;798.369;15.78000;-40.32000;-13.68000;3
LIGH;18.865;798.373;3290.0;0
GYRO;18.875;798.383;-0.23579;2.05984;3.11175;3
AHRS;18.876;798.383;44.4659;92.6155;-149.7290;0.71433;-0.07755;-0.54581;-40
SOUN;18.878;229.42;0.00700;50.88
ACCE;18.882;798.390;-8.60955;5.12359;-1.08218;3
MAGN;18.883;798.390;17.52000;-40.20000;-13.26000;3
PRES;18.884;798.391;1015.1157;0
LIGH;18.885;798.393;3230.0;0
GYRO;18.895;798.403;-0.44074;2.25073;4.09310;3
AHRS;18.896;798.403;47.0113;94.2735;-149.4011;0.71992;-0.08434;-0.52456;28
ACCE;18.901;798.410;-8.39886;5.63116;-1.53229;3
MAGN;18.902;798.410;19.02000;-40.14000;-12.90000;3
LIGH;18.904;798.413;3230.0;0
GYRO;18.915;798.423;-0.54184;2.38879;4.67098;3
AHRS;18.916;798.423;49.7689;96.3729;-149.0077;0.72650;-0.08970;-0.49903;-96
ACCE;18.921;798.430;-7.67102;6.57927;-2.08774;3
MAGN;18.923;798.430;19.98000;-40.02000;-12.66000;3
PRES;18.924;798.431;1015.1656;0
LIGH;18.925;798.433;3146.0;0
GYRO;18.935;798.443;-0.66187;2.75225;5.11905;3
AHRS;18.936;798.443;52.9427;99.3693;-148.7760;0.73499;-0.09407;-0.46632;0
ACCE;18.941;798.450;-7.09641;7.45076;-2.70066;3
MAGN;18.942;798.450;20.34000;-39.96000;-12.48000;3
LIGH;18.944;798.453;3146.0;0
GYRO;18.955;798.463;-0.66768;3.27393;5.57231;3
AHRS;18.956;798.463;56.3328;103.3305;-149.1539;0.74447;-0.09833;-0.42864;-14
ACCE;18.961;798.470;-6.71334;8.08282;-3.35188;3
MAGN;18.962;798.470;20.40000;-40.14000;-12.30000;3
PRES;18.964;798.471;1015.2262;0
LIGH;18.965;798.473;3045.0;0
GYRO;18.975;798.483;-0.58093;3.71681;5.68929;3
AHRS;18.977;798.483;59.6759;108.3214;-150.1461;0.75451;-0.10036;-0.38686;115
ACCE;18.981;798.490;-6.10043;8.60955;-3.57215;3
MAGN;18.983;798.490;19.74000;-40.38000;-11.94000;3
LIGH;18.984;798.493;3045.0;0
GYRO;18.995;798.503;-0.48717;3.86892;5.47855;3
AHRS;18.996;798.503;62.9227;114.4827;-152.0315;0.76432;-0.10070;-0.34181;-23
ACCE;19.001;798.510;-5.46836;9.02135;-3.79242;3
MAGN;19.002;798.510;18.72000;-40.50000;-11.70000;3
PRES;19.003;798.511;1015.2812;0
LIGH;19.004;798.513;2871.0;0
GYRO;19.015;798.523;-0.36896;3.61479;5.12088;3
AHRS;19.017;798.523;65.7522;121.9123;-155.2365;0.77366;-0.09996;-0.29649;43
ACCE;19.022;798.530;-4.67348;9.36612;-3.80199;3
MAGN;19.023;798.530;16.98000;-40.74000;-11.40000;3
LIGH;19.024;798.533;2871.0;0
GYRO;19.035;798.543;-0.40653;3.26752;4.71069;3
AHRS;19.037;798.543;68.1190;130.1218;-159.2077;0.78149;-0.09671;-0.25195;19
ACCE;19.042;798.551;-3.60088;9.46189;-3.70622;3
MAGN;19.043;798.551;15.18000;-41.10000;-11.28000;3
PRES;19.044;798.551;1015.1869;0
LIGH;19.045;798.553;2751.0;0
GYRO;19.066;798.563;-0.46090;2.96483;4.32920;3
AHRS;19.068;798.563;69.9153;138.9455;-164.0902;0.78796;-0.09276;-0.21036;31
ACCE;19.070;798.571;-2.65278;9.05008;-3.64876;3
MAGN;19.071;798.571;12.96000;-41.64000;-11.04000;3
LIGH;19.072;798.573;2751.0;0
GYRO;19.075;798.584;-0.40439;2.93063;3.89213;3
AHRS;19.077;798.584;71.1425;148.0838;-169.3907;0.79348;-0.08695;-0.17096;22
PRES;19.084;798.591;1015.1489;0
ACCE;19.085;798.592;-1.49398;8.74362;-3.06458;3
MAGN;19.086;798.592;10.08000;-41.94000;-10.86000;3
LIGH;19.087;798.593;2741.0;0
GYRO;19.095;798.603;-0.13470;2.80479;3.38480;3
AHRS;19.096;798.603;71.8255;157.0142;-174.8710;0.79811;-0.08124;-0.13549;13
ACCE;19.102;798.611;-0.26815;8.78193;-2.58574;3
MAGN;19.103;798.611;7.38000;-42.24000;-10.92000;3
LIGH;19.104;798.613;2741.0;0
GYRO;19.115;798.623;0.19853;2.32007;2.99690;3
AHRS;19.116;798.623;72.0026;165.6895;179.3973;0.80231;-0.07744;-0.10383;6
PRES;19.122;798.631;1015.2029;0
LIGH;19.124;798.633;2704.0;0
ACCE;19.125;798.633;0.72784;9.09797;-2.78685;3
MAGN;19.126;798.633;4.44000;-42.42000;-10.98000;3
GYRO;19.135;798.643;0.33811;2.03143;2.74401;3
AHRS;19.136;798.643;71.9239;174.4801;173.6641;0.80567;-0.07291;-0.07133;81
ACCE;19.143;798.651;1.58017;9.38527;-3.19865;3
MAGN;19.144;798.651;1.32000;-42.78000;-11.10000;3
LIGH;19.145;798.653;2704.0;0
GYRO;19.155;798.663;0.13928;2.02807;2.62183;3
AHRS;19.156;798.663;71.7808;-176.5371;167.6188;0.80696;-0.06971;-0.03885;33
PRES;19.163;798.671;1015.0726;0
ACCE;19.163;798.671;2.45166;9.55765;-3.46680;3
LIGH;19.164;798.673;2658.0;0
GYRO;19.175;798.683;-0.27184;2.30510;2.80693;3
AHRS;19.176;798.683;71.3804;-166.3568;160.2908;0.80639;-0.06975;-0.00409;28
ACCE;19.183;798.691;3.14119;9.30866;-3.59130;3
MAGN;19.185;798.691;-4.86000;-42.60000;-11.76000;3
LIGH;19.186;798.693;2658.0;0
GYRO;19.196;798.703;-0.57360;2.92146;3.18261;3
AHRS;19.197;798.703;70.4408;-155.2856;152.2914;0.80435;-0.07126;0.03484;-4
PRES;19.203;798.711;1015.1139;0
ACCE;19.205;798.712;3.70622;8.91601;-3.22738;3
MAGN;19.206;798.712;-7.68000;-42.30000;-12.18000;3
LIGH;19.207;798.713;2851.0;0
GYRO;19.215;798.723;-0.59254;3.22445;3.37900;3
AHRS;19.218;798.723;69.1153;-145.3813;145.5361;0.80096;-0.07173;0.07361;-28
ACCE;19.223;798.731;4.43406;8.80109;-2.72939;3
MAGN;19.224;798.731;-10.44000;-41.76000;-12.78000;3
LIGH;19.226;798.733;2851.0;0
GYRO;19.235;798.743;-0.55070;3.48804;3.77270;3
AHRS;19.237;798.743;66.7170;-133.9388;137.3121;0.79425;-0.07940;0.12017;16
PRES;19.242;798.751;1015.0201;0
ACCE;19.243;798.752;4.96079;8.69574;-2.71981;3
MAGN;19.244;798.752;-13.14000;-41.16000;-13.56000;3
LIGH;19.245;798.753;3271.0;0
GYRO;19.255;798.763;-0.55741;3.65725;4.00972;3
AHRS;19.256;798.763;63.7055;-124.2048;130.8975;0.78542;-0.08732;0.16770;69
ACCE;19.263;798.772;5.23851;8.39886;-2.54743;3
MAGN;19.264;798.772;-15.48000;-40.20000;-14.46000;3
LIGH;19.265;798.773;3271.0;0
GYRO;19.275;798.783;-0.65546;4.17251;4.31362;3
AHRS;19.276;798.783;59.8265;-115.0150;125.5945;0.77270;-0.09595;0.22184;-40
PRES;19.282;798.791;1015.1405;0
ACCE;19.283;798.792;5.39174;7.86256;-2.03986;3
MAGN;19.284;798.792;-17.64000;-38.94000;-15.48000;3
LIGH;19.285;798.793;3965.0;0
GYRO;19.295;798.803;-0.89095;4.62211;4.71069;3
AHRS;19.296;798.803;55.3508;-107.2454;121.5871;0.75679;-0.10747;0.27600;84
LIGH;19.304;798.813;3965.0;0
ACCE;19.305;798.813;5.60243;7.07726;-1.03430;3
MAGN;19.306;798.813;-19.38000;-37.38000;-16.68000;3
GYRO;19.315;798.823;-1.27121;4.91349;5.01887;3
AHRS;19.316;798.823;50.5493;-100.3295;118.5996;0.73670;-0.11934;0.33069;-88
PRES;19.322;798.831;1015.1238;0
ACCE;19.324;798.833;5.80354;6.31112;0.00958;3
MAGN;19.325;798.833;-20.82000;-35.70000;-18.18000;3
LIGH;19.326;798.833;6624.0;0
GYRO;19.335;798.844;-1.49601;5.03964;5.28093;3
AHRS;19.337;798.844;45.2865;-94.2194;116.6153;0.71301;-0.13229;0.38628;-75
LIGH;19.344;798.853;6624.0;0
ACCE;19.345;798.853;6.32069;5.70778;0.78530;3
MAGN;19.346;798.853;-21.90000;-33.78000;-19.86000;3
GYRO;19.356;798.863;-1.47280;5.05583;5.50970;3
AHRS;19.357;798.863;39.6926;-88.5770;115.4076;0.68504;-0.14550;0.44249;64
PRES;19.362;798.871;1015.1332;0
ACCE;19.365;798.873;6.55054;4.98952;1.19710;3
MAGN;19.366;798.873;-22.86000;-31.68000;-21.60000;3
LIGH;19.367;798.873;9721.0;0
GYRO;19.375;798.883;-1.38086;5.24642;5.69510;3
AHRS;19.377;798.883;33.8744;-83.0434;114.8718;0.65185;-0.15750;0.49969;14
SOUN;19.378;152.66;0.00466;47.35
ACCE;19.384;798.893;6.38773;3.99353;1.77171;3
MAGN;19.385;798.893;-23.22000;-29.34000;-23.58000;3
LIGH;19.386;798.894;9721.0;0
GYRO;19.396;798.904;-1.50853;5.45228;5.64959;3
AHRS;19.399;798.904;28.0800;-77.7792;114.8105;0.61486;-0.16901;0.55413;-71
PRES;19.403;798.911;1015.1945;0
LIGH;19.407;798.913;10797.0;0
ACCE;19.409;798.914;5.99508;2.87304;2.90177;3
MAGN;19.418;798.914;-22.92000;-27.06000;-25.56000;3
GYRO;19.419;798.924;-1.46760;5.50664;5.49809;3
AHRS;19.420;798.924;22.3248;-73.0908;115.6898;0.57736;-0.17924;0.60594;31
LIGH;19.431;798.933;10797.0;0
ACCE;19.432;798.933;5.66947;1.74298;4.02226;3
MAGN;19.433;798.933;-22.32000;-24.54000;-27.54000;3
GNSS;19.435;1491979219.999;39.994067;-0.073654;136.579;20.992;48.0;1.1;12;5
GYRO;19.441;798.943;-1.29259;5.48588;5.36920;3
AHRS;19.443;798.943;16.6955;-68.3725;117.0838;0.53690;-0.18768;0.65559;90
PRES;19.444;798.951;1015.1670;0
LIGH;19.444;798.953;10025.0;0
ACCE;19.445;798.953;5.10444;0.68953;5.22894;3
MAGN;19.445;798.953;-21.30000;-21.78000;-29.28000;3
GNSS;19.446;1491979219.999;39.994067;-0.073654;136.579;20.992;48.0;1.1;12;5
GYRO;19.455;798.963;-1.26938;5.15356;5.05919;3
AHRS;19.456;798.963;11.3783;-63.5506;118.7095;0.49377;-0.19459;0.70118;111
LIGH;19.464;798.972;10025.0;0
ACCE;19.464;798.973;4.45322;-0.28730;6.76123;3
MAGN;19.465;798.973;-19.86000;-19.14000;-31.26000;3
GYRO;19.475;798.983;-1.09986;4.08852;4.34172;3
AHRS;19.475;798.983;6.7221;-59.3408;120.8708;0.45495;-0.19951;0.74014;71
PRES;19.482;798.991;1015.1458;0
LIGH;19.484;798.992;8630.0;0
ACCE;19.484;798.993;3.71580;-1.87705;8.21690;3
MAGN;19.485;798.993;-18.12000;-16.68000;-33.12000;3
GYRO;19.495;799.003;-0.56810;2.79837;3.27974;3
AHRS;19.497;799.003;2.9142;-55.3701;123.4436;0.41970;-0.20021;0.77399;-79
LIGH;19.504;799.013;8630.0;0
ACCE;19.505;799.013;3.11246;-4.10845;9.96946;3
MAGN;19.506;799.013;-16.20000;-14.28000;-34.86000;3
GYRO;19.515;799.023;-0.26450;1.20463;1.32008;3
AHRS;19.516;799.023;0.5198;-52.3499;125.2447;0.39357;-0.19923;0.79600;82
PRES;19.522;799.031;1015.1404;0
LIGH;19.524;799.033;7682.0;0
ACCE;19.525;799.034;3.32315;-3.82115;9.73004;3
MAGN;19.526;799.034;-14.34000;-12.00000;-36.72000;3
GYRO;19.535;799.043;-0.62003;0.07880;0.02627;3
AHRS;19.536;799.043;-1.9844;-49.8137;126.9271;0.36970;-0.20218;0.81458;46
LIGH;19.544;799.053;7682.0;0
ACCE;19.545;799.054;3.95522;-3.37104;9.58638;3
MAGN;19.546;799.054;-12.42000;-10.02000;-38.28000;3
GYRO;19.555;799.063;-0.40592;-0.77794;-0.48197;3
AHRS;19.556;799.063;-3.5608;-47.9489;128.5766;0.35360;-0.20178;0.82834;-18
PRES;19.562;799.071;1015.1278;0
LIGH;19.564;799.073;7455.0;0
ACCE;19.565;799.074;4.33829;-3.39977;9.28950;3
MAGN;19.566;799.074;-10.38000;-8.10000;-39.72000;3
GYRO;19.575;799.083;0.00122;-1.30114;-0.84391;3
AHRS;19.576;799.083;-4.3207;-47.2458;128.9595;0.34648;-0.20369;0.83273;71
LIGH;19.584;799.093;7455.0;0
ACCE;19.585;799.094;4.45322;-3.23696;9.09797;3
MAGN;19.586;799.094;-8.40000;-6.36000;-41.04000;3
GYRO;19.595;799.103;0.17746;-1.69973;-1.22143;3
AHRS;19.596;799.103;-4.6996;-47.3706;128.6278;0.34544;-0.20781;0.83172;56
PRES;19.602;799.111;1015.1074;0
LIGH;19.604;799.113;7897.0;0
MAGN;19.605;799.114;-6.60000;-4.74000;-42.12000;3
GYRO;19.615;799.123;0.30635;-2.40864;-1.74310;3
AHRS;19.616;799.123;-4.5452;-48.3071;127.9316;0.35149;-0.21196;0.82634;-75
LIGH;19.624;799.133;7897.0;0
MAGN;19.625;799.134;-4.98000;-3.30000;-43.20000;3
GYRO;19.635;799.143;0.44838;-3.25286;-2.43063;3
AHRS;19.636;799.143;-3.9032;-49.6360;126.7318;0.36112;-0.21569;0.81727;37
PRES;19.642;799.151;1015.1218;0
LIGH;19.644;799.153;8720.0;0
ACCE;19.646;799.154;4.72137;-3.00712;8.58082;3
MAGN;19.647;799.154;-3.72000;-2.28000;-43.92000;3
GYRO;19.655;799.163;0.64538;-3.97582;-3.10869;3
AHRS;19.656;799.163;-2.8271;-51.3190;125.1291;0.37396;-0.21919;0.80468;114
LIGH;19.664;799.173;8720.0;0
ACCE;19.666;799.174;5.12359;-2.45166;8.23605;3
MAGN;19.667;799.174;-2.52000;-1.56000;-44.46000;3
GYRO;19.675;799.183;0.81184;-4.51399;-3.61846;3
AHRS;19.676;799.183;-1.3404;-53.3919;123.1118;0.39002;-0.22315;0.78800;120
PRES;19.682;799.191;1015.0777;0
LIGH;19.684;799.193;9972.0;0
ACCE;19.686;799.194;5.88974;-1.68552;7.49864;3
MAGN;19.687;799.194;-1.74000;-0.96000;-44.88000;3
GYRO;19.695;799.203;0.74556;-4.73115;-3.88816;3
AHRS;19.696;799.203;0.5064;-55.6689;120.6094;0.40753;-0.22791;0.76714;59
LIGH;19.704;799.213;9972.0;0
ACCE;19.706;799.215;6.64630;-0.81403;6.42604;3
GYRO;19.715;799.223;0.59834;-4.71099;-3.92878;3
AHRS;19.716;799.223;2.8045;-57.9480;117.8208;0.42576;-0.23173;0.74283;84
PRES;19.722;799.231;1015.0851;0
LIGH;19.724;799.233;10888.0;0
ACCE;19.726;799.235;7.25922;0.00958;5.36301;3
MAGN;19.727;799.235;-1.98000;-0.84000;-44.82000;3
GYRO;19.735;799.243;0.53634;-4.58454;-3.89640;3
AHRS;19.736;799.243;5.5116;-60.1509;114.7562;0.44403;-0.23481;0.71502;-32
LIGH;19.744;799.253;10888.0;0
ACCE;19.746;799.255;7.51779;0.54588;4.36702;3
MAGN;19.747;799.255;-2.64000;-0.60000;-44.40000;3
GYRO;19.755;799.263;0.39676;-4.48345;-4.04148;3
AHRS;19.757;799.263;8.6202;-62.4173;111.3914;0.46304;-0.23810;0.68257;17
PRES;19.762;799.271;1015.2017;0
LIGH;19.765;799.273;10824.0;0
ACCE;19.766;799.275;7.77637;1.14922;3.50511;3
MAGN;19.767;799.275;-4.14000;-1.14000;-43.98000;3
GYRO;19.775;799.283;0.21564;-4.42725;-4.50605;3
AHRS;19.776;799.283;12.4005;-65.3059;108.4155;0.48827;-0.23995;0.64487;-21
LIGH;19.784;799.293;10824.0;0
ACCE;19.786;799.295;7.81467;2.06859;2.92093;3
MAGN;19.787;799.295;-5.82000;-1.98000;-43.44000;3
GYRO;19.795;799.303;0.11209;-4.54209;-4.97947;3
AHRS;19.796;799.303;16.4797;-68.5470;105.7382;0.51583;-0.24201;0.60330;58
PRES;19.802;799.311;1015.1451;0
LIGH;19.804;799.313;8843.0;0
ACCE;19.806;799.315;7.66145;2.97839;2.21224;3
MAGN;19.807;799.315;-7.86000;-3.00000;-42.54000;3
GYRO;19.815;799.323;0.06720;-4.55186;-5.22626;3
AHRS;19.816;799.323;20.8786;-71.7822;103.2126;0.54304;-0.24302;0.55847;81
LIGH;19.824;799.333;8843.0;0
MAGN;19.827;799.335;-10.26000;-4.32000;-41.70000;3
GYRO;19.836;799.344;0.04246;-4.26231;-5.14287;3
AHRS;19.837;799.344;25.5915;-74.7383;100.7209;0.56808;-0.24204;0.51105;73
PRES;19.842;799.351;1015.1900;0
LIGH;19.844;799.353;5753.0;0
ACCE;19.847;799.356;6.93361;5.76524;-0.06704;3
MAGN;19.849;799.356;-12.36000;-5.34000;-40.26000;3
GYRO;19.856;799.363;0.02749;-3.92542;-4.80507;3
AHRS;19.857;799.363;30.4532;-77.7115;98.4281;0.59194;-0.24057;0.46129;74
LIGH;19.867;799.373;5753.0;0
ACCE;19.872;799.376;6.53138;6.45477;-0.86191;3
MAGN;19.873;799.376;-14.64000;-6.66000;-39.06000;3
GYRO;19.875;799.383;-0.34850;-3.47613;-4.69450;3
AHRS;19.877;799.383;34.9881;-79.5449;95.4924;0.60698;-0.23926;0.41327;-27
PRES;19.882;799.391;1015.1004;0
LIGH;19.884;799.393;3775.0;0
SOUN;19.888;752.43;0.02296;61.20
ACCE;19.893;799.396;5.93762;7.18261;-1.43652;3
MAGN;19.894;799.396;-16.86000;-8.28000;-37.80000;3
GYRO;19.896;799.403;-0.81062;-3.01370;-4.75375;3
AHRS;19.897;799.403;40.5683;-81.9630;93.2328;0.62683;-0.23232;0.35846;120
LIGH;19.904;799.413;3775.0;0
ACCE;19.908;799.416;4.97994;7.58483;-1.62806;3
MAGN;19.909;799.416;-18.84000;-10.14000;-36.48000;3
GYRO;19.915;799.423;-0.91569;-2.91566;-4.91044;3
AHRS;19.916;799.423;46.1376;-84.4955;91.3116;0.64511;-0.22493;0.30292;-123
PRES;19.922;799.431;1015.0739;0
LIGH;19.924;799.433;3485.0;0
ACCE;19.927;799.436;3.79242;7.85298;-1.88663;3
MAGN;19.928;799.436;-20.58000;-12.06000;-35.10000;3
GYRO;19.935;799.443;-0.70066;-3.15268;-5.25222;3
AHRS;19.936;799.443;51.9654;-86.9154;89.4074;0.66096;-0.21576;0.24483;-51
LIGH;19.944;799.453;3485.0;0
ACCE;19.948;799.456;2.58574;8.37971;-2.26970;3
MAGN;19.949;799.456;-21.96000;-14.34000;-33.66000;3
GYRO;19.955;799.463;-0.27733;-3.37656;-5.67982;3
AHRS;19.956;799.463;58.0520;-89.4365;87.8432;0.67512;-0.20399;0.18509;-7
PRES;19.962;799.471;1015.1939;0
LIGH;19.964;799.473;3474.0;0
ACCE;19.968;799.477;1.47483;9.11712;-2.85389;3
MAGN;19.971;799.477;-23.10000;-16.50000;-32.04000;3
GYRO;19.976;799.483;0.27519;-3.55524;-6.01611;3
AHRS;19.978;799.483;64.4502;-93.3825;87.6698;0.69018;-0.19071;0.12198;-101
LIGH;19.984;799.493;3474.0;0
ACCE;19.988;799.496;0.69911;9.92157;-3.63919;3
MAGN;19.989;799.496;-23.94000;-18.84000;-30.24000;3
GYRO;19.995;799.503;0.86682;-3.63465;-6.06070;3
AHRS;19.996;799.503;70.9687;-100.5958;90.8072;0.70645;-0.17582;0.05682;-104
PRES;20.002;799.511;1015.1400;0
LIGH;20.005;799.513;3222.0;0
ACCE;20.008;799.516;-0.11492;10.41957;-3.94564;3
MAGN;20.009;799.516;-24.18000;-21.42000;-28.26000;3
GYRO;20.015;799.523;1.45875;-3.75071;-5.74091;3
AHRS;20.017;799.523;76.8754;-116.3131;102.3685;0.72404;-0.16152;-0.00902;-22
LIGH;20.024;799.533;3222.0;0
ACCE;20.028;799.537;-1.01514;10.49618;-3.84988;3
MAGN;20.029;799.537;-23.94000;-23.88000;-26.16000;3
GYRO;20.035;799.543;1.84084;-3.55249;-4.95167;3
AHRS;20.037;799.543;80.2032;-146.6397;128.8918;0.74080;-0.14927;-0.06810;64
PRES;20.044;799.551;1015.1029;0
LIGH;20.044;799.553;2877.0;0
ACCE;20.048;799.556;-2.02071;10.17057;-3.81157;3
MAGN;20.048;799.556;-23.28000;-26.58000;-24.18000;3
GYRO;20.059;799.563;1.84603;-3.18200;-4.15052;3
AHRS;20.060;799.563;79.6808;177.2499;161.3010;0.75492;-0.13987;-0.12223;-26
LIGH;20.064;799.573;2877.0;0
ACCE;20.068;799.577;-2.90177;9.50019;-3.65834;3
MAGN;20.069;799.577;-22.26000;-28.80000;-22.08000;3
GYRO;20.075;799.583;1.48776;-2.93307;-3.98254;3
AHRS;20.075;799.583;76.6116;152.6105;-177.6578;0.76524;-0.13114;-0.17343;-61
PRES;20.082;799.591;1015.1474;0
LIGH;20.084;799.592;2735.0;0
ACCE;20.088;799.597;-3.81157;8.84897;-3.44765;3
MAGN;20.088;799.597;-20.76000;-30.96000;-20.16000;3
GNSS;20.094;1491979214.611;39.993917;-0.073653;0.000;0.000;181.8;0.0;12;5
GYRO;20.098;799.603;1.05832;-2.86526;-4.06348;3
AHRS;20.099;799.603;72.8006;139.0867;-167.5497;0.77217;-0.12440;-0.21936;69
GNSS;20.100;1491979214.611;39.993917;-0.073653;0.000;0.000;181.8;0.0;12;5
LIGH;20.104;799.613;2735.0;0
ACCE;20.108;799.617;-4.75010;7.97748;-3.08373;3
MAGN;20.109;799.617;-18.96000;-33.18000;-18.36000;3
GYRO;20.115;799.623;0.80879;-3.05646;-4.28430;3
AHRS;20.116;799.623;68.6943;129.5113;-161.4090;0.77584;-0.11684;-0.26506;-65
PRES;20.122;799.631;1015.1679;0
LIGH;20.124;799.633;2809.0;0
ACCE;20.128;799.637;-5.91847;7.09641;-2.81558;3
MAGN;20.129;799.637;-16.80000;-35.04000;-16.80000;3
GYRO;20.135;799.643;0.77030;-3.45628;-4.67159;3
AHRS;20.136;799.643;64.1966;121.4518;-156.9446;0.77597;-0.10692;-0.31326;58
LIGH;20.144;799.653;2809.0;0
MAGN;20.149;799.658;-14.28000;-36.60000;-15.24000;3
GYRO;20.155;799.663;0.87781;-3.71895;-4.89792;3
AHRS;20.155;799.663;59.4144;114.8101;-154.0311;0.77304;-0.09572;-0.36212;121
PRES;20.162;799.671;1015.1223;0
LIGH;20.164;799.673;2945.0;0
ACCE;20.168;799.677;-7.34541;6.60800;-2.72939;3
MAGN;20.169;799.677;-11.52000;-37.92000;-14.04000;3
GYRO;20.175;799.683;1.04702;-3.47460;-4.74856;3
AHRS;20.175;799.683;54.2690;109.4999;-152.4147;0.76856;-0.08237;-0.41002;-62
LIGH;20.184;799.693;2945.0;0
ACCE;20.188;799.697;-7.46033;6.42604;-2.51870;3
MAGN;20.189;799.697;-8.52000;-39.18000;-12.72000;3
GYRO;20.195;799.703;1.22478;-2.86832;-4.28980;3
AHRS;20.195;799.703;49.5969;105.7051;-152.3440;0.76315;-0.07300;-0.45239;-14
PRES;20.202;799.711;1015.1963;0
LIGH;20.204;799.713;3098.0;0
ACCE;20.208;799.717;-7.79552;5.97593;-2.15478;3
MAGN;20.209;799.717;-5.34000;-40.14000;-11.52000;3
GYRO;20.215;799.723;1.27335;-2.52837;-3.95780;3
AHRS;20.216;799.723;44.6925;102.3167;-152.7850;0.75627;-0.06227;-0.49412;23
LIGH;20.224;799.733;3098.0;0
ACCE;20.229;799.738;-8.02536;5.18105;-1.72383;3
MAGN;20.231;799.738;-2.10000;-40.74000;-10.38000;3
GYRO;20.235;799.743;1.19485;-1.91170;-3.30081;3
AHRS;20.236;799.743;41.0272;100.4231;-153.9115;0.75173;-0.05604;-0.52313;57
PRES;20.242;799.751;1015.2696;0
LIGH;20.244;799.753;3236.0;0
ACCE;20.249;799.758;-7.88171;4.74052;-1.47483;3
MAGN;20.250;799.758;1.08000;-41.28000;-9.48000;3
GYRO;20.255;799.763;0.99449;-1.29381;-2.60595;3
AHRS;20.256;799.763;37.9494;98.8838;-155.1158;0.74714;-0.05166;-0.54722;-17
LIGH;20.264;799.773;3236.0;0
ACCE;20.269;799.778;-8.24563;4.61602;-1.82917;3
MAGN;20.270;799.778;4.26000;-41.64000;-8.52000;3
GYRO;20.275;799.783;0.94654;-0.70463;-1.72661;3
AHRS;20.277;799.783;35.7368;98.0848;-156.5779;0.74463;-0.05105;-0.56386;-116
PRES;20.282;799.791;1015.1133;0
LIGH;20.284;799.793;3334.0;0
ACCE;20.289;799.798;-8.10198;4.43406;-1.62806;3
MAGN;20.290;799.798;7.38000;-41.76000;-7.62000;3
GYRO;20.295;799.803;1.06963;-0.11026;-1.02412;3
AHRS;20.296;799.803;34.2444;97.9564;-158.0986;0.74460;-0.05275;-0.57364;-47
LIGH;20.304;799.813;3334.0;0
ACCE;20.309;799.818;-7.77637;4.57771;-1.53229;3
MAGN;20.310;799.818;10.14000;-41.64000;-6.84000;3
GYRO;20.315;799.823;1.54335;0.65027;0.15211;3
AHRS;20.316;799.823;34.1616;99.2512;-160.3448;0.75001;-0.06318;-0.57193;-83
PRES;20.322;799.831;1015.2403;0
LIGH;20.324;799.833;3425.0;0
ACCE;20.329;799.838;-7.73806;5.06613;-1.81959;3
MAGN;20.330;799.838;12.54000;-41.34000;-6.06000;3
GYRO;20.335;799.844;1.45233;1.55923;1.41843;3
AHRS;20.336;799.844;35.0408;101.0343;-162.0965;0.75683;-0.07456;-0.56281;114
LIGH;20.344;799.853;3425.0;0
ACCE;20.350;799.858;-7.86256;5.39174;-2.21224;3
MAGN;20.351;799.858;14.76000;-41.22000;-5.40000;3
GYRO;20.355;799.863;1.08429;2.18507;2.61175;3
AHRS;20.356;799.863;37.1101;103.5273;-164.2641;0.76458;-0.09316;-0.54700;34
PRES;20.362;799.871;1015.1323;0
LIGH;20.364;799.873;3420.0;0
ACCE;20.370;799.879;-8.05409;5.44920;-2.60489;3
GYRO;20.375;799.883;0.53573;2.73362;3.50056;3
AHRS;20.376;799.883;39.9601;106.8688;-166.1630;0.77386;-0.11115;-0.52275;44
LIGH;20.384;799.893;3420.0;0
SOUN;20.385;333.68;0.01018;54.14
ACCE;20.390;799.898;-7.87214;5.85143;-2.92093;3
GYRO;20.396;799.903;-0.07514;3.19330;4.19481;3
AHRS;20.397;799.903;43.1687;110.6796;-167.6734;0.78290;-0.12588;-0.49329;81
PRES;20.406;799.911;1015.2084;0
LIGH;20.407;799.913;3223.0;0
ACCE;20.410;799.919;-7.13472;6.47392;-4.21380;3
MAGN;20.411;799.919;18.84000;-41.16000;-3.84000;3
GYRO;20.415;799.923;-0.42608;4.02805;4.99291;3
AHRS;20.416;799.923;46.9450;115.7577;-169.4438;0.79303;-0.13943;-0.45461;-81
LIGH;20.424;799.933;3223.0;0
ACCE;20.431;799.939;-6.96234;7.19218;-5.16190;3
MAGN;20.432;799.939;19.08000;-41.10000;-3.18000;3
GYRO;20.435;799.943;-0.62827;4.74917;5.59064;3
AHRS;20.436;799.943;50.9058;121.3866;-171.2530;0.80112;-0.14971;-0.41211;-100
PRES;20.442;799.951;1015.1887;0
LIGH;20.444;799.953;2940.0;0
ACCE;20.451;799.960;-7.63272;6.95276;-4.76925;3
MAGN;20.452;799.960;18.90000;-41.16000;-2.40000;3
GYRO;20.455;799.963;-0.09407;4.72718;5.26719;3
AHRS;20.456;799.963;53.3032;128.2055;-174.1257;0.81298;-0.15446;-0.36916;46
LIGH;20.464;799.973;2940.0;0
ACCE;20.471;799.980;-7.48906;6.07170;-4.15633;3
MAGN;20.472;799.980;18.12000;-41.28000;-1.68000;3
GYRO;20.475;799.983;0.42516;3.88877;4.38601;3
AHRS;20.479;799.983;55.1701;135.0263;-177.0773;0.82319;-0.15617;-0.32797;-26
PRES;20.482;799.991;1015.1099;0
LIGH;20.485;799.993;2413.0;0
ACCE;20.491;800.000;-6.39731;5.88016;-4.52025;3
MAGN;20.494;800.000;16.80000;-41.46000;-0.84000;3
GYRO;20.495;800.003;0.56200;2.92299;3.49598;3
AHRS;20.497;800.003;56.0618;140.9619;-179.7014;0.83237;-0.15485;-0.29377;-116
LIGH;20.507;800.013;2413.0;0
ACCE;20.511;800.020;-4.64475;6.33027;-5.20978;3
MAGN;20.512;800.020;15.18000;-41.64000;-0.06000;3
GYRO;20.515;800.023;0.87445;2.02105;2.80784;3
AHRS;20.516;800.023;55.6584;145.5211;177.8784;0.84191;-0.15397;-0.27030;104
PRES;20.522;800.031;1015.1347;0
LIGH;20.524;800.033;1952.0;0
ACCE;20.533;800.042;-2.92093;6.90488;-5.99508;3
MAGN;20.534;800.042;13.08000;-41.88000;0.84000;3
GYRO;20.536;800.043;1.55160;1.85795;2.42605;3
AHRS;20.537;800.043;54.4028;149.7572;175.5470;0.85333;-0.15251;-0.24898;-26
LIGH;20.544;800.053;1952.0;0
ACCE;20.552;800.060;-1.50356;7.38372;-6.78996;3
MAGN;20.552;800.060;10.68000;-42.06000;1.92000;3
GYRO;20.555;800.063;2.09618;2.60137;2.43705;3
AHRS;20.556;800.063;53.0190;154.3592;173.1386;0.86506;-0.15108;-0.22425;84
PRES;20.562;800.071;1015.0868;0
LIGH;20.564;800.073;1522.0;0
ACCE;20.572;800.081;-0.85234;7.70933;-7.78594;3
MAGN;20.573;800.081;8.10000;-42.24000;3.00000;3
GYRO;20.575;800.083;2.31884;3.59983;2.49386;3
AHRS;20.576;800.083;51.3829;159.4847;170.6308;0.87747;-0.14936;-0.19478;31
LIGH;20.584;800.093;1522.0;0
ACCE;20.592;800.101;-0.83318;7.94875;-8.09240;3
MAGN;20.593;800.101;4.98000;-42.30000;3.90000;3
GYRO;20.595;800.103;2.32740;4.48100;2.65054;3
AHRS;20.596;800.103;49.5886;166.0019;167.5958;0.89026;-0.14815;-0.15494;47
PRES;20.602;800.111;1015.1384;0
LIGH;20.604;800.113;1168.0;0
ACCE;20.613;800.122;-0.33519;7.47949;-7.58483;3
GYRO;20.615;800.123;1.96699;4.97305;2.99263;3
AHRS;20.616;800.123;47.8928;173.3518;164.3717;0.90072;-0.14736;-0.10759;-66
LIGH;20.624;800.133;1168.0;0
ACCE;20.633;800.142;0.58419;6.88572;-6.77080;3
MAGN;20.634;800.142;-1.74000;-42.18000;5.58000;3
GYRO;20.635;800.143;1.37994;5.68105;3.52011;3
AHRS;20.636;800.143;46.2686;-178.1309;160.9211;0.90781;-0.14606;-0.05031;126
PRES;20.642;800.151;1015.2360;0
LIGH;20.644;800.153;1173.0;0
ACCE;20.653;800.162;1.46525;5.74608;-5.10444;3
MAGN;20.654;800.162;-5.16000;-41.88000;5.94000;3
GYRO;20.655;800.163;0.96211;5.92020;3.76262;3
AHRS;20.656;800.163;44.7191;-170.3406;158.2698;0.91105;-0.14225;0.00501;49
LIGH;20.664;800.173;1173.0;0
ACCE;20.673;800.182;3.98395;5.89931;-5.30555;3
MAGN;20.675;800.182;-8.82000;-41.16000;6.00000;3
GYRO;20.676;800.183;0.77702;5.88905;4.13831;3
AHRS;20.677;800.183;42.8274;-161.1898;154.2618;0.90867;-0.14640;0.06809;104
PRES;20.682;800.191;1015.1752;0
LIGH;20.684;800.193;1265.0;0
ACCE;20.694;800.202;5.74608;5.93762;-7.24007;3
MAGN;20.695;800.202;-12.54000;-40.20000;5.88000;3
GYRO;20.696;800.203;1.51311;6.62392;3.81119;3
AHRS;20.697;800.203;40.0684;-152.0166;151.8711;0.90442;-0.14119;0.13956;-68
LIGH;20.704;800.213;1265.0;0
ACCE;20.714;800.222;7.14430;5.11401;-7.43160;3
MAGN;20.715;800.222;-16.20000;-39.00000;5.40000;3
GYRO;20.716;800.223;2.50149;7.17980;2.79624;3
AHRS;20.717;800.223;37.1425;-143.4367;150.5526;0.89592;-0.13214;0.21073;110
PRES;20.722;800.231;1015.1660;0
LIGH;20.724;800.233;1438.0;0
ACCE;20.734;800.243;7.65187;3.55300;-6.48350;3
MAGN;20.735;800.243;-19.38000;-37.68000;4.50000;3
GYRO;20.736;800.243;2.43277;7.55701;2.36283;3
AHRS;20.737;800.243;33.8341;-134.7473;149.3089;0.88123;-0.12574;0.28387;-41
LIGH;20.744;800.253;1438.0;0
ACCE;20.754;800.263;7.60398;2.96881;-4.34787;3
MAGN;20.756;800.263;-22.02000;-36.30000;3.30000;3
GYRO;20.757;800.263;1.56992;7.12758;1.79014;3
AHRS;20.758;800.263;30.7528;-127.4354;149.6056;0.86507;-0.11332;0.34969;-25
PRES;20.762;800.271;1015.2170;0
LIGH;20.764;800.273;2904.0;0
ACCE;20.774;800.283;8.82982;2.22182;-0.76614;3
MAGN;20.775;800.283;-24.42000;-34.74000;1.62000;3
GYRO;20.776;800.283;0.94715;6.11354;1.85642;3
AHRS;20.777;800.283;27.0581;-120.6098;150.1337;0.84591;-0.10566;0.41300;68
LIGH;20.784;800.293;2904.0;0
ACCE;20.794;800.303;9.76834;2.26970;-0.06704;3
MAGN;20.795;800.303;-26.40000;-33.30000;-0.24000;3
GYRO;20.797;800.303;1.04061;5.22198;1.78586;3
AHRS;20.799;800.303;24.2555;-114.3958;151.5088;0.82452;-0.09191;0.46991;-42
PRES;20.802;800.311;1015.1487;0
LIGH;20.804;800.313;9528.0;0
ACCE;20.814;800.323;10.42914;2.32716;-0.24900;3
MAGN;20.815;800.323;-27.96000;-31.86000;-2.16000;3
GYRO;20.816;800.324;1.54671;4.71802;1.40652;3
AHRS;20.817;800.324;21.8898;-107.9466;152.9573;0.79813;-0.07708;0.52556;60
LIGH;20.824;800.333;9528.0;0
ACCE;20.835;800.343;10.22803;2.27928;0.11492;3
MAGN;20.836;800.343;-29.22000;-30.42000;-4.26000;3
GYRO;20.837;800.344;1.82618;4.80384;1.01679;3
AHRS;20.839;800.344;19.7208;-101.8736;154.4540;0.76991;-0.06388;0.57611;-68
PRES;20.842;800.351;1015.1152;0
LIGH;20.844;800.353;12343.0;0
ACCE;20.855;800.363;9.76834;2.08774;0.94810;3
MAGN;20.856;800.363;-30.12000;-29.04000;-6.60000;3
GYRO;20.857;800.364;1.70157;5.17159;0.69028;3
AHRS;20.858;800.364;17.8556;-96.3961;156.1989;0.74193;-0.05064;0.62047;-57
LIGH;20.864;800.373;12343.0;0
ACCE;20.875;800.384;9.23204;1.71425;1.87705;3
MAGN;20.876;800.384;-30.90000;-27.78000;-9.42000;3
GYRO;20.877;800.384;1.36406;5.38447;0.66554;3
AHRS;20.878;800.384;16.0784;-91.1270;158.0193;0.71271;-0.03867;0.66149;56
PRES;20.882;800.391;1015.1143;0
LIGH;20.884;800.393;13672.0;0
SOUN;20.886;169.09;0.00516;48.23
GYRO;20.896;800.403;1.08887;5.34782;0.80329;3
AHRS;20.897;800.403;14.4867;-85.7175;159.7958;0.68052;-0.02736;0.70087;-63
ACCE;20.898;800.404;8.60955;1.82917;2.97839;3
MAGN;20.899;800.404;-31.02000;-26.46000;-12.06000;3
LIGH;20.904;800.413;13672.0;0
GYRO;20.915;800.423;0.88728;5.16151;0.89064;3
AHRS;20.916;800.423;12.9492;-80.1433;161.2565;0.64515;-0.01902;0.73839;-43
ACCE;20.917;800.424;8.09240;1.97282;4.24253;3
MAGN;20.918;800.424;-30.66000;-25.44000;-14.88000;3
PRES;20.922;800.431;1015.2387;0
LIGH;20.924;800.433;14494.0;0
GYRO;20.935;800.443;0.82406;4.66396;0.67012;3
AHRS;20.936;800.443;11.8284;-75.4658;162.8268;0.61407;-0.01031;0.76843;55
ACCE;20.937;800.444;7.85298;1.82917;5.11401;3
MAGN;20.938;800.444;-29.82000;-24.66000;-17.82000;3
LIGH;20.944;800.453;14494.0;0
GYRO;20.955;800.463;1.14934;4.22566;0.27886;3
AHRS;20.956;800.463;11.0368;-70.7389;164.5059;0.58148;0.00003;0.79675;-48
ACCE;20.958;800.464;7.67102;1.71425;5.41090;3
MAGN;20.959;800.464;-28.80000;-24.00000;-20.70000;3
PRES;20.962;800.471;1015.1381;0
LIGH;20.964;800.473;14251.0;0
GYRO;20.975;800.483;1.50517;4.15022;0.15394;3
AHRS;20.976;800.483;10.3976;-65.8512;166.1001;0.54654;0.01000;0.82382;-12
ACCE;20.978;800.484;7.30710;2.08774;5.63116;3
MAGN;20.979;800.484;-27.36000;-23.52000;-23.34000;3
LIGH;20.984;800.493;14251.0;0
GYRO;20.995;800.503;1.53022;4.12456;0.20220;3
AHRS;20.996;800.503;9.9672;-61.2653;167.4879;0.51273;0.01899;0.84727;97
ACCE;20.997;800.504;6.52181;2.09732;5.83228;3
MAGN;20.998;800.504;-25.44000;-23.40000;-25.74000;3
PRES;21.002;800.511;1015.2534;0
LIGH;21.004;800.513;13503.0;0
ACCE;21.016;800.524;5.75566;2.13563;6.42604;3
MAGN;21.018;800.524;-23.10000;-23.64000;-27.96000;3
GYRO;21.019;800.525;1.48807;4.17435;0.08094;3
AHRS;21.020;800.525;9.9119;-56.7422;168.8256;0.47856;0.02956;0.86844;54
LIGH;21.024;800.533;13503.0;0
GYRO;21.035;800.543;1.34024;3.92573;-0.02596;3
AHRS;21.036;800.543;9.9110;-52.5534;169.9526;0.44614;0.03854;0.88653;-69
ACCE;21.038;800.544;5.11401;2.43251;6.57927;3
MAGN;21.039;800.544;-20.52000;-24.06000;-29.82000;3
PRES;21.042;800.551;1015.1854;0
LIGH;21.044;800.553;10234.0;0
GYRO;21.066;800.564;1.17103;3.83684;-0.07911;3
AHRS;21.069;800.564;10.0692;-47.5101;170.5761;0.40651;0.04709;0.90576;-81
ACCE;21.071;800.565;4.68306;3.20823;7.21134;3
MAGN;21.072;800.565;-17.82000;-24.54000;-31.26000;3
LIGH;21.075;800.573;10234.0;0
GYRO;21.076;800.583;0.90439;3.64106;-0.07361;3
AHRS;21.077;800.583;10.0584;-43.2710;171.0831;0.37250;0.05269;0.92066;73
ACCE;21.078;800.585;3.96480;2.94966;7.06768;3
MAGN;21.079;800.585;-15.06000;-24.78000;-32.46000;3
PRES;21.082;800.591;1015.1750;0
LIGH;21.085;800.593;6479.0;0
GYRO;21.095;800.603;0.47678;3.54363;-0.28100;3
AHRS;21.097;800.603;10.1369;-38.8793;170.9978;0.33703;0.05704;0.93410;59
ACCE;21.098;800.605;3.55300;2.95923;7.29753;3
MAGN;21.099;800.605;-12.06000;-25.26000;-33.30000;3
LIGH;21.104;800.613;6479.0;0
GYRO;21.115;800.623;0.26542;3.31211;-0.48350;3
AHRS;21.116;800.623;10.4303;-34.7476;170.8594;0.30333;0.06278;0.94524;99
ACCE;21.118;800.625;3.00712;2.66235;7.63272;3
MAGN;21.119;800.625;-9.06000;-25.68000;-33.84000;3
PRES;21.122;800.631;1015.1266;0
LIGH;21.124;800.633;5260.0;0
GYRO;21.135;800.643;0.04917;2.88634;-0.91966;3
AHRS;21.136;800.643;10.5623;-30.8420;169.8952;0.27157;0.06507;0.95402;-64
ACCE;21.138;800.645;2.29843;2.72939;7.95833;3
MAGN;21.138;800.645;-6.12000;-26.10000;-34.44000;3
LIGH;21.144;800.653;5260.0;0
GYRO;21.155;800.663;-0.17562;2.24707;-1.44317;3
AHRS;21.156;800.663;10.6346;-27.3663;168.4329;0.24341;0.06585;0.96030;80
ACCE;21.157;800.666;1.33118;2.85389;8.15944;3
MAGN;21.158;800.666;-3.30000;-26.34000;-34.86000;3
PRES;21.162;800.671;1015.0988;0
LIGH;21.164;800.673;4663.0;0
GYRO;21.175;800.683;-0.38637;1.44592;-2.07175;3
AHRS;21.176;800.683;10.6582;-24.3970;166.2282;0.21975;0.06490;0.96382;70
ACCE;21.177;800.686;0.60334;2.59531;8.59997;3
LIGH;21.184;800.693;4663.0;0
GYRO;21.195;800.703;-0.70891;0.57849;-2.74981;3
AHRS;21.196;800.703;10.5774;-21.9803;163.2429;0.20099;0.06186;0.96449;-34
ACCE;21.197;800.705;0.20111;2.71981;8.62870;3
MAGN;21.198;800.705;2.46000;-27.18000;-34.80000;3
PRES;21.202;800.711;1015.1756;0
LIGH;21.204;800.713;4359.0;0
GYRO;21.215;800.723;-1.02595;0.32926;-3.27179;3
AHRS;21.220;800.723;10.4729;-19.4714;159.7167;0.18161;0.05889;0.96343;-30
ACCE;21.222;800.725;0.07661;2.27928;8.59040;3
LIGH;21.224;800.733;4359.0;0
GYRO;21.235;800.743;-1.21501;0.21258;-3.41626;3
AHRS;21.237;800.743;10.1490;-17.8360;156.1086;0.16916;0.05353;0.95989;116
ACCE;21.239;800.746;0.14365;2.20267;8.92558;3
MAGN;21.241;800.746;7.74000;-27.06000;-34.86000;3
PRES;21.243;800.751;1015.1188;0
LIGH;21.244;800.753;4434.0;0
GYRO;21.255;800.763;-1.44470;0.14844;-3.37228;3
AHRS;21.257;800.763;9.7715;-15.9519;151.8281;0.15462;0.04816;0.95418;-4
ACCE;21.259;800.766;0.05746;2.00155;9.03093;3
MAGN;21.260;800.766;10.08000;-26.58000;-34.68000;3
LIGH;21.264;800.773;4434.0;0
GYRO;21.276;800.783;-2.30235;-0.02963;-3.37870;3
AHRS;21.278;800.783;8.4379;-14.6433;147.4832;0.14244;0.03447;0.94698;15
ACCE;21.280;800.789;-0.32561;1.41737;9.22246;3
MAGN;21.282;800.789;12.48000;-25.86000;-34.38000;3
PRES;21.283;800.791;1015.2048;0
LIGH;21.285;800.793;4357.0;0
GYRO;21.296;800.803;-2.86404;-0.46151;-3.70978;3
AHRS;21.298;800.803;7.3644;-13.3656;142.7421;0.13042;0.02335;0.93684;105
WIFI;21.300;800.776;WAP108;20:17:FF:FF:F1:08;-78
WIFI;21.300;800.776;WAP130;20:17:FF:FF:F1:30;-75
WIFI;21.300;800.776;WAP067;20:17:FF:FF:F0:67;-80
WIFI;21.300;800.776;WAP129;20:17:FF:FF:F1:29;-70
WIFI;21.300;800.776;WAP114;20:17:FF:FF:F1:14;-79
WIFI;21.300;800.776;WAP111;20:17:FF:FF:F1:11;-86
WIFI;21.300;800.776;WAP123;20:17:FF:FF:F1:23;-76
WIFI;21.300;800.776;WAP267;20:17:FF:FF:F2:67;-78
WIFI;21.300;800.776;WAP122;20:17:FF:FF:F1:22;-72
WIFI;21.300;800.776;WAP318;20:17:FF:FF:F3:18;-78
WIFI;21.300;800.776;WAP012;20:17:FF:FF:F0:12;-79
WIFI;21.300;800.776;WAP105;20:17:FF:FF:F1:05;-89
WIFI;21.300;800.776;WAP078;20:17:FF:FF:F0:78;-78
WIFI;21.300;800.776;WAP281;20:17:FF:FF:F2:81;-80
WIFI;21.300;800.776;WAP180;20:17:FF:FF:F1:80;-69
WIFI;21.300;800.776;WAP015;20:17:FF:FF:F0:15;-71
WIFI;21.300;800.776;WAP044;20:17:FF:FF:F0:44;-83
WIFI;21.300;800.776;WAP309;20:17:FF:FF:F3:09;-89
WIFI;21.300;800.776;WAP165;20:17:FF:FF:F1:65;-77
WIFI;21.300;800.776;WAP181;20:17:FF:FF:F1:81;-78
WIFI;21.300;800.776;WAP312;20:17:FF:FF:F3:12;-79
WIFI;21.300;800.776;WAP082;20:17:FF:FF:F0:82;-92
WIFI;21.300;800.776;WAP006;20:17:FF:FF:F0:06;-92
WIFI;21.300;800.776;WAP141;20:17:FF:FF:F1:41;-84
WIFI;21.300;800.776;WAP022;20:17:FF:FF:F0:22;-84
WIFI;21.300;800.776;WAP025;20:17:FF:FF:F0:25;-86
WIFI;21.300;800.776;WAP140;20:17:FF:FF:F1:40;-92
WIFI;21.300;800.776;WAP315;20:17:FF:FF:F3:15;-87
WIFI;21.300;800.776;WAP282;20:17:FF:FF:F2:82;-88
WIFI;21.300;800.776;WAP133;20:17:FF:FF:F1:33;-87
WIFI;21.300;800.776;WAP329;20:17:FF:FF:F3:29;-93
WIFI;21.300;800.776;WAP272;20:17:FF:FF:F2:72;-92
ACCE;21.338;800.810;-0.48842;0.48842;9.55765;3
MAGN;21.340;800.810;14.76000;-24.84000;-34.26000;3
LIGH;21.342;800.813;4357.0;0
GYRO;21.343;800.823;-2.78493;-1.25686;-3.97124;3
AHRS;21.345;800.823;6.1618;-12.7903;138.2969;0.12295;0.01032;0.92522;-58
ACCE;21.346;800.829;-0.55545;-0.70868;9.91199;3
MAGN;21.347;800.829;16.56000;-23.52000;-34.20000;3
PRES;21.347;800.831;1015.2280;0
LIGH;21.347;800.833;4142.0;0
GYRO;21.348;800.844;-2.49538;-2.00547;-4.07355;3
AHRS;21.348;800.844;4.6947;-12.5322;133.9355;0.11629;-0.00520;0.91227;-30
ACCE;21.349;800.849;-0.27773;-0.86191;9.68215;3
MAGN;21.349;800.849;18.12000;-21.60000;-34.32000;3
LIGH;21.350;800.854;4142.0;0
GYRO;21.356;800.863;-2.34175;-2.09344;-3.92237;3
AHRS;21.357;800.863;3.1281;-12.2668;129.8446;0.10824;-0.02069;0.89898;33
ACCE;21.360;800.869;0.49799;-0.97683;9.16500;3
MAGN;21.360;800.869;19.14000;-19.50000;-34.44000;3
PRES;21.362;800.871;1015.1622;0
LIGH;21.364;800.872;3996.0;0
GYRO;21.375;800.883;-2.16674;-1.88299;-3.67588;3
AHRS;21.375;800.883;1.7822;-12.3060;126.0483;0.10252;-0.03483;0.88520;66
ACCE;21.380;800.889;0.91937;-0.83318;9.12670;3
MAGN;21.381;800.889;20.16000;-17.28000;-34.62000;3
LIGH;21.384;800.892;3996.0;0
SOUN;21.386;2291.30;0.06993;70.87
GYRO;21.395;800.903;-1.93217;-1.64903;-3.60227;3
AHRS;21.396;800.903;0.7068;-12.4274;122.2815;0.09775;-0.04687;0.87032;-30
GNSS;21.399;1491979221.999;39.994142;-0.073653;136.622;20.992;48.0;0.0;12;5
ACCE;21.404;800.909;0.96726;-1.14922;9.03093;3
MAGN;21.405;800.909;20.76000;-15.00000;-34.92000;3
PRES;21.406;800.911;1015.0513;0
LIGH;21.407;800.913;3913.0;0
GNSS;21.408;1491979221.999;39.994142;-0.073653;136.622;20.992;48.0;0.0;12;5
GYRO;21.415;800.923;-1.91109;-1.60627;-3.86281;3
AHRS;21.416;800.923;-0.4307;-12.9200;118.2394;0.09464;-0.06095;0.85300;-122
ACCE;21.420;800.929;1.10133;-1.80044;8.84897;3
MAGN;21.421;800.929;20.94000;-12.30000;-35.40000;3
LIGH;21.424;800.933;3913.0;0
GYRO;21.435;800.943;-1.96729;-1.57451;-4.30752;3
AHRS;21.437;800.943;-1.3463;-13.3386;114.0077;0.09105;-0.07303;0.83372;-42
ACCE;21.440;800.949;1.59933;-2.36547;9.13627;3
MAGN;21.441;800.949;21.12000;-9.48000;-35.76000;3
PRES;21.444;800.951;1015.1207;0
LIGH;21.445;800.953;3711.0;0
GYRO;21.455;800.963;-2.01005;-1.36070;-4.61967;3
AHRS;21.456;800.963;-2.3093;-13.5967;109.6623;0.08522;-0.08453;0.81292;31
ACCE;21.460;800.969;2.34632;-2.65278;9.25119;3
MAGN;21.461;800.969;20.82000;-6.24000;-36.12000;3
LIGH;21.464;800.973;3711.0;0
GYRO;21.475;800.983;-2.69330;-1.11697;-4.57446;3
AHRS;21.476;800.983;-4.2442;-14.0567;105.0422;0.07467;-0.10357;0.78983;54
ACCE;21.481;800.989;2.99754;-2.41336;9.29908;3
MAGN;21.481;800.989;20.28000;-3.06000;-36.36000;3
PRES;21.482;800.991;1015.1265;0
LIGH;21.484;800.993;3471.0;0
GYRO;21.495;801.003;-3.79408;-1.04763;-4.42480;3
AHRS;21.496;801.003;-6.7647;-14.8296;100.0020;0.06108;-0.12763;0.76322;-106
ACCE;21.502;801.009;3.31358;-2.39420;8.70532;3
MAGN;21.504;801.009;19.38000;0.66000;-36.66000;3
LIGH;21.505;801.013;3471.0;0
GYRO;21.515;801.023;-4.69297;-1.11819;-4.34936;3
AHRS;21.517;801.023;-9.7316;-16.0375;94.6182;0.04521;-0.15598;0.73324;48
ACCE;21.521;801.030;4.15633;-2.24097;8.18817;3
PRES;21.523;801.031;1015.0052;0
LIGH;21.524;801.033;3590.0;0
GYRO;21.535;801.043;-4.84447;-0.88423;-4.14564;3
AHRS;21.536;801.043;-12.7681;-17.3218;89.2450;0.02688;-0.18373;0.70203;-96
ACCE;21.541;801.050;4.96079;-1.98240;7.67102;3
MAGN;21.543;801.050;16.38000;8.16000;-36.36000;3
LIGH;21.544;801.053;3590.0;0
GYRO;21.555;801.063;-4.19176;-0.62736;-4.21436;3
AHRS;21.556;801.063;-15.4357;-19.1883;83.4412;0.01108;-0.21140;0.66695;-78
ACCE;21.561;801.070;5.18105;-1.91536;6.75165;3
MAGN;21.562;801.070;14.16000;11.82000;-35.82000;3
PRES;21.563;801.071;1015.2094;0
LIGH;21.564;801.073;3750.0;0
GYRO;21.575;801.083;-2.24340;-0.36713;-4.65815;3
AHRS;21.576;801.083;-16.1800;-21.3299;77.6613;0.00715;-0.22945;0.63035;91
ACCE;21.581;801.090;5.20978;-2.58574;6.29196;3
MAGN;21.582;801.090;12.00000;14.88000;-35.46000;3
LIGH;21.584;801.093;3750.0;0
GYRO;21.595;801.103;-0.59926;-0.34361;-5.35210;3
AHRS;21.597;801.103;-16.0549;-24.1183;71.2641;0.00952;-0.24770;0.58785;67
ACCE;21.601;801.110;5.37259;-2.54743;6.12916;3
MAGN;21.602;801.110;9.60000;17.94000;-35.10000;3
PRES;21.604;801.111;1015.1345;0
LIGH;21.605;801.113;3778.0;0
GYRO;21.615;801.123;0.04979;-0.34270;-5.70548;3
AHRS;21.616;801.123;-14.7601;-26.5614;65.1673;0.01735;-0.25929;0.54465;-104
ACCE;21.622;801.130;6.22492;-1.78129;6.25365;3
MAGN;21.623;801.130;6.72000;20.64000;-34.62000;3
LIGH;21.624;801.133;3778.0;0
GYRO;21.635;801.143;0.05192;-0.38118;-5.56010;3
AHRS;21.636;801.143;-12.6754;-28.5122;59.6483;0.02891;-0.26555;0.50266;118
ACCE;21.641;801.150;7.07726;-0.98641;6.63673;3
MAGN;21.643;801.150;3.90000;22.92000;-33.96000;3
PRES;21.644;801.151;1015.0764;0
LIGH;21.644;801.153;3661.0;0
GYRO;21.655;801.163;-0.27672;-0.58918;-4.91869;3
AHRS;21.656;801.163;-10.5284;-30.2473;54.5998;0.04045;-0.27149;0.46217;-45
ACCE;21.662;801.170;7.70933;-0.23942;6.26323;3
MAGN;21.663;801.170;0.90000;24.84000;-33.30000;3
LIGH;21.664;801.173;3661.0;0
GYRO;21.675;801.183;-0.62094;-0.73426;-4.42450;3
AHRS;21.676;801.183;-8.2084;-31.9501;49.4729;0.05238;-0.27812;0.41914;-4
ACCE;21.682;801.191;7.88171;-0.25857;6.04296;3
MAGN;21.683;801.191;-2.22000;26.22000;-32.46000;3
PRES;21.684;801.191;1015.0780;0
LIGH;21.685;801.193;3676.0;0
GYRO;21.695;801.203;-0.50030;-0.34178;-4.80995;3
AHRS;21.696;801.203;-5.3735;-33.2006;44.2129;0.06578;-0.28131;0.37265;73
ACCE;21.702;801.211;7.69975;-0.17238;5.61201;3
MAGN;21.703;801.211;-5.16000;27.48000;-31.86000;3
LIGH;21.704;801.213;3676.0;0
GYRO;21.715;801.223;0.04123;0.07117;-5.69754;3
AHRS;21.716;801.223;-2.1625;-34.5728;39.0905;0.08241;-0.28600;0.32467;-97
PRES;21.722;801.231;1015.1650;0
ACCE;21.723;801.231;7.14430;0.36392;5.44920;3
MAGN;21.724;801.231;-8.28000;28.26000;-31.32000;3
LIGH;21.725;801.233;3699.0;0
GYRO;21.735;801.243;0.72021;0.26909;-6.22899;3
AHRS;21.736;801.243;1.1055;-35.5708;34.2580;0.09874;-0.28918;0.27762;-6
ACCE;21.742;801.251;6.40688;1.98240;5.35344;3
MAGN;21.743;801.251;-11.34000;28.38000;-30.48000;3
LIGH;21.744;801.253;3699.0;0
GYRO;21.755;801.263;1.10567;0.48106;-7.26930;3
AHRS;21.756;801.263;5.1874;-35.8026;28.3721;0.11700;-0.28715;0.21948;-18
PRES;21.762;801.271;1015.0740;0
ACCE;21.763;801.271;5.93762;3.79242;5.19063;3
MAGN;21.764;801.271;-14.52000;27.90000;-29.94000;3
LIGH;21.765;801.273;3461.0;0
GYRO;21.775;801.283;2.07511;0.35216;-7.81266;3
AHRS;21.776;801.283;10.2010;-35.7505;23.2883;0.14458;-0.28236;0.16460;-46
ACCE;21.782;801.291;5.49709;5.45878;5.29597;3
MAGN;21.783;801.291;-17.40000;26.64000;-29.34000;3
LIGH;21.784;801.293;3461.0;0
GYRO;21.795;801.303;3.11541;0.16646;-7.73691;3
AHRS;21.796;801.303;16.2776;-35.0052;17.9647;0.17984;-0.27299;0.10535;69
PRES;21.802;801.311;1015.1268;0
ACCE;21.803;801.311;4.91290;6.72292;5.54497;3
MAGN;21.804;801.311;-20.10000;24.66000;-28.98000;3
LIGH;21.805;801.313;3275.0;0
GYRO;21.815;801.323;3.71131;0.09438;-7.20180;3
AHRS;21.816;801.323;23.2437;-33.7468;12.7067;0.22306;-0.26123;0.04561;-101
ACCE;21.822;801.331;3.92649;7.68060;5.40132;3
MAGN;21.823;801.331;-22.44000;22.02000;-28.50000;3
LIGH;21.824;801.333;3275.0;0
GYRO;21.835;801.343;3.62182;0.22633;-6.75098;3
AHRS;21.836;801.343;30.6262;-31.6854;7.2684;0.27024;-0.24667;-0.01314;122
PRES;21.842;801.351;1015.1636;0
ACCE;21.844;801.352;2.86347;8.44674;5.47793;3
MAGN;21.845;801.352;-24.30000;18.66000;-28.26000;3
LIGH;21.846;801.353;3337.0;0
GYRO;21.855;801.363;3.14871;0.53756;-6.73571;3
AHRS;21.857;801.363;37.8908;-28.4165;1.3216;0.31739;-0.22851;-0.06911;-26
LIGH;21.864;801.373;3337.0;0
ACCE;21.866;801.373;1.58975;8.99262;5.13317;3
MAGN;21.866;801.373;-25.80000;14.82000;-28.02000;3
GYRO;21.876;801.383;2.64047;0.33903;-7.07565;3
AHRS;21.877;801.383;44.6592;-24.0232;-5.8131;0.36138;-0.21110;-0.12484;92
PRES;21.882;801.391;1015.1870;0
SOUN;21.883;971.82;0.02966;63.42
LIGH;21.888;801.393;3418.0;0
ACCE;21.889;801.394;0.25857;9.40442;4.39575;3
MAGN;21.890;801.394;-26.94000;10.68000;-27.90000;3
GYRO;21.895;801.403;2.18018;0.20036;-7.13888;3
AHRS;21.896;801.403;50.1618;-17.3324;-14.6148;0.39830;-0.18866;-0.17724;-17
ACCE;21.903;801.412;-0.65122;9.43316;4.11803;3
MAGN;21.904;801.412;-27.54000;6.54000;-27.72000;3
LIGH;21.906;801.413;3418.0;0
GYRO;21.915;801.423;1.99509;-0.11301;-6.85696;3
AHRS;21.917;801.423;54.6268;-8.7808;-25.6292;0.43103;-0.16780;-0.23074;-34
PRES;21.922;801.431;1015.1859;0
ACCE;21.924;801.433;-1.72383;9.05008;3.71580;3
MAGN;21.925;801.433;-27.66000;2.22000;-27.42000;3
LIGH;21.927;801.433;3475.0;0
GYRO;21.935;801.443;2.09374;-0.40470;-6.50266;3
AHRS;21.936;801.443;57.8647;2.0247;-38.9818;0.46114;-0.14681;-0.28391;45
ACCE;21.944;801.453;-2.89220;8.57124;3.30400;3
MAGN;21.945;801.453;-27.12000;-2.46000;-27.06000;3
LIGH;21.946;801.453;3475.0;0
GYRO;21.955;801.463;2.42116;-0.31337;-6.40981;3
AHRS;21.956;801.463;59.5790;14.5560;-53.9846;0.48903;-0.12571;-0.33464;-1
PRES;21.962;801.471;1015.1159;0
ACCE;21.964;801.473;-3.89776;8.41801;2.90177;3
MAGN;21.965;801.473;-26.10000;-6.96000;-26.58000;3
LIGH;21.966;801.473;3446.0;0
GYRO;21.976;801.483;2.71438;-0.20220;-6.48800;3
AHRS;21.978;801.483;59.6942;27.3013;-69.4318;0.51411;-0.10717;-0.38347;49
LIGH;21.987;801.493;3446.0;0
ACCE;21.993;801.495;-4.57771;8.37013;2.48997;3
MAGN;21.994;801.495;-24.36000;-11.34000;-25.98000;3
GYRO;21.996;801.504;2.82983;-0.17685;-6.15508;3
AHRS;21.997;801.504;58.5164;39.0214;-83.6783;0.53758;-0.09021;-0.42692;-108
PRES;22.002;801.511;1015.1037;0
LIGH;22.004;801.513;3455.0;0
ACCE;22.005;801.514;-5.34386;7.92960;1.89621;3
MAGN;22.007;801.514;-22.26000;-15.72000;-25.14000;3
GYRO;22.015;801.523;2.93185;-0.11209;-5.43059;3
AHRS;22.016;801.523;56.4443;49.5375;-96.5217;0.56132;-0.07464;-0.46510;55
LIGH;22.024;801.533;3455.0;0
ACCE;22.025;801.534;-5.69820;7.30710;1.47483;3
MAGN;22.026;801.534;-19.80000;-19.98000;-24.06000;3
GYRO;22.035;801.543;3.29104;-0.14569;-4.60531;3
AHRS;22.036;801.543;54.0644;58.3847;-107.8288;0.58479;-0.06475;-0.49785;-128
PRES;22.042;801.551;1015.1924;0
LIGH;22.044;801.552;3584.0;0
ACCE;22.045;801.554;-6.36858;6.52181;0.96726;3
MAGN;22.046;801.554;-16.92000;-23.94000;-22.56000;3
GYRO;22.059;801.563;3.96024;0.01955;-3.89518;3
AHRS;22.059;801.563;51.6203;66.3790;-118.0051;0.61007;-0.05854;-0.52305;102
LIGH;22.064;801.573;3584.0;0
ACCE;22.065;801.574;-6.66546;5.95677;0.46926;3
MAGN;22.066;801.574;-13.92000;-27.48000;-20.70000;3
GYRO;22.076;801.583;4.63861;0.27153;-3.31975;3
AHRS;22.077;801.583;49.3444;73.3655;-127.1940;0.63508;-0.05844;-0.54184;56
PRES;22.082;801.591;1015.1729;0
LIGH;22.084;801.593;3795.0;0
ACCE;22.085;801.594;-6.94318;5.94720;0.10534;3
MAGN;22.086;801.594;-10.44000;-30.66000;-18.78000;3
GYRO;22.095;801.603;5.15540;0.51313;-2.59954;3
AHRS;22.096;801.603;47.2850;80.0763;-136.0109;0.66140;-0.06398;-0.55369;-29
LIGH;22.104;801.613;3795.0;0
MAGN;22.106;801.614;-6.96000;-33.42000;-16.68000;3
GYRO;22.115;801.623;5.31056;0.70494;-1.60474;3
AHRS;22.116;801.623;45.5533;86.4763;-144.3880;0.68760;-0.07538;-0.55843;61
PRES;22.122;801.631;1015.2565;0
LIGH;22.124;801.633;3945.0;0
ACCE;22.126;801.634;-7.42203;4.77883;-0.35434;3
MAGN;22.126;801.634;-3.36000;-35.52000;-14.40000;3
GYRO;22.135;801.643;4.08822;0.97830;-1.09223;3
AHRS;22.136;801.643;43.6574;91.4751;-150.6390;0.70887;-0.08257;-0.55927;44
LIGH;22.144;801.653;3945.0;0
ACCE;22.146;801.655;-7.57525;3.87861;-0.81403;3
MAGN;22.147;801.655;0.18000;-37.20000;-11.88000;3
GYRO;22.155;801.663;2.98316;1.47768;-0.99663;3
AHRS;22.156;801.663;42.2765;96.4741;-156.5605;0.73000;-0.09387;-0.55364;-118
PRES;22.162;801.671;1015.2028;0
LIGH;22.164;801.673;3819.0;0
ACCE;22.166;801.675;-7.46033;3.46680;-1.23541;3
MAGN;22.167;801.675;3.48000;-38.52000;-9.36000;3
GYRO;22.175;801.683;2.13772;1.74341;-0.86987;3
AHRS;22.176;801.683;40.7867;100.2745;-160.7662;0.74667;-0.10001;-0.54765;-28
LIGH;22.184;801.693;3819.0;0
ACCE;22.186;801.695;-7.99663;3.19865;-2.28886;3
MAGN;22.187;801.695;6.60000;-39.36000;-6.78000;3
GYRO;22.195;801.703;1.77181;2.13681;-0.87690;3
AHRS;22.196;801.703;38.8637;103.9448;-163.8318;0.76428;-0.09845;-0.53832;-66
PRES;22.202;801.711;1015.1351;0
LIGH;22.204;801.713;3522.0;0
ACCE;22.206;801.715;-7.64229;3.29442;-3.07416;3
MAGN;22.207;801.715;9.42000;-39.84000;-3.90000;3
GYRO;22.215;801.723;1.84237;2.65879;-0.59071;3
AHRS;22.216;801.723;37.3425;107.6490;-166.3133;0.78180;-0.09650;-0.52442;-80
LIGH;22.224;801.733;3522.0;0
ACCE;22.226;801.735;-7.63272;3.00712;-3.73495;3
MAGN;22.227;801.735;11.76000;-39.96000;-1.02000;3
GYRO;22.236;801.743;2.09771;3.06135;-0.50732;3
AHRS;22.238;801.743;35.2894;111.5571;-168.4901;0.80109;-0.09060;-0.50810;-108
PRES;22.242;801.751;1015.1241;0
LIGH;22.244;801.753;2976.0;0
ACCE;22.247;801.755;-7.40287;2.62405;-4.62560;3
GYRO;22.255;801.763;2.23271;3.55035;-0.55100;3
AHRS;22.257;801.763;33.4692;116.1902;-170.5441;0.82275;-0.08465;-0.48426;15
LIGH;22.266;801.773;2976.0;0
ACCE;22.267;801.776;-7.84340;2.50912;-5.59285;3
MAGN;22.268;801.776;15.54000;-39.48000;4.92000;3
GYRO;22.275;801.783;2.56960;3.00882;-0.78771;3
AHRS;22.276;801.783;31.0895;120.1602;-172.8618;0.84172;-0.08143;-0.46515;-120
PRES;22.282;801.791;1015.1890;0
LIGH;22.284;801.793;2121.0;0
ACCE;22.288;801.796;-7.83383;2.26013;-6.08127;3
MAGN;22.289;801.796;16.92000;-38.76000;7.92000;3
GYRO;22.295;801.803;2.92574;2.27731;-0.81398;3
AHRS;22.296;801.803;28.6137;124.3575;-175.0772;0.86114;-0.07842;-0.44244;69
LIGH;22.304;801.813;2121.0;0
ACCE;22.307;801.816;-7.56568;1.86748;-6.45477;3
MAGN;22.308;801.816;17.76000;-37.92000;10.98000;3
GYRO;22.315;801.823;2.76111;2.00791;-0.38729;3
AHRS;22.316;801.823;26.1525;128.1745;-177.0385;0.87840;-0.07620;-0.42027;82
PRES;22.322;801.831;1015.0960;0
LIGH;22.324;801.833;1510.0;0
ACCE;22.328;801.836;-7.04853;1.69509;-6.92403;3
MAGN;22.330;801.836;18.30000;-37.02000;13.92000;3
GYRO;22.336;801.844;2.09282;2.29136;-0.07972;3
AHRS;22.337;801.844;23.6874;131.4119;-178.5323;0.89305;-0.07301;-0.40023;-95
LIGH;22.344;801.853;1510.0;0
ACCE;22.347;801.856;-6.55054;1.46525;-7.79552;3
MAGN;22.349;801.856;18.36000;-36.12000;16.86000;3
GYRO;22.355;801.863;1.32894;2.84816;-0.11576;3
AHRS;22.356;801.863;21.4772;134.4838;-179.7280;0.90617;-0.06993;-0.37966;-118
PRES;22.362;801.871;1015.0966;0
LIGH;22.364;801.873;1263.0;0
ACCE;22.368;801.876;-5.57370;1.58017;-8.59997;3
MAGN;22.369;801.876;18.06000;-35.28000;19.50000;3
GYRO;22.376;801.883;1.06657;3.51125;-0.34789;3
AHRS;22.378;801.883;19.4753;137.9703;179.2766;0.91964;-0.06646;-0.35443;-97
SOUN;22.382;309.03;0.00943;53.47
LIGH;22.388;801.893;1263.0;0
ACCE;22.390;801.899;-5.32470;1.22583;-9.08839;3
MAGN;22.391;801.899;17.52000;-34.20000;21.84000;3
GYRO;22.396;801.903;1.24158;4.08425;-0.63744;3
AHRS;22.398;801.903;17.5020;141.9513;178.7374;0.93377;-0.05989;-0.32374;-116
PRES;22.402;801.911;1015.1673;0
GNSS;22.404;1491979222.999;39.994179;-0.073652;136.662;20.992;48.0;0.0;12;5
LIGH;22.417;801.913;1146.0;0
ACCE;22.418;801.916;-5.34386;0.83318;-9.66300;3
MAGN;22.420;801.916;16.62000;-33.12000;24.12000;3
GYRO;22.421;801.923;1.41904;4.41075;-0.63988;3
AHRS;22.423;801.923;15.8070;146.4476;178.5600;0.94777;-0.05160;-0.28752;-89
LIGH;22.425;801.933;1146.0;0
GNSS;22.426;1491979222.999;39.994179;-0.073652;136.662;20.992;48.0;0.0;12;5
ACCE;22.430;801.937;-4.88417;0.48842;-9.95988;3
MAGN;22.432;801.937;15.42000;-31.86000;26.28000;3
GYRO;22.435;801.943;1.45172;4.67006;-0.42822;3
AHRS;22.437;801.943;13.9156;151.2704;178.5636;0.96115;-0.04210;-0.24772;-97
PRES;22.442;801.951;1015.1101;0
LIGH;22.444;801.953;1093.0;0
ACCE;22.449;801.958;-3.93607;0.17238;-10.21845;3
MAGN;22.450;801.958;13.92000;-30.66000;28.50000;3
GYRO;22.455;801.963;1.28190;5.10806;-0.22144;3
AHRS;22.457;801.963;11.9767;156.3676;178.6762;0.97316;-0.03261;-0.20482;-7
LIGH;22.464;801.973;1093.0;0
ACCE;22.468;801.977;-2.88262;-0.10534;-10.18015;3
MAGN;22.470;801.977;11.94000;-29.46000;30.24000;3
GYRO;22.475;801.983;1.02931;5.57140;-0.17349;3
AHRS;22.477;801.983;10.1053;161.5842;178.8585;0.98309;-0.02389;-0.16025;-106
PRES;22.482;801.991;1015.1577;0
LIGH;22.484;801.993;1058.0;0
ACCE;22.488;801.997;-2.12605;-1.08218;-8.81066;3
MAGN;22.490;801.997;9.72000;-28.26000;31.86000;3
GYRO;22.496;802.004;0.77824;4.94007;-1.04580;3
AHRS;22.496;802.004;8.1664;165.8279;-179.9857;0.98984;-0.00866;-0.12304;64
LIGH;22.504;802.013;1058.0;0
ACCE;22.514;802.022;0.56503;-0.68953;-10.07480;3
MAGN;22.514;802.022;7.38000;-27.18000;33.30000;3
GYRO;22.515;802.023;0.41600;4.37746;-1.44867;3
AHRS;22.515;802.023;6.9171;170.6806;-179.1517;0.99489;0.00246;-0.08064;-31
PRES;22.522;802.031;1015.1080;0
LIGH;22.524;802.033;1025.0;0
MAGN;22.529;802.038;5.04000;-26.16000;34.32000;3
GYRO;22.535;802.043;0.57666;4.54789;-1.53052;3
AHRS;22.535;802.043;5.1163;175.6488;-177.9297;0.99815;0.01634;-0.03711;-56
LIGH;22.544;802.053;1025.0;0
ACCE;22.549;802.058;1.38864;-0.31603;-10.47703;3
MAGN;22.550;802.058;2.64000;-25.32000;35.28000;3
GYRO;22.555;802.063;0.73518;5.06163;-1.33016;3
AHRS;22.555;802.063;3.9417;-178.9784;-176.2077;0.99881;0.03337;0.01004;-22
PRES;22.562;802.071;1015.0874;0
LIGH;22.564;802.073;974.0;0
ACCE;22.569;802.078;2.63362;-0.56503;-11.08994;3
MAGN;22.570;802.078;0.00000;-24.54000;35.82000;3
GYRO;22.575;802.083;0.59223;5.10042;-1.21715;3
AHRS;22.575;802.083;2.9736;-174.2188;-174.3321;0.99711;0.05067;0.05163;-5
LIGH;22.584;802.093;974.0;0
ACCE;22.589;802.098;3.49553;-0.86191;-10.87925;3
MAGN;22.590;802.098;-2.70000;-23.82000;36.06000;3
GYRO;22.595;802.103;0.59468;4.58607;-1.48715;3
AHRS;22.596;802.103;1.9714;-169.4960;-172.1761;0.99323;0.06950;0.09248;42
PRES;22.602;802.111;1015.1723;0
LIGH;22.604;802.113;880.0;0
ACCE;22.610;802.118;4.51068;-1.17795;-10.50576;3
MAGN;22.611;802.118;-5.58000;-23.34000;36.00000;3
GYRO;22.615;802.123;0.63958;4.41106;-1.61604;3
AHRS;22.616;802.123;1.2125;-164.2753;-170.2799;-0.98686;-0.08536;-0.13718;47
LIGH;22.624;802.133;880.0;0
ACCE;22.630;802.138;5.56412;-1.22583;-9.65342;3
MAGN;22.631;802.138;-8.70000;-23.10000;35.76000;3
GYRO;22.635;802.143;0.06261;4.79896;-1.57939;3
AHRS;22.637;802.143;1.2410;-158.9579;-168.5246;-0.97801;-0.10026;-0.18274;26
PRES;22.642;802.151;1015.1028;0
LIGH;22.644;802.153;805.0;0
ACCE;22.650;802.159;6.16746;-1.23541;-8.92558;3
MAGN;22.651;802.159;-11.46000;-22.86000;35.10000;3
GYRO;22.655;802.163;-0.22816;4.87959;-1.62521;3
AHRS;22.656;802.163;1.0820;-154.0497;-166.5560;-0.96748;-0.11616;-0.22405;40
LIGH;22.664;802.173;805.0;0
ACCE;22.671;802.179;6.90488;-0.87149;-8.49463;3
MAGN;22.672;802.179;-14.40000;-22.74000;34.02000;3
GYRO;22.675;802.183;0.08552;4.66701;-1.87413;3
AHRS;22.676;802.183;1.1286;-148.9213;-164.4453;-0.95418;-0.13299;-0.26671;72
PRES;22.682;802.191;1015.1623;0
LIGH;22.684;802.193;749.0;0
ACCE;22.690;802.199;7.50822;-0.84276;-8.25521;3
MAGN;22.691;802.199;-17.22000;-22.80000;32.82000;3
GYRO;22.695;802.203;0.44379;4.42022;-2.10290;3
AHRS;22.696;802.203;1.5588;-143.8176;-162.5239;-0.93880;-0.14857;-0.30886;-75
LIGH;22.704;802.213;749.0;0
ACCE;22.710;802.219;7.99663;-0.42138;-7.99663;3
MAGN;22.711;802.219;-19.80000;-23.04000;31.38000;3
GYRO;22.715;802.224;0.58826;4.35944;-2.30205;3
AHRS;22.716;802.224;2.2458;-138.7138;-160.4754;-0.92090;-0.16545;-0.35048;-74
PRES;22.722;802.231;1015.1229;0
LIGH;22.724;802.233;748.0;0
ACCE;22.731;802.239;8.29351;0.27773;-7.54652;3
MAGN;22.732;802.239;-22.14000;-23.34000;29.58000;3
GYRO;22.735;802.243;0.43524;4.41411;-2.40284;3
AHRS;22.736;802.243;3.0889;-133.7609;-158.5070;-0.90126;-0.18182;-0.39025;-69
LIGH;22.745;802.253;748.0;0
ACCE;22.750;802.259;8.63828;0.77572;-6.95276;3
MAGN;22.751;802.259;-24.24000;-24.00000;27.66000;3
GYRO;22.755;802.263;0.31124;4.76536;-2.51463;3
AHRS;22.756;802.263;4.1784;-128.5501;-156.4575;-0.87813;-0.19915;-0.43134;54
PRES;22.762;802.271;1015.1929;0
LIGH;22.764;802.273;1038.0;0
ACCE;22.771;802.279;9.00220;0.97683;-5.83228;3
MAGN;22.772;802.279;-25.98000;-24.78000;25.26000;3
GYRO;22.775;802.283;-0.05406;5.10195;-2.52104;3
AHRS;22.776;802.283;5.7853;-123.2926;-154.9781;-0.85285;-0.21379;-0.47267;31
LIGH;22.784;802.293;1038.0;0
ACCE;22.791;802.299;9.32781;1.09176;-4.66391;3
MAGN;22.792;802.299;-27.42000;-25.68000;22.86000;3
GYRO;22.795;802.303;-0.40195;4.90311;-2.38054;3
AHRS;22.796;802.303;7.5427;-118.2733;-153.8593;-0.82671;-0.22657;-0.51139;14
PRES;22.802;802.311;1015.0363;0
LIGH;22.804;802.313;2591.0;0
ACCE;22.811;802.319;9.71088;1.77171;-3.73495;3
MAGN;22.812;802.319;-28.44000;-26.70000;20.34000;3
GYRO;22.815;802.323;-0.52137;4.46451;-2.38024;3
AHRS;22.816;802.323;9.5709;-113.1301;-153.0384;-0.79797;-0.23856;-0.55017;73
LIGH;22.824;802.333;2591.0;0
ACCE;22.831;802.340;9.84496;2.20267;-3.22738;3
MAGN;22.832;802.340;-29.16000;-27.66000;17.76000;3
GYRO;22.835;802.343;-0.40623;4.14655;-2.51463;3
AHRS;22.836;802.343;11.6592;-108.0504;-152.5910;-0.76803;-0.24870;-0.58723;-93
PRES;22.842;802.351;1015.1486;0
LIGH;22.844;802.353;4960.0;0
ACCE;22.851;802.360;9.44273;2.38462;-2.32716;3
MAGN;22.853;802.360;-29.46000;-28.74000;14.88000;3
GYRO;22.855;802.363;-0.24343;4.00483;-2.77363;3
AHRS;22.856;802.363;14.0287;-103.2240;-152.3836;-0.73737;-0.25932;-0.62137;126
LIGH;22.864;802.373;4960.0;0
ACCE;22.871;802.380;8.76278;3.01669;-1.64721;3
MAGN;22.873;802.380;-29.58000;-29.76000;11.88000;3
GYRO;22.875;802.383;-0.14936;3.78095;-2.83289;3
AHRS;22.883;802.383;16.2777;-98.8817;-152.3997;-0.70841;-0.26880;-0.65076;91
PRES;22.885;802.391;1015.1630;0
LIGH;22.889;802.393;6373.0;0
ACCE;22.892;802.400;8.25521;3.44765;-0.64165;3
MAGN;22.893;802.400;-29.16000;-31.02000;9.18000;3
SOUN;22.894;1516.10;0.04627;67.29
GYRO;22.899;802.403;-0.42333;3.50270;-2.28677;3
AHRS;22.901;802.403;18.0836;-94.5661;-152.9987;-0.68065;-0.27306;-0.67839;39
LIGH;22.904;802.413;6373.0;0
ACCE;22.914;802.420;7.94875;4.02226;0.03831;3
MAGN;22.916;802.420;-28.44000;-32.28000;6.36000;3
GYRO;22.918;802.423;-0.93676;3.37656;-1.64262;3
AHRS;22.919;802.423;19.8139;-90.1225;-153.9891;-0.65207;-0.27533;-0.70538;-100
PRES;22.922;802.431;1015.1620;0
LIGH;22.924;802.433;7333.0;0
ACCE;22.932;802.440;7.62314;4.55856;0.57461;3
MAGN;22.933;802.440;-27.54000;-33.48000;3.48000;3
GYRO;22.935;802.443;-1.66369;3.37045;-1.42301;3
AHRS;22.936;802.443;21.4390;-85.4444;-155.7678;-0.62308;-0.27352;-0.73224;-73
LIGH;22.944;802.453;7333.0;0
ACCE;22.952;802.461;6.88572;4.80756;0.67038;3
MAGN;22.953;802.461;-26.34000;-34.56000;0.78000;3
GYRO;22.955;802.463;-2.02135;3.49720;-1.37567;3
AHRS;22.956;802.463;22.6323;-80.5913;-157.8225;-0.59354;-0.26884;-0.75833;-114
PRES;22.962;802.471;1015.1570;0
LIGH;22.964;802.473;8865.0;0
ACCE;22.972;802.481;6.21535;4.75967;1.55144;3
MAGN;22.973;802.481;-25.02000;-35.46000;-1.98000;3
GYRO;22.975;802.483;-1.97951;3.96726;-1.59986;3
AHRS;22.976;802.483;23.9134;-75.1506;-160.3641;-0.55984;-0.26352;-0.78554;26
LIGH;22.984;802.493;8865.0;0
ACCE;22.992;802.501;5.74608;4.55856;3.27527;3
MAGN;22.993;802.501;-23.28000;-36.24000;-4.68000;3
GYRO;22.995;802.503;-1.66308;3.92298;-1.64842;3
AHRS;22.996;802.503;24.9731;-70.2209;-162.9545;0.52914;0.25814;0.80831;-38
PRES;23.002;802.511;1015.1097;0
LIGH;23.004;802.513;9415.0;0
ACCE;23.012;802.521;5.47793;4.51068;4.05099;3
MAGN;23.013;802.521;-21.24000;-37.08000;-7.32000;3
GYRO;23.015;802.523;-1.47646;3.47002;-1.76876;3
AHRS;23.016;802.523;26.1469;-64.9870;-165.8468;0.49579;0.25380;0.83030;55
LIGH;23.024;802.533;9415.0;0
ACCE;23.032;802.541;5.07571;4.59687;4.63517;3
MAGN;23.033;802.541;-19.08000;-37.68000;-9.60000;3
GYRO;23.035;802.543;-1.42057;3.29195;-1.98256;3
AHRS;23.036;802.543;27.1879;-59.1653;-168.7983;0.45761;0.25026;0.85257;-106
PRES;23.042;802.551;1015.1583;0
LIGH;23.046;802.553;7588.0;0
ACCE;23.069;802.561;4.47237;4.49152;5.13317;3
MAGN;23.071;802.561;-16.86000;-38.22000;-12.00000;3
GYRO;23.072;802.563;-1.37078;3.09128;-1.88391;3
AHRS;23.073;802.563;27.8850;-53.9058;-171.5620;0.42291;0.24656;0.87081;11
LIGH;23.075;802.573;7588.0;0
ACCE;23.075;802.582;3.67749;4.30956;5.96635;3
MAGN;23.077;802.582;-14.34000;-38.34000;-14.10000;3
GYRO;23.078;802.583;-1.20707;2.55464;-1.51464;3
AHRS;23.079;802.583;28.4597;-49.2854;-174.1393;0.39221;0.24379;0.88513;-112
PRES;23.082;802.591;1015.0312;0
LIGH;23.084;802.593;5753.0;0
ACCE;23.094;802.602;2.94008;4.13718;6.77080;3
MAGN;23.096;802.602;-11.76000;-38.64000;-16.14000;3
GYRO;23.097;802.604;-0.94837;1.93217;-1.39644;3
AHRS;23.098;802.604;29.0639;-44.8931;-176.8054;0.36300;0.24212;0.89699;10
LIGH;23.104;802.613;5753.0;0
ACCE;23.113;802.622;2.28886;4.28083;7.14430;3
MAGN;23.115;802.622;-9.18000;-38.58000;-17.76000;3
GYRO;23.117;802.623;-0.72235;1.43981;-1.53908;3
AHRS;23.118;802.623;29.5029;-40.7675;-179.4409;0.33566;0.24032;0.90691;-21
PRES;23.122;802.631;1015.1071;0
LIGH;23.124;802.633;5111.0;0
ACCE;23.133;802.642;2.07817;4.60644;7.30710;3
MAGN;23.134;802.642;-6.48000;-38.46000;-19.38000;3
GYRO;23.135;802.643;-0.77305;1.32252;-1.69668;3
AHRS;23.136;802.643;29.6457;-36.6412;177.8029;0.30847;0.23699;0.91601;-69
LIGH;23.144;802.653;5111.0;0
ACCE;23.154;802.662;2.03986;4.52983;7.46033;3
MAGN;23.155;802.662;-3.84000;-38.22000;-20.82000;3
GYRO;23.155;802.663;-0.95936;1.12918;-1.89338;3
AHRS;23.157;802.663;29.8345;-32.9068;174.7976;0.28461;0.23421;0.92247;49
PRES;23.162;802.671;1015.1425;0
LIGH;23.164;802.673;4915.0;0
ACCE;23.174;802.683;1.98240;4.65433;7.63272;3
MAGN;23.175;802.683;-1.32000;-37.74000;-22.02000;3
GYRO;23.177;802.683;-1.10719;0.82558;-1.94225;3
AHRS;23.178;802.683;29.8398;-29.4109;171.6689;0.26273;0.23056;0.92742;91
LIGH;23.184;802.693;4915.0;0
ACCE;23.194;802.702;1.68552;4.62560;7.89129;3
MAGN;23.195;802.702;1.32000;-37.02000;-23.28000;3
GYRO;23.196;802.703;-1.13957;0.40928;-2.03143;3
AHRS;23.197;802.703;29.6732;-26.2211;168.1793;0.24378;0.22548;0.93048;-102
PRES;23.202;802.711;1015.0981;0
LIGH;23.204;802.713;4847.0;0
ACCE;23.214;802.723;1.39821;4.39575;8.14029;3
MAGN;23.215;802.723;3.66000;-36.30000;-24.54000;3
GYRO;23.216;802.723;-1.34085;0.14142;-2.18323;3
AHRS;23.217;802.723;29.0758;-23.1861;164.3907;0.22611;0.21721;0.93260;-71
LIGH;23.224;802.733;4847.0;0
ACCE;23.234;802.743;1.17795;4.14676;8.55209;3
MAGN;23.235;802.743;5.88000;-35.34000;-25.56000;3
GYRO;23.236;802.743;-1.67163;-0.05406;-2.29197;3
AHRS;23.237;802.743;28.1559;-20.5105;160.4660;0.21079;0.20659;0.93329;-117
PRES;23.242;802.751;1015.0428;0
LIGH;23.244;802.753;4970.0;0
ACCE;23.254;802.763;0.81403;3.84988;9.14585;3
MAGN;23.255;802.763;8.10000;-34.26000;-26.52000;3
GYRO;23.256;802.763;-1.84237;-0.42974;-2.55861;3
AHRS;23.257;802.763;27.1417;-18.2523;156.2240;0.19860;0.19495;0.93152;75
LIGH;23.264;802.773;4970.0;0
ACCE;23.274;802.783;0.68953;3.29442;9.38527;3
MAGN;23.276;802.783;10.38000;-33.12000;-27.60000;3
GYRO;23.277;802.783;-2.11879;-1.02320;-2.89856;3
AHRS;23.278;802.783;25.5876;-16.4338;151.7396;0.18866;0.17851;0.92823;20
PRES;23.282;802.791;1015.1664;0
LIGH;23.284;802.793;5050.0;0
GYRO;23.295;802.803;-2.31854;-1.58336;-3.18169;3
AHRS;23.296;802.803;23.8872;-14.9569;147.1563;0.18015;0.16082;0.92284;-36
ACCE;23.298;802.804;0.45011;3.22738;9.26077;3
MAGN;23.299;802.804;12.24000;-31.80000;-28.62000;3
LIGH;23.304;802.813;5050.0;0
GYRO;23.315;802.823;-2.54150;-1.79167;-3.29959;3
AHRS;23.316;802.823;21.8475;-13.7671;142.4669;0.17195;0.14028;0.91567;-73
ACCE;23.318;802.824;0.83318;3.17950;8.91601;3
MAGN;23.319;802.824;13.98000;-30.36000;-29.52000;3
PRES;23.322;802.831;1015.1262;0
LIGH;23.324;802.833;5188.0;0
GYRO;23.335;802.844;-2.50974;-1.87780;-3.20796;3
AHRS;23.337;802.844;20.2013;-13.3977;138.1986;0.16942;0.12175;0.90614;-30
ACCE;23.338;802.844;1.07260;3.28484;8.85855;3
MAGN;23.339;802.844;15.48000;-28.56000;-30.48000;3
LIGH;23.344;802.853;5188.0;0
GYRO;23.355;802.863;-2.14566;-1.90071;-2.98591;3
AHRS;23.356;802.863;18.8184;-13.1954;134.1075;0.16770;0.10536;0.89514;-108
ACCE;23.358;802.864;1.65679;2.77727;8.88728;3
MAGN;23.359;802.864;16.80000;-26.64000;-31.50000;3
PRES;23.362;802.871;1015.1020;0
LIGH;23.364;802.873;5338.0;0
GYRO;23.375;802.883;-1.73883;-2.07939;-2.98774;3
AHRS;23.376;802.883;17.7221;-13.3731;129.9514;0.16896;0.08996;0.88164;-105
ACCE;23.378;802.884;1.94409;2.15478;9.21289;3
MAGN;23.379;802.884;17.70000;-24.84000;-32.34000;3
LIGH;23.384;802.893;5338.0;0
SOUN;23.391;3277.56;0.10003;73.98
GYRO;23.397;802.903;-1.55007;-2.51432;-3.35670;3
AHRS;23.400;802.903;16.9203;-13.8914;125.6548;0.17311;0.07530;0.86537;-65
ACCE;23.403;802.907;1.86748;1.61848;9.33739;3
MAGN;23.405;802.907;18.24000;-22.80000;-33.42000;3
PRES;23.406;802.911;1015.1412;0
LIGH;23.407;802.913;5452.0;0
GNSS;23.410;1491979223.999;39.994221;-0.073647;137.192;8.202;48.0;0.5;12;5
GYRO;23.419;802.924;-1.67866;-2.44041;-3.76110;3
AHRS;23.423;802.924;16.1307;-14.1127;121.3129;0.17426;0.06177;0.84809;103
ACCE;23.426;802.926;1.52271;2.04944;8.50420;3
MAGN;23.427;802.926;18.48000;-20.46000;-34.38000;3
LIGH;23.429;802.933;5452.0;0
GNSS;23.431;1491979223.999;39.994221;-0.073647;137.192;8.202;48.0;0.5;12;5
GYRO;23.436;802.943;-1.91506;-2.13864;-3.87197;3
AHRS;23.438;802.943;15.3481;-14.4861;116.9583;0.17577;0.04760;0.82927;-121
ACCE;23.440;802.944;2.04944;2.17394;8.37971;3
MAGN;23.440;802.944;18.54000;-18.12000;-35.52000;3
PRES;23.442;802.951;1015.1516;0
LIGH;23.445;802.953;5385.0;0
GYRO;23.455;802.963;-1.92453;-1.94102;-3.76995;3
AHRS;23.457;802.963;14.5994;-14.7981;112.5109;0.17621;0.03382;0.80883;-99
ACCE;23.459;802.964;2.32716;2.03986;8.72447;3
MAGN;23.460;802.964;18.24000;-15.42000;-36.60000;3
LIGH;23.464;802.973;5385.0;0
GYRO;23.475;802.983;-2.19301;-1.65544;-3.78248;3
AHRS;23.476;802.983;13.5152;-14.7060;107.6633;0.17147;0.01921;0.78620;-23
ACCE;23.478;802.984;2.74854;1.83875;8.71489;3
MAGN;23.479;802.984;17.70000;-12.72000;-37.68000;3
PRES;23.482;802.991;1015.1774;0
LIGH;23.485;802.993;4853.0;0
GYRO;23.495;803.003;-2.51341;-1.81396;-3.81699;3
AHRS;23.496;803.003;12.4325;-15.2063;102.8750;0.16975;0.00193;0.76157;-8
ACCE;23.498;803.006;3.23696;1.79086;8.22648;3
MAGN;23.499;803.006;17.16000;-9.78000;-38.46000;3
LIGH;23.504;803.013;4853.0;0
GYRO;23.515;803.023;-2.55372;-1.57359;-3.89610;3
AHRS;23.519;803.023;11.3096;-15.1507;98.0758;0.16310;-0.01224;0.73639;108
ACCE;23.520;803.024;3.88818;1.81959;8.17859;3
MAGN;23.522;803.024;16.08000;-7.02000;-39.24000;3
PRES;23.523;803.031;1015.1172;0
LIGH;23.524;803.033;4189.0;0
GYRO;23.535;803.043;-1.89185;-1.60505;-4.00483;3
AHRS;23.536;803.043;10.7181;-15.8545;93.3469;0.16336;-0.02693;0.70852;-111
ACCE;23.538;803.045;4.46279;2.00155;8.08282;3
MAGN;23.539;803.045;14.88000;-4.20000;-39.96000;3
LIGH;23.547;803.053;4189.0;0
GYRO;23.555;803.063;-0.89217;-1.66216;-3.99536;3
AHRS;23.556;803.063;10.5395;-16.6886;88.7046;0.16600;-0.03981;0.67921;104
ACCE;23.558;803.065;4.68306;2.21224;8.47547;3
MAGN;23.559;803.065;13.56000;-1.62000;-40.68000;3
PRES;23.562;803.071;1015.2167;0
LIGH;23.564;803.073;3867.0;0
GYRO;23.575;803.083;-0.34208;-1.80419;-3.93397;3
AHRS;23.576;803.083;10.6919;-17.9355;83.9900;0.17224;-0.05377;0.64722;-67
ACCE;23.577;803.085;4.60644;1.93451;8.44674;3
MAGN;23.578;803.085;11.88000;0.96000;-41.34000;3
LIGH;23.584;803.093;3867.0;0
GYRO;23.595;803.103;-0.22602;-2.07236;-4.15419;3
AHRS;23.596;803.103;11.5946;-19.4361;79.0700;0.18368;-0.06614;0.61106;-15
ACCE;23.598;803.105;4.50110;1.69509;7.74764;3
MAGN;23.599;803.105;10.08000;3.30000;-41.76000;3
PRES;23.602;803.111;1015.0554;0
LIGH;23.604;803.113;3712.0;0
GYRO;23.615;803.123;-0.47342;-2.08122;-4.66335;3
AHRS;23.616;803.123;12.7292;-20.5691;73.9279;0.19385;-0.07619;0.57219;64
ACCE;23.617;803.125;4.70221;2.16436;7.41245;3
MAGN;23.618;803.125;8.10000;5.34000;-42.12000;3
LIGH;23.624;803.133;3712.0;0
GYRO;23.635;803.143;-0.54581;-1.81702;-5.08698;3
AHRS;23.636;803.143;14.0033;-21.4302;68.7586;0.20305;-0.08467;0.53198;81
ACCE;23.638;803.145;4.98952;3.08373;7.24007;3
MAGN;23.639;803.145;5.76000;7.20000;-42.30000;3
PRES;23.642;803.151;1015.1094;0
LIGH;23.644;803.153;3601.0;0
GYRO;23.655;803.163;-0.35644;-1.57053;-5.01643;3
AHRS;23.656;803.163;15.1964;-22.2368;63.6071;0.21100;-0.09407;0.49091;-40
ACCE;23.658;803.165;5.08528;3.96480;7.33583;3
MAGN;23.659;803.165;3.30000;8.70000;-42.48000;3
LIGH;23.664;803.173;3601.0;0
GYRO;23.675;803.183;-0.43921;-1.65850;-4.40739;3
AHRS;23.677;803.183;16.0980;-23.1625;58.4083;0.21672;-0.10658;0.44874;-92
ACCE;23.679;803.185;4.68306;4.45322;7.22091;3
MAGN;23.680;803.185;0.78000;10.02000;-42.36000;3
PRES;23.682;803.191;1015.0981;0
LIGH;23.684;803.193;3479.0;0
GYRO;23.695;803.203;-0.68570;-1.75043;-4.07142;3
AHRS;23.696;803.203;17.3325;-23.7634;52.9092;0.22269;-0.11654;0.40319;-81
ACCE;23.698;803.205;4.59687;3.98395;6.66546;3
MAGN;23.699;803.205;-1.68000;11.16000;-42.24000;3
LIGH;23.704;803.213;3479.0;0
GYRO;23.715;803.223;-0.72907;-1.39705;-4.57110;3
AHRS;23.716;803.223;18.9776;-23.7693;47.1209;0.22906;-0.12171;0.35468;49
ACCE;23.718;803.226;4.76925;4.03184;6.67503;3
MAGN;23.719;803.226;-4.26000;12.00000;-41.82000;3
PRES;23.722;803.231;1015.1168;0
LIGH;23.724;803.233;3313.0;0
GYRO;23.735;803.243;-0.41233;-1.17805;-5.01948;3
AHRS;23.736;803.243;20.6999;-23.9813;41.7195;0.23699;-0.12840;0.30777;-112
ACCE;23.738;803.246;4.85544;4.72137;6.94318;3
MAGN;23.739;803.246;-6.84000;12.54000;-41.64000;3
LIGH;23.744;803.253;3313.0;0
GYRO;23.755;803.263;-0.27306;-0.92729;-4.88998;3
AHRS;23.757;803.263;21.8981;-23.7713;36.3544;0.23967;-0.13414;0.26254;52
ACCE;23.758;803.266;4.81713;5.25767;6.95276;3
MAGN;23.759;803.266;-9.24000;12.84000;-41.22000;3
PRES;23.762;803.271;1015.0807;0
LIGH;23.764;803.273;3157.0;0
GYRO;23.775;803.283;-0.30116;-0.93951;-4.34050;3
AHRS;23.776;803.283;23.0805;-23.6404;31.0666;0.24241;-0.14093;0.21734;52
ACCE;23.778;803.286;4.61602;5.54497;6.47392;3
MAGN;23.779;803.286;-11.64000;12.48000;-40.80000;3
LIGH;23.784;803.293;3157.0;0
GYRO;23.795;803.303;-0.20739;-0.76725;-4.07233;3
AHRS;23.796;803.303;24.5813;-22.9309;25.6789;0.24657;-0.14300;0.17154;64
ACCE;23.798;803.306;4.16591;5.67905;6.34942;3
MAGN;23.799;803.306;-13.86000;12.00000;-40.44000;3
PRES;23.802;803.311;1015.1703;0
LIGH;23.804;803.313;3023.0;0
GYRO;23.815;803.323;0.29260;-0.63102;-4.17282;3
AHRS;23.817;803.323;26.4520;-22.3575;20.6518;0.25465;-0.14544;0.12754;-91
ACCE;23.819;803.328;3.15077;5.43963;6.03339;3
MAGN;23.820;803.328;-16.14000;11.16000;-40.02000;3
LIGH;23.824;803.333;3023.0;0
GYRO;23.835;803.343;0.90408;-0.78588;-4.67953;3
AHRS;23.837;803.343;28.6947;-21.8217;15.5386;0.26588;-0.14880;0.08213;-122
ACCE;23.839;803.347;2.32716;5.46836;5.71735;3
MAGN;23.840;803.347;-18.12000;9.78000;-39.54000;3
PRES;23.843;803.351;1015.0718;0
LIGH;23.844;803.353;3060.0;0
GYRO;23.855;803.363;1.53388;-0.99602;-5.33072;3
AHRS;23.858;803.363;31.4682;-20.9199;10.2270;0.28118;-0.15028;0.03533;-47
ACCE;23.859;803.366;2.15478;6.38773;5.49709;3
MAGN;23.860;803.366;-19.98000;8.16000;-39.06000;3
LIGH;23.864;803.373;3060.0;0
GYRO;23.875;803.383;2.07205;-1.11177;-5.46358;3
AHRS;23.878;803.383;34.5514;-19.7628;4.8620;0.29925;-0.15131;-0.01102;73
ACCE;23.879;803.386;1.97282;7.71891;5.54497;3
MAGN;23.880;803.386;-21.66000;6.18000;-38.52000;3
PRES;23.882;803.391;1015.1436;0
LIGH;23.884;803.393;3201.0;0
SOUN;23.890;1049.06;0.03202;64.09
GYRO;23.895;803.403;2.64780;-1.03419;-5.13707;3
AHRS;23.896;803.403;38.2298;-18.1152;-0.7910;0.32235;-0.15098;-0.05799;-85
ACCE;23.899;803.407;1.44610;8.51378;5.50666;3
MAGN;23.901;803.407;-22.98000;3.90000;-37.68000;3
LIGH;23.904;803.413;3201.0;0
GYRO;23.915;803.423;2.95903;-0.98899;-4.84813;3
AHRS;23.918;803.423;42.2750;-16.0670;-6.8263;0.34867;-0.15138;-0.10529;-67
ACCE;23.919;803.427;0.68953;8.64786;5.35344;3
MAGN;23.920;803.427;-24.18000;1.44000;-36.96000;3
PRES;23.922;803.431;1015.0094;0
LIGH;23.924;803.433;3393.0;0
GYRO;23.935;803.443;2.63008;-0.85521;-5.04697;3
AHRS;23.938;803.443;46.2092;-12.9194;-13.6288;0.37489;-0.14901;-0.15228;63
ACCE;23.940;803.447;0.07661;8.96389;5.01825;3
MAGN;23.941;803.447;-25.02000;-1.26000;-36.12000;3
LIGH;23.944;803.453;3393.0;0
GYRO;23.955;803.463;1.89429;-0.87140;-5.23603;3
AHRS;23.956;803.463;49.6450;-9.2478;-20.7210;0.39846;-0.14723;-0.19599;48
ACCE;23.959;803.467;-0.45011;9.02135;4.63517;3
MAGN;23.960;803.467;-25.32000;-4.02000;-35.34000;3
PRES;23.962;803.471;1015.1003;0
LIGH;23.964;803.473;3487.0;0
GYRO;23.975;803.483;1.44347;-0.94562;-5.44434;3
AHRS;23.977;803.483;52.5449;-4.1779;-29.1083;0.41994;-0.14280;-0.24080;-53
ACCE;23.979;803.487;-1.19710;8.55209;4.08930;3
MAGN;23.980;803.487;-25.50000;-7.02000;-34.38000;3
LIGH;23.984;803.493;3487.0;0
GYRO;23.995;803.503;1.62215;-0.92821;-5.75679;3
AHRS;23.996;803.503;54.8677;2.3499;-38.9371;0.44036;-0.13636;-0.28684;52
ACCE;23.999;803.507;-2.06859;8.04452;3.68707;3
MAGN;24.000;803.507;-24.90000;-10.02000;-33.54000;3
PRES;24.002;803.511;1015.1005;0
LIGH;24.004;803.513;3518.0;0
GYRO;24.015;803.523;2.34481;-1.07085;-5.84629;3
AHRS;24.016;803.523;56.7184;9.3591;-49.5067;0.45998;-0.13303;-0.33204;-62
ACCE;24.019;803.527;-3.12204;7.89129;3.23696;3
MAGN;24.021;803.527;-24.12000;-13.20000;-32.52000;3
LIGH;24.024;803.533;3518.0;0
GYRO;24.035;803.543;3.25683;-1.06810;-5.72350;3
AHRS;24.036;803.543;58.1646;17.7283;-61.3101;0.48181;-0.12902;-0.37583;-42
ACCE;24.039;803.548;-4.32872;8.37013;2.82516;3
MAGN;24.040;803.548;-22.86000;-16.32000;-31.32000;3
PRES;24.042;803.551;1015.0715;0
LIGH;24.045;803.553;3584.0;0
GYRO;24.069;803.563;4.00880;-1.05680;-5.35912;3
AHRS;24.071;803.563;59.2121;26.9873;-74.1090;0.50563;-0.12757;-0.41744;-125
ACCE;24.072;803.568;-5.05655;8.94474;2.46124;3
MAGN;24.074;803.568;-21.36000;-19.56000;-29.76000;3
LIGH;24.075;803.573;3584.0;0
GYRO;24.076;803.583;4.37471;-1.09070;-4.66121;3
AHRS;24.077;803.583;59.8199;36.8652;-87.4185;0.53134;-0.12876;-0.45427;-99
ACCE;24.079;803.588;-5.40132;9.24162;1.97282;3
MAGN;24.080;803.588;-19.56000;-22.92000;-28.02000;3
PRES;24.082;803.591;1015.0209;0
LIGH;24.084;803.593;3853.0;0
GYRO;24.096;803.603;4.34936;-0.45326;-3.71223;3
AHRS;24.098;803.603;59.8956;47.6259;-100.6341;0.56086;-0.12809;-0.48136;-69
ACCE;24.100;803.608;-5.49709;8.59997;2.03986;3
MAGN;24.101;803.608;-17.58000;-25.98000;-26.16000;3
LIGH;24.104;803.613;3853.0;0
GYRO;24.115;803.623;3.76568;-0.16157;-3.01034;3
AHRS;24.116;803.623;59.2610;56.7398;-112.4441;0.58517;-0.13196;-0.50512;-25
ACCE;24.120;803.628;-5.88016;7.26880;1.79086;3
MAGN;24.121;803.628;-15.18000;-28.86000;-24.12000;3
PRES;24.123;803.631;1015.0194;0
LIGH;24.124;803.633;4040.0;0
GYRO;24.135;803.643;3.37167;0.24618;-2.85549;3
AHRS;24.136;803.643;58.2961;65.8172;-123.2525;0.61182;-0.13430;-0.51938;-112
ACCE;24.140;803.649;-6.19619;6.55054;1.53229;3
MAGN;24.141;803.649;-12.66000;-31.62000;-22.08000;3
LIGH;24.144;803.653;4040.0;0
GYRO;24.155;803.663;3.54424;0.51374;-2.61359;3
AHRS;24.156;803.663;57.3330;73.3036;-132.2398;0.63474;-0.13988;-0.52775;124
ACCE;24.160;803.669;-6.67503;6.10043;1.08218;3
MAGN;24.162;803.669;-10.02000;-33.84000;-19.68000;3
PRES;24.163;803.671;1015.1013;0
LIGH;24.164;803.673;4095.0;0
GYRO;24.175;803.683;4.05523;0.49083;-2.31487;3
AHRS;24.176;803.683;55.6586;79.9629;-140.3360;0.65588;-0.14372;-0.53567;-39
ACCE;24.180;803.689;-7.34541;5.47793;0.18196;3
MAGN;24.181;803.689;-7.26000;-35.94000;-16.98000;3
LIGH;24.184;803.693;4095.0;0
GYRO;24.195;803.703;4.56530;0.48900;-1.98317;3
AHRS;24.197;803.703;53.6798;86.2276;-147.8430;0.67725;-0.14781;-0.54042;-119
ACCE;24.200;803.709;-7.26880;5.20021;-0.14365;3
MAGN;24.202;803.709;-4.56000;-37.56000;-14.22000;3
PRES;24.204;803.711;1015.2226;0
LIGH;24.205;803.713;3957.0;0
GYRO;24.215;803.723;4.66396;0.83261;-1.56656;3
AHRS;24.216;803.723;51.5297;92.2284;-154.7897;0.69919;-0.15242;-0.54089;-127
ACCE;24.220;803.729;-6.80911;5.12359;-0.57461;3
MAGN;24.221;803.729;-1.86000;-38.94000;-11.40000;3
LIGH;24.224;803.733;3957.0;0
GYRO;24.235;803.743;4.19481;1.20707;-1.35184;3
AHRS;24.236;803.743;48.8366;97.6770;-161.1360;0.72084;-0.15607;-0.54021;-70
ACCE;24.241;803.749;-6.74207;4.73094;-1.08218;3
MAGN;24.243;803.749;0.78000;-39.90000;-8.40000;3
PRES;24.247;803.751;1015.0709;0
LIGH;24.248;803.753;3623.0;0
GYRO;24.256;803.763;3.22751;1.55984;-1.37842;3
AHRS;24.257;803.763;46.2077;102.2024;-166.0389;0.74048;-0.15758;-0.53619;-117
ACCE;24.261;803.770;-7.49864;4.28083;-1.69509;3
MAGN;24.262;803.770;3.48000;-40.50000;-5.52000;3
LIGH;24.264;803.773;3623.0;0
GYRO;24.280;803.783;2.61725;1.68568;-1.25075;3
AHRS;24.287;803.783;44.1103;106.3767;-170.3262;0.75835;-0.16163;-0.52801;43
ACCE;24.288;803.790;-7.77637;3.61046;-2.60489;3
MAGN;24.289;803.790;5.94000;-41.16000;-2.46000;3
PRES;24.290;803.791;1015.0555;0
LIGH;24.291;803.793;3295.0;0
GYRO;24.295;803.803;1.62063;1.70462;-1.05283;3
AHRS;24.297;803.803;42.2972;109.1712;-172.3380;0.77236;-0.15782;-0.51960;-64
ACCE;24.301;803.810;-7.53695;3.31358;-3.27527;3
MAGN;24.302;803.810;8.28000;-41.34000;0.54000;3
LIGH;24.304;803.813;3295.0;0
GYRO;24.315;803.823;1.65331;2.00700;-0.93737;3
AHRS;24.316;803.823;39.9086;112.6631;-174.8703;0.78998;-0.15400;-0.50787;14
ACCE;24.322;803.830;-7.06768;2.96881;-3.81157;3
MAGN;24.323;803.830;10.02000;-41.28000;3.66000;3
PRES;24.324;803.831;1015.0435;0
LIGH;24.325;803.833;2726.0;0
GYRO;24.336;803.844;2.41567;2.21103;-0.87445;3
AHRS;24.337;803.844;37.3488;115.9166;-177.1468;0.80702;-0.14983;-0.49569;-58
ACCE;24.342;803.850;-7.28795;3.36146;-5.20978;3
MAGN;24.343;803.850;11.64000;-40.98000;6.78000;3
LIGH;24.344;803.853;2726.0;0
GYRO;24.355;803.863;2.96606;3.00821;-0.64966;3
AHRS;24.356;803.863;35.0092;120.1400;-179.2581;0.82746;-0.14472;-0.47414;123
ACCE;24.361;803.870;-6.96234;3.24654;-5.65032;3
MAGN;24.363;803.870;13.02000;-40.32000;9.90000;3
PRES;24.364;803.871;1015.0289;0
LIGH;24.365;803.873;1908.0;0
GYRO;24.375;803.883;3.07907;3.42237;-0.62308;3
AHRS;24.376;803.883;32.3119;124.2653;178.4696;0.84731;-0.14139;-0.45221;-72
ACCE;24.382;803.890;-7.34541;1.78129;-5.47793;3
MAGN;24.383;803.890;13.86000;-39.54000;12.90000;3
LIGH;24.384;803.893;1908.0;0
SOUN;24.389;671.68;0.02050;60.21
GYRO;24.403;803.903;2.77058;2.97430;-0.94104;3
AHRS;24.404;803.903;29.4334;128.2257;176.4826;0.86633;-0.13757;-0.42909;-14
PRES;24.406;803.911;1015.1284;0
ACCE;24.406;803.912;-7.18261;1.80044;-7.36456;3
MAGN;24.407;803.912;14.34000;-38.46000;15.78000;3
LIGH;24.408;803.913;1435.0;0
GYRO;24.415;803.923;2.56166;2.09893;-0.85430;3
AHRS;24.416;803.923;26.7827;131.9763;174.4625;0.88304;-0.13706;-0.40562;78
LIGH;24.424;803.933;1435.0;0
GYRO;24.435;803.943;2.50730;2.31610;-0.23457;3
AHRS;24.437;803.943;23.8578;135.8476;172.6012;0.89977;-0.13602;-0.37932;-80
PRES;24.444;803.951;1015.1720;0
LIGH;24.445;803.953;1267.0;0
GYRO;24.455;803.963;2.22172;3.40496;0.22602;3
AHRS;24.457;803.963;21.2303;139.8209;171.2464;0.91556;-0.13354;-0.34983;-120
ACCE;24.459;803.965;-5.35344;1.53229;-8.50420;3
MAGN;24.461;803.965;14.64000;-37.20000;18.60000;3
LIGH;24.464;803.973;1267.0;0
ACCE;24.465;803.974;-5.73651;0.89064;-9.00220;3
MAGN;24.466;803.974;14.16000;-35.64000;21.42000;3
GYRO;24.475;803.983;2.00791;3.88113;0.07300;3
AHRS;24.477;803.983;18.9154;142.9183;170.2474;0.92738;-0.13156;-0.32577;-128
PRES;24.482;803.991;1015.0740;0
LIGH;24.484;803.993;1170.0;0
ACCE;24.486;803.994;-5.66947;0.85234;-9.13627;3
MAGN;24.487;803.994;13.44000;-34.20000;24.06000;3
GYRO;24.495;804.003;1.70126;3.71040;-0.39370;3
AHRS;24.496;804.003;17.2272;145.9908;169.7989;0.93786;-0.12768;-0.30074;2
LIGH;24.504;804.013;1170.0;0
ACCE;24.507;804.015;-5.18105;0.45969;-9.70131;3
MAGN;24.508;804.015;12.42000;-32.40000;26.52000;3
GYRO;24.515;804.023;1.83290;3.00546;-0.16952;3
AHRS;24.516;804.023;15.0456;149.6573;168.5965;0.94870;-0.12916;-0.27072;-80
PRES;24.522;804.031;1015.1849;0
LIGH;24.524;804.033;1127.0;0
ACCE;24.527;804.035;-4.07014;0.16281;-10.18015;3
MAGN;24.527;804.035;11.22000;-30.66000;28.62000;3
GYRO;24.535;804.043;2.16735;2.83075;0.56230;3
AHRS;24.536;804.043;12.8673;153.3153;167.6008;0.95843;-0.13012;-0.23975;-10
LIGH;24.544;804.053;1127.0;0
ACCE;24.546;804.055;-3.45723;-0.73741;-9.61511;3
MAGN;24.547;804.055;9.84000;-28.98000;30.66000;3
GYRO;24.555;804.063;2.43644;2.55464;0.40134;3
AHRS;24.556;804.063;10.1031;155.9042;167.2742;0.96614;-0.12623;-0.21618;-31
PRES;24.562;804.071;1015.1434;0
LIGH;24.564;804.073;1119.0;0
ACCE;24.567;804.075;-2.44209;-0.83318;-9.80665;3
MAGN;24.568;804.075;8.22000;-27.18000;32.40000;3
GYRO;24.575;804.083;1.77151;2.16063;0.05070;3
AHRS;24.576;804.083;8.2344;158.3892;166.8056;0.97170;-0.12593;-0.19385;91
LIGH;24.584;804.093;1119.0;0
ACCE;24.587;804.096;-1.84832;-0.60334;-10.40999;3
MAGN;24.588;804.096;6.42000;-25.50000;33.90000;3
GYRO;24.595;804.103;0.84971;2.20614;-0.15211;3
AHRS;24.596;804.103;6.2604;161.0779;166.2649;0.97679;-0.12668;-0.16939;46
PRES;24.602;804.111;1015.1499;0
LIGH;24.604;804.113;1090.0;0
ACCE;24.607;804.116;-1.80044;-0.93853;-10.40041;3
MAGN;24.609;804.116;4.38000;-23.94000;35.46000;3
GYRO;24.615;804.123;0.58307;2.25623;-0.09499;3
AHRS;24.617;804.123;4.2741;163.5056;165.8929;0.98083;-0.12675;-0.14679;37
LIGH;24.624;804.133;1090.0;0
ACCE;24.627;804.136;-1.44610;-0.98641;-10.11311;3
MAGN;24.628;804.136;2.22000;-22.20000;36.60000;3
GYRO;24.635;804.143;0.57482;2.33442;-0.00702;3
AHRS;24.637;804.143;2.8782;166.1005;165.9602;0.98453;-0.12429;-0.12310;-32
PRES;24.643;804.151;1015.2233;0
LIGH;24.644;804.153;1063.0;0
ACCE;24.647;804.156;-0.85234;-1.14922;-10.20888;3
MAGN;24.648;804.156;-0.12000;-20.64000;37.92000;3
GYRO;24.655;804.163;0.39401;2.46179;0.16249;3
AHRS;24.656;804.163;1.8030;168.7535;165.8534;0.98730;-0.12406;-0.09916;67
LIGH;24.664;804.173;1063.0;0
ACCE;24.667;804.176;-0.12450;-1.42694;-10.95587;3
MAGN;24.667;804.176;-2.40000;-19.08000;38.94000;3
GYRO;24.675;804.183;0.50183;3.01737;-0.05651;3
AHRS;24.675;804.183;0.2521;171.9878;165.9117;-0.99001;0.12249;0.06960;17
PRES;24.682;804.191;1015.1160;0
LIGH;24.684;804.193;1023.0;0
ACCE;24.687;804.196;0.64165;-1.39821;-11.12825;3
MAGN;24.688;804.196;-4.92000;-17.58000;39.72000;3
GYRO;24.695;804.203;0.62156;4.13647;-0.35675;3
AHRS;24.695;804.203;-1.2037;176.0901;165.8608;-0.99181;0.12264;0.03256;-64
LIGH;24.704;804.213;1023.0;0
ACCE;24.708;804.216;0.98641;-1.72383;-10.55364;3
MAGN;24.709;804.216;-7.50000;-16.08000;40.02000;3
GYRO;24.715;804.223;0.27336;4.75742;-0.57330;3
AHRS;24.717;804.223;-2.3440;-179.7166;165.9870;-0.99232;0.12201;-0.00495;59
PRES;24.722;804.231;1015.1494;0
LIGH;24.724;804.233;977.0;0
ACCE;24.727;804.236;1.35033;-1.64721;-9.73004;3
MAGN;24.730;804.236;-10.20000;-14.88000;39.96000;3
GYRO;24.735;804.243;-0.08766;4.22261;-0.54306;3
AHRS;24.736;804.243;-3.5988;-175.6944;166.1351;-0.99136;0.12172;-0.04106;-106
LIGH;24.744;804.253;977.0;0
ACCE;24.748;804.256;2.02071;-1.81002;-9.51935;3
MAGN;24.749;804.256;-12.78000;-14.04000;39.78000;3
GYRO;24.755;804.263;0.13622;3.73819;-0.65729;3
AHRS;24.756;804.263;-5.2082;-171.1778;166.6470;-0.98885;0.11927;-0.08158;44
PRES;24.762;804.271;1015.0840;0
LIGH;24.764;804.273;935.0;0
ACCE;24.768;804.276;3.39977;-1.81959;-9.66300;3
MAGN;24.769;804.276;-15.54000;-13.26000;39.24000;3
GYRO;24.775;804.283;0.42944;3.19055;-0.93157;3
AHRS;24.776;804.283;-6.4499;-167.4546;167.2380;-0.98561;0.11641;-0.11463;-11
LIGH;24.784;804.293;935.0;0
ACCE;24.788;804.296;4.63517;-1.98240;-10.03649;3
MAGN;24.789;804.296;-17.94000;-12.66000;38.34000;3
GYRO;24.795;804.303;0.80634;3.47399;-1.02228;3
AHRS;24.796;804.303;-7.9847;-163.2944;167.8281;-0.98036;0.11470;-0.15140;-126
PRES;24.802;804.311;1015.1956;0
LIGH;24.804;804.313;888.0;0
ACCE;24.808;804.317;5.19063;-2.03028;-9.97903;3
MAGN;24.809;804.317;-20.22000;-12.06000;37.32000;3
GYRO;24.815;804.323;0.59346;4.16671;-1.16064;3
AHRS;24.816;804.323;-8.9346;-158.9483;168.7740;-0.97409;0.11003;-0.18874;112
LIGH;24.824;804.333;888.0;0
ACCE;24.828;804.337;5.38217;-2.02071;-9.64384;3
MAGN;24.829;804.337;-22.56000;-11.70000;36.00000;3
GYRO;24.835;804.343;0.34086;4.33012;-1.35459;3
AHRS;24.836;804.343;-9.9672;-154.6710;170.0700;-0.96669;0.10310;-0.22493;-103
PRES;24.842;804.351;1015.1314;0
LIGH;24.844;804.353;873.0;0
ACCE;24.849;804.357;5.76524;-1.91536;-9.27993;3
MAGN;24.850;804.357;-24.96000;-11.64000;34.44000;3
GYRO;24.856;804.363;0.24526;4.06470;-1.55190;3
AHRS;24.857;804.363;-10.6907;-150.1902;171.4716;-0.95771;0.09544;-0.26208;27
LIGH;24.864;804.373;873.0;0
ACCE;24.868;804.377;6.56011;-1.67594;-8.95431;3
GYRO;24.875;804.383;0.17593;3.70520;-1.61940;3
AHRS;24.876;804.383;-11.0198;-145.8256;172.7102;-0.94772;0.08864;-0.29771;-59
PRES;24.882;804.391;1015.1898;0
LIGH;24.884;804.393;898.0;0
ACCE;24.888;804.397;7.18261;-1.60890;-8.75320;3
MAGN;24.890;804.397;-29.10000;-11.94000;30.60000;3
SOUN;24.893;380.31;0.01161;55.27
GYRO;24.898;804.403;0.07361;3.81394;-1.71959;3
AHRS;24.899;804.403;-10.9487;-141.2647;173.9762;-0.93615;0.08094;-0.33439;0
LIGH;24.904;804.413;898.0;0
ACCE;24.909;804.417;7.65187;-1.32160;-8.42759;3
MAGN;24.910;804.417;-31.02000;-12.48000;28.56000;3
GYRO;24.916;804.424;-0.05712;4.10196;-1.72814;3
AHRS;24.918;804.424;-10.6459;-137.1388;175.3385;-0.92470;0.07156;-0.36701;117
PRES;24.924;804.431;1015.0405;0
LIGH;24.926;804.433;1003.0;0
ACCE;24.929;804.438;7.74764;-0.90980;-8.08282;3
MAGN;24.931;804.438;-32.82000;-12.78000;26.10000;3
GYRO;24.935;804.443;-0.14630;4.49230;-1.65209;3
AHRS;24.938;804.443;-10.1986;-132.4987;176.2491;-0.91002;0.06562;-0.40361;-49
LIGH;24.949;804.453;1003.0;0
ACCE;24.953;804.458;7.75721;-0.53630;-7.30710;3
MAGN;24.955;804.458;-34.38000;-13.50000;23.70000;3
GYRO;24.956;804.463;-0.08613;4.70000;-1.48440;3
AHRS;24.957;804.463;-9.7028;-127.8400;176.9998;-0.89368;0.06060;-0.43989;28
PRES;24.962;804.471;1015.0494;0
LIGH;24.964;804.473;1643.0;0
ACCE;24.969;804.478;8.03494;-0.13408;-6.12916;3
MAGN;24.970;804.478;-35.70000;-14.16000;20.76000;3
GYRO;24.975;804.483;-0.28741;4.39212;-1.27243;3
AHRS;24.977;804.483;-8.9531;-123.5684;177.1895;-0.87732;0.05843;-0.47290;-81
LIGH;24.984;804.493;1643.0;0
ACCE;24.989;804.498;8.45632;0.32561;-5.34386;3
MAGN;24.991;804.498;-37.02000;-14.88000;17.82000;3
GYRO;24.995;804.503;-0.65301;3.71589;-1.09742;3
AHRS;24.997;804.503;-8.1817;-119.6311;177.0991;-0.86102;0.05768;-0.50290;8
PRES;25.002;804.511;1015.1300;0
LIGH;25.004;804.513;5101.0;0
ACCE;25.012;804.519;9.01178;0.66080;-4.65433;3
MAGN;25.013;804.519;-37.80000;-15.78000;14.64000;3
GYRO;25.016;804.523;-0.70036;3.31669;-0.89034;3
AHRS;25.017;804.523;-7.5468;-115.6239;176.9857;-0.84326;0.05726;-0.53283;-4
LIGH;25.024;804.533;5101.0;0
ACCE;25.029;804.538;9.17458;0.48842;-4.24253;3
MAGN;25.030;804.538;-38.58000;-16.68000;11.52000;3
GYRO;25.035;804.543;-0.77488;3.70948;-0.70219;3
AHRS;25.036;804.543;-6.7483;-111.4457;176.3694;-0.82343;0.05926;-0.56348;26
PRES;25.042;804.551;1015.1770;0
LIGH;25.045;804.553;8303.0;0
ACCE;25.049;804.558;9.51935;0.63207;-3.45723;3
MAGN;25.050;804.558;-38.88000;-17.46000;8.22000;3
GYRO;25.066;804.563;-1.05130;4.23910;-0.53420;3
AHRS;25.068;804.563;-5.9319;-107.4713;175.3872;-0.80333;0.06299;-0.59192;56
LIGH;25.070;804.573;8303.0;0
MAGN;25.071;804.579;-39.06000;-18.18000;5.04000;3
GYRO;25.075;804.583;-1.26663;4.35975;-0.72571;3
AHRS;25.077;804.583;-5.0924;-103.5806;174.2777;-0.78263;0.06663;-0.61890;110
PRES;25.082;804.591;1015.2363;0
LIGH;25.084;804.593;10775.0;0
ACCE;25.090;804.598;9.44273;1.03430;-1.22583;3
MAGN;25.091;804.598;-38.94000;-18.90000;1.68000;3
GYRO;25.095;804.603;-1.07085;4.06073;-1.02350;3
AHRS;25.096;804.603;-4.2920;-99.5559;173.2738;0.76028;-0.06890;0.64586;-48
LIGH;25.104;804.613;10775.0;0
ACCE;25.110;804.618;8.97347;0.76614;-0.80445;3
MAGN;25.111;804.618;-38.46000;-19.68000;-1.56000;3
GYRO;25.115;804.623;-0.76511;4.08394;-1.25960;3
AHRS;25.116;804.623;-3.4421;-95.3064;172.0086;0.73554;-0.07166;0.67322;101
PRES;25.122;804.631;1015.0811;0
LIGH;25.124;804.633;12551.0;0
ACCE;25.130;804.638;8.49463;0.67995;0.69911;3
MAGN;25.131;804.638;-37.62000;-20.52000;-4.86000;3
GYRO;25.135;804.643;-0.68447;3.97246;-1.31397;3
AHRS;25.136;804.643;-2.2815;-91.1138;170.8990;0.71045;-0.07053;0.69898;-30
LIGH;25.144;804.653;12551.0;0
ACCE;25.150;804.659;8.11156;1.06303;1.83875;3
MAGN;25.151;804.659;-36.54000;-21.30000;-8.16000;3
GYRO;25.155;804.663;-1.00396;3.66397;-1.32894;3
AHRS;25.156;804.663;-1.1902;-87.2355;169.5078;0.68623;-0.07056;0.72154;-102
PRES;25.162;804.671;1015.1103;0
LIGH;25.164;804.673;13703.0;0
ACCE;25.170;804.679;7.92960;1.69509;2.95923;3
MAGN;25.171;804.679;-34.98000;-21.90000;-11.34000;3
GYRO;25.175;804.683;-0.90042;3.42421;-1.52869;3
AHRS;25.176;804.683;0.0852;-83.1421;168.6504;0.66035;-0.06506;0.74442;-105
LIGH;25.184;804.693;13703.0;0
ACCE;25.190;804.699;8.10198;2.10690;3.20823;3
MAGN;25.191;804.699;-33.42000;-22.44000;-14.22000;3
GYRO;25.195;804.703;-0.44410;3.73086;-1.63712;3
AHRS;25.196;804.703;1.3958;-78.5793;167.7974;0.63061;-0.05793;0.76869;113
PRES;25.202;804.711;1015.1069;0
LIGH;25.204;804.713;14301.0;0
ACCE;25.210;804.719;8.19775;2.32716;3.28484;3
MAGN;25.212;804.719;-31.56000;-22.92000;-17.04000;3
GYRO;25.215;804.723;-0.39309;4.40220;-1.24830;3
AHRS;25.216;804.723;2.4360;-73.6421;166.6498;0.59710;-0.05275;0.79342;-53
LIGH;25.224;804.733;14301.0;0
ACCE;25.230;804.739;7.57525;1.69509;4.07972;3
MAGN;25.231;804.739;-29.28000;-23.34000;-19.80000;3
GYRO;25.235;804.743;-0.48533;4.36952;-1.06627;3
AHRS;25.237;804.743;3.7994;-69.2499;165.6446;0.56685;-0.04389;0.81364;124
PRES;25.242;804.751;1015.0824;0
LIGH;25.244;804.753;14096.0;0
ACCE;25.251;804.759;6.60800;1.58017;5.07571;3
MAGN;25.252;804.759;-26.76000;-23.76000;-22.38000;3
GYRO;25.255;804.763;-0.51404;4.16457;-1.06810;3
AHRS;25.256;804.763;4.8483;-64.4920;164.6637;0.53308;-0.03568;0.83444;24
LIGH;25.264;804.773;14096.0;0
ACCE;25.272;804.780;5.88974;3.17950;5.59285;3
MAGN;25.273;804.780;-24.36000;-24.06000;-24.84000;3
GYRO;25.275;804.783;-0.44166;3.61174;-1.06016;3
AHRS;25.277;804.783;5.4066;-60.1510;163.6389;0.50130;-0.03083;0.85224;66
PRES;25.282;804.791;1014.9941;0
LIGH;25.284;804.793;13125.0;0
WIFI;25.289;804.767;WAP108;20:17:FF:FF:F1:08;-86
WIFI;25.289;804.767;WAP130;20:17:FF:FF:F1:30;-71
WIFI;25.289;804.767;WAP067;20:17:FF:FF:F0:67;-82
WIFI;25.289;804.767;WAP129;20:17:FF:FF:F1:29;-70
WIFI;25.289;804.767;WAP114;20:17:FF:FF:F1:14;-74
WIFI;25.289;804.767;WAP111;20:17:FF:FF:F1:11;-84
WIFI;25.289;804.767;WAP123;20:17:FF:FF:F1:23;-69
WIFI;25.289;804.767;WAP267;20:17:FF:FF:F2:67;-80
WIFI;25.289;804.767;WAP122;20:17:FF:FF:F1:22;-70
WIFI;25.289;804.767;WAP318;20:17:FF:FF:F3:18;-73
WIFI;25.289;804.767;WAP012;20:17:FF:FF:F0:12;-83
WIFI;25.289;804.767;WAP105;20:17:FF:FF:F1:05;-88
WIFI;25.289;804.767;WAP078;20:17:FF:FF:F0:78;-79
WIFI;25.289;804.767;WAP281;20:17:FF:FF:F2:81;-80
WIFI;25.289;804.767;WAP180;20:17:FF:FF:F1:80;-62
WIFI;25.289;804.767;WAP015;20:17:FF:FF:F0:15;-82
WIFI;25.289;804.767;WAP044;20:17:FF:FF:F0:44;-87
WIFI;25.289;804.767;WAP309;20:17:FF:FF:F3:09;-85
WIFI;25.289;804.767;WAP165;20:17:FF:FF:F1:65;-80
WIFI;25.289;804.767;WAP181;20:17:FF:FF:F1:81;-78
WIFI;25.289;804.767;WAP312;20:17:FF:FF:F3:12;-83
WIFI;25.289;804.767;WAP082;20:17:FF:FF:F0:82;-87
WIFI;25.289;804.767;WAP006;20:17:FF:FF:F0:06;-90
WIFI;25.289;804.767;WAP141;20:17:FF:FF:F1:41;-78
WIFI;25.289;804.767;WAP022;20:17:FF:FF:F0:22;-85
WIFI;25.289;804.767;WAP025;20:17:FF:FF:F0:25;-86
WIFI;25.289;804.767;WAP140;20:17:FF:FF:F1:40;-89
WIFI;25.289;804.767;WAP315;20:17:FF:FF:F3:15;-84
WIFI;25.289;804.767;WAP282;20:17:FF:FF:F2:82;-90
WIFI;25.289;804.767;WAP329;20:17:FF:FF:F3:29;-94
WIFI;25.289;804.767;WAP096;20:17:FF:FF:F0:96;-87
WIFI;25.289;804.767;WAP079;20:17:FF:FF:F0:79;-90
WIFI;25.289;804.767;WAP093;20:17:FF:FF:F0:93;-88
WIFI;25.289;804.767;WAP197;20:17:FF:FF:F1:97;-88
WIFI;25.289;804.767;WAP139;20:17:FF:FF:F1:39;-90
WIFI;25.289;804.767;WAP299;20:17:FF:FF:F2:99;-87
WIFI;25.289;804.767;WAP316;20:17:FF:FF:F3:16;-86
WIFI;25.289;804.766;WAP146;20:17:FF:FF:F1:46;-89
GYRO;25.337;804.804;-0.31582;3.30112;-1.07237;3
AHRS;25.339;804.804;5.9544;-55.5676;162.5997;0.46710;-0.02499;0.86969;-91
ACCE;25.340;804.806;5.32470;2.94008;5.88974;3
MAGN;25.341;804.806;-21.66000;-24.24000;-27.00000;3
LIGH;25.342;804.813;13125.0;0
ACCE;25.343;804.821;4.60644;2.80600;6.29196;3
MAGN;25.344;804.821;-18.66000;-24.30000;-29.10000;3
GYRO;25.345;804.823;-0.35277;3.35212;-1.01037;3
AHRS;25.346;804.823;6.8160;-50.9942;161.5884;0.43275;-0.01578;0.88531;106
PRES;25.347;804.831;1014.9910;0
LIGH;25.348;804.833;10616.0;0
ACCE;25.349;804.841;3.92649;2.68151;6.96234;3
MAGN;25.350;804.841;-15.78000;-24.36000;-30.90000;3
GYRO;25.351;804.844;-0.49633;3.40832;-0.87720;3
AHRS;25.352;804.844;7.4233;-47.1538;160.7405;0.40344;-0.00827;0.89738;-66
LIGH;25.354;804.853;10616.0;0
ACCE;25.354;804.862;3.27527;2.65278;7.53695;3
MAGN;25.364;804.862;-12.78000;-24.18000;-32.34000;3
GYRO;25.365;804.863;-0.63499;3.20704;-0.77030;3
AHRS;25.366;804.863;7.8039;-42.9879;159.5381;0.37099;-0.00262;0.90911;-41
PRES;25.367;804.871;1015.1172;0
LIGH;25.368;804.873;7662.0;0
ACCE;25.381;804.881;2.60489;2.52828;7.80510;3
MAGN;25.383;804.881;-9.72000;-24.00000;-33.48000;3
GYRO;25.384;804.883;-0.70036;2.75622;-0.67440;3
AHRS;25.385;804.883;7.8768;-38.9363;158.3363;0.33874;0.00112;0.91954;-81
LIGH;25.386;804.893;7662.0;0
SOUN;25.391;665.93;0.02032;60.14
ACCE;25.400;804.904;2.06859;2.30801;8.22648;3
MAGN;25.401;804.904;-6.66000;-23.88000;-34.68000;3
GYRO;25.404;804.905;-0.70952;2.46057;-0.77672;3
AHRS;25.405;804.905;7.8555;-34.8212;156.9820;0.30555;0.00449;0.92871;-64
PRES;25.407;804.911;1014.9504;0
LIGH;25.407;804.913;6068.0;0
ACCE;25.412;804.921;1.56102;2.20267;8.54251;3
MAGN;25.413;804.921;-3.48000;-23.58000;-35.52000;3
GYRO;25.415;804.923;-0.81428;2.20706;-1.02839;3
AHRS;25.416;804.923;7.6280;-31.0715;155.4529;0.27476;0.00581;0.93557;6
LIGH;25.424;804.933;6068.0;0
ACCE;25.432;804.941;1.00556;1.97282;8.84897;3
MAGN;25.433;804.941;-0.42000;-23.34000;-36.12000;3
GYRO;25.435;804.943;-0.78802;1.87139;-1.40285;3
AHRS;25.436;804.943;7.4819;-27.6477;153.7262;0.24659;0.00751;0.94006;-124
PRES;25.442;804.951;1015.0498;0
LIGH;25.444;804.953;5219.0;0
ACCE;25.453;804.962;0.57461;1.81959;9.60554;3
MAGN;25.454;804.962;2.46000;-22.74000;-36.54000;3
GYRO;25.455;804.963;-0.73487;1.33352;-1.94683;3
AHRS;25.456;804.963;7.3712;-24.6163;151.4882;0.22164;0.00848;0.94160;-99
LIGH;25.464;804.973;5219.0;0
ACCE;25.474;804.982;0.75657;1.95367;9.78750;3
MAGN;25.475;804.982;5.10000;-22.26000;-36.78000;3
GYRO;25.476;804.983;-0.94684;0.47434;-2.37963;3
AHRS;25.477;804.983;6.9714;-22.2249;148.8420;0.20133;0.00580;0.94031;43
PRES;25.482;804.991;1015.1058;0
LIGH;25.484;804.993;4869.0;0
ACCE;25.493;805.002;0.90980;1.59933;9.95988;3
MAGN;25.494;805.002;7.74000;-21.66000;-36.96000;3
GYRO;25.496;805.003;-1.79106;-0.38179;-2.60931;3
AHRS;25.498;805.003;5.9098;-20.3208;145.6082;0.18330;-0.00361;0.93638;97
LIGH;25.504;805.013;4869.0;0
ACCE;25.514;805.022;1.05345;1.41737;9.94073;3
MAGN;25.516;805.022;10.20000;-20.64000;-37.32000;3
GYRO;25.518;805.023;-2.24401;-1.12460;-2.88634;3
AHRS;25.519;805.023;5.2442;-19.3060;141.9254;0.17305;-0.01200;0.92844;127
PRES;25.522;805.031;1015.0085;0
LIGH;25.524;805.033;4695.0;0
ACCE;25.534;805.042;1.01514;1.11091;9.75877;3
MAGN;25.534;805.042;12.36000;-19.44000;-37.62000;3
GYRO;25.535;805.043;-2.13253;-1.53083;-3.20429;3
AHRS;25.536;805.043;4.4428;-18.8053;137.8666;0.16608;-0.02300;0.91766;13
LIGH;25.544;805.053;4695.0;0
ACCE;25.554;805.062;0.94810;0.68953;9.29908;3
MAGN;25.554;805.062;14.16000;-18.00000;-37.98000;3
GYRO;25.555;805.063;-1.80847;-1.77181;-3.52255;3
AHRS;25.556;805.063;3.6652;-18.8861;133.5043;0.16312;-0.03574;0.90382;8
PRES;25.562;805.071;1015.1180;0
LIGH;25.564;805.073;4624.0;0
MAGN;25.574;805.082;15.66000;-16.38000;-38.28000;3
GYRO;25.575;805.084;-1.65606;-1.92545;-3.83807;3
AHRS;25.576;805.084;3.0256;-19.1939;128.8785;0.16158;-0.04842;0.88729;-21
LIGH;25.584;805.093;4624.0;0
ACCE;25.594;805.103;1.22583;0.71826;8.73405;3
MAGN;25.595;805.103;16.86000;-14.52000;-38.46000;3
GYRO;25.596;805.103;-1.68324;-2.12825;-4.17679;3
AHRS;25.597;805.103;2.6451;-19.7088;124.0120;0.16175;-0.06023;0.86788;-48
PRES;25.602;805.111;1015.1220;0
LIGH;25.604;805.113;4544.0;0
ACCE;25.614;805.123;1.86748;0.49799;8.80109;3
MAGN;25.615;805.123;17.70000;-12.54000;-38.70000;3
GYRO;25.616;805.123;-1.82129;-2.37627;-4.30049;3
AHRS;25.617;805.123;2.3790;-20.3414;119.1052;0.16255;-0.07185;0.84651;96
LIGH;25.624;805.133;4544.0;0
ACCE;25.634;805.143;2.42293;0.56503;8.52336;3
MAGN;25.635;805.143;18.06000;-10.26000;-38.94000;3
GYRO;25.636;805.143;-2.08977;-2.52165;-4.06806;3
AHRS;25.637;805.143;1.9952;-21.1002;114.1669;0.16298;-0.08511;0.82341;108
PRES;25.642;805.151;1015.0414;0
LIGH;25.644;805.153;4342.0;0
ACCE;25.654;805.163;2.37505;0.60334;8.38928;3
GYRO;25.655;805.163;-2.26417;-2.26845;-3.64534;3
AHRS;25.656;805.163;1.5278;-21.6980;109.3467;0.16112;-0.09814;0.79976;-34
LIGH;25.664;805.173;4342.0;0
ACCE;25.674;805.183;3.00712;0.21069;8.32224;3
MAGN;25.675;805.183;17.76000;-5.58000;-39.60000;3
GYRO;25.676;805.184;-2.32801;-1.69149;-3.42237;3
AHRS;25.677;805.184;0.9676;-22.1612;104.5229;0.15705;-0.11107;0.77505;-45
PRES;25.682;805.191;1015.1021;0
LIGH;25.684;805.193;3901.0;0
ACCE;25.694;805.203;3.37104;-0.41180;8.57124;3
MAGN;25.695;805.203;17.10000;-3.06000;-39.72000;3
GYRO;25.696;805.204;-2.97705;-1.57084;-3.35396;3
AHRS;25.697;805.204;-0.1921;-22.8740;99.9175;0.15075;-0.12883;0.75059;-13
LIGH;25.704;805.213;3901.0;0
ACCE;25.715;805.223;3.80199;-1.00556;8.21690;3
MAGN;25.716;805.223;16.20000;-0.18000;-39.84000;3
GYRO;25.717;805.224;-3.84234;-1.14873;-3.62915;3
AHRS;25.718;805.224;-2.0233;-22.9334;94.9343;0.13477;-0.14712;0.72444;-92
PRES;25.722;805.231;1015.0596;0
LIGH;25.724;805.233;3510.0;0
ACCE;25.735;805.244;4.54898;-0.95768;8.18817;3
GYRO;25.736;805.244;-4.77972;-0.73334;-4.13831;3
AHRS;25.737;805.244;-4.6002;-23.3172;89.5560;0.11432;-0.17101;0.69503;86
LIGH;25.744;805.253;3510.0;0
GYRO;25.755;805.263;-4.36188;-0.83994;-4.35791;3
AHRS;25.757;805.263;-6.5777;-24.3745;84.4150;0.10006;-0.19379;0.66457;54
ACCE;25.759;805.264;5.13317;-0.83318;7.73806;3
MAGN;25.760;805.264;13.38000;5.82000;-39.72000;3
PRES;25.762;805.271;1015.0266;0
LIGH;25.764;805.273;3423.0;0
GYRO;25.775;805.283;-3.33166;-1.00426;-4.42602;3
AHRS;25.776;805.283;-8.1613;-25.6412;78.7595;0.08680;-0.21511;0.62928;-25
ACCE;25.778;805.284;5.61201;-0.90980;7.60398;3
LIGH;25.784;805.293;3423.0;0
GYRO;25.795;805.303;-1.05680;-1.06840;-4.38785;3
AHRS;25.796;805.303;-7.5539;-26.7371;74.0595;0.08778;-0.22278;0.59680;-122
ACCE;25.798;805.304;5.63116;-1.08218;7.51779;3
MAGN;25.799;805.304;9.54000;11.34000;-39.66000;3
PRES;25.802;805.311;1015.0430;0
LIGH;25.804;805.313;3386.0;0
GYRO;25.815;805.323;-0.09865;-1.02534;-4.45596;3
AHRS;25.816;805.323;-7.1089;-28.3895;68.7166;0.08851;-0.23596;0.55863;-116
ACCE;25.817;805.325;5.46836;-0.97683;7.27837;3
MAGN;25.818;805.325;7.08000;13.86000;-39.54000;3
LIGH;25.824;805.333;3386.0;0
GYRO;25.835;805.343;-0.06170;-1.17744;-4.50330;3
AHRS;25.836;805.343;-5.2945;-30.0224;64.2523;0.09981;-0.24284;0.52322;0
ACCE;25.838;805.345;5.56412;-0.82361;6.93361;3
MAGN;25.839;805.345;4.44000;16.14000;-39.24000;3
PRES;25.842;805.351;1015.1973;0
LIGH;25.844;805.353;3319.0;0
GYRO;25.855;805.363;-0.05803;-1.32252;-4.58088;3
AHRS;25.856;805.363;-2.9284;-31.2867;60.2049;0.11391;-0.24555;0.48877;-73
ACCE;25.858;805.365;5.69820;-0.29688;6.81869;3
MAGN;25.859;805.365;1.56000;18.00000;-38.82000;3
LIGH;25.864;805.373;3319.0;0
GYRO;25.875;805.383;0.18448;-1.14537;-4.61173;3
AHRS;25.876;805.383;-0.5422;-32.1055;56.3499;0.12655;-0.24590;0.45490;-23
ACCE;25.877;805.385;6.35900;0.69911;6.54096;3
MAGN;25.878;805.385;-1.20000;19.50000;-38.16000;3
PRES;25.882;805.391;1015.1785;0
LIGH;25.884;805.393;3281.0;0
GYRO;25.895;805.403;0.37935;-0.87048;-4.44160;3
AHRS;25.897;805.403;1.5377;-32.9481;52.5521;0.13707;-0.24856;0.42107;57
ACCE;25.898;805.406;7.04853;1.99198;6.66546;3
MAGN;25.899;805.406;-4.26000;20.64000;-37.56000;3
SOUN;25.900;1563.71;0.04772;67.55
LIGH;25.905;805.413;3281.0;0
ACCE;25.916;805.424;7.43160;3.23696;7.24007;3
MAGN;25.917;805.424;-7.08000;21.54000;-36.90000;3
GYRO;25.918;805.425;0.31857;-0.78160;-4.21192;3
AHRS;25.919;805.425;3.5476;-33.8004;48.6550;0.14669;-0.25256;0.38577;81
PRES;25.922;805.431;1015.1503;0
LIGH;25.924;805.433;3252.0;0
GYRO;25.936;805.444;0.00764;-0.84819;-4.09096;3
AHRS;25.937;805.444;5.7692;-34.7103;44.6571;0.15761;-0.25733;0.34828;-74
ACCE;25.938;805.445;7.46033;3.29442;6.94318;3
MAGN;25.939;805.445;-10.14000;22.08000;-36.12000;3
LIGH;25.944;805.453;3252.0;0
GYRO;25.956;805.464;-0.26145;-0.73426;-4.46604;3
AHRS;25.957;805.464;8.9164;-35.3942;40.0758;0.17341;-0.25935;0.30324;92
ACCE;25.958;805.465;7.30710;2.94966;6.71334;3
MAGN;25.959;805.465;-13.08000;22.14000;-35.28000;3
PRES;25.962;805.471;1015.1819;0
LIGH;25.964;805.473;3249.0;0
GYRO;25.975;805.483;0.01588;-0.47373;-5.11905;3
AHRS;25.976;805.483;12.1734;-35.6339;35.6636;0.18927;-0.25872;0.25901;-71
ACCE;25.978;805.485;6.75165;3.32315;6.25365;3
MAGN;25.979;805.485;-15.78000;21.66000;-34.32000;3
LIGH;25.984;805.493;3249.0;0
GYRO;25.995;805.503;0.67745;-0.08063;-5.39791;3
AHRS;25.996;805.503;15.3014;-35.5867;31.3695;0.20392;-0.25732;0.21595;127
ACCE;25.998;805.506;6.20577;4.60644;5.95677;3
MAGN;25.999;805.506;-18.18000;20.82000;-33.42000;3
PRES;26.002;805.511;1015.0078;0
LIGH;26.004;805.513;3183.0;0
GYRO;26.015;805.523;1.27091;-0.02291;-5.14318;3
AHRS;26.021;805.523;18.1982;-35.6358;27.1337;0.21723;-0.25839;0.17348;64
ACCE;26.024;805.526;5.90889;5.94720;6.15789;3
MAGN;26.025;805.526;-20.52000;19.56000;-32.76000;3
LIGH;26.026;805.533;3183.0;0
GYRO;26.035;805.543;1.43706;-0.25504;-4.80690;3
AHRS;26.037;805.543;21.3680;-35.4108;22.8033;0.23220;-0.25804;0.12979;58
MAGN;26.038;805.546;-22.80000;17.88000;-32.22000;3
PRES;26.042;805.551;1015.1478;0
LIGH;26.045;805.553;3176.0;0
GYRO;26.055;805.563;1.44561;-0.45784;-4.88692;3
AHRS;26.059;805.563;25.4328;-34.7353;18.4903;0.25414;-0.25365;0.08472;50
ACCE;26.060;805.566;4.60644;7.05811;5.87058;3
MAGN;26.062;805.566;-24.72000;15.72000;-31.80000;3
LIGH;26.064;805.573;3176.0;0
GYRO;26.087;805.583;1.58703;-0.49999;-5.42540;3
AHRS;26.089;805.583;30.0518;-33.6909;14.0433;0.28048;-0.24745;0.03843;-55
ACCE;26.090;805.586;4.00311;7.26880;5.48751;3
MAGN;26.091;805.586;-26.34000;13.08000;-31.50000;3
PRES;26.092;805.591;1015.2371;0
LIGH;26.093;805.593;3251.0;0
GYRO;26.095;805.604;1.84054;-0.63530;-5.64775;3
AHRS;26.096;805.604;34.2014;-33.0320;9.8725;0.30425;-0.24645;-0.00443;-40
ACCE;26.098;805.606;3.34231;7.78594;5.09486;3
MAGN;26.099;805.606;-27.90000;10.26000;-30.96000;3
LIGH;26.104;805.613;3251.0;0
GYRO;26.115;805.623;2.01860;-0.59529;-5.60133;3
AHRS;26.117;805.623;38.8838;-31.2037;4.8920;0.33112;-0.23970;-0.05068;52
ACCE;26.118;805.626;2.84431;8.22648;4.88417;3
MAGN;26.119;805.626;-29.10000;7.08000;-30.48000;3
PRES;26.122;805.631;1014.9731;0
LIGH;26.124;805.633;3372.0;0
GYRO;26.135;805.643;2.18537;-0.41111;-5.63768;3
AHRS;26.136;805.643;43.7314;-28.6325;-0.7482;0.35936;-0.23184;-0.09796;-34
ACCE;26.138;805.646;2.12605;8.33182;4.68306;3
MAGN;26.139;805.646;-29.76000;3.78000;-29.88000;3
LIGH;26.144;805.653;3372.0;0
GYRO;26.155;805.663;2.27181;-0.22358;-5.88019;3
AHRS;26.156;805.663;48.5938;-24.9965;-7.2833;0.38838;-0.22236;-0.14538;81
MAGN;26.158;805.666;-30.06000;0.24000;-29.28000;3
PRES;26.162;805.671;1015.0079;0
LIGH;26.164;805.673;3468.0;0
GYRO;26.175;805.683;2.25073;-0.09010;-5.94311;3
AHRS;26.176;805.683;53.0610;-20.3465;-14.5125;0.41617;-0.21229;-0.18949;-72
ACCE;26.178;805.686;0.48842;7.68060;4.31914;3
MAGN;26.178;805.686;-29.88000;-3.48000;-28.56000;3
LIGH;26.184;805.693;3468.0;0
GYRO;26.195;805.703;2.41780;0.61789;-5.22992;3
AHRS;26.196;805.703;57.0908;-14.3959;-21.8814;0.44458;-0.19804;-0.22419;-51
ACCE;26.197;805.706;-0.50757;8.27436;3.48596;3
MAGN;26.198;805.706;-29.34000;-7.08000;-27.90000;3
PRES;26.202;805.711;1015.0021;0
LIGH;26.204;805.713;3513.0;0
GYRO;26.215;805.723;3.20093;1.55221;-4.00544;3
AHRS;26.216;805.723;61.0110;-8.5462;-28.6953;0.47451;-0.18764;-0.24955;25
ACCE;26.218;805.726;-0.91937;8.86812;3.12204;3
MAGN;26.219;805.726;-28.38000;-10.80000;-27.06000;3
LIGH;26.224;805.733;3513.0;0
GYRO;26.235;805.743;4.67006;2.07144;-3.25744;3
AHRS;26.238;805.743;65.4221;-0.1095;-37.6220;0.51128;-0.17501;-0.27180;48
ACCE;26.240;805.747;-1.34075;8.63828;2.08774;3
MAGN;26.241;805.747;-27.00000;-14.64000;-25.92000;3
PRES;26.243;805.751;1015.0411;0
LIGH;26.244;805.753;3502.0;0
GYRO;26.255;805.763;6.01855;2.16766;-3.18627;3
AHRS;26.257;805.763;70.1096;12.0301;-49.4322;0.55474;-0.16091;-0.28572;65
ACCE;26.258;805.766;-3.22738;8.24563;0.46926;3
MAGN;26.259;805.766;-25.38000;-18.54000;-24.66000;3
LIGH;26.264;805.773;3502.0;0
GYRO;26.275;805.783;6.41195;1.14354;-3.28279;3
AHRS;26.277;805.783;74.3075;27.8791;-65.4811;0.59688;-0.15552;-0.29598;-17
ACCE;26.280;805.787;-3.88818;7.80510;0.05746;3
MAGN;26.281;805.787;-23.34000;-22.20000;-22.92000;3
PRES;26.283;805.791;1015.1173;0
LIGH;26.284;805.793;3489.0;0
GYRO;26.295;805.803;6.20028;0.34239;-2.99355;3
AHRS;26.297;805.803;77.3885;53.6841;-90.9776;0.64236;-0.15072;-0.29872;-97
ACCE;26.298;805.807;-3.31358;7.11557;0.03831;3
MAGN;26.299;805.807;-21.24000;-25.56000;-21.12000;3
LIGH;26.304;805.813;3489.0;0
GYRO;26.315;805.823;4.56438;1.19638;-2.25287;3
AHRS;26.317;805.823;76.5142;82.1866;-118.1422;0.68258;-0.13502;-0.29846;83
ACCE;26.319;805.827;-3.93607;6.80911;-1.72383;3
MAGN;26.321;805.827;-19.14000;-28.74000;-19.26000;3
PRES;26.324;805.831;1015.1044;0
LIGH;26.325;805.833;3361.0;0
GYRO;26.336;805.844;2.80234;2.10932;-1.68874;3
AHRS;26.337;805.844;73.4904;100.9763;-136.4098;0.71533;-0.12389;-0.30201;86
ACCE;26.339;805.847;-4.71179;7.10599;-2.49955;3
MAGN;26.340;805.847;-16.92000;-31.62000;-17.16000;3
LIGH;26.344;805.853;3361.0;0
GYRO;26.356;805.863;2.04762;2.74584;-0.94257;3
AHRS;26.357;805.863;71.0961;112.8276;-147.0731;0.74116;-0.11634;-0.29438;13
ACCE;26.359;805.867;-5.40132;6.78996;-3.53384;3
MAGN;26.360;805.867;-14.64000;-34.32000;-14.88000;3
PRES;26.362;805.871;1015.0629;0
LIGH;26.364;805.873;3186.0;0
GYRO;26.375;805.883;2.03418;2.40101;-0.08002;3
AHRS;26.377;805.883;68.8524;121.3487;-154.2809;0.76274;-0.10989;-0.28416;-65
ACCE;26.378;805.887;-6.01423;5.99508;-4.11803;3
MAGN;26.380;805.887;-12.48000;-36.78000;-12.54000;3
LIGH;26.384;805.893;3186.0;0
GYRO;26.395;805.903;1.90407;1.53388;0.12706;3
AHRS;26.398;805.903;66.6850;126.4786;-157.8707;0.77955;-0.09973;-0.27497;119
SOUN;26.400;375.29;0.01145;55.16
PRES;26.408;805.911;1015.1662;0
ACCE;26.408;805.912;-5.82270;5.15232;-4.86502;3
MAGN;26.410;805.912;-10.50000;-38.82000;-10.02000;3
LIGH;26.413;805.913;2809.0;0
GYRO;26.417;805.923;2.13620;1.58092;-0.06872;3
AHRS;26.419;805.923;64.1303;132.7470;-162.0726;0.80008;-0.08919;-0.25970;88
ACCE;26.420;805.928;-5.07571;5.62159;-5.73651;3
MAGN;26.422;805.928;-8.46000;-40.56000;-7.62000;3
LIGH;26.424;805.933;2809.0;0
GYRO;26.435;805.944;2.68353;2.37963;0.14172;3
AHRS;26.437;805.944;61.4130;138.8860;-166.4838;0.82055;-0.08332;-0.24354;1
ACCE;26.440;805.948;-4.30956;6.41646;-6.67503;3
MAGN;26.441;805.948;-6.42000;-41.82000;-4.92000;3
PRES;26.443;805.951;1015.1671;0
LIGH;26.444;805.953;2153.0;0
GYRO;26.455;805.963;3.37931;3.67344;0.72998;3
AHRS;26.456;805.963;58.0979;145.8023;-171.1969;0.84406;-0.07822;-0.22066;-19
ACCE;26.460;805.968;-3.77326;6.32069;-7.88171;3
MAGN;26.461;805.968;-4.98000;-42.72000;-2.22000;3
LIGH;26.464;805.973;2153.0;0
GYRO;26.475;805.983;3.85670;5.19022;1.29076;3
AHRS;26.477;805.983;54.5347;154.0645;-176.1703;0.86916;-0.07381;-0.18444;66
ACCE;26.480;805.988;-3.81157;5.78439;-9.05966;3
MAGN;26.481;805.988;-3.84000;-43.38000;0.66000;3
PRES;26.483;805.991;1015.1169;0
LIGH;26.484;805.993;1362.0;0
GYRO;26.495;806.003;3.90893;6.16638;1.56381;3
AHRS;26.496;806.003;50.8673;162.9685;179.0175;0.89255;-0.07125;-0.13737;-12
ACCE;26.501;806.009;-2.79643;5.73651;-9.96946;3
MAGN;26.502;806.009;-3.30000;-43.56000;3.54000;3
LIGH;26.504;806.013;1362.0;0
GYRO;26.515;806.023;4.00239;6.21830;2.23882;3
AHRS;26.516;806.023;46.5636;172.4443;173.9678;0.91394;-0.07423;-0.08119;30
ACCE;26.521;806.029;-1.85790;5.37259;-10.31422;3
MAGN;26.524;806.029;-3.48000;-43.38000;6.24000;3
PRES;26.525;806.031;1015.0697;0
LIGH;26.525;806.033;1092.0;0
GYRO;26.535;806.043;4.25559;6.47334;2.69666;3
AHRS;26.537;806.043;41.4305;-178.8505;170.8915;0.93263;-0.07073;-0.01873;46
ACCE;26.541;806.050;-1.15879;4.32872;-9.55765;3
MAGN;26.542;806.050;-4.20000;-43.02000;8.94000;3
LIGH;26.544;806.053;1092.0;0
GYRO;26.555;806.063;4.38754;6.25190;1.95019;3
AHRS;26.556;806.063;36.4545;-172.2575;169.9096;0.94584;-0.06230;0.03643;-59
ACCE;26.561;806.069;0.41180;1.99198;-4.80756;3
MAGN;26.563;806.069;-5.34000;-42.00000;11.34000;3
PRES;26.564;806.071;1015.1019;0
LIGH;26.565;806.073;1040.0;0
GYRO;26.575;806.083;4.40342;3.94314;0.25565;3
AHRS;26.576;806.083;31.8236;-168.8183;170.4965;0.95603;-0.05267;0.07077;-63
ACCE;26.581;806.090;2.15478;2.54743;-7.76679;3
MAGN;26.583;806.090;-6.72000;-40.92000;13.44000;3
LIGH;26.585;806.093;1040.0;0
GYRO;26.595;806.103;2.41444;3.58028;-0.63072;3
AHRS;26.596;806.103;29.5783;-163.4407;171.0339;0.95674;-0.03814;0.11906;64
ACCE;26.601;806.110;3.82115;2.45166;-10.08438;3
MAGN;26.602;806.110;-8.34000;-39.84000;15.00000;3
PRES;26.603;806.111;1015.2441;0
LIGH;26.604;806.113;983.0;0
GYRO;26.615;806.123;1.78434;3.99750;-0.51985;3
AHRS;26.616;806.123;26.3176;-159.3665;172.5350;0.95862;-0.02168;0.15944;-22
ACCE;26.621;806.130;4.51068;2.44209;-10.97502;3
MAGN;26.622;806.130;-10.32000;-38.70000;16.26000;3
LIGH;26.624;806.133;983.0;0
GYRO;26.635;806.143;1.56840;5.08729;-0.37935;3
AHRS;26.637;806.143;24.6108;-155.0069;174.3996;0.95499;-0.00054;0.20099;-111
ACCE;26.642;806.150;5.21936;2.05901;-10.58237;3
MAGN;26.643;806.150;-12.48000;-37.62000;17.34000;3
PRES;26.644;806.151;1015.1439;0
LIGH;26.645;806.153;961.0;0
GYRO;26.655;806.163;0.57849;5.74610;-0.22633;3
AHRS;26.656;806.163;23.8684;-150.2560;175.3424;0.94699;0.01461;0.24278;34
ACCE;26.661;806.170;5.99508;1.35991;-9.20331;3
MAGN;26.663;806.170;-14.70000;-36.48000;17.94000;3
LIGH;26.664;806.173;961.0;0
GYRO;26.675;806.183;0.04979;5.26871;-0.43402;3
AHRS;26.676;806.183;22.9203;-145.9742;176.6523;0.93847;0.03073;0.28108;-99
ACCE;26.682;806.190;6.77080;0.93853;-7.62314;3
MAGN;26.683;806.190;-17.10000;-35.28000;18.12000;3
PRES;26.690;806.191;1015.0546;0
LIGH;26.691;806.193;1008.0;0
GYRO;26.695;806.204;0.44227;4.51460;-0.56933;3
AHRS;26.697;806.204;21.8275;-141.3459;177.7851;0.92762;0.04474;0.32146;-53
ACCE;26.702;806.210;7.55610;0.70868;-6.76123;3
LIGH;26.704;806.213;1008.0;0
GYRO;26.715;806.223;1.05222;4.19909;-0.65668;3
AHRS;26.717;806.223;20.9718;-136.6464;178.9049;0.91436;0.05849;0.36157;-94
ACCE;26.723;806.231;8.26478;1.13006;-6.69419;3
MAGN;26.729;806.231;-21.72000;-33.12000;17.94000;3
PRES;26.730;806.231;1015.1329;0
LIGH;26.731;806.233;1088.0;0
GYRO;26.735;806.243;1.51342;4.38296;-0.68631;3
AHRS;26.737;806.243;19.9145;-132.0191;-179.7645;0.89971;0.07215;0.40078;-51
ACCE;26.742;806.251;8.76278;1.57060;-6.73250;3
MAGN;26.743;806.251;-24.00000;-31.92000;17.46000;3
LIGH;26.744;806.253;1088.0;0
GYRO;26.755;806.263;1.46730;4.66243;-0.52504;3
AHRS;26.756;806.263;18.8897;-127.5525;-178.3269;0.88376;0.08542;0.43799;-125
ACCE;26.762;806.271;9.27993;1.50356;-6.08127;3
MAGN;26.763;806.271;-26.40000;-31.02000;16.44000;3
PRES;26.764;806.271;1015.0347;0
LIGH;26.764;806.273;1579.0;0
GYRO;26.775;806.283;1.03022;5.10806;-0.44135;3
AHRS;26.776;806.283;17.6014;-122.6104;-176.9997;0.86464;0.09613;0.47784;3
ACCE;26.782;806.291;9.46189;1.00556;-4.86502;3
MAGN;26.783;806.291;-28.44000;-30.18000;15.18000;3
LIGH;26.784;806.293;1579.0;0
GYRO;26.796;806.303;0.90378;4.96114;-0.46701;3
AHRS;26.797;806.303;16.2405;-118.2092;-175.4807;0.84598;0.10597;0.51271;-16
PRES;26.802;806.311;1015.2003;0
ACCE;26.803;806.311;9.74919;0.99599;-3.50511;3
MAGN;26.804;806.311;-30.36000;-29.40000;13.56000;3
LIGH;26.805;806.313;4120.0;0
GYRO;26.816;806.323;1.08398;4.29286;-0.62705;3
AHRS;26.817;806.323;15.1311;-113.8906;-174.0786;0.82604;0.11463;0.54567;-115
ACCE;26.822;806.331;9.83538;1.10133;-2.58574;3
MAGN;26.823;806.331;-31.92000;-28.98000;11.64000;3
LIGH;26.824;806.333;4120.0;0
GYRO;26.835;806.343;1.46821;3.66489;-0.89095;3
AHRS;26.836;806.343;14.2028;-109.6738;-172.5486;0.80490;0.12376;0.57685;-20
PRES;26.842;806.351;1015.1774;0
ACCE;26.843;806.351;9.95030;1.23541;-2.03986;3
MAGN;26.845;806.351;-33.06000;-28.80000;9.66000;3
LIGH;26.847;806.353;6484.0;0
GYRO;26.855;806.363;1.96851;3.28035;-1.09681;3
AHRS;26.856;806.363;13.4365;-105.7822;-170.7092;0.78370;0.13449;0.60478;39
ACCE;26.863;806.371;9.92157;1.35033;-1.36948;3
MAGN;26.864;806.371;-33.72000;-28.68000;7.62000;3
LIGH;26.865;806.373;6484.0;0
GYRO;26.875;806.383;2.32282;2.75867;-1.43950;3
AHRS;26.876;806.383;13.2204;-102.6472;-168.5878;0.76450;0.14869;0.62663;-42
PRES;26.882;806.391;1014.9794;0
ACCE;26.883;806.391;9.97903;1.73340;-0.83318;3
MAGN;26.884;806.391;-33.96000;-29.04000;5.58000;3
LIGH;26.885;806.393;6914.0;0
SOUN;26.892;697.07;0.02127;60.54
GYRO;26.897;806.403;2.42208;1.97584;-1.82313;3
AHRS;26.898;806.403;13.3995;-100.1571;-166.3041;0.74733;0.16516;0.64348;125
ACCE;26.903;806.411;9.91199;1.41737;-0.56503;3
MAGN;26.904;806.411;-34.14000;-29.40000;3.60000;3
LIGH;26.905;806.413;6914.0;0
GYRO;26.915;806.423;2.44957;1.20218;-2.45659;3
AHRS;26.916;806.423;14.3477;-98.1285;-163.7929;0.73051;0.18666;0.65689;107
PRES;26.922;806.431;1015.1629;0
ACCE;26.923;806.432;9.84496;1.92494;-0.62249;3
MAGN;26.924;806.432;-33.90000;-29.94000;1.98000;3
LIGH;26.925;806.433;6317.0;0
GYRO;26.935;806.443;2.36680;0.78527;-2.74828;3
AHRS;26.936;806.443;15.5203;-96.3363;-161.5500;-0.71430;-0.20725;-0.66842;-103
ACCE;26.943;806.452;9.95988;3.08373;-1.05345;3
MAGN;26.945;806.452;-33.48000;-30.60000;0.18000;3
LIGH;26.946;806.453;6317.0;0
GYRO;26.955;806.463;2.14841;1.28160;-2.56991;3
AHRS;26.956;806.463;16.7770;-94.1787;-159.7665;-0.69587;-0.22506;-0.68187;-66
PRES;26.962;806.471;1015.2558;0
ACCE;26.964;806.472;9.88326;3.09331;-1.32160;3
MAGN;26.965;806.472;-32.94000;-31.20000;-1.44000;3
LIGH;26.966;806.473;5560.0;0
GYRO;26.975;806.483;1.75715;1.94041;-2.37443;3
AHRS;26.976;806.483;18.3814;-92.1592;-158.5393;-0.67800;-0.24124;-0.69420;-123
ACCE;26.983;806.492;9.63427;3.60088;-1.39821;3
MAGN;26.984;806.492;-32.04000;-32.04000;-2.70000;3
LIGH;26.985;806.493;5560.0;0
GYRO;26.995;806.503;1.24128;2.33351;-2.06808;3
AHRS;26.996;806.503;19.9261;-89.9025;-157.8992;-0.65948;-0.25355;-0.70754;39
PRES;27.002;806.511;1015.1586;0
ACCE;27.004;806.513;9.55765;3.58173;-0.96726;3
MAGN;27.005;806.513;-30.84000;-32.82000;-3.78000;3
LIGH;27.006;806.513;5200.0;0
GYRO;27.015;806.523;0.85155;2.20339;-1.92300;3
AHRS;27.016;806.523;21.3092;-87.4256;-157.9541;-0.64105;-0.26102;-0.72167;-85
LIGH;27.024;806.533;5200.0;0
ACCE;27.025;806.533;9.41400;4.15633;-0.73741;3
MAGN;27.026;806.533;-29.70000;-33.72000;-4.80000;3
GYRO;27.035;806.543;0.33964;2.13711;-2.00608;3
AHRS;27.037;806.543;22.7360;-84.3580;-158.8919;-0.62039;-0.26417;-0.73846;-113
PRES;27.042;806.551;1015.2152;0
LIGH;27.044;806.553;8859.0;0
ACCE;27.048;806.556;8.69574;4.92248;-0.21069;3
MAGN;27.049;806.556;-28.44000;-34.74000;-5.64000;3
GYRO;27.072;806.564;0.10324;2.10718;-2.18415;3
AHRS;27.074;806.564;24.0346;-81.3473;-160.1720;0.60076;0.26531;0.75410;113
LIGH;27.077;806.573;4726.0;0
MAGN;27.078;806.574;-26.94000;-35.94000;-6.48000;3
GYRO;27.079;806.583;-0.12126;2.17071;-2.31151;3
AHRS;27.080;806.583;25.4247;-78.2335;-162.0464;0.58126;0.26467;0.76924;-60
PRES;27.083;806.591;1015.0529;0
LIGH;27.084;806.593;4825.0;0
ACCE;27.085;806.594;8.35098;5.23851;0.03831;3
MAGN;27.086;806.594;-25.26000;-36.96000;-7.14000;3
GYRO;27.096;806.603;-0.55772;2.44499;-2.34236;3
AHRS;27.097;806.603;27.0675;-74.7925;-164.2635;0.55945;0.26500;0.78458;-73
LIGH;27.104;806.613;4439.0;0
ACCE;27.105;806.614;7.88171;5.49709;0.42138;3
MAGN;27.107;806.614;-23.34000;-37.98000;-7.74000;3
GYRO;27.115;806.623;-0.94531;2.85091;-2.34084;3
AHRS;27.116;806.623;28.5497;-71.0919;-166.8843;0.53681;0.26366;0.79974;96
PRES;27.122;806.631;1015.1466;0
LIGH;27.124;806.633;4381.0;0
ACCE;27.125;806.634;7.12514;5.58328;1.60890;3
MAGN;27.126;806.634;-21.36000;-39.00000;-8.28000;3
GYRO;27.135;806.643;-1.01770;3.15298;-2.47736;3
AHRS;27.136;806.643;30.1642;-67.1933;-169.6566;0.51257;0.26402;0.81397;40
LIGH;27.144;806.653;4476.0;0
ACCE;27.145;806.654;6.54096;5.87058;2.23140;3
MAGN;27.146;806.654;-19.14000;-39.90000;-8.76000;3
GYRO;27.155;806.663;-1.06932;3.07968;-2.67712;3
AHRS;27.156;806.663;31.7038;-63.0923;-172.8120;0.48771;0.26388;0.82716;-24
PRES;27.162;806.671;1015.1075;0
LIGH;27.164;806.673;4408.0;0
ACCE;27.165;806.674;5.51624;6.18662;2.54743;3
MAGN;27.166;806.674;-16.98000;-40.80000;-9.18000;3
GYRO;27.175;806.683;-1.23792;3.01951;-2.71530;3
AHRS;27.176;806.683;33.0751;-58.3269;-176.0927;0.45840;0.26434;0.84135;-65
LIGH;27.184;806.693;4333.0;0
ACCE;27.186;806.695;4.44364;6.43561;3.20823;3
MAGN;27.187;806.695;-14.58000;-41.46000;-9.72000;3
GYRO;27.195;806.703;-1.39613;3.01462;-2.64108;3
AHRS;27.196;806.703;34.4361;-53.4319;-179.3820;0.42799;0.26672;0.85392;105
PRES;27.202;806.711;1015.1162;0
LIGH;27.204;806.713;4077.0;0
ACCE;27.206;806.715;3.63919;6.71334;4.00311;3
MAGN;27.207;806.715;-12.06000;-42.06000;-10.20000;3
GYRO;27.215;806.723;-1.69790;2.84113;-2.74950;3
AHRS;27.216;806.723;35.8080;-48.3326;176.8995;0.39701;0.26984;0.86446;40
LIGH;27.224;806.733;4169.0;0
MAGN;27.226;806.735;-9.60000;-42.54000;-10.80000;3
GYRO;27.235;806.743;-2.11848;2.53509;-2.72996;3
AHRS;27.236;806.743;36.6814;-43.0255;173.0931;0.36508;0.27125;0.87452;-73
PRES;27.242;806.751;1015.0682;0
LIGH;27.244;806.753;3945.0;0
ACCE;27.246;806.755;1.51314;6.64630;4.04141;3
GYRO;27.255;806.763;-2.46026;2.42605;-2.19789;3
AHRS;27.256;806.763;36.8959;-37.6413;169.6446;0.33181;0.27068;0.88502;-13
LIGH;27.264;806.773;4262.0;0
ACCE;27.266;806.775;0.56503;6.55054;4.48195;3
MAGN;27.267;806.775;-4.44000;-42.48000;-12.48000;3
GYRO;27.275;806.783;-2.73148;2.24218;-1.82282;3
AHRS;27.276;806.783;36.7215;-32.7061;166.0266;0.30200;0.26751;0.89315;76
PRES;27.282;806.791;1015.1577;0
LIGH;27.284;806.793;4086.0;0
ACCE;27.287;806.796;-0.06704;5.31513;5.66947;3
MAGN;27.288;806.796;-1.62000;-42.36000;-13.56000;3
GYRO;27.295;806.803;-2.91627;1.80663;-1.36131;3
AHRS;27.296;806.803;35.9663;-28.2701;163.3508;0.27318;0.26261;0.90172;-49
LIGH;27.304;806.813;4342.0;0
ACCE;27.307;806.816;0.08619;4.34787;6.56969;3
MAGN;27.308;806.816;1.08000;-41.76000;-14.70000;3
GYRO;27.315;806.823;-3.73544;0.62217;-1.55862;3
AHRS;27.316;806.823;34.4229;-23.9410;159.6663;0.24610;0.24995;0.90894;-42
PRES;27.322;806.831;1015.0311;0
LIGH;27.324;806.833;4475.0;0
ACCE;27.327;806.835;0.76614;3.90734;7.18261;3
MAGN;27.328;806.835;3.36000;-41.22000;-16.08000;3
GYRO;27.335;806.844;-4.42572;-0.02932;-1.91354;3
AHRS;27.337;806.844;32.2533;-19.7892;156.7510;0.21682;0.23476;0.91733;50
LIGH;27.344;806.853;4296.0;0
ACCE;27.347;806.856;0.67995;3.30400;6.89530;3
MAGN;27.348;806.856;5.88000;-40.08000;-17.46000;3
GYRO;27.355;806.863;-4.53690;0.10629;-2.00486;3
AHRS;27.357;806.863;29.5371;-16.2668;153.9902;0.19008;0.21509;0.92457;63
PRES;27.362;806.871;1015.1486;0
LIGH;27.364;806.873;4885.0;0
ACCE;27.367;806.876;1.02472;2.62405;7.17303;3
MAGN;27.370;806.876;8.28000;-38.76000;-18.96000;3
GYRO;27.375;806.883;-4.16824;0.89125;-1.92300;3
AHRS;27.376;806.883;26.6334;-13.0048;151.2092;0.16364;0.19427;0.93001;-115
LIGH;27.384;806.893;4522.0;0
ACCE;27.387;806.896;0.91937;2.26013;7.96790;3
MAGN;27.388;806.896;10.68000;-37.20000;-20.40000;3
SOUN;27.393;1407.25;0.04295;66.64
GYRO;27.399;806.903;-3.13985;0.95600;-1.70126;3
AHRS;27.400;806.903;24.3942;-10.6189;148.8267;0.14364;0.17833;0.93219;14
PRES;27.410;806.911;1015.1351;0
LIGH;27.412;806.913;4889.0;0
ACCE;27.412;806.917;0.45969;1.49398;8.94474;3
MAGN;27.413;806.917;13.02000;-35.40000;-21.84000;3
GYRO;27.415;806.924;-2.25684;0.71044;-1.89826;3
AHRS;27.417;806.924;22.0245;-8.0245;146.1255;0.12121;0.16228;0.93281;67
LIGH;27.424;806.933;4571.0;0
ACCE;27.428;806.937;0.01915;1.19710;9.67257;3
MAGN;27.429;806.937;15.18000;-33.54000;-23.28000;3
GYRO;27.435;806.943;-1.92148;0.25443;-2.48286;3
AHRS;27.437;806.943;19.8297;-5.7907;143.3634;0.10128;0.14761;0.93122;124
PRES;27.443;806.951;1015.1861;0
LIGH;27.446;806.953;4691.0;0
ACCE;27.449;806.957;-0.20111;1.07260;10.10353;3
MAGN;27.449;806.957;17.34000;-31.32000;-24.60000;3
GYRO;27.455;806.963;-2.04426;-0.35949;-2.87076;3
AHRS;27.455;806.963;17.5976;-4.1434;140.6918;0.08506;0.13194;0.92819;49
LIGH;27.464;806.972;4362.0;0
ACCE;27.467;806.976;-0.35434;0.51715;10.17057;3
MAGN;27.468;806.976;19.02000;-29.04000;-25.92000;3
GYRO;27.475;806.983;-2.13039;-1.03603;-2.92604;3
AHRS;27.475;806.983;15.6328;-3.0047;137.8512;0.07312;0.11752;0.92284;7
PRES;27.482;806.991;1015.1168;0
LIGH;27.484;806.992;4241.0;0
ACCE;27.488;806.997;-0.24900;0.24900;10.27591;3
MAGN;27.488;806.997;20.82000;-26.46000;-27.30000;3
GYRO;27.495;807.003;-2.17437;-1.17530;-2.86496;3
AHRS;27.495;807.003;13.5273;-1.9057;134.7600;0.06054;0.10235;0.91577;-57
LIGH;27.504;807.012;4208.0;0
ACCE;27.508;807.016;-0.00958;-0.18196;10.21845;3
MAGN;27.508;807.016;22.14000;-23.88000;-28.56000;3
GYRO;27.515;807.023;-2.24004;-0.99143;-2.58854;3
AHRS;27.516;807.023;11.1641;-1.3426;131.8890;0.05029;0.08406;0.90829;43
PRES;27.522;807.031;1015.0509;0
LIGH;27.524;807.033;4208.0;0
ACCE;27.528;807.037;0.13408;-0.48842;9.92157;3
MAGN;27.529;807.037;23.28000;-20.88000;-29.70000;3
GYRO;27.535;807.043;-2.45262;-0.60415;-2.42116;3
AHRS;27.535;807.043;8.5515;-0.7868;128.9669;0.03830;0.06433;0.89971;62
LIGH;27.544;807.053;3946.0;0
ACCE;27.548;807.057;0.22027;-0.70868;10.09395;3
MAGN;27.549;807.057;24.30000;-18.00000;-30.90000;3
GYRO;27.555;807.063;-2.74156;-0.47159;-2.54089;3
AHRS;27.556;807.063;5.6948;-0.5589;126.0300;0.02688;0.04206;0.88990;18
PRES;27.562;807.071;1015.0625;0
LIGH;27.564;807.073;4007.0;0
ACCE;27.568;807.077;0.30646;-1.48441;9.95988;3
MAGN;27.569;807.077;25.02000;-15.06000;-31.92000;3
GYRO;27.575;807.083;-2.81151;-0.85949;-2.87687;3
AHRS;27.576;807.083;2.8112;-0.7215;123.0335;0.01723;0.01856;0.87860;52
LIGH;27.584;807.093;3588.0;0
ACCE;27.588;807.097;0.70868;-2.28886;10.45787;3
MAGN;27.589;807.097;25.38000;-11.94000;-33.06000;3
GYRO;27.595;807.103;-2.58427;-1.50975;-3.34388;3
AHRS;27.597;807.103;-0.0113;-1.2204;119.7815;0.00916;-0.00543;0.86502;60
PRES;27.602;807.111;1015.1970;0
LIGH;27.604;807.113;3648.0;0
ACCE;27.608;807.117;0.88107;-2.53785;9.94073;3
MAGN;27.609;807.117;25.50000;-8.76000;-33.84000;3
GYRO;27.615;807.123;-2.33259;-2.15452;-3.75743;3
AHRS;27.616;807.123;-2.9442;-2.4026;116.2307;0.00423;-0.03288;0.84893;-42
LIGH;27.624;807.133;3326.0;0
ACCE;27.629;807.137;1.34075;-1.65679;8.62870;3
MAGN;27.630;807.137;25.20000;-5.58000;-34.62000;3
GYRO;27.635;807.143;-2.19606;-1.35184;-3.69909;3
AHRS;27.636;807.143;-5.8076;-2.9125;112.6723;-0.00695;-0.05622;0.83168;74
PRES;27.642;807.151;1015.1498;0
LIGH;27.644;807.153;3259.0;0
ACCE;27.649;807.158;2.77727;-1.43652;8.63828;3
MAGN;27.650;807.158;24.84000;-2.40000;-35.22000;3
GYRO;27.655;807.163;-2.07664;-0.83017;-3.18963;3
AHRS;27.656;807.163;-8.2272;-4.4545;109.1120;-0.00999;-0.08088;0.81359;102
LIGH;27.664;807.173;3147.0;0
ACCE;27.669;807.178;3.03585;-2.18351;8.86812;3
MAGN;27.670;807.178;24.24000;0.66000;-35.52000;3
GYRO;27.675;807.183;-1.75685;-0.82467;-2.83289;3
AHRS;27.676;807.183;-9.8900;-5.9521;105.3179;-0.01109;-0.09981;0.79373;-36
PRES;27.682;807.191;1015.1041;0
LIGH;27.684;807.193;3275.0;0
ACCE;27.689;807.198;2.84431;-3.55300;8.83939;3
MAGN;27.690;807.198;23.52000;3.78000;-35.88000;3
GYRO;27.695;807.203;-1.56412;-0.88087;-3.20063;3
AHRS;27.696;807.203;-11.3184;-7.7812;100.9157;-0.01057;-0.11886;0.76989;3
LIGH;27.704;807.213;3157.0;0
ACCE;27.709;807.218;3.18908;-3.94564;9.04051;3
MAGN;27.710;807.218;22.32000;6.78000;-36.00000;3
GYRO;27.715;807.223;-1.31489;-1.40316;-3.86494;3
AHRS;27.716;807.223;-12.3662;-10.2026;96.6113;-0.00535;-0.13891;0.74579;-43
PRES;27.722;807.231;1015.2208;0
LIGH;27.724;807.233;3071.0;0
ACCE;27.729;807.238;3.44765;-3.50511;8.67659;3
MAGN;27.730;807.238;20.94000;9.60000;-36.06000;3
GYRO;27.735;807.243;-0.83627;-1.54152;-4.26231;3
AHRS;27.736;807.243;-13.2604;-12.0970;92.4297;-0.00389;-0.15532;0.72154;91
LIGH;27.744;807.253;3344.0;0
ACCE;27.749;807.258;3.97437;-3.14119;8.37971;3
MAGN;27.750;807.258;19.14000;12.48000;-36.24000;3
GYRO;27.755;807.263;-0.45723;-1.47188;-4.23452;3
AHRS;27.756;807.263;-13.8665;-14.4128;88.0322;0.00040;-0.17277;0.69522;19
PRES;27.762;807.271;1015.0578;0
LIGH;27.764;807.273;2952.0;0
ACCE;27.769;807.278;4.93206;-2.74854;8.56167;3
GYRO;27.775;807.283;-0.57818;-1.44806;-3.95352;3
AHRS;27.776;807.283;-14.2144;-16.9593;83.4256;0.00601;-0.19066;0.66669;-64
LIGH;27.784;807.293;3421.0;0
ACCE;27.790;807.298;5.35344;-2.02071;8.08282;3
MAGN;27.790;807.298;15.18000;17.40000;-36.06000;3
GYRO;27.795;807.303;-0.85552;-1.40957;-2.97827;3
AHRS;27.796;807.303;-14.3950;-19.2752;79.6074;0.01143;-0.20668;0.64227;-45
PRES;27.802;807.311;1015.1064;0
LIGH;27.804;807.313;3134.0;0
ACCE;27.810;807.318;5.59285;-1.87705;7.54652;3
MAGN;27.811;807.318;12.90000;19.74000;-35.70000;3
GYRO;27.815;807.323;-1.50823;-1.23089;-2.14444;3
AHRS;27.816;807.323;-14.7538;-21.5222;75.7816;0.01418;-0.22360;0.61728;-30
LIGH;27.824;807.333;3499.0;0
ACCE;27.830;807.339;6.12916;-2.24097;7.44118;3
MAGN;27.831;807.339;10.44000;21.72000;-35.34000;3
GYRO;27.835;807.343;-1.80205;-1.40255;-2.07389;3
AHRS;27.837;807.343;-14.9319;-24.3103;71.9127;0.01976;-0.24358;0.59129;75
PRES;27.842;807.351;1015.0997;0
LIGH;27.844;807.353;3499.0;0
ACCE;27.850;807.359;5.98550;-2.90177;6.91445;3
MAGN;27.851;807.359;7.98000;23.64000;-34.92000;3
GYRO;27.855;807.363;-1.87597;-1.50670;-2.84877;3
AHRS;27.857;807.363;-15.3475;-27.0382;67.7655;0.02137;-0.26471;0.56311;-13
LIGH;27.864;807.373;3618.0;0
ACCE;27.870;807.379;6.08127;-3.00712;6.54096;3
MAGN;27.871;807.379;5.46000;25.50000;-34.50000;3
GYRO;27.875;807.383;-1.57664;-1.30664;-3.55310;3
AHRS;27.876;807.383;-15.6290;-29.7134;63.7995;0.02266;-0.28510;0.53562;-92
PRES;27.882;807.391;1015.1433;0
LIGH;27.884;807.393;3618.0;0
ACCE;27.890;807.399;6.33985;-2.50912;6.17704;3
MAGN;27.892;807.399;2.64000;27.00000;-33.84000;3
GYRO;27.897;807.403;-1.02289;-1.09742;-3.63801;3
AHRS;27.898;807.403;-15.8114;-32.4196;59.8839;0.02356;-0.30552;0.50800;55
SOUN;27.900;877.41;0.02678;62.53
LIGH;27.905;807.413;3738.0;0
ACCE;27.910;807.419;6.73250;-1.97282;6.06212;3
MAGN;27.912;807.419;-0.12000;28.20000;-33.24000;3
GYRO;27.915;807.423;-0.50549;-1.08490;-3.55554;3
AHRS;27.916;807.423;-15.3905;-35.1519;55.6806;0.02687;-0.32423;0.47695;13
PRES;27.922;807.431;1015.1747;0
LIGH;27.924;807.433;3738.0;0
ACCE;27.931;807.439;7.01980;-1.58017;5.99508;3
MAGN;27.932;807.439;-2.94000;29.22000;-32.52000;3
GYRO;27.935;807.443;-0.15302;-1.17653;-3.56562;3
AHRS;27.936;807.443;-14.2012;-37.7480;51.6070;0.03443;-0.33991;0.44472;73
LIGH;27.944;807.453;3812.0;0
ACCE;27.951;807.459;7.54652;-1.01514;6.02381;3
MAGN;27.952;807.459;-5.76000;29.76000;-31.80000;3
GYRO;27.955;807.463;-0.07361;-1.10200;-3.53416;3
AHRS;27.956;807.463;-12.6362;-40.0104;47.8825;0.04347;-0.35274;0.41341;50
PRES;27.962;807.471;1015.0895;0
LIGH;27.964;807.473;3812.0;0
ACCE;27.971;807.479;7.68060;-0.55545;5.74608;3
MAGN;27.972;807.479;-8.64000;30.00000;-31.08000;3
GYRO;27.975;807.483;-0.16249;-1.00915;-3.48376;3
AHRS;27.976;807.483;-10.8387;-42.2106;44.3780;0.05380;-0.36520;0.38224;71
LIGH;27.984;807.493;3926.0;0
ACCE;27.991;807.500;7.63272;-0.17238;5.41090;3
MAGN;27.992;807.500;-11.46000;30.12000;-30.42000;3
GYRO;27.995;807.503;0.02657;-0.95142;-3.82829;3
AHRS;27.996;807.503;-8.2513;-44.2746;40.9465;0.06903;-0.37542;0.34854;-73
PRES;28.002;807.511;1015.1833;0
LIGH;28.004;807.513;3926.0;0
ACCE;28.012;807.520;7.49864;-0.00958;5.10444;3
MAGN;28.013;807.520;-14.46000;29.64000;-29.70000;3
GYRO;28.015;807.523;0.45998;-0.86010;-4.45565;3
AHRS;28.016;807.523;-5.2250;-46.1027;37.5972;0.08634;-0.38380;0.31310;59
LIGH;28.024;807.533;4050.0;0
ACCE;28.032;807.540;7.41245;0.56503;4.99909;3
MAGN;28.033;807.540;-17.16000;28.92000;-29.10000;3
GYRO;28.035;807.543;0.84483;-0.84360;-4.88875;3
AHRS;28.036;807.543;-1.9341;-47.8219;34.4099;0.10513;-0.39169;0.27690;-37
PRES;28.042;807.551;1015.0918;0
LIGH;28.044;807.553;4050.0;0
ACCE;28.052;807.560;7.43160;1.64721;4.89375;3
MAGN;28.053;807.560;-19.92000;27.90000;-28.44000;3
GYRO;28.071;807.563;1.25288;-1.06413;-4.85485;3
AHRS;28.073;807.563;1.6266;-49.5963;31.6276;0.12668;-0.40000;0.24163;-30
LIGH;28.076;807.573;4085.0;0
ACCE;28.077;807.581;7.24007;3.08373;4.79798;3
MAGN;28.078;807.581;-22.44000;26.64000;-27.54000;3
GYRO;28.079;807.583;1.64689;-0.93921;-5.00726;3
AHRS;28.080;807.583;5.9650;-50.7697;28.8286;0.15210;-0.40294;0.20299;-45
PRES;28.082;807.591;1015.1317;0
LIGH;28.084;807.593;4085.0;0
ACCE;28.092;807.601;6.90488;4.42448;4.57771;3
MAGN;28.094;807.601;-24.84000;24.84000;-27.00000;3
GYRO;28.097;807.603;1.76204;-0.44868;-5.54360;3
AHRS;28.098;807.603;10.9925;-51.5062;26.0383;0.18148;-0.40195;0.16142;85
LIGH;28.104;807.613;4049.0;0
ACCE;28.112;807.621;5.82270;5.58328;4.34787;3
MAGN;28.113;807.621;-26.94000;22.86000;-26.46000;3
GYRO;28.115;807.623;1.30970;0.04184;-6.41897;3
AHRS;28.117;807.623;16.7132;-51.5891;22.7587;0.21322;-0.39625;0.11376;-90
PRES;28.122;807.631;1015.2394;0
LIGH;28.124;807.633;4049.0;0
ACCE;28.132;807.641;5.25767;6.99107;4.29041;3
MAGN;28.133;807.641;-28.92000;20.34000;-25.98000;3
GYRO;28.135;807.643;0.70219;0.26145;-6.85330;3
AHRS;28.136;807.643;22.6923;-50.9134;19.2527;0.24561;-0.38579;0.06466;127
LIGH;28.144;807.653;3983.0;0
ACCE;28.152;807.661;4.58729;8.00621;4.20422;3
MAGN;28.157;807.661;-30.48000;17.40000;-25.56000;3
GYRO;28.159;807.663;0.48381;0.30879;-6.58360;3
AHRS;28.160;807.663;28.8877;-49.1455;15.1598;0.27798;-0.36926;0.01335;48
PRES;28.163;807.671;1015.0022;0
LIGH;28.164;807.673;3983.0;0
ACCE;28.172;807.681;3.90734;8.65743;4.15633;3
MAGN;28.174;807.681;-31.98000;14.22000;-25.32000;3
GYRO;28.176;807.683;0.56688;0.44868;-6.14622;3
AHRS;28.177;807.683;35.0940;-46.1531;10.0125;0.30892;-0.34809;-0.04117;16
LIGH;28.184;807.693;3867.0;0
ACCE;28.193;807.701;2.77727;8.77236;4.09887;3
MAGN;28.194;807.701;-33.12000;10.68000;-24.96000;3
GYRO;28.195;807.703;0.75595;0.60934;-5.84965;3
AHRS;28.196;807.703;40.9365;-42.2846;4.1629;0.33821;-0.32585;-0.09431;1
PRES;28.202;807.711;1015.0493;0
LIGH;28.204;807.713;3867.0;0
ACCE;28.212;807.721;1.39821;8.63828;4.01268;3
MAGN;28.213;807.721;-33.72000;7.02000;-24.78000;3
GYRO;28.215;807.723;1.00884;0.62461;-5.80658;3
AHRS;28.216;807.723;46.3874;-37.6733;-2.2535;0.36684;-0.30405;-0.14424;41
LIGH;28.224;807.733;3719.0;0
ACCE;28.233;807.741;0.22027;8.77236;3.80199;3
MAGN;28.234;807.741;-33.96000;3.06000;-24.48000;3
GYRO;28.235;807.743;1.14323;0.32498;-6.00908;3
AHRS;28.236;807.743;51.3590;-31.8727;-9.9172;0.39373;-0.28254;-0.19344;-90
PRES;28.242;807.751;1015.0836;0
LIGH;28.245;807.753;3719.0;0
ACCE;28.253;807.761;-0.70868;9.12670;3.62003;3
MAGN;28.253;807.761;-33.72000;-0.90000;-24.30000;3
GYRO;28.255;807.763;1.08337;-0.07483;-5.89515;3
AHRS;28.256;807.763;55.5130;-24.6610;-18.8323;0.41792;-0.26087;-0.23955;-123
LIGH;28.264;807.773;3597.0;0
ACCE;28.273;807.781;-1.47483;9.19373;3.53384;3
MAGN;28.274;807.781;-33.18000;-5.04000;-24.00000;3
GYRO;28.275;807.783;1.03786;-0.17196;-5.64989;3
AHRS;28.276;807.783;59.0755;-15.3040;-29.7982;0.44239;-0.23758;-0.28515;-106
PRES;28.282;807.791;1015.0598;0
LIGH;28.285;807.793;3597.0;0
ACCE;28.293;807.802;-2.14520;8.96389;3.42850;3
MAGN;28.294;807.802;-32.16000;-9.12000;-23.58000;3
GYRO;28.295;807.803;1.06993;-0.20708;-5.05369;3
AHRS;28.296;807.803;61.6099;-5.2586;-41.6496;0.46415;-0.21870;-0.32699;-40
LIGH;28.304;807.813;3591.0;0
ACCE;28.313;807.822;-2.80600;8.50420;3.39977;3
MAGN;28.314;807.822;-30.78000;-13.02000;-23.28000;3
GYRO;28.315;807.823;1.15759;-0.14203;-4.55461;3
AHRS;28.316;807.823;63.0445;5.7862;-54.4778;0.48395;-0.20074;-0.36620;108
PRES;28.322;807.831;1015.1603;0
LIGH;28.324;807.833;3591.0;0
ACCE;28.333;807.842;-3.52426;7.86256;3.13162;3
MAGN;28.334;807.842;-29.04000;-16.92000;-22.98000;3
GYRO;28.335;807.844;1.25197;-0.01466;-4.26659;3
AHRS;28.337;807.844;63.4477;16.5690;-66.9334;0.50166;-0.18470;-0.40096;59
LIGH;28.344;807.853;3612.0;0
ACCE;28.354;807.863;-4.36702;7.42203;2.85389;3
MAGN;28.356;807.863;-27.00000;-20.58000;-22.56000;3
GYRO;28.357;807.864;1.37781;0.02230;-4.18076;3
AHRS;28.358;807.864;63.0115;26.5950;-78.6196;0.51773;-0.17046;-0.43264;-81
PRES;28.362;807.871;1015.1685;0
LIGH;28.364;807.873;3612.0;0
ACCE;28.375;807.884;-5.12359;7.31668;2.32716;3
MAGN;28.376;807.884;-24.42000;-24.06000;-22.20000;3
GYRO;28.377;807.884;1.64078;-0.13622;-4.21619;3
AHRS;28.379;807.884;61.9571;35.9692;-89.7179;0.53375;-0.15768;-0.46255;27
LIGH;28.384;807.893;3627.0;0
GYRO;28.398;807.903;2.03388;-0.19242;-3.98620;3
AHRS;28.400;807.903;60.5157;44.5820;-99.8416;0.55088;-0.14580;-0.48847;91
MAGN;28.402;807.908;-21.66000;-27.48000;-21.66000;3
PRES;28.403;807.911;1015.0772;0
SOUN;28.404;228.29;0.00697;50.84
LIGH;28.411;807.913;3627.0;0
GYRO;28.415;807.923;2.39520;0.00855;-3.47491;3
AHRS;28.417;807.923;58.8569;52.6088;-109.2385;0.56971;-0.13564;-0.51052;119
ACCE;28.418;807.925;-5.85143;7.25922;1.81002;3
MAGN;28.420;807.925;-18.60000;-30.42000;-20.88000;3
LIGH;28.424;807.933;3719.0;0
GYRO;28.435;807.943;2.74401;0.31307;-2.80143;3
AHRS;28.436;807.943;57.4230;59.4148;-117.4643;0.58808;-0.13106;-0.52756;-126
ACCE;28.438;807.944;-6.16746;7.04853;1.50356;3
MAGN;28.438;807.944;-15.36000;-32.94000;-19.68000;3
PRES;28.442;807.951;1015.1336;0
LIGH;28.444;807.953;3719.0;0
GYRO;28.455;807.963;3.15206;0.64416;-2.25929;3
AHRS;28.457;807.963;56.3908;65.6843;-125.0862;0.60717;-0.13186;-0.53892;-126
ACCE;28.458;807.964;-6.57927;6.60800;1.26414;3
MAGN;28.459;807.964;-12.30000;-35.34000;-18.66000;3
LIGH;28.464;807.973;3855.0;0
GYRO;28.476;807.983;3.43642;0.76358;-2.08641;3
AHRS;28.477;807.983;55.2263;71.9981;-132.5780;0.62765;-0.13389;-0.54681;55
ACCE;28.479;807.985;-6.90488;5.96635;0.87149;3
MAGN;28.480;807.985;-9.24000;-37.38000;-17.28000;3
PRES;28.482;807.991;1015.1039;0
LIGH;28.484;807.993;3855.0;0
GYRO;28.496;808.003;3.57509;0.75442;-2.13406;3
AHRS;28.497;808.003;53.9884;78.2116;-139.7527;0.64890;-0.13735;-0.55073;-55
ACCE;28.499;808.005;-6.83784;5.87058;0.29688;3
MAGN;28.502;808.005;-6.00000;-39.06000;-15.78000;3
LIGH;28.504;808.013;3937.0;0
GYRO;28.515;808.023;3.67802;0.79840;-1.80266;3
AHRS;28.516;808.023;52.8286;84.1769;-146.5147;0.66996;-0.14321;-0.55056;-92
ACCE;28.518;808.025;-6.86657;5.84185;-0.08619;3
MAGN;28.519;808.025;-3.12000;-40.44000;-14.10000;3
PRES;28.522;808.031;1015.2453;0
LIGH;28.524;808.033;3937.0;0
GYRO;28.535;808.043;3.31333;0.76572;-1.29870;3
AHRS;28.536;808.043;51.2441;88.9781;-152.1080;0.68759;-0.14711;-0.55124;56
ACCE;28.537;808.045;-7.14430;5.57370;-0.82361;3
MAGN;28.538;808.045;-0.18000;-41.52000;-12.30000;3
LIGH;28.544;808.053;3969.0;0
GYRO;28.555;808.063;2.76752;0.97861;-0.97066;3
AHRS;28.556;808.063;49.7186;93.5460;-157.0375;0.70521;-0.15056;-0.54802;-17
ACCE;28.557;808.065;-7.23049;5.33428;-1.23541;3
MAGN;28.558;808.065;2.40000;-42.24000;-10.44000;3
PRES;28.562;808.071;1015.1752;0
LIGH;28.564;808.073;3969.0;0
GYRO;28.575;808.083;2.16857;1.38239;-0.69089;3
AHRS;28.576;808.083;48.6363;97.3758;-160.8182;0.72021;-0.15401;-0.54164;112
MAGN;28.577;808.085;4.80000;-42.90000;-8.46000;3
LIGH;28.584;808.093;3930.0;0
GYRO;28.595;808.103;1.69973;1.59253;-0.68814;3
AHRS;28.596;808.103;47.3131;100.6858;-163.7917;0.73424;-0.15411;-0.53518;51
ACCE;28.597;808.105;-7.40287;4.24253;-1.77171;3
MAGN;28.598;808.105;6.96000;-43.26000;-6.18000;3
PRES;28.602;808.111;1015.1473;0
LIGH;28.604;808.113;3930.0;0
GYRO;28.615;808.123;1.59314;1.47646;-0.99907;3
AHRS;28.616;808.123;45.7563;103.5948;-166.1445;0.74773;-0.15135;-0.52878;122
ACCE;28.617;808.125;-7.47949;3.91691;-2.20267;3
MAGN;28.618;808.125;9.06000;-43.38000;-4.20000;3
LIGH;28.624;808.133;3712.0;0
GYRO;28.635;808.143;1.61146;1.57298;-0.96242;3
AHRS;28.637;808.143;44.6055;106.3470;-167.7909;0.76056;-0.14743;-0.51911;21
ACCE;28.639;808.145;-7.26880;4.07972;-2.86347;3
MAGN;28.640;808.145;10.86000;-43.50000;-2.10000;3
PRES;28.642;808.151;1015.1541;0
LIGH;28.644;808.153;3712.0;0
GYRO;28.655;808.163;1.58947;1.87933;-0.72479;3
AHRS;28.656;808.163;42.8485;109.1768;-169.4191;0.77498;-0.14080;-0.50966;-43
ACCE;28.657;808.165;-6.78996;4.26168;-3.32315;3
LIGH;28.664;808.173;3469.0;0
GYRO;28.675;808.183;1.47402;2.36680;-0.53939;3
AHRS;28.676;808.183;40.9538;112.1812;-170.8796;0.79054;-0.13273;-0.49789;57
ACCE;28.677;808.185;-6.62715;3.92649;-4.08930;3
MAGN;28.679;808.185;13.98000;-43.32000;2.46000;3
PRES;28.682;808.191;1015.1473;0
LIGH;28.684;808.193;3469.0;0
GYRO;28.695;808.203;1.37017;2.83625;-0.53084;3
AHRS;28.696;808.203;39.1702;115.5889;-172.2908;0.80739;-0.12466;-0.48192;-127
ACCE;28.697;808.206;-6.60800;3.63919;-4.64475;3
MAGN;28.698;808.206;15.00000;-43.02000;4.86000;3
LIGH;28.704;808.213;3001.0;0
GYRO;28.715;808.223;1.23853;3.00515;-0.51618;3
AHRS;28.716;808.223;37.9344;119.0162;-173.3170;0.82314;-0.11715;-0.46273;-48
ACCE;28.718;808.226;-6.87615;3.22738;-5.24809;3
MAGN;28.719;808.226;15.66000;-42.48000;7.20000;3
PRES;28.722;808.231;1015.1109;0
LIGH;28.724;808.233;3001.0;0
GYRO;28.735;808.243;1.15545;2.81792;-0.57360;3
AHRS;28.736;808.243;36.1900;122.6436;-174.3516;0.84027;-0.10778;-0.44218;-72
ACCE;28.738;808.246;-7.28795;3.07416;-5.99508;3
MAGN;28.738;808.246;16.02000;-41.94000;9.48000;3
LIGH;28.744;808.253;2366.0;0
GYRO;28.755;808.263;1.28160;2.63802;-0.52534;3
AHRS;28.756;808.263;34.3534;126.4398;-175.4410;0.85754;-0.09903;-0.41964;66
ACCE;28.758;808.266;-7.11557;3.35188;-6.79953;3
MAGN;28.758;808.266;16.32000;-41.40000;11.64000;3
PRES;28.762;808.271;1015.1298;0
LIGH;28.764;808.273;2366.0;0
GYRO;28.775;808.283;1.54366;2.67467;-0.03940;3
AHRS;28.776;808.283;32.6193;130.2990;-176.8093;0.87384;-0.09373;-0.39609;106
ACCE;28.777;808.286;-6.31112;3.45723;-7.68060;3
LIGH;28.784;808.293;1795.0;0
GYRO;28.795;808.303;1.67896;3.02348;0.27794;3
AHRS;28.796;808.303;30.6351;134.0706;-177.9880;0.88971;-0.08746;-0.37198;-25
ACCE;28.797;808.306;-5.97593;3.62961;-8.66701;3
MAGN;28.798;808.306;16.20000;-40.02000;15.90000;3
PRES;28.802;808.311;1015.0673;0
LIGH;28.804;808.313;1795.0;0
GYRO;28.815;808.323;1.66949;3.75896;0.78893;3
AHRS;28.816;808.323;29.1313;138.6154;-179.7291;0.90563;-0.08672;-0.34144;75
ACCE;28.818;808.326;-6.11958;3.11246;-8.98304;3
MAGN;28.818;808.326;15.66000;-39.42000;17.82000;3
LIGH;28.824;808.333;1316.0;0
GYRO;28.835;808.343;1.48349;4.04973;0.70219;3
AHRS;28.836;808.343;27.6355;142.8300;179.1632;0.91984;-0.08284;-0.31113;10
ACCE;28.838;808.347;-5.93762;2.61447;-8.49463;3
MAGN;28.843;808.347;14.94000;-38.70000;19.74000;3
PRES;28.844;808.351;1015.1458;0
LIGH;28.846;808.353;1316.0;0
GYRO;28.855;808.364;1.18966;3.48957;0.29322;3
AHRS;28.857;808.364;26.0814;146.7485;178.1387;0.93231;-0.07971;-0.28221;-25
ACCE;28.859;808.367;-5.31513;2.22182;-9.00220;3
MAGN;28.860;808.367;13.86000;-38.04000;21.48000;3
LIGH;28.864;808.373;1149.0;0
GYRO;28.876;808.383;1.11544;3.07784;0.02169;3
AHRS;28.883;808.383;24.3678;150.7245;177.2343;0.94419;-0.07614;-0.25187;-86
ACCE;28.884;808.387;-4.42448;2.34632;-9.92157;3
MAGN;28.885;808.387;12.60000;-37.26000;23.22000;3
PRES;28.886;808.391;1015.0240;0
LIGH;28.887;808.393;1149.0;0
GYRO;28.895;808.403;1.35337;3.46422;0.16188;3
AHRS;28.898;808.403;22.5470;154.6379;176.4204;0.95498;-0.07278;-0.22114;26
ACCE;28.901;808.410;-2.99754;2.52828;-11.22402;3
MAGN;28.903;808.410;11.28000;-36.48000;24.84000;3
SOUN;28.904;233.22;0.00712;51.03
LIGH;28.908;808.413;1067.0;0
GYRO;28.915;808.423;1.38697;4.38632;0.52351;3
AHRS;28.916;808.423;20.9294;158.7321;175.7963;0.96460;-0.06894;-0.18789;90
MAGN;28.918;808.427;9.66000;-35.64000;26.04000;3
PRES;28.922;808.431;1015.0829;0
LIGH;28.924;808.433;1067.0;0
GYRO;28.935;808.443;1.21654;5.39669;0.73212;3
AHRS;28.936;808.443;19.3261;163.4859;175.2802;0.97377;-0.06426;-0.14830;122
ACCE;28.939;808.447;-2.37505;2.33674;-11.49217;3
MAGN;28.940;808.447;7.44000;-34.92000;27.30000;3
LIGH;28.944;808.453;1037.0;0
GYRO;28.955;808.463;1.00304;5.95746;0.63713;3
AHRS;28.956;808.463;17.8195;168.9211;174.9442;0.98170;-0.05831;-0.10207;-50
ACCE;28.958;808.467;-1.70467;1.83875;-11.10910;3
MAGN;28.959;808.467;5.10000;-34.02000;28.32000;3
PRES;28.962;808.471;1015.2247;0
LIGH;28.964;808.473;1037.0;0
GYRO;28.975;808.483;0.90255;5.45350;0.04581;3
AHRS;28.976;808.483;16.3447;173.6193;175.2084;0.98712;-0.04922;-0.06097;1
ACCE;28.979;808.487;-0.53630;0.89064;-10.63983;3
MAGN;28.979;808.487;2.34000;-33.18000;29.22000;3
LIGH;28.984;808.493;1033.0;0
GYRO;28.995;808.503;0.05467;5.18380;-0.47159;3
AHRS;28.996;808.503;15.9860;178.9464;175.7387;0.98951;-0.03809;-0.01427;16
ACCE;28.998;808.507;0.84276;1.07260;-11.27190;3
MAGN;28.999;808.507;-0.30000;-32.58000;29.70000;3
PRES;29.002;808.511;1015.0954;0
LIGH;29.004;808.513;1033.0;0
GYRO;29.015;808.523;-0.81092;5.68746;-0.56322;3
AHRS;29.016;808.523;15.7094;-175.5173;176.3013;0.98952;-0.02660;0.03432;-48
ACCE;29.018;808.527;2.21224;1.33118;-11.16656;3
MAGN;29.019;808.527;-3.18000;-32.04000;29.94000;3
LIGH;29.024;808.533;982.0;0
GYRO;29.035;808.543;-1.10872;6.09185;-0.53939;3
AHRS;29.036;808.543;15.4957;-170.3470;177.1176;0.98733;-0.01349;0.07997;-37
ACCE;29.039;808.548;4.02226;1.85790;-10.36211;3
MAGN;29.040;808.548;-5.94000;-31.56000;29.58000;3
PRES;29.042;808.551;1015.0699;0
LIGH;29.044;808.553;982.0;0
GYRO;29.068;808.563;-0.99418;6.00755;-0.72388;3
AHRS;29.070;808.563;15.7235;-165.1534;178.1593;0.98246;0.00189;0.12579;-55
ACCE;29.072;808.568;5.04698;2.15478;-9.67257;3
MAGN;29.073;808.568;-8.64000;-31.20000;29.10000;3
LIGH;29.074;808.573;969.0;0
GYRO;29.075;808.583;-0.70219;5.41135;-0.99296;3
AHRS;29.077;808.583;16.0444;-160.0363;179.1376;0.97538;0.01685;0.17060;-59
ACCE;29.079;808.588;6.11000;2.14520;-9.26077;3
MAGN;29.080;808.588;-11.52000;-30.84000;28.20000;3
PRES;29.082;808.591;1015.1004;0
LIGH;29.084;808.593;969.0;0
GYRO;29.095;808.603;-0.68111;4.89670;-1.14415;3
AHRS;29.096;808.603;16.6661;-154.6496;-179.9533;0.96532;0.03219;0.21717;-65
ACCE;29.099;808.608;6.56011;2.21224;-8.82024;3
MAGN;29.100;808.608;-14.22000;-30.72000;27.00000;3
LIGH;29.104;808.613;1042.0;0
GYRO;29.115;808.623;-0.80420;4.79987;-1.21715;3
AHRS;29.116;808.623;17.2264;-149.3924;-178.9547;0.95326;0.04823;0.26227;-48
ACCE;29.119;808.628;6.78996;2.60489;-8.31267;3
PRES;29.122;808.631;1015.1348;0
LIGH;29.124;808.633;1042.0;0
GYRO;29.135;808.643;-1.18019;5.18686;-1.12185;3
AHRS;29.136;808.643;17.9043;-143.9293;-178.3909;0.93851;0.06136;0.30788;74
ACCE;29.139;808.648;7.14430;2.92093;-7.55610;3
LIGH;29.144;808.653;1224.0;0
GYRO;29.155;808.663;-1.61727;5.69937;-0.96120;3
AHRS;29.157;808.663;18.6456;-138.3361;-178.2289;0.92128;0.07186;0.35323;-92
ACCE;29.160;808.668;7.39329;3.21781;-6.52181;3
MAGN;29.161;808.668;-21.42000;-30.84000;21.18000;3
PRES;29.162;808.671;1015.2404;0
LIGH;29.164;808.673;1224.0;0
GYRO;29.175;808.683;-1.90010;6.07841;-0.79565;3
AHRS;29.176;808.683;19.5104;-132.7067;-178.1502;0.90158;0.08252;0.39775;25
ACCE;29.179;808.688;7.45076;3.38061;-5.43005;3
MAGN;29.180;808.688;-23.34000;-31.08000;18.54000;3
LIGH;29.184;808.693;3015.0;0
GYRO;29.195;808.703;-2.06595;6.39576;-0.68325;3
AHRS;29.196;808.703;20.5139;-126.7438;-178.2269;0.87831;0.09341;0.44345;105
ACCE;29.199;808.708;7.51779;3.39977;-4.12760;3
MAGN;29.201;808.708;-24.84000;-31.32000;15.42000;3
PRES;29.203;808.711;1015.1852;0
LIGH;29.204;808.713;3015.0;0
GYRO;29.215;808.723;-2.27242;6.40217;-0.50396;3
AHRS;29.216;808.723;21.1351;-119.9026;-179.9225;0.85086;0.09241;0.49235;73
ACCE;29.221;808.730;7.63272;3.42850;-2.89220;3
MAGN;29.222;808.730;-26.16000;-31.62000;12.00000;3
LIGH;29.224;808.733;9031.0;0
GYRO;29.235;808.743;-2.32923;6.35147;-0.34147;3
AHRS;29.237;808.743;21.4724;-112.8293;178.2123;0.81999;0.09027;0.54101;-114
ACCE;29.241;808.749;7.48906;3.76368;-1.80044;3
MAGN;29.242;808.749;-26.94000;-31.86000;8.40000;3
PRES;29.243;808.751;1015.1563;0
LIGH;29.244;808.753;9031.0;0
GYRO;29.256;808.763;-2.28952;6.39576;-0.18631;3
AHRS;29.258;808.763;21.5621;-105.5632;176.0866;0.78569;0.08637;0.58875;-117
ACCE;29.261;808.769;7.04853;3.93607;-0.45011;3
MAGN;29.262;808.769;-27.18000;-32.22000;4.56000;3
LIGH;29.264;808.773;12646.0;0
GYRO;29.276;808.783;-2.28036;6.37591;-0.09499;3
AHRS;29.277;808.783;21.3971;-98.3866;173.8055;0.74923;0.08096;0.63362;9
ACCE;29.283;808.790;6.40688;3.96480;1.10133;3
MAGN;29.286;808.790;-27.00000;-32.52000;0.84000;3
PRES;29.287;808.791;1015.1197;0
LIGH;29.289;808.793;12646.0;0
WIFI;29.290;808.762;WAP108;20:17:FF:FF:F1:08;-78
WIFI;29.290;808.762;WAP130;20:17:FF:FF:F1:30;-73
WIFI;29.290;808.762;WAP067;20:17:FF:FF:F0:67;-82
WIFI;29.290;808.762;WAP129;20:17:FF:FF:F1:29;-69
WIFI;29.290;808.762;WAP114;20:17:FF:FF:F1:14;-77
WIFI;29.290;808.762;WAP111;20:17:FF:FF:F1:11;-81
WIFI;29.290;808.762;WAP123;20:17:FF:FF:F1:23;-74
WIFI;29.290;808.762;WAP267;20:17:FF:FF:F2:67;-81
WIFI;29.290;808.762;WAP122;20:17:FF:FF:F1:22;-69
WIFI;29.290;808.762;WAP318;20:17:FF:FF:F3:18;-79
WIFI;29.290;808.762;WAP012;20:17:FF:FF:F0:12;-71
WIFI;29.290;808.762;WAP105;20:17:FF:FF:F1:05;-90
WIFI;29.290;808.762;WAP078;20:17:FF:FF:F0:78;-81
WIFI;29.290;808.762;WAP281;20:17:FF:FF:F2:81;-83
WIFI;29.290;808.762;WAP180;20:17:FF:FF:F1:80;-70
WIFI;29.290;808.762;WAP015;20:17:FF:FF:F0:15;-82
WIFI;29.290;808.762;WAP044;20:17:FF:FF:F0:44;-88
WIFI;29.290;808.762;WAP309;20:17:FF:FF:F3:09;-89
WIFI;29.290;808.762;WAP165;20:17:FF:FF:F1:65;-74
WIFI;29.290;808.762;WAP181;20:17:FF:FF:F1:81;-83
WIFI;29.290;808.762;WAP312;20:17:FF:FF:F3:12;-80
WIFI;29.290;808.762;WAP006;20:17:FF:FF:F0:06;-88
WIFI;29.290;808.762;WAP141;20:17:FF:FF:F1:41;-80
WIFI;29.290;808.762;WAP022;20:17:FF:FF:F0:22;-85
WIFI;29.290;808.762;WAP025;20:17:FF:FF:F0:25;-86
WIFI;29.290;808.762;WAP140;20:17:FF:FF:F1:40;-92
WIFI;29.290;808.762;WAP315;20:17:FF:FF:F3:15;-82
WIFI;29.290;808.762;WAP096;20:17:FF:FF:F0:96;-92
WIFI;29.290;808.762;WAP139;20:17:FF:FF:F1:39;-89
WIFI;29.290;808.762;WAP299;20:17:FF:FF:F2:99;-91
WIFI;29.290;808.762;WAP110;20:17:FF:FF:F1:10;-89
WIFI;29.290;808.762;WAP077;20:17:FF:FF:F0:77;-86
WIFI;29.290;808.762;WAP240;20:17:FF:FF:F2:40;-87
WIFI;29.290;808.762;WAP045;20:17:FF:FF:F0:45;-88
WIFI;29.290;808.762;WAP211;20:17:FF:FF:F2:11;-89
WIFI;29.290;808.762;WAP112;20:17:FF:FF:F1:12;-89
WIFI;29.290;808.762;WAP314;20:17:FF:FF:F3:14;-90
WIFI;29.290;808.762;WAP287;20:17:FF:FF:F2:87;-92
WIFI;29.290;808.762;WAP159;20:17:FF:FF:F1:59;-93
WIFI;29.290;808.762;WAP298;20:17:FF:FF:F2:98;-90
GYRO;29.363;808.804;-2.27944;6.11690;-0.10507;3
AHRS;29.364;808.804;21.1776;-91.3805;171.5695;0.71092;0.07631;0.67512;-108
ACCE;29.364;808.810;5.81312;3.89776;2.64320;3
MAGN;29.365;808.810;-26.04000;-32.64000;-3.18000;3
LIGH;29.365;808.813;14270.0;0
GYRO;29.366;808.824;-2.17682;5.32216;-0.21319;3
AHRS;29.366;808.824;20.9668;-84.9180;169.5148;0.67328;0.07302;0.71119;106
ACCE;29.367;808.830;5.46836;3.87861;3.61046;3
MAGN;29.367;808.830;-24.84000;-32.70000;-6.96000;3
PRES;29.368;808.831;1015.1707;0
LIGH;29.368;808.833;14270.0;0
GYRO;29.368;808.844;-1.87077;4.48894;-0.31582;3
AHRS;29.369;808.844;20.7459;-78.6922;167.7947;0.63491;0.07215;0.74424;24
LIGH;29.369;808.853;14345.0;0
[truncated: 10,949,411 more chars]
