# Supplementary material for: Off-Line Evaluation of Mobile-Centric Indoor Positioning Systems: The Experiences from the 2017 IPIN Competition
Source: Sensors (Basel). 2018 Feb 6;18(2):487. doi: 10.3390/s18020487 (PMC5855053; doi:10.3390/s18020487)
Supplement: Supplementary file 3 [file sensors-18-00487-s003.zip › 03-Evaluation/evaluationlogfile_05.txt]

% LogFile created by the 'GetSensorData' App for Android.
% Date of creation: Wed Apr 12 15:15:18 GMT+02:00 2017
% Developed by LOPSI research group at CAR-CSIC, Spain (http://www.car.upm-csic.es/lopsi)
% Version 2.0 November 2016
% The 'GetSensorData' program stores information from Smartphone/Tablet internal sensors (Accelerometers, Gyroscopes, Magnetometers, Pressure, Ambient Light, Orientation, Sound level, GPS/GNSS positio, WiFi RSS, Cellular/GSM/3G signal strength,...) and also from external devices (e.g. RFCode RFID reader, XSens IMU or LPMS-B IMU)
%
% Phone used for this logfile:
% Manufacturer:            	HUAWEI
% Model:                   	MHA-L09
% API Android version:     	24
% Android version Release: 	7.0
%
% LogFile Data format:
% Accelerometer data: 	'ACCE;AppTimestamp(s);SensorTimestamp(s);Acc_X(m/s^2);Acc_Y(m/s^2);Acc_Z(m/s^2);Accuracy(integer)'
% Gyroscope data:     	'GYRO;AppTimestamp(s);SensorTimestamp(s);Gyr_X(rad/s);Gyr_Y(rad/s);Gyr_Z(rad/s);Accuracy(integer)'
% Magnetometer data:  	'MAGN;AppTimestamp(s);SensorTimestamp(s);Mag_X(uT);;Mag_Y(uT);Mag_Z(uT);Accuracy(integer)'
% Pressure data:      	'PRES;AppTimestamp(s);SensorTimestamp(s);Pres(mbar);Accuracy(integer)'
% Light data:         	'LIGH;AppTimestamp(s);SensorTimestamp(s);Light(lux);Accuracy(integer)'
% Proximity data:     	'PROX;AppTimestamp(s);SensorTimestamp(s);prox(?);Accuracy(integer)'
% Humidity data:      	'HUMI;AppTimestamp(s);SensorTimestamp(s);humi(Percentage);Accuracy(integer)'
% Temperature data:   	'TEMP;AppTimestamp(s);SensorTimestamp(s);temp(Celsius);Accuracy(integer)'
% Orientation data:   	'AHRS;AppTimestamp(s);SensorTimestamp(s);PitchX(deg);RollY(deg);YawZ(deg);RotVecX();RotVecY();RotVecZ();Accuracy(int)'
% GNSS/GPS data:      	'GNSS;AppTimestamp(s);SensorTimeStamp(s);Latit(deg);Long(deg);Altitude(m);Bearing(deg);Accuracy(m);Speed(m/s);SatInView;SatInUse'
% WIFI data:          	'WIFI;AppTimestamp(s);SensorTimeStamp(s);Name_SSID;MAC_BSSID;RSS(dBm);'
% Bluetooth data:     	'BLUE;AppTimestamp(s);Name;MAC_Address;RSS(dBm);'
% BLE 4.0 data:       	'BLE4;AppTimestamp(s);MajorID;MinorID;RSS(dBm);'
% Sound data:         	'SOUN;AppTimestamp(s);RMS;Pressure(Pa);SPL(dB);'
% RFID Reader data:   	'RFID;AppTimestamp(s);ReaderNumber(int);TagID(int);RSS_A(dBm);RSS_B(dBm);'
% IMU XSens data:     	'IMUX;AppTimestamp(s);SensorTimestamp(s);Counter;Acc_X(m/s^2);Acc_Y(m/s^2);Acc_Z(m/s^2);Gyr_X(rad/s);Gyr_Y(rad/s);Gyr_Z(rad/s);Mag_X(uT);;Mag_Y(uT);Mag_Z(uT);Roll(deg);Pitch(deg);Yaw(deg);Quat(1);Quat(2);Quat(3);Quat(4);Pressure(mbar);Temp(Celsius)'
% IMU LPMS-B data:    	'IMUL;AppTimestamp(s);SensorTimestamp(s);Counter;Acc_X(m/s^2);Acc_Y(m/s^2);Acc_Z(m/s^2);Gyr_X(rad/s);Gyr_Y(rad/s);Gyr_Z(rad/s);Mag_X(uT);;Mag_Y(uT);Mag_Z(uT);Roll(deg);Pitch(deg);Yaw(deg);Quat(1);Quat(2);Quat(3);Quat(4);Pressure(mbar);Temp(Celsius)'
% POSI Reference:    		'POSI;Timestamp(s);Counter;Latitude(degrees); Longitude(degrees);floor ID(0,1,2..4);Building ID(0,1,2..3);'
% 
% Note that there are two timestamps: 
%  -'AppTimestamp' is set by the Android App as data is read. It is not representative of when data is actually captured by the sensor (but has a common time reference for all sensors)
%  -'SensorTimestamp' is set by the sensor itself (the delta_time=SensorTimestamp(k)-SensorTimestamp(k-1) between two consecutive samples is an accurate estimate of the sampling interval). This timestamp is better for integrating inertial data. 

AHRS;0.034;185.997;37.5110;18.2477;138.2545;-0.02719;0.35013;0.89173;3
ACCE;0.035;186.002;-2.17394;5.54497;6.75165;3
GYRO;0.035;186.002;-0.05376;0.00611;-0.19303;3
PRES;0.035;186.002;1012.3462;3
ACCE;0.036;186.011;-2.24097;5.55455;7.46991;3
MAGN;0.036;186.012;23.06250;-36.68750;0.75000;3
GYRO;0.036;186.013;-0.05986;0.08552;-0.21502;3
AHRS;0.036;186.017;37.4875;18.2857;138.0179;-0.02684;0.35010;0.89118;3
ACCE;0.036;186.021;-2.47082;5.80354;7.69018;3
GYRO;0.036;186.022;-0.01833;0.09163;-0.22480;3
PRES;0.037;186.022;1012.3545;3
ACCE;0.037;186.032;-2.58574;5.79397;7.45076;3
MAGN;0.037;186.033;23.06250;-36.68750;0.62500;3
GYRO;0.037;186.034;0.02566;0.06842;-0.22358;3
AHRS;0.037;186.037;37.2338;18.4636;137.8104;-0.02844;0.34871;0.89115;3
ACCE;0.043;186.041;-2.59531;5.76524;7.30710;3
GYRO;0.044;186.042;0.04032;0.04765;-0.21869;3
PRES;0.045;186.042;1012.3530;3
ACCE;0.054;186.052;-2.50912;5.73651;7.19218;3
MAGN;0.054;186.053;23.37500;-36.50000;0.62500;3
GYRO;0.055;186.053;0.03421;0.02077;-0.21258;3
AHRS;0.055;186.056;37.1900;18.7180;137.5487;-0.02977;0.34909;0.89051;3
ACCE;0.076;186.061;-2.48997;5.75566;6.98149;3
GYRO;0.077;186.062;0.02077;0.01100;-0.21258;3
PRES;0.077;186.062;1012.3550;3
ACCE;0.078;186.071;-2.66235;5.80354;6.81869;3
MAGN;0.078;186.072;24.18750;-36.56250;0.31250;3
GYRO;0.078;186.073;-0.00489;0.01955;-0.21014;3
AHRS;0.078;186.077;37.1702;18.9453;137.2313;-0.03063;0.34960;0.88969;3
SOUN;0.078;3592.23;0.10963;74.78
ACCE;0.079;186.082;-2.79643;5.87058;6.80911;3
GYRO;0.080;186.082;-0.04887;0.01100;-0.19181;3
PRES;0.080;186.082;1012.3613;3
ACCE;0.088;186.091;-2.75812;5.84185;6.85699;3
MAGN;0.099;186.092;24.62500;-36.68750;0.18750;3
GYRO;0.100;186.093;-0.10629;-0.01588;-0.16616;3
AHRS;0.100;186.097;37.0767;19.1503;136.9039;-0.03154;0.34952;0.88898;3
LIGH;0.100;186.098;4514.0;3
ACCE;0.100;186.102;-2.37505;5.74608;7.40287;3
GYRO;0.100;186.102;-0.14050;-0.03665;-0.15149;3
PRES;0.100;186.102;1012.3555;3
ACCE;0.109;186.111;-2.23140;5.59285;7.58483;3
MAGN;0.110;186.112;24.75000;-36.56250;0.31250;3
GYRO;0.110;186.113;-0.10996;-0.03054;-0.16127;3
GNSS;0.111;1492002917.761;39.994286;-0.073750;103.239;5.922;8.0;0.4;22;19
AHRS;0.117;186.117;36.9223;19.2783;136.7079;-0.03247;0.34876;0.88876;3
GNSS;0.118;1492002917.761;39.994286;-0.073750;103.239;5.922;8.0;0.4;22;19
ACCE;0.119;186.121;-2.46124;5.68862;7.69018;3
GYRO;0.119;186.122;-0.03299;0.00489;-0.18815;3
PRES;0.119;186.122;1012.3550;3
ACCE;0.131;186.134;-2.77727;5.82270;7.53695;3
MAGN;0.132;186.135;25.18750;-36.43750;0.50000;3
GYRO;0.132;186.135;0.03787;0.00244;-0.20281;3
AHRS;0.134;186.137;36.7120;19.3640;136.4679;-0.03313;0.34749;0.88854;3
ACCE;0.138;186.141;-2.92093;5.78439;7.34541;3
GYRO;0.139;186.142;0.07697;-0.04276;-0.19059;3
PRES;0.139;186.142;1012.3501;3
ACCE;0.148;186.152;-2.88262;5.72693;7.31668;3
MAGN;0.149;186.153;25.43750;-36.43750;0.18750;3
GYRO;0.150;186.153;0.09163;-0.09896;-0.15882;3
AHRS;0.154;186.157;36.6317;19.6477;136.1705;-0.03470;0.34773;0.88784;3
ACCE;0.158;186.161;-2.78685;5.73651;7.25922;3
GYRO;0.159;186.162;0.09652;-0.14661;-0.12828;3
PRES;0.159;186.162;1012.3418;3
ACCE;0.168;186.171;-2.69108;5.78439;7.29753;3
MAGN;0.169;186.172;25.18750;-36.12500;0.62500;3
GYRO;0.170;186.173;0.09652;-0.16860;-0.10629;3
AHRS;0.173;186.176;36.6626;19.6956;135.8817;-0.03409;0.34817;0.88700;3
ACCE;0.179;186.182;-2.51870;5.80354;7.30710;3
GYRO;0.179;186.182;0.08674;-0.17837;-0.09774;3
PRES;0.179;186.182;1012.3374;3
ACCE;0.188;186.191;-2.43251;5.81312;7.22091;3
MAGN;0.191;186.192;25.12500;-35.37500;0.75000;3
GYRO;0.191;186.193;0.07453;-0.17349;-0.10873;3
AHRS;0.193;186.196;36.7253;19.6059;135.6966;-0.03261;0.34845;0.88642;3
ACCE;0.199;186.202;-2.50912;5.85143;7.23049;3
GYRO;0.199;186.202;0.05620;-0.14783;-0.13073;3
PRES;0.199;186.203;1012.3325;3
ACCE;0.208;186.211;-2.57616;5.88016;7.28795;3
MAGN;0.209;186.212;25.43750;-36.00000;0.50000;3
GYRO;0.210;186.213;0.03054;-0.11973;-0.14783;3
AHRS;0.213;186.217;36.7547;19.5269;135.4710;-0.03121;0.34852;0.88578;3
ACCE;0.218;186.221;-2.57616;5.85143;7.31668;3
GYRO;0.219;186.222;0.00733;-0.09896;-0.15272;3
PRES;0.219;186.222;1012.3369;3
ACCE;0.228;186.232;-2.57616;5.84185;7.25922;3
MAGN;0.230;186.233;25.31250;-36.00000;0.62500;3
GYRO;0.230;186.233;-0.02566;-0.08063;-0.16127;3
AHRS;0.234;186.237;36.7600;19.5131;135.2521;-0.03042;0.34858;0.88519;3
ACCE;0.238;186.241;-2.57616;5.83228;7.33583;3
GYRO;0.239;186.242;-0.02566;-0.08063;-0.17226;3
PRES;0.239;186.242;1012.3271;3
ACCE;0.248;186.252;-2.52828;5.72693;7.33583;3
MAGN;0.250;186.253;25.00000;-36.00000;0.93750;3
GYRO;0.250;186.253;-0.04887;-0.09041;-0.18326;3
AHRS;0.253;186.256;36.6789;19.5313;135.0917;-0.03036;0.34807;0.88492;3
ACCE;0.259;186.261;-2.57616;5.71735;7.27837;3
GYRO;0.259;186.262;-0.05864;-0.09896;-0.19792;3
PRES;0.259;186.263;1012.3174;3
ACCE;0.268;186.271;-2.65278;5.76524;7.12514;3
MAGN;0.269;186.272;25.18750;-35.81250;0.75000;3
GYRO;0.270;186.273;-0.09041;-0.13561;-0.20403;3
AHRS;0.273;186.276;36.5649;19.5287;134.8791;-0.03010;0.34728;0.88457;3
ACCE;0.279;186.282;-2.75812;5.80354;7.09641;3
GYRO;0.279;186.282;-0.12950;-0.18082;-0.19792;3
PRES;0.279;186.282;1012.3149;3
ACCE;0.288;186.291;-2.61447;5.77481;7.08684;3
MAGN;0.290;186.293;24.87500;-36.25000;0.62500;3
GYRO;0.290;186.293;-0.16860;-0.22480;-0.19181;3
AHRS;0.294;186.297;36.4119;19.4803;134.7636;-0.02992;0.34605;0.88457;3
ACCE;0.299;186.301;-2.34632;5.66947;7.13472;3
GYRO;0.299;186.302;-0.19914;-0.23091;-0.19792;3
PRES;0.299;186.302;1012.3169;3
ACCE;0.310;186.311;-2.20267;5.58328;7.37414;3
MAGN;0.310;186.312;25.00000;-35.81250;0.62500;3
GYRO;0.310;186.313;-0.21014;-0.20769;-0.21380;3
AHRS;0.314;186.317;36.2388;19.3009;134.5753;-0.02859;0.34434;0.88443;3
ACCE;0.319;186.321;-2.26013;5.59285;7.54652;3
GYRO;0.319;186.322;-0.19426;-0.20525;-0.22846;3
PRES;0.320;186.322;1012.3184;3
ACCE;0.329;186.332;-2.41336;5.63116;7.53695;3
MAGN;0.330;186.333;25.00000;-35.81250;0.18750;3
GYRO;0.330;186.333;-0.16738;-0.20769;-0.23579;3
AHRS;0.333;186.336;35.9501;19.1485;134.4852;-0.02818;0.34181;0.88478;3
ACCE;0.339;186.341;-2.47082;5.64074;7.09641;3
GYRO;0.339;186.342;-0.16127;-0.24312;-0.24068;3
PRES;0.340;186.342;1012.3213;3
ACCE;0.348;186.351;-2.39420;5.64074;6.94318;3
MAGN;0.350;186.352;25.12500;-35.56250;-0.25000;3
GYRO;0.350;186.353;-0.21014;-0.22969;-0.26756;3
AHRS;0.353;186.357;35.6888;19.0004;134.2643;-0.02731;0.33953;0.88470;3
ACCE;0.359;186.361;-2.29843;5.56412;7.13472;3
GYRO;0.359;186.362;-0.28344;-0.21869;-0.29199;3
PRES;0.360;186.362;1012.3198;3
ACCE;0.369;186.371;-2.34632;5.48751;7.18261;3
MAGN;0.370;186.372;24.87500;-35.37500;-0.37500;3
GYRO;0.370;186.373;-0.32865;-0.22113;-0.30665;3
AHRS;0.374;186.376;35.3874;18.8554;134.1335;-0.02689;0.33693;0.88494;3
ACCE;0.379;186.382;-2.49955;5.45878;7.39329;3
GYRO;0.379;186.382;-0.35064;-0.19670;-0.31398;3
PRES;0.379;186.382;1012.3306;3
ACCE;0.388;186.391;-2.61447;5.45878;7.32626;3
MAGN;0.390;186.392;25.43750;-35.25000;-1.00000;3
GYRO;0.390;186.393;-0.36652;-0.18815;-0.30299;3
AHRS;0.394;186.397;34.9590;18.7212;133.8748;-0.02664;0.33345;0.88504;3
ACCE;0.399;186.401;-2.65278;5.42047;7.13472;3
GYRO;0.399;186.402;-0.38851;-0.19181;-0.27367;3
PRES;0.399;186.402;1012.3198;3
ACCE;0.409;186.412;-2.66235;5.37259;7.12514;3
MAGN;0.410;186.413;25.68750;-34.81250;-1.43750;3
GYRO;0.410;186.413;-0.43616;-0.19548;-0.23702;3
AHRS;0.413;186.416;34.4611;18.6267;133.6937;-0.02719;0.32954;0.88546;3
ACCE;0.418;186.421;-2.39420;5.25767;7.33583;3
GYRO;0.419;186.422;-0.49969;-0.20403;-0.20281;3
PRES;0.419;186.422;1012.3174;3
ACCE;0.428;186.432;-2.02071;5.12359;7.83383;3
MAGN;0.430;186.433;26.25000;-34.50000;-2.00000;3
GYRO;0.430;186.433;-0.53390;-0.19670;-0.18204;3
AHRS;0.433;186.436;33.9740;18.5554;133.5247;-0.02792;0.32578;0.88587;3
ACCE;0.439;186.441;-1.95367;5.03740;7.95833;3
GYRO;0.440;186.442;-0.50580;-0.17959;-0.19548;3
PRES;0.440;186.442;1012.3159;3
LIGH;0.445;186.448;4527.0;3
ACCE;0.449;186.451;-2.13563;5.00867;8.14029;3
MAGN;0.450;186.452;26.93750;-34.37500;-2.43750;3
GYRO;0.450;186.453;-0.43127;-0.14050;-0.22235;3
AHRS;0.453;186.456;33.3115;18.3516;133.4497;-0.02853;0.32029;0.88687;3
ACCE;0.459;186.462;-2.28886;5.09486;8.22648;3
GYRO;0.459;186.462;-0.36041;-0.11973;-0.24435;3
PRES;0.459;186.462;1012.3296;3
ACCE;0.468;186.471;-2.39420;5.13317;8.16902;3
MAGN;0.469;186.472;27.50000;-34.56250;-2.87500;3
GYRO;0.470;186.473;-0.30421;-0.14661;-0.26145;3
AHRS;0.474;186.477;32.6321;18.0388;133.4492;-0.02857;0.31433;0.88812;3
ACCE;0.479;186.482;-2.36547;5.10444;8.14986;3
GYRO;0.479;186.482;-0.24801;-0.17104;-0.26512;3
PRES;0.480;186.482;1012.3364;3
ACCE;0.489;186.491;-2.28886;5.07571;7.97748;3
MAGN;0.490;186.492;27.37500;-34.37500;-2.75000;3
GYRO;0.490;186.493;-0.15760;-0.17837;-0.27122;3
AHRS;0.494;186.497;32.1980;17.9939;133.1972;-0.02911;0.31103;0.88813;3
ACCE;0.498;186.501;-2.23140;5.04698;7.69975;3
GYRO;0.499;186.502;-0.15760;-0.17837;-0.27122;3
PRES;0.499;186.502;1012.3311;3
ACCE;0.509;186.512;-2.25055;5.04698;7.60398;3
MAGN;0.510;186.513;27.18750;-34.25000;-2.87500;3
GYRO;0.510;186.513;-0.14783;-0.09896;-0.26878;3
AHRS;0.513;186.516;31.9460;17.8092;132.9520;-0.02794;0.30867;0.88787;3
ACCE;0.518;186.521;-2.39420;5.03740;7.55610;3
GYRO;0.519;186.522;-0.17226;-0.10018;-0.24557;3
PRES;0.519;186.522;1012.3335;3
ACCE;0.529;186.532;-2.54743;5.04698;7.70933;3
MAGN;0.530;186.533;27.18750;-34.25000;-2.87500;3
GYRO;0.530;186.533;-0.20159;-0.14416;-0.22113;3
AHRS;0.533;186.536;31.6965;17.8379;132.7001;-0.02839;0.30696;0.88752;3
ACCE;0.538;186.541;-2.70066;5.09486;7.93917;3
GYRO;0.539;186.542;-0.20525;-0.22235;-0.20403;3
PRES;0.539;186.542;1012.3335;3
ACCE;0.548;186.551;-2.77727;5.13317;8.15944;3
MAGN;0.550;186.553;27.06250;-34.25000;-3.06250;3
GYRO;0.550;186.554;-0.18570;-0.31398;-0.19548;3
AHRS;0.554;186.557;31.3895;17.8330;132.4853;-0.02891;0.30471;0.88738;3
ACCE;0.559;186.562;-2.69108;5.12359;8.12113;3
GYRO;0.559;186.562;-0.15272;-0.37996;-0.18326;3
PRES;0.559;186.562;1012.3325;3
ACCE;0.569;186.571;-2.55701;5.00867;8.07325;3
MAGN;0.570;186.573;27.31250;-34.12500;-3.37500;3
GYRO;0.570;186.573;-0.11851;-0.38973;-0.16127;3
AHRS;0.573;186.576;31.1283;17.5523;132.3589;-0.02736;0.30195;0.88749;3
ACCE;0.579;186.582;-2.46124;4.90333;7.95833;3
GYRO;0.579;186.582;-0.09407;-0.35064;-0.13806;3
PRES;0.580;186.582;1012.3262;3
ACCE;0.588;186.591;-2.48997;4.90333;7.99663;3
MAGN;0.590;186.592;27.43750;-33.68750;-3.62500;3
GYRO;0.590;186.593;-0.08674;-0.29444;-0.11606;3
AHRS;0.594;186.597;30.9123;17.2020;132.2041;-0.02504;0.29931;0.88744;3
ACCE;0.599;186.601;-2.59531;4.93206;7.96790;3
GYRO;0.599;186.602;-0.09774;-0.26512;-0.09407;3
PRES;0.599;186.602;1012.3198;3
ACCE;0.609;186.612;-2.63362;5.01825;7.89129;3
MAGN;0.610;186.613;27.50000;-33.93750;-3.93750;3
GYRO;0.611;186.613;-0.12462;-0.25779;-0.08063;3
AHRS;0.613;186.617;30.7853;16.9146;132.1248;-0.02307;0.29750;0.88746;3
ACCE;0.618;186.621;-2.63362;5.05655;8.05409;3
GYRO;0.619;186.622;-0.15638;-0.25168;-0.07575;3
PRES;0.619;186.622;1012.3164;3
SOUN;0.625;5503.52;0.16796;78.48
ACCE;0.629;186.633;-2.52828;5.02782;8.17859;3
MAGN;0.630;186.633;27.31250;-33.81250;-4.06250;3
GYRO;0.630;186.633;-0.17715;-0.25656;-0.07819;3
AHRS;0.634;186.637;30.6331;16.7560;132.0342;-0.02217;0.29589;0.88745;3
ACCE;0.638;186.641;-2.40378;4.96079;8.24563;3
GYRO;0.639;186.642;-0.17959;-0.25901;-0.08796;3
PRES;0.639;186.642;1012.3135;3
ACCE;0.648;186.651;-2.25055;4.87459;8.37013;3
MAGN;0.650;186.652;27.62500;-33.81250;-4.37500;3
GYRO;0.650;186.653;-0.16249;-0.24679;-0.10018;3
AHRS;0.653;186.656;30.4199;16.4705;132.0352;-0.02075;0.29342;0.88785;3
ACCE;0.660;186.662;-2.12605;4.84586;8.43717;3
GYRO;0.660;186.662;-0.11606;-0.20159;-0.11729;3
PRES;0.660;186.662;1012.3213;3
ACCE;0.669;186.671;-2.16436;4.85544;8.56167;3
MAGN;0.670;186.673;27.43750;-33.68750;-4.68750;3
GYRO;0.670;186.673;-0.04887;-0.13439;-0.13195;3
AHRS;0.674;186.677;30.1669;16.1102;132.0128;-0.01883;0.29041;0.88824;3
ACCE;0.679;186.681;-2.31759;4.88417;8.50420;3
GYRO;0.679;186.682;0.02688;-0.08063;-0.14172;3
PRES;0.680;186.682;1012.3154;3
ACCE;0.689;186.691;-2.49955;5.00867;8.31267;3
MAGN;0.690;186.692;27.43750;-34.12500;-4.93750;3
GYRO;0.691;186.693;0.08186;-0.05742;-0.14783;3
AHRS;0.694;186.697;30.0905;16.0098;131.9504;-0.01818;0.28954;0.88818;3
ACCE;0.698;186.701;-2.56658;5.08528;7.97748;3
GYRO;0.699;186.702;0.10507;-0.05986;-0.14661;3
PRES;0.699;186.702;1012.3135;3
ACCE;0.709;186.712;-2.58574;5.10444;7.84340;3
MAGN;0.709;186.713;27.87500;-33.93750;-5.43750;3
GYRO;0.710;186.713;0.10507;-0.05376;-0.13928;3
AHRS;0.714;186.717;30.1540;16.1428;131.7009;-0.01834;0.29047;0.88728;3
ACCE;0.718;186.721;-2.52828;5.05655;7.84340;3
GYRO;0.719;186.722;0.08674;-0.04398;-0.12950;3
PRES;0.719;186.722;1012.3252;3
ACCE;0.729;186.732;-2.49955;5.03740;7.92960;3
MAGN;0.730;186.733;28.12500;-33.81250;-5.56250;3
GYRO;0.730;186.734;0.06231;-0.03787;-0.12462;3
AHRS;0.734;186.737;30.2271;16.1870;131.4940;-0.01789;0.29118;0.88652;3
ACCE;0.738;186.741;-2.47082;5.00867;7.93917;3
GYRO;0.739;186.742;0.04398;-0.03910;-0.12706;3
PRES;0.739;186.742;1012.3237;3
ACCE;0.748;186.751;-2.45166;4.99909;7.97748;3
MAGN;0.749;186.752;28.00000;-33.50000;-6.00000;3
GYRO;0.750;186.753;0.02688;-0.03665;-0.14294;3
AHRS;0.753;186.756;30.3069;16.3063;131.2776;-0.01796;0.29219;0.88569;3
ACCE;0.759;186.762;-2.46124;4.98952;8.04452;3
GYRO;0.759;186.762;0.02688;-0.03665;-0.14294;3
PRES;0.760;186.762;1012.3091;3
ACCE;0.769;186.771;-2.57616;4.98952;8.12113;3
MAGN;0.770;186.773;28.00000;-33.37500;-6.00000;3
GYRO;0.770;186.773;0.04765;-0.02077;-0.15760;3
AHRS;0.773;186.777;30.2884;16.3624;131.0794;-0.01796;0.29226;0.88509;3
ACCE;0.779;186.782;-2.62405;5.00867;8.02536;3
GYRO;0.779;186.782;0.05620;-0.03054;-0.15760;3
PRES;0.780;186.782;1012.3198;3
ACCE;0.788;186.791;-2.53785;5.00867;8.00621;3
MAGN;0.790;186.792;28.43750;-33.56250;-6.00000;3
GYRO;0.790;186.793;0.05742;-0.05253;-0.15394;3
AHRS;0.794;186.797;30.3013;16.5558;130.8258;-0.01876;0.29301;0.88424;3
LIGH;0.796;186.798;4667.0;3
ACCE;0.799;186.801;-2.46124;4.97036;7.92002;3
GYRO;0.799;186.802;0.06475;-0.05864;-0.15638;3
PRES;0.799;186.802;1012.3252;3
ACCE;0.809;186.812;-2.44209;4.93206;8.00621;3
MAGN;0.810;186.813;28.31250;-33.37500;-6.00000;3
GYRO;0.811;186.814;0.08308;-0.04398;-0.16249;3
AHRS;0.814;186.816;30.3133;16.6050;130.6074;-0.01853;0.29329;0.88351;3
ACCE;0.819;186.821;-2.51870;4.87459;8.02536;3
GYRO;0.819;186.822;0.10873;-0.04154;-0.16982;3
PRES;0.819;186.822;1012.3291;3
ACCE;0.829;186.832;-2.61447;4.89375;7.95833;3
MAGN;0.830;186.833;28.25000;-33.25000;-6.12500;3
GYRO;0.830;186.833;0.12584;-0.05131;-0.17471;3
AHRS;0.833;186.837;30.3405;16.6994;130.3652;-0.01854;0.29383;0.88269;3
ACCE;0.839;186.841;-2.68151;4.95121;7.81467;3
GYRO;0.839;186.842;0.13073;-0.06109;-0.16738;3
PRES;0.839;186.843;1012.3286;3
ACCE;0.848;186.851;-2.69108;4.96079;7.75721;3
MAGN;0.849;186.852;28.25000;-33.06250;-5.43750;3
GYRO;0.850;186.853;0.12950;-0.05253;-0.14905;3
AHRS;0.853;186.856;30.4275;16.7698;130.1227;-0.01813;0.29474;0.88176;3
ACCE;0.859;186.862;-2.64320;4.92248;7.69018;3
GYRO;0.859;186.862;0.11606;-0.03665;-0.13073;3
PRES;0.860;186.862;1012.3340;3
ACCE;0.868;186.871;-2.66235;4.96079;7.75721;3
MAGN;0.869;186.872;28.12500;-33.25000;-5.25000;3
GYRO;0.870;186.873;0.09285;-0.01466;-0.11729;3
AHRS;0.874;186.877;30.5530;16.9747;129.8302;-0.01847;0.29638;0.88060;3
ACCE;0.879;186.881;-2.68151;4.98952;7.75721;3
GYRO;0.879;186.882;0.06597;-0.00733;-0.11362;3
PRES;0.879;186.882;1012.3286;3
ACCE;0.888;186.891;-2.66235;5.00867;7.72848;3
MAGN;0.890;186.892;28.12500;-32.93750;-5.43750;3
GYRO;0.890;186.893;0.04154;-0.00122;-0.11606;3
AHRS;0.894;186.897;30.6279;17.0392;129.6954;-0.01832;0.29716;0.88004;3
ACCE;0.899;186.901;-2.59531;4.97994;7.82425;3
GYRO;0.899;186.902;0.02199;0.00244;-0.12217;3
PRES;0.900;186.903;1012.3345;3
ACCE;0.910;186.912;-2.64320;4.97036;7.85298;3
MAGN;0.911;186.913;28.25000;-32.81250;-5.43750;3
GYRO;0.911;186.913;0.00977;-0.00977;-0.13073;3
AHRS;0.913;186.916;30.6697;17.2139;129.4931;-0.01898;0.29807;0.87929;3
ACCE;0.919;186.921;-2.64320;4.97994;7.93917;3
GYRO;0.919;186.922;0.01344;-0.01955;-0.12950;3
PRES;0.920;186.922;1012.3296;3
ACCE;0.929;186.931;-2.66235;4.95121;7.95833;3
MAGN;0.930;186.932;28.43750;-32.50000;-5.12500;3
GYRO;0.930;186.933;0.03054;-0.03543;-0.12462;3
AHRS;0.933;186.936;30.6406;17.2841;129.3433;-0.01924;0.29810;0.87884;3
ACCE;0.939;186.941;-2.67193;4.92248;7.91044;3
GYRO;0.939;186.942;0.05498;-0.06109;-0.11973;3
PRES;0.940;186.942;1012.3335;3
ACCE;0.949;186.951;-2.69108;4.95121;7.71891;3
MAGN;0.949;186.952;28.81250;-32.68750;-4.93750;3
GYRO;0.950;186.953;0.06720;-0.09041;-0.10996;3
AHRS;0.954;186.957;30.5995;17.4124;129.1567;-0.01990;0.29825;0.87827;3
ACCE;0.960;186.962;-2.70066;4.96079;7.68060;3
GYRO;0.961;186.962;0.06109;-0.09041;-0.09163;3
PRES;0.961;186.963;1012.3320;3
ACCE;0.968;186.971;-2.64320;4.92248;7.74764;3
MAGN;0.970;186.972;29.12500;-32.50000;-4.93750;3
GYRO;0.970;186.973;0.04154;-0.06597;-0.07208;3
AHRS;0.974;186.977;30.6317;17.3961;128.9776;-0.01918;0.29846;0.87764;3
ACCE;0.979;186.981;-2.63362;4.97036;7.72848;3
GYRO;0.979;186.982;0.01344;-0.03421;-0.05864;3
PRES;0.979;186.982;1012.3423;3
ACCE;0.988;186.992;-2.63362;5.00867;7.90087;3
MAGN;0.990;186.993;29.25000;-32.25000;-4.68750;3
GYRO;0.990;186.993;-0.01344;0.00733;-0.05131;3
AHRS;0.994;186.996;30.6773;17.4658;128.8346;-0.01916;0.29905;0.87709;3
ACCE;0.999;187.001;-2.61447;5.02782;7.88171;3
GYRO;0.999;187.002;-0.03176;0.04276;-0.04643;3
PRES;0.999;187.002;1012.3218;3
ACCE;1.009;187.012;-2.58574;4.99909;7.96790;3
MAGN;1.010;187.013;29.37500;-32.37500;-4.68750;3
GYRO;1.010;187.013;-0.03299;0.08186;-0.03787;3
AHRS;1.014;187.016;30.6385;17.5098;128.7500;-0.01943;0.29892;0.87687;3
ACCE;1.019;187.021;-2.60489;4.96079;8.10198;3
GYRO;1.019;187.022;-0.03299;0.08186;-0.03787;3
PRES;1.019;187.022;1012.3164;3
ACCE;1.029;187.031;-2.69108;4.97994;8.09240;3
MAGN;1.030;187.032;29.37500;-32.37500;-4.81250;3
GYRO;1.030;187.033;0.02566;0.01833;-0.03054;3
AHRS;1.035;187.037;30.5712;17.6330;128.7171;-0.02055;0.29884;0.87684;3
ACCE;1.039;187.042;-2.71981;4.96079;7.95833;3
GYRO;1.039;187.042;0.06842;-0.03421;-0.02321;3
PRES;1.039;187.042;1012.3276;3
ACCE;1.048;187.051;-2.65278;4.96079;7.82425;3
MAGN;1.050;187.052;29.62500;-32.06250;-4.93750;3
GYRO;1.050;187.053;0.08674;-0.07086;-0.01833;3
AHRS;1.053;187.056;30.5700;17.6950;128.5963;-0.02072;0.29906;0.87643;3
ACCE;1.059;187.062;-2.57616;4.97994;7.64229;3
GYRO;1.060;187.062;0.07697;-0.07819;-0.01344;3
PRES;1.060;187.062;1012.3315;3
SOUN;1.066;5838.89;0.17819;79.00
ACCE;1.068;187.071;-2.51870;4.98952;7.49864;3
MAGN;1.070;187.073;29.93750;-31.93750;-4.81250;3
GYRO;1.070;187.073;0.04520;-0.05498;-0.01344;3
AHRS;1.074;187.077;30.7099;17.7086;128.5036;-0.02003;0.30014;0.87591;3
ACCE;1.078;187.081;-2.48039;4.99909;7.69018;3
GYRO;1.079;187.082;0.01100;-0.01466;-0.01955;3
PRES;1.079;187.082;1012.3394;3
ACCE;1.089;187.092;-2.47082;5.02782;7.88171;3
MAGN;1.090;187.093;30.06250;-32.12500;-5.12500;3
GYRO;1.090;187.093;-0.00855;0.01833;-0.02932;3
AHRS;1.093;187.096;30.7297;17.6851;128.3733;-0.01943;0.30023;0.87546;3
ACCE;1.099;187.101;-2.48997;5.01825;7.95833;3
GYRO;1.099;187.102;-0.01344;0.03787;-0.04154;3
PRES;1.099;187.102;1012.3379;3
ACCE;1.109;187.112;-2.57616;4.97036;8.01579;3
MAGN;1.110;187.113;30.06250;-32.12500;-4.93750;3
GYRO;1.110;187.113;-0.00733;0.03910;-0.05253;3
AHRS;1.114;187.117;30.7518;17.6877;128.3396;-0.01928;0.30041;0.87532;3
GNSS;1.115;1492002918.763;39.994286;-0.073742;103.203;2.475;8.0;0.4;22;20
ACCE;1.122;187.121;-2.64320;4.97036;7.92960;3
GYRO;1.122;187.122;-0.00122;0.01710;-0.05742;3
PRES;1.123;187.122;1012.3315;3
GNSS;1.124;1492002918.763;39.994286;-0.073742;103.203;2.475;8.0;0.4;22;20
ACCE;1.132;187.135;-2.70066;4.94163;7.85298;3
MAGN;1.133;187.136;30.37500;-32.12500;-4.81250;3
GYRO;1.133;187.136;0.00000;-0.00122;-0.05376;3
AHRS;1.134;187.137;30.6986;17.7907;128.1736;-0.01984;0.30039;0.87483;3
ACCE;1.139;187.142;-2.71981;4.91290;7.84340;3
GYRO;1.139;187.142;-0.00244;-0.01588;-0.04276;3
PRES;1.139;187.142;1012.3296;3
LIGH;1.145;187.148;4667.0;3
ACCE;1.148;187.151;-2.73897;4.90333;7.87214;3
MAGN;1.150;187.152;30.06250;-31.81250;-4.93750;3
GYRO;1.150;187.153;-0.00244;-0.02810;-0.03054;3
AHRS;1.153;187.156;30.6645;17.8988;128.0899;-0.02058;0.30051;0.87458;3
ACCE;1.159;187.162;-2.68151;4.93206;7.90087;3
GYRO;1.160;187.162;-0.00367;-0.03543;-0.01710;3
PRES;1.160;187.162;1012.3423;3
ACCE;1.168;187.171;-2.63362;4.94163;7.86256;3
MAGN;1.169;187.172;30.18750;-31.68750;-4.93750;3
GYRO;1.170;187.173;0.00244;-0.03421;-0.00122;3
AHRS;1.173;187.177;30.6233;17.9092;127.9454;-0.02044;0.30027;0.87416;3
ACCE;1.178;187.181;-2.61447;4.95121;7.92002;3
GYRO;1.179;187.182;0.01588;-0.02321;0.01466;3
PRES;1.179;187.182;1012.3374;3
ACCE;1.188;187.192;-2.55701;4.98952;7.83383;3
MAGN;1.190;187.193;29.93750;-31.18750;-4.81250;3
GYRO;1.190;187.193;0.03054;-0.01344;0.02199;3
AHRS;1.194;187.197;30.6218;17.9064;127.9334;-0.02039;0.30025;0.87412;3
ACCE;1.199;187.201;-2.46124;5.00867;7.66145;3
GYRO;1.199;187.202;0.03176;0.00000;0.02077;3
PRES;1.199;187.202;1012.3291;3
ACCE;1.209;187.212;-2.46124;5.03740;7.59441;3
MAGN;1.210;187.213;30.06250;-30.62500;-4.81250;3
GYRO;1.210;187.213;0.00733;0.01833;0.00855;3
AHRS;1.213;187.216;30.6180;17.9205;127.7755;-0.02010;0.30030;0.87360;3
ACCE;1.218;187.221;-2.49955;5.03740;7.69975;3
GYRO;1.219;187.222;-0.03421;0.03176;-0.00489;3
PRES;1.219;187.222;1012.3242;3
ACCE;1.228;187.231;-2.53785;5.01825;7.92960;3
MAGN;1.230;187.232;29.75000;-30.62500;-4.93750;3
GYRO;1.230;187.233;-0.06842;0.03054;-0.01588;3
AHRS;1.233;187.236;30.7358;17.9318;127.7559;-0.01967;0.30120;0.87336;3
ACCE;1.239;187.242;-2.57616;4.99909;8.08282;3
GYRO;1.239;187.242;-0.07941;0.01466;-0.02443;3
PRES;1.239;187.242;1012.3418;3
ACCE;1.248;187.251;-2.59531;4.95121;8.17859;3
MAGN;1.250;187.252;29.75000;-31.06250;-4.81250;3
GYRO;1.250;187.253;-0.06353;-0.00977;-0.02810;3
AHRS;1.253;187.257;30.6292;17.9849;127.6623;-0.02025;0.30062;0.87319;3
ACCE;1.261;187.262;-2.58574;4.92248;8.17859;3
GYRO;1.261;187.262;-0.02810;-0.02932;-0.02566;3
PRES;1.262;187.262;1012.3423;3
ACCE;1.268;187.271;-2.52828;4.93206;7.98706;3
MAGN;1.269;187.272;29.62500;-30.75000;-4.81250;3
GYRO;1.270;187.273;0.00733;-0.05376;-0.01955;3
AHRS;1.274;187.277;30.4964;17.9537;127.6763;-0.02058;0.29954;0.87344;3
ACCE;1.279;187.281;-2.47082;4.94163;7.98706;3
GYRO;1.279;187.282;0.02688;-0.05620;-0.01833;3
PRES;1.280;187.282;1012.3291;3
ACCE;1.289;187.292;-2.48039;4.99909;8.04452;3
MAGN;1.291;187.293;29.93750;-31.06250;-4.68750;3
GYRO;1.292;187.293;0.01100;-0.09041;-0.03299;3
AHRS;1.293;187.296;30.4724;17.9269;127.5502;-0.02014;0.29930;0.87306;3
ACCE;1.298;187.301;-2.38462;4.98952;7.92960;3
GYRO;1.299;187.302;0.01100;-0.09041;-0.05376;3
PRES;1.299;187.302;1012.3291;3
ACCE;1.309;187.312;-2.24097;5.00867;7.69975;3
MAGN;1.310;187.313;29.62500;-31.37500;-4.81250;3
GYRO;1.310;187.313;-0.03665;-0.13073;-0.09163;3
AHRS;1.313;187.317;30.4967;17.7852;127.5172;-0.01888;0.29901;0.87294;3
ACCE;1.318;187.321;-2.19309;5.20021;7.24964;3
GYRO;1.319;187.322;-0.13439;-0.19548;-0.15272;3
PRES;1.319;187.322;1012.3228;3
ACCE;1.328;187.331;-2.06859;5.34386;6.70376;3
MAGN;1.330;187.333;29.93750;-31.68750;-4.81250;3
GYRO;1.331;187.333;-0.30665;-0.25779;-0.22969;3
AHRS;1.333;187.337;30.4162;17.6933;127.3840;-0.01815;0.29813;0.87262;3
ACCE;1.339;187.342;-1.86748;5.29597;6.56969;3
GYRO;1.339;187.342;-0.51191;-0.31154;-0.31521;3
PRES;1.339;187.342;1012.3291;3
ACCE;1.355;187.351;-1.70467;5.13317;6.73250;3
MAGN;1.355;187.352;29.93750;-31.93750;-5.12500;3
GYRO;1.355;187.353;-0.70860;-0.37629;-0.40928;3
AHRS;1.356;187.357;30.5667;17.3371;127.1015;-0.01411;0.29806;0.87149;3
ACCE;1.359;187.362;-1.67594;4.50110;8.27436;3
GYRO;1.359;187.362;-0.87720;-0.56077;-0.50335;3
PRES;1.359;187.362;1012.3345;3
ACCE;1.369;187.371;-2.10690;4.89375;7.95833;3
MAGN;1.370;187.373;29.93750;-32.12500;-5.68750;3
GYRO;1.370;187.373;-0.95295;-0.82100;-0.56077;3
AHRS;1.373;187.377;29.6664;17.0156;126.9251;-0.01483;0.29041;0.87223;3
ACCE;1.379;187.381;-2.06859;5.08528;8.62870;3
GYRO;1.379;187.382;-0.92974;-0.95661;-0.59376;3
PRES;1.379;187.382;1012.3315;3
ACCE;1.389;187.392;-0.68953;4.07972;8.93516;3
MAGN;1.390;187.393;29.93750;-31.81250;-6.43750;3
GYRO;1.390;187.393;-0.88087;-1.23517;-0.62186;3
AHRS;1.394;187.397;28.6339;16.1126;126.5515;-0.01118;0.27976;0.87248;3
ACCE;1.400;187.401;-1.35991;3.72538;9.00220;3
GYRO;1.400;187.402;-0.88942;-1.73608;-0.66951;3
PRES;1.400;187.402;1012.3257;3
ACCE;1.408;187.412;-2.35589;4.13718;6.82826;3
MAGN;1.410;187.413;30.31250;-31.81250;-7.43750;3
GYRO;1.411;187.413;-0.97250;-2.10015;-0.72937;3
AHRS;1.414;187.416;27.4947;14.9017;126.1985;-0.00572;0.26713;0.87287;3
ACCE;1.419;187.421;-2.38462;4.90333;6.73250;3
GYRO;1.419;187.422;-1.10689;-2.07450;-0.71471;3
PRES;1.420;187.422;1012.3257;3
ACCE;1.429;187.431;-2.40378;4.99909;7.15387;3
MAGN;1.430;187.433;30.31250;-30.93750;-8.62500;3
GYRO;1.430;187.433;-1.22417;-1.91812;-0.61697;3
AHRS;1.434;187.437;26.6455;13.1807;125.3290;0.00591;0.25464;0.87086;3
ACCE;1.439;187.442;-1.90578;4.25210;7.63272;3
GYRO;1.439;187.442;-1.33046;-1.77151;-0.48503;3
PRES;1.439;187.442;1012.3325;3
ACCE;1.448;187.451;-1.34075;3.34231;7.66145;3
MAGN;1.449;187.452;30.25000;-29.87500;-10.12500;3
GYRO;1.450;187.453;-1.45019;-1.68965;-0.39218;3
AHRS;1.453;187.456;25.1366;11.1714;124.9634;0.01581;0.23596;0.87129;3
ACCE;1.459;187.462;-1.11091;3.02627;7.67102;3
GYRO;1.459;187.462;-1.61757;-1.62612;-0.33109;3
PRES;1.459;187.463;1012.3315;3
ACCE;1.468;187.471;-1.30245;3.23696;8.40844;3
MAGN;1.469;187.472;30.37500;-29.43750;-11.43750;3
GYRO;1.470;187.473;-1.83870;-1.53572;-0.25534;3
AHRS;1.473;187.477;23.2995;9.2961;124.8143;0.02288;0.21513;0.87273;3
ACCE;1.479;187.481;-1.33118;3.49553;7.59441;3
GYRO;1.479;187.482;-2.15758;-1.55526;-0.07330;3
PRES;1.479;187.483;1012.3408;3
ACCE;1.488;187.492;-0.85234;2.61447;7.68060;3
MAGN;1.490;187.493;29.93750;-28.81250;-13.37500;3
GYRO;1.490;187.493;-2.60106;-1.54060;0.26634;3
AHRS;1.494;187.497;21.1952;7.5214;124.9326;0.02766;0.19253;0.87531;3
LIGH;1.495;187.498;4688.0;3
ACCE;1.498;187.501;-0.03831;1.82917;8.65743;3
GYRO;1.499;187.502;-2.86984;-1.05558;0.56566;3
PRES;1.499;187.502;1012.3335;3
ACCE;1.509;187.511;0.00000;1.14922;9.81623;3
MAGN;1.509;187.512;29.62500;-27.93750;-14.87500;3
GYRO;1.510;187.513;-2.95170;-0.63652;0.74159;3
AHRS;1.514;187.517;17.9923;5.3706;125.6704;0.03014;0.16009;0.88113;3
ACCE;1.518;187.521;-0.04788;0.74699;11.56878;3
GYRO;1.519;187.522;-2.87229;-0.28955;0.82222;3
PRES;1.519;187.522;1012.3345;3
ACCE;1.528;187.531;-0.03831;0.83318;12.14339;3
MAGN;1.530;187.533;22.81250;-34.87500;-18.68750;3
GYRO;1.530;187.533;-2.63039;-0.15394;0.83200;3
AHRS;1.533;187.536;14.9567;4.0287;127.9156;0.02579;0.13217;0.89229;3
ACCE;1.539;187.542;-0.00958;1.48441;12.61265;3
GYRO;1.539;187.542;-2.28708;-0.21747;0.79290;3
PRES;1.540;187.542;1012.3242;3
ACCE;1.548;187.551;-0.00958;1.56102;12.34450;3
MAGN;1.549;187.552;22.37500;-34.31250;-20.50000;3
GYRO;1.550;187.553;-1.41599;-0.69883;0.82100;3
AHRS;1.553;187.557;11.5972;3.3888;129.1862;0.01676;0.10384;0.89955;3
ACCE;1.558;187.561;0.12450;1.00556;12.40197;3
GYRO;1.559;187.562;-1.41599;-0.69883;0.82100;3
PRES;1.559;187.562;1012.3423;3
ACCE;1.569;187.572;0.03831;0.43096;11.97101;3
MAGN;1.570;187.573;21.81250;-33.68750;-22.68750;3
GYRO;1.570;187.573;-0.44104;-1.32802;0.89309;3
AHRS;1.573;187.576;10.2380;2.1415;131.1262;0.01996;0.08892;0.90732;3
ACCE;1.579;187.581;-0.32561;0.44053;11.09952;3
GYRO;1.579;187.582;0.07697;-1.49295;0.91263;3
PRES;1.579;187.582;1012.3462;3
ACCE;1.589;187.592;0.00958;0.56503;10.20888;3
MAGN;1.590;187.593;21.25000;-33.37500;-24.31250;3
GYRO;1.590;187.593;0.60720;-1.47952;0.91263;3
AHRS;1.594;187.597;9.1711;0.5353;132.3287;0.02805;0.07501;0.91192;3
ACCE;1.599;187.601;0.38307;0.66080;9.74919;3
GYRO;1.599;187.602;1.10322;-1.35490;0.86865;3
PRES;1.600;187.602;1012.3394;3
ACCE;1.609;187.611;0.31603;1.18752;9.43316;3
MAGN;1.610;187.612;20.12500;-33.18750;-25.50000;3
GYRO;1.610;187.613;1.52350;-1.21807;0.82467;3
AHRS;1.614;187.616;9.8556;-1.3326;133.3802;0.04463;0.07430;0.91453;3
SOUN;1.617;8448.61;0.25784;82.21
ACCE;1.619;187.621;0.06704;1.58975;9.51935;3
GYRO;1.619;187.622;1.84970;-1.06413;0.82345;3
PRES;1.619;187.622;1012.3408;3
ACCE;1.629;187.632;0.09577;1.91536;9.61511;3
MAGN;1.631;187.634;19.25000;-33.62500;-26.25000;3
GYRO;1.632;187.634;2.05984;-0.98594;0.84910;3
AHRS;1.634;187.637;11.4073;-2.8211;134.4975;0.06101;0.08215;0.91640;3
ACCE;1.639;187.642;0.59376;1.81002;9.59596;3
GYRO;1.639;187.642;2.14780;-1.09101;0.82100;3
PRES;1.639;187.642;1012.3394;3
ACCE;1.649;187.651;0.67995;1.79086;9.67257;3
MAGN;1.650;187.652;18.06250;-34.31250;-26.56250;3
GYRO;1.650;187.653;2.15513;-1.39644;0.71960;3
AHRS;1.653;187.657;13.5825;-4.1146;135.5586;0.07769;0.09592;0.91704;3
ACCE;1.659;187.661;0.79487;1.70467;9.95988;3
GYRO;1.659;187.662;2.12092;-1.90834;0.60720;3
PRES;1.659;187.662;1012.3252;3
ACCE;1.668;187.672;0.86191;1.71425;10.36211;3
MAGN;1.670;187.673;16.50000;-35.31250;-26.12500;3
GYRO;1.670;187.673;2.08305;-2.55708;0.49358;3
AHRS;1.674;187.677;15.5063;-5.7984;136.6869;0.09630;0.10673;0.91722;3
ACCE;1.678;187.681;0.86191;1.81959;11.12825;3
GYRO;1.679;187.682;2.08061;-3.28768;0.40561;3
PRES;1.679;187.682;1012.3159;3
ACCE;1.688;187.692;0.85234;1.80044;10.94629;3
MAGN;1.690;187.693;14.87500;-36.31250;-25.06250;3
GYRO;1.690;187.693;2.11482;-4.07081;0.34697;3
AHRS;1.693;187.696;17.8096;-8.9835;137.5491;0.12799;0.11584;0.91371;3
ACCE;1.699;187.701;0.03831;2.12605;9.50019;3
GYRO;1.700;187.702;2.11848;-4.83072;0.29688;3
PRES;1.700;187.702;1012.3169;3
ACCE;1.709;187.711;-0.36392;2.24097;6.13873;3
MAGN;1.710;187.713;13.12500;-37.75000;-24.81250;3
GYRO;1.710;187.713;2.05739;-5.49046;0.30055;3
AHRS;1.714;187.716;19.3572;-13.0244;138.3966;0.16383;0.11644;0.90879;3
ACCE;1.719;187.722;-0.08619;2.12605;4.66391;3
GYRO;1.719;187.722;1.96699;-5.69693;0.31154;3
PRES;1.719;187.723;1012.2969;3
ACCE;1.728;187.731;0.77572;2.74854;3.09331;3
MAGN;1.730;187.733;11.31250;-38.75000;-23.62500;3
GYRO;1.730;187.733;1.90590;-5.61996;0.30421;3
AHRS;1.733;187.736;21.5812;-19.7237;139.3364;0.22185;0.11450;0.89636;3
ACCE;1.739;187.742;2.26970;3.75411;3.13162;3
GYRO;1.739;187.742;1.92300;-5.26444;0.27978;3
PRES;1.739;187.742;1012.2900;3
ACCE;1.748;187.751;2.77727;4.80756;5.05655;3
MAGN;1.750;187.753;8.81250;-39.68750;-22.75000;3
GYRO;1.750;187.753;1.98409;-4.65724;0.18326;3
AHRS;1.754;187.757;25.2228;-26.8804;140.2525;0.28550;0.12260;0.87537;3
ACCE;1.758;187.761;3.52426;4.97036;4.91290;3
GYRO;1.759;187.762;1.94866;-4.30293;0.09407;3
PRES;1.759;187.762;1012.2749;3
ACCE;1.769;187.772;4.28083;4.78840;3.37104;3
MAGN;1.770;187.773;6.18750;-40.37500;-21.56250;3
GYRO;1.770;187.773;1.69088;-4.09402;0.04765;3
AHRS;1.773;187.776;27.1621;-32.9089;141.6434;0.33403;0.12226;0.85864;3
ACCE;1.778;187.781;4.76925;4.40533;2.79643;3
GYRO;1.779;187.782;1.20829;-3.86678;0.01100;3
PRES;1.779;187.782;1012.2549;3
ACCE;1.788;187.792;5.40132;3.98395;3.29442;3
MAGN;1.790;187.793;3.87500;-41.25000;-21.12500;3
GYRO;1.791;187.793;0.63163;-3.64442;0.02321;3
AHRS;1.794;187.797;29.8752;-39.6224;143.2041;0.38727;0.12676;0.83499;3
ACCE;1.799;187.801;6.29196;4.08930;3.88818;3
GYRO;1.800;187.802;0.10140;-3.46116;0.07941;3
PRES;1.800;187.802;1012.2627;3
ACCE;1.809;187.811;6.99107;4.35745;4.45322;3
MAGN;1.810;187.812;1.62500;-41.93750;-19.81250;3
GYRO;1.810;187.813;-0.56322;-2.84785;0.22969;3
AHRS;1.813;187.816;30.4325;-44.1327;143.7549;0.42019;0.11841;0.81923;3
ACCE;1.819;187.822;8.98304;2.96881;4.08930;3
GYRO;1.819;187.822;-0.56322;-2.84785;0.22969;3
PRES;1.820;187.822;1012.2749;3
ACCE;1.828;187.831;9.29908;3.21781;4.27126;3
MAGN;1.830;187.833;-0.31250;-42.43750;-19.37500;3
GYRO;1.831;187.833;-0.78802;-1.84237;-0.14661;3
AHRS;1.834;187.837;29.2981;-48.3553;143.8640;0.44827;0.09644;0.80698;3
ACCE;1.838;187.841;9.95988;3.13162;2.52828;3
GYRO;1.839;187.842;-0.84177;-1.31947;-0.48136;3
PRES;1.839;187.842;1012.2939;3
LIGH;1.845;187.848;4210.0;3
ACCE;1.849;187.851;12.12424;1.29287;0.87149;3
MAGN;1.850;187.853;-1.56250;-42.43750;-19.43750;3
GYRO;1.850;187.853;-1.01648;-0.61331;-0.97616;3
AHRS;1.853;187.857;28.8359;-50.0357;142.9424;0.46005;0.08378;0.79868;3
ACCE;1.858;187.861;12.70842;0.29688;5.51624;3
GYRO;1.859;187.862;-1.31825;-0.34208;-1.66766;3
PRES;1.859;187.862;1012.3037;3
ACCE;1.869;187.872;9.02135;1.01514;9.68215;3
MAGN;1.870;187.873;-2.37500;-42.37500;-19.68750;3
GYRO;1.870;187.873;-1.49784;-0.90286;-2.44346;3
AHRS;1.873;187.876;27.2653;-52.3806;142.1707;0.47432;0.06104;0.79124;3
ACCE;1.879;187.881;5.08528;5.34386;10.70687;3
GYRO;1.880;187.882;-1.26938;-1.63101;-2.94681;3
PRES;1.880;187.882;1012.3096;3
ACCE;1.889;187.892;3.34231;9.44273;11.74117;3
MAGN;1.890;187.893;-2.68750;-42.37500;-19.87500;3
GYRO;1.890;187.893;-0.57421;-2.11604;-2.83197;3
AHRS;1.894;187.897;28.4133;-51.7829;138.6461;0.47401;0.05709;0.77809;3
ACCE;1.899;187.901;2.29843;10.38126;11.76990;3
GYRO;1.899;187.902;0.34331;-2.52165;-2.21622;3
PRES;1.900;187.902;1012.3115;3
ACCE;1.908;187.911;2.25055;8.24563;10.75475;3
MAGN;1.909;187.912;-2.68750;-41.93750;-20.62500;3
GYRO;1.910;187.913;1.17042;-3.03356;-1.39766;3
AHRS;1.914;187.917;31.6927;-50.1692;134.4550;0.47178;0.07016;0.75854;3
ACCE;1.919;187.922;4.76925;5.13317;8.97347;3
GYRO;1.920;187.922;1.69454;-3.71650;-0.70983;3
PRES;1.920;187.922;1012.3076;3
ACCE;1.928;187.931;6.29196;4.29041;7.02938;3
MAGN;1.930;187.933;-2.31250;-41.68750;-21.06250;3
GYRO;1.930;187.933;1.90468;-4.31027;-0.34331;3
AHRS;1.933;187.936;33.8406;-53.7326;134.5202;0.49910;0.07232;0.73627;3
ACCE;1.939;187.942;7.17303;4.22337;5.77481;3
GYRO;1.940;187.942;2.03907;-4.48497;-0.26145;3
PRES;1.940;187.942;1012.2959;3
ACCE;1.949;187.951;7.71891;4.14676;5.20021;3
MAGN;1.950;187.953;-2.25000;-41.93750;-20.12500;3
GYRO;1.951;187.953;2.20522;-4.40556;-0.36285;3
AHRS;1.954;187.957;34.6207;-58.6501;135.9573;0.53074;0.06517;0.71700;3
ACCE;1.959;187.961;7.40287;4.37660;4.85544;3
GYRO;1.960;187.962;2.35183;-4.37135;-0.47403;3
PRES;1.960;187.962;1012.3120;3
ACCE;1.969;187.972;6.58884;4.65433;4.24253;3
MAGN;1.971;187.973;-2.56250;-42.37500;-19.25000;3
GYRO;1.971;187.974;2.48133;-4.44954;-0.48136;3
AHRS;1.973;187.977;36.5106;-65.5911;139.5932;0.57367;0.06948;0.69059;3
ACCE;1.979;187.981;5.94720;4.73094;3.40934;3
GYRO;1.980;187.982;2.62183;-4.55339;-0.37874;3
PRES;1.980;187.982;1012.3096;3
ACCE;1.989;187.992;5.65032;4.81713;2.50912;3
MAGN;1.990;187.993;-3.37500;-42.68750;-18.12500;3
GYRO;1.990;187.993;2.75745;-4.66212;-0.22969;3
AHRS;1.994;187.997;37.7762;-71.3952;142.1496;0.60751;0.06962;0.66558;3
ACCE;1.999;188.001;6.94318;3.84030;1.35991;3
GYRO;1.999;188.002;2.82708;-4.77330;-0.06964;3
PRES;2.000;188.002;1012.2974;3
ACCE;2.008;188.011;7.44118;3.39019;0.26815;3
MAGN;2.010;188.013;-3.87500;-43.68750;-15.75000;3
GYRO;2.010;188.013;2.74156;-4.84660;-0.01833;3
AHRS;2.013;188.017;39.0992;-79.4609;146.7712;0.65077;0.07438;0.63331;3
ACCE;2.019;188.022;6.56011;4.03184;-0.22027;3
GYRO;2.019;188.022;2.53753;-4.72565;-0.10751;3
PRES;2.020;188.022;1012.2886;3
ACCE;2.031;188.031;6.43561;4.74052;0.08619;3
MAGN;2.032;188.033;-5.37500;-44.43750;-13.25000;3
GYRO;2.033;188.033;2.39459;-4.23940;-0.17471;3
AHRS;2.050;188.036;38.7313;-87.8336;151.0176;0.69332;0.06752;0.60042;3
ACCE;2.051;188.042;7.65187;4.85544;0.35434;3
GYRO;2.051;188.042;2.37749;-3.50392;-0.14905;3
PRES;2.051;188.042;1012.3013;3
ACCE;2.051;188.051;7.57525;4.52025;0.53630;3
MAGN;2.051;188.052;-6.18750;-45.00000;-11.18750;3
GYRO;2.052;188.053;2.43002;-2.75745;-0.08796;3
AHRS;2.053;188.057;39.0332;-95.1854;155.1397;0.72813;0.07022;0.56765;3
ACCE;2.061;188.061;6.79953;3.91691;0.54588;3
GYRO;2.061;188.062;2.49722;-2.15147;0.00489;3
PRES;2.062;188.062;1012.3008;3
SOUN;2.062;5116.14;0.15614;77.85
ACCE;2.069;188.072;6.18662;3.39977;0.26815;3
MAGN;2.070;188.073;-7.31250;-45.68750;-8.68750;3
GYRO;2.071;188.073;2.61084;-1.57848;0.16738;3
AHRS;2.074;188.077;38.2426;-99.2639;158.2782;0.74695;0.07272;0.55397;3
ACCE;2.079;188.081;6.39731;2.51870;-0.13408;3
GYRO;2.079;188.082;2.61084;-1.57848;0.16738;3
PRES;2.080;188.082;1012.3018;3
ACCE;2.089;188.092;7.25922;1.56102;-0.75657;3
MAGN;2.090;188.093;-7.81250;-46.12500;-5.87500;3
GYRO;2.091;188.093;2.44957;-1.88513;-0.03176;3
AHRS;2.095;188.096;37.5540;-103.5131;162.4528;0.76528;0.08350;0.54064;3
ACCE;2.099;188.101;7.14430;1.36948;-1.67594;3
GYRO;2.099;188.102;2.20645;-2.19911;-0.25412;3
PRES;2.099;188.102;1012.3237;3
ACCE;2.108;188.111;6.16746;1.89621;-3.94564;3
MAGN;2.110;188.113;-8.81250;-46.00000;-3.18750;3
GYRO;2.110;188.113;1.94255;-2.29930;-0.45326;3
AHRS;2.114;188.116;35.0923;-106.8562;165.7134;0.78214;0.08301;0.53359;3
ACCE;2.119;188.122;4.54898;3.05500;-5.87058;3
GYRO;2.120;188.122;1.69210;-2.00608;-0.53267;3
PRES;2.120;188.123;1012.3281;3
GNSS;2.133;1492002919.756;39.994282;-0.073741;103.201;0.000;8.0;0.0;22;18
ACCE;2.147;188.137;2.62405;4.93206;-4.48195;3
MAGN;2.148;188.137;-8.62500;-46.43750;-0.43750;3
GYRO;2.148;188.137;1.45875;-1.63712;-0.46670;3
AHRS;2.148;188.138;34.8987;-111.7252;169.2738;0.80188;0.09374;0.50981;3
ACCE;2.148;188.141;2.61447;5.49709;-3.76368;3
GYRO;2.148;188.142;1.28526;-1.41110;-0.27489;3
PRES;2.148;188.142;1012.3335;3
ACCE;2.148;188.151;2.95923;6.20577;-3.09331;3
MAGN;2.158;188.152;-9.00000;-46.56250;2.37500;3
GYRO;2.158;188.153;1.19607;-1.32313;-0.01100;3
AHRS;2.158;188.157;35.7130;-116.9611;171.7548;0.82082;0.10156;0.47752;3
ACCE;2.158;188.161;3.05500;6.30154;-2.93050;3
GNSS;2.159;1492002919.756;39.994282;-0.073741;103.201;0.000;8.0;0.0;22;18
GYRO;2.161;188.162;1.16309;-1.33169;0.28222;3
PRES;2.162;188.162;1012.3511;3
ACCE;2.169;188.172;3.59130;5.43963;-2.38462;3
MAGN;2.171;188.173;-8.43750;-46.62500;4.62500;3
GYRO;2.172;188.173;1.20096;-1.38422;0.56810;3
AHRS;2.174;188.177;35.0957;-119.5637;173.7904;0.83091;0.10690;0.46506;3
ACCE;2.179;188.181;5.13317;3.76368;-1.73340;3
GYRO;2.179;188.182;1.32924;-1.49418;0.71716;3
PRES;2.180;188.182;1012.3472;3
ACCE;2.188;188.191;6.09085;2.52828;-1.61848;3
MAGN;2.189;188.192;-8.43750;-46.62500;6.50000;3
GYRO;2.190;188.193;1.49784;-1.73852;0.65851;3
AHRS;2.194;188.197;34.4821;-121.2266;174.6900;0.83802;0.10674;0.45619;3
LIGH;2.195;188.198;3730.0;3
ACCE;2.199;188.201;6.38773;2.04944;-1.91536;3
GYRO;2.199;188.202;1.65544;-2.12948;0.47525;3
PRES;2.199;188.202;1012.3457;3
ACCE;2.209;188.211;6.49307;2.16436;-2.82516;3
MAGN;2.211;188.212;-8.18750;-46.18750;8.12500;3
GYRO;2.211;188.213;1.81305;-2.54609;0.28222;3
AHRS;2.213;188.216;32.9335;-124.1774;176.5825;0.85101;0.10736;0.44124;3
WIFI;2.215;178.170;WAP131;20:17:FF:FF:F1:31;-87
WIFI;2.215;185.673;WAP114;20:17:FF:FF:F1:14;-74
WIFI;2.215;185.673;WAP129;20:17:FF:FF:F1:29;-61
WIFI;2.215;178.170;WAP240;20:17:FF:FF:F2:40;-86
WIFI;2.215;185.673;WAP130;20:17:FF:FF:F1:30;-55
WIFI;2.215;185.673;WAP122;20:17:FF:FF:F1:22;-63
WIFI;2.215;185.673;WAP318;20:17:FF:FF:F3:18;-74
WIFI;2.215;185.673;WAP123;20:17:FF:FF:F1:23;-51
WIFI;2.215;181.849;WAP267;20:17:FF:FF:F2:67;-78
WIFI;2.215;185.673;WAP067;20:17:FF:FF:F0:67;-80
WIFI;2.215;178.170;WAP143;20:17:FF:FF:F1:43;-85
WIFI;2.215;178.170;WAP065;20:17:FF:FF:F0:65;-88
WIFI;2.215;178.170;WAP111;20:17:FF:FF:F1:11;-68
WIFI;2.215;185.673;WAP315;20:17:FF:FF:F3:15;-83
WIFI;2.215;185.673;WAP312;20:17:FF:FF:F3:12;-72
WIFI;2.215;185.673;WAP108;20:17:FF:FF:F1:08;-72
WIFI;2.215;181.849;WAP024;20:17:FF:FF:F0:24;-85
WIFI;2.215;181.849;WAP025;20:17:FF:FF:F0:25;-84
WIFI;2.215;185.673;WAP165;20:17:FF:FF:F1:65;-70
WIFI;2.215;185.673;WAP012;20:17:FF:FF:F0:12;-81
WIFI;2.215;181.849;WAP078;20:17:FF:FF:F0:78;-81
WIFI;2.215;185.673;WAP028;20:17:FF:FF:F0:28;-89
WIFI;2.215;181.849;WAP096;20:17:FF:FF:F0:96;-88
WIFI;2.215;181.849;WAP082;20:17:FF:FF:F0:82;-89
WIFI;2.215;181.849;WAP133;20:17:FF:FF:F1:33;-88
WIFI;2.215;181.849;WAP223;20:17:FF:FF:F2:23;-90
WIFI;2.215;185.673;WAP281;20:17:FF:FF:F2:81;-83
WIFI;2.215;185.673;WAP309;20:17:FF:FF:F3:09;-79
WIFI;2.215;185.672;WAP015;20:17:FF:FF:F0:15;-71
WIFI;2.215;185.673;WAP105;20:17:FF:FF:F1:05;-79
WIFI;2.215;185.673;WAP180;20:17:FF:FF:F1:80;-75
WIFI;2.215;185.673;WAP211;20:17:FF:FF:F2:11;-81
WIFI;2.215;185.673;WAP181;20:17:FF:FF:F1:81;-87
WIFI;2.215;185.673;WAP044;20:17:FF:FF:F0:44;-87
WIFI;2.215;185.673;WAP132;20:17:FF:FF:F1:32;-87
WIFI;2.215;185.673;WAP141;20:17:FF:FF:F1:41;-87
WIFI;2.215;185.673;WAP076;20:17:FF:FF:F0:76;-88
WIFI;2.215;185.673;WAP051;20:17:FF:FF:F0:51;-89
WIFI;2.215;185.673;WAP045;20:17:FF:FF:F0:45;-89
WIFI;2.215;185.673;WAP159;20:17:FF:FF:F1:59;-88
WIFI;2.215;185.673;WAP306;20:17:FF:FF:F3:06;-92
WIFI;2.215;185.673;WAP248;20:17:FF:FF:F2:48;-88
ACCE;2.241;188.222;6.00466;2.55701;-3.41892;3
GYRO;2.242;188.223;1.99142;-2.89550;0.13073;3
PRES;2.242;188.223;1012.3477;3
ACCE;2.242;188.231;5.64074;2.96881;-3.69665;3
MAGN;2.242;188.233;-8.18750;-46.06250;10.06250;3
GYRO;2.242;188.233;2.18445;-3.23270;0.05742;3
AHRS;2.242;188.237;30.6665;-127.0560;178.2233;0.86501;0.10447;0.42617;3
ACCE;2.242;188.241;5.52582;3.18908;-4.31914;3
GYRO;2.243;188.242;2.38115;-3.62732;0.06231;3
PRES;2.243;188.242;1012.3472;3
ACCE;2.249;188.252;5.33428;3.53384;-5.48751;3
MAGN;2.250;188.253;-7.75000;-45.62500;12.12500;3
GYRO;2.250;188.253;2.56197;-4.03049;0.08552;3
AHRS;2.253;188.256;29.0512;-132.0934;-179.0533;0.88379;0.10913;0.39489;3
ACCE;2.260;188.261;4.89375;3.63919;-6.87615;3
GYRO;2.260;188.262;2.70491;-4.33714;0.06109;3
PRES;2.260;188.262;1012.3491;3
ACCE;2.268;188.272;4.53941;3.43807;-7.73806;3
MAGN;2.270;188.273;-7.62500;-44.87500;14.50000;3
GYRO;2.270;188.273;2.83808;-4.42511;-0.04398;3
AHRS;2.274;188.277;26.7695;-138.2142;-176.6571;0.90608;0.10903;0.35309;3
ACCE;2.278;188.281;4.60644;2.91135;-8.08282;3
GYRO;2.279;188.282;2.97980;-4.32859;-0.20036;3
PRES;2.280;188.282;1012.3682;3
ACCE;2.288;188.291;4.60644;2.44209;-8.15944;3
MAGN;2.290;188.292;-6.87500;-44.62500;17.43750;3
GYRO;2.290;188.293;3.09831;-4.21864;-0.36896;3
AHRS;2.293;188.296;24.3072;-144.4471;-174.0740;0.92634;0.11231;0.30842;3
ACCE;2.300;188.302;4.58729;2.12605;-7.97748;3
GYRO;2.300;188.302;3.19849;-4.13678;-0.52290;3
PRES;2.301;188.302;1012.4028;3
ACCE;2.309;188.311;3.60088;2.03986;-8.85855;3
MAGN;2.310;188.313;-6.06250;-44.06250;20.25000;3
GYRO;2.310;188.313;3.31455;-4.03538;-0.59865;3
AHRS;2.314;188.317;21.0648;-150.3991;-171.5019;0.94446;0.11699;0.26355;3
ACCE;2.319;188.322;2.69108;2.25055;-9.41400;3
GYRO;2.319;188.322;3.45872;-3.80813;-0.54245;3
PRES;2.320;188.322;1012.4126;3
ACCE;2.329;188.331;2.19309;2.48997;-9.46189;3
MAGN;2.330;188.332;-4.25000;-42.93750;23.06250;3
GYRO;2.330;188.333;3.61754;-3.45750;-0.38607;3
AHRS;2.334;188.337;18.0344;-155.8890;-169.0125;0.95829;0.12505;0.22000;3
ACCE;2.339;188.341;1.83875;2.64320;-9.88326;3
GYRO;2.339;188.342;3.76415;-3.10686;-0.21502;3
PRES;2.339;188.342;1012.4282;3
ACCE;2.349;188.352;1.73340;2.65278;-10.45787;3
MAGN;2.350;188.353;-2.18750;-41.81250;25.31250;3
GYRO;2.350;188.353;3.89366;-2.54486;0.07330;3
AHRS;2.353;188.357;14.3969;-161.0700;-166.9301;0.96991;0.13185;0.17616;3
ACCE;2.358;188.361;1.58975;2.38462;-10.93671;3
GYRO;2.359;188.362;3.89366;-2.54486;0.07330;3
PRES;2.359;188.362;1012.4370;3
ACCE;2.368;188.372;1.42694;1.61848;-11.55921;3
MAGN;2.370;188.373;-0.06250;-40.68750;28.12500;3
GYRO;2.370;188.373;3.71895;-2.20034;0.37996;3
AHRS;2.373;188.377;10.1541;-164.2397;-165.6973;0.97748;0.13487;0.14641;3
ACCE;2.378;188.381;1.51314;0.78530;-12.03805;3
GYRO;2.379;188.382;3.50270;-2.10626;0.55344;3
PRES;2.379;188.382;1012.4219;3
ACCE;2.388;188.391;1.77171;0.01915;-12.45943;3
MAGN;2.390;188.393;2.00000;-38.68750;30.62500;3
GYRO;2.390;188.393;3.21193;-2.00242;0.75136;3
AHRS;2.394;188.397;5.8924;-167.3779;-165.1054;0.98352;0.13426;0.11548;3
ACCE;2.399;188.402;1.96325;-0.71826;-12.37323;3
GYRO;2.399;188.402;2.85885;-1.87169;0.94073;3
PRES;2.399;188.403;1012.4204;3
ACCE;2.408;188.411;2.22182;-1.33118;-11.73159;3
MAGN;2.409;188.412;3.62500;-37.25000;32.81250;3
GYRO;2.410;188.413;2.46057;-1.73730;1.05558;3
AHRS;2.413;188.416;2.1245;-169.6721;-165.1532;0.98721;0.13031;0.09162;3
ACCE;2.419;188.422;2.43251;-1.43652;-11.17613;3
GYRO;2.419;188.422;2.05373;-1.63590;1.05680;3
PRES;2.419;188.422;1012.4307;3
ACCE;2.428;188.431;2.42293;-1.54187;-10.46745;3
MAGN;2.430;188.433;4.31250;-35.18750;35.06250;3
GYRO;2.430;188.433;1.68599;-1.60902;0.97616;3
AHRS;2.433;188.437;-1.2243;-171.4257;-165.7660;-0.98956;-0.12275;-0.07286;3
ACCE;2.438;188.441;2.29843;-1.71425;-10.20888;3
GYRO;2.439;188.442;1.41354;-1.67621;0.89797;3
PRES;2.439;188.442;1012.4224;3
ACCE;2.449;188.452;2.06859;-1.69509;-9.92157;3
MAGN;2.450;188.453;4.81250;-33.75000;37.37500;3
GYRO;2.450;188.453;1.28648;-1.69332;0.86010;3
AHRS;2.453;188.456;-3.2864;-173.3059;-166.5894;-0.99125;-0.11485;-0.05462;3
ACCE;2.458;188.461;2.03986;-1.52271;-9.30866;3
GYRO;2.459;188.462;1.31336;-1.62490;0.83322;3
PRES;2.460;188.463;1012.4233;3
ACCE;2.468;188.472;2.04944;-1.35991;-9.00220;3
MAGN;2.470;188.473;5.25000;-32.43750;38.56250;3
GYRO;2.470;188.473;1.44531;-1.51128;0.80756;3
AHRS;2.474;188.477;-5.1337;-174.7418;-167.1611;-0.99192;-0.10954;-0.04053;3
ACCE;2.478;188.481;1.88663;-1.31202;-9.25119;3
GYRO;2.479;188.482;1.63468;-1.30970;0.83689;3
PRES;2.479;188.482;1012.3979;3
ACCE;2.488;188.491;1.94409;-1.65679;-9.74919;3
MAGN;2.490;188.493;5.31250;-31.25000;39.62500;3
GYRO;2.490;188.493;1.83748;-0.94440;0.93096;3
AHRS;2.493;188.496;-6.8552;-176.5577;-167.9389;-0.99243;-0.10304;-0.02354;3
ACCE;2.499;188.502;1.91536;-2.06859;-9.55765;3
GYRO;2.499;188.502;2.01097;-0.51801;1.05802;3
PRES;2.499;188.503;1012.4004;3
ACCE;2.508;188.511;1.86748;-2.45166;-9.03093;3
MAGN;2.509;188.512;6.00000;-30.00000;40.81250;3
GYRO;2.510;188.513;2.14902;-0.16249;1.20340;3
AHRS;2.513;188.516;-9.1012;-177.0394;-168.5302;-0.99173;-0.09754;-0.01770;3
ACCE;2.519;188.522;1.97282;-2.78685;-9.27035;3
GYRO;2.519;188.522;2.27486;0.12828;1.35612;3
PRES;2.520;188.523;1012.3950;3
ACCE;2.528;188.531;2.19309;-3.01669;-9.60554;3
MAGN;2.530;188.532;6.12500;-29.06250;41.50000;3
GYRO;2.530;188.533;2.42147;0.45571;1.51617;3
AHRS;2.533;188.537;-11.6313;-177.4552;-169.8006;-0.99087;-0.08617;-0.01300;3
ACCE;2.538;188.541;2.48039;-3.12204;-9.97903;3
GYRO;2.539;188.542;2.60106;0.83444;1.67255;3
PRES;2.539;188.542;1012.3936;3
LIGH;2.544;188.548;959.0;3
ACCE;2.549;188.552;2.92093;-3.16992;-10.74518;3
MAGN;2.550;188.553;6.25000;-27.50000;41.93750;3
GYRO;2.550;188.553;2.80021;1.25716;1.80572;3
AHRS;2.554;188.557;-14.6614;-176.4516;-170.9878;-0.98860;-0.07395;-0.02059;3
ACCE;2.559;188.561;3.62961;-3.30400;-11.53048;3
GYRO;2.559;188.562;2.98957;1.77029;1.90956;3
PRES;2.559;188.562;1012.3589;3
ACCE;2.569;188.572;4.35745;-3.41892;-12.12424;3
MAGN;2.569;188.573;5.50000;-25.68750;43.43750;3
GYRO;2.570;188.573;3.11908;2.36649;1.99997;3
AHRS;2.573;188.576;-18.0211;-175.5549;-172.9351;-0.98541;-0.05474;-0.02859;3
ACCE;2.579;188.581;4.64475;-3.70622;-12.95742;3
GYRO;2.579;188.582;3.12030;2.96270;2.07939;3
PRES;2.579;188.582;1012.3662;3
ACCE;2.588;188.591;4.55856;-4.05099;-13.75229;3
MAGN;2.590;188.593;4.37500;-23.87500;44.12500;3
GYRO;2.590;188.593;2.97003;3.62487;2.14902;3
AHRS;2.593;188.596;-21.3332;-172.3795;-174.3168;-0.97995;-0.03633;-0.05607;3
ACCE;2.599;188.602;4.61602;-4.45322;-13.98214;3
GYRO;2.599;188.602;2.66093;4.32493;2.24310;3
PRES;2.599;188.602;1012.3799;3
ACCE;2.610;188.611;5.26724;-5.34386;-14.16410;3
MAGN;2.610;188.612;1.81250;-21.62500;45.31250;3
GYRO;2.611;188.613;1.60047;5.55399;2.36649;3
SOUN;2.611;5693.22;0.17375;78.78
AHRS;2.613;188.616;-25.1204;-169.0675;-176.4795;-0.97181;-0.00914;-0.08629;3
ACCE;2.619;188.622;5.88016;-6.19619;-13.58949;3
GYRO;2.620;188.622;1.60047;5.55399;2.36649;3
PRES;2.620;188.622;1012.3911;3
ACCE;2.629;188.632;5.86101;-6.15789;-12.48816;3
MAGN;2.631;188.634;-1.56250;-19.18750;45.87500;3
GYRO;2.631;188.634;0.40439;6.67798;2.06595;3
AHRS;2.635;188.637;-27.1935;-163.0955;-178.8197;-0.96172;0.02465;-0.14046;3
ACCE;2.639;188.641;5.85143;-5.78439;-11.55921;3
GYRO;2.639;188.642;0.00733;7.26930;1.97798;3
PRES;2.640;188.642;1012.3984;3
ACCE;2.649;188.652;5.95677;-5.72693;-10.51533;3
MAGN;2.650;188.653;-6.37500;-17.00000;45.81250;3
GYRO;2.651;188.653;-0.23946;7.84229;1.94744;3
AHRS;2.654;188.657;-28.3802;-156.9479;178.9333;-0.94944;0.05782;-0.19594;3
ACCE;2.661;188.661;6.20577;-5.88974;-9.69173;3
GYRO;2.661;188.662;-0.37751;8.35053;1.95355;3
PRES;2.662;188.662;1012.4165;3
ACCE;2.669;188.672;6.41646;-5.80354;-9.30866;3
MAGN;2.670;188.673;-11.62500;-15.43750;44.50000;3
GYRO;2.671;188.673;-0.44715;8.85999;2.01219;3
AHRS;2.674;188.677;-28.9207;-149.2327;176.5801;-0.93123;0.09407;-0.26395;3
ACCE;2.679;188.681;6.42604;-5.60243;-9.32781;3
GYRO;2.680;188.682;-0.48991;9.45253;2.14169;3
PRES;2.680;188.682;1012.4219;3
ACCE;2.688;188.691;6.56969;-5.45878;-9.27993;3
MAGN;2.690;188.693;-18.06250;-13.81250;42.81250;3
GYRO;2.690;188.693;-0.55711;10.15625;2.31640;3
AHRS;2.694;188.697;-29.7988;-140.5515;174.1496;-0.90407;0.13309;-0.33807;3
ACCE;2.699;188.702;6.91445;-5.42047;-9.20331;3
GYRO;2.700;188.702;-0.69272;10.92105;2.46301;3
PRES;2.700;188.702;1012.4326;3
ACCE;2.711;188.711;7.29753;-5.57370;-8.86812;3
MAGN;2.711;188.712;-24.93750;-12.75000;38.81250;3
GYRO;2.712;188.713;-0.92485;11.66753;2.56197;3
AHRS;2.714;188.717;-30.7088;-131.8890;170.6421;-0.86882;0.17940;-0.41148;3
ACCE;2.719;188.721;7.41245;-5.90889;-7.97748;3
GYRO;2.719;188.722;-1.25960;12.28694;2.61206;3
PRES;2.720;188.722;1012.4302;3
ACCE;2.728;188.731;7.57525;-6.04296;-6.63673;3
MAGN;2.730;188.732;-31.56250;-11.68750;33.43750;3
GYRO;2.730;188.733;-1.65667;12.66079;2.58640;3
AHRS;2.734;188.737;-32.3101;-120.6826;167.7917;-0.81530;0.22566;-0.49831;3
ACCE;2.739;188.741;7.42203;-6.09085;-4.99909;3
GYRO;2.739;188.742;-2.05862;12.72554;2.47767;3
PRES;2.740;188.742;1012.4443;3
ACCE;2.749;188.752;6.91445;-6.11000;-3.38061;3
MAGN;2.750;188.753;-37.75000;-10.75000;26.31250;3
GYRO;2.750;188.753;-2.39337;12.54595;2.32373;3
AHRS;2.754;188.757;-33.9209;-110.4963;163.2497;-0.75329;0.27898;-0.57433;3
ACCE;2.761;188.761;6.78996;-6.38773;-1.68552;3
GYRO;2.762;188.762;-2.61817;12.24296;2.13314;3
PRES;2.762;188.762;1012.4351;3
ACCE;2.768;188.771;7.24964;-6.83784;-0.10534;3
MAGN;2.770;188.772;-42.75000;-9.00000;17.25000;3
GYRO;2.770;188.773;-2.71957;11.83857;1.88635;3
AHRS;2.773;188.776;-35.4716;-99.1050;159.4898;-0.67807;0.32351;-0.64932;3
ACCE;2.779;188.781;7.26880;-7.48906;0.64165;3
GYRO;2.779;188.782;-2.72202;11.30956;1.61391;3
PRES;2.780;188.782;1012.4111;3
ACCE;2.788;188.791;6.81869;-8.04452;1.69509;3
MAGN;2.790;188.792;-45.06250;-7.75000;7.25000;3
GYRO;2.790;188.793;-2.65849;10.77078;1.40377;3
AHRS;2.794;188.797;-37.6983;-88.3842;155.8196;-0.59653;0.36468;-0.71067;3
ACCE;2.799;188.802;6.52181;-8.15944;3.12204;3
GYRO;2.799;188.802;-2.51676;10.26131;1.28282;3
PRES;2.802;188.802;1012.4214;3
ACCE;2.808;188.811;6.34942;-7.91044;4.20422;3
MAGN;2.815;188.812;-45.25000;-6.06250;-3.12500;3
GYRO;2.816;188.813;-2.28586;9.74819;1.20218;3
AHRS;2.816;188.817;-39.3524;-78.7348;152.2913;-0.51755;0.39575;-0.75791;3
ACCE;2.819;188.821;6.22492;-7.57525;5.08528;3
GYRO;2.819;188.822;-1.98653;9.28637;1.12277;3
PRES;2.820;188.822;1012.4170;3
ACCE;2.829;188.832;6.19619;-7.49864;5.94720;3
MAGN;2.830;188.833;-43.25000;-4.18750;-13.12500;3
GYRO;2.831;188.833;-1.64323;8.88565;1.00548;3
AHRS;2.834;188.836;-41.5804;-68.3397;150.6152;0.43342;-0.41725;0.79877;3
ACCE;2.839;188.841;6.20577;-7.67102;6.71334;3
GYRO;2.840;188.842;-1.32191;8.42139;0.80146;3
PRES;2.840;188.842;1012.4082;3
ACCE;2.849;188.852;5.92804;-7.58483;7.57525;3
MAGN;2.851;188.853;-39.18750;-2.62500;-21.68750;3
GYRO;2.852;188.853;-1.07879;7.77998;0.51191;3
AHRS;2.854;188.856;-43.2741;-59.4987;148.9615;0.35877;-0.43187;0.82656;3
ACCE;2.861;188.861;5.58328;-6.97192;8.11156;3
GYRO;2.861;188.862;-0.89064;6.95042;0.18448;3
PRES;2.862;188.862;1012.4243;3
ACCE;2.869;188.871;4.78840;-6.20577;8.06367;3
MAGN;2.870;188.872;-34.37500;-1.37500;-28.31250;3
GYRO;2.871;188.873;-0.49236;5.25222;-0.39218;3
AHRS;2.874;188.877;-43.7569;-49.8717;149.1270;0.28719;-0.42985;0.85293;3
ACCE;2.879;188.882;4.12760;-5.94720;7.80510;3
GYRO;2.880;188.882;-0.49236;5.25222;-0.39218;3
PRES;2.880;188.882;1012.4292;3
ACCE;2.889;188.891;3.72538;-6.14831;7.62314;3
MAGN;2.890;188.893;-30.06250;-0.12500;-33.25000;3
GYRO;2.890;188.893;-0.13439;3.93031;-0.69394;3
AHRS;2.894;188.897;-43.7672;-44.6200;148.0832;0.24388;-0.42838;0.86430;3
LIGH;2.895;188.898;921.0;3
ACCE;2.899;188.902;3.50511;-6.43561;6.51223;3
GYRO;2.899;188.902;-0.04032;3.44772;-0.83078;3
PRES;2.900;188.902;1012.4297;3
ACCE;2.908;188.911;3.34231;-6.62715;6.40688;3
MAGN;2.910;188.912;-25.62500;0.50000;-36.75000;3
GYRO;2.910;188.913;-0.02566;3.06532;-0.96395;3
AHRS;2.913;188.917;-42.9582;-39.4837;148.0957;0.20750;-0.41776;0.87612;3
ACCE;2.919;188.921;3.20823;-6.67503;6.60800;3
GYRO;2.919;188.922;-0.04276;2.68170;-1.06413;3
PRES;2.920;188.922;1012.4155;3
ACCE;2.929;188.932;2.81558;-6.42604;6.39731;3
MAGN;2.930;188.933;-21.75000;0.43750;-38.93750;3
GYRO;2.931;188.934;-0.05009;2.33106;-1.08856;3
AHRS;2.934;188.936;-42.2855;-36.8166;146.8661;0.18472;-0.41201;0.88070;3
ACCE;2.939;188.941;2.26970;-6.11000;5.80354;3
GYRO;2.939;188.942;-0.05376;2.05862;-1.02992;3
PRES;2.940;188.942;1012.4116;3
ACCE;2.948;188.952;1.93451;-6.01423;5.16190;3
MAGN;2.950;188.953;-18.93750;0.37500;-40.37500;3
GYRO;2.950;188.953;-0.06842;1.87780;-0.91996;3
AHRS;2.954;188.957;-41.8167;-34.0089;146.2416;0.16233;-0.40589;0.88513;3
ACCE;2.959;188.961;1.94409;-6.13873;4.97994;3
GYRO;2.959;188.962;-0.13195;1.74952;-0.80879;3
PRES;2.960;188.962;1012.3887;3
ACCE;2.968;188.971;2.01113;-6.43561;5.34386;3
MAGN;2.970;188.972;-16.31250;0.43750;-41.43750;3
GYRO;2.970;188.973;-0.24190;1.61024;-0.72082;3
AHRS;2.973;188.976;-41.2980;-32.6857;144.9961;0.14935;-0.40192;0.88622;3
ACCE;2.979;188.982;1.95367;-6.59842;5.70778;3
GYRO;2.979;188.982;-0.36774;1.44897;-0.64630;3
PRES;2.980;188.982;1012.3901;3
ACCE;2.988;188.991;2.02071;-6.63673;5.74608;3
MAGN;2.990;188.992;-13.93750;0.25000;-42.56250;3
GYRO;2.990;188.993;-0.46181;1.26938;-0.56688;3
AHRS;2.994;188.997;-41.7994;-30.6848;144.5027;0.13054;-0.40300;0.88680;3
ACCE;2.999;189.002;1.82917;-6.52181;6.11958;3
GYRO;3.000;189.002;-0.50335;1.08612;-0.47403;3
PRES;3.000;189.002;1012.3979;3
ACCE;3.009;189.011;1.77171;-6.56969;6.35900;3
MAGN;3.010;189.012;-12.25000;-0.37500;-43.31250;3
GYRO;3.010;189.013;-0.50702;0.86376;-0.34819;3
AHRS;3.014;189.017;-41.9289;-29.9709;143.3867;0.12068;-0.40397;0.88545;3
ACCE;3.019;189.021;2.12605;-6.81869;6.81869;3
GYRO;3.020;189.022;-0.50824;0.56810;-0.22480;3
PRES;3.020;189.022;1012.3955;3
ACCE;3.028;189.032;2.22182;-6.96234;7.26880;3
MAGN;3.030;189.033;-10.87500;0.00000;-43.43750;3
GYRO;3.030;189.033;-0.49969;0.18082;-0.15027;3
AHRS;3.034;189.037;-42.4912;-28.4649;143.3161;0.10697;-0.40551;0.88556;3
ACCE;3.039;189.041;2.57616;-6.88572;7.43160;3
GYRO;3.039;189.042;-0.43005;-0.21625;-0.14661;3
PRES;3.040;189.042;1012.3911;3
SOUN;3.048;1054.81;0.03219;64.13
ACCE;3.052;189.052;2.87304;-6.52181;7.55610;3
MAGN;3.052;189.053;-9.93750;0.56250;-43.87500;3
GYRO;3.052;189.053;-0.28711;-0.60842;-0.21625;3
AHRS;3.053;189.057;-42.9138;-28.6493;142.7373;0.10497;-0.40942;0.88341;3
ACCE;3.059;189.061;2.72939;-6.14831;6.96234;3
GYRO;3.059;189.062;-0.10140;-1.01404;-0.32620;3
PRES;3.060;189.062;1012.3784;3
ACCE;3.068;189.071;2.40378;-5.65032;6.03339;3
MAGN;3.070;189.072;-9.50000;0.43750;-43.87500;3
GYRO;3.070;189.073;0.03665;-1.42698;-0.44227;3
AHRS;3.073;189.076;-42.7521;-28.9083;142.8087;0.10775;-0.40865;0.88367;3
ACCE;3.079;189.082;2.45166;-5.58328;5.04698;3
GYRO;3.079;189.082;0.05009;-1.86558;-0.50457;3
PRES;3.080;189.082;1012.3730;3
ACCE;3.088;189.091;2.84431;-5.99508;3.50511;3
MAGN;3.090;189.092;-9.75000;0.75000;-43.56250;3
GYRO;3.090;189.093;-0.05376;-2.30541;-0.51801;3
AHRS;3.093;189.096;-42.4608;-30.9330;142.2341;0.12225;-0.41067;0.88128;3
ACCE;3.099;189.102;3.46680;-6.44519;2.71024;3
GYRO;3.099;189.102;-0.25290;-2.60473;-0.54489;3
PRES;3.099;189.103;1012.3818;3
ACCE;3.108;189.111;4.23295;-7.02938;2.87304;3
MAGN;3.110;189.112;-10.37500;1.18750;-43.56250;3
GYRO;3.110;189.113;-0.54000;-2.75378;-0.61697;3
AHRS;3.114;189.117;-43.3258;-34.9656;140.7778;0.14483;-0.42538;0.87224;3
ACCE;3.118;189.121;4.64475;-7.21134;3.38061;3
GYRO;3.119;189.122;-0.84055;-2.82464;-0.70738;3
PRES;3.119;189.122;1012.3804;3
ACCE;3.132;189.135;4.81713;-7.25922;4.02226;3
MAGN;3.133;189.136;-11.87500;1.18750;-43.31250;3
GYRO;3.133;189.136;-1.14232;-2.87229;-0.83078;3
AHRS;3.134;189.137;-43.3850;-39.2397;139.3940;0.17181;-0.43479;0.86392;3
GNSS;3.136;1492002920.773;39.994272;-0.073752;103.210;0.000;16.0;0.0;22;18
ACCE;3.140;189.141;4.80756;-7.22091;5.00867;3
GYRO;3.141;189.142;-1.14232;-2.87229;-0.83078;3
PRES;3.141;189.142;1012.3882;3
GNSS;3.142;1492002920.773;39.994272;-0.073752;103.210;0.000;16.0;0.0;22;18
ACCE;3.149;189.152;4.94163;-8.23605;6.00466;3
MAGN;3.150;189.153;-13.68750;1.43750;-42.87500;3
GYRO;3.151;189.154;-0.97494;-3.37320;-0.89064;3
AHRS;3.153;189.156;-44.0482;-44.1170;137.0652;0.19680;-0.45085;0.85110;3
ACCE;3.159;189.161;5.00867;-8.21690;6.50265;3
GYRO;3.159;189.162;-0.77213;-3.88022;-1.01281;3
PRES;3.159;189.163;1012.3818;3
ACCE;3.168;189.171;4.73094;-6.76123;6.05254;3
MAGN;3.170;189.172;-15.93750;2.31250;-42.12500;3
GYRO;3.170;189.173;-0.49114;-4.32981;-1.09956;3
AHRS;3.173;189.176;-44.0500;-49.5026;134.9130;0.22790;-0.46334;0.83772;3
ACCE;3.179;189.182;4.43406;-6.32069;5.11401;3
GYRO;3.179;189.182;-0.20159;-4.68289;-1.15331;3
PRES;3.179;189.182;1012.3755;3
ACCE;3.188;189.191;4.21380;-6.53138;4.00311;3
MAGN;3.189;189.192;-18.62500;3.00000;-41.31250;3
GYRO;3.190;189.193;0.01466;-5.04086;-1.19974;3
AHRS;3.194;189.197;-43.3160;-54.2308;134.2834;0.26273;-0.46726;0.82763;3
ACCE;3.199;189.202;3.78284;-7.01022;3.31358;3
GYRO;3.199;189.202;0.12217;-5.49168;-1.22173;3
PRES;3.200;189.202;1012.3721;3
ACCE;3.208;189.211;3.45723;-7.66145;2.78685;3
MAGN;3.210;189.212;-22.25000;3.81250;-39.06250;3
GYRO;3.210;189.213;0.12950;-6.04757;-1.22662;3
AHRS;3.215;189.218;-42.0410;-60.8164;133.4131;0.31163;-0.47098;0.81122;3
ACCE;3.219;189.221;2.90177;-8.08282;2.48039;3
GYRO;3.220;189.222;0.05986;-6.72929;-1.22906;3
PRES;3.220;189.222;1012.3657;3
ACCE;3.229;189.232;2.21224;-7.80510;2.38462;3
MAGN;3.230;189.233;-25.87500;3.75000;-37.18750;3
GYRO;3.230;189.233;-0.01222;-7.51853;-1.19730;3
AHRS;3.233;189.237;-42.4386;-67.3616;133.6027;0.35653;-0.48048;0.79207;3
ACCE;3.239;189.241;2.02071;-7.65187;2.11647;3
GYRO;3.239;189.242;-0.02810;-8.36397;-1.11544;3
PRES;3.240;189.242;1012.3799;3
LIGH;3.245;189.248;1666.0;3
ACCE;3.248;189.251;2.23140;-7.12514;1.87705;3
MAGN;3.250;189.252;-29.87500;3.25000;-33.81250;3
GYRO;3.250;189.253;0.05864;-9.16298;-1.03481;3
AHRS;3.253;189.256;-41.0424;-76.5173;132.5839;0.42030;-0.48520;0.76061;3
ACCE;3.259;189.261;2.90177;-7.60398;1.50356;3
GYRO;3.259;189.262;0.25901;-9.86059;-0.95661;3
PRES;3.260;189.262;1012.3711;3
ACCE;3.268;189.271;4.30956;-9.08839;0.70868;3
MAGN;3.269;189.272;-34.56250;2.43750;-29.75000;3
GYRO;3.270;189.273;0.57421;-10.37494;-0.93829;3
AHRS;3.274;189.277;-41.9538;-86.0013;133.9826;0.48381;-0.48990;0.72398;3
ACCE;3.279;189.282;5.60243;-10.25676;0.02873;3
GYRO;3.279;189.282;0.98227;-10.60584;-1.06168;3
PRES;3.279;189.283;1012.3726;3
ACCE;3.288;189.291;6.18662;-10.17057;0.00958;3
MAGN;3.290;189.292;-38.75000;1.81250;-23.75000;3
GYRO;3.290;189.293;1.44042;-10.56675;-1.34635;3
AHRS;3.293;189.296;-40.7471;-97.5496;133.9746;0.55927;-0.48681;0.67099;3
ACCE;3.299;189.302;6.31112;-10.09395;0.30646;3
GYRO;3.299;189.302;1.91445;-10.47878;-1.73486;3
PRES;3.300;189.302;1012.3721;3
ACCE;3.308;189.311;5.47793;-9.67257;0.23942;3
MAGN;3.310;189.312;-41.56250;0.37500;-16.81250;3
GYRO;3.310;189.313;2.38970;-10.47756;-2.17102;3
AHRS;3.314;189.317;-40.8678;-107.1589;138.1496;-0.63029;0.46292;-0.61999;3
ACCE;3.323;189.321;3.80199;-8.77236;-1.00556;3
GYRO;3.324;189.322;2.84541;-10.57652;-2.53509;3
PRES;3.324;189.322;1012.3789;3
ACCE;3.329;189.332;1.78129;-8.21690;-3.30400;3
MAGN;3.330;189.333;-44.00000;-1.06250;-8.00000;3
GYRO;3.330;189.333;3.25102;-10.67182;-2.73301;3
AHRS;3.334;189.337;-39.5055;-116.3880;141.6713;-0.69703;0.43082;-0.56283;3
ACCE;3.342;189.341;-0.42138;-7.88171;-6.91445;3
GYRO;3.343;189.342;3.58456;-10.57041;-2.77333;3
PRES;3.343;189.342;1012.3916;3
ACCE;3.349;189.351;-0.88107;-7.39329;-9.47146;3
MAGN;3.350;189.352;-45.06250;-2.43750;1.43750;3
GYRO;3.350;189.353;3.83501;-10.08050;-2.67681;3
AHRS;3.354;189.357;-40.1027;-127.5380;146.2074;-0.76223;0.38991;-0.48666;3
ACCE;3.359;189.361;-0.71826;-6.97192;-9.24162;3
GYRO;3.359;189.362;3.98528;-9.30348;-2.46179;3
PRES;3.359;189.362;1012.3936;3
ACCE;3.369;189.371;-0.47884;-7.17303;-7.70933;3
MAGN;3.370;189.372;-44.12500;-3.62500;11.18750;3
GYRO;3.370;189.373;4.02927;-8.66818;-2.13192;3
AHRS;3.374;189.376;-40.7046;-134.5696;152.3471;-0.80769;0.33709;-0.42822;3
ACCE;3.379;189.382;0.11492;-7.95833;-7.05811;3
GYRO;3.379;189.382;3.99262;-8.42261;-1.72997;3
PRES;3.379;189.382;1012.4067;3
ACCE;3.388;189.391;0.99599;-9.23204;-8.10198;3
MAGN;3.390;189.392;-42.12500;-4.62500;19.93750;3
GYRO;3.390;189.393;3.94497;-8.33342;-1.36101;3
AHRS;3.394;189.397;-42.8781;-143.3849;156.3383;-0.84138;0.29355;-0.35732;3
ACCE;3.399;189.401;1.58975;-9.75877;-9.05008;3
GYRO;3.399;189.402;3.89121;-8.13184;-1.10567;3
PRES;3.399;189.402;1012.4263;3
ACCE;3.409;189.412;2.05901;-9.58638;-8.53294;3
MAGN;3.410;189.413;-39.12500;-4.12500;27.87500;3
GYRO;3.410;189.413;3.66030;-7.30106;-0.95661;3
AHRS;3.414;189.417;-45.8681;-149.0493;160.9321;-0.85808;0.24955;-0.30454;3
ACCE;3.419;189.421;2.20267;-9.20331;-8.22648;3
GYRO;3.419;189.422;3.66030;-7.30106;-0.95661;3
PRES;3.419;189.422;1012.4370;3
ACCE;3.429;189.432;2.28886;-9.05966;-7.99663;3
MAGN;3.430;189.433;-34.37500;-3.06250;34.25000;3
GYRO;3.430;189.433;3.41718;-6.70241;-1.05069;3
AHRS;3.434;189.437;-48.9379;-155.1990;164.6305;-0.86907;0.20702;-0.24780;3
ACCE;3.439;189.441;2.26970;-8.99262;-8.10198;3
GYRO;3.439;189.442;3.35732;-6.45685;-1.17775;3
PRES;3.439;189.442;1012.4170;3
ACCE;3.448;189.451;1.91536;-8.91601;-7.99663;3
MAGN;3.450;189.452;-28.93750;-1.31250;39.18750;3
GYRO;3.450;189.453;3.32189;-6.17463;-1.32436;3
AHRS;3.453;189.457;-52.1187;-159.6785;169.0688;-0.87285;0.16137;-0.19894;3
ACCE;3.459;189.462;1.37906;-8.93516;-7.22091;3
GYRO;3.459;189.462;3.29745;-5.92539;-1.45142;3
PRES;3.459;189.462;1012.4053;3
ACCE;3.468;189.471;0.78530;-9.02135;-6.74207;3
MAGN;3.470;189.472;-23.81250;0.81250;42.75000;3
GYRO;3.470;189.473;3.27546;-5.74335;-1.54793;3
AHRS;3.474;189.477;-54.7984;-163.5623;173.2880;-0.87335;0.11711;-0.15336;3
ACCE;3.479;189.482;0.88107;-9.31823;-6.71334;3
GYRO;3.479;189.482;3.26202;-5.60163;-1.60535;3
PRES;3.479;189.482;1012.4063;3
ACCE;3.488;189.491;1.12049;-9.75877;-7.35499;3
MAGN;3.490;189.492;-18.12500;3.12500;45.68750;3
GYRO;3.490;189.493;3.25591;-5.39883;-1.63956;3
AHRS;3.494;189.497;-57.9950;-166.0122;178.4198;-0.86724;0.07099;-0.11312;3
ACCE;3.499;189.501;1.41737;-9.86411;-7.71891;3
GYRO;3.499;189.502;3.24858;-5.00421;-1.66888;3
PRES;3.499;189.502;1012.4028;3
ACCE;3.509;189.512;1.14922;-9.59596;-7.14430;3
MAGN;3.510;189.513;-13.18750;5.56250;47.18750;3
GYRO;3.511;189.513;3.19238;-4.58393;-1.67133;3
AHRS;3.514;189.517;-60.5043;-167.8502;-176.4233;-0.86021;0.02648;-0.07574;3
ACCE;3.518;189.521;0.55545;-9.41400;-7.23049;3
GYRO;3.519;189.522;2.99446;-4.23207;-1.57603;3
PRES;3.519;189.522;1012.3979;3
ACCE;3.528;189.532;0.25857;-9.43316;-7.33583;3
MAGN;3.530;189.533;-9.06250;8.37500;48.12500;3
GYRO;3.530;189.533;2.69758;-3.82157;-1.42820;3
AHRS;3.533;189.536;-63.7220;-168.0170;-170.5847;-0.84636;-0.01441;-0.04527;3
ACCE;3.538;189.541;0.18196;-9.43316;-6.70376;3
GYRO;3.539;189.542;2.39459;-3.38542;-1.31703;3
PRES;3.539;189.542;1012.3906;3
ACCE;3.548;189.551;0.35434;-9.61511;-5.62159;3
MAGN;3.549;189.552;-5.31250;11.25000;47.93750;3
GYRO;3.550;189.553;2.15025;-3.01645;-1.27304;3
AHRS;3.554;189.556;-65.4251;-168.7052;-166.4128;-0.83772;-0.04624;-0.01860;3
ACCE;3.559;189.562;0.51715;-9.70131;-5.07571;3
GYRO;3.559;189.562;1.99753;-2.71957;-1.26938;3
PRES;3.559;189.562;1012.3950;3
ACCE;3.569;189.572;0.67995;-9.53850;-4.65433;3
MAGN;3.571;189.573;-1.93750;13.93750;47.68750;3
GYRO;3.571;189.573;1.94255;-2.42025;-1.25594;3
AHRS;3.574;189.577;-67.5541;-167.6589;-161.4786;-0.82524;-0.07401;0.00077;3
ACCE;3.579;189.582;0.82361;-9.30866;-4.51068;3
GYRO;3.580;189.582;1.96454;-2.10749;-1.19119;3
PRES;3.580;189.582;1012.4185;3
ACCE;3.589;189.591;1.20668;-9.39485;-4.13718;3
MAGN;3.590;189.592;0.25000;16.25000;46.93750;3
GYRO;3.590;189.593;2.03662;-1.73852;-1.08490;3
AHRS;3.594;189.597;-68.9727;-165.9991;-156.6722;-0.81517;-0.09781;0.01523;3
LIGH;3.595;189.598;1791.0;3
ACCE;3.598;189.601;1.57060;-9.73004;-4.01268;3
GYRO;3.599;189.602;2.11970;-1.35856;-0.99571;3
PRES;3.599;189.602;1012.4116;3
SOUN;3.599;2174.01;0.06635;70.42
ACCE;3.608;189.612;1.75256;-9.95988;-3.91691;3
MAGN;3.611;189.613;2.06250;18.00000;46.25000;3
GYRO;3.611;189.613;2.15880;-0.99327;-0.96517;3
AHRS;3.614;189.617;-70.9048;-162.9529;-151.3017;-0.80177;-0.11636;0.02519;3
ACCE;3.619;189.621;1.99198;-10.09395;-3.62003;3
GYRO;3.619;189.622;2.13681;-0.62308;-0.95661;3
PRES;3.619;189.622;1012.4053;3
ACCE;3.629;189.632;2.03986;-10.14184;-3.35188;3
MAGN;3.631;189.634;3.37500;19.87500;44.75000;3
GYRO;3.631;189.634;2.08061;-0.27611;-0.95539;3
AHRS;3.634;189.637;-72.5020;-157.4702;-144.2692;-0.78820;-0.13269;0.02798;3
ACCE;3.639;189.641;1.59933;-10.06522;-3.10289;3
GYRO;3.639;189.642;1.99753;-0.01710;-0.97494;3
PRES;3.639;189.642;1012.3926;3
ACCE;3.648;189.651;1.36948;-9.92157;-2.94966;3
MAGN;3.649;189.652;4.06250;20.93750;43.68750;3
GYRO;3.650;189.653;1.89979;0.16860;-0.99693;3
AHRS;3.653;189.656;-74.1177;-151.3455;-137.5686;-0.77476;-0.14078;0.02721;3
ACCE;3.659;189.662;1.36948;-9.70131;-2.97839;3
GYRO;3.659;189.662;1.81427;0.33598;-1.00060;3
PRES;3.659;189.662;1012.4023;3
ACCE;3.669;189.671;1.40779;-9.51935;-2.95923;3
MAGN;3.670;189.673;4.12500;22.37500;42.25000;3
GYRO;3.670;189.673;1.71775;0.68661;-0.88209;3
AHRS;3.674;189.677;-75.0786;-144.4554;-130.5843;-0.76370;-0.14667;0.02266;3
ACCE;3.678;189.681;1.52271;-9.59596;-2.97839;3
GYRO;3.679;189.682;1.71775;0.68661;-0.88209;3
PRES;3.679;189.682;1012.4023;3
ACCE;3.689;189.691;1.63763;-9.81623;-3.02627;3
MAGN;3.690;189.692;3.81250;23.75000;40.75000;3
GYRO;3.690;189.693;1.53694;0.92241;-0.63408;3
AHRS;3.694;189.697;-75.9649;-135.7502;-122.4230;-0.75154;-0.14849;0.01438;3
ACCE;3.698;189.701;1.73340;-9.86411;-2.81558;3
GYRO;3.699;189.702;1.38911;1.04947;-0.56322;3
PRES;3.699;189.702;1012.4043;3
ACCE;3.709;189.712;2.05901;-9.80665;-2.34632;3
MAGN;3.710;189.713;3.50000;25.50000;39.12500;3
GYRO;3.711;189.713;1.24739;1.16675;-0.53023;3
AHRS;3.714;189.716;-76.2551;-129.7667;-117.2616;-0.74457;-0.14700;0.00592;3
ACCE;3.718;189.721;2.57616;-9.86411;-1.78129;3
GYRO;3.719;189.722;1.15576;1.25105;-0.53267;3
PRES;3.719;189.722;1012.4043;3
ACCE;3.729;189.732;2.86347;-9.87369;-1.41737;3
MAGN;3.730;189.733;2.50000;26.25000;38.06250;3
GYRO;3.730;189.733;1.11055;1.30725;-0.58521;3
AHRS;3.733;189.737;-76.6195;-122.1369;-110.8021;-0.73558;-0.14309;-0.00439;3
ACCE;3.738;189.741;2.93050;-9.86411;-1.15879;3
GYRO;3.739;189.742;1.08734;1.33291;-0.63530;3
PRES;3.739;189.742;1012.3989;3
ACCE;3.748;189.751;3.03585;-9.98861;-0.98641;3
MAGN;3.749;189.752;1.06250;27.62500;37.31250;3
GYRO;3.750;189.753;1.06291;1.32069;-0.66706;3
AHRS;3.754;189.757;-76.2791;-114.4645;-104.4250;-0.72747;-0.14107;-0.01822;3
ACCE;3.759;189.762;2.88262;-9.97903;-0.68953;3
GYRO;3.759;189.762;1.02992;1.25838;-0.72693;3
PRES;3.760;189.762;1012.4023;3
ACCE;3.768;189.771;2.31759;-9.72046;-0.73741;3
MAGN;3.769;189.772;-0.31250;28.56250;36.56250;3
GYRO;3.770;189.773;0.98349;1.14965;-0.78924;3
AHRS;3.773;189.776;-76.0138;-107.2115;-98.5276;-0.71901;-0.13706;-0.03079;3
ACCE;3.779;189.782;1.96325;-9.51935;-0.78530;3
GYRO;3.779;189.782;0.91996;1.04336;-0.78924;3
PRES;3.779;189.782;1012.4189;3
ACCE;3.789;189.791;1.72383;-9.48104;-0.81403;3
MAGN;3.790;189.793;-1.62500;29.43750;35.81250;3
GYRO;3.791;189.793;0.85155;0.96028;-0.72937;3
AHRS;3.794;189.797;-75.5527;-101.4185;-93.9056;-0.71184;-0.13408;-0.04216;3
ACCE;3.799;189.801;1.81002;-9.42358;-0.91937;3
GYRO;3.799;189.802;0.78924;0.92241;-0.62919;3
PRES;3.800;189.802;1012.4097;3
ACCE;3.809;189.812;2.13563;-9.32781;-1.16837;3
MAGN;3.811;189.813;-3.18750;30.37500;35.37500;3
GYRO;3.811;189.813;0.72937;0.94806;-0.52290;3
AHRS;3.813;189.816;-74.8863;-96.1615;-89.6161;-0.70451;-0.13289;-0.05285;3
ACCE;3.819;189.821;2.35589;-9.16500;-1.48441;3
GYRO;3.819;189.822;0.64630;1.04580;-0.43005;3
PRES;3.819;189.822;1012.4116;3
ACCE;3.829;189.832;2.66235;-9.00220;-1.73340;3
MAGN;3.830;189.833;-4.31250;31.31250;34.93750;3
GYRO;3.830;189.833;0.53756;1.21807;-0.33720;3
AHRS;3.834;189.837;-74.4708;-94.1871;-88.5738;-0.70209;-0.12981;-0.06120;3
ACCE;3.838;189.841;2.96881;-8.78193;-2.08774;3
GYRO;3.839;189.842;0.40561;1.48196;-0.24190;3
PRES;3.839;189.842;1012.4106;3
ACCE;3.848;189.851;3.21781;-8.60955;-2.52828;3
MAGN;3.849;189.852;-5.31250;31.75000;34.50000;3
GYRO;3.850;189.853;0.25045;1.83993;-0.14172;3
AHRS;3.853;189.856;-74.1178;-90.5369;-86.2375;-0.69708;-0.12392;-0.07138;3
ACCE;3.859;189.862;3.41892;-8.53294;-2.47082;3
GYRO;3.859;189.862;0.06597;2.26509;-0.03421;3
PRES;3.860;189.862;1012.4014;3
ACCE;3.868;189.871;3.46680;-8.52336;-1.53229;3
MAGN;3.869;189.872;-6.18750;32.25000;34.18750;3
GYRO;3.870;189.873;-0.14294;2.65849;0.08552;3
AHRS;3.873;189.876;-73.5405;-92.1677;-89.7703;-0.70138;-0.11584;-0.08656;3
ACCE;3.879;189.882;3.62003;-9.77792;-0.57461;3
GYRO;3.879;189.882;-0.32620;2.91749;0.16371;3
PRES;3.880;189.882;1012.3940;3
ACCE;3.889;189.891;3.44765;-10.54406;-0.06704;3
MAGN;3.889;189.892;-7.56250;32.43750;33.87500;3
GYRO;3.890;189.893;-0.50457;3.00057;0.05131;3
AHRS;3.894;189.897;-73.6463;-89.6868;-90.3584;-0.69995;-0.09647;-0.10467;3
ACCE;3.898;189.901;2.94008;-10.42914;0.54588;3
GYRO;3.899;189.902;-0.66340;2.96514;-0.13806;3
PRES;3.899;189.902;1012.3960;3
ACCE;3.908;189.912;2.39420;-9.94073;1.02472;3
MAGN;3.911;189.913;-9.12500;32.43750;33.56250;3
GYRO;3.912;189.913;-0.76969;2.86618;-0.25045;3
AHRS;3.914;189.917;-73.6581;-88.1099;-92.2903;-0.69981;-0.07497;-0.12603;3
ACCE;3.919;189.921;1.87705;-9.48104;0.90980;3
GYRO;3.919;189.922;-0.78802;2.75500;-0.24312;3
PRES;3.919;189.922;1012.4121;3
ACCE;3.929;189.932;2.04944;-9.30866;0.67038;3
MAGN;3.931;189.933;-10.62500;32.18750;33.25000;3
GYRO;3.931;189.934;-0.57299;2.86984;-0.02566;3
AHRS;3.934;189.937;-73.4033;-87.8446;-95.4196;-0.70108;-0.05579;-0.14823;3
ACCE;3.938;189.941;2.58574;-9.23204;0.26815;3
GYRO;3.939;189.942;-0.57299;2.86984;-0.02566;3
PRES;3.939;189.942;1012.4087;3
LIGH;3.945;189.948;2736.0;3
ACCE;3.948;189.951;2.54743;-9.00220;-0.24900;3
MAGN;3.949;189.952;-12.56250;31.62500;32.93750;3
GYRO;3.950;189.953;-0.36774;3.32311;0.13928;3
AHRS;3.953;189.956;-73.5986;-86.1274;-97.1077;-0.69951;-0.03386;-0.16778;3
ACCE;3.959;189.962;2.55701;-8.93516;-0.45969;3
GYRO;3.959;189.962;-0.35675;3.65664;0.18326;3
PRES;3.960;189.963;1012.4087;3
ACCE;3.968;189.971;3.05500;-9.25119;-0.45011;3
MAGN;3.969;189.972;-14.62500;31.12500;32.81250;3
GYRO;3.970;189.973;-0.43005;3.91076;0.17959;3
AHRS;3.973;189.977;-73.8068;-83.7179;-98.5440;-0.69617;-0.00925;-0.18989;3
ACCE;3.978;189.981;3.68707;-9.86411;-0.03831;3
GYRO;3.979;189.982;-0.59987;3.98284;0.10018;3
PRES;3.979;189.982;1012.4048;3
ACCE;3.988;189.991;3.59130;-10.25676;0.17238;3
MAGN;3.990;189.992;-16.43750;30.68750;32.18750;3
GYRO;3.990;189.993;-0.83933;3.86922;-0.05986;3
AHRS;3.995;189.997;-73.8099;-82.2425;-101.5156;-0.69345;0.01767;-0.21670;3
ACCE;3.999;190.001;2.77727;-10.14184;0.02873;3
GYRO;3.999;190.002;-1.08123;3.70307;-0.22480;3
PRES;3.999;190.002;1012.4023;3
ACCE;4.009;190.012;2.03986;-9.73004;0.35434;3
MAGN;4.013;190.013;-18.00000;29.87500;31.75000;3
GYRO;4.014;190.013;-1.25960;3.54913;-0.32254;3
AHRS;4.015;190.017;-73.8868;-81.1391;-104.9332;-0.69034;0.04537;-0.24329;3
ACCE;4.019;190.021;1.31202;-9.37569;0.54588;3
GYRO;4.020;190.022;-1.33657;3.40130;-0.33231;3
PRES;4.020;190.023;1012.4141;3
ACCE;4.031;190.031;0.50757;-9.34696;0.47884;3
MAGN;4.031;190.032;-19.93750;29.62500;31.00000;3
GYRO;4.032;190.033;-1.31947;3.31578;-0.24312;3
AHRS;4.034;190.036;-74.2298;-81.6745;-109.7471;-0.68916;0.07335;-0.26640;3
ACCE;4.039;190.041;0.19154;-9.36612;0.33519;3
GYRO;4.039;190.042;-1.24983;3.30234;-0.05009;3
PRES;4.039;190.042;1012.4097;3
ACCE;4.048;190.051;0.38307;-9.42358;0.13408;3
MAGN;4.050;190.052;-22.00000;29.37500;30.25000;3
GYRO;4.050;190.053;-1.17775;3.34632;0.21136;3
AHRS;4.053;190.056;-74.4296;-83.7305;-114.5034;-0.69066;0.09132;-0.28046;3
ACCE;4.059;190.062;1.06303;-9.48104;-0.01915;3
GYRO;4.059;190.062;-1.12155;3.44161;0.47647;3
PRES;4.060;190.063;1012.4082;3
ACCE;4.069;190.071;2.11647;-9.63427;-0.28730;3
MAGN;4.069;190.072;-24.37500;29.12500;29.37500;3
GYRO;4.070;190.073;-1.10444;3.57723;0.67684;3
AHRS;4.074;190.077;-75.7203;-84.7839;-119.7003;-0.68794;0.12461;-0.29638;3
ACCE;4.079;190.081;3.42850;-9.86411;-0.04788;3
GYRO;4.080;190.082;-1.14720;3.74460;0.75136;3
PRES;4.080;190.082;1012.4126;3
ACCE;4.089;190.092;4.31914;-10.23761;0.62249;3
MAGN;4.090;190.093;-25.93750;28.31250;28.43750;3
GYRO;4.090;190.093;-1.25105;3.84112;0.64141;3
AHRS;4.096;190.096;-76.7597;-85.9760;-124.2893;-0.68478;0.15180;-0.30918;3
ACCE;4.098;190.101;4.75010;-10.49618;1.15879;3
GYRO;4.099;190.102;-1.38300;3.80813;0.33720;3
PRES;4.099;190.102;1012.4009;3
ACCE;4.108;190.112;4.39575;-10.37168;1.51314;3
MAGN;4.112;190.113;-27.87500;28.18750;27.25000;3
GYRO;4.113;190.113;-1.44775;3.72383;-0.05253;3
AHRS;4.113;190.116;-76.6292;-86.2266;-128.7693;-0.67920;0.17627;-0.33329;3
ACCE;4.119;190.121;3.80199;-10.24718;1.59933;3
GYRO;4.119;190.122;-1.37933;3.64320;-0.39340;3
PRES;4.119;190.122;1012.4023;3
ACCE;4.133;190.136;3.33273;-10.15141;1.38864;3
MAGN;4.135;190.136;-29.81250;27.93750;25.93750;3
GYRO;4.135;190.137;-1.19852;3.58822;-0.63530;3
AHRS;4.135;190.138;-76.7564;-89.5733;-136.0253;-0.67706;0.20183;-0.35216;3
GNSS;4.138;1492002921.768;39.994267;-0.073765;103.094;0.000;16.0;0.0;22;18
ACCE;4.142;190.142;3.17950;-10.14184;1.06303;3
GYRO;4.143;190.142;-0.97494;3.54546;-0.77458;3
PRES;4.145;190.142;1012.3950;3
GNSS;4.157;1492002921.768;39.994267;-0.073765;103.094;0.000;16.0;0.0;22;18
ACCE;4.159;190.151;2.85389;-10.06522;-0.03831;3
MAGN;4.159;190.152;-31.37500;27.37500;24.62500;3
GYRO;4.160;190.153;-0.76847;3.54668;-0.83322;3
AHRS;4.160;190.157;-75.6884;-88.5498;-138.7835;-0.67062;0.21713;-0.37848;3
ACCE;4.161;190.162;2.70066;-9.98861;-1.06303;3
GYRO;4.161;190.162;-0.63774;3.66030;-0.83200;3
PRES;4.161;190.162;1012.3940;3
SOUN;4.164;2252.35;0.06874;70.72
ACCE;4.168;190.171;2.60489;-9.96946;-1.67594;3
MAGN;4.170;190.172;-32.75000;26.43750;22.81250;3
GYRO;4.170;190.173;-0.60842;3.88632;-0.80146;3
AHRS;4.174;190.177;-74.8873;-88.5298;-142.1340;-0.66544;0.23203;-0.40011;3
ACCE;4.178;190.181;2.36547;-9.82580;-2.09732;3
GYRO;4.179;190.182;-0.66462;4.14533;-0.75992;3
PRES;4.179;190.182;1012.4214;3
ACCE;4.188;190.192;2.26970;-9.74919;-2.45166;3
MAGN;4.190;190.193;-34.68750;26.31250;21.31250;3
GYRO;4.191;190.194;-0.96639;4.55828;-0.69761;3
AHRS;4.194;190.197;-74.2365;-89.9752;-148.3511;-0.65874;0.25691;-0.42625;3
ACCE;4.199;190.201;2.48997;-9.65342;-2.19309;3
GYRO;4.199;190.202;-0.96639;4.55828;-0.69761;3
PRES;4.199;190.202;1012.4385;3
ACCE;4.209;190.212;2.71981;-9.69173;-1.59933;3
MAGN;4.210;190.213;-36.62500;25.31250;19.12500;3
GYRO;4.210;190.213;-1.35368;4.66823;-0.81001;3
AHRS;4.213;190.216;-73.5636;-89.2704;-152.1503;-0.64872;0.27814;-0.45194;3
ACCE;4.218;190.221;3.00712;-9.83538;-0.91937;3
GYRO;4.219;190.222;-1.47707;4.60715;-0.92729;3
PRES;4.219;190.222;1012.4175;3
ACCE;4.229;190.231;3.25611;-10.02692;-0.04788;3
MAGN;4.230;190.232;-38.18750;24.50000;17.18750;3
GYRO;4.230;190.233;-1.51861;4.49475;-1.06901;3
AHRS;4.234;190.237;-72.7693;-91.0259;-159.5590;-0.63898;0.30718;-0.48009;3
ACCE;4.239;190.242;3.46680;-10.23761;0.65122;3
GYRO;4.239;190.242;-1.48318;4.31882;-1.23883;3
PRES;4.239;190.242;1012.4111;3
ACCE;4.249;190.251;3.36146;-10.51533;1.06303;3
MAGN;4.250;190.253;-39.56250;23.50000;14.37500;3
GYRO;4.250;190.253;-1.37933;4.13189;-1.41232;3
AHRS;4.254;190.257;-71.5871;-91.8481;-164.9216;-0.63107;0.32687;-0.50422;3
ACCE;4.259;190.262;2.72939;-10.29507;1.51314;3
GYRO;4.260;190.262;-1.21929;3.94375;-1.51739;3
PRES;4.260;190.262;1012.4194;3
ACCE;4.269;190.271;2.14520;-10.11311;1.33118;3
MAGN;4.270;190.272;-40.93750;22.81250;11.87500;3
GYRO;4.270;190.273;-1.06535;3.74949;-1.47096;3
AHRS;4.274;190.277;-70.1364;-89.8053;-167.5907;-0.61836;0.34213;-0.53249;3
ACCE;4.279;190.281;2.26013;-10.21845;0.89064;3
GYRO;4.279;190.282;-0.94684;3.63220;-1.32069;3
PRES;4.280;190.282;1012.4082;3
ACCE;4.289;190.292;2.74854;-10.21845;0.83318;3
MAGN;4.290;190.293;-41.93750;21.25000;8.62500;3
GYRO;4.290;190.293;-0.84666;3.62487;-1.17775;3
AHRS;4.294;190.297;-68.5107;-89.3376;-170.9350;-0.61088;0.35314;-0.55471;3
LIGH;4.295;190.298;3527.0;3
ACCE;4.299;190.301;3.16992;-10.14184;0.71826;3
GYRO;4.299;190.302;-0.76847;3.64809;-1.10444;3
PRES;4.299;190.302;1012.4106;3
ACCE;4.309;190.312;3.41892;-9.84496;0.51715;3
MAGN;4.309;190.313;-43.31250;19.81250;5.68750;3
GYRO;4.310;190.313;-0.72571;3.68107;-1.09589;3
AHRS;4.314;190.317;-67.5972;-86.8898;-172.6921;-0.59602;0.36664;-0.57772;3
ACCE;4.319;190.321;3.68707;-9.48104;0.30646;3
GYRO;4.319;190.322;-0.71960;3.71650;-1.11422;3
PRES;4.319;190.322;1012.4023;3
ACCE;4.328;190.331;3.89776;-9.24162;0.00000;3
MAGN;4.330;190.332;-44.12500;18.06250;2.56250;3
GYRO;4.330;190.333;-0.74770;3.76293;-1.14598;3
AHRS;4.333;190.336;-66.4234;-85.2370;-174.8768;-0.58396;0.37734;-0.59848;3
ACCE;4.339;190.342;4.11803;-9.16500;-0.18196;3
GYRO;4.339;190.342;-0.80146;3.82768;-1.19119;3
PRES;4.340;190.342;1012.4106;3
ACCE;4.348;190.351;4.51068;-9.41400;-0.08619;3
MAGN;4.349;190.352;-44.68750;17.06250;-0.06250;3
GYRO;4.350;190.353;-0.87354;3.88510;-1.24372;3
AHRS;4.353;190.356;-65.3042;-83.8025;-177.9735;-0.56932;0.39157;-0.62020;3
ACCE;4.359;190.362;4.75967;-9.82580;0.00000;3
GYRO;4.359;190.362;-0.94073;3.94252;-1.31458;3
PRES;4.359;190.362;1012.4121;3
ACCE;4.368;190.371;4.71179;-9.81623;0.19154;3
MAGN;4.370;190.373;-44.93750;15.56250;-3.31250;3
GYRO;4.370;190.373;-0.99571;4.02194;-1.39399;3
AHRS;4.373;190.377;-64.0175;-82.1781;179.4934;-0.55554;0.40195;-0.64063;3
ACCE;4.378;190.381;4.41491;-9.59596;0.36392;3
GYRO;4.379;190.382;-1.03725;4.11112;-1.43187;3
PRES;4.379;190.382;1012.4175;3
ACCE;4.388;190.392;4.15633;-9.63427;0.38307;3
MAGN;4.389;190.393;-45.37500;14.87500;-6.12500;3
GYRO;4.390;190.393;-1.05924;4.21375;-1.41721;3
AHRS;4.394;190.397;-62.7546;-80.7898;175.9768;-0.53902;0.41572;-0.66166;3
ACCE;4.399;190.401;3.96480;-9.84496;0.28730;3
GYRO;4.399;190.402;-1.08123;4.30660;-1.37200;3
PRES;4.399;190.402;1012.4038;3
ACCE;4.409;190.412;3.71580;-9.51935;1.03430;3
MAGN;4.410;190.413;-44.37500;13.93750;-9.25000;3
GYRO;4.410;190.413;-1.12766;4.38357;-1.33413;3
AHRS;4.413;190.416;-61.3555;-79.1157;173.0310;-0.52281;0.42592;-0.68160;3
ACCE;4.418;190.421;3.62003;-8.94474;1.58975;3
GYRO;4.419;190.422;-1.14110;4.43366;-1.30481;3
PRES;4.419;190.422;1012.3960;3
ACCE;4.429;190.431;3.89776;-8.69574;1.60890;3
MAGN;4.430;190.433;-43.93750;13.50000;-12.43750;3
GYRO;4.430;190.433;-1.10689;4.43244;-1.28648;3
AHRS;4.433;190.436;-60.5989;-76.3839;170.5078;-0.49920;0.43933;-0.70207;3
ACCE;4.439;190.442;4.09887;-8.65743;1.81002;3
GYRO;4.439;190.442;-1.04824;4.42389;-1.29015;3
PRES;4.440;190.442;1012.3892;3
ACCE;4.448;190.451;4.21380;-8.57124;2.02071;3
MAGN;4.450;190.453;-43.12500;12.75000;-16.00000;3
GYRO;4.451;190.453;-0.99205;4.39579;-1.31580;3
AHRS;4.454;190.457;-59.4606;-74.4302;167.5141;-0.47914;0.44971;-0.72006;3
ACCE;4.459;190.461;4.16591;-8.53294;1.83875;3
GYRO;4.459;190.462;-0.93340;4.27850;-1.35856;3
PRES;4.460;190.462;1012.3838;3
ACCE;4.468;190.471;4.01268;-8.40844;1.50356;3
MAGN;4.469;190.472;-41.56250;12.31250;-19.06250;3
GYRO;4.470;190.473;-0.93829;3.89854;-1.42698;3
AHRS;4.474;190.477;-58.5777;-71.4300;165.2218;-0.45382;0.45939;-0.73898;3
ACCE;4.479;190.481;4.15633;-8.44674;1.37906;3
GYRO;4.480;190.482;-0.93829;3.89854;-1.42698;3
PRES;4.480;190.482;1012.3936;3
ACCE;4.489;190.492;4.27126;-8.08282;1.67594;3
MAGN;4.490;190.493;-39.93750;11.81250;-22.62500;3
GYRO;4.490;190.493;-1.16431;3.32189;-1.49784;3
AHRS;4.493;190.496;-57.3536;-69.7116;162.4329;-0.43540;0.46573;-0.75337;3
ACCE;4.499;190.501;3.97437;-7.46033;1.60890;3
GYRO;4.499;190.502;-1.28648;2.91627;-1.60658;3
PRES;4.499;190.502;1012.3984;3
ACCE;4.509;190.512;3.95522;-7.26880;1.13964;3
MAGN;4.510;190.513;-38.25000;11.50000;-25.12500;3
GYRO;4.512;190.513;-1.39766;2.52898;-1.75196;3
AHRS;4.513;190.517;-56.4708;-68.6179;159.2403;-0.41805;0.47386;-0.76386;3
ACCE;4.519;190.521;4.30956;-7.41245;1.33118;3
GYRO;4.519;190.522;-1.48440;2.16735;-1.90468;3
PRES;4.519;190.522;1012.4087;3
ACCE;4.529;190.531;4.28083;-7.70933;1.82917;3
MAGN;4.530;190.533;-36.43750;10.75000;-27.18750;3
GYRO;4.530;190.533;-1.55648;1.76907;-1.99997;3
AHRS;4.533;190.536;-55.1569;-69.0713;155.3824;-0.40965;0.47973;-0.76934;3
ACCE;4.539;190.542;4.02226;-7.90087;2.03986;3
GYRO;4.539;190.542;-1.60535;1.40621;-2.00242;3
PRES;4.540;190.543;1012.4067;3
ACCE;4.548;190.551;4.09887;-8.23605;2.09732;3
MAGN;4.549;190.552;-35.00000;10.12500;-28.62500;3
GYRO;4.550;190.553;-1.60413;1.19241;-1.95233;3
AHRS;4.554;190.557;-54.0707;-69.9880;151.7528;-0.40452;0.48576;-0.77124;3
ACCE;4.558;190.561;4.46279;-8.57124;2.46124;3
GYRO;4.559;190.562;-1.54915;1.06291;-1.88757;3
PRES;4.559;190.562;1012.4097;3
ACCE;4.568;190.571;4.48195;-8.58082;2.71981;3
MAGN;4.569;190.572;-34.18750;9.68750;-29.81250;3
GYRO;4.570;190.573;-1.44775;0.91141;-1.80938;3
AHRS;4.573;190.577;-52.5767;-71.8988;147.6015;-0.40543;0.49114;-0.76953;3
ACCE;4.580;190.581;4.82671;-8.53294;2.83473;3
GYRO;4.581;190.582;-1.33046;0.71960;-1.74707;3
PRES;4.581;190.582;1012.4058;3
ACCE;4.589;190.592;5.56412;-8.60955;2.88262;3
MAGN;4.590;190.593;-33.50000;8.93750;-30.37500;3
GYRO;4.590;190.593;-1.22417;0.51068;-1.76296;3
AHRS;4.593;190.597;-51.6771;-72.5907;145.2765;-0.40367;0.49425;-0.76933;3
SOUN;4.596;319.32;0.00975;53.76
ACCE;4.598;190.601;5.87058;-8.30309;3.02627;3
GYRO;4.599;190.602;-1.12521;0.33598;-1.88146;3
PRES;4.600;190.602;1012.3950;3
ACCE;4.609;190.611;5.31513;-7.86256;3.00712;3
MAGN;4.610;190.612;-33.18750;8.43750;-31.12500;3
GYRO;4.613;190.613;-1.00548;0.21869;-2.03418;3
AHRS;4.614;190.616;-50.1723;-74.3184;142.1541;-0.40791;0.49704;-0.76583;3
ACCE;4.619;190.621;5.26724;-7.57525;2.76770;3
GYRO;4.619;190.622;-0.86010;0.09652;-2.13558;3
PRES;4.620;190.622;1012.3979;3
ACCE;4.629;190.631;5.80354;-8.08282;3.40934;3
MAGN;4.630;190.633;-33.06250;8.18750;-31.68750;3
GYRO;4.631;190.634;-0.71227;0.01833;-2.18201;3
AHRS;4.635;190.637;-48.6076;-74.8856;140.8322;0.41251;-0.49359;0.76561;3
ACCE;4.639;190.642;6.27281;-8.41801;3.78284;3
GYRO;4.639;190.642;-0.57788;-0.18082;-2.25287;3
PRES;4.640;190.642;1012.3848;3
LIGH;4.646;190.648;1617.0;3
ACCE;4.649;190.651;6.48350;-8.38928;3.71580;3
MAGN;4.650;190.653;-33.31250;7.87500;-31.56250;3
GYRO;4.651;190.653;-0.42394;-0.54611;-2.39826;3
AHRS;4.654;190.657;-46.4350;-76.3396;138.6118;0.42178;-0.49063;0.76199;3
ACCE;4.658;190.661;6.46434;-7.90087;3.39977;3
GYRO;4.659;190.662;-0.24679;-0.88331;-2.57663;3
PRES;4.659;190.662;1012.3916;3
ACCE;4.669;190.672;6.78996;-7.47949;2.94966;3
MAGN;4.670;190.673;-33.56250;7.12500;-31.56250;3
GYRO;4.670;190.673;-0.04887;-1.23273;-2.74767;3
AHRS;4.673;190.676;-44.3176;-76.8515;138.4041;0.43317;-0.48061;0.76151;3
ACCE;4.680;190.681;7.10599;-7.18261;1.99198;3
GYRO;4.681;190.682;0.13683;-1.57848;-2.90039;3
PRES;4.681;190.682;1012.3975;3
ACCE;4.689;190.692;7.17303;-6.85699;2.11647;3
MAGN;4.690;190.693;-34.00000;5.81250;-31.25000;3
GYRO;4.690;190.693;0.26878;-1.73730;-2.97003;3
AHRS;4.693;190.697;-41.3281;-78.8372;137.1782;0.45361;-0.47069;0.75474;3
ACCE;4.699;190.701;6.76123;-6.58884;2.18351;3
GYRO;4.699;190.702;0.35064;-1.84359;-2.87473;3
PRES;4.700;190.702;1012.4023;3
ACCE;4.709;190.711;6.91445;-6.46434;1.84832;3
MAGN;4.710;190.713;-34.62500;4.25000;-30.25000;3
GYRO;4.711;190.713;0.40317;-1.98165;-2.63649;3
AHRS;4.714;190.717;-38.3047;-80.4662;137.5198;0.47796;-0.45449;0.74895;3
ACCE;4.719;190.722;7.16345;-6.33985;1.32160;3
GYRO;4.720;190.722;0.42394;-2.06839;-2.40314;3
PRES;4.720;190.723;1012.3950;3
ACCE;4.729;190.731;7.65187;-6.35900;1.17795;3
MAGN;4.730;190.733;-35.68750;2.18750;-29.06250;3
GYRO;4.731;190.733;0.32865;-2.10871;-2.25043;3
AHRS;4.735;190.736;-35.3394;-82.6288;137.2158;0.50255;-0.44172;0.73945;3
ACCE;4.739;190.742;8.00621;-6.37815;1.31202;3
GYRO;4.739;190.742;0.32865;-2.10871;-2.25043;3
PRES;4.740;190.742;1012.3979;3
ACCE;4.748;190.751;8.14029;-6.38773;0.23942;3
MAGN;4.750;190.752;-36.62500;0.31250;-28.00000;3
GYRO;4.750;190.753;-0.00611;-2.33473;-2.37260;3
AHRS;4.753;190.757;-33.1543;-84.6818;137.7448;0.52614;-0.42939;0.73007;3
ACCE;4.758;190.761;8.40844;-6.65588;-0.48842;3
GYRO;4.759;190.762;-0.36163;-2.42514;-2.40925;3
PRES;4.759;190.762;1012.4106;3
ACCE;4.769;190.772;8.83939;-6.69419;-1.13006;3
MAGN;4.770;190.773;-38.12500;-1.87500;-26.56250;3
GYRO;4.770;190.773;-0.81856;-2.57907;-2.48011;3
AHRS;4.773;190.777;-30.5286;-87.3963;137.1799;0.55101;-0.42050;0.71575;3
ACCE;4.779;190.781;8.96389;-6.56011;-1.15879;3
GYRO;4.779;190.782;-1.36223;-2.85763;-2.58885;3
PRES;4.779;190.782;1012.4033;3
ACCE;4.789;190.792;9.25119;-6.12916;-1.26414;3
MAGN;4.790;190.793;-39.43750;-3.18750;-24.50000;3
GYRO;4.790;190.793;-1.93156;-3.19238;-2.76355;3
AHRS;4.794;190.797;-28.2433;-91.2735;135.9104;0.57860;-0.41834;0.69397;3
ACCE;4.799;190.801;9.60554;-5.88016;-1.65679;3
GYRO;4.799;190.802;-2.44835;-3.44895;-2.96758;3
PRES;4.799;190.802;1012.4053;3
ACCE;4.808;190.811;9.31823;-5.38217;-2.07817;3
MAGN;4.810;190.813;-40.25000;-4.93750;-22.68750;3
GYRO;4.810;190.813;-2.86251;-3.56379;-3.15695;3
AHRS;4.813;190.816;-25.0335;-95.9323;133.2559;0.60804;-0.42085;0.66388;3
ACCE;4.819;190.822;8.64786;-4.10845;-2.55701;3
GYRO;4.819;190.822;-3.14962;-3.50514;-3.29134;3
PRES;4.819;190.822;1012.4023;3
ACCE;4.828;190.831;8.09240;-2.71024;-2.61447;3
MAGN;4.830;190.832;-41.31250;-6.12500;-20.93750;3
GYRO;4.831;190.833;-3.31089;-3.32922;-3.34510;3
AHRS;4.833;190.837;-21.3713;-101.4633;130.2255;0.64073;-0.42662;0.62463;3
ACCE;4.839;190.842;8.39886;-2.02071;-2.45166;3
GYRO;4.839;190.842;-3.36709;-3.16917;-3.32066;3
PRES;4.839;190.843;1012.3950;3
ACCE;4.849;190.851;8.83939;-1.77171;-2.26970;3
MAGN;4.850;190.853;-42.12500;-7.43750;-18.56250;3
GYRO;4.850;190.853;-3.30845;-3.07143;-3.20582;3
AHRS;4.853;190.857;-16.8544;-106.2761;126.7558;0.66814;-0.43324;0.58304;3
ACCE;4.858;190.861;8.89685;-1.58975;-2.30801;3
GYRO;4.859;190.862;-3.12519;-2.95414;-3.03478;3
PRES;4.859;190.862;1012.4058;3
ACCE;4.869;190.872;8.75320;-1.51314;-2.83473;3
MAGN;4.869;190.873;-42.62500;-8.31250;-16.25000;3
GYRO;4.870;190.873;-2.94193;-2.81975;-2.87962;3
AHRS;4.874;190.877;-12.0882;-110.0673;124.3586;0.69257;-0.43370;0.54431;3
ACCE;4.879;190.881;8.59997;-1.59933;-2.97839;3
GYRO;4.879;190.882;-2.81120;-2.65116;-2.76844;3
PRES;4.880;190.882;1012.3979;3
ACCE;4.889;190.892;8.71489;-1.79086;-2.74854;3
MAGN;4.890;190.893;-42.75000;-9.81250;-14.12500;3
GYRO;4.891;190.893;-2.68536;-2.54120;-2.71469;3
AHRS;4.894;190.897;-7.8919;-113.6400;121.9152;0.71170;-0.43827;0.50528;3
ACCE;4.899;190.901;8.93516;-1.63763;-2.20267;3
GYRO;4.899;190.902;-2.53631;-2.54242;-2.74767;3
PRES;4.900;190.902;1012.3945;3
ACCE;4.909;190.911;8.82982;-1.01514;-2.69108;3
MAGN;4.910;190.912;-43.25000;-11.12500;-12.06250;3
GYRO;4.910;190.913;-2.33595;-2.66337;-2.87229;3
AHRS;4.914;190.916;-4.3861;-115.9450;120.8929;0.72694;-0.43551;0.47699;3
ACCE;4.919;190.922;8.45632;-0.09577;-3.06458;3
GYRO;4.919;190.922;-2.12092;-2.80021;-3.05799;3
PRES;4.920;190.922;1012.3955;3
ACCE;4.929;190.931;7.65187;1.11091;-3.65834;3
MAGN;4.930;190.933;-43.18750;-12.75000;-10.18750;3
GYRO;4.930;190.933;-1.92056;-2.91994;-3.25225;3
AHRS;4.934;190.936;-0.3447;-119.0244;119.5964;0.74399;-0.43481;0.43979;3
ACCE;4.939;190.942;6.92403;1.98240;-4.67348;3
GYRO;4.939;190.942;-1.77151;-3.05799;-3.37075;3
PRES;4.940;190.942;1012.3892;3
ACCE;4.949;190.951;6.74207;2.42293;-5.53539;3
MAGN;4.950;190.952;-43.31250;-15.06250;-8.81250;3
GYRO;4.950;190.953;-1.70431;-3.14107;-3.38175;3
AHRS;4.954;190.957;4.5314;-122.3153;119.4447;0.76549;-0.42483;0.39881;3
ACCE;4.958;190.961;6.83784;2.85389;-6.64630;3
GYRO;4.959;190.962;-1.67499;-3.09587;-3.32922;3
PRES;4.959;190.962;1012.3979;3
ACCE;4.969;190.972;7.04853;3.27527;-6.12916;3
MAGN;4.970;190.973;-43.25000;-17.43750;-6.87500;3
GYRO;4.971;190.974;-1.67744;-2.96514;-3.23392;3
AHRS;4.973;190.977;8.7192;-125.9661;119.5003;0.78474;-0.41767;0.35715;3
ACCE;4.979;190.981;7.04853;3.19865;-5.91847;3
GYRO;4.980;190.982;-1.68965;-2.86740;-3.12519;3
PRES;4.980;190.982;1012.4009;3
ACCE;4.988;190.992;7.03895;3.32315;-6.48350;3
MAGN;4.990;190.993;-42.87500;-20.00000;-5.25000;3
GYRO;4.990;190.993;-1.63590;-2.83686;-2.96636;3
AHRS;4.994;190.997;13.3751;-129.5858;120.0913;0.80335;-0.40572;0.31388;3
LIGH;4.995;190.998;1210.0;3
ACCE;4.998;191.001;7.17303;3.33273;-6.27281;3
GYRO;4.999;191.002;-1.63590;-2.83686;-2.96636;3
PRES;4.999;191.002;1012.3911;3
ACCE;5.008;191.011;7.47949;3.29442;-6.89530;3
MAGN;5.010;191.013;-42.25000;-22.18750;-3.62500;3
GYRO;5.010;191.013;-1.22173;-2.24432;-2.99080;3
AHRS;5.013;191.016;17.0163;-133.0187;120.3782;0.81632;-0.39975;0.27459;3
ACCE;5.019;191.022;6.66546;4.07972;-5.54497;3
GYRO;5.019;191.022;-0.84910;-1.70798;-3.03111;3
PRES;5.020;191.022;1012.3921;3
ACCE;5.029;191.031;5.54497;4.76925;-4.41491;3
MAGN;5.030;191.032;-41.06250;-24.75000;-1.87500;3
GYRO;5.030;191.033;-0.44960;-1.49540;-2.97491;3
AHRS;5.034;191.037;20.4409;-135.8113;121.8514;0.82939;-0.38478;0.24363;3
ACCE;5.039;191.042;4.59687;4.74052;-4.73094;3
GYRO;5.040;191.042;-0.07330;-1.50395;-2.81242;3
PRES;5.040;191.042;1012.4092;3
ACCE;5.049;191.051;4.11803;4.28083;-5.62159;3
MAGN;5.050;191.053;-39.62500;-27.00000;-0.81250;3
GYRO;5.051;191.053;0.26756;-1.50151;-2.61817;3
AHRS;5.054;191.057;23.0002;-138.3073;123.6655;0.84082;-0.36974;0.21947;3
ACCE;5.059;191.061;4.58729;3.50511;-5.76524;3
GYRO;5.059;191.062;0.55589;-1.45264;-2.49233;3
PRES;5.060;191.062;1012.4038;3
ACCE;5.069;191.072;5.25767;2.72939;-5.63116;3
MAGN;5.070;191.073;-37.75000;-29.37500;-0.18750;3
GYRO;5.070;191.073;0.78679;-1.45019;-2.51799;3
AHRS;5.074;191.076;25.0579;-141.3814;126.3615;0.85454;-0.35164;0.19570;3
ACCE;5.079;191.081;6.02381;2.22182;-5.18105;3
GYRO;5.079;191.082;0.98471;-1.50762;-2.68781;3
PRES;5.080;191.082;1012.4116;3
ACCE;5.089;191.092;6.78038;1.88663;-5.01825;3
MAGN;5.090;191.093;-36.06250;-31.37500;0.87500;3
GYRO;5.090;191.093;1.18264;-1.71287;-2.98102;3
AHRS;5.094;191.097;25.9858;-144.3275;129.0904;0.86712;-0.33648;0.17750;3
ACCE;5.099;191.101;6.84742;1.68552;-6.06212;3
GYRO;5.099;191.102;1.38911;-1.95966;-3.34754;3
PRES;5.100;191.102;1012.4048;3
ACCE;5.109;191.111;6.49307;1.66636;-6.62715;3
MAGN;5.110;191.112;-34.18750;-33.62500;2.06250;3
GYRO;5.110;191.113;1.60291;-2.04396;-3.74460;3
AHRS;5.114;191.117;25.6347;-146.4659;133.2119;0.88229;-0.31196;0.17383;3
ACCE;5.119;191.122;6.01423;1.85790;-6.34942;3
GYRO;5.119;191.122;1.83993;-2.04396;-4.15388;3
PRES;5.119;191.123;1012.3975;3
ACCE;5.132;191.135;5.18105;2.03986;-6.38773;3
MAGN;5.133;191.136;-32.31250;-35.56250;3.68750;3
GYRO;5.133;191.136;2.09527;-2.05739;-4.53018;3
AHRS;5.134;191.137;26.2562;-151.2201;138.1845;0.90134;-0.28390;0.14758;3
ACCE;5.139;191.141;4.06057;2.20267;-6.59842;3
GYRO;5.139;191.142;2.33351;-2.05129;-4.82950;3
PRES;5.139;191.142;1012.3926;3
SOUN;5.141;1454.08;0.04438;66.92
GNSS;5.142;1492002922.768;39.994264;-0.073775;102.992;0.000;16.0;0.0;22;17
ACCE;5.148;191.151;2.98796;2.21224;-6.58884;3
GNSS;5.150;1492002922.768;39.994264;-0.073775;102.992;0.000;16.0;0.0;22;17
MAGN;5.152;191.153;-29.87500;-37.25000;5.62500;3
GYRO;5.152;191.154;2.53998;-2.06106;-5.03475;3
AHRS;5.154;191.157;25.6165;-155.3840;144.7462;0.92228;-0.24346;0.13251;3
ACCE;5.158;191.161;2.02071;2.46124;-6.71334;3
GYRO;5.159;191.162;2.72202;-2.20278;-5.16792;3
PRES;5.159;191.162;1012.3906;3
ACCE;5.169;191.172;0.75657;2.70066;-7.74764;3
MAGN;5.170;191.173;-26.50000;-39.12500;8.18750;3
GYRO;5.170;191.173;2.87962;-2.48011;-5.25344;3
AHRS;5.173;191.177;25.0425;-160.4103;150.9006;0.94040;-0.20597;0.10708;3
ACCE;5.178;191.181;-0.46926;2.79643;-10.12268;3
GYRO;5.179;191.182;2.99690;-2.69758;-5.29009;3
PRES;5.180;191.182;1012.3936;3
ACCE;5.188;191.191;-0.89064;2.69108;-11.24317;3
MAGN;5.190;191.193;-22.93750;-40.56250;11.31250;3
GYRO;5.190;191.193;3.08609;-2.61450;-5.30231;3
AHRS;5.194;191.197;23.3784;-167.4387;158.5155;0.96046;-0.15965;0.06771;3
ACCE;5.199;191.201;-0.50757;2.63362;-10.18972;3
GYRO;5.199;191.202;3.18872;-2.33106;-5.32919;3
PRES;5.200;191.202;1012.4063;3
ACCE;5.208;191.211;-0.17238;2.65278;-9.36612;3
MAGN;5.210;191.213;-18.56250;-41.68750;14.56250;3
GYRO;5.210;191.213;3.31578;-2.15880;-5.36584;3
AHRS;5.213;191.216;20.8545;-172.9306;164.7880;0.97445;-0.11887;0.03619;3
ACCE;5.219;191.222;-0.11492;1.99198;-9.26077;3
GYRO;5.219;191.222;3.44406;-2.12215;-5.37684;3
PRES;5.219;191.222;1012.4150;3
ACCE;5.229;191.231;-0.62249;1.12049;-9.54808;3
MAGN;5.230;191.233;-13.25000;-42.68750;17.56250;3
GYRO;5.231;191.234;3.57112;-2.05373;-5.35973;3
AHRS;5.234;191.237;17.4060;-177.9171;171.7391;0.98595;-0.06844;0.00702;3
ACCE;5.239;191.241;-1.38864;0.17238;-8.59997;3
GYRO;5.239;191.242;3.72139;-1.81060;-5.30475;3
PRES;5.239;191.242;1012.4136;3
ACCE;5.249;191.252;-2.00155;-0.41180;-8.15944;3
MAGN;5.250;191.253;-7.50000;-43.00000;21.00000;3
GYRO;5.250;191.253;4.10135;-1.51617;-5.03475;3
AHRS;5.253;191.256;13.3030;178.2299;177.3763;0.99285;-0.02453;-0.01799;3
ACCE;5.258;191.261;-2.34632;-0.56503;-8.93516;3
GYRO;5.259;191.262;4.10135;-1.51617;-5.03475;3
PRES;5.259;191.262;1012.4160;3
ACCE;5.269;191.272;-2.48039;-0.33519;-9.50977;3
MAGN;5.270;191.273;-2.56250;-42.06250;24.37500;3
GYRO;5.270;191.273;4.38846;-1.24983;-4.60959;3
AHRS;5.274;191.277;7.5498;174.5756;-177.1802;0.99649;0.02141;-0.04558;3
ACCE;5.279;191.281;-2.53785;-0.05746;-9.98861;3
GYRO;5.279;191.282;4.44466;-1.24983;-4.34081;3
PRES;5.280;191.282;1012.4233;3
ACCE;5.288;191.291;-2.71024;-0.09577;-10.30464;3
MAGN;5.290;191.293;2.31250;-40.87500;27.50000;3
GYRO;5.290;191.293;4.42266;-0.89309;-4.00239;3
AHRS;5.294;191.297;1.9796;172.9235;-173.1529;0.99623;0.05853;-0.06057;3
ACCE;5.299;191.301;-3.16992;-0.38307;-11.31021;3
GYRO;5.299;191.302;4.31271;-0.80146;-3.61999;3
PRES;5.299;191.302;1012.4233;3
ACCE;5.308;191.311;-3.50511;-0.83318;-11.92312;3
MAGN;5.309;191.312;7.00000;-38.62500;30.37500;3
GYRO;5.310;191.313;4.09891;-0.73059;-3.24492;3
AHRS;5.313;191.316;-3.5205;171.3748;-169.4886;-0.99230;-0.09360;0.07765;3
ACCE;5.319;191.322;-3.58173;-1.23541;-11.89439;3
GYRO;5.319;191.322;3.80813;-0.73670;-2.92604;3
PRES;5.320;191.322;1012.4287;3
ACCE;5.328;191.331;-3.64876;-1.97282;-11.76032;3
MAGN;5.330;191.333;10.43750;-35.62500;33.00000;3
GYRO;5.330;191.333;3.51125;-0.70860;-2.69880;3
AHRS;5.334;191.337;-8.7255;170.9767;-166.9960;-0.98694;-0.11851;0.08652;3
ACCE;5.339;191.341;-3.27527;-2.86347;-10.54406;3
GYRO;5.339;191.342;3.29379;-0.61331;-2.53753;3
PRES;5.339;191.342;1012.4082;3
LIGH;5.345;191.348;858.0;3
ACCE;5.349;191.352;-2.68151;-3.80199;-9.60554;3
MAGN;5.350;191.353;13.43750;-32.06250;35.81250;3
GYRO;5.350;191.353;3.23026;-0.50091;-2.40925;3
AHRS;5.354;191.357;-13.1357;169.9635;-164.9151;-0.97975;-0.13982;0.10110;3
ACCE;5.359;191.361;-2.42293;-4.37660;-8.64786;3
GYRO;5.359;191.362;3.35732;-0.26023;-2.30296;3
PRES;5.359;191.362;1012.3965;3
ACCE;5.369;191.372;-1.74298;-4.75967;-7.94875;3
MAGN;5.370;191.373;15.75000;-28.56250;37.62500;3
GYRO;5.370;191.373;3.66397;0.04520;-2.17468;3
AHRS;5.373;191.376;-17.2764;169.9637;-162.7520;-0.97176;-0.16067;0.10794;3
ACCE;5.378;191.381;-1.20668;-5.38217;-7.90087;3
GYRO;5.379;191.382;4.07081;0.36774;-2.02319;3
PRES;5.379;191.382;1012.3770;3
ACCE;5.388;191.391;-1.23541;-6.01423;-8.72447;3
MAGN;5.390;191.392;17.62500;-25.06250;39.50000;3
GYRO;5.390;191.393;4.45565;0.69272;-1.88880;3
AHRS;5.393;191.396;-22.5936;170.5236;-161.0615;-0.96130;-0.17674;0.11202;3
ACCE;5.399;191.402;-0.94810;-6.33985;-9.53850;3
GYRO;5.399;191.402;4.72321;1.04947;-1.75929;3
PRES;5.400;191.402;1012.3784;3
ACCE;5.408;191.411;-0.24900;-6.42604;-9.72046;3
MAGN;5.410;191.413;18.56250;-21.75000;41.00000;3
GYRO;5.410;191.413;4.84660;1.42698;-1.60047;3
AHRS;5.414;191.417;-28.0170;171.9700;-159.5768;-0.94954;-0.18827;0.10967;3
ACCE;5.419;191.422;-0.19154;-6.42604;-10.47703;3
GYRO;5.419;191.422;4.83194;1.74463;-1.43065;3
PRES;5.419;191.422;1012.3608;3
ACCE;5.428;191.431;0.01915;-6.33985;-11.30063;3
MAGN;5.430;191.433;19.00000;-17.62500;42.43750;3
GYRO;5.430;191.433;4.72688;2.08916;-1.23761;3
AHRS;5.434;191.437;-33.7242;174.7014;-157.9502;-0.93577;-0.19598;0.09883;3
ACCE;5.439;191.441;0.58419;-6.33985;-11.08037;3
GYRO;5.439;191.442;4.58393;2.52043;-0.97738;3
PRES;5.439;191.442;1012.3628;3
ACCE;5.449;191.452;0.82361;-6.32069;-10.20888;3
MAGN;5.450;191.453;18.12500;-14.06250;43.62500;3
GYRO;5.450;191.453;4.42999;2.94804;-0.69028;3
AHRS;5.453;191.457;-39.3031;177.8837;-156.7454;-0.92102;-0.19586;0.08480;3
ACCE;5.459;191.461;1.09176;-6.37815;-9.67257;3
GYRO;5.459;191.462;4.26140;3.27424;-0.44471;3
PRES;5.459;191.462;1012.3560;3
ACCE;5.469;191.472;1.83875;-6.86657;-9.40442;3
MAGN;5.470;191.473;16.75000;-10.18750;45.50000;3
GYRO;5.470;191.473;4.06103;3.48682;-0.25656;3
AHRS;5.474;191.477;-43.5957;-177.6445;-155.3309;-0.90851;-0.19085;0.06066;3
ACCE;5.479;191.481;2.82516;-7.30710;-9.17458;3
WIFI;5.479;191.461;WAP114;20:17:FF:FF:F1:14;-68
WIFI;5.479;191.461;WAP129;20:17:FF:FF:F1:29;-63
WIFI;5.479;191.461;WAP130;20:17:FF:FF:F1:30;-60
WIFI;5.479;191.461;WAP122;20:17:FF:FF:F1:22;-64
WIFI;5.479;191.461;WAP318;20:17:FF:FF:F3:18;-69
WIFI;5.479;191.461;WAP123;20:17:FF:FF:F1:23;-61
WIFI;5.479;191.461;WAP267;20:17:FF:FF:F2:67;-83
WIFI;5.479;191.461;WAP067;20:17:FF:FF:F0:67;-78
WIFI;5.479;191.461;WAP111;20:17:FF:FF:F1:11;-77
WIFI;5.479;191.461;WAP315;20:17:FF:FF:F3:15;-77
WIFI;5.479;191.461;WAP312;20:17:FF:FF:F3:12;-76
WIFI;5.479;191.461;WAP108;20:17:FF:FF:F1:08;-76
WIFI;5.479;191.461;WAP024;20:17:FF:FF:F0:24;-81
WIFI;5.479;191.461;WAP025;20:17:FF:FF:F0:25;-85
WIFI;5.479;191.461;WAP165;20:17:FF:FF:F1:65;-80
WIFI;5.479;191.461;WAP012;20:17:FF:FF:F0:12;-73
WIFI;5.479;191.461;WAP078;20:17:FF:FF:F0:78;-77
WIFI;5.479;191.461;WAP028;20:17:FF:FF:F0:28;-88
WIFI;5.479;181.849;WAP096;20:17:FF:FF:F0:96;-88
WIFI;5.479;181.849;WAP082;20:17:FF:FF:F0:82;-89
WIFI;5.479;181.849;WAP133;20:17:FF:FF:F1:33;-88
WIFI;5.479;181.849;WAP223;20:17:FF:FF:F2:23;-90
WIFI;5.479;191.461;WAP281;20:17:FF:FF:F2:81;-82
WIFI;5.479;191.461;WAP309;20:17:FF:FF:F3:09;-83
WIFI;5.479;191.461;WAP015;20:17:FF:FF:F0:15;-84
WIFI;5.479;191.461;WAP105;20:17:FF:FF:F1:05;-86
WIFI;5.479;191.461;WAP180;20:17:FF:FF:F1:80;-82
WIFI;5.479;185.673;WAP211;20:17:FF:FF:F2:11;-81
WIFI;5.479;191.461;WAP181;20:17:FF:FF:F1:81;-86
WIFI;5.479;191.461;WAP044;20:17:FF:FF:F0:44;-90
WIFI;5.479;185.673;WAP132;20:17:FF:FF:F1:32;-87
WIFI;5.479;191.461;WAP141;20:17:FF:FF:F1:41;-87
WIFI;5.479;185.673;WAP076;20:17:FF:FF:F0:76;-88
WIFI;5.479;185.673;WAP051;20:17:FF:FF:F0:51;-89
WIFI;5.479;191.461;WAP045;20:17:FF:FF:F0:45;-88
WIFI;5.479;191.461;WAP159;20:17:FF:FF:F1:59;-88
WIFI;5.479;185.673;WAP306;20:17:FF:FF:F3:06;-92
WIFI;5.479;185.673;WAP248;20:17:FF:FF:F2:48;-88
WIFI;5.479;191.461;WAP329;20:17:FF:FF:F3:29;-89
WIFI;5.479;191.461;WAP279;20:17:FF:FF:F2:79;-86
WIFI;5.479;191.461;WAP272;20:17:FF:FF:F2:72;-89
GYRO;5.501;191.482;3.82279;3.63465;-0.14539;3
PRES;5.501;191.482;1012.3677;3
ACCE;5.501;191.491;3.75411;-7.60398;-8.83939;3
MAGN;5.501;191.493;14.43750;-6.00000;46.37500;3
GYRO;5.501;191.493;3.56012;3.74583;-0.15516;3
AHRS;5.502;191.497;-48.3269;-173.0512;-154.2941;-0.89340;-0.17840;0.03698;3
ACCE;5.502;191.502;3.88818;-7.31668;-8.49463;3
GYRO;5.502;191.502;3.27668;3.73116;-0.26145;3
PRES;5.502;191.502;1012.3770;3
ACCE;5.509;191.511;3.88818;-7.22091;-8.34140;3
MAGN;5.510;191.512;11.81250;-1.81250;47.37500;3
GYRO;5.510;191.513;2.99080;3.66153;-0.39218;3
AHRS;5.514;191.517;-51.3868;-166.4357;-151.6623;-0.88013;-0.16939;0.00220;3
ACCE;5.519;191.522;3.48596;-7.09641;-7.92960;3
GYRO;5.519;191.522;2.71346;3.59800;-0.51557;3
PRES;5.519;191.522;1012.3784;3
ACCE;5.528;191.531;3.81157;-7.39329;-7.24007;3
MAGN;5.530;191.533;8.56250;1.50000;48.25000;3
GYRO;5.530;191.533;2.31029;3.59677;-0.68539;3
AHRS;5.533;191.537;-54.6720;-160.5500;-149.1257;-0.86462;-0.15829;-0.02417;3
ACCE;5.538;191.541;4.12760;-7.97748;-6.69419;3
GYRO;5.539;191.542;2.31029;3.59677;-0.68539;3
PRES;5.539;191.542;1012.3672;3
ACCE;5.548;191.552;3.93607;-8.36055;-5.96635;3
MAGN;5.550;191.553;5.31250;4.50000;48.50000;3
GYRO;5.550;191.553;2.04884;3.37075;-0.96395;3
AHRS;5.553;191.557;-55.8853;-153.3932;-145.4510;-0.85295;-0.15233;-0.05870;3
ACCE;5.558;191.561;3.50511;-8.70532;-5.36301;3
GYRO;5.559;191.562;1.91812;3.13130;-1.12644;3
PRES;5.559;191.562;1012.3872;3
ACCE;5.568;191.572;3.03585;-8.66701;-5.29597;3
MAGN;5.570;191.573;2.00000;7.56250;48.00000;3
GYRO;5.570;191.573;1.76662;2.86496;-1.25838;3
AHRS;5.573;191.577;-57.5049;-146.5109;-141.3128;-0.83804;-0.14732;-0.08575;3
ACCE;5.578;191.581;2.83473;-8.41801;-5.20978;3
GYRO;5.579;191.582;1.59314;2.62428;-1.28404;3
PRES;5.579;191.582;1012.3877;3
SOUN;5.581;1247.67;0.03808;65.59
ACCE;5.589;191.591;3.04542;-8.16902;-5.54497;3
MAGN;5.590;191.593;-1.12500;9.81250;47.68750;3
GYRO;5.590;191.593;1.42454;2.45812;-1.19974;3
AHRS;5.594;191.597;-58.1649;-140.3919;-137.7904;-0.82638;-0.14243;-0.11156;3
ACCE;5.599;191.602;3.58173;-8.14986;-5.91847;3
GYRO;5.599;191.602;1.29137;2.46790;-1.08123;3
PRES;5.599;191.602;1012.4097;3
ACCE;5.608;191.611;4.03184;-7.89129;-4.90333;3
MAGN;5.610;191.613;-4.37500;11.37500;46.93750;3
GYRO;5.610;191.613;1.21073;2.57663;-0.99205;3
AHRS;5.613;191.616;-58.5533;-134.3107;-133.5470;-0.81357;-0.14254;-0.13347;3
ACCE;5.619;191.622;4.26168;-7.86256;-4.04141;3
GYRO;5.619;191.622;1.16309;2.56441;-0.92729;3
PRES;5.619;191.623;1012.4160;3
ACCE;5.629;191.632;4.42448;-8.06367;-3.81157;3
MAGN;5.630;191.634;-7.62500;12.50000;46.06250;3
GYRO;5.631;191.634;1.12644;2.46423;-0.85888;3
AHRS;5.633;191.637;-58.2506;-128.9823;-130.5738;-0.80383;-0.13920;-0.15809;3
ACCE;5.638;191.641;4.24253;-8.21690;-3.72538;3
GYRO;5.639;191.642;1.09834;2.40437;-0.78679;3
PRES;5.639;191.642;1012.4092;3
ACCE;5.649;191.652;3.83072;-8.48505;-3.80199;3
MAGN;5.650;191.653;-10.43750;13.87500;44.81250;3
GYRO;5.650;191.653;1.07390;2.38970;-0.73304;3
AHRS;5.653;191.656;-58.3238;-123.6512;-127.3477;-0.79197;-0.13517;-0.17905;3
ACCE;5.658;191.661;3.75411;-9.04051;-3.98395;3
GYRO;5.659;191.662;1.05558;2.46545;-0.72449;3
PRES;5.659;191.662;1012.4175;3
ACCE;5.669;191.672;3.67749;-8.76278;-3.45723;3
MAGN;5.669;191.673;-12.81250;14.37500;43.81250;3
GYRO;5.670;191.673;1.03358;2.53143;-0.74770;3
AHRS;5.674;191.677;-58.4641;-119.8141;-125.8382;-0.78372;-0.12571;-0.19722;3
ACCE;5.679;191.681;3.85945;-8.19775;-3.22738;3
GYRO;5.679;191.682;1.00426;2.48989;-0.75381;3
PRES;5.679;191.682;1012.4067;3
ACCE;5.688;191.691;4.10845;-7.55610;-3.41892;3
MAGN;5.690;191.693;-15.37500;14.87500;42.43750;3
GYRO;5.690;191.693;0.96517;2.38115;-0.70616;3
AHRS;5.694;191.697;-58.3277;-114.6430;-122.9916;-0.77148;-0.11955;-0.21858;3
LIGH;5.695;191.698;1153.0;3
ACCE;5.699;191.702;4.63517;-7.45076;-3.76368;3
GYRO;5.699;191.702;0.94318;2.33961;-0.60842;3
PRES;5.700;191.703;1012.4170;3
ACCE;5.708;191.711;5.01825;-7.55610;-4.28083;3
MAGN;5.709;191.712;-18.18750;15.56250;41.37500;3
GYRO;5.710;191.713;0.92729;2.40070;-0.50091;3
AHRS;5.713;191.716;-57.8638;-111.1682;-121.7522;-0.76379;-0.11254;-0.23788;3
ACCE;5.719;191.722;5.21936;-7.45076;-3.97437;3
GYRO;5.719;191.722;0.91141;2.62306;-0.39951;3
PRES;5.720;191.722;1012.3989;3
ACCE;5.728;191.731;5.42047;-7.54652;-3.37104;3
MAGN;5.730;191.733;-20.43750;16.31250;39.75000;3
GYRO;5.731;191.733;0.89553;2.88695;-0.28222;3
AHRS;5.734;191.737;-57.7216;-106.5666;-119.4815;-0.75181;-0.10451;-0.25729;3
ACCE;5.739;191.741;5.58328;-8.11156;-3.21781;3
GYRO;5.739;191.742;0.88087;3.11786;-0.15882;3
PRES;5.739;191.742;1012.3936;3
ACCE;5.749;191.752;5.66947;-8.53294;-2.96881;3
MAGN;5.750;191.753;-22.93750;16.25000;38.43750;3
GYRO;5.750;191.754;0.85399;3.37564;-0.08674;3
AHRS;5.754;191.757;-57.3722;-102.9537;-118.6802;-0.74284;-0.09281;-0.27850;3
ACCE;5.758;191.761;5.56412;-8.64786;-2.92093;3
GYRO;5.761;191.762;0.79535;3.63220;-0.09774;3
PRES;5.761;191.762;1012.3848;3
ACCE;5.770;191.772;5.35344;-8.60955;-2.94008;3
MAGN;5.771;191.773;-25.75000;16.18750;36.62500;3
GYRO;5.771;191.773;0.70860;3.85089;-0.15394;3
AHRS;5.773;191.777;-57.4920;-97.5665;-116.8952;-0.72784;-0.07507;-0.30299;3
ACCE;5.778;191.781;5.33428;-8.57124;-2.88262;3
GYRO;5.779;191.782;0.60353;4.02194;-0.20769;3
PRES;5.779;191.782;1012.3911;3
ACCE;5.789;191.791;5.50666;-8.53294;-2.34632;3
MAGN;5.790;191.792;-28.25000;16.12500;34.12500;3
GYRO;5.790;191.793;0.41294;4.21741;-0.35308;3
AHRS;5.794;191.796;-57.5867;-93.7229;-117.1176;-0.71738;-0.05259;-0.32791;3
ACCE;5.799;191.802;5.97593;-8.64786;-1.82917;3
GYRO;5.799;191.802;0.41294;4.21741;-0.35308;3
PRES;5.799;191.802;1012.4102;3
ACCE;5.809;191.811;6.69419;-9.12670;-1.07260;3
MAGN;5.810;191.813;-30.50000;16.18750;31.56250;3
GYRO;5.810;191.813;0.21136;3.91442;-0.76969;3
AHRS;5.814;191.817;-57.2484;-88.1799;-116.2440;-0.70035;-0.03035;-0.35934;3
ACCE;5.819;191.821;7.07726;-9.54808;-0.41180;3
GYRO;5.819;191.822;0.11851;3.60777;-1.07024;3
PRES;5.819;191.822;1012.4087;3
ACCE;5.829;191.831;7.01022;-9.62469;-0.28730;3
MAGN;5.830;191.832;-32.50000;16.06250;28.75000;3
GYRO;5.830;191.833;0.03910;3.32799;-1.33291;3
AHRS;5.834;191.837;-56.2627;-84.2763;-116.6222;-0.68712;-0.01330;-0.39026;3
ACCE;5.839;191.841;6.94318;-9.48104;-0.38307;3
GYRO;5.839;191.842;-0.02321;3.18505;-1.54915;3
PRES;5.839;191.842;1012.4092;3
ACCE;5.849;191.852;6.60800;-8.95431;-0.54588;3
MAGN;5.850;191.853;-34.00000;15.81250;26.37500;3
GYRO;5.850;191.853;-0.09285;3.17406;-1.73119;3
AHRS;5.854;191.857;-54.7813;-80.7213;-116.8893;-0.67343;-0.00219;-0.42061;3
ACCE;5.859;191.861;5.97593;-8.50420;-1.00556;3
GYRO;5.859;191.862;-0.19914;3.26935;-1.83626;3
PRES;5.859;191.862;1012.4019;3
ACCE;5.869;191.871;5.58328;-8.30309;-1.09176;3
MAGN;5.870;191.872;-35.12500;15.56250;24.18750;3
GYRO;5.870;191.873;-0.36652;3.41962;-1.85947;3
AHRS;5.874;191.876;-53.1631;-79.0740;-118.9102;-0.66567;0.00789;-0.44922;3
ACCE;5.879;191.881;5.43963;-8.16902;-0.85234;3
GYRO;5.880;191.882;-0.59498;3.52103;-1.84848;3
PRES;5.880;191.882;1012.3931;3
ACCE;5.889;191.891;5.55455;-8.33182;-0.56503;3
MAGN;5.890;191.893;-36.12500;15.00000;22.81250;3
GYRO;5.890;191.893;-0.85643;3.57112;-1.85092;3
AHRS;5.894;191.896;-51.2061;-76.3081;-120.2933;-0.65234;0.01739;-0.48215;3
ACCE;5.899;191.902;5.88016;-8.47547;-0.15323;3
GYRO;5.899;191.902;-1.08978;3.62976;-1.89979;3
PRES;5.899;191.902;1012.3936;3
ACCE;5.908;191.911;6.28239;-8.35098;0.47884;3
MAGN;5.909;191.912;-37.62500;13.87500;21.18750;3
GYRO;5.910;191.913;-1.25838;3.69329;-1.99997;3
AHRS;5.914;191.917;-50.1188;-75.3420;-123.8440;-0.64624;0.03524;-0.51080;3
PROX;5.915;191.918;0.0;3
ACCE;5.918;191.921;7.01022;-8.38928;1.40779;3
GYRO;5.919;191.922;-1.34757;3.70307;-2.12337;3
PRES;5.920;191.922;1012.4063;3
ACCE;5.928;191.932;7.74764;-8.70532;2.35589;3
MAGN;5.930;191.933;-39.00000;12.25000;19.56250;3
GYRO;5.930;191.933;-1.35612;3.63831;-2.26387;3
AHRS;5.934;191.937;-48.3154;-73.4698;-126.8412;-0.63481;0.04913;-0.54442;3
ACCE;5.939;191.941;8.45632;-9.06924;2.77727;3
GYRO;5.939;191.942;-1.28526;3.53935;-2.42147;3
PRES;5.940;191.942;1012.3965;3
ACCE;5.949;191.952;8.40844;-9.04051;2.81558;3
MAGN;5.950;191.953;-40.93750;11.00000;17.50000;3
GYRO;5.950;191.953;-1.13010;3.56501;-2.58640;3
AHRS;5.953;191.956;-46.2903;-71.7970;-130.0959;-0.62315;0.06123;-0.57810;3
ACCE;5.959;191.961;7.84340;-8.80109;2.93050;3
GYRO;5.959;191.962;-0.91385;3.75071;-2.70858;3
PRES;5.960;191.962;1012.3833;3
ACCE;5.968;191.971;7.56568;-8.33182;3.13162;3
MAGN;5.970;191.973;-43.12500;9.00000;14.87500;3
GYRO;5.970;191.973;-0.69761;3.96818;-2.78677;3
AHRS;5.973;191.977;-43.9355;-69.9605;-133.1321;-0.60971;0.06978;-0.61190;3
ACCE;5.979;191.982;7.44118;-7.79552;2.97839;3
GYRO;5.980;191.982;-0.53145;4.14167;-2.84541;3
PRES;5.981;191.982;1012.3823;3
ACCE;5.988;191.991;7.09641;-7.24964;2.47082;3
MAGN;5.989;191.992;-45.37500;6.68750;11.43750;3
GYRO;5.990;191.993;-0.45448;4.27850;-2.90039;3
AHRS;5.994;191.997;-41.5813;-67.3039;-135.7535;-0.59119;0.07862;-0.64684;3
ACCE;5.999;192.002;6.98149;-6.92403;2.55701;3
GYRO;6.000;192.002;-0.48503;4.40434;-2.93948;3
PRES;6.001;192.002;1012.3770;3
ACCE;6.009;192.011;7.08684;-6.79953;3.16035;3
MAGN;6.010;192.013;-46.56250;4.06250;8.18750;3
GYRO;6.010;192.013;-0.60598;4.43366;-2.97736;3
AHRS;6.014;192.017;-38.8234;-64.0488;-138.1070;-0.56782;0.08436;-0.68378;3
ACCE;6.019;192.021;7.06768;-6.78038;3.44765;3
GYRO;6.020;192.022;-0.77213;4.30416;-3.07265;3
PRES;6.020;192.022;1012.3618;3
ACCE;6.028;192.032;7.04853;-6.69419;4.05099;3
MAGN;6.030;192.033;-47.50000;1.18750;4.50000;3
GYRO;6.032;192.033;-0.92241;4.11845;-3.22292;3
AHRS;6.035;192.037;-36.5770;-61.1026;-141.1060;-0.54507;0.09414;-0.71792;3
ACCE;6.039;192.041;6.78996;-6.65588;4.28083;3
GYRO;6.040;192.042;-1.02503;3.91809;-3.39152;3
PRES;6.040;192.042;1012.3657;3
LIGH;6.045;192.048;1872.0;3
ACCE;6.049;192.052;6.09085;-6.36858;4.25210;3
MAGN;6.050;192.053;-47.87500;-1.75000;0.25000;3
GYRO;6.051;192.053;-1.12399;3.72506;-3.52469;3
AHRS;6.054;192.057;-33.9534;-58.4240;-144.4212;-0.52232;0.10006;-0.75133;3
ACCE;6.059;192.061;5.33428;-5.90889;4.24253;3
GYRO;6.059;192.062;-1.12399;3.72506;-3.52469;3
PRES;6.060;192.062;1012.3745;3
ACCE;6.069;192.071;4.91290;-5.35344;4.46279;3
MAGN;6.070;192.072;-47.68750;-4.56250;-3.56250;3
GYRO;6.070;192.073;-1.19852;3.74705;-3.21682;3
AHRS;6.074;192.077;-32.0368;-56.0810;-148.1100;-0.50137;0.11006;-0.78007;3
PROX;6.075;192.078;5.0;3
ACCE;6.079;192.082;4.85544;-4.97994;4.64475;3
GYRO;6.080;192.082;-1.23273;3.79958;-2.98591;3
PRES;6.080;192.082;1012.3740;3
ACCE;6.089;192.091;4.76925;-4.61602;4.76925;3
MAGN;6.090;192.093;-46.81250;-6.93750;-7.25000;3
GYRO;6.091;192.093;-1.26449;3.87533;-2.75745;3
AHRS;6.093;192.096;-29.8230;-53.7890;-151.8120;-0.47984;0.11614;-0.80752;3
ACCE;6.099;192.102;4.73094;-4.47237;5.25767;3
GYRO;6.100;192.102;-1.30603;3.92664;-2.56075;3
PRES;6.100;192.103;1012.3696;3
ACCE;6.108;192.111;5.12359;-4.84586;6.39731;3
MAGN;6.110;192.112;-45.37500;-9.12500;-11.37500;3
GYRO;6.110;192.113;-1.37811;3.82279;-2.46545;3
AHRS;6.114;192.117;-28.6307;-50.5196;-154.9083;-0.45217;0.12846;-0.83246;3
ACCE;6.119;192.121;5.45878;-5.26724;7.19218;3
GYRO;6.120;192.122;-1.46974;3.53447;-2.52654;3
PRES;6.120;192.122;1012.3628;3
SOUN;6.132;1796.93;0.05484;68.76
ACCE;6.135;192.135;5.32470;-5.55455;7.18261;3
MAGN;6.135;192.136;-43.68750;-11.25000;-14.43750;3
GYRO;6.136;192.136;-1.54427;3.18139;-2.70247;3
AHRS;6.136;192.137;-27.6529;-48.0072;-157.6373;-0.42984;0.13757;-0.85136;3
ACCE;6.139;192.141;4.86502;-5.71735;7.00065;3
GYRO;6.139;192.142;-1.57359;2.89184;-2.90528;3
PRES;6.139;192.142;1012.3735;3
GNSS;6.148;1492002923.769;39.994261;-0.073781;102.912;0.000;16.0;0.0;22;17
ACCE;6.155;192.152;4.59687;-5.61201;7.26880;3
MAGN;6.156;192.153;-41.56250;-13.50000;-17.37500;3
GYRO;6.156;192.153;-1.54671;2.67926;-3.06777;3
AHRS;6.157;192.157;-27.1448;-45.3988;-160.6948;-0.40611;0.15053;-0.86890;3
PROX;6.158;192.158;5.0;3
GNSS;6.158;1492002923.769;39.994261;-0.073781;102.912;0.000;16.0;0.0;22;17
ACCE;6.160;192.161;4.35745;-5.17148;7.59441;3
GYRO;6.160;192.162;-1.46119;2.50943;-3.16062;3
PRES;6.161;192.163;1012.3711;3
ACCE;6.169;192.171;4.25210;-4.64475;7.32626;3
MAGN;6.170;192.173;-39.00000;-15.12500;-20.62500;3
GYRO;6.171;192.173;-1.35490;2.37993;-3.18627;3
AHRS;6.174;192.176;-26.0038;-44.4376;-164.2575;-0.39350;0.15586;-0.88186;3
ACCE;6.179;192.182;4.21380;-4.24253;6.58884;3
GYRO;6.180;192.182;-1.27304;2.35183;-3.17161;3
PRES;6.180;192.182;1012.3799;3
ACCE;6.189;192.191;4.10845;-4.32872;6.24408;3
MAGN;6.190;192.192;-36.50000;-17.00000;-23.37500;3
GYRO;6.190;192.193;-1.24250;2.45446;-3.13740;3
AHRS;6.194;192.196;-24.8824;-42.4934;-167.6559;-0.37341;0.16158;-0.89647;3
ACCE;6.199;192.202;4.30956;-4.69264;6.11000;3
GYRO;6.199;192.202;-1.28282;2.54731;-3.09220;3
PRES;6.200;192.202;1012.3706;3
ACCE;6.209;192.211;4.54898;-4.91290;6.13873;3
MAGN;6.210;192.213;-33.93750;-18.50000;-25.87500;3
GYRO;6.210;192.213;-1.41476;2.56075;-3.06043;3
AHRS;6.214;192.217;-23.5710;-41.4848;-171.2059;-0.36033;0.16387;-0.90723;3
ACCE;6.219;192.221;4.58729;-4.70221;6.37815;3
GYRO;6.219;192.222;-1.62490;2.49111;-3.07143;3
PRES;6.220;192.223;1012.3872;3
ACCE;6.230;192.232;4.87459;-4.36702;6.79953;3
MAGN;6.230;192.233;-31.43750;-19.43750;-28.81250;3
GYRO;6.231;192.233;-1.83993;2.32617;-3.10564;3
AHRS;6.234;192.237;-23.1904;-39.8609;-175.0377;-0.34179;0.17433;-0.91709;3
PROX;6.235;192.238;5.0;3
ACCE;6.239;192.241;5.04698;-4.29999;6.82826;3
GYRO;6.239;192.242;-2.01463;2.06472;-3.15329;3
PRES;6.239;192.242;1012.3936;3
ACCE;6.249;192.252;4.85544;-4.00311;6.78996;3
MAGN;6.250;192.253;-29.06250;-19.50000;-30.87500;3
GYRO;6.250;192.253;-2.19178;1.76051;-3.23881;3
AHRS;6.253;192.256;-22.5659;-39.0395;-179.1381;-0.32905;0.18194;-0.92379;3
ACCE;6.259;192.261;4.75010;-3.61046;6.50265;3
GYRO;6.259;192.262;-2.33595;1.53449;-3.34632;3
PRES;6.259;192.262;1012.3794;3
ACCE;6.268;192.271;4.82671;-3.40934;6.21535;3
MAGN;6.270;192.273;-26.25000;-20.12500;-32.87500;3
GYRO;6.271;192.273;-2.40803;1.45875;-3.46849;3
AHRS;6.274;192.277;-22.3741;-38.5547;176.2482;-0.31770;0.19364;-0.92760;3
ACCE;6.279;192.282;4.76925;-3.61046;6.29196;3
GYRO;6.280;192.282;-2.43980;1.48440;-3.61754;3
PRES;6.281;192.282;1012.3735;3
ACCE;6.288;192.291;4.62560;-3.97437;6.83784;3
MAGN;6.290;192.293;-23.18750;-20.37500;-34.62500;3
GYRO;6.290;192.293;-2.46179;1.53694;-3.75682;3
AHRS;6.293;192.296;-22.0442;-38.8838;171.2270;0.31196;-0.20475;0.92774;3
ACCE;6.299;192.302;4.62560;-4.05099;7.04853;3
GYRO;6.300;192.302;-2.46301;1.53694;-3.85700;3
PRES;6.300;192.302;1012.3716;3
ACCE;6.309;192.311;4.65433;-4.04141;6.64630;3
MAGN;6.310;192.312;-20.43750;-20.25000;-35.93750;3
GYRO;6.310;192.313;-2.46912;1.41721;-3.92175;3
AHRS;6.314;192.317;-21.8632;-38.6618;166.0611;0.30090;-0.21706;0.92727;3
PROX;6.317;192.318;5.0;3
ACCE;6.324;192.321;4.51068;-3.87861;6.51223;3
GYRO;6.324;192.322;-2.49355;1.26693;-3.94741;3
PRES;6.325;192.322;1012.3657;3
ACCE;6.331;192.332;4.21380;-3.78284;6.55054;3
MAGN;6.331;192.333;-17.25000;-20.06250;-37.06250;3
GYRO;6.331;192.333;-2.52165;0.96272;-3.76293;3
AHRS;6.334;192.337;-21.2426;-39.1446;160.5569;0.29520;-0.22677;0.92320;3
ACCE;6.339;192.341;3.84988;-3.60088;6.86657;3
GYRO;6.340;192.342;-2.52165;0.96272;-3.51736;3
PRES;6.340;192.342;1012.3677;3
ACCE;6.349;192.352;3.60088;-3.18908;7.06768;3
MAGN;6.351;192.353;-14.43750;-19.37500;-38.25000;3
GYRO;6.352;192.353;-2.54853;0.44227;-3.19116;3
AHRS;6.354;192.356;-21.1302;-39.2612;155.5393;0.28618;-0.23874;0.91794;3
ACCE;6.359;192.361;3.81157;-2.82516;7.22091;3
GYRO;6.359;192.362;-2.47645;0.24312;-2.84052;3
PRES;6.359;192.362;1012.3613;3
ACCE;6.369;192.371;4.31914;-2.80600;7.15387;3
MAGN;6.370;192.373;-12.56250;-18.06250;-39.43750;3
GYRO;6.370;192.373;-2.36527;0.11851;-2.52532;3
AHRS;6.373;192.376;-21.0393;-40.5563;150.5993;0.28614;-0.25212;0.90812;3
ACCE;6.379;192.382;4.82671;-2.90177;6.80911;3
GYRO;6.379;192.382;-2.25165;0.08063;-2.29563;3
PRES;6.380;192.382;1012.3682;3
ACCE;6.388;192.391;5.79397;-3.30400;6.78038;3
MAGN;6.390;192.392;-10.75000;-16.62500;-40.43750;3
GYRO;6.390;192.393;-2.15513;0.09652;-2.20278;3
AHRS;6.394;192.397;-21.1072;-41.2619;146.7446;0.28285;-0.26336;0.90003;3
LIGH;6.396;192.399;3022.0;3
PROX;6.396;192.399;5.0;3
ACCE;6.399;192.401;6.56011;-3.92649;6.53138;3
GYRO;6.399;192.402;-2.11482;0.02321;-2.28830;3
PRES;6.399;192.402;1012.3643;3
ACCE;6.409;192.411;6.75165;-4.18506;5.88016;3
MAGN;6.410;192.413;-9.00000;-14.75000;-42.06250;3
GYRO;6.410;192.413;-2.18934;-0.18082;-2.48500;3
AHRS;6.414;192.417;-21.3091;-42.4697;142.8222;0.28244;-0.27681;0.88959;3
ACCE;6.418;192.421;6.56011;-4.30956;4.85544;3
GYRO;6.419;192.422;-2.41292;-0.46426;-2.71835;3
PRES;6.419;192.422;1012.3647;3
ACCE;6.428;192.432;6.15789;-4.28083;4.45322;3
MAGN;6.430;192.433;-8.50000;-12.68750;-42.62500;3
GYRO;6.430;192.433;-2.74401;-0.75136;-2.93704;3
AHRS;6.433;192.436;-21.5367;-44.5956;138.4865;0.28728;-0.29375;0.87506;3
ACCE;6.438;192.441;5.88974;-4.06057;4.75967;3
GYRO;6.439;192.442;-3.07632;-1.05924;-3.09098;3
PRES;6.439;192.442;1012.3755;3
ACCE;6.449;192.451;5.48751;-3.51469;5.48751;3
MAGN;6.450;192.453;-7.81250;-11.25000;-43.37500;3
GYRO;6.450;192.453;-3.31211;-1.40132;-3.13863;3
AHRS;6.453;192.456;-21.3868;-47.2211;133.3164;0.29399;-0.31204;0.85613;3
ACCE;6.459;192.461;5.27682;-2.83473;6.52181;3
GYRO;6.459;192.462;-3.38664;-1.73608;-3.04333;3
PRES;6.459;192.462;1012.3784;3
ACCE;6.468;192.471;5.88016;-2.35589;6.83784;3
MAGN;6.469;192.472;-7.75000;-9.31250;-43.37500;3
GYRO;6.470;192.473;-3.28768;-2.05862;-2.84908;3
AHRS;6.474;192.477;-21.3414;-50.1874;128.0433;0.30120;-0.33330;0.83443;3
PROX;6.475;192.478;5.0;3
ACCE;6.479;192.482;7.01022;-2.68151;5.83228;3
GYRO;6.479;192.482;-3.11053;-2.35916;-2.65971;3
PRES;6.479;192.482;1012.3853;3
ACCE;6.488;192.491;9.01178;-3.90734;4.09887;3
MAGN;6.490;192.493;-8.50000;-7.12500;-43.56250;3
GYRO;6.490;192.493;-2.92971;-2.47767;-2.56563;3
AHRS;6.493;192.497;-21.1035;-54.5162;122.5783;0.31670;-0.35907;0.80677;3
ACCE;6.498;192.501;10.91756;-5.29597;3.42850;3
GYRO;6.499;192.502;-2.75012;-2.32740;-2.64505;3
PRES;6.499;192.502;1012.3950;3
ACCE;6.508;192.512;11.54005;-6.03339;4.22337;3
MAGN;6.510;192.513;-9.93750;-5.43750;-43.00000;3
GYRO;6.510;192.513;-2.54364;-2.08061;-2.92116;3
AHRS;6.513;192.516;-20.6902;-59.8441;117.3921;0.33841;-0.38795;0.77504;3
ACCE;6.518;192.521;11.16656;-6.04296;5.17148;3
GYRO;6.519;192.522;-2.30174;-1.96821;-3.29989;3
PRES;6.519;192.522;1012.3765;3
ACCE;6.528;192.532;10.47703;-5.55455;5.09486;3
MAGN;6.530;192.533;-11.50000;-3.62500;-43.00000;3
GYRO;6.531;192.534;-2.03418;-2.01097;-3.69940;3
AHRS;6.533;192.536;-19.1247;-63.7746;112.8737;0.35608;-0.40552;0.74621;3
ACCE;6.538;192.541;9.16500;-4.52025;4.90333;3
GYRO;6.539;192.542;-1.79839;-2.07205;-4.09035;3
PRES;6.539;192.542;1012.3740;3
ACCE;6.548;192.551;8.20732;-3.51469;4.69264;3
MAGN;6.549;192.552;-13.31250;-2.12500;-42.56250;3
GYRO;6.550;192.553;-1.62490;-2.15269;-4.39701;3
AHRS;6.554;192.557;-16.9259;-67.0605;109.0392;0.37370;-0.41702;0.71860;3
PROX;6.555;192.558;5.0;3
ACCE;6.559;192.562;7.01022;-2.66235;4.24253;3
GYRO;6.559;192.562;-1.50395;-2.37138;-4.57416;3
PRES;6.560;192.563;1012.3843;3
ACCE;6.568;192.571;6.38773;-2.03986;4.35745;3
MAGN;6.570;192.573;-15.18750;-1.18750;-42.12500;3
GYRO;6.570;192.573;-1.40988;-2.63527;-4.60226;3
SOUN;6.572;1096.62;0.03347;64.47
AHRS;6.575;192.576;-12.9125;-70.5074;104.9767;0.39903;-0.42208;0.68317;3
ACCE;6.579;192.582;7.47949;-1.85790;3.74453;3
GYRO;6.579;192.582;-1.29992;-3.00790;-4.51429;3
PRES;6.580;192.582;1012.3848;3
ACCE;6.588;192.591;9.97903;-2.09732;2.26013;3
MAGN;6.590;192.593;-17.12500;-0.56250;-41.68750;3
GYRO;6.590;192.593;-1.00793;-3.52103;-4.40434;3
AHRS;6.593;192.597;-8.7869;-73.0471;102.1141;0.42284;-0.42086;0.65185;3
ACCE;6.599;192.601;11.45386;-1.96325;2.03028;3
GYRO;6.599;192.602;-1.00793;-3.52103;-4.40434;3
PRES;6.599;192.602;1012.3960;3
ACCE;6.609;192.612;11.09952;-1.28329;2.65278;3
MAGN;6.610;192.613;-19.37500;-0.37500;-40.68750;3
GYRO;6.610;192.613;-0.39584;-3.13496;-4.52040;3
AHRS;6.614;192.617;-4.1977;-77.3988;99.1218;0.45700;-0.42703;0.60844;3
ACCE;6.619;192.621;9.95030;-0.34477;3.24654;3
GYRO;6.619;192.622;-0.01466;-3.03722;-4.52895;3
PRES;6.619;192.622;1012.3921;3
ACCE;6.630;192.633;8.64786;0.33519;3.56257;3
MAGN;6.631;192.633;-21.56250;-1.06250;-39.37500;3
GYRO;6.631;192.634;0.34697;-3.13130;-4.53262;3
AHRS;6.634;192.637;0.7690;-80.7774;97.7738;0.49154;-0.42221;0.57098;3
PROX;6.635;192.638;5.0;3
ACCE;6.638;192.641;7.70933;0.53630;3.20823;3
GYRO;6.639;192.642;0.68173;-3.35365;-4.56805;3
PRES;6.639;192.642;1012.3906;3
ACCE;6.648;192.651;7.04853;0.17238;2.20267;3
MAGN;6.650;192.653;-23.75000;-2.50000;-37.87500;3
GYRO;6.650;192.653;0.99205;-3.54913;-4.66701;3
AHRS;6.653;192.656;5.6966;-84.1949;96.8461;0.52535;-0.41676;0.53228;3
ACCE;6.659;192.662;6.75165;-0.19154;1.65679;3
GYRO;6.659;192.662;1.23517;-3.68718;-4.82217;3
PRES;6.659;192.663;1012.3896;3
ACCE;6.668;192.671;6.58884;-0.39265;0.85234;3
MAGN;6.670;192.673;-26.12500;-4.37500;-36.43750;3
GYRO;6.670;192.673;1.42454;-3.82768;-5.01887;3
AHRS;6.673;192.677;10.3976;-87.4412;97.8540;0.56192;-0.40286;0.50145;3
ACCE;6.679;192.682;6.64630;-0.29688;0.05746;3
GYRO;6.679;192.682;1.57603;-3.93153;-5.24733;3
PRES;6.680;192.682;1012.3823;3
ACCE;6.688;192.691;7.24007;-0.13408;-0.20111;3
MAGN;6.690;192.693;-28.25000;-7.12500;-34.37500;3
GYRO;6.690;192.693;1.73119;-4.03660;-5.52222;3
AHRS;6.693;192.697;16.1891;-92.2364;98.7029;0.60500;-0.39079;0.45457;3
ACCE;6.699;192.701;7.39329;0.22027;-0.99599;3
GYRO;6.699;192.702;1.90590;-4.18687;-5.85087;3
PRES;6.700;192.702;1012.3979;3
ACCE;6.709;192.712;6.72292;1.13964;-1.81002;3
MAGN;6.710;192.713;-29.68750;-10.62500;-32.31250;3
GYRO;6.710;192.713;2.04396;-4.28217;-6.19417;3
AHRS;6.715;192.717;20.8114;-97.3702;101.9564;0.64901;-0.37248;0.41906;3
ACCE;6.719;192.721;5.80354;2.45166;-2.51870;3
GYRO;6.719;192.722;2.10749;-4.30293;-6.48128;3
PRES;6.720;192.722;1012.3809;3
ACCE;6.729;192.732;5.00867;3.42850;-3.28484;3
MAGN;6.730;192.733;-30.87500;-14.75000;-29.56250;3
GYRO;6.731;192.733;2.09282;-4.28217;-6.65232;3
AHRS;6.735;192.737;27.4780;-103.9546;105.0661;0.69635;-0.34938;0.36110;3
ACCE;6.739;192.741;4.47237;4.35745;-4.09887;3
GYRO;6.740;192.742;2.04518;-4.16732;-6.68164;3
PRES;6.740;192.742;1012.3882;3
LIGH;6.745;192.748;1591.0;3
ACCE;6.749;192.751;3.98395;5.42047;-4.36702;3
MAGN;6.750;192.753;-31.56250;-19.00000;-26.62500;3
GYRO;6.750;192.753;2.02319;-3.89854;-6.56558;3
AHRS;6.754;192.756;34.4503;-112.8460;111.1050;0.74887;-0.31507;0.29606;3
ACCE;6.759;192.762;3.45723;6.43561;-4.07014;3
GYRO;6.760;192.762;2.05617;-3.55035;-6.30779;3
PRES;6.760;192.762;1012.3838;3
ACCE;6.769;192.771;3.01669;7.24964;-3.65834;3
MAGN;6.770;192.773;-31.18750;-23.56250;-23.06250;3
GYRO;6.771;192.773;2.14292;-3.25836;-5.93761;3
AHRS;6.775;192.778;40.1127;-121.5828;117.0069;0.78655;-0.28566;0.23447;3
ACCE;6.779;192.782;2.75812;7.45076;-3.66792;3
GYRO;6.779;192.782;2.26020;-3.09709;-5.53077;3
PRES;6.780;192.782;1012.3813;3
ACCE;6.788;192.791;2.65278;7.01022;-3.95522;3
MAGN;6.790;192.793;-30.18750;-28.31250;-19.06250;3
GYRO;6.790;192.794;2.38237;-3.05310;-5.19602;3
AHRS;6.794;192.797;45.5105;-131.6952;125.4661;0.82045;-0.24482;0.17370;3
ACCE;6.799;192.801;2.68151;6.46434;-4.50110;3
GYRO;6.799;192.802;2.48744;-3.11541;-5.01032;3
PRES;6.799;192.802;1012.3628;3
ACCE;6.809;192.812;2.51870;5.97593;-5.18105;3
MAGN;6.810;192.813;-24.81250;-35.56250;-15.75000;3
GYRO;6.811;192.813;2.55830;-3.21804;-4.99199;3
AHRS;6.814;192.817;47.6200;-141.7394;134.0128;0.84737;-0.21586;0.12701;3
ACCE;6.819;192.821;2.26013;5.38217;-5.57370;3
GYRO;6.819;192.822;2.60595;-3.26446;-5.09584;3
PRES;6.820;192.822;1012.3569;3
ACCE;6.829;192.832;2.02071;4.93206;-5.58328;3
MAGN;6.830;192.833;-22.62500;-39.31250;-12.62500;3
GYRO;6.831;192.833;2.63527;-3.25958;-5.26688;3
AHRS;6.834;192.837;48.0720;-152.8954;144.0206;0.87393;-0.18343;0.08126;3
ACCE;6.839;192.841;1.60890;4.79798;-5.77481;3
GYRO;6.839;192.842;2.65482;-3.25225;-5.47580;3
PRES;6.839;192.842;1012.3535;3
ACCE;6.849;192.851;1.08218;4.74052;-6.18662;3
MAGN;6.850;192.853;-19.68750;-42.62500;-9.81250;3
GYRO;6.850;192.853;2.66826;-3.15573;-5.88996;3
AHRS;6.853;192.857;47.4713;-163.9800;153.5047;0.89521;-0.15313;0.03282;3
ACCE;6.859;192.862;0.57461;4.56814;-6.23450;3
GYRO;6.859;192.862;2.66826;-3.15573;-5.88996;3
PRES;6.859;192.862;1012.3682;3
ACCE;6.868;192.871;-0.41180;4.31914;-6.13873;3
MAGN;6.870;192.873;-15.87500;-45.18750;-6.68750;3
GYRO;6.871;192.873;2.67559;-3.21315;-6.27603;3
AHRS;6.874;192.877;45.0154;-175.4383;164.6288;0.91684;-0.10835;-0.01472;3
ACCE;6.879;192.882;-1.46525;4.06057;-6.21535;3
GYRO;6.879;192.882;2.71469;-3.28645;-6.42508;3
PRES;6.880;192.882;1012.3662;3
ACCE;6.889;192.891;-2.44209;3.78284;-6.31112;3
MAGN;6.890;192.893;-11.50000;-47.25000;-4.00000;3
GYRO;6.890;192.893;2.81487;-3.22903;-6.52160;3
AHRS;6.893;192.897;42.0739;174.5030;174.2515;0.93024;-0.06394;-0.06268;3
ACCE;6.899;192.901;-3.04542;3.58173;-6.02381;3
GYRO;6.899;192.902;2.98102;-3.04333;-6.53748;3
PRES;6.899;192.902;1012.3623;3
ACCE;6.909;192.912;-3.54342;3.47638;-5.70778;3
MAGN;6.910;192.913;-6.68750;-48.68750;-1.12500;3
GYRO;6.910;192.913;3.20216;-2.81120;-6.46662;3
AHRS;6.913;192.916;36.9573;164.2299;-176.4195;0.94037;-0.01411;-0.12024;3
ACCE;6.920;192.921;-4.26168;3.49553;-5.74608;3
GYRO;6.921;192.922;3.47216;-2.53631;-6.29313;3
PRES;6.921;192.922;1012.3540;3
ACCE;6.930;192.932;-4.88417;3.41892;-6.07170;3
MAGN;6.931;192.933;-0.50000;-49.43750;2.00000;3
GYRO;6.931;192.933;3.78248;-2.23210;-6.01091;3
AHRS;6.934;192.936;31.0559;157.1176;-169.2806;0.94519;0.03534;-0.16578;3
ACCE;6.940;192.941;-5.43963;3.17950;-6.39731;3
GYRO;6.941;192.942;4.11601;-1.90101;-5.66394;3
PRES;6.941;192.942;1012.3184;3
ACCE;6.950;192.951;-6.40688;3.11246;-7.12514;3
MAGN;6.951;192.953;5.93750;-49.75000;5.43750;3
GYRO;6.951;192.953;4.45687;-1.56381;-5.27299;3
AHRS;6.954;192.957;24.0339;151.2486;-164.0664;0.94548;0.08012;-0.21254;3
ACCE;6.959;192.962;-7.52737;3.14119;-8.07325;3
GYRO;6.960;192.962;4.76353;-1.25105;-4.80629;3
PRES;6.960;192.962;1012.3042;3
ACCE;6.969;192.971;-8.27436;2.85389;-8.87770;3
MAGN;6.970;192.973;11.25000;-49.31250;8.37500;3
GYRO;6.970;192.973;4.99199;-0.95784;-4.22963;3
AHRS;6.974;192.976;16.6160;148.5011;-161.1000;0.94587;0.11768;-0.24210;3
ACCE;6.979;192.982;-7.87214;2.10690;-9.11712;3
GYRO;6.982;192.982;5.12638;-0.67440;-3.57967;3
PRES;6.982;192.982;1012.2808;3
ACCE;6.989;192.991;-6.84742;1.04387;-9.15543;3
MAGN;6.990;192.993;16.37500;-47.81250;11.50000;3
GYRO;6.990;192.993;5.18625;-0.43860;-2.94681;3
AHRS;6.994;192.997;9.3607;146.3817;-159.9734;0.94365;0.14266;-0.27025;3
ACCE;6.999;193.001;-6.50265;0.29688;-9.68215;3
GYRO;7.000;193.002;5.21068;-0.14783;-2.39704;3
PRES;7.000;193.002;1012.2939;3
ACCE;7.009;193.012;-6.01423;-0.48842;-9.63427;3
MAGN;7.010;193.013;21.12500;-46.12500;14.81250;3
GYRO;7.011;193.014;5.20091;0.29688;-1.94988;3
AHRS;7.014;193.016;2.5556;145.9391;-160.3999;0.94307;0.15627;-0.28490;3
ACCE;7.019;193.021;-4.99909;-1.58975;-9.08839;3
GYRO;7.019;193.022;5.14471;0.78557;-1.62246;3
PRES;7.020;193.022;1012.2969;3
ACCE;7.029;193.032;-4.00311;-2.50912;-9.09797;3
MAGN;7.030;193.033;24.31250;-43.56250;18.50000;3
GYRO;7.031;193.033;5.03231;1.21929;-1.41843;3
AHRS;7.035;193.037;-3.7672;146.5397;-161.7576;0.94355;0.16107;-0.28906;3
ACCE;7.039;193.041;-3.39977;-2.37505;-10.54406;3
GYRO;7.039;193.042;4.87470;1.59314;-1.27793;3
PRES;7.040;193.042;1012.2964;3
ACCE;7.050;193.051;-3.54342;-1.82917;-11.94228;3
MAGN;7.051;193.053;25.93750;-40.81250;21.75000;3
GYRO;7.052;193.053;4.69633;1.91445;-1.10933;3
AHRS;7.053;193.057;-9.4922;147.7325;-163.5572;-0.94419;-0.15965;0.28545;3
ACCE;7.059;193.062;-3.32315;-2.06859;-11.78905;3
GYRO;7.060;193.062;4.51185;2.20400;-0.89309;3
PRES;7.060;193.062;1012.2920;3
ACCE;7.069;193.071;-2.83473;-2.85389;-11.37725;3
MAGN;7.070;193.073;27.12500;-38.06250;25.68750;3
GYRO;7.070;193.073;4.32737;2.46301;-0.70738;3
AHRS;7.073;193.077;-14.2178;150.8425;-164.7445;-0.94773;-0.15835;0.26346;3
ACCE;7.078;193.081;-2.05901;-3.85945;-11.19529;3
GYRO;7.079;193.082;4.11968;2.66337;-0.59865;3
PRES;7.080;193.082;1012.3032;3
ACCE;7.089;193.091;-1.14922;-4.71179;-10.89841;3
MAGN;7.090;193.092;27.06250;-35.43750;29.37500;3
GYRO;7.090;193.093;3.90343;2.81120;-0.57055;3
AHRS;7.094;193.097;-18.9819;153.1842;-166.5245;-0.94832;-0.15054;0.24595;3
LIGH;7.095;193.098;740.0;3
ACCE;7.100;193.101;-0.26815;-5.32470;-10.47703;3
GYRO;7.101;193.102;3.71284;2.92238;-0.58765;3
PRES;7.101;193.102;1012.3315;3
ACCE;7.109;193.112;0.43096;-5.56412;-10.05565;3
MAGN;7.110;193.113;26.06250;-32.18750;32.93750;3
GYRO;7.111;193.113;3.60166;3.36342;-0.60720;3
AHRS;7.114;193.117;-23.4932;157.5917;-167.0736;-0.94984;-0.14741;0.21151;3
ACCE;7.119;193.121;1.04387;-5.76524;-9.98861;3
GYRO;7.119;193.122;3.60166;3.36342;-0.60720;3
PRES;7.120;193.123;1012.3472;3
SOUN;7.123;1710.27;0.05219;68.33
ACCE;7.134;193.136;1.88663;-6.32069;-10.75475;3
MAGN;7.134;193.136;24.37500;-29.93750;35.87500;3
GYRO;7.134;193.137;3.82524;4.07203;-0.58765;3
AHRS;7.135;193.138;-27.8208;161.2276;-168.1604;-0.94853;-0.13777;0.18192;3
ACCE;7.139;193.141;2.17394;-6.44519;-11.04206;3
GYRO;7.139;193.142;3.95841;4.41167;-0.56200;3
PRES;7.139;193.142;1012.3633;3
GNSS;7.148;1492002924.759;39.994257;-0.073780;102.864;0.000;16.0;0.3;22;17
ACCE;7.153;193.151;2.14520;-5.97593;-11.03248;3
MAGN;7.153;193.153;22.50000;-26.68750;39.06250;3
GYRO;7.154;193.154;4.04271;4.63891;-0.49969;3
AHRS;7.154;193.157;-32.1849;167.6322;-167.5836;-0.94639;-0.13298;0.13269;3
GNSS;7.154;1492002924.759;39.994257;-0.073780;102.864;0.000;16.0;0.3;22;17
ACCE;7.159;193.162;1.60890;-5.04698;-11.24317;3
GYRO;7.159;193.162;4.04393;4.66579;-0.39828;3
PRES;7.159;193.162;1012.3618;3
ACCE;7.169;193.171;1.38864;-4.90333;-11.29106;3
MAGN;7.170;193.173;19.62500;-23.06250;41.12500;3
GYRO;7.171;193.173;3.95596;4.57660;-0.28833;3
AHRS;7.174;193.177;-36.6561;172.4939;-168.0724;-0.93997;-0.11889;0.09440;3
ACCE;7.179;193.181;1.67594;-5.46836;-11.07079;3
GYRO;7.181;193.182;3.79836;4.37257;-0.24068;3
PRES;7.182;193.182;1012.3628;3
ACCE;7.189;193.192;2.27928;-6.02381;-10.69729;3
MAGN;7.190;193.193;16.87500;-19.93750;43.43750;3
GYRO;7.191;193.193;3.59677;4.13800;-0.28466;3
AHRS;7.194;193.197;-39.8788;178.6583;-167.4757;-0.93394;-0.10650;0.04814;3
ACCE;7.200;193.201;2.95923;-6.67503;-10.35253;3
GYRO;7.200;193.202;3.37931;3.90832;-0.37996;3
PRES;7.201;193.202;1012.3521;3
ACCE;7.209;193.212;3.61046;-7.12514;-9.90242;3
MAGN;7.210;193.213;13.50000;-16.75000;45.31250;3
GYRO;7.210;193.213;3.18994;3.72750;-0.51924;3
AHRS;7.214;193.216;-44.0560;-176.2899;-167.1237;-0.92203;-0.09183;0.01221;3
ACCE;7.219;193.221;4.29999;-7.12514;-9.01178;3
GYRO;7.219;193.222;3.06532;3.59922;-0.69272;3
PRES;7.220;193.222;1012.3315;3
ACCE;7.229;193.231;4.89375;-7.07726;-8.59997;3
MAGN;7.231;193.233;10.06250;-12.81250;46.75000;3
GYRO;7.232;193.233;3.00179;3.46483;-0.87720;3
AHRS;7.233;193.237;-46.6691;-169.6202;-164.5828;-0.91098;-0.08715;-0.02939;3
ACCE;7.239;193.242;5.44920;-7.03895;-8.59997;3
GYRO;7.239;193.242;2.99446;3.39030;-1.04947;3
PRES;7.239;193.242;1012.3164;3
ACCE;7.249;193.251;5.91847;-7.02938;-8.93516;3
MAGN;7.250;193.252;6.37500;-9.62500;47.50000;3
GYRO;7.250;193.253;3.01645;3.39763;-1.18019;3
AHRS;7.254;193.256;-49.8487;-163.7295;-162.0809;-0.89607;-0.08090;-0.06179;3
ACCE;7.259;193.262;6.14831;-6.92403;-9.42358;3
GYRO;7.259;193.262;3.01890;3.50026;-1.27793;3
PRES;7.259;193.262;1012.3169;3
ACCE;7.268;193.271;6.18662;-6.92403;-10.25676;3
MAGN;7.270;193.273;3.12500;-6.75000;48.37500;3
GYRO;7.270;193.273;2.94315;3.66519;-1.36834;3
AHRS;7.274;193.277;-51.0586;-155.6912;-157.1613;-0.88264;-0.08571;-0.10281;3
ACCE;7.278;193.281;6.03339;-6.85699;-10.40999;3
GYRO;7.279;193.282;2.76111;3.87899;-1.45264;3
PRES;7.279;193.282;1012.3286;3
ACCE;7.288;193.292;5.98550;-6.92403;-10.41957;3
MAGN;7.290;193.293;-0.62500;-3.75000;48.00000;3
GYRO;7.290;193.293;2.47400;4.05370;-1.53449;3
AHRS;7.293;193.296;-53.3755;-147.7289;-152.4696;-0.86332;-0.08299;-0.13851;3
ACCE;7.298;193.301;6.02381;-7.24964;-10.44830;3
GYRO;7.299;193.302;2.09649;4.13434;-1.62979;3
PRES;7.299;193.302;1012.3428;3
ACCE;7.308;193.312;6.11000;-7.40287;-10.10353;3
MAGN;7.310;193.313;-4.00000;-1.00000;47.37500;3
GYRO;7.311;193.314;1.66766;4.16244;-1.75685;3
AHRS;7.314;193.317;-52.7484;-140.3465;-148.3360;-0.85194;-0.08497;-0.17833;3
ACCE;7.318;193.321;6.36858;-7.63272;-9.83538;3
GYRO;7.319;193.322;1.23639;4.15022;-1.90834;3
PRES;7.319;193.322;1012.3550;3
ACCE;7.331;193.331;6.32069;-7.83383;-9.63427;3
MAGN;7.331;193.332;-7.68750;1.00000;46.31250;3
GYRO;7.331;193.333;0.84422;4.12212;-2.07083;3
AHRS;7.333;193.336;-52.8081;-132.0154;-143.8827;-0.83404;-0.08175;-0.22031;3
ACCE;7.339;193.342;5.85143;-7.55610;-9.43316;3
GYRO;7.339;193.342;0.51557;4.13800;-2.19056;3
PRES;7.339;193.342;1012.3613;3
ACCE;7.348;193.351;5.65032;-7.07726;-8.87770;3
MAGN;7.350;193.353;-11.37500;2.43750;45.00000;3
GYRO;7.350;193.353;0.24923;4.23940;-2.18690;3
AHRS;7.354;193.357;-50.4337;-127.0537;-142.2318;-0.82772;-0.08241;-0.25815;3
ACCE;7.359;193.362;5.83228;-6.64630;-8.45632;3
GYRO;7.359;193.362;0.03176;4.36158;-2.08061;3
PRES;7.359;193.362;1012.3657;3
ACCE;7.369;193.371;6.12916;-6.35900;-8.33182;3
MAGN;7.369;193.372;-15.31250;3.12500;43.18750;3
GYRO;7.370;193.373;-0.17226;4.46665;-1.94988;3
AHRS;7.373;193.377;-48.5587;-120.3758;-139.7848;-0.81299;-0.07994;-0.30291;3
ACCE;7.378;193.381;6.18662;-6.22492;-8.10198;3
GYRO;7.379;193.382;-0.37751;4.55217;-1.83504;3
PRES;7.379;193.382;1012.3501;3
ACCE;7.388;193.392;6.28239;-6.35900;-7.92002;3
MAGN;7.390;193.393;-18.81250;3.18750;41.56250;3
GYRO;7.390;193.393;-0.77213;4.68411;-1.63468;3
AHRS;7.393;193.397;-45.6666;-117.2984;-140.5791;-0.80905;-0.07539;-0.33964;3
ACCE;7.398;193.401;6.44519;-6.62715;-7.70933;3
GYRO;7.399;193.402;-0.77213;4.68411;-1.63468;3
PRES;7.399;193.402;1012.3472;3
ACCE;7.408;193.412;6.60800;-6.82826;-7.12514;3
MAGN;7.410;193.413;-22.56250;2.68750;39.43750;3
GYRO;7.410;193.413;-1.08001;4.80751;-1.59191;3
AHRS;7.414;193.417;-43.6324;-112.0389;-140.6071;-0.79480;-0.06391;-0.38466;3
ACCE;7.418;193.421;6.51223;-6.76123;-6.56011;3
GYRO;7.419;193.422;-1.19730;4.81240;-1.60780;3
PRES;7.419;193.422;1012.3574;3
ACCE;7.428;193.431;6.56969;-6.69419;-6.06212;3
MAGN;7.430;193.433;-26.43750;1.50000;36.93750;3
GYRO;7.430;193.433;-1.30236;4.77086;-1.61268;3
AHRS;7.434;193.437;-41.4297;-109.6777;-143.0050;-0.78980;-0.04943;-0.41908;3
ACCE;7.439;193.442;6.85699;-6.96234;-5.57370;3
GYRO;7.439;193.442;-1.40499;4.67434;-1.63590;3
PRES;7.440;193.443;1012.3418;3
LIGH;7.445;193.448;1449.0;3
ACCE;7.448;193.451;6.88572;-7.19218;-5.08528;3
MAGN;7.450;193.453;-29.81250;-0.06250;34.43750;3
GYRO;7.450;193.453;-1.50029;4.55339;-1.68721;3
AHRS;7.453;193.456;-39.2487;-105.0433;-144.1089;-0.77409;-0.03590;-0.46312;3
ACCE;7.459;193.462;6.73250;-7.09641;-4.61602;3
GYRO;7.459;193.462;-1.58092;4.45565;-1.72386;3
PRES;7.459;193.462;1012.3452;3
ACCE;7.468;193.471;6.50265;-6.85699;-3.91691;3
MAGN;7.470;193.473;-32.56250;-1.87500;31.62500;3
GYRO;7.470;193.473;-1.65178;4.34203;-1.73241;3
AHRS;7.474;193.477;-37.5597;-102.8305;-146.7964;-0.76659;-0.01904;-0.49395;3
ACCE;7.478;193.481;6.42604;-6.45477;-3.33273;3
GYRO;7.479;193.482;-1.73119;4.16121;-1.72264;3
PRES;7.479;193.482;1012.3296;3
ACCE;7.488;193.492;6.53138;-6.17704;-3.45723;3
MAGN;7.489;193.493;-35.31250;-3.87500;28.18750;3
GYRO;7.490;193.493;-1.83137;3.95474;-1.70065;3
AHRS;7.493;193.496;-35.2648;-99.0260;-148.5734;-0.75100;-0.00698;-0.53325;3
ACCE;7.498;193.501;6.94318;-6.04296;-3.49553;3
GYRO;7.499;193.502;-1.94744;3.78492;-1.67744;3
PRES;7.499;193.502;1012.3330;3
ACCE;7.509;193.512;7.58483;-6.10043;-3.27527;3
MAGN;7.510;193.513;-37.50000;-6.06250;24.62500;3
GYRO;7.510;193.513;-2.05495;3.68596;-1.68232;3
AHRS;7.514;193.517;-33.7623;-97.4453;-151.6043;-0.74416;0.00933;-0.55847;3
ACCE;7.518;193.521;8.31267;-6.24408;-2.67193;3
GYRO;7.519;193.522;-2.13925;3.64564;-1.72997;3
PRES;7.519;193.522;1012.3345;3
ACCE;7.528;193.531;8.82982;-6.56969;-2.26013;3
MAGN;7.530;193.532;-39.18750;-8.37500;21.56250;3
GYRO;7.530;193.533;-2.19911;3.64442;-1.80816;3
AHRS;7.533;193.537;-31.5938;-94.6448;-154.0681;-0.73078;0.02111;-0.59073;3
ACCE;7.539;193.542;9.01178;-6.69419;-1.73340;3
GYRO;7.539;193.542;-2.22477;3.72872;-1.88024;3
PRES;7.539;193.542;1012.3384;3
ACCE;7.548;193.551;9.27993;-6.52181;-1.26414;3
MAGN;7.550;193.553;-40.37500;-10.68750;17.56250;3
GYRO;7.550;193.553;-2.21255;3.88510;-1.93400;3
AHRS;7.553;193.556;-30.0081;-92.7602;-157.1519;-0.72077;0.03656;-0.61603;3
ACCE;7.559;193.562;9.41400;-6.01423;-0.96726;3
GYRO;7.559;193.562;-2.16246;4.10990;-1.96454;3
PRES;7.560;193.562;1012.3379;3
SOUN;7.563;3007.55;0.09179;73.23
ACCE;7.569;193.571;9.22246;-5.39174;-0.90980;3
MAGN;7.570;193.573;-41.31250;-12.68750;13.56250;3
GYRO;7.571;193.573;-2.09282;4.40923;-1.96210;3
AHRS;7.573;193.577;-27.7270;-89.7402;-159.9073;-0.70407;0.04772;-0.64802;3
ACCE;7.578;193.581;8.84897;-5.01825;-1.08218;3
GYRO;7.579;193.582;-2.03785;4.76719;-1.91812;3
PRES;7.579;193.582;1012.3315;3
ACCE;7.588;193.592;8.60955;-4.84586;-1.01514;3
MAGN;7.590;193.593;-41.87500;-14.87500;9.62500;3
GYRO;7.591;193.593;-2.02319;5.14959;-1.85459;3
AHRS;7.594;193.597;-25.9581;-86.8405;-162.9477;-0.68657;0.06202;-0.67707;3
ACCE;7.599;193.601;8.17859;-4.62560;-0.74699;3
GYRO;7.599;193.602;-2.07083;5.47824;-1.78984;3
PRES;7.600;193.602;1012.3452;3
ACCE;7.609;193.612;7.79552;-4.24253;-0.06704;3
MAGN;7.610;193.613;-41.68750;-16.93750;5.62500;3
GYRO;7.610;193.613;-2.18079;5.68349;-1.72142;3
AHRS;7.614;193.617;-24.0503;-82.2336;-165.6344;-0.65774;0.07531;-0.71392;3
ACCE;7.619;193.621;7.85298;-4.46279;0.43096;3
GYRO;7.620;193.622;-2.33717;5.70792;-1.67866;3
PRES;7.620;193.622;1012.3555;3
ACCE;7.629;193.632;7.49864;-4.80756;1.16837;3
MAGN;7.630;193.633;-40.31250;-18.56250;0.50000;3
GYRO;7.630;193.633;-2.48256;5.61141;-1.68599;3
AHRS;7.634;193.637;-23.0351;-77.7970;-169.1067;-0.62727;0.09629;-0.74724;3
ACCE;7.639;193.642;7.48906;-5.02782;1.44610;3
GYRO;7.639;193.642;-2.56441;5.44281;-1.72264;3
PRES;7.640;193.642;1012.3545;3
ACCE;7.649;193.651;7.07726;-5.15232;1.30245;3
MAGN;7.650;193.653;-39.06250;-19.93750;-4.56250;3
GYRO;7.651;193.653;-2.59984;5.10683;-1.84359;3
AHRS;7.654;193.657;-21.9042;-73.0788;-172.3545;-0.59341;0.11333;-0.77952;3
ACCE;7.658;193.661;6.33027;-5.09486;0.92895;3
GYRO;7.659;193.662;-2.59984;5.10683;-1.84359;3
PRES;7.659;193.662;1012.3521;3
ACCE;7.668;193.671;5.61201;-4.89375;0.99599;3
MAGN;7.670;193.673;-37.18750;-22.00000;-9.50000;3
GYRO;7.670;193.673;-2.60962;5.09706;-1.72753;3
AHRS;7.674;193.677;-22.3282;-69.5397;-176.2363;-0.56441;0.14059;-0.80184;3
ACCE;7.678;193.681;4.82671;-4.70221;1.32160;3
GYRO;7.679;193.682;-2.61206;5.17525;-1.51495;3
PRES;7.679;193.682;1012.3652;3
ACCE;7.689;193.692;4.34787;-4.90333;1.48441;3
MAGN;7.690;193.693;-34.81250;-22.93750;-14.50000;3
GYRO;7.690;193.693;-2.58518;5.30720;-1.24494;3
AHRS;7.694;193.696;-21.6046;-65.2030;-179.9683;-0.52929;0.15774;-0.82748;3
ACCE;7.699;193.701;4.62560;-5.75566;1.78129;3
GYRO;7.700;193.702;-2.51921;5.53444;-1.01404;3
PRES;7.700;193.702;1012.3560;3
ACCE;7.709;193.711;5.31513;-6.52181;2.91135;3
MAGN;7.710;193.713;-32.50000;-23.43750;-19.68750;3
GYRO;7.711;193.713;-2.44468;5.75679;-0.92485;3
AHRS;7.714;193.717;-23.9902;-61.0372;176.5475;-0.49111;0.19392;-0.84545;3
ACCE;7.719;193.721;5.79397;-6.83784;4.14676;3
GYRO;7.720;193.722;-2.39581;5.84232;-1.00304;3
PRES;7.720;193.722;1012.3550;3
ACCE;7.728;193.731;6.01423;-7.01022;5.35344;3
MAGN;7.730;193.733;-30.12500;-23.12500;-24.25000;3
GYRO;7.730;193.733;-2.41170;5.70059;-1.21196;3
AHRS;7.734;193.736;-24.4970;-55.8644;173.3586;-0.44614;0.21364;-0.86770;3
ACCE;7.739;193.742;5.94720;-6.99107;5.62159;3
GYRO;7.739;193.742;-2.49966;5.35851;-1.50884;3
PRES;7.740;193.742;1012.3711;3
ACCE;7.749;193.751;5.48751;-6.60800;5.44920;3
MAGN;7.750;193.753;-26.93750;-22.62500;-28.18750;3
GYRO;7.751;193.753;-2.61939;4.99932;-1.85214;3
AHRS;7.754;193.757;-26.3512;-50.4941;170.3296;-0.39644;0.24044;-0.88573;3
ACCE;7.759;193.761;4.92248;-6.32069;5.75566;3
GYRO;7.760;193.762;-2.74767;4.63036;-2.17346;3
PRES;7.760;193.762;1012.3525;3
ACCE;7.769;193.772;4.29041;-6.12916;6.28239;3
MAGN;7.770;193.773;-23.25000;-20.93750;-31.87500;3
GYRO;7.771;193.774;-2.86740;4.15022;-2.42269;3
AHRS;7.773;193.777;-26.7051;-46.6966;166.6854;0.35842;-0.25530;0.89788;3
ACCE;7.778;193.781;3.61046;-5.74608;6.56969;3
GYRO;7.779;193.782;-2.96025;3.56012;-2.57052;3
PRES;7.779;193.782;1012.3428;3
ACCE;7.789;193.792;3.20823;-5.44920;6.52181;3
MAGN;7.790;193.793;-19.25000;-19.81250;-35.50000;3
GYRO;7.790;193.793;-3.01523;2.96758;-2.62061;3
AHRS;7.794;193.797;-27.9999;-43.0466;162.6311;0.31792;-0.27622;0.90569;3
LIGH;7.795;193.798;902.0;3
ACCE;7.799;193.801;2.93050;-5.00867;6.38773;3
GYRO;7.799;193.802;-3.04089;2.46912;-2.60595;3
PRES;7.800;193.802;1012.3320;3
ACCE;7.809;193.811;3.05500;-4.78840;6.25365;3
MAGN;7.810;193.813;-15.25000;-18.31250;-38.43750;3
GYRO;7.810;193.813;-3.04333;2.07572;-2.54975;3
AHRS;7.813;193.816;-28.5289;-42.0377;157.4360;0.29590;-0.29357;0.90449;3
ACCE;7.819;193.822;3.29442;-4.97036;5.93762;3
GYRO;7.820;193.822;-3.04455;1.75074;-2.49722;3
PRES;7.820;193.823;1012.3491;3
ACCE;7.828;193.831;3.62003;-5.40132;5.56412;3
MAGN;7.830;193.833;-11.93750;-16.87500;-40.31250;3
GYRO;7.830;193.833;-3.06654;1.50762;-2.47156;3
AHRS;7.834;193.837;-29.7769;-40.9079;153.1655;0.27264;-0.31253;0.90162;3
ACCE;7.839;193.842;4.28083;-6.12916;5.35344;3
GYRO;7.840;193.842;-3.12763;1.31336;-2.48011;3
PRES;7.840;193.842;1012.3574;3
ACCE;7.851;193.851;5.25767;-6.87615;5.58328;3
MAGN;7.852;193.853;-8.81250;-15.06250;-41.93750;3
GYRO;7.852;193.853;-3.24492;1.12399;-2.55708;3
AHRS;7.854;193.857;-30.6092;-41.6797;147.7406;0.26110;-0.33230;0.89204;3
ACCE;7.859;193.861;6.27281;-7.39329;5.78439;3
GYRO;7.859;193.862;-3.41107;0.86865;-2.73545;3
PRES;7.860;193.862;1012.3423;3
ACCE;7.869;193.872;6.73250;-7.80510;5.87058;3
MAGN;7.870;193.873;-6.43750;-12.87500;-43.37500;3
GYRO;7.870;193.873;-3.59800;0.55467;-3.01034;3
AHRS;7.873;193.876;-32.1778;-43.1914;142.3284;0.25151;-0.35805;0.87847;3
ACCE;7.878;193.881;6.82826;-8.11156;5.85143;3
GYRO;7.879;193.882;-3.78736;0.28222;-3.34021;3
PRES;7.880;193.883;1012.3286;3
ACCE;7.889;193.892;6.67503;-8.07325;5.74608;3
MAGN;7.890;193.893;-5.00000;-10.25000;-44.00000;3
GYRO;7.891;193.893;-3.93764;0.01588;-3.68107;3
AHRS;7.894;193.897;-32.7982;-45.8968;135.6481;0.24824;-0.38193;0.85960;3
ACCE;7.899;193.901;6.34942;-7.83383;5.82270;3
GYRO;7.900;193.902;-4.02560;-0.21136;-3.95108;3
PRES;7.900;193.902;1012.3413;3
ACCE;7.909;193.911;6.40688;-7.50822;6.22492;3
MAGN;7.910;193.912;-3.81250;-7.81250;-44.31250;3
GYRO;7.910;193.913;-3.98895;-0.63530;-4.26262;3
AHRS;7.914;193.917;-33.5826;-49.6467;128.4880;0.24806;-0.41080;0.83529;3
ACCE;7.919;193.922;6.77080;-7.21134;6.34942;3
GYRO;7.920;193.922;-3.98895;-0.63530;-4.26262;3
PRES;7.920;193.922;1012.3447;3
ACCE;7.929;193.931;7.32626;-6.88572;6.06212;3
MAGN;7.930;193.933;-3.18750;-5.00000;-44.56250;3
GYRO;7.930;193.933;-3.77515;-1.18019;-4.41778;3
AHRS;7.934;193.936;-32.6335;-54.6955;120.2836;0.25813;-0.43592;0.80356;3
ACCE;7.939;193.942;7.74764;-6.56011;5.48751;3
GYRO;7.940;193.942;-3.69940;-1.41110;-4.50696;3
PRES;7.940;193.943;1012.3447;3
ACCE;7.949;193.951;8.26478;-6.25365;4.65433;3
MAGN;7.950;193.953;-3.62500;-1.93750;-44.31250;3
GYRO;7.950;193.953;-3.65908;-1.55404;-4.59737;3
AHRS;7.954;193.957;-31.2030;-59.4907;113.0665;0.26987;-0.45831;0.77119;3
ACCE;7.959;193.961;9.11712;-5.99508;3.61046;3
GYRO;7.960;193.962;-3.65786;-1.56504;-4.68534;3
PRES;7.960;193.962;1012.3262;3
ACCE;7.969;193.972;9.84496;-5.75566;2.92093;3
MAGN;7.970;193.973;-7.81250;2.31250;-44.75000;3
GYRO;7.970;193.973;-3.67252;-1.43187;-4.75864;3
AHRS;7.973;193.977;-28.5359;-64.8842;105.7269;0.28890;-0.47968;0.73185;3
ACCE;7.979;193.981;10.14184;-5.67905;2.91135;3
GYRO;7.979;193.982;-3.67741;-1.21440;-4.79529;3
PRES;7.980;193.982;1012.3306;3
ACCE;7.989;193.992;10.03649;-5.36301;3.36146;3
MAGN;7.990;193.993;-9.37500;5.12500;-43.56250;3
GYRO;7.990;193.993;-3.63587;-0.99571;-4.77941;3
AHRS;7.994;193.997;-25.4462;-69.9202;98.7307;0.30662;-0.50097;0.68885;3
ACCE;7.999;194.001;9.77792;-4.70221;3.99353;3
GYRO;7.999;194.002;-3.52714;-0.85765;-4.66579;3
PRES;8.000;194.002;1012.3433;3
ACCE;8.009;194.011;9.43316;-4.04141;4.57771;3
MAGN;8.010;194.013;-11.56250;8.12500;-42.75000;3
GYRO;8.010;194.013;-3.36342;-0.88331;-4.42022;3
AHRS;8.013;194.016;-21.5701;-73.5866;92.2332;0.32018;-0.51585;0.64467;3
ACCE;8.019;194.022;9.41400;-3.76368;5.00867;3
GYRO;8.020;194.022;-3.13985;-1.04458;-4.08791;3
PRES;8.020;194.022;1012.3398;3
ACCE;8.028;194.031;9.78750;-3.72538;4.93206;3
MAGN;8.030;194.032;-13.68750;10.68750;-41.56250;3
GYRO;8.030;194.033;-2.85274;-1.25227;-3.76049;3
AHRS;8.033;194.036;-17.8930;-75.5625;87.0531;0.32768;-0.52345;0.60677;3
ACCE;8.039;194.042;10.37168;-3.78284;4.52025;3
GYRO;8.039;194.042;-2.54120;-1.44164;-3.51492;3
PRES;8.040;194.042;1012.3364;3
ACCE;8.050;194.051;11.09952;-4.11803;3.65834;3
MAGN;8.051;194.053;-16.12500;12.18750;-40.12500;3
GYRO;8.052;194.053;-2.26020;-1.56504;-3.39397;3
AHRS;8.054;194.057;-14.4541;-78.2449;82.4354;0.33905;-0.53517;0.56684;3
ACCE;8.059;194.061;11.36767;-4.31914;3.47638;3
GYRO;8.060;194.062;-2.04151;-1.62857;-3.39397;3
PRES;8.060;194.062;1012.3506;3
ACCE;8.069;194.072;11.41555;-4.30956;3.04542;3
MAGN;8.070;194.073;-18.37500;13.56250;-39.06250;3
GYRO;8.070;194.073;-1.89002;-1.72386;-3.47338;3
AHRS;8.074;194.077;-11.7805;-80.3183;79.3263;0.34908;-0.54390;0.53618;3
ACCE;8.078;194.081;11.35809;-4.11803;2.51870;3
GYRO;8.079;194.082;-1.77395;-1.80205;-3.59311;3
PRES;8.080;194.082;1012.3315;3
ACCE;8.089;194.092;11.32936;-3.62961;2.48997;3
MAGN;8.090;194.093;-20.75000;14.37500;-37.75000;3
GYRO;8.091;194.094;-1.63956;-1.80694;-3.70551;3
AHRS;8.093;194.097;-8.1851;-82.8099;76.1952;0.36491;-0.55218;0.49875;3
ACCE;8.099;194.101;11.40598;-2.85389;2.12605;3
GYRO;8.099;194.102;-1.46608;-1.78739;-3.79225;3
PRES;8.100;194.102;1012.3208;3
ACCE;8.108;194.111;11.87524;-2.54743;2.16436;3
MAGN;8.110;194.112;-23.37500;14.43750;-36.31250;3
GYRO;8.110;194.113;-1.29015;-1.76784;-3.85700;3
AHRS;8.113;194.117;-5.0127;-84.7561;74.1205;0.38003;-0.55682;0.46828;3
SOUN;8.114;607.80;0.01855;59.35
ACCE;8.119;194.122;12.22958;-2.58574;2.30801;3
GYRO;8.120;194.122;-1.10567;-1.76296;-3.90465;3
PRES;8.120;194.122;1012.3184;3
ACCE;8.131;194.134;12.42112;-2.64320;2.50912;3
MAGN;8.133;194.135;-25.62500;13.87500;-34.87500;3
GYRO;8.134;194.135;-0.85399;-1.72386;-3.92420;3
AHRS;8.135;194.137;-0.2805;-87.1055;71.7407;0.40230;-0.55938;0.42603;3
ACCE;8.139;194.142;12.38281;-2.44209;2.87304;3
GYRO;8.140;194.142;-0.51801;-1.59802;-3.91687;3
PRES;8.140;194.142;1012.3164;3
LIGH;8.145;194.148;1763.0;3
ACCE;8.149;194.151;12.20085;-2.08774;3.20823;3
MAGN;8.150;194.152;-27.68750;13.18750;-33.81250;3
GYRO;8.150;194.153;-0.09407;-1.39888;-3.89732;3
GNSS;8.152;1492002925.777;39.994249;-0.073780;112.433;153.225;16.0;0.2;21;17
AHRS;8.163;194.157;2.6236;-88.2175;71.0010;0.41746;-0.55695;0.40388;3
ACCE;8.163;194.161;12.05720;-1.94409;3.25611;3
GYRO;8.164;194.162;0.39584;-1.17530;-3.88755;3
PRES;8.165;194.162;1012.3149;3
GNSS;8.165;1492002925.777;39.994249;-0.073780;112.433;153.225;16.0;0.2;21;17
ACCE;8.169;194.172;12.08593;-2.06859;3.22738;3
MAGN;8.170;194.173;-30.12500;11.81250;-32.56250;3
GYRO;8.172;194.174;1.45264;-0.83322;-4.05615;3
AHRS;8.174;194.177;7.0465;-89.8402;70.3333;0.44150;-0.55108;0.37159;3
ACCE;8.179;194.181;12.05720;-2.18351;2.88262;3
GYRO;8.179;194.182;1.45264;-0.83322;-4.05615;3
PRES;8.180;194.182;1012.3325;3
ACCE;8.189;194.192;11.96143;-2.26970;2.66235;3
MAGN;8.190;194.193;-31.75000;9.43750;-31.68750;3
GYRO;8.190;194.193;2.35183;-0.90164;-4.64624;3
AHRS;8.194;194.196;10.1875;-90.1438;72.3857;0.46703;-0.53209;0.36465;3
ACCE;8.199;194.201;11.76032;-2.39420;2.03986;3
GYRO;8.200;194.202;2.66337;-1.10689;-5.06896;3
PRES;8.200;194.202;1012.3354;3
ACCE;8.209;194.211;11.52090;-2.42293;1.10133;3
MAGN;8.210;194.213;-33.25000;6.25000;-30.93750;3
GYRO;8.210;194.213;2.84297;-1.34513;-5.55521;3
AHRS;8.214;194.217;15.4302;-91.8455;74.5783;0.50559;-0.50980;0.34089;3
ACCE;8.219;194.222;11.22402;-2.39420;0.75657;3
GYRO;8.219;194.222;2.92238;-1.60535;-6.07567;3
PRES;8.220;194.223;1012.3418;3
ACCE;8.229;194.231;10.63026;-2.05901;0.45969;3
MAGN;8.230;194.233;-34.68750;2.31250;-30.06250;3
GYRO;8.230;194.233;2.95048;-1.88391;-6.59124;3
AHRS;8.234;194.237;19.2741;-94.0069;79.1352;0.54732;-0.48313;0.33388;3
ACCE;8.239;194.241;9.71088;-1.35033;0.19154;3
GYRO;8.239;194.242;2.95903;-2.12459;-7.05061;3
PRES;8.239;194.242;1012.3306;3
ACCE;8.249;194.251;8.80109;-0.62249;0.00000;3
MAGN;8.250;194.253;-35.25000;-2.25000;-28.87500;3
GYRO;8.250;194.253;2.96270;-2.33228;-7.41835;3
AHRS;8.254;194.257;26.5041;-97.9442;82.7737;0.59837;-0.45143;0.29269;3
ACCE;8.258;194.261;7.78594;0.08619;-0.34477;3
GYRO;8.259;194.262;2.96392;-2.50577;-7.69935;3
PRES;8.259;194.262;1012.3140;3
ACCE;8.268;194.272;6.83784;0.57461;-1.06303;3
MAGN;8.270;194.273;-35.25000;-8.00000;-27.50000;3
GYRO;8.270;194.273;2.95903;-2.57663;-7.90704;3
AHRS;8.273;194.277;31.9045;-102.3810;89.0261;0.64809;-0.41351;0.26975;3
ACCE;8.278;194.281;6.04296;0.97683;-1.33118;3
GYRO;8.279;194.282;2.94315;-2.53876;-8.07808;3
PRES;8.279;194.282;1012.3062;3
ACCE;8.289;194.292;5.58328;1.15879;-0.95768;3
MAGN;8.290;194.293;-35.37500;-13.87500;-25.56250;3
GYRO;8.290;194.294;2.91505;-2.49722;-8.25035;3
AHRS;8.293;194.296;39.8233;-109.5592;95.2310;0.69975;-0.37270;0.21297;3
ACCE;8.298;194.301;4.78840;1.22583;-0.88107;3
GYRO;8.299;194.302;2.89550;-2.52410;-8.44338;3
PRES;8.299;194.302;1012.3076;3
ACCE;8.309;194.311;3.50511;1.35033;-0.42138;3
MAGN;8.310;194.313;-34.00000;-19.81250;-22.93750;3
GYRO;8.310;194.313;2.90039;-2.57907;-8.61931;3
AHRS;8.314;194.317;44.9419;-117.0782;104.6699;0.74585;-0.32373;0.18256;3
ACCE;8.319;194.322;1.88663;1.38864;-0.57461;3
GYRO;8.319;194.322;2.97858;-2.67192;-8.70361;3
PRES;8.320;194.322;1012.3218;3
ACCE;8.329;194.331;0.21069;1.33118;-0.83318;3
MAGN;8.330;194.333;-31.75000;-26.25000;-20.18750;3
GYRO;8.330;194.333;3.14229;-2.69025;-8.66329;3
AHRS;8.334;194.337;51.4459;-129.3349;116.0800;0.78914;-0.27346;0.11939;3
ACCE;8.343;194.341;-0.85234;1.27372;-0.12450;3
GYRO;8.343;194.342;3.38175;-2.61695;-8.52279;3
PRES;8.343;194.342;1012.3174;3
ACCE;8.349;194.351;-1.68552;1.05345;0.31603;3
MAGN;8.350;194.353;-28.81250;-32.50000;-16.93750;3
GYRO;8.351;194.354;3.66519;-2.63161;-8.33587;3
AHRS;8.354;194.357;57.5128;-149.5965;135.1339;0.83012;-0.20623;0.03532;3
ACCE;8.359;194.361;-2.52828;0.65122;0.20111;3
GYRO;8.359;194.362;3.95841;-2.73179;-8.16360;3
PRES;8.359;194.362;1012.3149;3
ACCE;8.369;194.372;-3.18908;0.16281;-0.07661;3
MAGN;8.370;194.373;-24.62500;-37.62500;-13.37500;3
GYRO;8.370;194.373;4.26750;-2.80387;-8.01455;3
AHRS;8.373;194.376;56.8739;-168.7297;153.0733;0.86193;-0.15827;-0.02636;3
ACCE;8.378;194.381;-3.78284;-0.21069;-0.89064;3
GYRO;8.379;194.382;4.60592;-2.77333;-7.86428;3
PRES;8.379;194.382;1012.3032;3
ACCE;8.388;194.391;-4.09887;-0.38307;-1.94409;3
MAGN;8.390;194.393;-18.93750;-41.87500;-9.75000;3
GYRO;8.390;194.393;4.98466;-2.58152;-7.70179;3
AHRS;8.394;194.397;51.8662;166.8468;174.2446;0.88974;-0.09488;-0.12468;3
ACCE;8.398;194.401;-4.52025;-0.43096;-2.78685;3
GYRO;8.399;194.402;5.38172;-2.30052;-7.52708;3
PRES;8.399;194.402;1012.2964;3
ACCE;8.408;194.411;-5.30555;-0.58419;-4.04141;3
MAGN;8.410;194.413;-12.56250;-45.43750;-5.75000;3
GYRO;8.410;194.413;5.74335;-2.06472;-7.32672;3
AHRS;8.413;194.417;43.7059;156.8677;-177.3566;0.91077;-0.05364;-0.17763;3
ACCE;8.419;194.422;-6.46434;-0.68953;-5.37259;3
GYRO;8.419;194.422;6.03535;-1.89857;-7.07138;3
PRES;8.419;194.422;1012.2695;3
ACCE;8.428;194.431;-7.63272;-1.06303;-6.03339;3
MAGN;8.430;194.433;-5.93750;-47.25000;-1.12500;3
GYRO;8.430;194.433;6.24671;-1.74585;-6.34689;3
AHRS;8.434;194.437;31.9132;148.4962;-170.6094;0.92837;0.00137;-0.23848;3
ACCE;8.438;194.441;-8.02536;-2.02071;-6.62715;3
GYRO;8.439;194.442;6.37988;-1.65667;-6.34689;3
PRES;8.439;194.442;1012.2246;3
ACCE;8.448;194.452;-7.73806;-3.03585;-7.24964;3
MAGN;8.450;194.453;0.68750;-47.87500;3.50000;3
GYRO;8.450;194.453;6.45929;-1.56381;-5.61141;3
AHRS;8.453;194.457;22.0501;145.5545;-169.3192;0.93873;0.03088;-0.27236;3
ACCE;8.458;194.461;-7.22091;-3.31358;-7.62314;3
GYRO;8.459;194.462;6.45929;-1.56381;-5.61141;3
PRES;8.459;194.462;1012.1792;3
ACCE;8.468;194.472;-6.59842;-3.20823;-7.95833;3
MAGN;8.470;194.473;7.00000;-47.12500;8.12500;3
GYRO;8.470;194.473;6.50449;-0.70372;-4.80384;3
AHRS;8.474;194.477;10.4313;142.7061;-168.3443;0.94166;0.06690;-0.30802;3
ACCE;8.478;194.481;-5.62159;-3.58173;-8.89685;3
GYRO;8.479;194.482;6.49838;-0.01466;-4.34081;3
PRES;8.479;194.482;1012.1250;3
ACCE;8.488;194.491;-4.37660;-4.18506;-9.95988;3
MAGN;8.490;194.493;12.56250;-45.37500;12.68750;3
GYRO;8.490;194.493;6.44585;0.91996;-3.92175;3
AHRS;8.494;194.497;1.1837;141.9573;-168.4411;0.94088;0.09185;-0.32326;3
LIGH;8.495;194.498;1048.0;3
ACCE;8.499;194.502;-3.20823;-4.51068;-10.74518;3
GYRO;8.500;194.502;6.36399;2.03296;-3.56501;3
PRES;8.500;194.502;1012.1250;3
ACCE;8.508;194.511;-2.82516;-4.15633;-11.35809;3
MAGN;8.510;194.513;17.12500;-42.25000;17.31250;3
GYRO;8.510;194.513;6.24304;2.98957;-3.25836;3
AHRS;8.513;194.516;-8.3070;144.4022;-168.7639;-0.94291;-0.11500;0.31016;3
ACCE;8.519;194.522;-2.49955;-4.25210;-12.12424;3
GYRO;8.520;194.522;6.05245;3.59800;-2.99813;3
PRES;8.521;194.523;1012.1416;3
ACCE;8.528;194.531;-2.59531;-4.57771;-12.19127;3
MAGN;8.530;194.533;20.37500;-38.62500;22.00000;3
GYRO;8.530;194.533;5.78367;3.89610;-2.79654;3
AHRS;8.534;194.537;-16.3155;147.6521;-169.8770;-0.94351;-0.12325;0.28668;3
ACCE;8.539;194.541;-3.09331;-5.11401;-11.76990;3
GYRO;8.540;194.542;5.44037;3.97551;-2.64505;3
PRES;8.540;194.542;1012.1978;3
ACCE;8.549;194.552;-3.68707;-5.86101;-11.61667;3
MAGN;8.550;194.553;22.56250;-34.31250;26.62500;3
GYRO;8.550;194.553;5.03964;3.93153;-2.53265;3
AHRS;8.554;194.557;-23.4627;153.2530;-169.8121;-0.94462;-0.13142;0.24314;3
ACCE;8.559;194.561;-3.62961;-6.54096;-11.19529;3
GYRO;8.560;194.562;4.60104;3.82768;-2.43735;3
PRES;8.560;194.562;1012.2153;3
ACCE;8.569;194.572;-2.61447;-6.95276;-10.77391;3
MAGN;8.570;194.573;23.31250;-29.43750;31.18750;3
GYRO;8.570;194.573;4.14167;3.71406;-2.33961;3
AHRS;8.574;194.576;-29.9495;157.8769;-169.7824;-0.93991;-0.13380;0.20719;3
ACCE;8.579;194.581;-1.00556;-7.36456;-10.30464;3
GYRO;8.580;194.582;3.70307;3.63465;-2.21988;3
PRES;8.580;194.583;1012.2456;3
ACCE;8.588;194.591;-0.00958;-7.22091;-9.87369;3
MAGN;8.590;194.592;22.37500;-24.87500;35.25000;3
GYRO;8.591;194.593;3.30967;3.59433;-2.02929;3
AHRS;8.593;194.596;-35.2635;163.4271;-168.3112;-0.93372;-0.13946;0.16716;3
ACCE;8.599;194.602;0.93853;-7.09641;-10.60153;3
GYRO;8.599;194.602;2.97858;3.54424;-1.85581;3
PRES;8.600;194.602;1012.2856;3
ACCE;8.609;194.611;1.98240;-7.17303;-11.40598;3
MAGN;8.610;194.613;20.62500;-20.56250;38.81250;3
GYRO;8.611;194.613;2.71591;3.44650;-1.85947;3
AHRS;8.613;194.617;-39.5384;168.5404;-166.8080;-0.92628;-0.14110;0.13199;3
ACCE;8.619;194.622;2.21224;-6.63673;-11.68370;3
GYRO;8.620;194.622;2.51554;3.36220;-2.06106;3
PRES;8.620;194.622;1012.3140;3
ACCE;8.629;194.631;1.95367;-5.96635;-12.24874;3
MAGN;8.630;194.634;18.75000;-16.56250;41.43750;3
GYRO;8.631;194.634;2.35427;3.34876;-2.30541;3
AHRS;8.634;194.637;-42.0200;175.6172;-163.2128;-0.92084;-0.14973;0.08761;3
ACCE;8.639;194.641;1.73340;-5.49709;-13.02446;3
GYRO;8.639;194.642;2.20278;3.48560;-2.43369;3
PRES;8.640;194.642;1012.3149;3
ACCE;8.649;194.652;1.83875;-5.44920;-13.46499;3
MAGN;8.650;194.653;15.75000;-13.25000;43.31250;3
GYRO;8.651;194.653;2.00852;3.80080;-2.41903;3
AHRS;8.653;194.657;-44.8086;-178.1399;-159.8053;-0.91116;-0.15597;0.05204;3
ACCE;8.659;194.661;2.48039;-6.00466;-13.99171;3
GYRO;8.659;194.662;1.73119;4.20031;-2.31396;3
PRES;8.660;194.662;1012.3096;3
SOUN;8.665;1500.66;0.04580;67.20
ACCE;8.669;194.672;3.19865;-6.49307;-13.57991;3
MAGN;8.670;194.673;12.50000;-11.25000;44.43750;3
GYRO;8.670;194.673;1.38300;4.66212;-2.19789;3
AHRS;8.673;194.677;-44.8816;-170.7790;-155.4257;-0.90671;-0.16608;0.00838;3
ACCE;8.678;194.681;3.80199;-6.88572;-12.65096;3
GYRO;8.679;194.682;0.96395;5.08362;-2.15391;3
PRES;8.679;194.682;1012.3110;3
ACCE;8.688;194.691;4.26168;-7.21134;-11.89439;3
MAGN;8.690;194.693;9.12500;-8.68750;45.62500;3
GYRO;8.690;194.693;0.48991;5.33041;-2.21378;3
AHRS;8.693;194.696;-45.8830;-162.6425;-151.5735;-0.89693;-0.16650;-0.04010;3
ACCE;8.699;194.702;4.33829;-7.15387;-11.58794;3
GYRO;8.700;194.702;-0.00611;5.34629;-2.31884;3
PRES;8.700;194.702;1012.3228;3
ACCE;8.708;194.711;4.55856;-6.90488;-11.75074;3
MAGN;8.710;194.713;5.43750;-7.25000;46.06250;3
GYRO;8.710;194.713;-0.82833;5.07263;-2.43491;3
AHRS;8.714;194.717;-44.2725;-154.5360;-148.3011;-0.89184;-0.16687;-0.09600;3
ACCE;8.719;194.722;4.87459;-6.59842;-11.48259;3
GYRO;8.719;194.722;-0.82833;5.07263;-2.43491;3
PRES;8.720;194.722;1012.3291;3
ACCE;8.728;194.731;5.19063;-6.16746;-11.12825;3
MAGN;8.730;194.733;0.81250;-6.43750;46.31250;3
GYRO;8.730;194.733;-1.09956;5.12149;-2.39948;3
AHRS;8.735;194.737;-42.0985;-146.9257;-145.6266;-0.88493;-0.16669;-0.15204;3
ACCE;8.739;194.741;5.56412;-5.95677;-10.69729;3
GYRO;8.740;194.742;-1.09834;5.25466;-2.33839;3
PRES;8.740;194.742;1012.3169;3
ACCE;8.749;194.752;5.70778;-5.81312;-10.11311;3
MAGN;8.750;194.753;-3.37500;-5.87500;46.12500;3
GYRO;8.751;194.753;-1.05313;5.36951;-2.25654;3
AHRS;8.754;194.756;-38.4923;-141.2108;-144.5369;-0.88157;-0.16696;-0.20392;3
ACCE;8.759;194.761;6.05254;-5.64074;-9.67257;3
GYRO;8.761;194.762;-0.98471;5.45258;-2.16613;3
PRES;8.762;194.762;1012.3306;3
ACCE;8.771;194.772;6.72292;-5.59285;-9.44273;3
MAGN;8.772;194.773;-7.81250;-5.81250;45.93750;3
GYRO;8.772;194.773;-0.91630;5.51856;-2.07572;3
AHRS;8.775;194.777;-35.8958;-134.3073;-143.1682;-0.86960;-0.16344;-0.26074;3
ACCE;8.781;194.781;7.61356;-5.88974;-8.95431;3
GYRO;8.781;194.782;-0.84910;5.58086;-2.03418;3
PRES;8.782;194.782;1012.3066;3
ACCE;8.789;194.791;8.44674;-6.21535;-8.25521;3
MAGN;8.790;194.793;-12.25000;-7.43750;44.75000;3
GYRO;8.790;194.793;-0.80634;5.55032;-2.11115;3
AHRS;8.794;194.797;-32.9462;-128.8739;-143.0074;-0.85921;-0.15840;-0.31126;3
ACCE;8.799;194.802;9.03093;-6.54096;-7.93917;3
GYRO;8.802;194.802;-0.80634;5.40860;-2.32129;3
PRES;8.802;194.802;1012.2876;3
ACCE;8.809;194.811;9.20331;-6.69419;-7.69975;3
MAGN;8.810;194.813;-17.00000;-8.50000;43.25000;3
GYRO;8.811;194.813;-0.83200;5.22778;-2.58640;3
AHRS;8.814;194.817;-30.6868;-122.4514;-141.3891;-0.83986;-0.15924;-0.36142;3
ACCE;8.819;194.822;9.09797;-6.64630;-7.39329;3
GYRO;8.819;194.822;-0.86987;5.08118;-2.81120;3
PRES;8.820;194.822;1012.2783;3
ACCE;8.828;194.831;9.33739;-6.50265;-7.12514;3
MAGN;8.830;194.833;-21.18750;-9.87500;40.87500;3
GYRO;8.830;194.833;-0.92485;4.97489;-2.98102;3
AHRS;8.834;194.837;-27.9393;-117.3279;-141.3577;-0.82372;-0.15577;-0.40803;3
ACCE;8.839;194.841;9.73004;-6.13873;-6.73250;3
GYRO;8.839;194.842;-0.99693;4.89425;-3.13374;3
PRES;8.840;194.842;1012.2881;3
LIGH;8.845;194.848;991.0;3
ACCE;8.850;194.852;9.85453;-5.69820;-6.07170;3
MAGN;8.850;194.853;-24.93750;-11.81250;38.37500;3
GYRO;8.851;194.853;-1.06657;4.78307;-3.27668;3
AHRS;8.853;194.856;-24.5924;-111.6767;-140.2793;-0.80102;-0.16219;-0.45615;3
ACCE;8.859;194.861;9.93115;-5.08528;-5.43963;3
GYRO;8.859;194.862;-1.09101;4.60226;-3.39030;3
PRES;8.860;194.862;1012.2754;3
WIFI;8.864;194.796;WAP114;20:17:FF:FF:F1:14;-69
WIFI;8.864;194.796;WAP129;20:17:FF:FF:F1:29;-56
WIFI;8.864;194.796;WAP130;20:17:FF:FF:F1:30;-64
WIFI;8.864;194.796;WAP122;20:17:FF:FF:F1:22;-56
WIFI;8.864;194.796;WAP318;20:17:FF:FF:F3:18;-69
WIFI;8.864;194.796;WAP123;20:17:FF:FF:F1:23;-64
WIFI;8.864;194.796;WAP267;20:17:FF:FF:F2:67;-72
WIFI;8.864;191.461;WAP067;20:17:FF:FF:F0:67;-78
WIFI;8.864;194.796;WAP111;20:17:FF:FF:F1:11;-75
WIFI;8.864;191.461;WAP315;20:17:FF:FF:F3:15;-77
WIFI;8.864;194.796;WAP312;20:17:FF:FF:F3:12;-77
WIFI;8.864;194.796;WAP108;20:17:FF:FF:F1:08;-76
WIFI;8.864;191.461;WAP024;20:17:FF:FF:F0:24;-81
WIFI;8.864;191.461;WAP025;20:17:FF:FF:F0:25;-85
WIFI;8.864;194.796;WAP165;20:17:FF:FF:F1:65;-80
WIFI;8.864;194.796;WAP012;20:17:FF:FF:F0:12;-81
WIFI;8.864;191.461;WAP078;20:17:FF:FF:F0:78;-77
WIFI;8.864;191.461;WAP028;20:17:FF:FF:F0:28;-88
WIFI;8.864;191.461;WAP281;20:17:FF:FF:F2:81;-82
WIFI;8.864;194.796;WAP309;20:17:FF:FF:F3:09;-82
WIFI;8.864;194.796;WAP015;20:17:FF:FF:F0:15;-90
WIFI;8.864;194.796;WAP105;20:17:FF:FF:F1:05;-84
WIFI;8.864;194.796;WAP180;20:17:FF:FF:F1:80;-69
WIFI;8.864;185.673;WAP211;20:17:FF:FF:F2:11;-81
WIFI;8.864;194.796;WAP181;20:17:FF:FF:F1:81;-84
WIFI;8.864;191.461;WAP044;20:17:FF:FF:F0:44;-90
WIFI;8.864;185.673;WAP132;20:17:FF:FF:F1:32;-87
WIFI;8.864;191.461;WAP141;20:17:FF:FF:F1:41;-87
WIFI;8.864;185.673;WAP076;20:17:FF:FF:F0:76;-88
WIFI;8.864;194.796;WAP051;20:17:FF:FF:F0:51;-83
WIFI;8.864;191.461;WAP045;20:17:FF:FF:F0:45;-88
WIFI;8.864;194.796;WAP159;20:17:FF:FF:F1:59;-88
WIFI;8.864;185.673;WAP306;20:17:FF:FF:F3:06;-92
WIFI;8.864;185.673;WAP248;20:17:FF:FF:F2:48;-88
WIFI;8.864;194.796;WAP329;20:17:FF:FF:F3:29;-87
WIFI;8.864;191.461;WAP279;20:17:FF:FF:F2:79;-86
WIFI;8.864;191.461;WAP272;20:17:FF:FF:F2:72;-89
WIFI;8.864;194.796;WAP081;20:17:FF:FF:F0:81;-88
WIFI;8.864;194.796;WAP077;20:17:FF:FF:F0:77;-85
WIFI;8.864;194.796;WAP112;20:17:FF:FF:F1:12;-88
WIFI;8.864;194.796;WAP131;20:17:FF:FF:F1:31;-88
WIFI;8.864;194.796;WAP140;20:17:FF:FF:F1:40;-89
WIFI;8.864;194.796;WAP125;20:17:FF:FF:F1:25;-90
WIFI;8.864;194.796;WAP316;20:17:FF:FF:F3:16;-92
ACCE;8.936;194.872;9.98861;-4.38618;-5.02782;3
MAGN;8.936;194.873;-28.25000;-14.25000;35.56250;3
GYRO;8.937;194.874;-1.05680;4.39945;-3.48438;3
AHRS;8.937;194.877;-21.1703;-107.3840;-140.8269;-0.78276;-0.16307;-0.49874;3
ACCE;8.937;194.881;10.12268;-3.75411;-4.75010;3
GYRO;8.937;194.882;-0.98227;4.21008;-3.57356;3
PRES;8.938;194.882;1012.2896;3
ACCE;8.938;194.891;10.23761;-3.24654;-4.63517;3
MAGN;8.938;194.892;-30.68750;-16.56250;32.56250;3
GYRO;8.938;194.893;-0.90897;4.01827;-3.67130;3
AHRS;8.938;194.896;-17.1580;-102.6081;-140.5912;-0.75800;-0.17241;-0.54274;3
ACCE;8.938;194.902;10.09395;-2.81558;-4.75967;3
GYRO;8.939;194.902;-0.87598;3.84601;-3.77515;3
PRES;8.939;194.902;1012.2959;3
ACCE;8.939;194.911;10.21845;-2.45166;-4.81713;3
MAGN;8.939;194.913;-32.31250;-19.12500;29.50000;3
GYRO;8.939;194.913;-0.90042;3.74460;-3.84234;3
AHRS;8.939;194.916;-13.2027;-99.4547;-141.4466;-0.73996;-0.18006;-0.57718;3
ACCE;8.939;194.922;9.41400;-2.00155;-4.15633;3
GYRO;8.940;194.922;-0.99449;3.69696;-3.85212;3
PRES;8.940;194.922;1012.3008;3
ACCE;8.940;194.931;8.35098;-1.30245;-3.26569;3
MAGN;8.940;194.932;-33.12500;-22.06250;26.68750;3
GYRO;8.940;194.933;-1.12155;3.67008;-3.74460;3
AHRS;8.940;194.937;-8.8266;-95.4258;-141.6806;-0.71372;-0.19317;-0.61501;3
ACCE;8.940;194.941;8.21690;-1.52271;-3.28484;3
GYRO;8.941;194.942;-1.21318;3.69818;-3.47827;3
PRES;8.941;194.942;1012.2949;3
ACCE;8.949;194.952;8.51378;-1.94409;-3.12204;3
MAGN;8.950;194.953;-28.93750;-19.56250;21.18750;3
GYRO;8.951;194.953;-1.24250;3.88144;-3.16673;3
AHRS;8.954;194.957;-4.9658;-93.0216;-143.2621;-0.69729;-0.20012;-0.64263;3
ACCE;8.958;194.961;8.59997;-1.90578;-2.25055;3
GYRO;8.959;194.962;-1.23028;4.16244;-2.92360;3
PRES;8.959;194.962;1012.2974;3
ACCE;8.968;194.971;8.11156;-1.58975;-1.80044;3
MAGN;8.970;194.972;-28.75000;-22.25000;17.81250;3
GYRO;8.970;194.973;-1.18630;4.64991;-2.68170;3
AHRS;8.974;194.976;-1.3645;-88.7600;-144.5915;-0.66883;-0.20457;-0.67829;3
ACCE;8.979;194.981;7.41245;-1.31202;-1.36948;3
GYRO;8.979;194.982;-1.18630;4.64991;-2.68170;3
PRES;8.980;194.982;1012.3062;3
ACCE;8.989;194.991;6.86657;-1.00556;-1.13006;3
MAGN;8.990;194.993;-28.56250;-24.56250;14.31250;3
GYRO;8.990;194.993;-1.13621;5.17159;-2.56197;3
AHRS;8.994;194.997;0.5890;-84.9530;-146.4928;-0.64552;-0.19828;-0.70724;3
ACCE;8.999;195.002;6.46434;-0.46926;0.03831;3
GYRO;8.999;195.002;-1.17408;5.32552;-2.52776;3
PRES;9.000;195.003;1012.3022;3
ACCE;9.008;195.011;6.16746;-0.01915;1.41737;3
MAGN;9.010;195.013;-27.93750;-27.37500;11.06250;3
GYRO;9.010;195.013;-1.23639;5.28276;-2.50699;3
AHRS;9.013;195.017;3.2514;-79.1282;-148.1393;-0.60623;-0.19578;-0.74597;3
ACCE;9.019;195.021;6.15789;0.17238;2.42293;3
GYRO;9.019;195.022;-1.29381;5.07873;-2.50699;3
PRES;9.019;195.022;1012.3086;3
ACCE;9.028;195.032;6.18662;0.33519;3.37104;3
MAGN;9.030;195.033;-27.62500;-29.62500;7.06250;3
GYRO;9.030;195.033;-1.29137;4.78918;-2.51310;3
AHRS;9.036;195.037;5.2617;-73.0690;-150.1685;-0.56515;-0.18871;-0.78264;3
ACCE;9.039;195.041;6.14831;0.62249;4.30956;3
GYRO;9.039;195.042;-1.21196;4.44466;-2.51554;3
PRES;9.040;195.042;1012.2998;3
ACCE;9.050;195.052;6.15789;1.07260;4.76925;3
MAGN;9.051;195.053;-26.25000;-31.81250;3.25000;3
GYRO;9.051;195.054;-1.07757;4.10501;-2.51554;3
AHRS;9.053;195.057;7.4366;-67.4511;-152.4901;-0.52533;-0.18413;-0.81471;3
ACCE;9.059;195.061;6.07170;1.46525;5.27682;3
GYRO;9.059;195.062;-0.90164;3.80691;-2.50210;3
PRES;9.059;195.062;1012.3013;3
ACCE;9.068;195.071;6.15789;1.78129;5.78439;3
MAGN;9.069;195.072;-24.93750;-33.31250;-0.56250;3
GYRO;9.070;195.073;-0.71227;3.52469;-2.47767;3
AHRS;9.073;195.076;9.5365;-61.5123;-154.7607;-0.48170;-0.18105;-0.84497;3
ACCE;9.079;195.081;5.96635;2.14520;5.63116;3
GYRO;9.079;195.082;-0.52290;3.26324;-2.45934;3
PRES;9.079;195.082;1012.2935;3
ACCE;9.089;195.091;5.65989;2.31759;5.15232;3
MAGN;9.090;195.093;-23.00000;-34.81250;-3.50000;3
GYRO;9.090;195.093;-0.37507;3.04700;-2.44957;3
AHRS;9.094;195.096;11.5414;-57.1487;-156.9162;-0.44859;-0.18173;-0.86570;3
ACCE;9.099;195.102;5.17148;2.53785;4.70221;3
GYRO;9.100;195.102;-0.31521;2.86374;-2.45079;3
PRES;9.100;195.102;1012.2891;3
SOUN;9.105;8362.63;0.25522;82.12
ACCE;9.109;195.111;4.93206;2.68151;4.33829;3
MAGN;9.110;195.112;-21.31250;-35.87500;-6.43750;3
GYRO;9.110;195.113;-0.36652;2.70858;-2.46545;3
AHRS;9.114;195.117;13.9853;-52.8360;-158.9064;-0.41419;-0.18802;-0.88381;3
ACCE;9.119;195.121;4.77883;2.76770;4.28083;3
GYRO;9.119;195.122;-0.50457;2.59740;-2.48256;3
PRES;9.120;195.122;1012.3086;3
ACCE;9.133;195.135;4.55856;2.79643;4.32872;3
MAGN;9.133;195.136;-18.50000;-37.00000;-8.50000;3
GYRO;9.134;195.136;-0.66584;2.49600;-2.47278;3
AHRS;9.134;195.137;15.9957;-49.0396;-161.1751;-0.38474;-0.19209;-0.89828;3
ACCE;9.139;195.141;4.07014;3.00712;4.00311;3
GYRO;9.140;195.142;-0.82467;2.41780;-2.42147;3
PRES;9.140;195.142;1012.3110;3
ACCE;9.149;195.152;3.71580;3.00712;4.19464;3
MAGN;9.150;195.153;-16.12500;-37.75000;-10.25000;3
GYRO;9.151;195.153;-0.97372;2.41536;-2.33595;3
AHRS;9.153;195.156;18.1443;-45.6742;-163.6089;-0.35863;-0.19847;-0.90951;3
GNSS;9.154;1492002926.766;39.994222;-0.073769;120.095;153.225;16.0;0.2;19;17
ACCE;9.162;195.161;3.51469;2.83473;4.66391;3
GYRO;9.163;195.162;-1.13010;2.43735;-2.22721;3
PRES;9.163;195.163;1012.3066;3
GNSS;9.163;1492002926.766;39.994222;-0.073769;120.095;153.225;16.0;0.2;19;17
ACCE;9.169;195.171;3.18908;2.49955;4.90333;3
MAGN;9.171;195.173;-13.18750;-38.56250;-11.81250;3
GYRO;9.171;195.173;-1.28526;2.48378;-2.11115;3
AHRS;9.174;195.176;19.1970;-42.0202;-166.4467;-0.33268;-0.19628;-0.92107;3
ACCE;9.179;195.182;2.77727;2.19309;5.39174;3
GYRO;9.179;195.182;-1.43431;2.57785;-1.98776;3
PRES;9.180;195.182;1012.3071;3
ACCE;9.189;195.191;2.43251;2.19309;6.14831;3
MAGN;9.191;195.192;-10.81250;-39.18750;-13.75000;3
GYRO;9.191;195.193;-1.57481;2.66582;-1.86314;3
AHRS;9.194;195.197;19.7925;-37.5297;-169.5268;-0.30072;-0.19097;-0.93391;3
LIGH;9.196;195.199;302.0;3
ACCE;9.199;195.202;2.29843;2.06859;6.92403;3
GYRO;9.200;195.202;-1.69454;2.70613;-1.72997;3
PRES;9.200;195.202;1012.3130;3
ACCE;9.209;195.211;2.13563;2.09732;7.63272;3
MAGN;9.210;195.213;-8.00000;-39.87500;-15.62500;3
GYRO;9.210;195.213;-1.78495;2.69147;-1.59436;3
AHRS;9.214;195.217;19.5785;-33.4923;-172.4744;-0.27264;-0.18110;-0.94483;3
ACCE;9.219;195.221;2.05901;2.32716;8.23605;3
GYRO;9.219;195.222;-1.83015;2.65971;-1.47952;3
PRES;9.220;195.222;1012.3110;3
ACCE;9.229;195.232;1.82917;2.66235;8.53294;3
MAGN;9.230;195.233;-5.81250;-39.62500;-17.56250;3
GYRO;9.231;195.233;-1.78373;2.53998;-1.34879;3
AHRS;9.234;195.236;18.5113;-28.2295;-175.4649;0.23433;0.16538;0.95798;3
ACCE;9.239;195.241;1.73340;2.83473;8.67659;3
GYRO;9.240;195.242;-1.78373;2.53998;-1.34879;3
PRES;9.240;195.242;1012.3066;3
ACCE;9.249;195.252;1.81959;2.61447;8.45632;3
MAGN;9.250;195.253;-3.12500;-39.37500;-19.31250;3
GYRO;9.251;195.253;-1.69576;2.16368;-1.32436;3
AHRS;9.253;195.256;17.3831;-24.5791;-177.8719;0.20763;0.15153;0.96629;3
ACCE;9.259;195.261;2.22182;1.97282;8.39886;3
GYRO;9.259;195.262;-1.75318;1.80938;-1.39155;3
PRES;9.259;195.262;1012.3130;3
ACCE;9.268;195.271;2.61447;1.35991;8.78193;3
MAGN;9.269;195.272;-1.37500;-39.00000;-21.18750;3
GYRO;9.270;195.273;-1.85214;1.38178;-1.54427;3
AHRS;9.274;195.277;16.1160;-20.7500;179.7798;0.17858;0.13754;0.97389;3
ACCE;9.279;195.282;2.85389;1.11091;9.16500;3
GYRO;9.279;195.282;-1.92545;0.95906;-1.76540;3
PRES;9.279;195.282;1012.3184;3
ACCE;9.288;195.291;2.99754;1.02472;9.61511;3
MAGN;9.290;195.292;0.87500;-38.12500;-22.81250;3
GYRO;9.290;195.293;-1.94011;0.56200;-2.03296;3
AHRS;9.293;195.296;14.7192;-18.4897;177.3071;0.16226;0.12265;0.97812;3
ACCE;9.299;195.302;3.06458;0.98641;9.46189;3
GYRO;9.299;195.302;-1.91690;0.23457;-2.34450;3
PRES;9.300;195.302;1012.2881;3
ACCE;9.308;195.311;3.04542;0.82361;9.47146;3
MAGN;9.310;195.313;2.93750;-37.00000;-24.56250;3
GYRO;9.310;195.313;-1.88513;-0.00489;-2.66948;3
AHRS;9.313;195.317;12.7104;-17.0972;174.3233;0.15297;0.10201;0.98079;3
ACCE;9.318;195.321;2.73897;0.45011;9.32781;3
GYRO;9.319;195.322;-1.86192;-0.19792;-2.96636;3
PRES;9.319;195.322;1012.2935;3
ACCE;9.328;195.332;2.30801;0.29688;9.16500;3
MAGN;9.330;195.333;5.00000;-35.87500;-25.87500;3
GYRO;9.330;195.333;-1.87413;-0.40073;-3.20826;3
AHRS;9.334;195.336;11.5164;-16.2951;170.6763;0.14861;0.08753;0.98050;3
ACCE;9.338;195.341;1.84832;0.27773;8.97347;3
GYRO;9.339;195.342;-1.93522;-0.62430;-3.37808;3
PRES;9.340;195.342;1012.3130;3
ACCE;9.349;195.352;1.49398;0.22984;8.93516;3
MAGN;9.350;195.353;7.00000;-34.43750;-27.81250;3
GYRO;9.350;195.353;-2.03907;-0.87232;-3.47094;3
AHRS;9.354;195.357;9.7272;-15.6061;166.4576;0.14424;0.06746;0.97893;3
ACCE;9.358;195.361;1.24498;0.14365;9.21289;3
GYRO;9.359;195.362;-2.15758;-1.16675;-3.49171;3
PRES;9.359;195.362;1012.3120;3
ACCE;9.368;195.371;1.33118;-0.01915;9.73961;3
MAGN;9.369;195.372;8.93750;-33.31250;-29.12500;3
GYRO;9.370;195.373;-2.28097;-1.52472;-3.47216;3
AHRS;9.373;195.376;8.5367;-15.8290;161.9017;0.14720;0.05120;0.97382;3
ACCE;9.379;195.382;1.68552;-0.24900;10.13226;3
GYRO;9.379;195.382;-2.42514;-1.93766;-3.44284;3
PRES;9.379;195.382;1012.3037;3
ACCE;9.388;195.391;2.11647;-0.59376;9.98861;3
MAGN;9.390;195.393;11.00000;-31.87500;-30.87500;3
GYRO;9.390;195.393;-2.60229;-2.35550;-3.42451;3
AHRS;9.393;195.396;6.4642;-16.1397;157.2900;0.14840;0.02713;0.96762;3
ACCE;9.399;195.402;2.44209;-0.74699;9.82580;3
GYRO;9.399;195.402;-2.80876;-2.69269;-3.42207;3
PRES;9.399;195.402;1012.2930;3
ACCE;9.408;195.411;2.92093;-0.90022;9.54808;3
MAGN;9.409;195.412;12.50000;-30.43750;-32.50000;3
GYRO;9.410;195.413;-3.02867;-2.95170;-3.43306;3
AHRS;9.413;195.417;4.7372;-18.3223;152.5652;0.16421;0.00192;0.95670;3
ACCE;9.418;195.421;3.69665;-1.39821;8.91601;3
GYRO;9.419;195.422;-3.23759;-3.10320;-3.48071;3
PRES;9.419;195.422;1012.2837;3
ACCE;9.428;195.432;4.45322;-1.81002;8.54251;3
MAGN;9.430;195.433;13.87500;-29.00000;-34.56250;3
GYRO;9.430;195.433;-3.39519;-3.07265;-3.59189;3
AHRS;9.434;195.437;1.9582;-21.1484;147.6335;0.18089;-0.03501;0.94305;3
ACCE;9.439;195.441;4.58729;-1.68552;8.29351;3
GYRO;9.439;195.442;-3.45994;-2.86984;-3.74338;3
PRES;9.440;195.442;1012.2695;3
ACCE;9.449;195.452;4.35745;-1.18752;8.62870;3
MAGN;9.450;195.453;14.06250;-26.93750;-36.18750;3
GYRO;9.451;195.453;-3.43673;-2.54364;-3.86922;3
AHRS;9.454;195.457;-0.1026;-24.5301;142.1995;0.20070;-0.06964;0.92455;3
ACCE;9.459;195.461;4.19464;-0.87149;9.15543;3
GYRO;9.459;195.462;-3.36098;-2.25165;-3.91320;3
PRES;9.460;195.462;1012.2798;3
ACCE;9.469;195.471;4.12760;-0.85234;9.43316;3
MAGN;9.470;195.473;14.81250;-24.12500;-38.50000;3
GYRO;9.470;195.473;-3.24614;-2.11848;-3.86922;3
AHRS;9.474;195.476;-2.1033;-27.2971;136.3908;0.21242;-0.10419;0.90369;3
ACCE;9.479;195.482;4.03184;-0.82361;9.52892;3
GYRO;9.480;195.482;-3.09342;-2.12092;-3.75071;3
PRES;9.480;195.482;1012.2700;3
ACCE;9.488;195.491;4.29041;-0.99599;9.27993;3
MAGN;9.490;195.492;14.62500;-21.31250;-40.56250;3
GYRO;9.490;195.493;-2.90528;-2.20400;-3.57967;3
AHRS;9.493;195.496;-3.3221;-29.9572;130.5654;0.22297;-0.13346;0.88028;3
ACCE;9.499;195.502;4.80756;-1.30245;8.65743;3
GYRO;9.500;195.502;-2.73790;-2.32617;-3.41107;3
PRES;9.500;195.502;1012.2778;3
ACCE;9.509;195.511;5.34386;-1.58017;8.22648;3
MAGN;9.510;195.513;14.56250;-18.06250;-42.37500;3
GYRO;9.510;195.513;-2.62428;-2.55220;-3.20949;3
AHRS;9.514;195.517;-4.3044;-32.2962;125.2827;0.23026;-0.15976;0.85730;3
ACCE;9.519;195.521;5.80354;-1.86748;8.14029;3
GYRO;9.519;195.522;-2.62428;-2.55220;-3.20949;3
PRES;9.520;195.522;1012.2925;3
ACCE;9.529;195.532;5.98550;-2.02071;7.98706;3
MAGN;9.530;195.533;13.62500;-14.37500;-44.00000;3
GYRO;9.530;195.533;-2.64871;-2.78921;-3.14840;3
AHRS;9.533;195.536;-4.7875;-35.6030;120.4107;0.24532;-0.18629;0.83189;3
ACCE;9.539;195.541;6.09085;-1.60890;7.38372;3
GYRO;9.539;195.542;-2.66459;-2.79043;-3.13374;3
PRES;9.539;195.542;1012.2866;3
LIGH;9.545;195.548;4262.0;3
ACCE;9.549;195.551;6.37815;-1.35033;7.46033;3
MAGN;9.550;195.553;12.25000;-11.25000;-45.50000;3
GYRO;9.550;195.553;-2.66582;-2.66826;-3.10930;3
AHRS;9.554;195.556;-5.5367;-39.1517;115.6025;0.25895;-0.21684;0.80498;3
ACCE;9.558;195.561;6.81869;-1.40779;7.91044;3
GYRO;9.559;195.562;-2.61573;-2.54975;-3.06043;3
PRES;9.559;195.562;1012.2891;3
ACCE;9.569;195.571;7.34541;-1.70467;8.20732;3
MAGN;9.570;195.572;10.37500;-8.25000;-46.25000;3
GYRO;9.570;195.573;-2.52898;-2.52898;-2.99324;3
AHRS;9.573;195.577;-5.5408;-42.6887;110.7498;0.27358;-0.24361;0.77555;3
ACCE;9.579;195.582;7.60398;-1.97282;8.44674;3
GYRO;9.579;195.582;-2.41170;-2.54975;-2.92116;3
PRES;9.580;195.582;1012.2988;3
ACCE;9.588;195.591;7.64229;-2.11647;8.18817;3
MAGN;9.590;195.593;8.62500;-5.37500;-46.87500;3
GYRO;9.590;195.593;-2.27120;-2.56930;-2.85274;3
AHRS;9.594;195.597;-5.5934;-45.6777;106.2081;0.28304;-0.26871;0.74752;3
ACCE;9.599;195.601;7.05811;-1.96325;7.99663;3
GYRO;9.599;195.602;-2.12459;-2.53265;-2.78188;3
PRES;9.600;195.602;1012.3066;3
ACCE;9.608;195.611;6.88572;-1.68552;7.62314;3
MAGN;9.610;195.612;6.37500;-2.68750;-47.62500;3
GYRO;9.610;195.613;-1.95233;-2.34328;-2.69758;3
AHRS;9.614;195.617;-4.9574;-49.0322;101.9475;0.29728;-0.29161;0.71746;3
ACCE;9.619;195.621;7.17303;-1.70467;7.61356;3
GYRO;9.619;195.622;-1.75074;-2.10993;-2.58763;3
PRES;9.620;195.622;1012.3237;3
ACCE;9.630;195.633;7.44118;-1.65679;7.43160;3
MAGN;9.630;195.633;4.18750;-1.00000;-48.25000;3
GYRO;9.631;195.634;-1.55648;-2.01219;-2.43369;3
AHRS;9.634;195.637;-4.4098;-51.3653;98.0892;0.30433;-0.31005;0.69104;3
ACCE;9.639;195.641;7.79552;-1.55144;7.09641;3
GYRO;9.639;195.642;-1.39155;-2.01463;-2.26020;3
PRES;9.639;195.642;1012.3213;3
ACCE;9.648;195.651;8.40844;-1.52271;6.52181;3
MAGN;9.650;195.653;2.62500;0.62500;-48.68750;3
GYRO;9.651;195.653;-1.28893;-2.06961;-2.12581;3
AHRS;9.653;195.657;-3.3280;-53.7714;95.0665;0.31596;-0.32429;0.66652;3
SOUN;9.656;1111.17;0.03391;64.59
ACCE;9.658;195.661;9.18416;-1.51314;5.86101;3
GYRO;9.659;195.662;-1.29381;-2.16491;-2.08061;3
PRES;9.659;195.662;1012.3413;3
ACCE;9.668;195.671;9.84496;-1.52271;5.53539;3
MAGN;9.669;195.672;1.06250;2.31250;-48.68750;3
GYRO;9.670;195.673;-1.39766;-2.28097;-2.12459;3
AHRS;9.674;195.677;-2.6767;-56.1748;92.4531;0.32562;-0.34051;0.64447;3
ACCE;9.679;195.682;10.18015;-1.53229;5.46836;3
GYRO;9.679;195.682;-1.56381;-2.37627;-2.22721;3
PRES;9.679;195.682;1012.3350;3
ACCE;9.689;195.691;10.20888;-1.42694;5.56412;3
MAGN;9.690;195.693;-1.18750;3.68750;-48.56250;3
GYRO;9.690;195.693;-1.72508;-2.43613;-2.34450;3
AHRS;9.694;195.697;-1.4619;-58.9018;89.7372;0.33897;-0.35627;0.61871;3
ACCE;9.698;195.701;10.07480;-1.29287;5.80354;3
GYRO;9.699;195.702;-1.81305;-2.47889;-2.43369;3
PRES;9.699;195.702;1012.3252;3
ACCE;9.709;195.712;9.93115;-1.29287;6.20577;3
MAGN;9.710;195.713;-3.31250;4.50000;-48.31250;3
GYRO;9.710;195.713;-1.79472;-2.50088;-2.48867;3
AHRS;9.713;195.717;-0.6529;-61.6980;86.6671;0.34833;-0.37633;0.59127;3
ACCE;9.719;195.721;10.01734;-1.31202;6.29196;3
GYRO;9.719;195.722;-1.68477;-2.50455;-2.52165;3
PRES;9.720;195.722;1012.3350;3
ACCE;9.729;195.732;10.26634;-1.27372;6.48350;3
MAGN;9.730;195.733;-5.56250;5.87500;-47.43750;3
GYRO;9.730;195.733;-1.50395;-2.48378;-2.56075;3
AHRS;9.734;195.737;0.9892;-64.5764;83.4709;0.36103;-0.39375;0.55929;3
ACCE;9.739;195.741;10.36211;-1.32160;6.48350;3
GYRO;9.739;195.742;-1.26693;-2.47400;-2.62428;3
PRES;9.740;195.742;1012.3418;3
ACCE;9.748;195.751;10.71645;-1.43652;6.20577;3
MAGN;9.750;195.752;-7.68750;6.93750;-46.56250;3
GYRO;9.751;195.753;-0.99205;-2.49844;-2.72812;3
AHRS;9.754;195.757;2.2244;-66.5084;80.6835;0.36728;-0.40737;0.53312;3
ACCE;9.759;195.762;11.37725;-1.61848;5.88974;3
GYRO;9.759;195.762;-0.70738;-2.54731;-2.91138;3
PRES;9.760;195.762;1012.3242;3
ACCE;9.769;195.771;12.09551;-1.83875;5.78439;3
MAGN;9.770;195.773;-10.31250;7.12500;-45.81250;3
GYRO;9.770;195.773;-0.11606;-2.64505;-3.60777;3
AHRS;9.774;195.776;4.7433;-69.2404;78.4014;0.38517;-0.41837;0.50146;3
ACCE;9.779;195.782;12.54562;-1.91536;5.66947;3
GYRO;9.780;195.782;-0.11606;-2.64505;-3.60777;3
PRES;9.780;195.783;1012.3198;3
ACCE;9.789;195.791;12.74673;-1.83875;5.77481;3
MAGN;9.790;195.792;-12.56250;7.06250;-44.93750;3
GYRO;9.790;195.793;0.56444;-2.68536;-4.58515;3
AHRS;9.794;195.797;7.2811;-71.4757;76.8902;0.40279;-0.42448;0.47462;3
ACCE;9.799;195.801;12.54562;-1.63763;5.61201;3
GYRO;9.801;195.802;0.90897;-2.72079;-5.09584;3
PRES;9.801;195.802;1012.3252;3
ACCE;9.809;195.812;12.20085;-1.13006;4.77883;3
MAGN;9.810;195.813;-14.93750;6.50000;-43.81250;3
GYRO;9.811;195.813;1.17897;-2.72690;-5.57353;3
AHRS;9.813;195.817;12.6611;-74.3445;75.9136;0.43864;-0.41946;0.43458;3
ACCE;9.819;195.821;11.55921;-0.24900;3.94564;3
GYRO;9.819;195.822;1.35734;-2.70247;-5.95838;3
PRES;9.819;195.822;1012.3301;3
ACCE;9.829;195.832;10.95587;0.53630;3.55300;3
MAGN;9.830;195.833;-17.25000;4.62500;-42.93750;3
GYRO;9.830;195.833;1.43553;-2.68659;-6.23327;3
AHRS;9.834;195.837;17.5361;-76.6595;75.5436;0.46996;-0.41126;0.40015;3
ACCE;9.839;195.841;10.40999;1.35033;2.73897;3
GYRO;9.839;195.842;1.45142;-2.63649;-6.43730;3
PRES;9.839;195.842;1012.3296;3
ACCE;9.848;195.851;9.99819;2.13563;2.04944;3
MAGN;9.850;195.853;-19.68750;1.75000;-41.62500;3
GYRO;9.850;195.853;1.43798;-2.50455;-6.59124;3
AHRS;9.853;195.856;25.0296;-79.7915;74.7121;0.51208;-0.39684;0.34398;3
ACCE;9.859;195.862;9.80665;2.69108;1.49398;3
GYRO;9.859;195.862;1.40010;-2.31884;-6.71830;3
PRES;9.860;195.863;1012.3247;3
ACCE;9.869;195.871;9.50977;3.28484;1.06303;3
MAGN;9.870;195.873;-21.25000;-1.43750;-40.12500;3
GYRO;9.870;195.873;1.32802;-2.09527;-6.85269;3
AHRS;9.873;195.876;31.4241;-82.5671;75.3623;0.54929;-0.37827;0.30077;3
ACCE;9.879;195.882;9.12670;3.79242;1.21625;3
GYRO;9.879;195.882;1.22540;-1.90346;-6.99563;3
PRES;9.879;195.882;1012.3315;3
ACCE;9.888;195.891;8.57124;4.05099;1.14922;3
MAGN;9.890;195.893;-22.43750;-5.56250;-38.50000;3
GYRO;9.890;195.893;1.13743;-1.78250;-7.13857;3
AHRS;9.894;195.897;39.6919;-85.3532;76.2009;0.58984;-0.34774;0.24561;3
LIGH;9.895;195.898;1962.0;3
ACCE;9.898;195.901;7.69018;4.18506;1.16837;3
GYRO;9.899;195.902;1.07390;-1.72020;-7.27907;3
PRES;9.899;195.902;1012.3228;3
ACCE;9.909;195.912;6.70376;4.29041;1.35033;3
MAGN;9.910;195.913;-23.00000;-9.68750;-37.00000;3
GYRO;9.911;195.914;1.08978;-1.67988;-7.40246;3
AHRS;9.914;195.917;46.3981;-87.4753;77.1575;0.61876;-0.31928;0.20121;3
ACCE;9.919;195.921;5.61201;4.47237;1.40779;3
GYRO;9.919;195.922;1.18997;-1.66644;-7.50020;3
PRES;9.919;195.923;1012.3037;3
ACCE;9.929;195.932;4.48195;4.69264;1.31202;3
MAGN;9.930;195.933;-22.25000;-14.12500;-35.25000;3
GYRO;9.930;195.933;1.34024;-1.68477;-7.55762;3
AHRS;9.933;195.937;55.1653;-90.6668;78.9287;0.65196;-0.27978;0.14180;3
ACCE;9.939;195.941;3.45723;5.02782;1.64721;3
GYRO;9.939;195.942;1.54305;-1.70920;-7.55762;3
PRES;9.939;195.942;1012.3081;3
ACCE;9.948;195.951;2.48039;5.42047;1.57060;3
MAGN;9.950;195.953;-20.87500;-18.00000;-33.50000;3
GYRO;9.950;195.953;1.79839;-1.78495;-7.49043;3
AHRS;9.953;195.956;62.9902;-92.8924;80.4518;0.67392;-0.23935;0.09035;3
ACCE;9.959;195.962;1.41737;5.69820;1.51314;3
GYRO;9.959;195.962;2.09038;-1.87291;-7.35237;3
PRES;9.959;195.962;1012.3101;3
ACCE;9.968;195.971;0.19154;5.99508;1.10133;3
MAGN;9.970;195.973;-18.68750;-22.18750;-32.12500;3
GYRO;9.970;195.973;2.40437;-1.92056;-7.15690;3
AHRS;9.973;195.977;71.4691;-102.4539;88.7479;0.70401;-0.19658;0.03003;3
ACCE;9.979;195.982;-0.75657;6.31112;0.69911;3
GYRO;9.979;195.982;2.70735;-1.90346;-6.92843;3
PRES;9.979;195.982;1012.3203;3
ACCE;9.988;195.991;-1.77171;6.48350;0.16281;3
MAGN;9.990;195.993;-15.50000;-26.25000;-30.31250;3
GYRO;9.990;195.993;2.96025;-1.89368;-6.68164;3
AHRS;9.994;195.997;79.7245;-124.1052;109.2453;0.72678;-0.14765;-0.03449;3
ACCE;9.999;196.001;-2.43251;6.42604;-0.49799;3
GYRO;9.999;196.002;3.14107;-1.92911;-6.41286;3
PRES;9.999;196.002;1012.3306;3
ACCE;10.009;196.012;-2.72939;6.33027;-0.86191;3
MAGN;10.010;196.013;-11.75000;-30.43750;-28.06250;3
GYRO;10.010;196.013;3.24003;-1.99631;-6.14286;3
AHRS;10.013;196.017;80.7831;-176.9987;160.8067;0.75354;-0.11019;-0.08833;3
ACCE;10.019;196.021;-3.19865;6.25365;-1.53229;3
GYRO;10.019;196.022;3.26935;-2.07083;-5.89851;3
PRES;10.020;196.022;1012.3149;3
ACCE;10.029;196.032;-3.64876;6.12916;-2.05901;3
MAGN;10.030;196.033;-8.18750;-33.62500;-25.81250;3
GYRO;10.030;196.033;3.11908;-2.13192;-5.45747;3
AHRS;10.033;196.037;74.8426;145.5936;-163.5148;0.77659;-0.06910;-0.14924;3
ACCE;10.039;196.041;-3.97437;6.05254;-2.47082;3
GYRO;10.039;196.042;3.11908;-2.13192;-5.45747;3
PRES;10.039;196.042;1012.2988;3
ACCE;10.048;196.051;-4.05099;5.80354;-2.92093;3
MAGN;10.052;196.053;-4.31250;-37.00000;-23.43750;3
GYRO;10.053;196.053;2.80143;-1.95721;-5.04208;3
AHRS;10.053;196.056;68.1011;135.2797;-155.0651;0.79416;-0.04257;-0.19598;3
ACCE;10.059;196.062;-4.32872;5.59285;-3.39019;3
GYRO;10.059;196.062;2.60962;-1.78128;-4.88937;3
PRES;10.060;196.062;1012.2896;3
ACCE;10.069;196.071;-4.52983;5.36301;-3.30400;3
MAGN;10.070;196.073;-0.50000;-39.12500;-20.62500;3
GYRO;10.070;196.073;2.41414;-1.59802;-4.77086;3
AHRS;10.074;196.077;60.4852;129.3353;-150.9671;0.80992;-0.01290;-0.24373;3
ACCE;10.079;196.082;-4.73094;5.18105;-2.95923;3
GYRO;10.079;196.082;2.24676;-1.47463;-4.69511;3
PRES;10.080;196.082;1012.2671;3
ACCE;10.089;196.091;-5.02782;4.97994;-2.65278;3
MAGN;10.090;196.093;3.18750;-40.56250;-18.37500;3
GYRO;10.090;196.093;2.14292;-1.41476;-4.65235;3
AHRS;10.094;196.097;54.4782;125.7002;-148.7085;0.81815;0.01224;-0.28085;3
SOUN;10.096;5869.25;0.17912;79.04
ACCE;10.098;196.101;-5.70778;4.81713;-2.59531;3
GYRO;10.099;196.102;2.11848;-1.31825;-4.60226;3
PRES;10.099;196.102;1012.2632;3
ACCE;10.109;196.112;-6.27281;4.66391;-2.92093;3
MAGN;10.110;196.113;7.12500;-41.37500;-16.12500;3
GYRO;10.111;196.113;2.16857;-1.10200;-4.50696;3
AHRS;10.114;196.117;47.9453;122.1277;-146.5291;0.82240;0.04201;-0.32098;3
ACCE;10.119;196.121;-6.35900;4.39575;-2.71024;3
GYRO;10.119;196.122;2.24921;-0.90408;-4.36524;3
PRES;10.120;196.122;1012.2627;3
ACCE;10.132;196.135;-6.45477;3.96480;-2.61447;3
MAGN;10.133;196.136;11.00000;-41.62500;-14.31250;3
GYRO;10.133;196.136;2.33351;-0.84910;-4.21375;3
AHRS;10.134;196.137;41.9831;120.2530;-145.6275;0.82615;0.06875;-0.35248;3
ACCE;10.139;196.141;-6.60800;3.31358;-2.94966;3
GYRO;10.140;196.142;2.44835;-0.77824;-4.08425;3
PRES;10.140;196.142;1012.2520;3
ACCE;10.148;196.151;-7.17303;3.11246;-2.89220;3
MAGN;10.150;196.152;15.06250;-41.43750;-12.81250;3
GYRO;10.151;196.153;2.59373;-0.63530;-3.96452;3
AHRS;10.154;196.157;35.9018;118.7326;-145.1718;0.82804;0.09513;-0.38316;3
GNSS;10.158;1492002927.775;39.994197;-0.073761;126.287;153.225;16.0;0.2;20;17
ACCE;10.163;196.162;-7.67102;2.85389;-2.69108;3
GYRO;10.163;196.162;2.73057;-0.53634;-3.82646;3
PRES;10.164;196.162;1012.2446;3
GNSS;10.164;1492002927.775;39.994197;-0.073761;126.287;153.225;16.0;0.2;20;17
ACCE;10.169;196.171;-7.98706;2.35589;-3.14119;3
MAGN;10.170;196.173;18.43750;-41.25000;-11.37500;3
GYRO;10.170;196.173;2.87107;-0.45204;-3.67741;3
AHRS;10.174;196.176;30.5189;118.3111;-145.6268;0.83118;0.11583;-0.40578;3
ACCE;10.179;196.182;-8.26478;2.00155;-3.59130;3
GYRO;10.180;196.182;3.02745;-0.26634;-3.51736;3
PRES;10.180;196.182;1012.2300;3
ACCE;10.189;196.191;-8.42759;2.04944;-3.81157;3
MAGN;10.190;196.192;21.93750;-40.43750;-9.56250;3
GYRO;10.190;196.193;3.21559;0.10507;-3.30845;3
AHRS;10.194;196.197;24.2749;117.7396;-146.3787;0.83253;0.13797;-0.43178;3
ACCE;10.199;196.201;-8.27436;2.29843;-4.29041;3
GYRO;10.200;196.202;3.43306;0.64996;-2.99080;3
PRES;10.202;196.202;1012.2202;3
ACCE;10.210;196.212;-8.22648;2.31759;-5.15232;3
MAGN;10.211;196.213;24.81250;-39.18750;-7.31250;3
GYRO;10.211;196.213;3.60655;1.29870;-2.54975;3
AHRS;10.214;196.217;19.2254;118.4475;-147.8925;0.83770;0.15214;-0.44515;3
ACCE;10.219;196.221;-8.03494;2.01113;-6.76123;3
GYRO;10.220;196.222;3.64076;1.91934;-2.03296;3
PRES;10.221;196.222;1012.2202;3
ACCE;10.228;196.231;-8.02536;1.63763;-8.50420;3
MAGN;10.230;196.232;27.18750;-38.37500;-4.68750;3
GYRO;10.231;196.233;3.49048;2.43247;-1.49295;3
AHRS;10.234;196.237;14.5085;121.0662;-150.2121;0.85062;0.16196;-0.44333;3
ACCE;10.238;196.241;-8.08282;1.59933;-9.37569;3
GYRO;10.239;196.242;3.18994;2.89672;-0.99205;3
PRES;10.239;196.242;1012.1890;3
LIGH;10.245;196.248;1132.0;3
ACCE;10.248;196.251;-8.02536;1.70467;-9.20331;3
MAGN;10.250;196.253;29.12500;-37.56250;-1.87500;3
GYRO;10.250;196.253;2.81975;3.39275;-0.57788;3
AHRS;10.253;196.256;10.9716;124.4111;-152.7407;0.86628;0.16418;-0.43116;3
ACCE;10.259;196.262;-7.65187;1.52271;-8.66701;3
GYRO;10.259;196.262;2.42636;3.86556;-0.23213;3
PRES;10.259;196.262;1012.1792;3
ACCE;10.269;196.271;-6.56969;0.88107;-8.13071;3
MAGN;10.270;196.273;30.68750;-36.43750;1.68750;3
GYRO;10.270;196.273;2.07816;4.30904;0.08796;3
AHRS;10.273;196.277;8.5697;129.5563;-155.1237;0.88782;0.16322;-0.40040;3
ACCE;10.278;196.281;-5.20978;-0.00958;-8.63828;3
GYRO;10.279;196.282;1.82160;4.69755;0.38729;3
PRES;10.279;196.282;1012.1865;3
ACCE;10.289;196.292;-4.03184;-0.63207;-8.86812;3
MAGN;10.290;196.293;31.50000;-35.68750;5.06250;3
GYRO;10.290;196.293;1.63590;5.30720;0.66706;3
AHRS;10.294;196.297;7.1181;134.8109;-157.0715;0.90782;0.15977;-0.36442;3
ACCE;10.299;196.301;-3.48596;-0.14365;-8.15944;3
GYRO;10.299;196.302;1.63590;5.30720;0.66706;3
PRES;10.299;196.302;1012.2036;3
ACCE;10.309;196.312;-3.30400;0.45011;-7.83383;3
MAGN;10.310;196.313;31.25000;-35.25000;8.50000;3
GYRO;10.310;196.313;1.88757;5.47457;0.68906;3
AHRS;10.314;196.317;5.5611;142.5764;-159.1170;0.93318;0.15615;-0.30680;3
ACCE;10.318;196.321;-2.99754;0.73741;-8.95431;3
GYRO;10.319;196.322;2.08427;5.47457;0.82345;3
PRES;10.319;196.322;1012.1982;3
ACCE;10.328;196.331;-2.38462;0.81403;-10.28549;3
MAGN;10.331;196.333;30.43750;-34.81250;12.00000;3
GYRO;10.331;196.333;2.24310;5.84109;0.99327;3
AHRS;10.333;196.336;4.2835;149.1013;-161.1380;0.95180;0.14801;-0.25670;3
ACCE;10.339;196.342;-1.55144;1.13006;-11.21444;3
GYRO;10.339;196.342;2.33595;6.25160;1.17775;3
PRES;10.339;196.342;1012.2168;3
ACCE;10.348;196.351;-0.74699;1.70467;-12.29662;3
MAGN;10.350;196.353;28.50000;-34.18750;16.00000;3
GYRO;10.350;196.353;2.36283;6.69020;1.37567;3
AHRS;10.353;196.356;2.7842;157.2174;-163.4688;0.97052;0.13614;-0.19197;3
ACCE;10.359;196.362;0.16281;1.57060;-13.60864;3
GYRO;10.359;196.362;2.29807;7.10192;1.55648;3
PRES;10.359;196.362;1012.2407;3
ACCE;10.369;196.371;0.98641;0.93853;-14.31733;3
MAGN;10.370;196.373;22.37500;-36.06250;20.25000;3
GYRO;10.370;196.373;2.15025;7.60405;1.68965;3
AHRS;10.374;196.377;0.7853;165.0455;-166.0676;0.98426;0.11936;-0.12834;3
ACCE;10.378;196.381;1.51314;0.79487;-13.78102;3
GYRO;10.379;196.382;1.95233;8.15383;1.76174;3
PRES;10.379;196.382;1012.2578;3
ACCE;10.388;196.392;2.03028;0.67038;-12.94784;3
MAGN;10.390;196.393;19.12500;-35.31250;23.93750;3
GYRO;10.390;196.393;1.73974;8.63397;1.77029;3
AHRS;10.394;196.397;-0.8552;174.7991;-168.5469;-0.99392;-0.10001;0.04589;3
ACCE;10.399;196.401;2.98796;0.04788;-12.60308;3
GYRO;10.399;196.402;1.52228;8.97972;1.68843;3
PRES;10.399;196.402;1012.2939;3
ACCE;10.409;196.412;4.21380;-0.21069;-11.87524;3
MAGN;10.410;196.413;14.56250;-34.43750;27.12500;3
GYRO;10.410;196.413;1.30603;9.01515;1.51495;3
AHRS;10.413;196.416;-2.8385;-175.3586;-170.8318;-0.99576;-0.07883;-0.03837;3
ACCE;10.419;196.421;5.46836;-0.25857;-10.78348;3
GYRO;10.419;196.422;1.16064;8.64008;1.28648;3
PRES;10.419;196.422;1012.3096;3
ACCE;10.429;196.431;6.56011;-0.30646;-10.48660;3
MAGN;10.430;196.433;8.93750;-33.75000;29.43750;3
GYRO;10.430;196.433;1.10444;8.03288;1.03725;3
AHRS;10.434;196.436;-4.3331;-164.4191;-172.3577;-0.98820;-0.06087;-0.13266;3
ACCE;10.439;196.442;7.42203;-0.10534;-10.38126;3
GYRO;10.439;196.442;1.10322;7.47455;0.77946;3
PRES;10.440;196.442;1012.3066;3
ACCE;10.449;196.451;8.43717;0.20111;-10.33337;3
MAGN;10.450;196.453;3.37500;-32.56250;30.87500;3
GYRO;10.450;196.453;1.13743;7.01151;0.53267;3
AHRS;10.454;196.456;-5.9643;-155.3951;-173.1831;-0.97465;-0.04694;-0.20938;3
ACCE;10.459;196.462;9.47146;0.12450;-10.88883;3
GYRO;10.459;196.462;1.21073;6.65110;0.28222;3
PRES;10.459;196.462;1012.3081;3
ACCE;10.468;196.471;10.09395;0.05746;-11.49217;3
MAGN;10.470;196.473;-2.25000;-31.56250;31.87500;3
GYRO;10.470;196.473;1.29626;6.44463;-0.00611;3
AHRS;10.474;196.477;-6.7166;-146.7733;-173.0099;-0.95585;-0.04160;-0.28147;3
ACCE;10.478;196.481;10.33337;-0.22027;-12.14339;3
GYRO;10.479;196.482;1.36101;6.39087;-0.32376;3
PRES;10.479;196.482;1012.2974;3
ACCE;10.488;196.492;10.28549;-0.45011;-12.42112;3
MAGN;10.490;196.493;-8.25000;-30.81250;31.56250;3
GYRO;10.490;196.493;1.38056;6.52648;-0.66829;3
AHRS;10.493;196.497;-7.9487;-139.4114;-172.2147;-0.93514;-0.03954;-0.34080;3
ACCE;10.498;196.501;10.29507;-0.79487;-12.23916;3
GYRO;10.499;196.502;1.33291;6.78305;-0.99938;3
PRES;10.499;196.502;1012.3052;3
ACCE;10.509;196.512;10.20888;-1.29287;-11.63582;3
MAGN;10.510;196.513;-13.18750;-29.68750;30.81250;3
GYRO;10.510;196.513;1.21073;7.04205;-1.30603;3
AHRS;10.513;196.516;-8.0097;-132.6322;-170.6815;-0.91280;-0.04625;-0.39419;3
ACCE;10.518;196.521;10.87925;-2.16436;-11.85609;3
GYRO;10.519;196.522;0.95539;7.13979;-1.62612;3
PRES;10.519;196.522;1012.3203;3
ACCE;10.528;196.531;11.65497;-2.36547;-11.79863;3
MAGN;10.530;196.533;-17.37500;-28.87500;29.56250;3
GYRO;10.530;196.533;0.44227;7.00296;-2.05373;3
AHRS;10.535;196.536;-7.7855;-124.5039;-168.7572;-0.88181;-0.05503;-0.45639;3
ACCE;10.539;196.542;11.76032;-2.03028;-11.17613;3
GYRO;10.539;196.542;-0.26023;6.69630;-2.58763;3
PRES;10.540;196.542;1012.3267;3
ACCE;10.548;196.551;11.27190;-1.51314;-9.80665;3
MAGN;10.550;196.553;-20.62500;-28.75000;27.50000;3
GYRO;10.550;196.553;-0.91752;6.29313;-3.12641;3
AHRS;10.554;196.557;-6.2199;-118.1220;-167.2876;-0.85427;-0.06710;-0.50506;3
ACCE;10.559;196.562;10.35253;-0.96726;-8.42759;3
GYRO;10.559;196.562;-1.35001;5.92784;-3.55646;3
PRES;10.560;196.563;1012.3345;3
ACCE;10.568;196.571;9.78750;-0.48842;-7.89129;3
MAGN;10.570;196.573;-22.87500;-29.12500;24.68750;3
GYRO;10.571;196.573;-1.60291;5.42937;-3.88266;3
AHRS;10.574;196.577;-2.5512;-111.1076;-166.7258;-0.82038;-0.08278;-0.55958;3
ACCE;10.579;196.581;9.25119;0.00000;-7.25922;3
GYRO;10.580;196.582;-1.60291;5.42937;-3.88266;3
PRES;10.580;196.582;1012.3301;3
ACCE;10.589;196.592;8.85855;0.04788;-6.74207;3
MAGN;10.590;196.593;-24.50000;-30.43750;21.56250;3
GYRO;10.590;196.593;-1.50639;5.40982;-3.70551;3
AHRS;10.594;196.597;2.0029;-107.1805;-166.8773;-0.79821;-0.10225;-0.59118;3
LIGH;10.595;196.598;888.0;3
ACCE;10.600;196.601;8.39886;0.05746;-6.00466;3
GYRO;10.601;196.602;-1.46363;5.49412;-3.55768;3
PRES;10.601;196.603;1012.3257;3
ACCE;10.609;196.612;7.90087;0.50757;-5.31513;3
MAGN;10.610;196.613;-24.75000;-32.75000;17.43750;3
GYRO;10.611;196.614;-1.46363;5.55765;-3.39641;3
AHRS;10.614;196.616;6.5386;-101.1509;-167.4638;-0.76264;-0.12020;-0.63505;3
ACCE;10.619;196.621;7.47949;1.26414;-5.05655;3
GYRO;10.619;196.622;-1.50517;5.62973;-3.23759;3
PRES;10.620;196.622;1012.3022;3
ACCE;10.629;196.632;7.26880;2.02071;-4.75010;3
MAGN;10.630;196.633;-24.06250;-35.00000;13.06250;3
GYRO;10.631;196.634;-1.59925;5.72259;-3.11541;3
AHRS;10.634;196.637;10.3132;-97.3037;-167.9930;-0.73736;-0.13725;-0.66141;3
ACCE;10.639;196.642;7.13472;2.70066;-4.50110;3
GYRO;10.639;196.642;-1.72386;5.79711;-3.03844;3
PRES;10.640;196.642;1012.2700;3
SOUN;10.647;3337.72;0.10186;74.14
ACCE;10.648;196.651;6.72292;3.31358;-4.75010;3
MAGN;10.650;196.653;-22.87500;-37.18750;8.62500;3
GYRO;10.650;196.653;-1.88391;5.86919;-2.99568;3
AHRS;10.653;196.656;14.0107;-90.6326;-169.5558;0.69496;0.14964;0.70294;3
ACCE;10.659;196.662;6.25365;3.22738;-4.79798;3
GYRO;10.659;196.662;-2.08794;5.96327;-2.99813;3
PRES;10.659;196.662;1012.2534;3
ACCE;10.669;196.671;5.99508;2.26970;-4.16591;3
MAGN;10.670;196.673;-20.75000;-39.31250;4.06250;3
GYRO;10.670;196.673;-2.32251;6.05490;-3.07021;3
AHRS;10.674;196.677;18.2443;-86.7054;-170.9937;0.66666;0.16814;0.72427;3
ACCE;10.678;196.681;5.73651;1.31202;-2.92093;3
GYRO;10.679;196.682;-2.56197;6.06467;-3.20826;3
PRES;10.679;196.682;1012.2456;3
ACCE;10.689;196.692;5.27682;0.85234;-1.31202;3
MAGN;10.691;196.693;-18.37500;-41.25000;-0.31250;3
GYRO;10.691;196.694;-2.77088;5.91440;-3.32677;3
AHRS;10.693;196.696;21.4566;-78.8997;-174.1965;0.61622;0.17516;0.76370;3
ACCE;10.699;196.701;4.14676;1.17795;0.19154;3
GYRO;10.699;196.702;-2.94681;5.59797;-3.32189;3
PRES;10.700;196.702;1012.2344;3
ACCE;10.709;196.712;3.36146;1.73340;1.18752;3
MAGN;10.710;196.713;-15.56250;-42.31250;-3.87500;3
GYRO;10.711;196.713;-3.10808;5.21312;-3.17528;3
AHRS;10.714;196.717;23.3019;-72.7744;-177.1264;0.57676;0.17709;0.79119;3
ACCE;10.719;196.721;3.16035;2.17394;2.03986;3
GYRO;10.719;196.722;-3.23514;4.83439;-2.93948;3
PRES;10.720;196.722;1012.2451;3
ACCE;10.729;196.731;2.80600;2.57616;2.18351;3
MAGN;10.730;196.733;-12.50000;-43.12500;-7.81250;3
GYRO;10.730;196.733;-3.29989;4.52651;-2.68414;3
AHRS;10.734;196.737;25.5082;-64.8492;177.8245;0.52640;0.17639;0.82087;3
ACCE;10.739;196.742;2.61447;2.74854;2.26970;3
GYRO;10.740;196.742;-3.33166;4.36524;-2.43491;3
PRES;10.740;196.742;1012.2539;3
ACCE;10.748;196.751;2.80600;2.44209;2.87304;3
MAGN;10.750;196.753;-9.18750;-43.81250;-11.31250;3
GYRO;10.750;196.753;-3.35854;4.33470;-2.21744;3
AHRS;10.753;196.757;27.5732;-56.8284;171.8093;0.47592;0.17606;0.84391;3
ACCE;10.759;196.762;2.71981;1.97282;3.72538;3
GYRO;10.759;196.762;-3.40008;4.30660;-2.07205;3
PRES;10.760;196.762;1012.2539;3
ACCE;10.769;196.771;2.44209;1.61848;4.56814;3
MAGN;10.770;196.772;-6.00000;-43.25000;-14.25000;3
GYRO;10.770;196.773;-3.45628;4.18321;-1.99264;3
AHRS;10.774;196.777;27.3996;-49.5186;166.6036;0.42920;0.16614;0.86465;3
ACCE;10.779;196.781;2.27928;1.29287;5.01825;3
GYRO;10.779;196.782;-3.51125;3.96207;-1.94499;3
PRES;10.780;196.782;1012.2607;3
ACCE;10.789;196.792;2.26013;0.96726;5.22894;3
MAGN;10.790;196.793;-2.25000;-42.18750;-17.37500;3
GYRO;10.791;196.793;-3.55279;3.71895;-1.91201;3
AHRS;10.794;196.797;25.4941;-40.9537;160.8871;0.37079;0.14719;0.88823;3
ACCE;10.798;196.801;2.17394;0.69911;5.71735;3
GYRO;10.799;196.802;-3.57356;3.52591;-1.87536;3
PRES;10.799;196.802;1012.2759;3
ACCE;10.809;196.812;2.07817;0.57461;6.36858;3
MAGN;10.810;196.813;1.18750;-40.93750;-20.87500;3
GYRO;10.810;196.813;-3.56379;3.35121;-1.82893;3
AHRS;10.813;196.816;23.7038;-34.7977;156.4983;0.32643;0.13228;0.90182;3
ACCE;10.819;196.821;1.96325;0.47884;7.06768;3
GYRO;10.819;196.822;-3.52958;3.16306;-1.77395;3
PRES;10.819;196.822;1012.2788;3
ACCE;10.829;196.831;1.61848;0.55545;7.41245;3
MAGN;10.830;196.833;4.62500;-39.50000;-23.18750;3
GYRO;10.830;196.833;-3.41962;2.77088;-1.59802;3
AHRS;10.834;196.836;19.9856;-28.1398;152.1334;0.27290;0.10572;0.91702;3
ACCE;10.839;196.842;1.36948;0.63207;7.75721;3
GYRO;10.839;196.842;-3.41962;2.77088;-1.59802;3
PRES;10.839;196.842;1012.2896;3
ACCE;10.849;196.851;1.13964;0.60334;7.87214;3
MAGN;10.850;196.852;7.93750;-37.50000;-25.68750;3
GYRO;10.850;196.853;-3.26569;2.48500;-1.22662;3
AHRS;10.854;196.857;17.3023;-23.8167;148.7081;0.23613;0.08671;0.92313;3
ACCE;10.859;196.861;1.07260;0.45011;8.35098;3
GYRO;10.859;196.862;-3.21682;2.34572;-1.02381;3
PRES;10.859;196.862;1012.3008;3
ACCE;10.869;196.871;1.22583;-0.21069;8.74362;3
MAGN;10.870;196.873;10.50000;-35.50000;-27.75000;3
GYRO;10.870;196.873;-3.19605;2.16735;-0.91385;3
AHRS;10.874;196.877;13.5156;-19.0612;145.9888;0.19117;0.06289;0.93083;3
ACCE;10.879;196.881;1.38864;-0.95768;8.83939;3
GYRO;10.879;196.882;-3.20460;1.93889;-0.94440;3
PRES;10.879;196.882;1012.3008;3
ACCE;10.889;196.892;1.44610;-1.38864;8.95431;3
MAGN;10.890;196.893;12.93750;-33.18750;-29.37500;3
GYRO;10.890;196.893;-3.23636;1.67988;-1.08245;3
AHRS;10.894;196.896;10.3515;-16.1077;143.8025;0.16038;0.04156;0.93338;3
ACCE;10.899;196.901;1.31202;-1.35033;9.12670;3
GYRO;10.899;196.902;-3.27546;1.38666;-1.25350;3
PRES;10.899;196.902;1012.3091;3
ACCE;10.909;196.911;1.17795;-1.27372;9.06924;3
MAGN;10.910;196.913;15.43750;-30.75000;-31.00000;3
GYRO;10.911;196.913;-3.29623;1.09467;-1.40255;3
AHRS;10.914;196.916;5.8334;-13.3128;141.9593;0.12592;0.01005;0.93589;3
ACCE;10.919;196.921;1.12049;-1.61848;9.06924;3
GYRO;10.919;196.922;-3.31455;0.79168;-1.52594;3
PRES;10.920;196.922;1012.3145;3
ACCE;10.928;196.931;1.63763;-2.51870;9.37569;3
MAGN;10.930;196.932;17.00000;-28.31250;-32.62500;3
GYRO;10.930;196.933;-3.34265;0.44104;-1.66033;3
AHRS;10.933;196.936;2.4682;-11.8375;139.4647;0.10413;-0.01562;0.93210;3
ACCE;10.939;196.942;2.24097;-3.23696;9.81623;3
GYRO;10.939;196.942;-3.35243;0.09041;-1.84970;3
PRES;10.940;196.942;1012.3047;3
LIGH;10.945;196.948;1677.0;3
ACCE;10.948;196.951;2.33674;-3.36146;10.03649;3
MAGN;10.950;196.953;18.50000;-25.50000;-33.81250;3
GYRO;10.950;196.953;-3.30845;-0.20281;-2.05617;3
AHRS;10.954;196.957;-2.1547;-11.1748;137.1313;0.08378;-0.05299;0.92692;3
ACCE;10.959;196.961;2.00155;-3.09331;10.38126;3
GYRO;10.959;196.962;-3.21071;-0.41661;-2.20767;3
PRES;10.959;196.962;1012.3018;3
ACCE;10.969;196.972;1.87705;-3.43807;10.53449;3
MAGN;10.970;196.973;20.06250;-22.87500;-35.68750;3
GYRO;10.970;196.973;-3.07754;-0.60231;-2.26387;3
AHRS;10.973;196.977;-5.4667;-11.5608;133.9748;0.07405;-0.08300;0.91657;3
ACCE;10.978;196.981;1.73340;-3.86903;10.39084;3
GYRO;10.979;196.982;-2.91871;-0.75014;-2.26509;3
PRES;10.979;196.982;1012.3105;3
ACCE;10.989;196.992;1.68552;-4.08930;10.64941;3
MAGN;10.990;196.993;21.12500;-20.12500;-37.56250;3
GYRO;10.990;196.993;-2.72568;-0.84544;-2.23577;3
AHRS;10.993;196.996;-9.2829;-12.3075;131.0134;0.06387;-0.11751;0.90539;3
ACCE;10.998;197.001;1.62806;-4.12760;10.96544;3
GYRO;10.999;197.002;-2.52165;-1.00182;-2.19789;3
PRES;10.999;197.002;1012.2979;3
ACCE;11.008;197.011;1.66636;-4.13718;10.96544;3
MAGN;11.010;197.012;21.50000;-16.87500;-38.93750;3
GYRO;11.010;197.013;-2.32373;-1.24006;-2.17712;3
AHRS;11.013;197.017;-11.8039;-13.8415;127.6646;0.06256;-0.14447;0.89171;3
ACCE;11.019;197.022;1.87705;-4.09887;10.82179;3
GYRO;11.019;197.022;-2.14780;-1.51617;-2.18201;3
PRES;11.020;197.022;1012.3018;3
ACCE;11.028;197.031;2.03028;-4.07972;10.76433;3
MAGN;11.030;197.033;21.81250;-13.81250;-40.12500;3
GYRO;11.030;197.033;-2.00242;-1.82404;-2.22233;3
AHRS;11.034;197.037;-14.3671;-15.4062;124.9215;0.06062;-0.17137;0.87954;3
ACCE;11.039;197.042;2.43251;-4.07972;10.59195;3
GYRO;11.039;197.042;-1.89246;-2.18690;-2.28830;3
PRES;11.040;197.042;1012.2910;3
ACCE;11.048;197.051;3.32315;-4.27126;10.17057;3
MAGN;11.049;197.052;21.43750;-10.56250;-41.31250;3
GYRO;11.050;197.053;-1.81305;-2.59129;-2.37016;3
AHRS;11.054;197.057;-15.8576;-18.3285;121.6461;0.07134;-0.19580;0.86444;3
ACCE;11.060;197.061;4.31914;-4.52025;9.90242;3
GYRO;11.061;197.062;-1.74219;-2.98347;-2.48989;3
PRES;11.062;197.062;1012.2944;3
ACCE;11.068;197.072;4.99909;-4.80756;9.65342;3
MAGN;11.070;197.073;20.56250;-7.87500;-42.31250;3
GYRO;11.070;197.073;-1.67133;-3.34143;-2.65726;3
AHRS;11.073;197.076;-17.3253;-22.1220;118.3808;0.08719;-0.22410;0.84810;3
ACCE;11.078;197.081;5.68862;-5.17148;9.43316;3
GYRO;11.079;197.082;-1.60047;-3.62854;-2.84663;3
PRES;11.079;197.083;1012.3052;3
SOUN;11.087;3180.55;0.09707;73.72
ACCE;11.089;197.092;6.07170;-5.46836;9.57681;3
MAGN;11.090;197.093;18.93750;-5.43750;-43.37500;3
GYRO;11.090;197.093;-1.46363;-3.91931;-3.21559;3
AHRS;11.093;197.096;-17.8045;-27.1007;114.5321;0.11337;-0.25172;0.82753;3
ACCE;11.098;197.101;6.11958;-5.54497;10.51533;3
GYRO;11.099;197.102;-1.46363;-3.91931;-3.21559;3
PRES;11.099;197.102;1012.3032;3
ACCE;11.108;197.111;5.83228;-5.38217;11.49217;3
MAGN;11.110;197.113;16.81250;-3.50000;-44.43750;3
GYRO;11.110;197.113;-1.19852;-4.04393;-3.37198;3
AHRS;11.114;197.117;-18.0535;-32.7706;110.4439;0.14298;-0.28255;0.80349;3
ACCE;11.119;197.122;5.84185;-5.18105;12.06678;3
GYRO;11.119;197.122;-0.92363;-4.02194;-3.32189;3
PRES;11.119;197.122;1012.3071;3
ACCE;11.133;197.135;6.11958;-5.02782;12.44027;3
MAGN;11.133;197.136;13.81250;-1.37500;-45.50000;3
GYRO;11.133;197.136;-0.56688;-3.93886;-3.23392;3
AHRS;11.134;197.137;-16.8429;-38.9761;105.5163;0.17917;-0.30963;0.77196;3
ACCE;11.139;197.142;6.59842;-5.07571;12.55519;3
GYRO;11.139;197.142;-0.17226;-3.83746;-3.15573;3
PRES;11.139;197.142;1012.3057;3
ACCE;11.148;197.151;7.37414;-5.25767;12.27747;3
MAGN;11.150;197.153;10.56250;0.06250;-46.56250;3
GYRO;11.150;197.153;0.19914;-3.78003;-3.13740;3
AHRS;11.154;197.157;-15.4245;-42.9377;102.9244;0.20588;-0.32365;0.75194;3
GNSS;11.159;1492002928.776;39.994176;-0.073755;131.302;148.790;16.0;0.4;20;17
ACCE;11.163;197.161;8.32224;-5.28640;11.92312;3
GYRO;11.163;197.162;0.51191;-3.78370;-3.19971;3
PRES;11.163;197.162;1012.2886;3
GNSS;11.163;1492002928.776;39.994176;-0.073755;131.302;148.790;16.0;0.4;20;17
ACCE;11.169;197.172;9.02135;-5.12359;11.69328;3
MAGN;11.170;197.173;6.75000;1.62500;-47.00000;3
GYRO;11.170;197.173;0.78313;-3.84723;-3.33532;3
AHRS;11.174;197.176;-12.6810;-47.8824;99.8759;0.24371;-0.33683;0.72406;3
ACCE;11.179;197.181;9.40442;-4.97036;11.58794;3
GYRO;11.179;197.182;1.02748;-3.97429;-3.52225;3
PRES;11.179;197.182;1012.2803;3
ACCE;11.189;197.192;9.71088;-4.77883;11.06121;3
MAGN;11.190;197.193;2.56250;2.62500;-47.18750;3
GYRO;11.190;197.193;1.25594;-4.16121;-3.75560;3
AHRS;11.194;197.197;-9.9150;-51.6808;98.5979;0.27849;-0.34213;0.70433;3
ACCE;11.199;197.201;10.22803;-4.33829;10.08438;3
GYRO;11.199;197.202;1.47341;-4.31149;-4.04026;3
PRES;11.200;197.202;1012.2734;3
ACCE;11.209;197.211;10.58237;-3.78284;9.37569;3
MAGN;11.210;197.213;-1.18750;2.68750;-47.37500;3
GYRO;11.211;197.213;1.66033;-4.40800;-4.36158;3
AHRS;11.214;197.217;-5.5354;-56.6541;96.3461;0.32482;-0.34774;0.67045;3
ACCE;11.219;197.222;10.71645;-3.36146;8.39886;3
GYRO;11.219;197.222;1.79594;-4.47398;-4.66823;3
PRES;11.220;197.222;1012.2686;3
ACCE;11.228;197.231;10.97502;-3.21781;7.26880;3
MAGN;11.230;197.233;-4.81250;1.75000;-47.12500;3
GYRO;11.230;197.233;1.88880;-4.45932;-4.94068;3
AHRS;11.233;197.236;-1.2461;-60.9600;95.8769;0.37029;-0.34675;0.64348;3
ACCE;11.239;197.242;10.98460;-2.42293;6.87615;3
GYRO;11.239;197.242;1.96576;-4.35425;-5.18747;3
PRES;11.239;197.242;1012.2700;3
ACCE;11.248;197.251;10.67814;-1.34075;6.90488;3
MAGN;11.250;197.253;-8.43750;0.62500;-46.25000;3
GYRO;11.250;197.253;2.01952;-4.24674;-5.36951;3
AHRS;11.254;197.257;4.9265;-66.0796;94.1951;0.42354;-0.34443;0.59754;3
ACCE;11.258;197.261;10.65899;-0.60334;6.71334;3
GYRO;11.259;197.262;2.08305;-4.16244;-5.49534;3
PRES;11.259;197.262;1012.2827;3
ACCE;11.268;197.272;10.60153;0.00000;6.28239;3
MAGN;11.270;197.273;-11.43750;-1.62500;-45.37500;3
GYRO;11.270;197.273;2.16246;-4.08547;-5.61019;3
AHRS;11.274;197.277;10.5016;-69.9738;94.4327;0.46999;-0.33280;0.56313;3
ACCE;11.279;197.281;9.70131;0.73741;5.36301;3
GYRO;11.279;197.282;2.23088;-4.00605;-5.71403;3
PRES;11.279;197.282;1012.2808;3
ACCE;11.289;197.292;8.38928;1.42694;3.96480;3
MAGN;11.290;197.293;-14.00000;-4.68750;-44.00000;3
GYRO;11.290;197.293;2.24921;-3.86311;-5.73236;3
AHRS;11.294;197.297;17.5810;-74.7834;93.8283;0.52123;-0.32127;0.51004;3
LIGH;11.295;197.298;3357.0;3
ACCE;11.299;197.301;7.29753;2.31759;2.42293;3
GYRO;11.299;197.302;2.21011;-3.57601;-5.58820;3
PRES;11.299;197.302;1012.2930;3
ACCE;11.309;197.311;6.72292;3.48596;1.88663;3
MAGN;11.310;197.313;-16.68750;-8.12500;-42.00000;3
GYRO;11.310;197.313;2.13681;-3.12641;-5.27665;3
AHRS;11.313;197.317;23.8873;-78.7736;95.0567;0.56592;-0.30121;0.46907;3
ACCE;11.319;197.322;6.49307;4.35745;1.92494;3
GYRO;11.319;197.322;2.04762;-2.65726;-4.85149;3
PRES;11.319;197.322;1012.2930;3
ACCE;11.328;197.331;6.53138;4.61602;1.99198;3
MAGN;11.330;197.333;-18.43750;-11.68750;-39.75000;3
GYRO;11.330;197.333;1.97798;-2.25409;-4.40556;3
AHRS;11.333;197.336;30.3573;-83.1286;95.8336;0.60652;-0.28375;0.41951;3
ACCE;11.339;197.342;6.80911;4.45322;2.12605;3
GYRO;11.339;197.342;1.94011;-1.94622;-4.02072;3
PRES;11.339;197.343;1012.2773;3
ACCE;11.348;197.351;7.05811;4.19464;2.55701;3
MAGN;11.349;197.352;-19.31250;-15.31250;-38.00000;3
GYRO;11.350;197.353;1.90956;-1.75563;-3.74583;3
AHRS;11.354;197.357;35.5861;-86.0009;97.6508;0.63593;-0.25930;0.38695;3
ACCE;11.359;197.361;7.18261;4.04141;3.27527;3
GYRO;11.359;197.362;1.89002;-1.75196;-3.59800;3
PRES;11.359;197.362;1012.2842;3
ACCE;11.369;197.372;6.92403;4.26168;2.49955;3
MAGN;11.370;197.373;-19.93750;-19.31250;-36.06250;3
GYRO;11.371;197.373;1.99264;-2.14169;-3.65175;3
AHRS;11.374;197.377;39.9376;-89.5771;99.6069;0.66219;-0.24222;0.35423;3
ACCE;11.379;197.381;6.59842;4.49152;1.79086;3
GYRO;11.379;197.382;1.99264;-2.14169;-3.80936;3
PRES;11.379;197.382;1012.2891;3
ACCE;11.389;197.392;6.25365;4.67348;1.14922;3
MAGN;11.390;197.393;-19.81250;-22.56250;-33.75000;3
GYRO;11.390;197.393;2.21378;-2.24676;-4.01949;3
AHRS;11.393;197.396;43.2557;-92.5597;102.2357;0.68289;-0.22343;0.33292;3
ACCE;11.398;197.401;5.79397;4.78840;0.76614;3
GYRO;11.399;197.402;2.30418;-2.24188;-4.24551;3
PRES;11.399;197.402;1012.3105;3
ACCE;11.408;197.411;4.75967;4.82671;0.94810;3
MAGN;11.410;197.413;-18.93750;-25.37500;-31.81250;3
GYRO;11.410;197.413;2.34694;-2.29074;-4.41411;3
AHRS;11.413;197.416;47.6398;-98.1217;106.0268;0.71121;-0.20438;0.29527;3
ACCE;11.419;197.422;3.72538;4.89375;1.06303;3
GYRO;11.419;197.422;2.34328;-2.45812;-4.48009;3
PRES;11.420;197.422;1012.3081;3
ACCE;11.428;197.431;2.69108;5.04698;0.62249;3
MAGN;11.430;197.433;-18.00000;-28.37500;-29.75000;3
GYRO;11.430;197.433;2.32617;-2.63527;-4.44466;3
AHRS;11.434;197.437;52.0313;-103.0624;110.4566;0.73358;-0.17714;0.26337;3
ACCE;11.439;197.441;1.84832;5.49709;0.05746;3
GYRO;11.439;197.442;2.34572;-2.69025;-4.31637;3
PRES;11.439;197.442;1012.3037;3
ACCE;11.448;197.451;1.29287;5.87058;-0.31603;3
MAGN;11.450;197.452;-17.18750;-31.50000;-27.62500;3
GYRO;11.450;197.453;2.41170;-2.61817;-4.12578;3
AHRS;11.454;197.457;56.2696;-111.7709;117.5133;0.76138;-0.15257;0.22036;3
ACCE;11.459;197.461;1.03430;5.91847;-0.92895;3
GYRO;11.460;197.462;2.49600;-2.47278;-3.89976;3
PRES;11.460;197.462;1012.3081;3
ACCE;11.469;197.472;1.43652;5.81312;-0.94810;3
MAGN;11.471;197.473;-14.25000;-35.81250;-23.18750;3
GYRO;11.471;197.474;2.57785;-2.34084;-3.69818;3
AHRS;11.473;197.477;60.7816;-122.4380;126.1674;0.78439;-0.12506;0.16959;3
ACCE;11.478;197.481;1.78129;5.64074;-1.03430;3
GYRO;11.479;197.482;2.67559;-2.26875;-3.57967;3
PRES;11.479;197.482;1012.3081;3
ACCE;11.489;197.491;1.63763;5.39174;-1.45567;3
MAGN;11.490;197.493;-12.37500;-38.06250;-20.93750;3
GYRO;11.490;197.493;2.77455;-2.21133;-3.53324;3
AHRS;11.493;197.497;62.3875;-134.3672;136.7296;0.80699;-0.10402;0.13233;3
ACCE;11.499;197.501;1.36948;5.15232;-1.76213;3
GYRO;11.499;197.502;2.86007;-2.14658;-3.51370;3
PRES;11.499;197.502;1012.3105;3
ACCE;11.509;197.511;1.28329;4.87459;-2.01113;3
MAGN;11.510;197.513;-10.50000;-40.75000;-18.43750;3
GYRO;11.510;197.513;2.96636;-2.04884;-3.49415;3
AHRS;11.514;197.517;62.9387;-146.2489;147.5177;0.82600;-0.08277;0.09800;3
ACCE;11.519;197.522;0.82361;4.52025;-2.45166;3
GYRO;11.520;197.522;3.10808;-1.93400;-3.46605;3
PRES;11.520;197.522;1012.3145;3
ACCE;11.529;197.531;0.17238;4.19464;-2.65278;3
MAGN;11.530;197.532;-7.93750;-42.75000;-16.00000;3
GYRO;11.530;197.533;3.25347;-1.80450;-3.42207;3
AHRS;11.534;197.537;61.8625;-158.5367;158.7880;0.84600;-0.06104;0.06405;3
ACCE;11.539;197.541;-0.58419;3.98395;-2.25055;3
GYRO;11.540;197.542;3.41229;-1.62124;-3.36098;3
PRES;11.540;197.542;1012.3174;3
ACCE;11.549;197.552;-1.38864;3.66792;-2.04944;3
MAGN;11.550;197.553;-5.31250;-44.43750;-12.75000;3
GYRO;11.551;197.554;3.61144;-1.41965;-3.25102;3
AHRS;11.553;197.556;59.3957;-170.4448;169.6364;0.86582;-0.03709;0.02746;3
ACCE;11.559;197.561;-2.36547;3.41892;-2.94008;3
GYRO;11.560;197.562;3.84845;-1.24494;-3.04944;3
PRES;11.560;197.562;1012.3149;3
ACCE;11.569;197.572;-3.46680;3.84030;-4.70221;3
MAGN;11.570;197.573;-2.93750;-45.87500;-9.62500;3
GYRO;11.571;197.573;4.08058;-1.05313;-2.74645;3
AHRS;11.573;197.576;55.6934;-178.6316;177.4647;0.88404;-0.01398;0.00022;3
ACCE;11.579;197.581;-4.52025;4.75010;-6.36858;3
GYRO;11.579;197.582;4.26506;-0.74526;-2.35305;3
PRES;11.579;197.582;1012.3105;3
ACCE;11.589;197.591;-5.34386;5.77481;-7.65187;3
MAGN;11.590;197.593;-0.50000;-47.37500;-6.25000;3
GYRO;11.590;197.593;4.38479;-0.29322;-1.85947;3
AHRS;11.594;197.597;49.9814;172.6184;-175.2594;0.90485;0.01024;-0.04086;3
ACCE;11.598;197.601;-5.03740;5.90889;-8.60955;3
GYRO;11.599;197.602;4.45687;0.32742;-1.24006;3
PRES;11.600;197.602;1012.3188;3
ACCE;11.609;197.611;-4.29999;5.42047;-9.51935;3
MAGN;11.610;197.613;1.75000;-47.75000;-3.00000;3
GYRO;11.610;197.613;4.48375;1.05313;-0.50702;3
AHRS;11.614;197.616;44.7779;170.7401;-173.1388;0.92179;0.02446;-0.05178;3
ACCE;11.619;197.622;-2.83473;4.81713;-10.27591;3
GYRO;11.620;197.622;4.40190;1.85581;0.28344;3
PRES;11.620;197.622;1012.3315;3
ACCE;11.630;197.633;-0.61292;4.61602;-11.35809;3
MAGN;11.631;197.634;3.06250;-48.25000;0.56250;3
GYRO;11.631;197.634;3.87411;3.54668;1.59314;3
AHRS;11.634;197.637;38.4456;170.9711;-172.9047;0.94112;0.03238;-0.05387;3
SOUN;11.638;5859.92;0.17884;79.03
ACCE;11.640;197.641;1.54187;4.32872;-12.23916;3
GYRO;11.640;197.642;3.87411;3.54668;1.59314;3
PRES;11.640;197.642;1012.3335;3
LIGH;11.644;197.648;1660.0;3
ACCE;11.649;197.652;2.91135;3.66792;-11.79863;3
MAGN;11.650;197.653;3.75000;-48.56250;4.00000;3
GYRO;11.650;197.653;3.12641;4.93823;1.97920;3
AHRS;11.653;197.656;34.4983;176.5138;-175.8002;0.95427;0.02596;-0.01817;3
ACCE;11.658;197.661;3.69665;3.21781;-11.15698;3
GYRO;11.659;197.662;2.68048;5.39394;1.95233;3
PRES;11.659;197.663;1012.3291;3
ACCE;11.668;197.672;4.09887;3.37104;-11.09952;3
MAGN;11.670;197.673;3.37500;-48.56250;7.50000;3
GYRO;11.671;197.673;2.18934;5.75069;1.92911;3
AHRS;11.674;197.677;29.8104;-175.0483;-179.0678;0.96533;0.01897;0.04383;3
ACCE;11.679;197.681;4.69264;3.62003;-11.43471;3
GYRO;11.679;197.682;1.71042;6.11965;1.90223;3
PRES;11.679;197.682;1012.3130;3
ACCE;11.689;197.691;5.12359;3.92649;-11.07079;3
MAGN;11.690;197.693;2.00000;-47.93750;10.31250;3
GYRO;11.690;197.693;1.29870;6.48861;1.85092;3
AHRS;11.693;197.696;26.9976;-167.4659;178.7158;0.96679;0.01465;0.10354;3
ACCE;11.699;197.702;5.27682;4.10845;-10.41957;3
GYRO;11.699;197.702;0.97005;6.75983;1.82404;3
PRES;11.699;197.702;1012.2842;3
ACCE;11.709;197.711;5.65989;4.28083;-10.30464;3
MAGN;11.710;197.713;-0.37500;-47.62500;12.50000;3
GYRO;11.711;197.713;0.70372;6.96631;1.83137;3
AHRS;11.713;197.716;24.4548;-158.8338;176.7459;0.96141;0.01161;0.17351;3
ACCE;11.719;197.722;6.07170;4.31914;-10.22803;3
GYRO;11.719;197.722;0.47281;7.19599;1.83870;3
PRES;11.720;197.723;1012.2402;3
ACCE;11.728;197.731;6.76123;4.25210;-9.54808;3
MAGN;11.730;197.733;-3.06250;-46.93750;13.50000;3
GYRO;11.730;197.733;0.26756;7.41468;1.82282;3
AHRS;11.733;197.737;22.8225;-150.2798;175.0145;0.94876;0.00948;0.24283;3
ACCE;11.739;197.741;7.31668;4.07014;-8.73405;3
GYRO;11.739;197.742;0.09407;7.56984;1.77151;3
PRES;11.739;197.742;1012.2188;3
ACCE;11.748;197.752;7.77637;3.76368;-7.72848;3
MAGN;11.750;197.753;-6.31250;-45.68750;13.50000;3
GYRO;11.750;197.753;-0.04887;7.65414;1.67499;3
AHRS;11.754;197.757;21.2811;-141.4221;173.3616;0.92961;0.00718;0.31402;3
ACCE;11.758;197.761;8.38928;3.41892;-6.56969;3
GYRO;11.759;197.762;-0.16249;7.65536;1.53694;3
PRES;11.759;197.762;1012.1943;3
ACCE;11.769;197.772;9.21289;3.28484;-5.54497;3
MAGN;11.770;197.773;-9.50000;-44.87500;12.56250;3
GYRO;11.770;197.774;-0.24312;7.53563;1.37933;3
AHRS;11.773;197.777;20.0403;-132.3378;171.8596;0.90351;0.00619;0.38558;3
ACCE;11.779;197.781;10.40041;3.54342;-4.74052;3
GYRO;11.779;197.782;-0.30788;7.21310;1.21562;3
PRES;11.779;197.783;1012.1846;3
ACCE;11.788;197.791;11.32936;3.85945;-4.36702;3
MAGN;11.790;197.793;-12.50000;-44.18750;10.50000;3
GYRO;11.790;197.793;-0.35430;6.72196;1.01404;3
AHRS;11.793;197.797;18.8264;-122.9843;170.5727;0.87040;0.00656;0.45745;3
ACCE;11.799;197.802;11.89439;3.90734;-4.38618;3
GYRO;11.800;197.802;-0.37751;6.21006;0.72082;3
PRES;11.800;197.802;1012.1934;3
ACCE;11.809;197.811;12.30620;3.70622;-4.63517;3
MAGN;11.810;197.813;-14.75000;-43.87500;8.25000;3
GYRO;11.810;197.813;-0.38240;5.80322;0.33231;3
AHRS;11.814;197.816;18.0579;-115.1999;169.6460;0.83805;0.00850;0.51507;3
ACCE;11.819;197.822;12.18170;3.51469;-4.91290;3
GYRO;11.820;197.822;-0.41294;5.54666;-0.09652;3
PRES;11.821;197.822;1012.2065;3
ACCE;11.829;197.831;11.37725;3.48596;-4.79798;3
MAGN;11.830;197.833;-16.56250;-43.18750;5.43750;3
GYRO;11.830;197.833;-0.50824;5.40494;-0.47647;3
AHRS;11.834;197.837;17.6887;-108.7969;169.1460;0.80828;0.01312;0.56082;3
ACCE;11.839;197.841;10.27591;3.66792;-4.36702;3
GYRO;11.839;197.842;-0.66951;5.29987;-0.73426;3
PRES;11.840;197.842;1012.2217;3
ACCE;11.848;197.852;9.37569;3.89776;-3.74453;3
MAGN;11.850;197.853;-17.31250;-43.31250;2.68750;3
GYRO;11.850;197.853;-0.85399;5.21923;-0.86010;3
AHRS;11.853;197.857;18.4164;-102.6261;168.7394;0.77661;0.02395;0.60178;3
ACCE;11.859;197.861;8.48505;4.10845;-2.88262;3
GYRO;11.859;197.862;-1.02014;5.17525;-0.87354;3
PRES;11.860;197.862;1012.2500;3
ACCE;11.869;197.872;7.71891;4.30956;-2.11647;3
MAGN;11.870;197.873;-17.18750;-43.50000;-0.43750;3
GYRO;11.871;197.873;-1.14843;5.15204;-0.80146;3
AHRS;11.873;197.876;19.9747;-97.6576;168.1162;0.74918;0.03681;0.63134;3
ACCE;11.878;197.881;7.44118;4.21380;-1.33118;3
GYRO;11.879;197.882;-1.24250;5.11783;-0.66340;3
PRES;11.880;197.882;1012.2524;3
ACCE;11.889;197.891;7.24964;4.16591;-0.51715;3
MAGN;11.890;197.893;-16.31250;-43.31250;-2.93750;3
GYRO;11.890;197.893;-1.36223;4.97733;-0.36408;3
AHRS;11.893;197.896;21.0604;-91.4383;166.8285;0.71386;0.04603;0.66688;3
ACCE;11.899;197.902;7.46991;4.15633;0.18196;3
GYRO;11.899;197.902;-1.36223;4.97733;-0.36408;3
PRES;11.900;197.902;1012.2686;3
ACCE;11.909;197.911;7.86256;3.99353;0.88107;3
MAGN;11.910;197.913;-15.12500;-43.50000;-6.18750;3
GYRO;11.910;197.913;-1.40255;4.74520;-0.18448;3
AHRS;11.914;197.917;22.2360;-85.7272;165.2340;0.68012;0.05440;0.69640;3
ACCE;11.919;197.922;8.30309;3.79242;1.52271;3
GYRO;11.920;197.922;-1.39888;4.59859;-0.19426;3
PRES;11.921;197.922;1012.2813;3
ACCE;11.928;197.931;8.59997;3.69665;2.18351;3
MAGN;11.930;197.933;-14.00000;-43.68750;-8.68750;3
GYRO;11.930;197.933;-1.35490;4.45443;-0.25534;3
AHRS;11.933;197.937;22.3151;-79.7485;163.5080;0.64378;0.05676;0.72737;3
ACCE;11.939;197.941;8.47547;3.77326;2.54743;3
GYRO;11.939;197.942;-1.28526;4.31760;-0.32254;3
PRES;11.940;197.942;1012.2881;3
ACCE;11.949;197.952;8.17859;3.94564;2.60489;3
MAGN;11.950;197.953;-12.75000;-43.56250;-11.50000;3
GYRO;11.950;197.953;-1.21318;4.23574;-0.35430;3
AHRS;11.954;197.956;22.3379;-74.1212;161.8214;0.60824;0.05923;0.75461;3
ACCE;11.959;197.961;7.81467;4.01268;2.93050;3
GYRO;11.960;197.962;-1.13743;4.25407;-0.33842;3
PRES;11.960;197.962;1012.2803;3
ACCE;11.969;197.972;7.49864;3.92649;3.31358;3
MAGN;11.970;197.973;-11.50000;-43.43750;-13.81250;3
GYRO;11.971;197.973;-1.07268;4.29316;-0.28222;3
AHRS;11.973;197.977;22.3390;-68.7619;160.2623;0.57320;0.06255;0.77894;3
ACCE;11.979;197.981;7.24964;3.88818;3.47638;3
GYRO;11.979;197.982;-1.04458;4.31760;-0.21014;3
PRES;11.979;197.982;1012.2866;3
ACCE;11.988;197.991;7.12514;3.78284;3.63919;3
MAGN;11.990;197.993;-10.00000;-43.31250;-16.50000;3
GYRO;11.990;197.993;-1.05435;4.35913;-0.15516;3
AHRS;11.994;197.997;22.4988;-63.5503;158.9183;0.53809;0.06856;0.80092;3
LIGH;11.995;197.998;1317.0;3
ACCE;11.999;198.002;6.99107;3.65834;3.63919;3
GYRO;11.999;198.002;-1.09834;4.40312;-0.14050;3
PRES;12.000;198.002;1012.2974;3
ACCE;12.009;198.011;6.63673;3.49553;3.52426;3
MAGN;12.010;198.013;-8.31250;-42.62500;-18.56250;3
GYRO;12.010;198.013;-1.17897;4.44832;-0.16371;3
AHRS;12.014;198.017;22.1556;-58.2893;158.1740;0.50107;0.07430;0.82390;3
ACCE;12.020;198.021;6.23450;3.37104;3.67749;3
GYRO;12.020;198.022;-1.26938;4.49963;-0.21014;3
PRES;12.021;198.022;1012.2783;3
ACCE;12.029;198.031;6.01423;3.22738;3.98395;3
MAGN;12.030;198.033;-6.12500;-42.06250;-20.43750;3
GYRO;12.030;198.033;-1.35734;4.53995;-0.27367;3
AHRS;12.033;198.037;21.9159;-53.4664;156.9491;0.46665;0.07811;0.84206;3
ACCE;12.039;198.041;5.73651;3.07416;4.29999;3
GYRO;12.039;198.042;-1.45264;4.57538;-0.35186;3
PRES;12.040;198.042;1012.2690;3
ACCE;12.049;198.052;5.33428;3.00712;4.21380;3
MAGN;12.050;198.053;-3.93750;-41.68750;-22.37500;3
GYRO;12.050;198.053;-1.56748;4.59859;-0.43005;3
AHRS;12.054;198.057;21.2484;-47.8267;155.5875;0.42503;0.08049;0.86237;3
ACCE;12.059;198.061;4.75967;2.89220;4.04141;3
GYRO;12.059;198.062;-1.71775;4.63402;-0.48869;3
PRES;12.060;198.062;1012.2856;3
ACCE;12.069;198.072;4.12760;2.66235;4.05099;3
MAGN;12.070;198.073;-1.43750;-41.00000;-23.81250;3
GYRO;12.071;198.073;-1.90468;4.69267;-0.53390;3
AHRS;12.074;198.077;20.7507;-42.7158;153.8668;0.38688;0.08239;0.87755;3
ACCE;12.079;198.081;3.54342;2.37505;4.39575;3
GYRO;12.079;198.082;-2.11604;4.75131;-0.57788;3
PRES;12.079;198.082;1012.2935;3
SOUN;12.080;3813.00;0.11637;75.30
ACCE;12.088;198.091;3.02627;2.19309;5.04698;3
MAGN;12.090;198.093;1.06250;-40.00000;-25.25000;3
GYRO;12.090;198.093;-2.33228;4.76353;-0.63652;3
AHRS;12.093;198.096;19.5458;-36.7436;151.9698;0.34038;0.08107;0.89446;3
ACCE;12.099;198.102;2.49955;2.03028;5.57370;3
GYRO;12.100;198.102;-2.53509;4.70488;-0.70372;3
PRES;12.100;198.102;1012.2954;3
ACCE;12.108;198.111;2.03028;1.73340;5.88016;3
MAGN;12.110;198.113;3.56250;-39.18750;-26.31250;3
GYRO;12.111;198.113;-2.70858;4.58882;-0.75381;3
AHRS;12.114;198.117;17.8967;-30.3490;149.6600;0.28885;0.07722;0.90951;3
ACCE;12.118;198.121;1.68552;1.18752;6.32069;3
GYRO;12.119;198.122;-2.84541;4.43366;-0.78069;3
PRES;12.121;198.122;1012.3081;3
ACCE;12.133;198.136;1.23541;0.47884;7.35499;3
MAGN;12.134;198.137;6.56250;-37.93750;-27.75000;3
GYRO;12.134;198.137;-2.94926;4.22352;-0.80268;3
AHRS;12.135;198.138;15.5220;-24.2385;147.5226;0.23665;0.06859;0.92218;3
ACCE;12.138;198.141;1.07260;0.36392;7.57525;3
GYRO;12.139;198.142;-3.02500;3.92298;-0.84422;3
PRES;12.139;198.142;1012.3076;3
ACCE;12.148;198.152;1.00556;-0.01915;7.88171;3
MAGN;12.150;198.153;9.87500;-36.37500;-28.50000;3
GYRO;12.150;198.153;-3.08731;3.12885;-0.97128;3
AHRS;12.154;198.157;12.1591;-18.2899;145.5832;0.18190;0.05313;0.93281;3
ACCE;12.158;198.161;0.99599;-0.52672;8.32224;3
GYRO;12.159;198.162;-3.08731;3.12885;-0.97128;3
PRES;12.159;198.162;1012.3193;3
GNSS;12.160;1492002929.768;39.994162;-0.073750;106.029;148.790;16.0;0.3;20;17
GNSS;12.162;1492002929.768;39.994162;-0.073750;106.029;148.790;16.0;0.3;20;17
ACCE;12.171;198.171;0.90980;-0.84276;8.79151;3
MAGN;12.171;198.173;12.75000;-34.37500;-29.62500;3
GYRO;12.171;198.173;-3.03111;2.25776;-1.22173;3
AHRS;12.173;198.176;9.1308;-14.3615;143.7441;0.14299;0.03628;0.93682;3
ACCE;12.178;198.181;0.80445;-1.03430;9.11712;3
GYRO;12.179;198.182;-2.96514;1.81427;-1.37567;3
PRES;12.179;198.182;1012.3198;3
ACCE;12.189;198.191;0.72784;-1.30245;9.28950;3
MAGN;12.190;198.193;15.62500;-32.37500;-30.50000;3
GYRO;12.190;198.193;-2.88084;1.40743;-1.53327;3
AHRS;12.193;198.196;5.1239;-10.8853;141.8460;0.10409;0.01108;0.93849;3
WIFI;12.198;198.169;WAP114;20:17:FF:FF:F1:14;-68
WIFI;12.198;198.169;WAP129;20:17:FF:FF:F1:29;-67
WIFI;12.198;198.169;WAP130;20:17:FF:FF:F1:30;-54
WIFI;12.198;198.169;WAP122;20:17:FF:FF:F1:22;-64
WIFI;12.198;198.169;WAP318;20:17:FF:FF:F3:18;-68
WIFI;12.198;198.169;WAP123;20:17:FF:FF:F1:23;-57
WIFI;12.198;198.169;WAP267;20:17:FF:FF:F2:67;-76
WIFI;12.198;198.169;WAP067;20:17:FF:FF:F0:67;-75
WIFI;12.198;198.169;WAP111;20:17:FF:FF:F1:11;-77
WIFI;12.198;198.169;WAP315;20:17:FF:FF:F3:15;-78
WIFI;12.198;198.169;WAP312;20:17:FF:FF:F3:12;-75
WIFI;12.198;198.169;WAP108;20:17:FF:FF:F1:08;-75
WIFI;12.198;198.169;WAP024;20:17:FF:FF:F0:24;-88
WIFI;12.198;191.461;WAP025;20:17:FF:FF:F0:25;-85
WIFI;12.198;198.169;WAP165;20:17:FF:FF:F1:65;-78
WIFI;12.198;198.169;WAP012;20:17:FF:FF:F0:12;-74
WIFI;12.198;191.461;WAP078;20:17:FF:FF:F0:78;-77
WIFI;12.198;191.461;WAP028;20:17:FF:FF:F0:28;-88
WIFI;12.198;191.461;WAP281;20:17:FF:FF:F2:81;-82
WIFI;12.198;198.169;WAP309;20:17:FF:FF:F3:09;-82
WIFI;12.198;198.169;WAP015;20:17:FF:FF:F0:15;-85
WIFI;12.198;198.169;WAP105;20:17:FF:FF:F1:05;-83
WIFI;12.198;194.796;WAP180;20:17:FF:FF:F1:80;-69
WIFI;12.198;198.169;WAP211;20:17:FF:FF:F2:11;-85
WIFI;12.198;198.169;WAP181;20:17:FF:FF:F1:81;-87
WIFI;12.198;198.169;WAP044;20:17:FF:FF:F0:44;-84
WIFI;12.198;198.169;WAP132;20:17:FF:FF:F1:32;-86
WIFI;12.198;198.169;WAP141;20:17:FF:FF:F1:41;-89
WIFI;12.198;198.169;WAP051;20:17:FF:FF:F0:51;-87
WIFI;12.198;191.461;WAP045;20:17:FF:FF:F0:45;-88
WIFI;12.198;198.169;WAP159;20:17:FF:FF:F1:59;-89
WIFI;12.198;194.796;WAP329;20:17:FF:FF:F3:29;-87
WIFI;12.198;191.461;WAP279;20:17:FF:FF:F2:79;-86
WIFI;12.198;191.461;WAP272;20:17:FF:FF:F2:72;-89
WIFI;12.198;194.796;WAP081;20:17:FF:FF:F0:81;-88
WIFI;12.198;198.169;WAP077;20:17:FF:FF:F0:77;-88
WIFI;12.198;194.796;WAP112;20:17:FF:FF:F1:12;-88
WIFI;12.198;198.169;WAP131;20:17:FF:FF:F1:31;-84
WIFI;12.198;198.169;WAP140;20:17:FF:FF:F1:40;-93
WIFI;12.198;198.169;WAP125;20:17:FF:FF:F1:25;-88
WIFI;12.198;194.796;WAP316;20:17:FF:FF:F3:16;-92
WIFI;12.198;198.169;WAP022;20:17:FF:FF:F0:22;-88
WIFI;12.198;198.169;WAP133;20:17:FF:FF:F1:33;-86
WIFI;12.198;198.169;WAP126;20:17:FF:FF:F1:26;-87
ACCE;12.230;198.202;0.63207;-1.47483;9.14585;3
GYRO;12.230;198.202;-2.80998;1.06657;-1.67621;3
PRES;12.230;198.202;1012.3159;3
ACCE;12.230;198.211;0.51715;-1.60890;8.77236;3
MAGN;12.231;198.213;18.12500;-29.93750;-31.56250;3
GYRO;12.231;198.213;-2.77699;0.82467;-1.77884;3
AHRS;12.231;198.217;2.1804;-9.1217;139.6942;0.08117;-0.00959;0.93511;3
ACCE;12.231;198.221;0.48842;-1.85790;8.53294;3
GYRO;12.231;198.222;-2.77699;0.67562;-1.83504;3
PRES;12.231;198.222;1012.3149;3
ACCE;12.232;198.232;0.38307;-2.03986;8.39886;3
MAGN;12.232;198.233;20.56250;-27.18750;-32.56250;3
GYRO;12.232;198.233;-2.78799;0.63041;-1.84603;3
AHRS;12.234;198.237;-1.5149;-7.6515;137.4949;0.05740;-0.03648;0.93015;3
ACCE;12.239;198.241;0.28730;-2.34632;8.81066;3
GYRO;12.239;198.242;-2.79043;0.66706;-1.83748;3
PRES;12.240;198.242;1012.3179;3
ACCE;12.249;198.252;0.18196;-2.59531;9.45231;3
MAGN;12.251;198.254;22.18750;-24.68750;-33.56250;3
GYRO;12.251;198.254;-2.76478;0.70250;-1.83137;3
AHRS;12.254;198.256;-4.4411;-7.0338;135.0320;0.04185;-0.05917;0.92246;3
ACCE;12.259;198.261;0.00958;-2.67193;9.68215;3
GYRO;12.259;198.262;-2.70247;0.69028;-1.82160;3
PRES;12.260;198.262;1012.3208;3
ACCE;12.269;198.271;0.00000;-3.50511;9.75877;3
MAGN;12.270;198.272;23.93750;-22.06250;-34.00000;3
GYRO;12.270;198.273;-2.61206;0.66584;-1.81549;3
AHRS;12.274;198.276;-7.9945;-5.9228;132.8871;0.01942;-0.08441;0.91465;3
ACCE;12.279;198.282;-0.12450;-4.03184;10.12268;3
GYRO;12.279;198.282;-2.51799;0.62797;-1.84359;3
PRES;12.279;198.282;1012.3042;3
ACCE;12.289;198.291;-0.46926;-4.17549;10.78348;3
MAGN;12.290;198.293;25.25000;-19.62500;-34.75000;3
GYRO;12.290;198.293;-2.41292;0.51801;-1.85703;3
AHRS;12.294;198.296;-10.7931;-5.5349;130.5512;0.00437;-0.10543;0.90515;3
ACCE;12.299;198.302;-0.58419;-4.11803;11.16656;3
GYRO;12.299;198.302;-2.28341;0.30421;-1.82160;3
PRES;12.300;198.302;1012.3037;3
ACCE;12.308;198.311;-0.36392;-4.24253;11.26232;3
MAGN;12.310;198.312;26.43750;-17.00000;-35.50000;3
GYRO;12.310;198.313;-2.13192;0.02443;-1.76296;3
AHRS;12.314;198.317;-14.0136;-4.7874;128.5568;-0.01555;-0.12779;0.89562;3
ACCE;12.319;198.321;0.02873;-4.44364;11.29106;3
GYRO;12.321;198.322;-1.97920;-0.27733;-1.73730;3
PRES;12.321;198.322;1012.2896;3
ACCE;12.329;198.332;0.51715;-4.36702;11.07079;3
MAGN;12.330;198.333;26.81250;-14.81250;-35.31250;3
GYRO;12.330;198.333;-1.85092;-0.59865;-1.76662;3
AHRS;12.334;198.336;-16.2802;-5.3626;126.3665;-0.02248;-0.14712;0.88548;3
ACCE;12.339;198.341;1.04387;-4.32872;10.83137;3
GYRO;12.339;198.342;-1.73730;-0.89797;-1.83993;3
PRES;12.339;198.342;1012.2847;3
LIGH;12.345;198.348;3672.0;3
ACCE;12.348;198.352;1.71425;-4.63517;10.60153;3
MAGN;12.350;198.353;27.43750;-12.00000;-36.18750;3
GYRO;12.350;198.353;-1.62124;-1.14965;-1.96454;3
AHRS;12.353;198.356;-18.4788;-6.5157;124.1883;-0.02545;-0.16791;0.87511;3
ACCE;12.358;198.361;2.20267;-5.00867;10.40041;3
GYRO;12.359;198.362;-1.50395;-1.34513;-2.15513;3
PRES;12.359;198.362;1012.2856;3
ACCE;12.368;198.371;2.22182;-5.02782;10.29507;3
MAGN;12.370;198.372;27.12500;-9.81250;-36.68750;3
GYRO;12.370;198.373;-1.40621;-1.49173;-2.38237;3
AHRS;12.373;198.376;-20.0430;-8.6936;121.5686;-0.01955;-0.18787;0.86344;3
ACCE;12.379;198.382;2.23140;-5.05655;10.22803;3
GYRO;12.379;198.382;-1.33902;-1.58092;-2.57419;3
PRES;12.379;198.383;1012.2886;3
ACCE;12.388;198.391;2.34632;-5.17148;10.35253;3
MAGN;12.389;198.392;26.37500;-7.37500;-37.00000;3
GYRO;12.390;198.393;-1.29259;-1.63101;-2.69514;3
AHRS;12.394;198.397;-21.5232;-11.5149;118.4518;-0.01038;-0.21005;0.84941;3
ACCE;12.399;198.402;2.62405;-5.45878;10.48660;3
GYRO;12.399;198.402;-1.24006;-1.72020;-2.76600;3
PRES;12.399;198.402;1012.3047;3
ACCE;12.408;198.411;3.03585;-5.68862;10.39084;3
MAGN;12.409;198.412;25.43750;-4.56250;-37.43750;3
GYRO;12.410;198.413;-1.18508;-1.86925;-2.82708;3
AHRS;12.413;198.417;-22.2952;-14.7223;114.7530;0.00250;-0.22926;0.83288;3
ACCE;12.419;198.421;3.36146;-5.78439;10.34295;3
GYRO;12.419;198.422;-1.13865;-2.02563;-2.89917;3
PRES;12.419;198.423;1012.3042;3
ACCE;12.428;198.432;3.78284;-5.71735;10.60153;3
MAGN;12.430;198.433;10.18750;36.62500;-55.93750;3
GYRO;12.430;198.433;-1.00793;-2.15880;-3.05555;3
AHRS;12.433;198.437;-23.1343;-18.2086;111.1071;0.01585;-0.25096;0.81568;3
ACCE;12.438;198.441;4.25210;-5.69820;10.91756;3
GYRO;12.439;198.442;-1.00793;-2.15880;-3.05555;3
PRES;12.439;198.442;1012.2974;3
ACCE;12.448;198.452;4.55856;-5.79397;11.16656;3
MAGN;12.450;198.453;8.75000;38.56250;-56.43750;3
GYRO;12.450;198.453;-0.83078;-2.29074;-3.26080;3
AHRS;12.453;198.456;-23.0125;-22.2597;107.0207;0.03568;-0.26984;0.79589;3
ACCE;12.458;198.461;4.81713;-5.84185;11.34852;3
GYRO;12.459;198.462;-0.73426;-2.41047;-3.37075;3
PRES;12.460;198.462;1012.2935;3
ACCE;12.468;198.471;5.15232;-5.76524;10.87925;3
MAGN;12.470;198.473;7.12500;40.62500;-57.62500;3
GYRO;12.471;198.473;-0.63530;-2.50577;-3.46361;3
AHRS;12.474;198.477;-22.6102;-26.2118;103.0399;0.05526;-0.28782;0.77530;3
ACCE;12.479;198.482;5.41090;-5.63116;10.70687;3
GYRO;12.480;198.482;-0.54734;-2.56808;-3.53324;3
PRES;12.480;198.483;1012.2988;3
ACCE;12.488;198.491;5.56412;-5.41090;10.51533;3
MAGN;12.490;198.492;5.43750;42.75000;-58.68750;3
GYRO;12.490;198.493;-0.46304;-2.65849;-3.58822;3
AHRS;12.493;198.496;-21.3359;-30.6449;98.8038;0.08099;-0.30455;0.75148;3
ACCE;12.499;198.502;6.21535;-5.36301;10.44830;3
GYRO;12.499;198.502;-0.34697;-2.72935;-3.66519;3
PRES;12.500;198.502;1012.3013;3
ACCE;12.509;198.511;6.72292;-5.33428;10.48660;3
MAGN;12.510;198.513;3.43750;44.12500;-59.68750;3
GYRO;12.511;198.513;-0.18937;-2.77822;-3.78492;3
AHRS;12.514;198.517;-19.9203;-34.6920;94.9990;0.10496;-0.32011;0.72797;3
ACCE;12.518;198.521;7.01980;-5.00867;10.23761;3
GYRO;12.519;198.522;-0.02688;-2.78432;-3.90832;3
PRES;12.519;198.522;1012.3105;3
ACCE;12.529;198.532;7.23049;-4.62560;9.91199;3
MAGN;12.530;198.533;0.75000;45.50000;-60.00000;3
GYRO;12.530;198.533;0.10629;-2.76355;-4.01094;3
AHRS;12.533;198.537;-17.4240;-39.1008;91.0964;0.13616;-0.33353;0.70042;3
ACCE;12.539;198.541;7.29753;-4.37660;9.72046;3
GYRO;12.539;198.542;0.20647;-2.74889;-4.07203;3
PRES;12.540;198.542;1012.3154;3
ACCE;12.549;198.552;7.34541;-4.18506;9.18416;3
MAGN;12.550;198.553;-2.37500;46.50000;-60.62500;3
GYRO;12.550;198.553;0.28222;-2.73179;-4.08425;3
AHRS;12.554;198.557;-14.7228;-42.7448;87.7610;0.16452;-0.34321;0.67383;3
ACCE;12.559;198.561;7.36456;-3.79242;8.76278;3
GYRO;12.560;198.562;0.35064;-2.64382;-4.05492;3
PRES;12.560;198.562;1012.3149;3
ACCE;12.568;198.571;7.29753;-3.34231;8.49463;3
MAGN;12.570;198.572;-5.56250;47.31250;-61.12500;3
GYRO;12.570;198.573;0.41539;-2.50210;-3.98528;3
AHRS;12.573;198.577;-11.0973;-46.5796;84.4849;0.19881;-0.35104;0.64290;3
ACCE;12.579;198.582;7.26880;-2.95923;8.19775;3
GYRO;12.579;198.582;0.48258;-2.34450;-3.88388;3
PRES;12.580;198.582;1012.2969;3
ACCE;12.589;198.591;7.34541;-2.64320;7.53695;3
MAGN;12.590;198.593;-9.06250;47.50000;-61.12500;3
GYRO;12.590;198.593;0.54123;-2.19911;-3.77515;3
AHRS;12.593;198.596;-7.9888;-49.2415;81.9563;0.22473;-0.35529;0.61661;3
ACCE;12.599;198.602;7.50822;-2.36547;7.23049;3
GYRO;12.600;198.602;0.58399;-2.05006;-3.67497;3
PRES;12.600;198.602;1012.2974;3
ACCE;12.608;198.611;7.78594;-2.03028;7.21134;3
MAGN;12.609;198.612;-12.56250;47.43750;-61.00000;3
GYRO;12.610;198.613;0.61331;-1.94133;-3.58456;3
AHRS;12.613;198.617;-4.1507;-51.9833;79.6162;0.25538;-0.35727;0.58728;3
ACCE;12.619;198.621;8.07325;-1.66636;7.11557;3
GYRO;12.619;198.622;0.64507;-1.89002;-3.51614;3
PRES;12.619;198.622;1012.2778;3
ACCE;12.629;198.632;8.29351;-1.40779;6.67503;3
SOUN;12.630;6780.15;0.20692;80.30
MAGN;12.631;198.634;-16.06250;47.12500;-61.43750;3
GYRO;12.631;198.634;0.67562;-1.88146;-3.48682;3
AHRS;12.634;198.637;-0.9667;-53.8985;77.7553;0.27859;-0.35752;0.56246;3
ACCE;12.639;198.641;8.58082;-1.19710;6.41646;3
GYRO;12.639;198.642;0.70738;-1.87047;-3.50759;3
PRES;12.640;198.642;1012.2778;3
ACCE;12.649;198.652;8.97347;-0.99599;6.26323;3
MAGN;12.650;198.653;-18.93750;46.43750;-60.75000;3
GYRO;12.650;198.653;0.75136;-1.84848;-3.59311;3
AHRS;12.654;198.657;2.6443;-55.9005;76.1354;0.30497;-0.35634;0.53601;3
ACCE;12.659;198.661;9.21289;-0.77572;6.06212;3
GYRO;12.659;198.662;0.79046;-1.83870;-3.74094;3
PRES;12.659;198.662;1012.2681;3
ACCE;12.668;198.671;9.16500;-0.50757;6.02381;3
MAGN;12.670;198.673;-21.18750;45.31250;-60.43750;3
GYRO;12.670;198.673;0.82833;-1.83993;-3.92298;3
AHRS;12.673;198.676;5.7103;-57.7413;74.7406;0.32737;-0.35677;0.51175;3
ACCE;12.679;198.682;8.94474;-0.21069;6.11000;3
GYRO;12.679;198.682;0.87598;-1.84115;-4.09402;3
PRES;12.679;198.682;1012.2935;3
ACCE;12.688;198.691;8.58082;0.10534;6.23450;3
MAGN;12.690;198.692;-23.06250;43.87500;-60.31250;3
GYRO;12.690;198.693;0.95784;-1.86192;-4.28461;3
AHRS;12.694;198.697;10.1585;-59.5978;73.1549;0.35667;-0.35173;0.47975;3
LIGH;12.695;198.698;2991.0;3
ACCE;12.698;198.701;8.43717;0.42138;6.09085;3
GYRO;12.699;198.702;0.95784;-1.86192;-4.28461;3
PRES;12.699;198.702;1012.3105;3
ACCE;12.708;198.711;8.37971;0.87149;5.60243;3
MAGN;12.710;198.713;-24.87500;42.00000;-59.43750;3
GYRO;12.710;198.713;1.05435;-1.90346;-4.30171;3
AHRS;12.714;198.717;13.9629;-60.7632;71.6655;0.37890;-0.34561;0.45145;3
ACCE;12.719;198.721;8.40844;1.29287;5.06613;3
GYRO;12.719;198.722;1.13499;-1.82771;-4.29316;3
PRES;12.719;198.722;1012.2964;3
ACCE;12.729;198.732;8.40844;1.63763;4.72137;3
MAGN;12.730;198.733;-26.37500;40.12500;-58.25000;3
GYRO;12.730;198.733;1.22051;-1.73852;-4.29927;3
AHRS;12.734;198.736;19.0127;-62.5066;70.2854;0.40999;-0.33715;0.41526;3
ACCE;12.739;198.741;8.66701;2.00155;4.61602;3
GYRO;12.739;198.742;1.29259;-1.65789;-4.34325;3
PRES;12.739;198.742;1012.2954;3
ACCE;12.749;198.751;9.31823;1.93451;4.82671;3
MAGN;12.750;198.753;-27.68750;38.06250;-58.12500;3
GYRO;12.750;198.753;1.34635;-1.63590;-4.46787;3
AHRS;12.754;198.756;23.0678;-63.8647;69.3090;0.43427;-0.32981;0.38584;3
ACCE;12.759;198.761;9.58638;1.86748;4.66391;3
GYRO;12.759;198.762;1.38422;-1.68110;-4.68534;3
PRES;12.759;198.762;1012.2964;3
ACCE;12.769;198.771;9.40442;2.05901;4.81713;3
MAGN;12.770;198.773;-29.18750;35.93750;-57.06250;3
GYRO;12.771;198.773;1.41843;-1.76174;-4.94923;3
AHRS;12.774;198.777;28.4992;-65.2736;68.3716;0.46517;-0.31594;0.34879;3
ACCE;12.779;198.782;9.00220;2.26013;4.69264;3
GYRO;12.779;198.782;1.45875;-1.87536;-5.21557;3
PRES;12.779;198.782;1012.2910;3
ACCE;12.788;198.791;8.42759;2.53785;4.30956;3
MAGN;12.790;198.793;-30.81250;33.75000;-56.50000;3
GYRO;12.790;198.793;1.50029;-1.97676;-5.46236;3
AHRS;12.794;198.797;32.6231;-66.3286;67.4190;0.48696;-0.30626;0.31807;3
ACCE;12.798;198.801;7.44118;3.22738;3.85945;3
GYRO;12.801;198.802;1.55404;-2.05251;-5.65295;3
PRES;12.801;198.802;1012.3042;3
ACCE;12.810;198.811;6.61757;3.79242;3.59130;3
MAGN;12.811;198.813;-32.00000;31.12500;-56.31250;3
GYRO;12.811;198.813;1.62612;-2.08549;-5.76657;3
AHRS;12.814;198.817;39.2537;-67.8513;66.3020;0.52082;-0.28771;0.27044;3
ACCE;12.819;198.821;5.69820;4.14676;3.37104;3
GYRO;12.819;198.822;1.67133;-2.12215;-5.83010;3
PRES;12.819;198.822;1012.3042;3
ACCE;12.829;198.832;4.81713;4.55856;2.96881;3
MAGN;12.830;198.833;-32.75000;28.31250;-55.31250;3
GYRO;12.831;198.833;1.70920;-2.11604;-5.84842;3
AHRS;12.834;198.837;44.8730;-68.6095;64.8971;0.54555;-0.27044;0.22814;3
ACCE;12.839;198.841;3.74453;5.09486;2.24097;3
GYRO;12.839;198.842;1.74097;-2.02807;-5.78978;3
PRES;12.840;198.842;1012.2900;3
ACCE;12.849;198.851;2.90177;5.89931;1.67594;3
MAGN;12.850;198.853;-33.37500;24.93750;-54.12500;3
GYRO;12.850;198.853;1.74585;-1.86803;-5.62485;3
AHRS;12.854;198.856;52.0329;-70.2728;64.0309;0.57834;-0.24837;0.17557;3
ACCE;12.859;198.861;2.52828;6.47392;1.69509;3
GYRO;12.859;198.862;1.72753;-1.68965;-5.37806;3
PRES;12.860;198.862;1012.2896;3
ACCE;12.868;198.871;2.15478;6.73250;1.59933;3
MAGN;12.870;198.873;-33.31250;21.68750;-52.93750;3
GYRO;12.870;198.873;1.69454;-1.53449;-5.10928;3
AHRS;12.874;198.877;59.3588;-70.8279;62.6182;0.60640;-0.22044;0.12281;3
ACCE;12.879;198.882;1.60890;7.01980;0.83318;3
GYRO;12.879;198.882;1.66033;-1.37323;-4.83683;3
PRES;12.880;198.882;1012.2925;3
ACCE;12.888;198.891;0.99599;7.49864;0.54588;3
MAGN;12.890;198.893;-32.12500;18.00000;-51.43750;3
GYRO;12.890;198.893;1.61757;-1.17164;-4.54117;3
AHRS;12.894;198.897;65.6464;-72.4003;62.5174;0.63145;-0.19729;0.07822;3
ACCE;12.898;198.901;0.61292;7.99663;-0.06704;3
GYRO;12.899;198.902;1.56259;-0.98105;-4.21497;3
PRES;12.899;198.902;1012.2949;3
ACCE;12.908;198.912;0.38307;8.38928;-0.34477;3
MAGN;12.910;198.913;-30.75000;14.87500;-49.87500;3
GYRO;12.910;198.913;1.50395;-0.78435;-3.89121;3
AHRS;12.913;198.916;72.3110;-74.3792;63.1702;0.65600;-0.16958;0.03311;3
ACCE;12.919;198.921;0.35434;8.59040;-0.63207;3
GYRO;12.919;198.922;1.44042;-0.58521;-3.58822;3
PRES;12.919;198.922;1012.2964;3
ACCE;12.929;198.932;0.41180;8.72447;-0.48842;3
MAGN;12.930;198.933;-29.31250;11.87500;-48.81250;3
GYRO;12.930;198.933;1.38178;-0.37263;-3.31089;3
AHRS;12.933;198.936;77.1106;-77.2370;65.2611;0.67329;-0.14845;0.00186;3
ACCE;12.938;198.941;0.69911;8.81066;-0.03831;3
GYRO;12.939;198.942;1.35368;-0.18082;-3.04822;3
PRES;12.939;198.942;1012.2896;3
ACCE;12.949;198.951;1.01514;8.67659;0.39265;3
MAGN;12.950;198.953;-27.43750;9.31250;-47.75000;3
GYRO;12.950;198.953;1.34635;-0.03665;-2.65238;3
AHRS;12.954;198.957;81.6289;-83.2697;70.9322;0.68962;-0.12608;-0.02548;3
ACCE;12.959;198.962;1.19710;8.35098;0.40223;3
GYRO;12.959;198.962;1.34635;-0.03665;-2.65238;3
PRES;12.959;198.962;1012.2866;3
ACCE;12.968;198.971;1.04387;7.96790;0.34477;3
MAGN;12.970;198.973;-25.56250;6.93750;-46.81250;3
GYRO;12.970;198.973;1.39155;0.03665;-2.53998;3
AHRS;12.973;198.976;84.7204;-95.9166;83.6507;0.70219;-0.10803;-0.04290;3
ACCE;12.979;198.982;1.08218;7.65187;0.42138;3
GYRO;12.979;198.982;1.41476;0.04154;-2.56319;3
PRES;12.979;198.982;1012.3003;3
ACCE;12.988;198.991;1.09176;7.30710;0.56503;3
MAGN;12.989;198.992;-24.25000;5.12500;-45.93750;3
GYRO;12.990;198.993;1.45997;0.00367;-2.64016;3
AHRS;12.993;198.997;86.7103;-122.6166;110.5599;0.71198;-0.09237;-0.05609;3
ACCE;12.998;199.001;0.94810;6.85699;0.70868;3
GYRO;12.999;199.002;1.50639;-0.07453;-2.77333;3
PRES;12.999;199.002;1012.3003;3
ACCE;13.009;199.012;0.90980;6.38773;1.33118;3
MAGN;13.010;199.013;-22.50000;3.43750;-44.62500;3
GYRO;13.011;199.013;1.56504;-0.27855;-2.98102;3
AHRS;13.014;199.016;86.5612;175.4540;172.6090;0.72416;-0.07402;-0.07296;3
ACCE;13.019;199.021;0.69911;5.71735;1.50356;3
GYRO;13.019;199.022;1.66033;-0.54245;-3.27912;3
PRES;13.020;199.022;1012.3027;3
ACCE;13.029;199.032;0.15323;5.17148;1.31202;3
MAGN;13.030;199.033;-20.50000;1.75000;-43.68750;3
GYRO;13.031;199.033;1.80327;-0.75259;-3.61754;3
AHRS;13.034;199.037;85.4462;142.5244;-154.5659;0.72661;-0.05945;-0.08877;3
ACCE;13.039;199.041;-0.56503;4.77883;1.55144;3
GYRO;13.039;199.042;1.99509;-0.90164;-3.92786;3
PRES;13.040;199.042;1012.3027;3
LIGH;13.045;199.048;1727.0;3
ACCE;13.048;199.051;-1.05345;4.60644;2.13563;3
MAGN;13.050;199.053;-18.68750;0.81250;-42.37500;3
GYRO;13.050;199.053;2.24921;-1.06901;-4.19054;3
AHRS;13.055;199.056;81.0350;128.5410;-141.3074;0.73960;-0.03925;-0.11750;3
ACCE;13.059;199.062;-1.46525;4.24253;2.34632;3
GYRO;13.059;199.062;2.58763;-1.28404;-4.44099;3
PRES;13.060;199.063;1012.3145;3
ACCE;13.068;199.071;-2.50912;3.68707;2.03986;3
MAGN;13.070;199.073;-16.12500;-0.37500;-41.18750;3
GYRO;13.070;199.073;2.97491;-1.52350;-4.70366;3
SOUN;13.071;6432.89;0.19632;79.84
AHRS;13.073;199.076;76.6847;112.4787;-126.5523;0.73743;-0.01470;-0.15738;3
ACCE;13.079;199.082;-3.73495;3.17950;1.53229;3
GYRO;13.079;199.082;3.38664;-1.76907;-4.93579;3
PRES;13.079;199.082;1012.3135;3
ACCE;13.088;199.091;-5.17148;2.99754;1.05345;3
MAGN;13.090;199.093;-13.31250;-1.68750;-39.25000;3
GYRO;13.090;199.093;3.78370;-2.03785;-5.11050;3
AHRS;13.093;199.097;70.3629;113.9097;-129.7360;0.75370;0.00653;-0.19838;3
ACCE;13.099;199.101;-6.58884;2.97839;0.63207;3
GYRO;13.099;199.102;4.15755;-2.30785;-5.20091;3
PRES;13.100;199.102;1012.2900;3
ACCE;13.109;199.112;-7.65187;2.78685;-0.15323;3
MAGN;13.110;199.113;-10.50000;-3.18750;-37.25000;3
GYRO;13.110;199.113;4.49475;-2.53265;-5.20213;3
AHRS;13.114;199.117;60.8019;109.9286;-128.6877;0.76237;0.04390;-0.26693;3
ACCE;13.119;199.121;-8.20732;2.26013;-0.78530;3
GYRO;13.119;199.122;4.80507;-2.60473;-5.12394;3
PRES;13.119;199.122;1012.2627;3
ACCE;13.133;199.136;-8.31267;1.74298;-1.43652;3
MAGN;13.134;199.137;-7.25000;-4.31250;-34.75000;3
GYRO;13.134;199.137;5.09462;-2.50333;-4.97122;3
AHRS;13.135;199.138;53.0270;111.1136;-133.4829;0.77768;0.05944;-0.31960;3
ACCE;13.139;199.141;-8.15944;1.67594;-2.08774;3
GYRO;13.139;199.142;5.37195;-2.26020;-4.73909;3
PRES;13.139;199.142;1012.1997;3
ACCE;13.148;199.151;-8.08282;1.83875;-3.64876;3
MAGN;13.150;199.153;-3.68750;-5.31250;-31.75000;3
GYRO;13.150;199.153;5.60163;-1.89002;-4.42755;3
AHRS;13.153;199.157;43.2108;110.6063;-136.8553;0.78793;0.08614;-0.38086;3
ACCE;13.159;199.162;-8.55209;2.28886;-5.04698;3
GYRO;13.159;199.162;5.75924;-1.40132;-4.05248;3
PRES;13.160;199.163;1012.1777;3
GNSS;13.165;1492002930.772;39.994152;-0.073751;103.562;148.790;16.0;0.2;20;18
ACCE;13.169;199.171;-8.39886;2.51870;-6.56011;3
MAGN;13.170;199.173;-0.56250;-5.81250;-28.06250;3
GYRO;13.171;199.173;5.83743;-0.76603;-3.63465;3
GNSS;13.172;1492002930.772;39.994152;-0.073751;103.562;148.790;16.0;0.2;20;18
AHRS;13.174;199.176;36.1772;111.7859;-141.8874;0.80078;0.09241;-0.41988;3
ACCE;13.179;199.182;-7.74764;2.49955;-7.80510;3
GYRO;13.180;199.182;5.82765;0.00000;-3.22659;3
PRES;13.180;199.182;1012.1304;3
ACCE;13.189;199.191;-6.87615;2.21224;-8.51378;3
MAGN;13.190;199.193;2.62500;-5.93750;-24.37500;3
GYRO;13.190;199.193;5.68227;0.74892;-2.86496;3
AHRS;13.194;199.197;28.5207;115.5783;-147.8138;0.82428;0.10115;-0.43859;3
ACCE;13.199;199.201;-6.19619;1.63763;-8.69574;3
GYRO;13.199;199.202;5.39272;1.39888;-2.57296;3
PRES;13.200;199.202;1012.1455;3
ACCE;13.209;199.212;-6.17704;1.07260;-9.30866;3
MAGN;13.210;199.213;5.87500;-5.43750;-20.37500;3
GYRO;13.210;199.213;4.54728;2.29685;-2.14658;3
AHRS;13.214;199.217;22.7186;118.4492;-152.4619;0.84213;0.10260;-0.44696;3
ACCE;13.219;199.221;-6.35900;0.56503;-10.00776;3
GYRO;13.219;199.222;4.54728;2.29685;-2.14658;3
PRES;13.219;199.222;1012.1592;3
ACCE;13.229;199.232;-6.55054;0.49799;-10.39084;3
MAGN;13.230;199.233;8.68750;-4.75000;-15.93750;3
GYRO;13.230;199.233;3.57601;2.88084;-1.70065;3
AHRS;13.234;199.237;17.0360;124.5542;-156.5461;0.87117;0.11046;-0.42381;3
ACCE;13.239;199.241;-6.56969;0.45969;-11.08037;3
GYRO;13.239;199.242;3.11175;3.15451;-1.46730;3
PRES;13.240;199.242;1012.1704;3
ACCE;13.249;199.251;-6.76123;1.04387;-11.02290;3
MAGN;13.250;199.252;10.75000;-4.25000;-11.31250;3
GYRO;13.250;199.253;2.70002;3.40863;-1.23028;3
AHRS;13.253;199.256;13.1111;128.4555;-158.8132;0.88852;0.11568;-0.40569;3
ACCE;13.259;199.262;-6.98149;1.70467;-11.37725;3
GYRO;13.259;199.262;2.34206;3.67374;-0.94684;3
PRES;13.260;199.262;1012.1670;3
ACCE;13.268;199.271;-6.85699;1.96325;-12.07635;3
MAGN;13.271;199.273;12.18750;-3.25000;-7.06250;3
GYRO;13.272;199.273;2.03052;4.05981;-0.60720;3
AHRS;13.274;199.277;9.8309;134.0443;-160.5382;0.90973;0.12207;-0.37001;3
ACCE;13.279;199.282;-6.35900;1.89621;-12.54562;3
GYRO;13.279;199.282;1.76540;4.61081;-0.23702;3
PRES;13.279;199.282;1012.1841;3
ACCE;13.288;199.291;-5.76524;1.48441;-12.30620;3
MAGN;13.290;199.293;12.87500;-2.25000;-2.75000;3
GYRO;13.290;199.293;1.54427;5.24855;0.09652;3
AHRS;13.294;199.297;7.7219;138.9240;-161.7390;0.92622;0.12494;-0.33559;3
ACCE;13.298;199.301;-4.58729;0.73741;-11.48259;3
GYRO;13.299;199.302;1.33535;5.74702;0.26389;3
PRES;13.299;199.302;1012.1943;3
ACCE;13.309;199.312;-3.52426;0.36392;-10.87925;3
MAGN;13.310;199.313;12.18750;-1.18750;1.18750;3
GYRO;13.310;199.313;1.12766;5.98648;0.19914;3
AHRS;13.313;199.317;6.3472;146.1205;-163.0947;0.94714;0.12444;-0.27997;3
ACCE;13.318;199.321;-2.49955;0.14365;-10.43872;3
GYRO;13.319;199.322;0.92485;6.02802;-0.00977;3
PRES;13.319;199.322;1012.2231;3
ACCE;13.329;199.332;-1.43652;-0.03831;-10.41957;3
MAGN;13.330;199.333;11.06250;-0.18750;4.31250;3
GYRO;13.332;199.333;0.74159;5.88630;-0.26145;3
AHRS;13.333;199.336;5.3980;153.1701;-164.0671;0.96377;0.12384;-0.22316;3
ACCE;13.339;199.341;-0.72784;-0.47884;-10.12268;3
GYRO;13.339;199.342;0.58032;5.59919;-0.50091;3
PRES;13.339;199.342;1012.2290;3
ACCE;13.348;199.351;-0.21069;-1.05345;-11.34852;3
MAGN;13.350;199.353;8.93750;0.62500;7.06250;3
GYRO;13.350;199.353;0.41783;5.30964;-0.72082;3
AHRS;13.354;199.357;4.0571;161.2532;-164.2354;0.97750;0.12951;-0.15644;3
ACCE;13.359;199.362;0.01915;-0.72784;-12.52646;3
GYRO;13.359;199.362;0.24923;5.22778;-0.89797;3
PRES;13.359;199.362;1012.2280;3
ACCE;13.368;199.371;0.10534;0.23942;-12.74673;3
MAGN;13.370;199.373;6.87500;1.25000;9.56250;3
GYRO;13.370;199.373;0.10751;5.31819;-0.97738;3
AHRS;13.374;199.377;3.3892;167.3396;-163.6362;0.98382;0.13816;-0.10491;3
ACCE;13.378;199.381;0.36392;0.43096;-12.75631;3
GYRO;13.379;199.382;0.00855;5.51978;-0.96028;3
PRES;13.379;199.382;1012.2178;3
ACCE;13.388;199.391;1.17795;0.27773;-12.64139;3
MAGN;13.390;199.393;4.50000;1.75000;11.62500;3
GYRO;13.390;199.393;-0.05986;5.79833;-0.91019;3
AHRS;13.394;199.397;2.9948;174.0448;-162.5793;0.98700;0.14984;-0.04738;3
LIGH;13.395;199.398;1242.0;3
ACCE;13.398;199.401;2.12605;0.10534;-12.03805;3
GYRO;13.399;199.402;-0.10263;6.07078;-0.87476;3
PRES;13.399;199.402;1012.2319;3
ACCE;13.408;199.412;2.81558;0.11492;-12.13381;3
MAGN;13.410;199.413;1.93750;1.93750;13.25000;3
GYRO;13.410;199.413;-0.13683;6.25404;-0.87109;3
AHRS;13.413;199.417;3.0183;-179.3535;-161.5904;0.98674;0.16005;0.00978;3
ACCE;13.418;199.421;3.32315;0.32561;-12.64139;3
GYRO;13.419;199.422;-0.19914;6.34811;-0.88698;3
PRES;13.419;199.422;1012.2349;3
ACCE;13.428;199.431;3.93607;0.57461;-12.30620;3
MAGN;13.430;199.433;-0.68750;2.31250;14.81250;3
GYRO;13.430;199.433;-0.28222;6.37988;-0.92118;3
AHRS;13.434;199.437;3.0320;-171.7233;-160.6495;0.98254;0.16945;0.07555;3
ACCE;13.438;199.441;4.74052;0.42138;-11.87524;3
GYRO;13.439;199.442;-0.36285;6.28458;-0.97494;3
PRES;13.439;199.442;1012.2632;3
ACCE;13.448;199.451;5.79397;0.05746;-11.68370;3
MAGN;13.450;199.453;-3.18750;2.50000;15.87500;3
GYRO;13.450;199.453;-0.42150;6.07078;-1.06779;3
AHRS;13.453;199.456;3.5515;-164.5106;-159.7418;0.97423;0.17829;0.13800;3
ACCE;13.459;199.462;6.46434;0.02873;-11.47301;3
GYRO;13.460;199.462;-0.43127;5.84720;-1.21318;3
PRES;13.460;199.462;1012.2954;3
ACCE;13.468;199.471;7.04853;0.36392;-11.19529;3
MAGN;13.471;199.473;-6.00000;3.00000;16.43750;3
GYRO;13.472;199.473;-0.39462;5.70059;-1.37689;3
AHRS;13.474;199.477;3.9900;-157.1919;-158.7830;-0.96165;-0.18712;-0.20051;3
ACCE;13.478;199.481;7.55610;0.74699;-11.01333;3
GYRO;13.479;199.482;-0.32987;5.54910;-1.51372;3
PRES;13.480;199.482;1012.3193;3
ACCE;13.489;199.492;7.96790;1.07260;-11.21444;3
MAGN;13.490;199.493;-9.31250;2.93750;16.87500;3
GYRO;13.490;199.493;-0.11729;5.12882;-1.72875;3
AHRS;13.493;199.497;5.0610;-150.8352;-157.6022;-0.94627;-0.19868;-0.25504;3
ACCE;13.499;199.501;8.02536;1.39821;-11.97101;3
GYRO;13.499;199.502;-0.11729;5.12882;-1.72875;3
PRES;13.500;199.502;1012.3413;3
ACCE;13.509;199.512;7.83383;1.67594;-12.57435;3
MAGN;13.510;199.513;-12.25000;3.00000;16.56250;3
GYRO;13.511;199.513;0.06475;5.03231;-1.98409;3
AHRS;13.514;199.517;6.0943;-145.1881;-156.0443;-0.92881;-0.21331;-0.30274;3
ACCE;13.518;199.521;7.49864;2.01113;-12.35408;3
GYRO;13.519;199.522;0.09041;5.17647;-2.08916;3
PRES;13.520;199.522;1012.3564;3
ACCE;13.529;199.531;7.27837;2.10690;-11.87524;3
MAGN;13.530;199.533;-14.93750;2.50000;16.06250;3
GYRO;13.531;199.533;0.04154;5.29009;-2.11604;3
AHRS;13.533;199.537;7.3774;-139.7285;-154.2433;-0.90843;-0.23042;-0.34835;3
ACCE;13.539;199.542;7.17303;1.80044;-11.65497;3
GYRO;13.539;199.542;-0.07941;5.32919;-2.08794;3
PRES;13.541;199.542;1012.3301;3
ACCE;13.549;199.551;7.16345;1.37906;-11.27190;3
MAGN;13.550;199.553;-17.31250;2.37500;15.31250;3
GYRO;13.550;199.553;-0.24312;5.34141;-2.05373;3
AHRS;13.553;199.556;8.9372;-135.3230;-152.4888;-0.88865;-0.24803;-0.38519;3
ACCE;13.559;199.562;7.40287;1.03430;-10.50576;3
GYRO;13.560;199.562;-0.42150;5.33896;-2.04396;3
PRES;13.560;199.562;1012.3164;3
ACCE;13.569;199.571;7.85298;0.79487;-9.42358;3
MAGN;13.570;199.573;-19.50000;1.43750;14.31250;3
GYRO;13.571;199.573;-0.60231;5.25833;-2.07816;3
AHRS;13.574;199.577;10.8020;-129.5638;-151.1343;-0.86225;-0.26333;-0.43201;3
ACCE;13.579;199.581;8.50420;0.97683;-8.09240;3
GYRO;13.579;199.582;-0.76847;5.04208;-2.16246;3
PRES;13.580;199.582;1012.2959;3
ACCE;13.589;199.592;9.10754;1.36948;-7.17303;3
MAGN;13.590;199.593;-21.06250;1.18750;12.68750;3
GYRO;13.590;199.594;-0.88942;4.69878;-2.30296;3
AHRS;13.594;199.597;12.3228;-125.0855;-150.2104;-0.83986;-0.27460;-0.46750;3
ACCE;13.599;199.601;9.31823;1.70467;-6.95276;3
GYRO;13.599;199.602;-0.97128;4.32248;-2.49477;3
PRES;13.599;199.602;1012.2920;3
ACCE;13.609;199.612;9.07881;2.07817;-6.97192;3
MAGN;13.612;199.613;-21.87500;0.31250;11.50000;3
GYRO;13.612;199.613;-1.02992;4.00728;-2.70735;3
AHRS;13.615;199.617;15.0489;-119.9596;-149.6404;-0.81129;-0.28800;-0.50838;3
ACCE;13.620;199.621;8.59997;2.57616;-6.71334;3
GYRO;13.621;199.622;-1.08856;3.76537;-2.88939;3
PRES;13.621;199.622;1012.2861;3
SOUN;13.621;3910.16;0.11933;75.51
ACCE;13.631;199.632;7.89129;3.08373;-6.43561;3
MAGN;13.631;199.633;-22.56250;-0.43750;10.00000;3
GYRO;13.632;199.634;-1.14354;3.59067;-2.98591;3
AHRS;13.633;199.637;17.7895;-116.7037;-149.0405;-0.78889;-0.30266;-0.53472;3
ACCE;13.639;199.642;7.24964;3.48596;-6.19619;3
GYRO;13.640;199.642;-1.20585;3.49659;-2.95903;3
PRES;13.640;199.642;1012.2793;3
ACCE;13.649;199.651;6.76123;3.84030;-5.93762;3
MAGN;13.650;199.653;-22.68750;-1.43750;7.93750;3
GYRO;13.650;199.654;-1.27549;3.44161;-2.81242;3
AHRS;13.654;199.657;21.4111;-112.7789;-148.7743;0.76046;0.31927;0.56548;3
ACCE;13.659;199.662;6.31112;4.15633;-5.67905;3
GYRO;13.660;199.662;-1.34390;3.41107;-2.58518;3
PRES;13.660;199.662;1012.2651;3
ACCE;13.669;199.671;6.04296;4.35745;-5.47793;3
MAGN;13.670;199.673;-22.25000;-2.50000;6.31250;3
GYRO;13.670;199.673;-1.40377;3.41596;-2.31762;3
AHRS;13.674;199.677;25.0920;-110.7922;-148.4791;0.73973;0.33695;0.58206;3
ACCE;13.679;199.681;6.15789;4.35745;-5.25767;3
GYRO;13.679;199.682;-1.46608;3.44161;-2.04762;3
PRES;13.679;199.682;1012.2490;3
ACCE;13.689;199.692;6.36858;4.39575;-4.84586;3
MAGN;13.690;199.693;-21.81250;-3.93750;4.56250;3
GYRO;13.690;199.693;-1.52716;3.50270;-1.82649;3
AHRS;13.693;199.696;28.1049;-106.6346;-149.2056;0.71152;0.34640;0.61041;3
ACCE;13.699;199.701;6.41646;4.52025;-4.29041;3
GYRO;13.699;199.702;-1.57970;3.56501;-1.67133;3
PRES;13.699;199.702;1012.2573;3
ACCE;13.709;199.712;6.44519;4.52025;-3.82115;3
MAGN;13.710;199.713;-21.68750;-5.00000;2.06250;3
GYRO;13.710;199.713;-1.62124;3.59800;-1.56504;3
AHRS;13.714;199.717;30.6885;-104.0150;-149.7669;0.69122;0.35545;0.62746;3
ACCE;13.718;199.721;6.56011;4.49152;-3.07416;3
GYRO;13.719;199.722;-1.65544;3.60044;-1.50273;3
PRES;13.719;199.722;1012.2788;3
ACCE;13.728;199.731;6.68461;4.58729;-2.45166;3
MAGN;13.730;199.732;-21.25000;-6.00000;0.00000;3
GYRO;13.730;199.733;-1.68110;3.57112;-1.48440;3
AHRS;13.734;199.736;32.8094;-99.0877;-151.4465;0.66219;0.35760;0.65622;3
ACCE;13.739;199.742;6.62715;4.86502;-2.02071;3
GYRO;13.739;199.742;-1.71042;3.50026;-1.50517;3
PRES;13.740;199.742;1012.2920;3
LIGH;13.745;199.748;569.0;3
ACCE;13.748;199.751;6.53138;5.13317;-1.44610;3
MAGN;13.750;199.753;-20.68750;-6.75000;-1.62500;3
GYRO;13.750;199.753;-1.81183;3.26202;-1.60658;3
AHRS;13.754;199.757;34.7221;-95.2231;-152.8505;0.63803;0.36100;0.67719;3
ACCE;13.759;199.762;6.56011;5.28640;-0.92895;3
GYRO;13.760;199.762;-1.81183;3.26202;-1.60658;3
PRES;13.760;199.763;1012.2813;3
ACCE;13.769;199.771;6.25365;5.38217;-0.71826;3
MAGN;13.769;199.772;-19.81250;-7.37500;-3.81250;3
GYRO;13.770;199.773;-1.90712;3.02500;-1.67621;3
AHRS;13.774;199.777;36.6640;-90.1484;-155.2546;0.60889;0.36096;0.70250;3
ACCE;13.779;199.781;5.75566;5.52582;-0.95768;3
GYRO;13.779;199.782;-1.98531;2.94681;-1.63223;3
PRES;13.779;199.782;1012.3110;3
ACCE;13.789;199.792;5.38217;5.70778;-1.06303;3
MAGN;13.790;199.793;-18.87500;-7.93750;-6.18750;3
GYRO;13.791;199.793;-2.10993;2.92238;-1.52472;3
AHRS;13.794;199.796;38.8507;-86.0044;-157.5771;0.58364;0.36364;0.72064;3
ACCE;13.798;199.801;5.27682;5.64074;-0.82361;3
GYRO;13.799;199.802;-2.26020;2.92360;-1.38789;3
PRES;13.799;199.802;1012.3115;3
ACCE;13.809;199.812;5.22894;5.44920;-0.23942;3
MAGN;13.810;199.813;-17.56250;-8.75000;-8.25000;3
GYRO;13.810;199.814;-2.41292;2.90894;-1.26449;3
AHRS;13.813;199.817;40.3261;-80.5800;-160.9133;0.55503;0.35993;0.74308;3
ACCE;13.819;199.821;5.22894;5.16190;0.20111;3
GYRO;13.820;199.822;-2.57419;2.83319;-1.18508;3
PRES;13.820;199.823;1012.3125;3
ACCE;13.829;199.831;5.55455;4.79798;0.58419;3
MAGN;13.830;199.833;-16.31250;-8.87500;-10.87500;3
GYRO;13.830;199.833;-2.75256;2.71713;-1.18019;3
AHRS;13.834;199.837;41.6543;-75.8943;-164.1865;0.53072;0.35678;0.76012;3
ACCE;13.839;199.842;6.01423;4.51068;0.76614;3
GYRO;13.839;199.842;-2.92604;2.62672;-1.28160;3
PRES;13.840;199.842;1012.3057;3
ACCE;13.849;199.851;6.14831;4.44364;1.48441;3
MAGN;13.849;199.852;-15.37500;-9.37500;-13.56250;3
GYRO;13.850;199.853;-3.07510;2.60473;-1.47463;3
AHRS;13.853;199.856;42.0636;-69.7935;-168.7215;0.50248;0.34540;0.78202;3
ACCE;13.859;199.862;6.18662;4.26168;2.12605;3
GYRO;13.860;199.862;-3.18627;2.58152;-1.71409;3
PRES;13.860;199.862;1012.2891;3
ACCE;13.868;199.871;5.96635;3.99353;2.66235;3
MAGN;13.870;199.873;-0.75000;-46.12500;-1.06250;3
GYRO;13.870;199.873;-3.28279;2.49477;-1.97798;3
AHRS;13.874;199.877;41.5833;-64.2473;-173.1465;0.47826;0.32980;0.80161;3
ACCE;13.879;199.881;5.35344;3.93607;3.16035;3
GYRO;13.879;199.882;-3.36953;2.35061;-2.23332;3
PRES;13.880;199.883;1012.2881;3
ACCE;13.889;199.892;4.61602;4.14676;3.54342;3
MAGN;13.890;199.893;0.62500;-46.12500;-3.87500;3
GYRO;13.891;199.893;-3.42940;2.19056;-2.43247;3
AHRS;13.894;199.896;41.8019;-57.5052;-179.0112;0.44666;0.31663;0.82046;3
ACCE;13.899;199.901;3.75411;4.24253;3.84030;3
GYRO;13.900;199.902;-3.47827;2.01097;-2.54120;3
PRES;13.900;199.902;1012.2769;3
ACCE;13.909;199.912;2.93050;4.25210;3.84988;3
MAGN;13.910;199.913;2.37500;-45.43750;-6.68750;3
GYRO;13.911;199.913;-3.54180;1.81671;-2.55097;3
AHRS;13.914;199.917;41.3798;-50.4275;174.4277;0.41359;0.29990;0.83806;3
ACCE;13.919;199.921;2.27928;4.25210;4.20422;3
GYRO;13.919;199.922;-3.62610;1.65300;-2.46790;3
PRES;13.920;199.922;1012.2725;3
ACCE;13.928;199.931;1.69509;4.21380;5.09486;3
MAGN;13.930;199.932;4.18750;-44.87500;-9.00000;3
GYRO;13.930;199.933;-3.70307;1.50762;-2.29197;3
AHRS;13.933;199.936;40.8276;-43.9646;167.7876;0.38323;0.28429;0.85024;3
ACCE;13.940;199.942;1.30245;4.03184;5.72693;3
GYRO;13.941;199.942;-3.73483;1.32802;-2.01952;3
PRES;13.941;199.943;1012.2661;3
ACCE;13.948;199.951;1.29287;3.66792;6.21535;3
MAGN;13.950;199.953;6.50000;-44.00000;-12.43750;3
GYRO;13.950;199.953;-3.73116;1.14354;-1.69332;3
AHRS;13.953;199.956;39.3383;-36.1015;160.0222;0.34287;0.26456;0.86364;3
ACCE;13.959;199.962;1.37906;3.51469;6.67503;3
GYRO;13.960;199.962;-3.68596;0.99938;-1.37078;3
PRES;13.960;199.962;1012.2764;3
ACCE;13.968;199.971;1.56102;3.58173;7.31668;3
MAGN;13.970;199.972;8.18750;-42.87500;-15.06250;3
GYRO;13.970;199.973;-3.59922;0.92241;-1.08245;3
AHRS;13.974;199.977;36.9063;-31.5849;154.8738;0.31823;0.24114;0.87218;3
ACCE;13.979;199.981;1.93451;3.50511;7.57525;3
GYRO;13.979;199.982;-3.46361;0.88820;-0.83078;3
PRES;13.980;199.982;1012.2822;3
ACCE;13.989;199.992;2.12605;3.39977;7.30710;3
MAGN;13.990;199.993;10.37500;-41.31250;-17.56250;3
GYRO;13.990;199.993;-3.29745;0.89431;-0.63286;3
AHRS;13.994;199.997;33.2636;-26.7912;150.0672;0.28636;0.21166;0.88335;3
ACCE;13.999;200.001;2.07817;3.16992;7.01980;3
GYRO;13.999;200.002;-3.13740;0.96272;-0.48625;3
PRES;14.000;200.002;1012.2881;3
ACCE;14.009;200.012;2.00155;2.81558;6.78038;3
MAGN;14.010;200.013;12.00000;-39.87500;-20.18750;3
GYRO;14.010;200.013;-2.84663;1.34024;-0.31765;3
AHRS;14.013;200.016;30.1937;-24.3195;147.3351;0.26676;0.18714;0.89031;3
ACCE;14.019;200.021;1.94409;2.20267;7.01980;3
GYRO;14.019;200.022;-2.84663;1.34024;-0.31765;3
PRES;14.020;200.022;1012.2822;3
ACCE;14.029;200.031;1.85790;1.64721;7.24964;3
MAGN;14.030;200.033;13.18750;-38.56250;-23.31250;3
GYRO;14.030;200.033;-2.61084;1.66278;-0.26389;3
AHRS;14.033;200.036;26.6524;-21.3461;145.1741;0.23974;0.16220;0.89964;3
ACCE;14.039;200.042;1.47483;1.35033;7.13472;3
GYRO;14.040;200.042;-2.48500;1.77273;-0.23213;3
PRES;14.041;200.042;1012.2876;3
ACCE;14.048;200.051;1.04387;1.22583;6.73250;3
MAGN;14.050;200.052;14.37500;-36.81250;-25.06250;3
GYRO;14.051;200.053;-2.31274;1.95110;-0.15638;3
AHRS;14.054;200.057;23.9699;-18.8119;143.6912;0.21574;0.14485;0.90644;3
ACCE;14.059;200.061;0.88107;0.86191;6.30154;3
GYRO;14.059;200.062;-2.08427;2.22599;-0.04154;3
PRES;14.060;200.062;1012.3101;3
SOUN;14.061;5889.84;0.17975;79.07
ACCE;14.069;200.071;0.91937;0.38307;6.41646;3
MAGN;14.070;200.073;15.62500;-35.18750;-27.12500;3
GYRO;14.071;200.073;-1.81305;2.55220;0.07453;3
AHRS;14.074;200.077;20.4580;-15.4202;142.2810;0.18182;0.12385;0.91515;3
ACCE;14.079;200.081;1.13964;-0.08619;8.21690;3
GYRO;14.080;200.082;-1.63101;2.66826;0.14172;3
PRES;14.080;200.082;1012.3057;3
ACCE;14.089;200.092;1.49398;-0.63207;9.59596;3
MAGN;14.090;200.093;16.37500;-33.87500;-28.62500;3
GYRO;14.091;200.093;-1.78739;2.25409;0.10385;3
AHRS;14.094;200.097;18.4412;-12.3561;141.8082;0.15250;0.11579;0.92170;3
LIGH;14.095;200.098;4242.0;3
ACCE;14.099;200.101;2.03028;-1.16837;9.31823;3
GYRO;14.099;200.102;-2.35916;1.41965;-0.11973;3
PRES;14.100;200.102;1012.3174;3
ACCE;14.108;200.111;1.88663;-0.90980;7.42203;3
MAGN;14.110;200.112;17.06250;-32.12500;-29.62500;3
GYRO;14.110;200.113;-3.14962;0.65851;-0.50946;3
AHRS;14.113;200.117;14.5297;-9.7501;141.4119;0.12120;0.09107;0.92932;3
ACCE;14.119;200.121;1.35991;-0.73741;6.41646;3
GYRO;14.119;200.122;-3.79592;0.38729;-0.90897;3
PRES;14.120;200.122;1012.3130;3
ACCE;14.133;200.136;1.02472;-2.03986;8.97347;3
MAGN;14.134;200.137;18.12500;-30.37500;-30.25000;3
GYRO;14.134;200.137;-4.13189;0.48136;-1.23395;3
AHRS;14.135;200.138;10.8874;-8.6610;140.1246;0.10292;0.06329;0.93071;3
ACCE;14.139;200.142;0.66080;-2.23140;10.65899;3
GYRO;14.140;200.142;-4.21497;0.57544;-1.48807;3
PRES;14.141;200.142;1012.3115;3
ACCE;14.149;200.151;0.01915;-2.24097;13.07234;3
MAGN;14.150;200.153;19.06250;-28.62500;-31.43750;3
GYRO;14.150;200.153;-4.07447;0.46792;-1.62001;3
AHRS;14.154;200.157;4.9500;-7.6713;137.9906;0.07784;0.01627;0.92955;3
ACCE;14.159;200.161;-0.39265;-2.20267;14.22156;3
GYRO;14.160;200.162;-3.74705;0.21625;-1.57848;3
PRES;14.160;200.162;1012.3105;3
GNSS;14.169;1492002931.774;39.994140;-0.073752;103.365;148.790;16.0;0.2;20;18
ACCE;14.182;200.172;-0.41180;-2.35589;14.47056;3
MAGN;14.182;200.173;20.25000;-26.18750;-32.43750;3
GYRO;14.183;200.174;-3.24125;-0.03910;-1.40866;3
AHRS;14.184;200.177;0.5068;-6.9615;135.4700;0.05786;-0.01892;0.92362;3
ACCE;14.184;200.181;-0.19154;-2.56658;14.26944;3
GYRO;14.185;200.182;-2.65604;-0.25779;-1.21684;3
PRES;14.185;200.182;1012.3032;3
GNSS;14.185;1492002931.774;39.994140;-0.073752;103.365;148.790;16.0;0.2;20;18
ACCE;14.191;200.192;0.04788;-2.70066;13.56076;3
MAGN;14.193;200.193;21.31250;-23.56250;-33.75000;3
GYRO;14.195;200.193;-2.13803;-0.48869;-1.08245;3
AHRS;14.195;200.196;-3.5990;-6.2975;133.4949;0.03806;-0.05048;0.91761;3
ACCE;14.199;200.201;0.22984;-2.60489;12.42112;3
GYRO;14.199;200.202;-1.78861;-0.75625;-1.01526;3
PRES;14.200;200.202;1012.2930;3
ACCE;14.208;200.211;0.60334;-2.40378;11.18571;3
MAGN;14.210;200.213;21.93750;-21.31250;-35.06250;3
GYRO;14.210;200.213;-1.60291;-1.03725;-0.97616;3
AHRS;14.213;200.217;-5.9106;-6.9690;131.9493;0.03449;-0.07172;0.91174;3
ACCE;14.219;200.222;1.10133;-2.25055;10.08438;3
GYRO;14.219;200.222;-1.53938;-1.27671;-0.95173;3
PRES;14.220;200.222;1012.2979;3
ACCE;14.229;200.231;1.61848;-2.18351;8.93516;3
MAGN;14.230;200.233;22.31250;-19.25000;-36.68750;3
GYRO;14.230;200.233;-1.56748;-1.43798;-0.93585;3
AHRS;14.234;200.237;-7.9964;-7.9763;130.6472;0.03401;-0.09217;0.90630;3
ACCE;14.239;200.242;1.98240;-2.26013;8.18817;3
GYRO;14.239;200.242;-1.65911;-1.47096;-0.92974;3
PRES;14.240;200.242;1012.3018;3
ACCE;14.249;200.251;2.26970;-2.38462;7.75721;3
MAGN;14.250;200.253;22.25000;-17.18750;-38.00000;3
GYRO;14.250;200.253;-1.79839;-1.38300;-0.92974;3
AHRS;14.254;200.257;-9.6178;-9.8272;129.2702;0.04134;-0.11204;0.90018;3
ACCE;14.259;200.261;2.43251;-2.41336;7.98706;3
GYRO;14.259;200.262;-1.98287;-1.21684;-0.92974;3
PRES;14.260;200.262;1012.2959;3
ACCE;14.269;200.272;2.67193;-2.71981;7.78594;3
MAGN;14.270;200.273;21.50000;-15.43750;-39.37500;3
GYRO;14.271;200.273;-2.31640;-0.69272;-0.87232;3
AHRS;14.274;200.276;-11.8053;-12.0436;127.6338;0.04852;-0.13782;0.89246;3
ACCE;14.279;200.281;2.55701;-3.02627;8.31267;3
GYRO;14.280;200.282;-2.31640;-0.69272;-0.87232;3
PRES;14.280;200.282;1012.2935;3
ACCE;14.289;200.292;2.48997;-3.32315;9.10754;3
MAGN;14.290;200.293;20.50000;-13.93750;-40.37500;3
GYRO;14.291;200.293;-2.43491;-0.06597;-0.79779;3
AHRS;14.294;200.297;-14.1989;-13.1925;126.0063;0.04584;-0.16114;0.88479;3
ACCE;14.299;200.301;2.44209;-3.66792;9.68215;3
GYRO;14.300;200.302;-2.43124;0.09529;-0.77824;3
PRES;14.300;200.302;1012.3003;3
ACCE;14.309;200.311;2.35589;-3.81157;10.38126;3
MAGN;14.310;200.313;20.18750;-12.43750;-41.43750;3
GYRO;14.312;200.313;-2.36283;0.17715;-0.75381;3
AHRS;14.314;200.317;-17.0082;-13.7912;124.3282;0.03645;-0.18527;0.87653;3
ACCE;14.319;200.322;2.43251;-4.04141;11.06121;3
GYRO;14.320;200.322;-2.23454;0.16249;-0.73426;3
PRES;14.320;200.322;1012.2915;3
ACCE;14.329;200.331;2.73897;-4.46279;11.63582;3
MAGN;14.330;200.333;19.56250;-10.37500;-42.00000;3
GYRO;14.331;200.333;-2.05862;0.06231;-0.75869;3
AHRS;14.334;200.337;-19.4508;-14.0760;122.7286;0.02565;-0.20502;0.86847;3
ACCE;14.339;200.341;3.12204;-4.89375;11.85609;3
GYRO;14.340;200.342;-1.84726;-0.08308;-0.84055;3
PRES;14.340;200.342;1012.2852;3
ACCE;14.349;200.351;3.33273;-5.20978;11.82736;3
MAGN;14.350;200.352;19.25000;-8.25000;-42.62500;3
GYRO;14.350;200.353;-1.60291;-0.19914;-0.97250;3
AHRS;14.359;200.357;-21.4891;-14.4756;121.2141;0.01708;-0.22189;0.86071;3
ACCE;14.359;200.361;3.26569;-5.35344;11.67413;3
GYRO;14.359;200.362;-1.34146;-0.26023;-1.12033;3
PRES;14.360;200.362;1012.2720;3
ACCE;14.369;200.372;3.03585;-5.21936;11.57836;3
MAGN;14.370;200.373;19.31250;-6.37500;-42.62500;3
GYRO;14.370;200.373;-1.10078;-0.27245;-1.23761;3
AHRS;14.374;200.377;-22.8790;-15.3849;120.5269;0.01643;-0.23574;0.85658;3
ACCE;14.379;200.381;2.59531;-4.97036;11.45386;3
GYRO;14.379;200.382;-0.88575;-0.26756;-1.29381;3
PRES;14.380;200.382;1012.2764;3
ACCE;14.389;200.392;2.24097;-4.83629;11.19529;3
MAGN;14.390;200.393;19.87500;-4.62500;-42.81250;3
GYRO;14.390;200.393;-0.68783;-0.24801;-1.28037;3
AHRS;14.394;200.397;-23.6773;-16.2082;118.7788;0.01532;-0.24506;0.84866;3
ACCE;14.399;200.401;1.93451;-4.75967;10.79306;3
GYRO;14.400;200.402;-0.50824;-0.19181;-1.20340;3
PRES;14.400;200.402;1012.2993;3
ACCE;14.409;200.411;1.88663;-4.90333;10.44830;3
MAGN;14.410;200.412;19.93750;-2.68750;-42.81250;3
GYRO;14.410;200.413;-0.36652;-0.11851;-1.06657;3
AHRS;14.414;200.416;-24.0008;-17.2180;117.1197;0.01769;-0.25177;0.84137;3
ACCE;14.419;200.422;1.97282;-5.18105;10.15141;3
GYRO;14.419;200.422;-0.26023;-0.06597;-0.90652;3
PRES;14.419;200.422;1012.2891;3
ACCE;14.429;200.431;1.99198;-5.42047;10.06522;3
MAGN;14.430;200.432;20.18750;-1.37500;-42.81250;3
GYRO;14.430;200.433;-0.19181;-0.04520;-0.77824;3
AHRS;14.434;200.436;-24.2033;-17.3584;116.1002;0.01553;-0.25393;0.83689;3
ACCE;14.439;200.442;2.00155;-5.47793;9.87369;3
GYRO;14.439;200.442;-0.15149;-0.05620;-0.68783;3
PRES;14.440;200.442;1012.2886;3
LIGH;14.444;200.448;2879.0;3
ACCE;14.449;200.451;1.99198;-5.31513;10.01734;3
MAGN;14.450;200.452;20.06250;-0.18750;-42.62500;3
GYRO;14.450;200.453;-0.12095;-0.04154;-0.61942;3
AHRS;14.453;200.457;-24.1721;-17.8121;114.8954;0.01630;-0.25581;0.83172;3
ACCE;14.458;200.461;1.99198;-4.97036;10.20888;3
GYRO;14.459;200.462;-0.07330;-0.00367;-0.55100;3
PRES;14.459;200.463;1012.2900;3
ACCE;14.469;200.472;2.22182;-4.72137;10.28549;3
MAGN;14.470;200.473;20.18750;0.68750;-42.50000;3
GYRO;14.470;200.473;-0.01588;0.02810;-0.48258;3
AHRS;14.474;200.477;-24.3297;-17.6520;114.5219;0.01355;-0.25627;0.83000;3
ACCE;14.479;200.481;2.69108;-4.78840;10.21845;3
GYRO;14.479;200.482;0.05986;0.00367;-0.43494;3
PRES;14.480;200.482;1012.2949;3
ACCE;14.488;200.492;3.27527;-4.83629;10.22803;3
MAGN;14.490;200.493;19.75000;1.31250;-42.68750;3
GYRO;14.490;200.493;0.14783;-0.07330;-0.43494;3
AHRS;14.493;200.496;-24.2167;-17.8474;113.7004;0.01367;-0.25643;0.82650;3
ACCE;14.499;200.501;3.81157;-4.89375;10.19930;3
GYRO;14.499;200.502;0.24190;-0.19792;-0.49724;3
PRES;14.500;200.502;1012.2847;3
ACCE;14.508;200.511;4.10845;-4.78840;10.15141;3
MAGN;14.510;200.512;19.56250;1.56250;-42.81250;3
GYRO;14.510;200.513;0.33964;-0.35308;-0.61331;3
AHRS;14.513;200.516;-23.9293;-18.2077;113.1935;0.01653;-0.25610;0.82445;3
ACCE;14.519;200.522;4.10845;-4.65433;9.83538;3
GYRO;14.520;200.522;0.41539;-0.52290;-0.75747;3
PRES;14.520;200.523;1012.2925;3
ACCE;14.528;200.531;3.91691;-4.47237;9.72046;3
MAGN;14.530;200.532;19.31250;1.75000;-42.93750;3
GYRO;14.530;200.533;0.48747;-0.64507;-0.90652;3
AHRS;14.533;200.536;-23.3759;-18.8382;112.3598;0.02191;-0.25523;0.82105;3
ACCE;14.539;200.542;3.54342;-4.31914;9.77792;3
GYRO;14.539;200.542;0.52779;-0.68906;-1.04458;3
PRES;14.540;200.542;1012.2905;3
ACCE;14.548;200.551;3.25611;-4.16591;9.84496;3
MAGN;14.549;200.552;19.31250;1.43750;-43.12500;3
GYRO;14.550;200.553;0.54856;-0.74037;-1.21807;3
AHRS;14.554;200.557;-22.5186;-19.9833;111.4586;0.03235;-0.25473;0.81726;3
ACCE;14.559;200.561;3.06458;-4.01268;9.91199;3
GYRO;14.559;200.562;0.54856;-0.74037;-1.21807;3
PRES;14.560;200.562;1012.3018;3
ACCE;14.569;200.572;2.98796;-3.90734;10.06522;3
MAGN;14.570;200.573;18.75000;1.31250;-43.37500;3
GYRO;14.570;200.573;0.59865;-0.80390;-1.26816;3
AHRS;14.574;200.576;-21.4639;-21.2640;110.0754;0.04368;-0.25387;0.81106;3
ACCE;14.579;200.581;2.99754;-3.84988;10.26634;3
GYRO;14.580;200.582;0.67195;-0.85155;-1.27304;3
PRES;14.580;200.583;1012.3022;3
ACCE;14.589;200.592;3.27527;-3.80199;10.49618;3
MAGN;14.591;200.593;18.87500;1.43750;-43.56250;3
GYRO;14.591;200.594;0.75381;-0.93096;-1.28282;3
AHRS;14.594;200.597;-20.2985;-22.1628;109.1440;0.05392;-0.25058;0.80677;3
ACCE;14.599;200.601;3.63919;-3.80199;10.37168;3
GYRO;14.599;200.602;0.83933;-1.02625;-1.30725;3
PRES;14.600;200.602;1012.2974;3
ACCE;14.609;200.611;3.98395;-3.82115;10.20888;3
MAGN;14.610;200.612;18.31250;1.50000;-43.87500;3
GYRO;14.610;200.613;0.92852;-1.07146;-1.34757;3
SOUN;14.612;4524.62;0.13808;76.78
AHRS;14.614;200.616;-18.9728;-23.5852;107.7333;0.06767;-0.24916;0.79965;3
ACCE;14.619;200.622;4.15633;-3.86903;10.43872;3
GYRO;14.619;200.622;1.00671;-1.12766;-1.40377;3
PRES;14.619;200.622;1012.3008;3
ACCE;14.629;200.632;4.08930;-3.92649;10.43872;3
MAGN;14.631;200.634;17.75000;1.31250;-44.31250;3
GYRO;14.631;200.634;1.06413;-1.24006;-1.47952;3
AHRS;14.634;200.637;-17.5028;-24.8931;106.8824;0.08261;-0.24622;0.79477;3
ACCE;14.639;200.641;3.93607;-3.73495;10.34295;3
GYRO;14.639;200.642;1.10689;-1.33535;-1.56015;3
PRES;14.639;200.642;1012.3003;3
ACCE;14.649;200.651;4.05099;-3.52426;10.47703;3
MAGN;14.650;200.652;16.81250;1.18750;-44.12500;3
GYRO;14.650;200.653;1.16309;-1.39766;-1.62124;3
AHRS;14.654;200.657;-15.7097;-26.6064;105.4628;0.10086;-0.24387;0.78623;3
ACCE;14.659;200.661;4.08930;-3.27527;10.58237;3
GYRO;14.659;200.662;1.24617;-1.45019;-1.66033;3
PRES;14.659;200.662;1012.3115;3
ACCE;14.668;200.672;4.11803;-2.97839;10.31422;3
MAGN;14.670;200.673;15.81250;1.06250;-45.06250;3
GYRO;14.670;200.673;1.34635;-1.48929;-1.67499;3
AHRS;14.673;200.676;-13.9430;-27.9911;104.7058;0.11814;-0.23988;0.78053;3
ACCE;14.679;200.681;4.36702;-2.89220;9.75877;3
GYRO;14.679;200.682;1.44286;-1.48196;-1.66766;3
PRES;14.679;200.682;1012.3154;3
ACCE;14.688;200.691;4.71179;-2.65278;9.89284;3
MAGN;14.690;200.692;14.43750;0.37500;-45.31250;3
GYRO;14.690;200.693;1.49662;-1.44286;-1.65667;3
AHRS;14.694;200.696;-11.6990;-29.9068;103.3735;0.14036;-0.23640;0.77042;3
ACCE;14.699;200.701;4.97036;-2.58574;9.41400;3
GYRO;14.700;200.702;1.57725;-1.47341;-1.69332;3
PRES;14.700;200.702;1012.3047;3
ACCE;14.709;200.711;5.18105;-2.81558;9.35654;3
MAGN;14.710;200.712;13.06250;-0.62500;-45.37500;3
GYRO;14.710;200.713;1.67499;-1.44409;-1.73486;3
AHRS;14.714;200.717;-9.5744;-31.3476;102.8551;0.16038;-0.23068;0.76418;3
ACCE;14.719;200.722;5.12359;-2.89220;9.69173;3
GYRO;14.719;200.722;1.71897;-1.40377;-1.79228;3
PRES;14.719;200.723;1012.3096;3
ACCE;14.729;200.731;5.45878;-2.78685;10.05565;3
MAGN;14.730;200.733;11.68750;-1.43750;-45.81250;3
GYRO;14.730;200.733;1.71653;-1.53205;-1.85459;3
AHRS;14.734;200.737;-6.9166;-33.0954;101.8444;0.18425;-0.22410;0.75361;3
ACCE;14.739;200.741;5.36301;-1.56102;10.75475;3
GYRO;14.740;200.742;1.68477;-1.84603;-1.93156;3
PRES;14.740;200.742;1012.3115;3
ACCE;14.749;200.752;5.65989;-1.85790;10.05565;3
MAGN;14.750;200.753;10.68750;-2.18750;-46.68750;3
GYRO;14.751;200.753;1.56381;-2.32862;-1.95477;3
AHRS;14.754;200.756;-4.7044;-34.4694;101.5447;0.20453;-0.21758;0.74692;3
ACCE;14.759;200.761;6.25365;-2.56658;9.05966;3
GYRO;14.759;200.762;1.36956;-2.77211;-2.00119;3
PRES;14.760;200.762;1012.3018;3
ACCE;14.769;200.772;6.81869;-2.94966;8.03494;3
MAGN;14.770;200.773;8.93750;-3.62500;-46.56250;3
GYRO;14.771;200.773;1.18141;-3.04333;-2.18445;3
AHRS;14.774;200.777;-1.9401;-37.1790;100.4594;0.23472;-0.21623;0.73186;3
ACCE;14.779;200.781;7.18261;-2.80600;7.81467;3
GYRO;14.780;200.782;1.03114;-3.08731;-2.51310;3
PRES;14.780;200.782;1012.2896;3
ACCE;14.789;200.791;7.60398;-2.54743;8.09240;3
MAGN;14.790;200.792;6.87500;-4.75000;-46.87500;3
GYRO;14.790;200.793;0.92974;-3.03844;-2.94681;3
AHRS;14.794;200.797;-0.5219;-40.7035;99.8866;0.26344;-0.22708;0.71864;3
LIGH;14.796;200.798;2319.0;3
ACCE;14.799;200.801;7.76679;-2.43251;8.55209;3
GYRO;14.799;200.802;0.90286;-3.02745;-3.42573;3
PRES;14.800;200.802;1012.2891;3
ACCE;14.809;200.811;7.79552;-2.37505;9.32781;3
MAGN;14.810;200.813;5.06250;-5.12500;-47.12500;3
GYRO;14.810;200.813;1.15576;-3.32922;-4.35913;3
AHRS;14.814;200.817;2.5992;-44.1586;97.8521;0.29710;-0.23106;0.69280;3
ACCE;14.819;200.822;7.52737;-2.23140;9.84496;3
GYRO;14.819;200.822;1.15576;-3.32922;-4.35913;3
PRES;14.819;200.822;1012.3003;3
ACCE;14.829;200.831;7.28795;-2.37505;9.62469;3
MAGN;14.830;200.832;3.12500;-5.81250;-47.00000;3
GYRO;14.830;200.833;1.91567;-3.90465;-5.17892;3
AHRS;14.834;200.837;5.8340;-47.1338;95.8760;0.32770;-0.23288;0.66598;3
ACCE;14.838;200.841;6.64630;-2.04944;9.27993;3
GYRO;14.839;200.842;2.37504;-4.12945;-5.53322;3
PRES;14.839;200.842;1012.2915;3
ACCE;14.849;200.852;5.91847;-1.43652;8.66701;3
MAGN;14.851;200.853;0.50000;-7.68750;-46.56250;3
GYRO;14.851;200.854;2.82220;-4.30904;-5.80444;3
AHRS;14.853;200.857;12.0262;-51.2575;93.3925;0.37782;-0.22630;0.62144;3
ACCE;14.859;200.861;5.01825;-0.50757;7.38372;3
GYRO;14.860;200.862;3.20460;-4.41778;-5.97182;3
PRES;14.860;200.862;1012.2788;3
ACCE;14.869;200.872;4.25210;0.58419;5.93762;3
MAGN;14.870;200.873;-1.68750;-9.56250;-45.87500;3
GYRO;14.871;200.873;3.48438;-4.41656;-6.02435;3
AHRS;14.874;200.877;17.7367;-54.3349;92.3662;0.42048;-0.21338;0.58554;3
ACCE;14.879;200.881;3.89776;1.63763;4.17549;3
GYRO;14.879;200.882;3.62732;-4.32737;-5.97915;3
PRES;14.879;200.882;1012.2783;3
ACCE;14.889;200.891;3.68707;2.46124;2.64320;3
MAGN;14.890;200.893;-3.43750;-11.56250;-44.81250;3
GYRO;14.890;200.893;3.61754;-4.18687;-5.86064;3
AHRS;14.894;200.896;26.1161;-59.1580;91.4385;0.48145;-0.19505;0.52866;3
ACCE;14.899;200.902;3.32315;3.25611;1.81959;3
GYRO;14.899;200.902;3.47582;-4.02194;-5.70182;3
PRES;14.900;200.902;1012.2705;3
ACCE;14.909;200.911;2.83473;4.12760;1.18752;3
MAGN;14.910;200.913;-5.62500;-14.93750;-43.62500;3
GYRO;14.910;200.913;3.25102;-3.86678;-5.52222;3
AHRS;14.914;200.917;34.4601;-63.8002;91.6837;0.53729;-0.17120;0.47269;3
ACCE;14.919;200.922;2.61447;4.73094;0.78530;3
GYRO;14.919;200.922;2.98713;-3.72017;-5.32430;3
PRES;14.919;200.922;1012.2847;3
ACCE;14.929;200.931;2.67193;5.19063;0.48842;3
MAGN;14.930;200.933;-7.56250;-18.68750;-41.75000;3
GYRO;14.930;200.933;2.73668;-3.55401;-5.12516;3
AHRS;14.934;200.937;42.0524;-68.8468;92.3586;0.58564;-0.15181;0.41509;3
ACCE;14.939;200.941;2.85389;5.51624;0.37350;3
GYRO;14.940;200.942;2.51799;-3.38297;-4.94801;3
PRES;14.940;200.942;1012.3032;3
ACCE;14.949;200.952;2.99754;5.86101;0.42138;3
MAGN;14.950;200.953;-8.37500;-21.75000;-39.81250;3
GYRO;14.951;200.953;2.35550;-3.23881;-4.80995;3
AHRS;14.954;200.957;50.0576;-74.3403;93.6273;0.62988;-0.12885;0.35151;3
ACCE;14.959;200.961;2.90177;6.27281;0.86191;3
GYRO;14.959;200.962;2.26264;-3.16673;-4.71099;3
PRES;14.959;200.962;1012.2949;3
ACCE;14.968;200.972;2.66235;6.47392;1.09176;3
MAGN;14.970;200.973;-8.56250;-24.75000;-38.00000;3
GYRO;14.970;200.973;2.26509;-3.18261;-4.64991;3
AHRS;14.973;200.976;56.1891;-79.8775;95.6160;0.66210;-0.11283;0.29809;3
ACCE;14.979;200.981;2.28886;6.33985;1.15879;3
GYRO;14.979;200.982;2.30907;-3.28035;-4.64135;3
PRES;14.979;200.982;1012.2842;3
ACCE;14.989;200.991;1.98240;5.99508;1.23541;3
MAGN;14.990;200.993;-8.75000;-27.81250;-35.93750;3
GYRO;14.991;200.993;2.35916;-3.44650;-4.69144;3
AHRS;14.994;200.997;62.5093;-85.6990;98.3136;0.68858;-0.09245;0.24337;3
ACCE;14.999;201.002;1.53229;5.78439;1.15879;3
GYRO;14.999;201.002;2.44346;-3.63587;-4.78918;3
PRES;15.000;201.002;1012.2993;3
ACCE;15.008;201.011;0.82361;5.68862;0.75657;3
MAGN;15.010;201.013;-8.25000;-30.50000;-33.81250;3
GYRO;15.010;201.013;2.56686;-3.81180;-4.89547;3
AHRS;15.013;201.016;67.9858;-95.6149;104.6640;0.71570;-0.07814;0.18765;3
ACCE;15.019;201.022;0.28730;5.88016;0.32561;3
GYRO;15.019;201.022;2.72079;-3.93397;-4.97244;3
PRES;15.020;201.022;1012.2852;3
ACCE;15.028;201.031;-0.41180;6.39731;0.07661;3
MAGN;15.030;201.033;-7.06250;-32.75000;-31.12500;3
GYRO;15.030;201.033;2.88939;-3.98040;-5.00543;3
AHRS;15.034;201.037;73.9848;-110.7342;115.9361;0.73851;-0.05867;0.12222;3
ACCE;15.039;201.041;-1.43652;6.88572;-0.23942;3
GYRO;15.039;201.042;3.05433;-3.99262;-4.97733;3
PRES;15.040;201.042;1012.2856;3
ACCE;15.049;201.052;-2.26970;7.11557;-0.89064;3
MAGN;15.050;201.053;-5.87500;-35.00000;-28.12500;3
GYRO;15.050;201.054;3.20216;-3.98284;-4.88081;3
AHRS;15.053;201.057;77.0046;-138.7662;140.0464;0.76328;-0.04422;0.05991;3
ACCE;15.059;201.061;-2.83473;7.13472;-1.74298;3
GYRO;15.059;201.062;3.33288;-3.92175;-4.72077;3
PRES;15.060;201.062;1012.2915;3
ACCE;15.069;201.072;-3.14119;6.97192;-2.61447;3
MAGN;15.070;201.073;-4.00000;-37.25000;-25.62500;3
GYRO;15.070;201.073;3.56379;-3.64320;-4.33348;3
AHRS;15.073;201.077;76.4687;-179.1685;175.8396;0.78511;-0.02402;-0.01677;3
ACCE;15.079;201.081;-3.57215;6.80911;-2.91135;3
GYRO;15.080;201.082;3.56379;-3.64320;-4.33348;3
PRES;15.080;201.082;1012.3022;3
ACCE;15.089;201.091;-4.11803;6.63673;-2.80600;3
MAGN;15.090;201.092;-2.12500;-39.25000;-22.93750;3
GYRO;15.091;201.093;3.64198;-3.49904;-3.97918;3
AHRS;15.094;201.096;71.6818;161.3605;-168.3169;0.80544;-0.01292;-0.07179;3
ACCE;15.099;201.102;-4.11803;6.11000;-2.52828;3
GYRO;15.100;201.102;3.65664;-3.54546;-3.87289;3
PRES;15.100;201.102;1012.2930;3
ACCE;15.109;201.111;-3.92649;5.37259;-2.48039;3
MAGN;15.110;201.113;0.00000;-40.75000;-19.56250;3
GYRO;15.111;201.113;3.64564;-3.67374;-3.85334;3
AHRS;15.114;201.117;65.2610;147.3631;-158.6319;0.82231;0.00096;-0.13658;3
ACCE;15.119;201.122;-3.84030;4.72137;-2.83473;3
GYRO;15.120;201.122;3.61021;-3.80080;-3.91320;3
PRES;15.120;201.122;1012.3047;3
ACCE;15.131;201.134;-4.21380;4.38618;-2.97839;3
MAGN;15.132;201.135;2.43750;-42.43750;-17.00000;3
GYRO;15.132;201.135;3.57234;-3.87044;-4.01094;3
AHRS;15.134;201.137;58.7253;140.3459;-155.8924;0.83652;0.00857;-0.19276;3
ACCE;15.139;201.141;-5.06613;4.46279;-2.75812;3
GYRO;15.139;201.142;3.55157;-3.87166;-4.09035;3
PRES;15.140;201.142;1012.3154;3
LIGH;15.145;201.148;2026.0;3
ACCE;15.149;201.152;-5.66947;4.52025;-2.94966;3
MAGN;15.150;201.153;5.00000;-43.37500;-14.50000;3
GYRO;15.150;201.153;3.57601;-3.76660;-4.10746;3
AHRS;15.154;201.157;52.2600;133.9055;-153.8949;0.84373;0.01862;-0.25087;3
ACCE;15.159;201.161;-6.03339;4.27126;-3.36146;3
GYRO;15.159;201.162;3.64442;-3.50514;-4.05370;3
PRES;15.159;201.163;1012.3159;3
SOUN;15.162;8115.43;0.24767;81.86
ACCE;15.169;201.172;-6.16746;4.02226;-3.98395;3
GNSS;15.170;1492002932.752;39.994131;-0.073756;103.394;148.790;16.0;0.2;20;17
MAGN;15.175;201.173;7.25000;-44.06250;-11.25000;3
GYRO;15.176;201.173;3.73239;-3.07998;-3.92053;3
AHRS;15.176;201.177;46.0724;129.5808;-153.8667;0.84873;0.02588;-0.30177;3
GNSS;15.178;1492002932.752;39.994131;-0.073756;103.394;148.790;16.0;0.2;20;17
ACCE;15.179;201.181;-6.20577;3.81157;-4.75010;3
GYRO;15.179;201.182;3.81913;-2.51310;-3.70795;3
PRES;15.180;201.182;1012.3008;3
ACCE;15.189;201.191;-6.29196;3.71580;-5.79397;3
MAGN;15.190;201.193;10.06250;-44.56250;-7.93750;3
GYRO;15.191;201.193;3.88388;-1.86436;-3.44039;3
AHRS;15.194;201.197;39.0828;126.3731;-154.5061;0.85364;0.03841;-0.34876;3
ACCE;15.199;201.202;-6.71334;4.06057;-6.76123;3
GYRO;15.200;201.202;3.91809;-1.17408;-3.14962;3
PRES;15.200;201.202;1012.2993;3
ACCE;15.209;201.211;-6.98149;4.25210;-7.36456;3
MAGN;15.210;201.212;13.00000;-44.81250;-5.43750;3
GYRO;15.210;201.213;3.94741;-0.43860;-2.83319;3
AHRS;15.214;201.216;33.3500;125.2819;-156.3134;0.85975;0.04555;-0.37856;3
ACCE;15.219;201.222;-7.01022;4.02226;-7.67102;3
GYRO;15.220;201.222;3.93275;0.22358;-2.48256;3
PRES;15.220;201.223;1012.2773;3
ACCE;15.229;201.231;-7.01980;3.62961;-8.29351;3
MAGN;15.230;201.233;15.50000;-44.12500;-2.18750;3
GYRO;15.230;201.233;3.85578;0.79168;-2.11237;3
AHRS;15.234;201.237;27.8641;126.7636;-158.4084;0.87256;0.05656;-0.38685;3
ACCE;15.239;201.241;-6.96234;3.03585;-8.43717;3
GYRO;15.240;201.242;3.71895;1.27426;-1.75929;3
PRES;15.240;201.242;1012.2456;3
ACCE;15.249;201.252;-6.63673;2.37505;-8.32224;3
MAGN;15.250;201.253;17.75000;-43.87500;0.81250;3
GYRO;15.250;201.253;3.54668;1.58214;-1.47585;3
AHRS;15.254;201.256;23.3192;128.6837;-160.8148;0.88503;0.06083;-0.38778;3
ACCE;15.258;201.261;-5.84185;1.75256;-8.15944;3
GYRO;15.259;201.262;3.35365;1.73730;-1.29015;3
PRES;15.259;201.262;1012.2285;3
ACCE;15.268;201.272;-5.17148;1.21625;-7.70933;3
MAGN;15.270;201.273;19.75000;-43.18750;4.18750;3
GYRO;15.270;201.273;3.10442;1.80694;-1.20707;3
AHRS;15.274;201.277;19.0662;132.2683;-162.9675;0.90184;0.06729;-0.37218;3
ACCE;15.279;201.281;-4.64475;1.03430;-7.58483;3
GYRO;15.279;201.282;2.85152;1.82527;-1.19607;3
PRES;15.280;201.282;1012.2295;3
ACCE;15.289;201.291;-4.10845;1.09176;-8.22648;3
MAGN;15.290;201.292;21.50000;-42.25000;7.12500;3
GYRO;15.290;201.293;2.60839;1.85337;-1.19119;3
AHRS;15.294;201.296;15.6497;134.8414;-164.6451;0.91353;0.07040;-0.36018;3
ACCE;15.299;201.302;-3.82115;1.15879;-9.32781;3
GYRO;15.299;201.302;2.38360;1.92911;-1.18019;3
PRES;15.300;201.302;1012.2261;3
ACCE;15.308;201.311;-3.72538;1.20668;-10.05565;3
MAGN;15.310;201.313;23.06250;-40.93750;9.93750;3
GYRO;15.310;201.313;2.21378;2.10015;-1.17286;3
AHRS;15.313;201.317;12.4032;138.7603;-165.5117;0.92783;0.07959;-0.33456;3
ACCE;15.319;201.321;-3.92649;1.57060;-10.99417;3
GYRO;15.319;201.322;2.09527;2.37993;-1.17286;3
PRES;15.319;201.322;1012.2397;3
ACCE;15.328;201.331;-4.33829;1.91536;-11.97101;3
MAGN;15.330;201.332;23.75000;-39.81250;12.93750;3
GYRO;15.330;201.333;1.95721;2.75378;-0.96150;3
AHRS;15.334;201.337;9.6043;141.2456;-165.9713;0.93640;0.08723;-0.31850;3
ACCE;15.339;201.341;-4.53941;1.92494;-12.47858;3
GYRO;15.339;201.342;1.77884;3.22537;-0.96150;3
PRES;15.340;201.342;1012.2437;3
ACCE;15.349;201.352;-4.26168;1.31202;-12.52646;3
MAGN;15.350;201.353;24.00000;-38.50000;15.68750;3
GYRO;15.350;201.353;1.29870;4.40190;-0.45448;3
AHRS;15.354;201.357;7.4036;145.7312;-166.1259;0.94894;0.09629;-0.28439;3
ACCE;15.358;201.361;-3.58173;0.63207;-12.06678;3
GYRO;15.359;201.362;1.02014;4.40190;-0.26023;3
PRES;15.359;201.362;1012.2642;3
ACCE;15.368;201.371;-2.70066;0.16281;-11.10910;3
MAGN;15.370;201.373;24.12500;-37.31250;17.75000;3
GYRO;15.370;201.373;0.79901;5.32308;-0.15394;3
AHRS;15.373;201.377;5.8512;150.7473;-166.0968;0.96079;0.10416;-0.24435;3
ACCE;15.378;201.381;-1.94409;0.23942;-10.31422;3
GYRO;15.379;201.382;0.67684;5.41349;-0.10996;3
PRES;15.379;201.382;1012.2969;3
ACCE;15.389;201.391;-1.39821;0.45969;-9.65342;3
MAGN;15.390;201.393;23.12500;-36.00000;20.43750;3
GYRO;15.390;201.393;0.68295;5.25222;-0.10629;3
AHRS;15.394;201.397;4.7851;157.7942;-166.1745;0.97427;0.11002;-0.18607;3
ACCE;15.399;201.402;-1.14922;0.58419;-9.46189;3
GYRO;15.399;201.402;0.82345;5.03109;-0.10263;3
PRES;15.399;201.402;1012.3076;3
ACCE;15.408;201.411;-0.90022;0.57461;-9.83538;3
MAGN;15.410;201.413;21.62500;-35.50000;23.06250;3
GYRO;15.410;201.413;1.05558;4.91624;-0.06597;3
AHRS;15.413;201.417;3.9545;163.6941;-165.7269;0.98225;0.11805;-0.13639;3
ACCE;15.419;201.421;-0.45969;0.37350;-10.18015;3
GYRO;15.419;201.422;1.31214;4.94068;0.00122;3
PRES;15.419;201.422;1012.3101;3
ACCE;15.429;201.432;0.35434;0.02873;-10.12268;3
MAGN;15.430;201.433;19.62500;-35.00000;25.25000;3
GYRO;15.430;201.433;1.54182;4.97611;0.06353;3
AHRS;15.434;201.437;2.8242;169.8856;-165.8407;0.98848;0.12058;-0.08443;3
ACCE;15.438;201.441;1.56102;-0.17238;-10.00776;3
GYRO;15.439;201.442;1.71653;4.87715;0.05986;3
PRES;15.439;201.442;1012.3369;3
ACCE;15.448;201.452;2.12605;-0.45969;-10.27591;3
MAGN;15.450;201.453;17.56250;-34.68750;27.43750;3
GYRO;15.450;201.453;1.86070;4.64991;-0.02566;3
AHRS;15.453;201.457;1.0179;175.4329;-165.4941;0.99122;0.12579;-0.03840;3
ACCE;15.458;201.461;2.58574;-0.60334;-10.93671;3
GYRO;15.459;201.462;1.99386;4.44588;-0.15272;3
PRES;15.459;201.462;1012.3516;3
ACCE;15.468;201.471;3.13162;-0.81403;-11.76032;3
MAGN;15.470;201.473;14.75000;-34.18750;29.93750;3
GYRO;15.470;201.473;2.10138;4.33226;-0.29322;3
AHRS;15.473;201.476;-1.1707;-178.2875;-165.2785;-0.99162;-0.12794;-0.01351;3
ACCE;15.479;201.482;3.54342;-0.72784;-11.90397;3
GYRO;15.479;201.482;2.16491;4.33714;-0.43738;3
PRES;15.479;201.482;1012.3535;3
ACCE;15.488;201.491;3.76368;-0.56503;-12.14339;3
MAGN;15.490;201.492;11.81250;-33.37500;31.87500;3
GYRO;15.490;201.493;2.18079;4.40190;-0.56200;3
AHRS;15.494;201.497;-3.6087;-173.4489;-164.2479;-0.98870;-0.13496;-0.05226;3
LIGH;15.495;201.498;817.0;3
ACCE;15.499;201.502;4.08930;-0.79487;-12.42112;3
GYRO;15.499;201.502;2.14658;4.49475;-0.64507;3
PRES;15.499;201.503;1012.3633;3
ACCE;15.508;201.511;4.58729;-1.20668;-12.75631;3
MAGN;15.510;201.513;9.31250;-32.31250;33.87500;3
GYRO;15.510;201.513;2.03540;4.62669;-0.69028;3
AHRS;15.514;201.517;-5.7465;-167.8246;-163.0659;-0.98307;-0.14097;-0.09742;3
ACCE;15.518;201.521;5.16190;-1.56102;-12.68927;3
GYRO;15.519;201.522;1.82771;4.80140;-0.70738;3
PRES;15.519;201.522;1012.3530;3
WIFI;15.524;201.487;WAP114;20:17:FF:FF:F1:14;-69
WIFI;15.524;201.487;WAP129;20:17:FF:FF:F1:29;-62
WIFI;15.524;201.487;WAP130;20:17:FF:FF:F1:30;-56
WIFI;15.524;201.487;WAP122;20:17:FF:FF:F1:22;-65
WIFI;15.524;201.487;WAP318;20:17:FF:FF:F3:18;-68
WIFI;15.524;201.487;WAP123;20:17:FF:FF:F1:23;-56
WIFI;15.524;201.487;WAP267;20:17:FF:FF:F2:67;-74
WIFI;15.524;198.169;WAP067;20:17:FF:FF:F0:67;-75
WIFI;15.524;201.487;WAP111;20:17:FF:FF:F1:11;-80
WIFI;15.524;201.487;WAP315;20:17:FF:FF:F3:15;-80
WIFI;15.524;201.487;WAP312;20:17:FF:FF:F3:12;-75
WIFI;15.524;201.487;WAP108;20:17:FF:FF:F1:08;-74
WIFI;15.524;198.169;WAP024;20:17:FF:FF:F0:24;-88
WIFI;15.524;201.487;WAP025;20:17:FF:FF:F0:25;-86
WIFI;15.524;201.487;WAP165;20:17:FF:FF:F1:65;-77
WIFI;15.524;201.487;WAP012;20:17:FF:FF:F0:12;-73
WIFI;15.524;201.487;WAP078;20:17:FF:FF:F0:78;-74
WIFI;15.524;191.461;WAP028;20:17:FF:FF:F0:28;-88
WIFI;15.524;191.461;WAP281;20:17:FF:FF:F2:81;-82
WIFI;15.524;201.487;WAP309;20:17:FF:FF:F3:09;-83
WIFI;15.524;201.487;WAP015;20:17:FF:FF:F0:15;-77
WIFI;15.524;201.487;WAP105;20:17:FF:FF:F1:05;-85
WIFI;15.524;201.487;WAP180;20:17:FF:FF:F1:80;-75
WIFI;15.524;198.169;WAP211;20:17:FF:FF:F2:11;-85
WIFI;15.524;201.487;WAP181;20:17:FF:FF:F1:81;-88
WIFI;15.524;201.487;WAP044;20:17:FF:FF:F0:44;-84
WIFI;15.524;201.487;WAP132;20:17:FF:FF:F1:32;-84
WIFI;15.524;198.169;WAP141;20:17:FF:FF:F1:41;-89
WIFI;15.524;198.169;WAP051;20:17:FF:FF:F0:51;-87
WIFI;15.524;191.461;WAP045;20:17:FF:FF:F0:45;-88
WIFI;15.524;198.169;WAP159;20:17:FF:FF:F1:59;-89
WIFI;15.524;194.796;WAP329;20:17:FF:FF:F3:29;-87
WIFI;15.524;191.461;WAP279;20:17:FF:FF:F2:79;-86
WIFI;15.524;201.487;WAP272;20:17:FF:FF:F2:72;-88
WIFI;15.524;194.796;WAP081;20:17:FF:FF:F0:81;-88
WIFI;15.524;198.169;WAP077;20:17:FF:FF:F0:77;-88
WIFI;15.524;194.796;WAP112;20:17:FF:FF:F1:12;-88
WIFI;15.524;198.169;WAP131;20:17:FF:FF:F1:31;-84
WIFI;15.524;198.169;WAP140;20:17:FF:FF:F1:40;-93
WIFI;15.524;198.169;WAP125;20:17:FF:FF:F1:25;-88
WIFI;15.524;194.796;WAP316;20:17:FF:FF:F3:16;-92
WIFI;15.524;198.169;WAP022;20:17:FF:FF:F0:22;-88
WIFI;15.524;198.169;WAP133;20:17:FF:FF:F1:33;-86
WIFI;15.524;201.487;WAP126;20:17:FF:FF:F1:26;-88
WIFI;15.524;201.487;WAP079;20:17:FF:FF:F0:79;-90
WIFI;15.524;201.487;WAP071;20:17:FF:FF:F0:71;-89
WIFI;15.524;201.487;WAP139;20:17:FF:FF:F1:39;-89
WIFI;15.524;201.487;WAP116;20:17:FF:FF:F1:16;-90
WIFI;15.524;201.487;WAP282;20:17:FF:FF:F2:82;-90
WIFI;15.524;201.487;WAP320;20:17:FF:FF:F3:20;-87
WIFI;15.524;201.487;WAP306;20:17:FF:FF:F3:06;-90
WIFI;15.524;201.487;WAP121;20:17:FF:FF:F1:21;-91
WIFI;15.524;201.487;WAP248;20:17:FF:FF:F2:48;-87
ACCE;15.579;201.532;5.87058;-1.81959;-12.31577;3
MAGN;15.580;201.533;6.93750;-30.75000;35.18750;3
GYRO;15.580;201.533;1.53694;4.92724;-0.72082;3
AHRS;15.580;201.537;-7.8793;-162.5156;-161.2039;-0.97452;-0.15071;-0.13850;3
ACCE;15.581;201.541;6.68461;-1.86748;-12.17212;3
GYRO;15.581;201.542;1.19730;4.85638;-0.79168;3
PRES;15.583;201.542;1012.3584;3
ACCE;15.583;201.552;7.17303;-1.82917;-12.50731;3
MAGN;15.583;201.553;3.68750;-29.06250;36.81250;3
GYRO;15.583;201.553;0.87720;4.63158;-0.94928;3
AHRS;15.583;201.556;-9.1531;-156.3467;-159.7168;-0.96329;-0.15570;-0.18735;3
ACCE;15.583;201.561;7.39329;-1.94409;-12.64139;3
GYRO;15.584;201.562;0.61820;4.42144;-1.18019;3
PRES;15.584;201.562;1012.3643;3
ACCE;15.584;201.571;7.60398;-1.94409;-12.46900;3
MAGN;15.585;201.573;0.87500;-27.56250;37.50000;3
GYRO;15.585;201.573;0.42883;4.31515;-1.43309;3
AHRS;15.585;201.577;-9.6740;-150.9995;-157.7467;-0.95064;-0.16545;-0.22905;3
ACCE;15.586;201.582;7.66145;-1.86748;-12.35408;3
GYRO;15.586;201.582;0.28833;4.26750;-1.67988;3
PRES;15.586;201.582;1012.3569;3
ACCE;15.591;201.591;7.70933;-1.69509;-11.94228;3
MAGN;15.592;201.592;-2.00000;-26.31250;37.81250;3
GYRO;15.592;201.593;0.17959;4.26140;-1.88024;3
AHRS;15.594;201.597;-9.1545;-146.0467;-156.2191;-0.93772;-0.17363;-0.26908;3
ACCE;15.599;201.602;7.59441;-1.51314;-11.39640;3
GYRO;15.600;201.602;0.07575;4.25529;-2.02685;3
PRES;15.600;201.602;1012.3647;3
SOUN;15.605;6473.98;0.19758;79.89
ACCE;15.609;201.611;7.55610;-1.58017;-10.96544;3
MAGN;15.611;201.613;-5.06250;-25.31250;37.93750;3
GYRO;15.612;201.613;-0.17593;4.18809;-2.19789;3
AHRS;15.614;201.617;-8.1637;-141.1040;-153.8543;-0.92154;-0.18966;-0.30832;3
ACCE;15.619;201.621;7.69018;-1.67594;-10.54406;3
GYRO;15.620;201.622;-0.17593;4.18809;-2.19789;3
PRES;15.620;201.622;1012.3726;3
ACCE;15.629;201.632;7.86256;-1.43652;-10.35253;3
MAGN;15.631;201.634;-7.56250;-25.56250;37.75000;3
GYRO;15.632;201.635;-0.44715;4.08180;-2.31640;3
AHRS;15.634;201.637;-6.4248;-136.6274;-152.3928;-0.90591;-0.20125;-0.34586;3
ACCE;15.639;201.641;7.82425;-0.95768;-9.88326;3
GYRO;15.639;201.642;-0.58277;3.99872;-2.37382;3
PRES;15.640;201.642;1012.3701;3
GNSS;15.643;1492002934.437;39.993803;-0.073582;0.000;0.000;20.6;0.0;19;18
GNSS;15.645;1492002934.437;39.993803;-0.073582;0.000;0.000;20.6;0.0;19;18
ACCE;15.649;201.652;7.85298;-0.50757;-9.27035;3
MAGN;15.650;201.653;-9.50000;-26.75000;38.06250;3
GYRO;15.650;201.653;-0.70372;3.82035;-2.42025;3
AHRS;15.653;201.657;-4.4132;-132.2686;-150.5000;-0.88767;-0.21759;-0.38201;3
ACCE;15.658;201.661;8.13071;-0.49799;-9.14585;3
GYRO;15.659;201.662;-0.78313;3.62365;-2.47645;3
PRES;15.659;201.662;1012.3560;3
ACCE;15.668;201.671;8.35098;-0.53630;-9.02135;3
MAGN;15.669;201.672;-11.12500;-27.12500;37.12500;3
GYRO;15.670;201.673;-0.83933;3.47460;-2.55586;3
AHRS;15.674;201.677;-1.9233;-128.7822;-149.6997;-0.87220;-0.22864;-0.41319;3
ACCE;15.679;201.682;8.53294;-0.41180;-8.71489;3
GYRO;15.679;201.682;-0.89431;3.37564;-2.64627;3
PRES;15.679;201.682;1012.3652;3
ACCE;15.689;201.691;8.70532;-0.21069;-8.18817;3
MAGN;15.690;201.693;-12.25000;-28.43750;35.81250;3
GYRO;15.690;201.693;-0.95051;3.28890;-2.73301;3
AHRS;15.693;201.697;0.8637;-125.0061;-148.2515;-0.85223;-0.24597;-0.44591;3
ACCE;15.699;201.702;8.82024;-0.13408;-7.86256;3
GYRO;15.699;201.702;-1.00548;3.20826;-2.80509;3
PRES;15.699;201.702;1012.3667;3
ACCE;15.708;201.711;8.87770;-0.11492;-7.48906;3
MAGN;15.709;201.712;-13.75000;-29.87500;34.06250;3
GYRO;15.710;201.713;-1.06413;3.13130;-2.86007;3
AHRS;15.713;201.717;3.6341;-122.2496;-147.7829;-0.83662;-0.25755;-0.47141;3
ACCE;15.718;201.721;8.86812;0.06704;-7.18261;3
GYRO;15.719;201.722;-1.12766;3.05310;-2.89306;3
PRES;15.719;201.722;1012.3696;3
ACCE;15.728;201.732;8.59040;0.38307;-7.01022;3
MAGN;15.730;201.733;-14.56250;-30.87500;32.25000;3
GYRO;15.730;201.733;-1.18630;2.98835;-2.89672;3
AHRS;15.733;201.737;6.9699;-118.8981;-146.8453;-0.81504;-0.27486;-0.50121;3
ACCE;15.738;201.741;8.20732;0.93853;-6.96234;3
GYRO;15.739;201.742;-1.24250;2.96270;-2.86251;3
PRES;15.739;201.742;1012.3672;3
ACCE;15.748;201.752;7.83383;1.57060;-6.95276;3
MAGN;15.750;201.753;-15.12500;-32.93750;30.50000;3
GYRO;15.750;201.753;-1.31947;2.97369;-2.78799;3
AHRS;15.754;201.757;9.9408;-116.7439;-146.8240;-0.79999;-0.28571;-0.52175;3
ACCE;15.758;201.761;7.48906;2.16436;-6.81869;3
GYRO;15.759;201.762;-1.42454;3.02867;-2.68170;3
PRES;15.759;201.762;1012.3569;3
ACCE;15.769;201.771;7.22091;2.58574;-6.59842;3
MAGN;15.770;201.773;-15.18750;-34.81250;28.43750;3
GYRO;15.770;201.773;-1.56626;3.10442;-2.56075;3
AHRS;15.774;201.777;13.4159;-113.4595;-146.6728;-0.77712;-0.29950;-0.54996;3
ACCE;15.779;201.782;7.12514;2.92093;-6.20577;3
GYRO;15.779;201.782;-1.73608;3.18505;-2.44224;3
PRES;15.779;201.782;1012.3525;3
ACCE;15.788;201.791;7.06768;2.96881;-5.55455;3
MAGN;15.789;201.792;-14.75000;-36.62500;26.25000;3
GYRO;15.790;201.793;-1.90956;3.26324;-2.33717;3
AHRS;15.793;201.796;16.6583;-111.4733;-147.3605;-0.76188;-0.30805;-0.56826;3
ACCE;15.799;201.802;6.87615;3.01669;-4.93206;3
GYRO;15.799;201.802;-2.07572;3.29012;-2.25043;3
PRES;15.799;201.802;1012.3716;3
ACCE;15.808;201.811;6.71334;3.13162;-4.63517;3
MAGN;15.810;201.813;-13.62500;-38.68750;23.87500;3
GYRO;15.810;201.813;-2.22599;3.26569;-2.15880;3
AHRS;15.813;201.817;19.8923;-107.4532;-148.4942;-0.73652;-0.31394;-0.59866;3
ACCE;15.818;201.821;6.98149;3.02627;-3.98395;3
GYRO;15.819;201.822;-2.35794;3.23636;-2.04762;3
PRES;15.819;201.822;1012.3828;3
ACCE;15.829;201.832;7.22091;2.99754;-3.49553;3
MAGN;15.830;201.833;-12.87500;-40.50000;21.25000;3
GYRO;15.830;201.833;-2.46179;3.19238;-1.94866;3
AHRS;15.834;201.837;22.7685;-104.5740;-150.3222;-0.71873;-0.31533;-0.61966;3
ACCE;15.839;201.841;7.27837;3.06458;-3.02627;3
GYRO;15.839;201.842;-2.53876;3.15451;-1.88513;3
PRES;15.839;201.842;1012.3853;3
LIGH;15.845;201.848;293.0;3
ACCE;15.849;201.851;7.28795;3.32315;-2.39420;3
MAGN;15.850;201.853;-11.75000;-41.50000;18.87500;3
GYRO;15.850;201.853;-2.60106;3.14718;-1.84726;3
AHRS;15.854;201.856;25.5571;-99.9994;-152.7085;0.69244;0.31441;0.64915;3
ACCE;15.859;201.861;7.05811;3.75411;-1.60890;3
GYRO;15.859;201.862;-2.65604;3.15939;-1.81793;3
PRES;15.860;201.862;1012.3887;3
ACCE;15.869;201.871;6.79953;4.25210;-1.26414;3
MAGN;15.870;201.872;-10.75000;-43.00000;15.62500;3
GYRO;15.870;201.873;-2.70369;3.22659;-1.75807;3
AHRS;15.874;201.876;27.8618;-95.9220;-155.5480;0.67036;0.31021;0.67306;3
ACCE;15.879;201.882;6.53138;4.45322;-1.09176;3
GYRO;15.879;201.882;-2.70369;3.22659;-1.75807;3
PRES;15.879;201.882;1012.3516;3
ACCE;15.888;201.891;6.37815;4.38618;-0.84276;3
MAGN;15.890;201.893;-9.81250;-43.93750;12.68750;3
GYRO;15.891;201.894;-2.70491;3.40863;-1.69698;3
AHRS;15.893;201.897;30.0882;-90.6623;-158.9135;0.64182;0.30506;0.70123;3
ACCE;15.899;201.902;6.22492;4.05099;-0.70868;3
GYRO;15.899;201.902;-2.72568;3.47827;-1.70431;3
PRES;15.899;201.902;1012.3267;3
ACCE;15.908;201.911;5.88974;3.73495;-0.57461;3
MAGN;15.909;201.912;-8.68750;-44.50000;9.62500;3
GYRO;15.910;201.913;-2.79288;3.49293;-1.73730;3
AHRS;15.914;201.917;32.0436;-85.8423;-162.3454;0.61577;0.30016;0.72435;3
ACCE;15.919;201.921;5.54497;3.46680;-0.28730;3
GYRO;15.919;201.922;-2.90161;3.46849;-1.76907;3
PRES;15.919;201.922;1012.2993;3
ACCE;15.929;201.932;5.11401;3.27527;0.16281;3
MAGN;15.930;201.933;-7.56250;-45.25000;6.50000;3
GYRO;15.930;201.933;-3.02623;3.42085;-1.78006;3
AHRS;15.933;201.937;33.6709;-79.7079;-166.4291;0.58280;0.29325;0.75156;3
ACCE;15.938;201.941;4.59687;3.31358;0.90980;3
GYRO;15.939;201.942;-3.15451;3.33899;-1.75318;3
PRES;15.939;201.942;1012.2783;3
ACCE;15.948;201.951;4.20422;3.61046;1.84832;3
MAGN;15.950;201.952;-6.31250;-46.43750;2.87500;3
GYRO;15.950;201.953;-3.26691;3.22659;-1.66766;3
AHRS;15.953;201.957;34.8569;-74.1201;-170.7973;0.55396;0.28437;0.77340;3
ACCE;15.958;201.961;3.95522;3.75411;2.46124;3
GYRO;15.959;201.962;-3.33410;3.12519;-1.54305;3
PRES;15.959;201.962;1012.2759;3
ACCE;15.969;201.971;3.77326;3.79242;2.96881;3
MAGN;15.970;201.973;-4.75000;-46.50000;-0.25000;3
GYRO;15.970;201.973;-3.32799;3.10075;-1.41232;3
AHRS;15.973;201.976;35.5119;-67.5194;-175.9698;0.52000;0.27199;0.79724;3
ACCE;15.979;201.982;3.46680;3.85945;3.29442;3
GYRO;15.979;201.982;-3.25958;3.13863;-1.28404;3
PRES;15.979;201.982;1012.2671;3
ACCE;15.988;201.991;3.05500;3.84030;3.44765;3
MAGN;15.989;201.992;-3.68750;-46.50000;-3.18750;3
GYRO;15.990;201.993;-3.18505;3.16917;-1.15331;3
AHRS;15.994;201.997;35.6154;-60.1611;178.7105;0.48015;0.25925;0.82208;3
ACCE;15.999;202.001;2.72939;3.62003;3.36146;3
GYRO;15.999;202.002;-3.15451;3.17406;-1.02014;3
PRES;15.999;202.002;1012.2749;3
ACCE;16.009;202.011;2.56658;3.10289;3.52426;3
MAGN;16.010;202.013;-2.00000;-45.93750;-6.56250;3
GYRO;16.010;202.013;-3.18627;3.13130;-0.90530;3
AHRS;16.014;202.017;34.8117;-53.8876;174.0330;0.44566;0.24380;0.84242;3
ACCE;16.019;202.021;2.43251;2.77727;3.70622;3
GYRO;16.019;202.022;-3.26202;3.03844;-0.82589;3
PRES;16.019;202.022;1012.2720;3
ACCE;16.029;202.032;2.32716;2.61447;3.94564;3
MAGN;16.030;202.033;-0.25000;-45.68750;-9.93750;3
GYRO;16.030;202.033;-3.34265;2.94071;-0.77213;3
AHRS;16.033;202.037;33.3567;-46.9304;169.5634;0.40380;0.22748;0.86467;3
ACCE;16.038;202.041;2.26970;2.27928;4.17549;3
GYRO;16.039;202.042;-3.40496;2.86740;-0.72204;3
PRES;16.039;202.042;1012.2861;3
ACCE;16.048;202.051;2.27928;1.73340;4.39575;3
MAGN;16.050;202.053;1.56250;-44.68750;-12.75000;3
GYRO;16.050;202.053;-3.44406;2.83197;-0.68173;3
AHRS;16.053;202.056;31.2925;-41.4551;165.5293;0.36987;0.20731;0.88142;3
ACCE;16.058;202.061;2.31759;1.16837;4.79798;3
GYRO;16.059;202.062;-3.46361;2.82098;-0.66218;3
PRES;16.060;202.062;1012.3110;3
ACCE;16.068;202.071;2.17394;0.74699;5.45878;3
MAGN;16.069;202.072;3.43750;-43.81250;-15.68750;3
GYRO;16.070;202.073;-3.48071;2.80265;-0.67073;3
AHRS;16.074;202.077;27.9059;-35.5077;161.8944;0.32838;0.18022;0.90119;3
ACCE;16.079;202.082;2.08774;0.57461;6.13873;3
GYRO;16.079;202.082;-3.50392;2.74034;-0.69028;3
PRES;16.080;202.082;1012.3179;3
ACCE;16.088;202.091;2.13563;0.51715;6.59842;3
MAGN;16.090;202.093;5.68750;-42.87500;-18.75000;3
GYRO;16.090;202.093;-3.55524;2.60229;-0.70494;3
AHRS;16.093;202.097;25.0329;-30.8411;158.5389;0.29394;0.15693;0.91390;3
ACCE;16.098;202.101;2.37505;0.32561;6.76123;3
GYRO;16.099;202.102;-3.66886;2.39459;-0.71471;3
PRES;16.099;202.102;1012.3184;3
ACCE;16.108;202.112;2.62405;-0.08619;7.01980;3
MAGN;16.110;202.113;7.31250;-41.68750;-21.00000;3
GYRO;16.110;202.113;-3.83013;2.18323;-0.75869;3
AHRS;16.113;202.116;20.6720;-25.8306;155.7403;0.25172;0.12477;0.92905;3
ACCE;16.118;202.121;2.71981;-0.55545;7.24007;3
GYRO;16.119;202.122;-3.99017;1.99509;-0.87232;3
PRES;16.119;202.122;1012.3174;3
ACCE;16.132;202.135;2.48997;-0.86191;7.73806;3
MAGN;16.132;202.136;8.75000;-39.68750;-23.18750;3
GYRO;16.133;202.136;-4.25407;1.61268;-1.24861;3
AHRS;16.134;202.137;16.8754;-22.2516;152.8146;0.21937;0.09509;0.93674;3
ACCE;16.138;202.141;2.03986;-0.99599;8.36055;3
GYRO;16.139;202.142;-4.25407;1.61268;-1.24861;3
PRES;16.139;202.142;1012.3267;3
ACCE;16.148;202.151;1.80044;-1.27372;8.88728;3
MAGN;16.150;202.153;10.37500;-37.81250;-25.87500;3
GYRO;16.150;202.153;-4.28339;1.05680;-1.52228;3
SOUN;16.153;2469.77;0.07537;71.52
AHRS;16.155;202.157;11.7256;-19.1490;150.0185;0.18588;0.05450;0.94313;3
ACCE;16.159;202.162;1.60890;-1.58017;9.16500;3
GYRO;16.159;202.162;-4.23330;0.73670;-1.60047;3
PRES;16.159;202.162;1012.3359;3
ACCE;16.168;202.171;1.36948;-1.90578;9.27993;3
MAGN;16.170;202.173;11.68750;-35.00000;-28.18750;3
GYRO;16.170;202.173;-4.16854;0.42883;-1.64689;3
GNSS;16.172;1492002933.770;39.994124;-0.073759;103.412;148.790;16.0;0.1;19;18
AHRS;16.178;202.176;7.6144;-17.3551;146.8261;0.16301;0.01993;0.94247;3
ACCE;16.180;202.182;1.21625;-2.23140;9.31823;3
GYRO;16.180;202.182;-4.10379;0.15027;-1.65789;3
PRES;16.180;202.182;1012.3340;3
GNSS;16.181;1492002933.770;39.994124;-0.073759;103.412;148.790;16.0;0.1;19;18
ACCE;16.188;202.191;1.23541;-2.64320;9.49062;3
MAGN;16.190;202.192;12.87500;-32.06250;-30.43750;3
GYRO;16.190;202.193;-4.05492;-0.10873;-1.64689;3
AHRS;16.194;202.197;2.3801;-15.6768;143.9977;0.13603;-0.02257;0.94108;3
LIGH;16.195;202.198;3180.0;3
ACCE;16.198;202.201;1.43652;-3.03585;9.49062;3
GYRO;16.199;202.202;-4.01949;-0.33109;-1.62124;3
PRES;16.199;202.202;1012.3311;3
ACCE;16.208;202.212;1.83875;-3.49553;9.28950;3
MAGN;16.210;202.213;14.37500;-29.31250;-33.25000;3
GYRO;16.210;202.213;-3.99750;-0.49602;-1.59558;3
AHRS;16.213;202.217;-1.6028;-15.7566;140.9943;0.12457;-0.05882;0.93428;3
ACCE;16.219;202.221;2.38462;-4.02226;9.27035;3
GYRO;16.219;202.222;-3.99750;-0.59376;-1.59436;3
PRES;16.219;202.222;1012.3413;3
ACCE;16.229;202.232;3.04542;-4.46279;9.30866;3
MAGN;16.230;202.233;15.81250;-26.12500;-35.25000;3
GYRO;16.230;202.233;-4.00850;-0.67928;-1.63712;3
AHRS;16.234;202.237;-6.7221;-16.0529;138.3206;0.10962;-0.10384;0.92674;3
ACCE;16.238;202.241;3.72538;-4.91290;9.16500;3
GYRO;16.239;202.242;-3.99995;-0.70494;-1.72142;3
PRES;16.239;202.242;1012.3403;3
ACCE;16.249;202.251;3.77326;-4.50110;9.16500;3
MAGN;16.250;202.253;16.68750;-22.43750;-37.00000;3
GYRO;16.250;202.253;-3.95230;-0.62919;-1.81793;3
AHRS;16.253;202.256;-10.6362;-17.2818;135.1437;0.10332;-0.14178;0.91524;3
ACCE;16.259;202.262;3.97437;-4.95121;8.97347;3
GYRO;16.259;202.262;-3.86556;-0.44838;-1.86558;3
PRES;16.259;202.262;1012.3438;3
ACCE;16.268;202.271;4.01268;-6.14831;8.69574;3
MAGN;16.270;202.272;17.00000;-19.18750;-38.81250;3
GYRO;16.270;202.273;-3.76904;-0.12828;-1.93033;3
AHRS;16.273;202.276;-15.0697;-18.8793;131.6888;0.09542;-0.18456;0.90111;3
ACCE;16.279;202.282;3.26569;-6.58884;9.11712;3
GYRO;16.279;202.282;-3.69451;0.25534;-2.02196;3
PRES;16.280;202.283;1012.3350;3
ACCE;16.288;202.291;2.32716;-6.68461;9.96946;3
MAGN;16.290;202.293;17.25000;-16.06250;-40.12500;3
GYRO;16.290;202.293;-3.62610;0.55467;-2.02929;3
AHRS;16.293;202.297;-18.4462;-20.0860;128.0855;0.08569;-0.21724;0.88613;3
ACCE;16.299;202.301;1.62806;-6.71334;10.87925;3
GYRO;16.300;202.302;-3.51492;0.72693;-1.93033;3
PRES;16.300;202.302;1012.3345;3
ACCE;16.309;202.312;1.34075;-6.66546;11.45386;3
MAGN;16.310;202.313;17.25000;-12.56250;-40.87500;3
GYRO;16.310;202.313;-3.34021;0.78191;-1.76784;3
AHRS;16.314;202.317;-22.5171;-19.9828;124.8388;0.06180;-0.24921;0.87180;3
ACCE;16.319;202.321;1.23541;-6.62715;11.73159;3
GYRO;16.319;202.322;-3.09587;0.77213;-1.58092;3
PRES;16.320;202.322;1012.3281;3
ACCE;16.329;202.332;1.66636;-6.65588;11.83693;3
MAGN;16.330;202.333;17.18750;-8.87500;-41.50000;3
GYRO;16.330;202.333;-2.80509;0.72571;-1.41110;3
AHRS;16.333;202.337;-25.3934;-20.5590;121.5400;0.04631;-0.27373;0.85681;3
ACCE;16.338;202.341;2.44209;-6.97192;11.57836;3
GYRO;16.339;202.342;-2.52165;0.60842;-1.30236;3
PRES;16.340;202.342;1012.3281;3
ACCE;16.348;202.351;3.28484;-7.33583;11.33894;3
MAGN;16.349;202.352;17.25000;-5.93750;-42.06250;3
GYRO;16.350;202.353;-2.29197;0.44349;-1.30725;3
AHRS;16.353;202.356;-28.1508;-20.2895;119.0919;0.02594;-0.29296;0.84479;3
ACCE;16.359;202.362;3.84988;-7.66145;11.14740;3
GYRO;16.359;202.362;-2.12703;0.21625;-1.44042;3
PRES;16.360;202.362;1012.3379;3
ACCE;16.368;202.371;4.13718;-7.86256;11.09952;3
MAGN;16.370;202.373;18.06250;-3.00000;-42.37500;3
GYRO;16.370;202.373;-1.98776;-0.03787;-1.63345;3
AHRS;16.373;202.376;-30.0262;-21.1273;116.6669;0.01702;-0.30969;0.83306;3
ACCE;16.379;202.382;4.22337;-7.90087;11.29106;3
GYRO;16.379;202.382;-1.82282;-0.25656;-1.82282;3
PRES;16.380;202.383;1012.3301;3
ACCE;16.389;202.391;4.39575;-7.85298;11.54963;3
MAGN;16.389;202.392;18.50000;0.25000;-42.37500;3
GYRO;16.390;202.393;-1.60291;-0.40806;-1.99142;3
AHRS;16.394;202.397;-31.6515;-22.5450;113.7832;0.01144;-0.32675;0.81946;3
ACCE;16.399;202.401;4.54898;-7.83383;11.65497;3
GYRO;16.399;202.402;-1.33046;-0.53145;-2.14169;3
PRES;16.400;202.402;1012.3179;3
ACCE;16.409;202.412;4.76925;-8.00621;11.81778;3
MAGN;16.410;202.413;18.87500;3.06250;-42.37500;3
GYRO;16.411;202.414;-0.73548;-0.84299;-2.40314;3
AHRS;16.413;202.416;-32.4169;-24.7940;110.4891;0.01396;-0.34151;0.80470;3
ACCE;16.418;202.421;5.01825;-8.14029;11.98059;3
GYRO;16.419;202.422;-0.73548;-0.84299;-2.55953;3
PRES;16.419;202.422;1012.2998;3
ACCE;16.428;202.432;5.24809;-7.95833;11.91355;3
MAGN;16.430;202.433;18.68750;4.81250;-42.37500;3
GYRO;16.430;202.433;-0.21136;-1.29748;-2.72812;3
AHRS;16.433;202.437;-32.0168;-27.2133;107.3301;0.02335;-0.34991;0.79104;3
ACCE;16.438;202.441;5.30555;-7.68060;11.83693;3
GYRO;16.439;202.442;0.03176;-1.42942;-2.88695;3
PRES;16.439;202.443;1012.3228;3
ACCE;16.448;202.451;5.11401;-7.51779;11.57836;3
MAGN;16.449;202.452;17.68750;7.06250;-42.12500;3
GYRO;16.450;202.453;0.28711;-1.46485;-3.02623;3
AHRS;16.453;202.456;-30.7408;-30.4401;103.8331;0.04149;-0.35745;0.77526;3
ACCE;16.459;202.462;4.97036;-7.39329;11.47301;3
GYRO;16.459;202.462;0.55711;-1.45875;-3.13863;3
PRES;16.459;202.462;1012.3374;3
ACCE;16.468;202.471;4.84586;-7.29753;11.66455;3
MAGN;16.470;202.473;16.25000;8.25000;-42.00000;3
GYRO;16.470;202.473;0.81734;-1.50517;-3.23270;3
AHRS;16.474;202.477;-28.8264;-33.0693;101.0405;0.06103;-0.35943;0.76168;3
ACCE;16.479;202.482;4.84586;-7.08684;11.73159;3
GYRO;16.479;202.482;1.06168;-1.65422;-3.30967;3
PRES;16.480;202.482;1012.3271;3
ACCE;16.489;202.491;5.04698;-6.78996;11.34852;3
MAGN;16.490;202.493;14.25000;9.18750;-42.31250;3
GYRO;16.490;202.493;1.27426;-1.88146;-3.35854;3
AHRS;16.493;202.497;-25.9661;-36.1021;97.9323;0.08753;-0.35935;0.74456;3
ACCE;16.499;202.501;5.34386;-6.41646;10.49618;3
GYRO;16.500;202.502;1.40988;-2.13681;-3.37198;3
PRES;16.500;202.503;1012.3257;3
ACCE;16.509;202.512;5.77481;-6.07170;9.29908;3
MAGN;16.510;202.513;11.75000;9.56250;-42.62500;3
GYRO;16.511;202.513;1.45264;-2.33351;-3.37198;3
AHRS;16.514;202.517;-22.9580;-38.3891;96.0845;0.11394;-0.35518;0.73199;3
ACCE;16.519;202.521;6.43561;-5.64074;8.55209;3
GYRO;16.519;202.522;1.44164;-2.39459;-3.39152;3
PRES;16.520;202.522;1012.3252;3
ACCE;16.529;202.532;6.78038;-5.23851;8.36055;3
MAGN;16.530;202.533;9.50000;9.87500;-43.50000;3
GYRO;16.530;202.533;1.42942;-2.36405;-3.44650;3
AHRS;16.534;202.536;-19.2148;-41.7941;93.6647;0.14984;-0.35432;0.71255;3
ACCE;16.539;202.541;7.37414;-4.96079;8.53294;3
GYRO;16.539;202.542;1.44531;-2.29807;-3.52469;3
PRES;16.540;202.542;1012.3320;3
LIGH;16.545;202.548;2579.0;3
ACCE;16.549;202.551;8.15944;-4.77883;8.63828;3
MAGN;16.550;202.553;7.25000;9.37500;-44.12500;3
GYRO;16.550;202.553;1.48807;-2.29563;-3.63220;3
AHRS;16.554;202.557;-15.9950;-44.7350;92.1436;0.18215;-0.35410;0.69628;3
ACCE;16.559;202.562;8.82982;-4.58729;8.59997;3
GYRO;16.559;202.562;1.54427;-2.37993;-3.78981;3
PRES;16.560;202.562;1012.3428;3
ACCE;16.568;202.571;9.50977;-4.36702;8.67659;3
MAGN;16.570;202.572;4.62500;8.81250;-44.56250;3
GYRO;16.570;202.573;1.60535;-2.52654;-4.00972;3
AHRS;16.573;202.577;-11.8129;-47.7782;90.0214;0.21837;-0.35133;0.67268;3
ACCE;16.578;202.581;10.13226;-4.19464;8.93516;3
GYRO;16.579;202.582;1.65178;-2.73179;-4.31637;3
PRES;16.580;202.582;1012.3374;3
ACCE;16.588;202.591;10.04607;-4.05099;8.87770;3
MAGN;16.590;202.593;2.31250;7.43750;-44.68750;3
GYRO;16.590;202.593;1.67255;-2.99568;-4.71221;3
AHRS;16.593;202.597;-7.8662;-50.7484;88.6686;0.25444;-0.34910;0.65096;3
SOUN;16.594;4674.63;0.14266;77.07
ACCE;16.599;202.601;9.81623;-4.05099;8.40844;3
GYRO;16.599;202.602;1.67499;-3.24980;-5.12882;3
PRES;16.599;202.602;1012.3359;3
ACCE;16.608;202.612;9.78750;-4.06057;8.04452;3
MAGN;16.610;202.613;-0.31250;6.31250;-44.56250;3
GYRO;16.610;202.613;1.67255;-3.45628;-5.50756;3
AHRS;16.613;202.617;-2.3115;-54.3313;86.4534;0.29956;-0.34490;0.61592;3
ACCE;16.618;202.621;9.88326;-3.97437;7.52737;3
GYRO;16.619;202.622;1.66033;-3.64076;-5.86919;3
PRES;16.620;202.622;1012.3325;3
ACCE;16.629;202.632;9.86411;-3.73495;6.88572;3
MAGN;16.629;202.633;-3.50000;4.31250;-44.12500;3
GYRO;16.630;202.633;1.65422;-3.80325;-6.22105;3
AHRS;16.634;202.637;2.8439;-58.0020;84.9320;0.34324;-0.34288;0.58144;3
ACCE;16.638;202.641;9.61511;-3.47638;6.32069;3
GYRO;16.639;202.642;1.65178;-3.90832;-6.57780;3
PRES;16.640;202.642;1012.3403;3
ACCE;16.648;202.651;9.13627;-3.11246;5.61201;3
MAGN;16.650;202.653;-6.50000;2.18750;-43.56250;3
GYRO;16.650;202.653;1.63223;-3.96818;-6.93454;3
AHRS;16.653;202.656;9.8552;-61.9005;82.7321;0.39391;-0.33587;0.53152;3
ACCE;16.659;202.662;8.51378;-2.57616;5.17148;3
GYRO;16.660;202.662;1.56015;-3.99750;-7.26930;3
PRES;16.660;202.662;1012.3364;3
ACCE;16.668;202.671;7.79552;-2.03986;4.94163;3
MAGN;16.670;202.673;-9.93750;-0.56250;-42.68750;3
GYRO;16.671;202.673;1.27060;-4.11479;-7.80075;3
AHRS;16.674;202.677;15.6491;-65.5210;81.4995;0.43667;-0.33139;0.48801;3
ACCE;16.679;202.681;6.78038;-1.19710;4.26168;3
GYRO;16.679;202.682;1.27060;-4.11479;-7.80075;3
PRES;16.680;202.682;1012.3389;3
ACCE;16.688;202.692;5.76524;-0.28730;3.46680;3
MAGN;16.690;202.693;-12.93750;-3.31250;-41.81250;3
GYRO;16.690;202.693;0.94562;-4.19054;-8.04143;3
AHRS;16.693;202.697;24.8820;-69.3837;78.9662;0.49012;-0.31634;0.41590;3
ACCE;16.698;202.701;4.87459;0.65122;2.46124;3
GYRO;16.699;202.702;0.82345;-4.04637;-8.03166;3
PRES;16.700;202.702;1012.3354;3
ACCE;16.708;202.712;4.32872;1.68552;2.05901;3
MAGN;16.710;202.713;-15.50000;-6.75000;-40.50000;3
GYRO;16.710;202.713;0.75136;-3.78859;-7.95713;3
AHRS;16.714;202.717;31.9582;-72.1980;76.9939;0.52666;-0.30484;0.35658;3
ACCE;16.718;202.721;3.63919;2.87304;2.12605;3
GYRO;16.719;202.722;0.72082;-3.53813;-7.85084;3
PRES;16.720;202.722;1012.3428;3
ACCE;16.728;202.731;3.26569;3.68707;2.26970;3
MAGN;16.730;202.733;-17.50000;-10.25000;-39.00000;3
GYRO;16.730;202.733;0.70494;-3.32311;-7.73111;3
AHRS;16.735;202.737;41.3036;-75.1372;74.6220;0.56816;-0.28433;0.27854;3
ACCE;16.739;202.742;3.13162;4.14676;2.52828;3
GYRO;16.740;202.742;0.70983;-3.14229;-7.61016;3
PRES;16.740;202.742;1012.3491;3
ACCE;16.749;202.751;2.65278;4.34787;2.54743;3
MAGN;16.750;202.753;-18.81250;-14.06250;-37.68750;3
GYRO;16.751;202.753;0.72082;-3.02500;-7.49287;3
AHRS;16.754;202.756;50.2200;-75.8003;71.4042;0.59652;-0.25629;0.20528;3
ACCE;16.759;202.762;1.94409;4.34787;2.03028;3
GYRO;16.760;202.762;0.74037;-2.90283;-7.37925;3
PRES;16.760;202.762;1012.3442;3
ACCE;16.769;202.771;1.31202;4.52983;1.96325;3
MAGN;16.770;202.773;-19.12500;-17.62500;-36.06250;3
GYRO;16.770;202.773;0.79412;-2.72935;-7.27540;3
AHRS;16.775;202.778;58.9438;-77.5016;69.1424;0.62516;-0.23099;0.13168;3
ACCE;16.778;202.781;0.99599;4.72137;2.64320;3
GYRO;16.779;202.782;0.88820;-2.62672;-7.18988;3
PRES;16.780;202.782;1012.3286;3
ACCE;16.788;202.792;0.35434;4.81713;2.72939;3
MAGN;16.790;202.793;-18.93750;-21.43750;-34.12500;3
GYRO;16.790;202.793;0.99815;-2.66704;-7.14224;3
AHRS;16.794;202.797;67.8353;-74.9863;63.4300;0.64215;-0.19693;0.05720;3
ACCE;16.798;202.801;-0.49799;5.00867;2.31759;3
GYRO;16.799;202.802;1.08367;-2.74645;-7.11658;3
PRES;16.800;202.802;1012.3247;3
ACCE;16.808;202.812;-1.45567;5.23851;2.03986;3
MAGN;16.810;202.813;-18.00000;-24.87500;-32.68750;3
GYRO;16.811;202.813;1.11911;-2.78555;-7.08115;3
AHRS;16.813;202.817;76.0515;-74.8975;59.8903;0.66286;-0.17092;-0.01240;3
ACCE;16.819;202.821;-2.19309;5.46836;1.77171;3
GYRO;16.819;202.822;1.11911;-2.79288;-6.99685;3
PRES;16.820;202.822;1012.3281;3
ACCE;16.831;202.831;-2.85389;5.62159;1.17795;3
MAGN;16.831;202.833;-16.06250;-28.12500;-31.18750;3
GYRO;16.832;202.833;1.11911;-2.76722;-6.86246;3
AHRS;16.834;202.836;85.3197;-48.0595;29.2579;0.67449;-0.13344;-0.09737;3
ACCE;16.839;202.842;-3.06458;5.61201;1.01514;3
GYRO;16.840;202.842;1.14110;-2.66948;-6.70974;3
PRES;16.840;202.842;1012.3174;3
ACCE;16.849;202.851;-3.10289;5.61201;1.70467;3
MAGN;16.850;202.853;-13.81250;-31.18750;-29.37500;3
GYRO;16.850;202.853;1.20218;-2.55586;-6.60590;3
AHRS;16.854;202.856;85.4997;66.2795;-88.7081;0.68706;-0.11032;-0.16451;3
ACCE;16.859;202.862;-3.43807;5.64074;2.08774;3
GYRO;16.859;202.862;1.30359;-2.49722;-6.56436;3
PRES;16.860;202.862;1012.3076;3
ACCE;16.869;202.871;-4.20422;5.51624;2.03986;3
MAGN;16.870;202.873;-10.75000;-34.06250;-27.87500;3
GYRO;16.870;202.873;1.44531;-2.44835;-6.53381;3
AHRS;16.874;202.877;76.7331;81.0107;-107.1484;0.68999;-0.07735;-0.24029;3
ACCE;16.879;202.881;-4.89375;5.33428;2.01113;3
GYRO;16.880;202.882;1.62124;-2.37138;-6.46662;3
PRES;16.880;202.882;1012.3022;3
ACCE;16.889;202.892;-5.12359;4.98952;2.05901;3
MAGN;16.890;202.893;-7.62500;-36.31250;-26.56250;3
GYRO;16.890;202.893;1.82404;-2.26631;-6.37255;3
AHRS;16.894;202.897;69.6663;86.6571;-116.2245;0.69772;-0.05527;-0.29993;3
LIGH;16.895;202.898;1933.0;3
ACCE;16.899;202.901;-5.26724;4.47237;2.42293;3
GYRO;16.900;202.902;2.04884;-2.15635;-6.28825;3
PRES;16.900;202.903;1012.2949;3
ACCE;16.909;202.912;-5.38217;3.92649;2.63362;3
MAGN;16.910;202.913;-4.25000;-38.18750;-25.18750;3
GYRO;16.910;202.914;2.29319;-2.07328;-6.18440;3
AHRS;16.913;202.917;60.8030;86.5633;-120.1245;0.69627;-0.02415;-0.37097;3
ACCE;16.918;202.921;-5.90889;3.43807;2.78685;3
GYRO;16.919;202.922;2.55586;-1.98653;-6.18440;3
PRES;16.919;202.922;1012.2588;3
ACCE;16.928;202.931;-6.53138;2.80600;2.60489;3
MAGN;16.930;202.933;-0.56250;-39.75000;-23.25000;3
GYRO;16.930;202.933;3.07754;-1.83626;-6.03413;3
AHRS;16.933;202.937;54.0659;89.0298;-126.0880;0.70356;-0.00579;-0.42171;3
ACCE;16.939;202.942;-7.17303;2.10690;1.96325;3
GYRO;16.940;202.942;3.07754;-1.83626;-6.03413;3
PRES;16.940;202.942;1012.2422;3
ACCE;16.949;202.951;-7.71891;1.52271;1.45567;3
MAGN;16.950;202.953;3.37500;-40.75000;-21.87500;3
GYRO;16.951;202.953;3.55646;-1.37078;-5.78123;3
AHRS;16.954;202.957;45.1393;89.0087;-130.7448;0.70247;0.02090;-0.48656;3
ACCE;16.959;202.961;-7.91044;1.41737;0.60334;3
GYRO;16.959;202.962;3.78859;-0.99693;-5.59186;3
PRES;16.960;202.962;1012.2080;3
ACCE;16.969;202.971;-8.53294;2.17394;-0.62249;3
MAGN;16.970;202.973;7.12500;-41.25000;-20.12500;3
GYRO;16.970;202.973;3.99872;-0.63652;-5.31697;3
AHRS;16.974;202.977;38.6906;91.2750;-136.5781;0.71239;0.03435;-0.52531;3
ACCE;16.979;202.981;-9.34696;3.09331;-2.04944;3
GYRO;16.980;202.982;4.18687;-0.24801;-4.90525;3
PRES;16.980;202.982;1012.1792;3
ACCE;16.989;202.992;-9.80665;3.59130;-3.02627;3
MAGN;16.990;202.993;11.50000;-41.50000;-18.00000;3
GYRO;16.990;202.993;4.35180;0.29810;-4.33470;3
AHRS;16.993;202.997;31.4047;93.8873;-141.9238;0.72521;0.05479;-0.55678;3
ACCE;16.998;203.001;-9.99819;3.80199;-3.84030;3
GYRO;16.999;203.002;4.44466;1.01037;-3.62487;3
PRES;16.999;203.002;1012.1782;3
ACCE;17.009;203.012;-9.70131;3.66792;-4.80756;3
MAGN;17.010;203.013;16.00000;-42.25000;-15.31250;3
GYRO;17.011;203.013;4.43488;1.87413;-2.86129;3
AHRS;17.013;203.017;26.1181;96.7749;-147.2482;0.74108;0.06137;-0.57304;3
ACCE;17.018;203.021;-8.79151;3.16992;-5.33428;3
GYRO;17.019;203.022;4.34203;2.88206;-2.13314;3
PRES;17.019;203.022;1012.1733;3
ACCE;17.029;203.031;-7.53695;2.48997;-5.71735;3
MAGN;17.030;203.032;19.62500;-42.43750;-12.37500;3
GYRO;17.030;203.033;4.17465;3.87533;-1.50884;3
AHRS;17.034;203.037;22.1453;102.3464;-152.1335;0.77104;0.06723;-0.56116;3
ACCE;17.039;203.042;-7.20176;2.17394;-6.78996;3
GYRO;17.039;203.042;3.93397;4.72932;-1.01281;3
PRES;17.040;203.042;1012.1753;3
ACCE;17.048;203.051;-7.30710;2.22182;-7.61356;3
MAGN;17.050;203.053;22.56250;-42.25000;-8.50000;3
GYRO;17.050;203.053;3.62365;5.41227;-0.63652;3
AHRS;17.053;203.056;19.3572;108.4032;-156.6270;0.80288;0.06565;-0.53703;3
ACCE;17.059;203.062;-6.65588;1.60890;-7.92002;3
GYRO;17.060;203.062;3.24980;5.91684;-0.34819;3
PRES;17.060;203.063;1012.1973;3
ACCE;17.068;203.071;-5.43005;0.45011;-7.51779;3
MAGN;17.070;203.073;25.12500;-42.18750;-4.18750;3
GYRO;17.070;203.073;2.85396;6.32246;-0.14661;3
AHRS;17.074;203.077;17.1008;117.6902;-160.4192;0.84702;0.06810;-0.48252;3
ACCE;17.079;203.081;-4.40533;-0.46926;-6.60800;3
GYRO;17.079;203.082;2.52287;6.68653;-0.03910;3
PRES;17.080;203.082;1012.1953;3
ACCE;17.089;203.092;-4.31914;-0.20111;-6.90488;3
MAGN;17.090;203.093;26.25000;-41.93750;0.50000;3
GYRO;17.090;203.093;2.32617;6.96631;0.00611;3
AHRS;17.093;203.096;15.3942;125.9081;-163.3973;0.88216;0.06717;-0.42866;3
ACCE;17.099;203.101;-3.85945;0.77572;-7.60398;3
GYRO;17.099;203.102;2.29685;6.98463;0.05620;3
PRES;17.100;203.102;1012.2202;3
ACCE;17.109;203.112;-3.03585;1.09176;-7.85298;3
MAGN;17.110;203.113;26.12500;-41.18750;5.37500;3
GYRO;17.110;203.113;2.42025;6.64744;0.12584;3
AHRS;17.114;203.117;13.1219;135.8909;-165.6200;0.91889;0.07268;-0.35684;3
ACCE;17.119;203.121;-2.65278;0.63207;-7.68060;3
GYRO;17.120;203.122;2.61084;6.17707;0.10996;3
PRES;17.120;203.122;1012.2227;3
ACCE;17.133;203.136;-2.68151;-0.50757;-8.06367;3
MAGN;17.134;203.137;25.56250;-40.62500;10.12500;3
GYRO;17.134;203.137;2.78555;5.66639;-0.04887;3
AHRS;17.136;203.138;11.0966;144.5020;-167.8639;0.94574;0.07090;-0.29199;3
ACCE;17.139;203.142;-2.68151;-0.79487;-8.54251;3
GYRO;17.139;203.142;2.90650;5.13371;-0.28100;3
PRES;17.140;203.143;1012.2290;3
SOUN;17.146;3515.91;0.10730;74.59
ACCE;17.149;203.151;-2.00155;-1.09176;-8.79151;3
MAGN;17.150;203.153;24.93750;-40.62500;15.12500;3
GYRO;17.150;203.153;2.97491;4.70366;-0.52168;3
AHRS;17.153;203.156;7.7457;151.9011;-169.5386;0.96534;0.07191;-0.23522;3
ACCE;17.159;203.162;-1.19710;-1.15879;-8.93516;3
GYRO;17.159;203.162;2.99324;4.39334;-0.69516;3
PRES;17.160;203.162;1012.2563;3
ACCE;17.168;203.171;-0.68953;-1.12049;-9.98861;3
MAGN;17.170;203.173;23.12500;-39.68750;19.50000;3
GYRO;17.170;203.173;2.96636;4.09524;-0.79535;3
AHRS;17.174;203.177;4.4585;157.4481;-170.6226;0.97730;0.07252;-0.19161;3
GNSS;17.176;1492002934.747;39.994122;-0.073759;103.379;148.790;16.0;0.0;18;18
ACCE;17.190;203.181;-0.33519;-1.13006;-11.90397;3
GYRO;17.191;203.182;2.90161;3.89243;-0.88331;3
PRES;17.192;203.183;1012.2720;3
ACCE;17.192;203.192;-0.07661;-0.77572;-13.05319;3
MAGN;17.192;203.193;21.68750;-38.18750;23.50000;3
GYRO;17.192;203.193;2.73423;4.04393;-1.14232;3
GNSS;17.193;1492002934.747;39.994122;-0.073759;103.379;148.790;16.0;0.0;18;18
AHRS;17.194;203.197;0.5029;163.4362;-170.7748;0.98641;0.07895;-0.14323;3
ACCE;17.198;203.201;0.11492;-0.39265;-13.56076;3
GYRO;17.199;203.202;2.73423;4.04393;-1.14232;3
PRES;17.199;203.202;1012.2832;3
ACCE;17.208;203.211;0.03831;-0.49799;-14.22156;3
MAGN;17.210;203.213;20.25000;-36.43750;27.43750;3
GYRO;17.210;203.213;2.42025;4.25284;-1.16309;3
AHRS;17.213;203.216;-2.8372;168.1035;-170.4089;-0.99062;-0.08568;0.10529;3
ACCE;17.219;203.221;0.00958;-0.67995;-14.28860;3
GYRO;17.219;203.222;2.18690;4.31515;-1.06168;3
PRES;17.219;203.222;1012.2959;3
ACCE;17.228;203.231;0.18196;-1.07260;-14.57590;3
MAGN;17.230;203.232;18.31250;-34.31250;31.00000;3
GYRO;17.230;203.233;1.95843;4.33592;-0.93096;3
AHRS;17.233;203.236;-5.5010;173.6548;-169.4432;-0.99284;-0.09439;0.05945;3
ACCE;17.239;203.242;0.10534;-1.14922;-14.37479;3
GYRO;17.239;203.242;1.76540;4.36891;-0.79046;3
PRES;17.239;203.243;1012.2920;3
LIGH;17.245;203.248;1095.0;3
ACCE;17.248;203.251;0.14365;-0.87149;-13.75229;3
MAGN;17.249;203.253;16.00000;-31.75000;33.50000;3
GYRO;17.250;203.253;1.60658;4.33103;-0.66340;3
AHRS;17.253;203.257;-7.8097;178.7341;-168.6362;-0.99264;-0.09952;0.01771;3
ACCE;17.258;203.261;0.67995;-0.88107;-13.33092;3
GYRO;17.259;203.262;1.47585;4.10501;-0.63286;3
PRES;17.259;203.262;1012.2988;3
ACCE;17.268;203.272;1.59933;-1.19710;-13.11065;3
MAGN;17.270;203.273;14.18750;-29.81250;35.68750;3
GYRO;17.270;203.273;1.37078;3.71406;-0.72326;3
AHRS;17.274;203.277;-9.1450;-176.3920;-167.9588;-0.99109;-0.10200;-0.02285;3
ACCE;17.278;203.281;2.44209;-1.63763;-13.20642;3
GYRO;17.279;203.282;1.30970;3.22415;-0.91019;3
PRES;17.279;203.282;1012.2959;3
ACCE;17.288;203.292;2.74854;-1.99198;-14.00129;3
MAGN;17.290;203.293;11.75000;-28.31250;37.68750;3
GYRO;17.290;203.293;1.24494;2.83319;-1.12766;3
AHRS;17.293;203.297;-10.6308;-171.9756;-167.0348;-0.98764;-0.10570;-0.05879;3
ACCE;17.298;203.301;2.72939;-1.93451;-14.40352;3
GYRO;17.299;203.302;1.12155;2.68781;-1.29870;3
PRES;17.299;203.302;1012.3032;3
ACCE;17.308;203.311;2.81558;-1.71425;-14.72913;3
MAGN;17.310;203.312;9.50000;-27.06250;38.56250;3
GYRO;17.310;203.313;0.91508;2.68781;-1.36101;3
AHRS;17.313;203.316;-11.5041;-168.4935;-165.5332;-0.98334;-0.11468;-0.08639;3
ACCE;17.319;203.321;3.03585;-1.81002;-14.93982;3
GYRO;17.319;203.322;0.62553;2.78432;-1.29748;3
PRES;17.319;203.322;1012.2983;3
ACCE;17.328;203.331;3.38061;-2.19309;-15.04516;3
MAGN;17.330;203.333;7.56250;-26.00000;39.43750;3
GYRO;17.330;203.333;0.29444;3.00912;-1.13987;3
AHRS;17.334;203.337;-12.1758;-165.0580;-163.7788;-0.97800;-0.12545;-0.11316;3
ACCE;17.339;203.342;3.80199;-2.60489;-14.64294;3
GYRO;17.339;203.342;-0.03421;3.37564;-0.95539;3
PRES;17.339;203.342;1012.3086;3
ACCE;17.348;203.351;4.26168;-2.87304;-13.57034;3
MAGN;17.349;203.352;5.75000;-25.50000;40.18750;3
GYRO;17.350;203.353;-0.32742;3.75193;-0.83078;3
AHRS;17.354;203.357;-11.8671;-161.7787;-162.5648;-0.97323;-0.13267;-0.14020;3
ACCE;17.358;203.361;4.62560;-3.05500;-12.79461;3
GYRO;17.359;203.362;-0.55467;4.00605;-0.81367;3
PRES;17.359;203.362;1012.3130;3
ACCE;17.368;203.372;4.93206;-3.08373;-12.15297;3
MAGN;17.370;203.373;3.62500;-25.31250;41.06250;3
GYRO;17.370;203.373;-0.72204;4.15633;-0.90042;3
AHRS;17.373;203.376;-11.1891;-157.3508;-161.7994;-0.96660;-0.13544;-0.17785;3
ACCE;17.378;203.381;5.32470;-3.01669;-11.60709;3
GYRO;17.379;203.382;-0.82467;4.20031;-1.06168;3
PRES;17.379;203.382;1012.3184;3
ACCE;17.388;203.392;5.42047;-2.91135;-11.27190;3
MAGN;17.390;203.393;1.25000;-25.12500;41.06250;3
GYRO;17.390;203.393;-0.87109;4.13311;-1.24739;3
AHRS;17.393;203.396;-10.2839;-152.8575;-161.3302;-0.95876;-0.13629;-0.21648;3
ACCE;17.399;203.401;5.44920;-2.78685;-11.14740;3
GYRO;17.399;203.402;-0.88331;4.00483;-1.39399;3
PRES;17.399;203.402;1012.3311;3
ACCE;17.408;203.411;5.51624;-2.62405;-11.42513;3
MAGN;17.410;203.413;-1.25000;-25.18750;40.87500;3
GYRO;17.410;203.413;-0.86987;3.88510;-1.49051;3
AHRS;17.414;203.416;-8.7172;-148.0430;-160.5597;-0.94836;-0.14122;-0.25820;3
ACCE;17.419;203.422;5.57370;-2.47082;-11.52090;3
GYRO;17.419;203.422;-0.85399;3.83868;-1.53327;3
PRES;17.419;203.422;1012.3438;3
ACCE;17.428;203.431;5.82270;-2.27928;-11.43471;3
MAGN;17.430;203.433;-3.50000;-26.00000;40.25000;3
GYRO;17.430;203.433;-0.86865;3.87411;-1.53572;3
AHRS;17.434;203.437;-7.3189;-144.4523;-159.9441;-0.93920;-0.14629;-0.28940;3
ACCE;17.439;203.442;6.33985;-2.22182;-11.21444;3
GYRO;17.439;203.442;-0.92363;3.95596;-1.53449;3
PRES;17.439;203.442;1012.3574;3
ACCE;17.448;203.451;6.91445;-2.12605;-10.84095;3
MAGN;17.450;203.453;-6.25000;-26.37500;39.50000;3
GYRO;17.450;203.453;-1.00548;4.04881;-1.68599;3
AHRS;17.454;203.457;-5.6965;-140.3741;-157.6593;-0.92510;-0.16551;-0.32306;3
ACCE;17.458;203.461;7.40287;-2.03028;-10.47703;3
GYRO;17.459;203.462;-1.10200;4.13922;-1.68599;3
PRES;17.459;203.462;1012.3647;3
ACCE;17.469;203.472;7.69018;-2.02071;-10.10353;3
MAGN;17.470;203.473;-8.50000;-27.37500;37.75000;3
GYRO;17.470;203.473;-1.33046;4.21253;-2.06717;3
AHRS;17.474;203.477;-4.0125;-136.6230;-157.2538;-0.91295;-0.17044;-0.35567;3
ACCE;17.484;203.481;7.97748;-2.03028;-9.32781;3
GYRO;17.486;203.482;-1.33046;4.21253;-2.06717;3
PRES;17.486;203.482;1012.3691;3
ACCE;17.489;203.492;8.33182;-2.19309;-8.67659;3
MAGN;17.490;203.493;-10.43750;-28.62500;36.56250;3
GYRO;17.491;203.493;-1.46608;3.97918;-2.54609;3
AHRS;17.494;203.496;-1.4442;-132.1306;-155.5577;-0.89431;-0.18847;-0.39403;3
ACCE;17.499;203.501;8.49463;-2.27928;-8.13071;3
GYRO;17.499;203.502;-1.46974;3.79836;-2.78677;3
PRES;17.499;203.502;1012.3667;3
ACCE;17.509;203.511;8.52336;-1.87705;-7.62314;3
MAGN;17.509;203.512;-12.06250;-29.93750;34.75000;3
GYRO;17.510;203.513;-1.45264;3.63587;-2.98835;3
AHRS;17.514;203.517;0.8869;-128.2910;-155.1893;-0.87814;-0.19661;-0.42739;3
ACCE;17.519;203.522;8.37013;-1.22583;-7.15387;3
GYRO;17.519;203.522;-1.42454;3.50270;-3.11908;3
PRES;17.519;203.522;1012.3589;3
ACCE;17.528;203.531;8.10198;-0.51715;-6.77080;3
MAGN;17.530;203.533;-13.31250;-31.37500;32.87500;3
GYRO;17.530;203.533;-1.38666;3.40863;-3.17283;3
AHRS;17.534;203.537;4.4799;-124.4486;-153.6877;-0.85675;-0.21896;-0.46130;3
ACCE;17.538;203.541;7.83383;0.11492;-6.58884;3
GYRO;17.539;203.542;-1.34024;3.37320;-3.16428;3
PRES;17.539;203.542;1012.3643;3
ACCE;17.548;203.551;7.41245;0.63207;-6.39731;3
MAGN;17.549;203.552;-13.81250;-33.12500;30.50000;3
GYRO;17.550;203.553;-1.29748;3.40130;-3.11419;3
AHRS;17.553;203.557;7.6697;-121.5034;-153.2630;-0.83941;-0.23308;-0.48778;3
ACCE;17.558;203.561;7.03895;1.07260;-6.14831;3
GYRO;17.559;203.562;-1.27793;3.44650;-3.02867;3
PRES;17.559;203.562;1012.3765;3
ACCE;17.569;203.572;6.66546;1.52271;-5.64074;3
MAGN;17.570;203.573;-14.06250;-34.56250;28.75000;3
GYRO;17.570;203.573;-1.28648;3.45750;-2.90039;3
AHRS;17.573;203.576;11.3917;-117.9154;-152.2383;-0.81538;-0.25422;-0.51854;3
ACCE;17.578;203.581;6.59842;1.96325;-5.15232;3
GYRO;17.579;203.582;-1.31458;3.38053;-2.73423;3
PRES;17.579;203.582;1012.3853;3
SOUN;17.586;4863.29;0.14842;77.41
ACCE;17.589;203.592;6.96234;2.15478;-4.99909;3
MAGN;17.590;203.593;-13.93750;-36.31250;26.06250;3
GYRO;17.590;203.593;-1.34757;3.22537;-2.57296;3
AHRS;17.594;203.597;14.7656;-115.2940;-152.2129;-0.79674;-0.26791;-0.54123;3
LIGH;17.595;203.598;751.0;3
ACCE;17.599;203.601;7.27837;2.43251;-5.04698;3
GYRO;17.599;203.602;-1.38422;3.07632;-2.47278;3
PRES;17.600;203.602;1012.3984;3
ACCE;17.609;203.611;7.58483;2.62405;-5.19063;3
MAGN;17.610;203.613;-13.18750;-38.00000;24.00000;3
GYRO;17.610;203.613;-1.42820;2.99568;-2.44590;3
AHRS;17.613;203.616;18.0274;-111.6766;-152.1834;-0.77213;-0.28183;-0.56950;3
ACCE;17.619;203.622;7.73806;2.72939;-5.17148;3
GYRO;17.619;203.622;-1.48074;2.98713;-2.48011;3
PRES;17.619;203.622;1012.3794;3
ACCE;17.629;203.632;7.47949;2.81558;-4.90333;3
MAGN;17.630;203.634;-12.37500;-39.18750;21.68750;3
GYRO;17.631;203.634;-1.54549;3.01523;-2.53631;3
AHRS;17.633;203.636;20.8396;-109.4034;-152.7981;0.75561;0.29034;0.58708;3
ACCE;17.639;203.642;7.00065;2.98796;-4.52983;3
GYRO;17.639;203.642;-1.62734;3.05555;-2.56808;3
PRES;17.639;203.642;1012.3638;3
ACCE;17.649;203.651;6.37815;3.25611;-4.34787;3
MAGN;17.650;203.653;-11.50000;-40.50000;19.50000;3
GYRO;17.650;203.653;-1.72386;3.09587;-2.55342;3
AHRS;17.653;203.657;24.1372;-105.6944;-153.6491;0.73011;0.30060;0.61303;3
ACCE;17.658;203.661;5.86101;3.43807;-4.08930;3
GYRO;17.659;203.662;-1.83260;3.15817;-2.49477;3
PRES;17.659;203.662;1012.3530;3
ACCE;17.668;203.672;5.40132;3.66792;-3.62003;3
MAGN;17.670;203.673;-10.50000;-41.68750;17.00000;3
GYRO;17.670;203.673;-1.95599;3.24369;-2.40559;3
AHRS;17.674;203.677;27.2755;-103.4841;-154.6830;0.71255;0.30967;0.62769;3
ACCE;17.679;203.681;5.09486;3.85945;-2.59531;3
GYRO;17.679;203.682;-2.10993;3.32189;-2.29685;3
PRES;17.679;203.682;1012.3394;3
ACCE;17.689;203.692;5.17148;4.00311;-1.58017;3
MAGN;17.690;203.693;-9.37500;-43.06250;14.93750;3
GYRO;17.690;203.693;-2.28708;3.31211;-2.17102;3
AHRS;17.693;203.696;30.4273;-98.9358;-156.5802;0.68353;0.31584;0.65452;3
ACCE;17.699;203.701;5.26724;4.10845;-0.71826;3
GYRO;17.699;203.702;-2.46057;3.17406;-2.03907;3
PRES;17.699;203.702;1012.3418;3
ACCE;17.708;203.711;5.43963;4.50110;-0.00958;3
MAGN;17.710;203.713;-8.25000;-44.06250;12.25000;3
GYRO;17.710;203.714;-2.58518;3.00179;-1.91445;3
AHRS;17.713;203.717;33.4921;-94.3653;-159.0999;0.65525;0.31999;0.67838;3
ACCE;17.719;203.722;5.60243;4.96079;0.06704;3
GYRO;17.719;203.722;-2.64138;2.84908;-1.81183;3
PRES;17.719;203.722;1012.3271;3
ACCE;17.728;203.731;5.28640;5.27682;-0.03831;3
MAGN;17.730;203.733;-7.12500;-45.00000;9.93750;3
GYRO;17.730;203.733;-2.75256;2.48378;-1.67744;3
AHRS;17.734;203.736;35.8110;-89.0028;-162.5898;0.62611;0.31770;0.70348;3
ACCE;17.739;203.742;4.87459;5.33428;-0.00958;3
GYRO;17.739;203.742;-2.75256;2.48378;-1.67744;3
PRES;17.739;203.742;1012.3228;3
ACCE;17.749;203.751;4.58729;5.11401;-0.06704;3
MAGN;17.750;203.753;-5.68750;-46.18750;7.43750;3
GYRO;17.750;203.753;-2.78677;2.36894;-1.44775;3
AHRS;17.754;203.757;38.1760;-84.1889;-166.4702;0.60050;0.31560;0.72218;3
ACCE;17.759;203.761;4.16591;4.78840;-0.06704;3
GYRO;17.759;203.762;-2.79776;2.39337;-1.29870;3
PRES;17.759;203.762;1012.3091;3
ACCE;17.769;203.772;3.84030;4.64475;0.20111;3
MAGN;17.770;203.773;-2.75000;-44.43750;0.93750;3
GYRO;17.770;203.774;-2.80021;2.45690;-1.13254;3
AHRS;17.773;203.777;39.4192;-78.5923;-171.4446;0.57510;0.30474;0.74244;3
ACCE;17.779;203.781;3.25611;4.86502;0.57461;3
GYRO;17.779;203.782;-2.79776;2.53998;-0.94318;3
PRES;17.779;203.782;1012.2969;3
ACCE;17.788;203.792;3.02627;4.97994;0.99599;3
MAGN;17.790;203.793;-1.50000;-44.56250;-2.00000;3
GYRO;17.790;203.793;-2.78188;2.64993;-0.72571;3
AHRS;17.793;203.796;40.8010;-73.6176;-175.6380;0.55054;0.30026;0.75783;3
ACCE;17.798;203.801;2.93050;4.92248;1.57060;3
GYRO;17.799;203.802;-2.76722;2.73423;-0.50335;3
PRES;17.799;203.802;1012.2837;3
ACCE;17.808;203.811;2.95923;4.75010;2.26970;3
MAGN;17.810;203.813;-0.81250;-45.06250;-4.50000;3
GYRO;17.810;203.813;-2.76111;2.77455;-0.29444;3
AHRS;17.813;203.816;40.5899;-67.6081;179.4305;0.52324;0.28562;0.77839;3
ACCE;17.819;203.822;3.41892;4.38618;3.04542;3
GYRO;17.819;203.822;-2.76478;2.76233;-0.12584;3
PRES;17.820;203.823;1012.2734;3
ACCE;17.829;203.831;4.10845;3.91691;3.72538;3
MAGN;17.830;203.833;-0.12500;-45.06250;-7.75000;3
GYRO;17.830;203.833;-2.80387;2.68903;-0.04520;3
AHRS;17.834;203.837;40.1722;-61.1444;175.1910;0.48967;0.27539;0.80058;3
ACCE;17.838;203.841;4.59687;3.64876;4.25210;3
GYRO;17.839;203.842;-2.87718;2.57907;-0.05742;3
PRES;17.839;203.842;1012.2925;3
ACCE;17.848;203.851;4.88417;3.54342;4.70221;3
MAGN;17.850;203.853;0.68750;-44.18750;-10.68750;3
GYRO;17.850;203.853;-2.95903;2.44957;-0.12584;3
AHRS;17.853;203.857;38.5987;-55.8499;171.6342;0.46212;0.25900;0.82040;3
ACCE;17.858;203.861;4.95121;3.49553;5.08528;3
GYRO;17.859;203.862;-3.02256;2.30052;-0.22235;3
PRES;17.859;203.862;1012.3052;3
ACCE;17.868;203.872;4.74052;3.45723;5.33428;3
MAGN;17.870;203.873;1.37500;-43.87500;-13.50000;3
GYRO;17.870;203.873;-3.05921;2.14292;-0.32498;3
AHRS;17.873;203.876;36.0668;-50.3742;167.9744;0.43179;0.23621;0.84193;3
ACCE;17.878;203.881;4.31914;3.40934;5.61201;3
GYRO;17.879;203.882;-3.07265;1.97920;-0.41050;3
PRES;17.879;203.882;1012.3018;3
ACCE;17.888;203.891;3.83072;3.43807;5.77481;3
MAGN;17.890;203.893;1.87500;-43.31250;-16.31250;3
GYRO;17.890;203.893;-3.06166;1.80938;-0.45693;3
AHRS;17.893;203.896;34.0028;-45.7076;163.8000;0.40567;0.21442;0.85643;3
ACCE;17.898;203.901;3.42850;3.43807;5.96635;3
GYRO;17.899;203.902;-3.02989;1.63834;-0.45815;3
PRES;17.899;203.902;1012.3154;3
ACCE;17.908;203.911;3.13162;3.32315;6.11000;3
MAGN;17.909;203.912;3.25000;-42.43750;-19.25000;3
GYRO;17.910;203.913;-3.00301;1.45508;-0.41905;3
AHRS;17.914;203.917;31.5034;-40.9488;160.2699;0.37525;0.19288;0.87205;3
ACCE;17.919;203.922;3.05500;3.14119;6.10043;3
GYRO;17.919;203.922;-3.00057;1.26327;-0.35430;3
PRES;17.919;203.922;1012.3188;3
ACCE;17.929;203.931;3.08373;2.77727;6.02381;3
MAGN;17.930;203.933;4.31250;-41.75000;-21.31250;3
GYRO;17.931;203.933;-3.02134;1.09589;-0.27733;3
AHRS;17.933;203.937;29.1184;-37.6158;156.7506;0.35359;0.17020;0.88108;3
ACCE;17.938;203.941;3.30400;2.31759;5.88974;3
GYRO;17.939;203.942;-3.06899;0.97250;-0.20281;3
PRES;17.939;203.942;1012.3330;3
LIGH;17.944;203.948;1684.0;3
ACCE;17.948;203.952;3.43807;2.03028;5.78439;3
MAGN;17.950;203.953;5.12500;-41.00000;-23.50000;3
GYRO;17.950;203.953;-3.15329;0.90164;-0.14783;3
AHRS;17.953;203.957;26.1365;-34.5099;154.0873;0.33000;0.14566;0.89154;3
ACCE;17.958;203.961;3.42850;1.82917;5.59285;3
GYRO;17.959;203.962;-3.26324;0.89064;-0.10996;3
PRES;17.959;203.962;1012.3374;3
ACCE;17.969;203.972;3.44765;1.48441;5.56412;3
MAGN;17.970;203.973;5.68750;-39.81250;-25.75000;3
GYRO;17.970;203.973;-3.39152;0.94195;-0.06720;3
AHRS;17.974;203.977;23.1970;-32.3923;151.3826;0.31247;0.11956;0.89766;3
ACCE;17.978;203.981;3.71580;0.81403;5.85143;3
GYRO;17.979;203.982;-3.54180;1.02748;-0.01344;3
PRES;17.979;203.982;1012.3438;3
ACCE;17.988;203.991;3.95522;0.17238;6.13873;3
MAGN;17.989;203.992;6.56250;-38.18750;-27.93750;3
GYRO;17.990;203.993;-3.86311;1.22540;0.01466;3
AHRS;17.994;203.997;19.2450;-30.5231;149.2370;0.29300;0.08665;0.90542;3
ACCE;17.999;204.002;3.99353;-0.31603;6.64630;3
GYRO;17.999;204.002;-3.86311;1.22540;0.01466;3
PRES;18.000;204.003;1012.3442;3
ACCE;18.008;204.011;3.83072;-0.86191;7.45076;3
MAGN;18.010;204.013;7.25000;-36.31250;-30.00000;3
GYRO;18.010;204.013;-4.01216;1.46974;-0.03910;3
AHRS;18.013;204.016;15.3895;-28.3870;146.7330;0.26998;0.05482;0.91114;3
ACCE;18.019;204.022;3.67749;-1.36948;8.14986;3
GYRO;18.019;204.022;-4.00239;1.50762;-0.08186;3
PRES;18.019;204.022;1012.3350;3
ACCE;18.028;204.031;3.54342;-1.82917;8.74362;3
MAGN;18.030;204.032;7.87500;-34.25000;-32.81250;3
GYRO;18.030;204.033;-3.94497;1.48807;-0.13195;3
AHRS;18.033;204.037;10.0446;-25.9610;144.8023;0.23908;0.01366;0.91933;3
ACCE;18.038;204.041;3.52426;-2.15478;9.10754;3
GYRO;18.039;204.042;-3.85334;1.43553;-0.18815;3
PRES;18.039;204.042;1012.3379;3
ACCE;18.049;204.052;3.50511;-2.40378;9.33739;3
MAGN;18.050;204.053;8.75000;-31.75000;-35.50000;3
GYRO;18.050;204.053;-3.75193;1.37323;-0.24923;3
AHRS;18.053;204.056;6.0207;-23.9396;142.6196;0.21265;-0.01770;0.92190;3
ACCE;18.059;204.061;3.49553;-2.67193;9.50977;3
GYRO;18.059;204.062;-3.66641;1.31336;-0.32009;3
PRES;18.059;204.062;1012.3340;3
ACCE;18.069;204.072;3.49553;-2.87304;9.51935;3
MAGN;18.070;204.073;9.81250;-28.81250;-37.62500;3
GYRO;18.070;204.073;-3.60655;1.25838;-0.40806;3
AHRS;18.074;204.077;1.0157;-21.9171;140.9943;0.18209;-0.05526;0.92484;3
ACCE;18.079;204.081;3.49553;-3.09331;9.38527;3
GYRO;18.079;204.082;-3.56990;1.23150;-0.50091;3
PRES;18.079;204.082;1012.3384;3
ACCE;18.089;204.091;3.40934;-3.42850;9.17458;3
MAGN;18.090;204.093;11.12500;-25.93750;-39.56250;3
GYRO;18.090;204.093;-3.55279;1.25105;-0.58887;3
AHRS;18.093;204.096;-2.6721;-20.4870;139.0091;0.15850;-0.08374;0.92297;3
ACCE;18.099;204.102;3.30400;-3.66792;9.23204;3
GYRO;18.100;204.102;-3.55035;1.30481;-0.67195;3
PRES;18.100;204.103;1012.3442;3
ACCE;18.108;204.111;3.39977;-4.15633;9.37569;3
MAGN;18.109;204.112;12.06250;-22.81250;-41.18750;3
GYRO;18.110;204.113;-3.55524;1.32924;-0.74526;3
AHRS;18.113;204.117;-7.3255;-19.1497;137.2059;0.13157;-0.11921;0.92010;3
ACCE;18.119;204.122;3.53384;-4.64475;9.33739;3
GYRO;18.119;204.122;-3.56012;1.30970;-0.84788;3
PRES;18.119;204.122;1012.3418;3
ACCE;18.132;204.134;3.62961;-4.93206;9.32781;3
MAGN;18.132;204.135;13.25000;-19.93750;-42.50000;3
GYRO;18.132;204.135;-3.55157;1.28404;-0.98594;3
AHRS;18.134;204.137;-11.3079;-17.8293;134.7900;0.10495;-0.14913;0.91346;3
SOUN;18.137;2772.94;0.08463;72.53
ACCE;18.139;204.141;3.54342;-5.11401;9.34696;3
GYRO;18.139;204.142;-3.52347;1.26327;-1.13377;3
PRES;18.139;204.142;1012.3530;3
ACCE;18.149;204.152;3.38061;-5.32470;9.50019;3
MAGN;18.150;204.153;14.12500;-16.68750;-43.25000;3
GYRO;18.150;204.153;-3.47460;1.25105;-1.26205;3
AHRS;18.154;204.157;-15.4294;-17.1690;132.7375;0.08231;-0.18090;0.90571;3
ACCE;18.159;204.161;3.34231;-5.76524;10.04607;3
GYRO;18.159;204.162;-3.41229;1.22295;-1.37567;3
PRES;18.159;204.162;1012.3511;3
ACCE;18.169;204.172;3.43807;-5.85143;10.67814;3
MAGN;18.170;204.173;15.43750;-13.93750;-44.00000;3
GYRO;18.170;204.173;-3.35854;1.12277;-1.51006;3
AHRS;18.174;204.177;-18.8708;-16.4937;130.0156;0.05970;-0.20683;0.89479;3
GNSS;18.176;1492002935.771;39.994121;-0.073761;103.395;310.176;16.0;0.2;18;18
ACCE;18.179;204.181;3.60088;-5.74608;10.85052;3
GYRO;18.180;204.182;-3.28401;0.95661;-1.65911;3
PRES;18.180;204.182;1012.3379;3
GNSS;18.180;1492002935.771;39.994121;-0.073761;103.395;310.176;16.0;0.2;18;18
ACCE;18.189;204.191;3.89776;-6.12916;10.99417;3
MAGN;18.190;204.192;16.93750;-10.68750;-44.75000;3
GYRO;18.190;204.193;-3.13618;0.81001;-1.80572;3
AHRS;18.194;204.196;-22.4914;-16.3086;127.0496;0.03847;-0.23482;0.88140;3
ACCE;18.199;204.202;3.99353;-6.52181;11.03248;3
GYRO;18.199;204.202;-2.93460;0.68783;-1.98043;3
PRES;18.199;204.202;1012.3306;3
ACCE;18.209;204.211;3.67749;-6.90488;11.12825;3
MAGN;18.210;204.213;18.12500;-7.81250;-45.31250;3
GYRO;18.210;204.213;-2.71957;0.58277;-2.18079;3
AHRS;18.214;204.216;-25.4130;-16.6939;123.6950;0.02218;-0.25870;0.86606;3
ACCE;18.219;204.222;3.36146;-7.11557;11.00375;3
GYRO;18.219;204.222;-2.51921;0.47525;-2.37382;3
PRES;18.219;204.222;1012.3203;3
ACCE;18.229;204.231;3.17950;-7.17303;10.94629;3
MAGN;18.230;204.233;19.43750;-4.25000;-44.87500;3
GYRO;18.231;204.233;-2.35794;0.34086;-2.51921;3
AHRS;18.234;204.237;-28.0080;-17.6367;120.0231;0.00931;-0.28146;0.84899;3
ACCE;18.239;204.241;3.30400;-7.25922;10.93671;3
GYRO;18.239;204.242;-2.22844;0.14905;-2.61573;3
PRES;18.239;204.242;1012.3223;3
ACCE;18.249;204.252;3.48596;-7.28795;10.89841;3
MAGN;18.250;204.253;20.43750;-1.37500;-45.18750;3
GYRO;18.250;204.253;-1.92300;-0.28711;-2.81487;3
AHRS;18.254;204.256;-29.7163;-19.2123;115.8563;0.00243;-0.29989;0.83029;3
ACCE;18.258;204.261;3.75411;-7.45076;10.89841;3
GYRO;18.259;204.262;-1.92300;-0.28711;-2.81487;3
PRES;18.259;204.262;1012.3296;3
ACCE;18.268;204.272;4.07972;-7.68060;10.83137;3
MAGN;18.270;204.273;20.93750;1.87500;-45.50000;3
GYRO;18.270;204.273;-1.53205;-0.69272;-3.04700;3
AHRS;18.273;204.276;-30.8763;-21.4637;111.6217;0.00151;-0.31721;0.81125;3
ACCE;18.278;204.281;4.36702;-8.04452;10.65899;3
GYRO;18.279;204.282;-1.38178;-0.88209;-3.17406;3
PRES;18.279;204.282;1012.3306;3
ACCE;18.288;204.291;4.57771;-8.28394;10.85052;3
MAGN;18.290;204.293;20.50000;4.12500;-45.50000;3
GYRO;18.290;204.293;-1.26205;-1.04580;-3.30722;3
AHRS;18.294;204.297;-31.1549;-24.6040;107.0015;0.00892;-0.33299;0.79059;3
LIGH;18.295;204.298;4153.0;3
ACCE;18.299;204.302;4.85544;-8.31267;11.12825;3
GYRO;18.299;204.302;-1.12766;-1.20585;-3.43062;3
PRES;18.300;204.302;1012.3345;3
ACCE;18.309;204.311;5.08528;-8.31267;11.48259;3
MAGN;18.310;204.312;20.31250;6.75000;-45.50000;3
GYRO;18.310;204.313;-0.95173;-1.36101;-3.54180;3
AHRS;18.314;204.317;-31.1347;-27.8491;102.5266;0.01783;-0.34824;0.76974;3
ACCE;18.319;204.322;5.24809;-8.25521;11.83693;3
GYRO;18.320;204.322;-0.72449;-1.51372;-3.65542;3
PRES;18.320;204.322;1012.3359;3
ACCE;18.329;204.331;5.36301;-8.12113;11.98059;3
MAGN;18.330;204.333;19.00000;9.00000;-46.12500;3
GYRO;18.331;204.333;-0.45448;-1.66155;-3.76904;3
AHRS;18.334;204.337;-30.0578;-31.8217;97.7212;0.03534;-0.36199;0.74625;3
ACCE;18.338;204.341;5.43963;-7.97748;11.99974;3
GYRO;18.339;204.342;-0.13439;-1.79472;-3.87655;3
PRES;18.339;204.342;1012.3384;3
ACCE;18.349;204.352;5.55455;-7.92002;11.87524;3
MAGN;18.350;204.353;17.37500;10.62500;-46.12500;3
GYRO;18.351;204.353;0.22113;-1.91690;-3.97429;3
AHRS;18.353;204.357;-28.3968;-34.9896;93.7370;0.05275;-0.36997;0.72518;3
ACCE;18.359;204.361;5.70778;-7.67102;11.39640;3
GYRO;18.359;204.362;0.56933;-2.04884;-4.06470;3
PRES;18.359;204.362;1012.3340;3
ACCE;18.368;204.372;6.03339;-7.11557;10.78348;3
MAGN;18.370;204.373;15.00000;11.75000;-46.43750;3
GYRO;18.370;204.373;0.87354;-2.17590;-4.13067;3
AHRS;18.373;204.377;-25.3866;-38.9585;89.7416;0.08270;-0.37670;0.70080;3
ACCE;18.378;204.381;6.50265;-6.60800;10.04607;3
GYRO;18.379;204.382;1.13254;-2.28952;-4.17099;3
PRES;18.379;204.382;1012.3457;3
ACCE;18.388;204.391;6.91445;-6.14831;9.25119;3
MAGN;18.389;204.392;12.87500;13.00000;-47.06250;3
GYRO;18.390;204.393;1.34390;-2.37627;-4.20642;3
AHRS;18.394;204.397;-22.1344;-41.8363;86.9520;0.11097;-0.37764;0.68048;3
ACCE;18.399;204.402;7.10599;-5.69820;8.57124;3
GYRO;18.399;204.402;1.49051;-2.41536;-4.24551;3
PRES;18.399;204.402;1012.3457;3
ACCE;18.409;204.411;6.77080;-5.09486;8.11156;3
MAGN;18.410;204.413;9.62500;13.62500;-47.18750;3
GYRO;18.410;204.413;1.56015;-2.41292;-4.28217;3
AHRS;18.414;204.417;-17.5574;-45.4195;84.2870;0.15162;-0.37737;0.65541;3
ACCE;18.419;204.422;6.95276;-4.75967;7.63272;3
GYRO;18.419;204.422;1.58092;-2.35916;-4.27972;3
PRES;18.420;204.422;1012.3486;3
ACCE;18.429;204.431;7.15387;-4.47237;7.22091;3
MAGN;18.430;204.432;6.43750;13.25000;-47.25000;3
GYRO;18.430;204.433;1.55648;-2.28097;-4.25651;3
AHRS;18.433;204.437;-13.6693;-48.1064;82.4353;0.18492;-0.37602;0.63392;3
ACCE;18.438;204.441;7.24964;-3.98395;7.02938;3
GYRO;18.440;204.442;1.47585;-2.19178;-4.21986;3
PRES;18.440;204.442;1012.3540;3
ACCE;18.448;204.452;7.36456;-3.51469;6.95276;3
MAGN;18.450;204.453;3.25000;12.18750;-47.50000;3
GYRO;18.450;204.453;1.34390;-2.11604;-4.16488;3
AHRS;18.453;204.456;-8.6978;-51.0604;80.2776;0.22472;-0.37264;0.60501;3
ACCE;18.459;204.461;7.65187;-3.35188;6.73250;3
GYRO;18.459;204.462;1.16920;-2.06839;-4.13067;3
PRES;18.460;204.462;1012.3418;3
ACCE;18.468;204.471;8.26478;-3.46680;6.69419;3
MAGN;18.469;204.472;0.50000;11.06250;-47.56250;3
GYRO;18.470;204.473;0.97494;-2.03785;-4.16244;3
AHRS;18.474;204.477;-5.0448;-53.1944;78.8166;0.25355;-0.37057;0.58233;3
ACCE;18.478;204.481;8.80109;-3.51469;6.72292;3
GYRO;18.479;204.482;0.79657;-2.03785;-4.29194;3
PRES;18.480;204.482;1012.3345;3
ACCE;18.488;204.491;9.19373;-3.28484;7.07726;3
MAGN;18.490;204.493;-2.37500;9.50000;-47.68750;3
GYRO;18.491;204.494;0.67073;-2.06717;-4.51552;3
AHRS;18.493;204.497;-0.4008;-55.5898;76.8120;0.28726;-0.36733;0.55083;3
ACCE;18.499;204.502;9.44273;-2.95923;7.12514;3
GYRO;18.500;204.502;0.62064;-2.13925;-4.80507;3
PRES;18.500;204.502;1012.3350;3
ACCE;18.509;204.511;9.28950;-2.52828;7.01022;3
MAGN;18.510;204.513;-4.62500;7.81250;-47.68750;3
GYRO;18.511;204.513;0.64996;-2.23332;-5.13860;3
AHRS;18.514;204.517;2.9152;-57.4973;74.9305;0.31017;-0.36807;0.52342;3
ACCE;18.519;204.521;8.38928;-1.68552;6.72292;3
GYRO;18.519;204.522;0.73793;-2.32129;-5.47580;3
PRES;18.520;204.522;1012.3325;3
ACCE;18.529;204.532;7.34541;-0.49799;6.16746;3
MAGN;18.530;204.533;-6.81250;6.50000;-47.68750;3
GYRO;18.531;204.534;0.99449;-2.37382;-5.87042;3
AHRS;18.533;204.537;8.5436;-59.7429;72.5723;0.34601;-0.36213;0.48186;3
ACCE;18.538;204.541;6.55054;0.45011;5.31513;3
GYRO;18.539;204.542;0.99449;-2.37382;-5.87042;3
PRES;18.539;204.542;1012.3320;3
ACCE;18.549;204.552;6.19619;1.08218;4.72137;3
MAGN;18.550;204.553;-9.25000;5.12500;-47.43750;3
GYRO;18.550;204.553;1.14965;-2.20278;-5.65417;3
AHRS;18.554;204.557;14.0559;-61.0971;70.2303;0.37636;-0.35203;0.44079;3
ACCE;18.559;204.561;6.10043;1.57060;4.40533;3
GYRO;18.559;204.562;1.15209;-2.10382;-5.44770;3
PRES;18.559;204.562;1012.3306;3
ACCE;18.568;204.571;6.15789;1.91536;4.45322;3
MAGN;18.570;204.573;-11.62500;3.37500;-46.87500;3
GYRO;18.570;204.573;1.10200;-2.02441;-5.25344;3
AHRS;18.574;204.577;20.6268;-62.9320;68.2327;0.41447;-0.33953;0.39330;3
SOUN;18.578;1355.30;0.04136;66.31
ACCE;18.579;204.582;6.08127;2.06859;4.30956;3
GYRO;18.579;204.582;1.01159;-1.96699;-5.08484;3
PRES;18.580;204.583;1012.3164;3
ACCE;18.589;204.591;6.11000;2.34632;3.96480;3
MAGN;18.590;204.593;-13.62500;1.25000;-46.12500;3
GYRO;18.590;204.593;0.91263;-1.89490;-4.93701;3
AHRS;18.593;204.596;25.8757;-63.7683;66.3849;0.44092;-0.32672;0.35408;3
ACCE;18.599;204.602;6.10043;2.63362;3.78284;3
GYRO;18.599;204.602;0.84544;-1.78739;-4.81606;3
PRES;18.600;204.602;1012.3076;3
ACCE;18.609;204.611;5.95677;2.95923;3.70622;3
MAGN;18.610;204.613;-15.25000;-1.81250;-45.50000;3
GYRO;18.611;204.613;0.82467;-1.67621;-4.73421;3
AHRS;18.614;204.617;31.6029;-65.0149;64.7073;0.47071;-0.31394;0.31062;3
ACCE;18.619;204.621;5.81312;3.41892;3.47638;3
GYRO;18.619;204.622;0.84299;-1.58092;-4.69633;3
PRES;18.620;204.622;1012.3286;3
ACCE;18.629;204.632;5.84185;3.84030;3.45723;3
MAGN;18.631;204.634;-16.43750;-4.87500;-44.50000;3
GYRO;18.631;204.634;0.88453;-1.53938;-4.70488;3
AHRS;18.634;204.637;36.3890;-65.4447;62.8226;0.49184;-0.30137;0.27249;3
ACCE;18.638;204.641;5.88974;4.08930;3.39977;3
GYRO;18.639;204.642;0.93340;-1.57115;-4.77941;3
PRES;18.639;204.642;1012.3276;3
LIGH;18.644;204.648;1943.0;3
ACCE;18.648;204.652;5.70778;4.24253;3.08373;3
MAGN;18.650;204.653;-17.18750;-7.25000;-43.43750;3
GYRO;18.650;204.653;0.97738;-1.63956;-4.92480;3
AHRS;18.653;204.657;41.5991;-66.0164;61.3320;0.51588;-0.28616;0.23344;3
ACCE;18.658;204.661;5.03740;4.55856;2.70066;3
GYRO;18.659;204.662;1.00793;-1.68599;-5.09828;3
PRES;18.659;204.662;1012.3413;3
ACCE;18.669;204.671;4.01268;5.00867;2.55701;3
MAGN;18.670;204.673;-17.56250;-10.18750;-42.56250;3
GYRO;18.670;204.673;1.02625;-1.67621;-5.22534;3
AHRS;18.674;204.676;46.4607;-66.3167;59.5924;0.53630;-0.27208;0.19506;3
ACCE;18.679;204.682;3.07416;5.53539;2.48039;3
GYRO;18.679;204.682;1.02992;-1.63101;-5.25222;3
PRES;18.679;204.682;1012.3340;3
ACCE;18.689;204.691;2.63362;6.00466;2.48039;3
MAGN;18.690;204.693;-17.50000;-12.87500;-40.93750;3
GYRO;18.690;204.693;1.02625;-1.60047;-5.17281;3
AHRS;18.693;204.696;52.5450;-66.5650;57.4995;0.56111;-0.25344;0.14759;3
ACCE;18.699;204.702;2.61447;6.40688;2.73897;3
GYRO;18.700;204.702;1.04702;-1.58581;-5.03231;3
PRES;18.700;204.702;1012.3477;3
ACCE;18.709;204.711;2.59531;6.70376;2.53785;3
MAGN;18.710;204.713;-17.56250;-15.06250;-39.75000;3
GYRO;18.710;204.713;1.10322;-1.58703;-4.89425;3
AHRS;18.714;204.717;58.8095;-64.8325;53.6578;0.58063;-0.22967;0.09705;3
ACCE;18.718;204.721;2.26013;6.99107;2.10690;3
GYRO;18.719;204.722;1.18752;-1.54915;-4.77574;3
PRES;18.719;204.722;1012.3408;3
ACCE;18.728;204.732;1.93451;7.16345;1.89621;3
MAGN;18.730;204.733;-16.93750;-18.00000;-39.31250;3
GYRO;18.730;204.733;1.26693;-1.46485;-4.66945;3
AHRS;18.735;204.737;64.5006;-64.1257;50.8845;0.60124;-0.21114;0.05210;3
ACCE;18.739;204.741;1.76213;7.14430;1.89621;3
GYRO;18.739;204.742;1.32680;-1.38544;-4.57905;3
PRES;18.739;204.742;1012.3535;3
ACCE;18.748;204.752;1.72383;7.05811;1.94409;3
MAGN;18.750;204.753;-15.93750;-20.43750;-38.56250;3
GYRO;18.750;204.754;1.36956;-1.38056;-4.52407;3
AHRS;18.753;204.757;70.1325;-61.5446;46.4712;0.61880;-0.19005;0.00734;3
ACCE;18.759;204.761;1.51314;6.92403;1.85790;3
GYRO;18.759;204.762;1.41965;-1.43553;-4.53140;3
PRES;18.759;204.762;1012.3462;3
ACCE;18.768;204.771;1.05345;6.86657;1.34075;3
MAGN;18.770;204.773;-14.75000;-23.25000;-37.62500;3
GYRO;18.770;204.773;1.47952;-1.51128;-4.60715;3
AHRS;18.774;204.776;75.4669;-58.9860;42.2312;0.63719;-0.17131;-0.03307;3
ACCE;18.779;204.782;0.60334;6.86657;1.26414;3
GYRO;18.779;204.782;1.54549;-1.56015;-4.70244;3
PRES;18.779;204.782;1012.3481;3
ACCE;18.788;204.791;0.11492;6.89530;1.42694;3
MAGN;18.790;204.793;-13.25000;-25.93750;-36.93750;3
GYRO;18.790;204.793;1.71042;-1.62490;-4.88448;3
AHRS;18.794;204.797;80.6789;-50.9976;32.4395;0.65267;-0.15187;-0.07541;3
ACCE;18.799;204.802;-0.29688;6.82826;1.48441;3
GYRO;18.800;204.802;1.71042;-1.62490;-4.88448;3
PRES;18.800;204.802;1012.3530;3
ACCE;18.809;204.811;-1.05345;6.78038;1.47483;3
MAGN;18.810;204.813;-11.37500;-28.31250;-35.75000;3
GYRO;18.811;204.813;1.95355;-1.67744;-5.02009;3
AHRS;18.814;204.817;85.8259;-24.6391;4.1708;0.67046;-0.13196;-0.11915;3
ACCE;18.819;204.821;-1.88663;6.72292;1.14922;3
GYRO;18.819;204.822;2.08672;-1.71042;-5.05186;3
PRES;18.820;204.822;1012.3398;3
ACCE;18.829;204.832;-2.71024;6.78038;1.13964;3
MAGN;18.830;204.833;-9.68750;-30.31250;-33.68750;3
GYRO;18.831;204.833;2.21011;-1.72997;-5.03964;3
AHRS;18.833;204.837;84.7623;63.0227;-85.6454;0.68392;-0.10744;-0.16965;3
ACCE;18.839;204.841;-3.39019;6.78996;0.98641;3
GYRO;18.839;204.842;2.32617;-1.74952;-4.97244;3
PRES;18.839;204.842;1012.3379;3
ACCE;18.849;204.852;-3.83072;6.70376;0.80445;3
MAGN;18.850;204.853;-7.18750;-33.18750;-31.75000;3
GYRO;18.850;204.853;2.44102;-1.73852;-4.85882;3
AHRS;18.854;204.857;79.5502;89.0545;-113.7479;0.70061;-0.08745;-0.21369;3
ACCE;18.859;204.861;-4.20422;6.68461;0.37350;3
GYRO;18.859;204.862;2.54975;-1.67744;-4.71954;3
PRES;18.859;204.862;1012.3052;3
WIFI;18.867;204.830;WAP114;20:17:FF:FF:F1:14;-72
WIFI;18.867;204.830;WAP129;20:17:FF:FF:F1:29;-56
WIFI;18.867;204.830;WAP130;20:17:FF:FF:F1:30;-59
WIFI;18.867;204.830;WAP122;20:17:FF:FF:F1:22;-56
WIFI;18.867;204.830;WAP318;20:17:FF:FF:F3:18;-67
WIFI;18.867;204.830;WAP123;20:17:FF:FF:F1:23;-57
WIFI;18.867;204.830;WAP267;20:17:FF:FF:F2:67;-76
WIFI;18.867;204.830;WAP067;20:17:FF:FF:F0:67;-80
WIFI;18.867;204.830;WAP111;20:17:FF:FF:F1:11;-75
WIFI;18.867;204.830;WAP315;20:17:FF:FF:F3:15;-77
WIFI;18.867;204.830;WAP312;20:17:FF:FF:F3:12;-72
WIFI;18.867;204.830;WAP108;20:17:FF:FF:F1:08;-72
WIFI;18.867;198.169;WAP024;20:17:FF:FF:F0:24;-88
WIFI;18.867;201.487;WAP025;20:17:FF:FF:F0:25;-86
WIFI;18.867;204.830;WAP165;20:17:FF:FF:F1:65;-73
WIFI;18.867;204.830;WAP012;20:17:FF:FF:F0:12;-70
WIFI;18.867;204.830;WAP078;20:17:FF:FF:F0:78;-81
WIFI;18.867;204.830;WAP028;20:17:FF:FF:F0:28;-87
WIFI;18.867;204.830;WAP281;20:17:FF:FF:F2:81;-77
WIFI;18.867;201.487;WAP309;20:17:FF:FF:F3:09;-83
WIFI;18.867;204.830;WAP015;20:17:FF:FF:F0:15;-78
WIFI;18.867;201.487;WAP105;20:17:FF:FF:F1:05;-85
WIFI;18.867;204.830;WAP180;20:17:FF:FF:F1:80;-74
WIFI;18.867;198.169;WAP211;20:17:FF:FF:F2:11;-85
WIFI;18.867;204.830;WAP181;20:17:FF:FF:F1:81;-86
WIFI;18.867;204.830;WAP044;20:17:FF:FF:F0:44;-82
WIFI;18.867;201.487;WAP132;20:17:FF:FF:F1:32;-84
WIFI;18.867;204.830;WAP141;20:17:FF:FF:F1:41;-87
WIFI;18.867;204.830;WAP051;20:17:FF:FF:F0:51;-87
WIFI;18.867;204.830;WAP159;20:17:FF:FF:F1:59;-88
WIFI;18.867;194.796;WAP329;20:17:FF:FF:F3:29;-87
WIFI;18.867;204.830;WAP272;20:17:FF:FF:F2:72;-85
WIFI;18.867;194.796;WAP081;20:17:FF:FF:F0:81;-88
WIFI;18.867;198.169;WAP077;20:17:FF:FF:F0:77;-88
WIFI;18.867;204.830;WAP112;20:17:FF:FF:F1:12;-86
WIFI;18.867;198.169;WAP131;20:17:FF:FF:F1:31;-84
WIFI;18.867;204.830;WAP140;20:17:FF:FF:F1:40;-88
WIFI;18.867;198.169;WAP125;20:17:FF:FF:F1:25;-88
WIFI;18.867;194.796;WAP316;20:17:FF:FF:F3:16;-92
WIFI;18.867;198.169;WAP022;20:17:FF:FF:F0:22;-88
WIFI;18.867;198.169;WAP133;20:17:FF:FF:F1:33;-86
WIFI;18.867;201.487;WAP126;20:17:FF:FF:F1:26;-88
WIFI;18.867;201.487;WAP079;20:17:FF:FF:F0:79;-90
WIFI;18.867;201.487;WAP071;20:17:FF:FF:F0:71;-89
WIFI;18.867;201.487;WAP139;20:17:FF:FF:F1:39;-89
WIFI;18.867;204.830;WAP116;20:17:FF:FF:F1:16;-86
WIFI;18.867;201.487;WAP282;20:17:FF:FF:F2:82;-90
WIFI;18.867;201.487;WAP320;20:17:FF:FF:F3:20;-87
WIFI;18.867;201.487;WAP306;20:17:FF:FF:F3:06;-90
WIFI;18.867;201.487;WAP121;20:17:FF:FF:F1:21;-91
WIFI;18.867;201.487;WAP248;20:17:FF:FF:F2:48;-87
WIFI;18.867;204.830;WAP006;20:17:FF:FF:F0:06;-91
WIFI;18.867;204.830;WAP266;20:17:FF:FF:F2:66;-86
WIFI;18.867;204.830;WAP257;20:17:FF:FF:F2:57;-90
ACCE;18.903;204.871;-4.70221;6.71334;0.00000;3
MAGN;18.904;204.873;-4.25000;-34.68750;-29.81250;3
GYRO;18.904;204.873;2.64627;-1.56015;-4.55950;3
AHRS;18.905;204.877;72.5894;95.0399;-122.2081;0.71359;-0.06275;-0.26558;3
ACCE;18.905;204.882;-5.01825;6.59842;0.01915;3
GYRO;18.905;204.882;2.73668;-1.38178;-4.38235;3
PRES;18.906;204.883;1012.2715;3
ACCE;18.906;204.891;-5.34386;6.44519;0.00000;3
MAGN;18.906;204.893;-1.56250;-36.56250;-27.37500;3
GYRO;18.906;204.893;2.83686;-1.15576;-4.19787;3
AHRS;18.907;204.896;66.9957;99.4977;-128.7226;0.72809;-0.04611;-0.30350;3
ACCE;18.907;204.902;-5.39174;6.20577;-0.18196;3
GYRO;18.907;204.902;2.93460;-0.90042;-4.01949;3
PRES;18.907;204.902;1012.2505;3
ACCE;18.909;204.911;-5.29597;5.82270;-0.45969;3
MAGN;18.910;204.912;1.75000;-38.37500;-25.31250;3
GYRO;18.910;204.913;3.01645;-0.65729;-3.86556;3
AHRS;18.914;204.917;60.6759;101.3744;-132.6748;0.74004;-0.02510;-0.34398;3
ACCE;18.919;204.921;-5.30555;5.41090;-0.81403;3
GYRO;18.919;204.922;3.07387;-0.49236;-3.75316;3
PRES;18.919;204.922;1012.2314;3
ACCE;18.929;204.932;-5.78439;5.14275;-1.38864;3
MAGN;18.930;204.933;5.00000;-39.68750;-23.25000;3
GYRO;18.930;204.933;3.11175;-0.39462;-3.67741;3
AHRS;18.933;204.937;55.5947;104.3759;-136.9962;0.75502;-0.00985;-0.36954;3
ACCE;18.938;204.941;-6.18662;4.87459;-1.87705;3
GYRO;18.939;204.942;3.16795;-0.24557;-3.60166;3
PRES;18.939;204.942;1012.2148;3
ACCE;18.948;204.952;-6.25365;4.54898;-2.26013;3
MAGN;18.949;204.953;7.93750;-40.18750;-21.00000;3
GYRO;18.950;204.953;3.22903;-0.10507;-3.52225;3
AHRS;18.954;204.957;49.6172;106.7023;-140.5800;0.77007;0.00983;-0.39654;3
ACCE;18.958;204.961;-6.11958;4.30956;-2.68151;3
GYRO;18.959;204.962;3.24614;-0.02199;-3.44406;3
PRES;18.959;204.962;1012.1953;3
ACCE;18.968;204.971;-6.19619;4.28083;-3.48596;3
MAGN;18.970;204.973;10.75000;-41.12500;-18.18750;3
GYRO;18.970;204.973;3.21437;0.01833;-3.37320;3
AHRS;18.973;204.976;44.6249;108.9347;-143.5682;0.78410;0.02575;-0.41413;3
ACCE;18.979;204.982;-6.62715;4.52025;-4.35745;3
GYRO;18.979;204.982;3.15084;0.10018;-3.29256;3
PRES;18.979;204.982;1012.1982;3
ACCE;18.988;204.991;-7.01980;4.69264;-5.22894;3
MAGN;18.989;204.992;13.56250;-41.81250;-16.06250;3
GYRO;18.990;204.993;3.08365;0.28222;-3.15329;3
AHRS;18.994;204.997;39.1294;111.8184;-146.8631;0.80146;0.04262;-0.42713;3
LIGH;18.995;204.998;1563.0;3
ACCE;18.998;205.001;-7.03895;4.49152;-5.67905;3
GYRO;18.999;205.002;3.01890;0.60231;-2.95414;3
PRES;18.999;205.002;1012.2124;3
ACCE;19.009;205.011;-7.07726;4.45322;-5.72693;3
MAGN;19.010;205.013;16.00000;-42.31250;-13.56250;3
GYRO;19.011;205.014;2.92727;1.00671;-2.73912;3
AHRS;19.014;205.017;34.4410;113.4828;-148.9516;0.81303;0.05734;-0.43846;3
ACCE;19.018;205.021;-7.01980;4.11803;-5.83228;3
GYRO;19.019;205.022;2.80509;1.36223;-2.53387;3
PRES;19.019;205.022;1012.2158;3
ACCE;19.028;205.032;-6.76123;3.52426;-6.36858;3
MAGN;19.030;205.033;18.62500;-42.06250;-11.18750;3
GYRO;19.030;205.033;2.64382;1.61391;-2.35672;3
AHRS;19.034;205.037;30.0105;116.8250;-151.2962;0.83073;0.07257;-0.43548;3
ACCE;19.038;205.041;-6.77080;3.12204;-6.99107;3
GYRO;19.039;205.042;2.45568;1.82649;-2.23454;3
PRES;19.039;205.042;1012.2119;3
ACCE;19.049;205.051;-6.93361;2.94966;-7.54652;3
MAGN;19.050;205.053;21.31250;-42.18750;-8.93750;3
GYRO;19.050;205.053;2.03296;2.15513;-2.06839;3
AHRS;19.054;205.057;26.2037;119.3620;-152.5688;0.84391;0.08818;-0.43126;3
ACCE;19.058;205.061;-7.02938;2.80600;-8.02536;3
GYRO;19.059;205.062;2.03296;2.15513;-2.06839;3
PRES;19.059;205.062;1012.2324;3
ACCE;19.068;205.071;-7.30710;2.90177;-8.58082;3
MAGN;19.069;205.072;23.50000;-41.50000;-6.87500;3
GYRO;19.070;205.073;1.50273;2.41536;-1.84848;3
AHRS;19.073;205.077;22.6297;123.4925;-153.6574;0.86218;0.10638;-0.41258;3
ACCE;19.079;205.082;-7.69975;3.09331;-9.08839;3
GYRO;19.079;205.082;1.18630;2.55953;-1.66278;3
PRES;19.080;205.082;1012.2529;3
ACCE;19.088;205.091;-7.69975;3.00712;-9.46189;3
MAGN;19.090;205.093;25.62500;-40.37500;-4.37500;3
GYRO;19.090;205.093;0.84788;2.78432;-1.45142;3
AHRS;19.093;205.097;19.8869;126.2812;-153.4720;0.87318;0.12568;-0.39780;3
ACCE;19.099;205.101;-7.32626;2.87304;-9.39485;3
GYRO;19.099;205.102;0.52779;3.13863;-1.24494;3
PRES;19.099;205.102;1012.2417;3
ACCE;19.109;205.111;-6.91445;2.68151;-9.42358;3
MAGN;19.110;205.112;27.25000;-39.50000;-2.31250;3
GYRO;19.110;205.113;0.26389;3.56012;-1.03236;3
AHRS;19.114;205.117;17.8103;130.3641;-153.2822;0.88745;0.14397;-0.37099;3
ACCE;19.119;205.121;-6.56011;2.67193;-9.19373;3
GYRO;19.119;205.122;0.08186;3.94130;-0.81612;3
PRES;19.119;205.122;1012.2485;3
SOUN;19.128;2565.70;0.07830;71.85
ACCE;19.133;205.135;-6.20577;2.75812;-9.09797;3
MAGN;19.133;205.136;28.68750;-39.12500;0.25000;3
GYRO;19.134;205.136;-0.00855;4.21986;-0.62186;3
AHRS;19.134;205.137;16.6495;134.4273;-152.2262;0.89903;0.16451;-0.33998;3
ACCE;19.138;205.141;-5.83228;2.65278;-9.37569;3
GYRO;19.139;205.142;-0.02077;4.44099;-0.49114;3
PRES;19.139;205.142;1012.2314;3
ACCE;19.148;205.151;-5.43963;2.59531;-9.75877;3
MAGN;19.150;205.153;29.37500;-38.25000;2.56250;3
GYRO;19.150;205.153;0.00122;4.59615;-0.41905;3
AHRS;19.153;205.156;16.1184;139.5459;-151.7461;0.91280;0.17975;-0.29987;3
ACCE;19.159;205.161;-4.93206;2.53785;-10.24718;3
GYRO;19.159;205.162;0.02810;4.67068;-0.38851;3
PRES;19.160;205.163;1012.2329;3
ACCE;19.168;205.171;-4.71179;2.71981;-11.36767;3
MAGN;19.170;205.173;29.50000;-37.68750;4.93750;3
GYRO;19.170;205.173;0.03910;4.79163;-0.39462;3
AHRS;19.173;205.176;15.7785;144.6650;-150.8348;0.92390;0.19731;-0.25801;3
GNSS;19.178;1492002936.760;39.994121;-0.073761;113.231;310.176;16.0;0.0;18;18
ACCE;19.183;205.182;-4.64475;3.26569;-11.83693;3
GYRO;19.183;205.182;0.01222;4.99077;-0.39828;3
PRES;19.184;205.182;1012.2358;3
GNSS;19.184;1492002936.760;39.994121;-0.073761;113.231;310.176;16.0;0.0;18;18
ACCE;19.189;205.191;-4.33829;3.17950;-12.11466;3
MAGN;19.190;205.193;29.25000;-37.37500;7.43750;3
GYRO;19.190;205.193;-0.04765;5.16303;-0.34819;3
AHRS;19.194;205.197;15.4667;150.7431;-150.5126;0.93586;0.21114;-0.20888;3
ACCE;19.199;205.201;-3.64876;2.83473;-12.07635;3
GYRO;19.199;205.202;-0.16738;5.31575;-0.25045;3
PRES;19.200;205.202;1012.2515;3
ACCE;19.209;205.212;-3.08373;2.55701;-12.05720;3
MAGN;19.210;205.213;29.12500;-37.12500;9.68750;3
GYRO;19.211;205.213;-0.32987;5.48068;-0.13683;3
AHRS;19.214;205.216;15.2865;156.5076;-149.5400;0.94339;0.22878;-0.16047;3
ACCE;19.219;205.221;-2.45166;2.31759;-12.14339;3
GYRO;19.219;205.222;-0.50580;5.64684;-0.03543;3
PRES;19.220;205.223;1012.2593;3
ACCE;19.229;205.232;-1.80044;2.40378;-12.28704;3
MAGN;19.230;205.233;28.12500;-36.81250;11.75000;3
GYRO;19.231;205.233;-0.67806;5.77879;0.01344;3
AHRS;19.233;205.237;15.3291;163.0794;-149.3679;0.95065;0.24001;-0.10578;3
ACCE;19.239;205.241;-1.27372;2.50912;-12.53604;3
GYRO;19.239;205.242;-0.82711;5.82888;0.00122;3
PRES;19.240;205.242;1012.2769;3
ACCE;19.249;205.251;-0.95768;2.83473;-12.66054;3
MAGN;19.250;205.253;26.62500;-37.37500;14.06250;3
GYRO;19.250;205.253;-0.94684;5.82032;-0.06231;3
AHRS;19.253;205.256;16.0286;169.5984;-148.6251;0.95284;0.25448;-0.04888;3
ACCE;19.259;205.262;-0.56503;3.08373;-12.91911;3
GYRO;19.259;205.262;-1.05191;5.79345;-0.15149;3
PRES;19.259;205.262;1012.3120;3
ACCE;19.268;205.271;-0.00958;3.20823;-13.04361;3
MAGN;19.270;205.273;25.25000;-37.75000;16.12500;3
GYRO;19.270;205.273;-1.15820;5.78123;-0.25901;3
AHRS;19.274;205.277;16.8252;176.2037;-148.5193;0.95294;0.26355;0.00813;3
ACCE;19.279;205.282;0.45969;3.16992;-12.98615;3
GYRO;19.279;205.282;-1.27671;5.73969;-0.38485;3
PRES;19.280;205.282;1012.3340;3
ACCE;19.288;205.291;0.78530;3.07416;-12.94784;3
MAGN;19.290;205.293;23.43750;-38.00000;17.62500;3
GYRO;19.290;205.293;-1.39522;5.65539;-0.50824;3
AHRS;19.294;205.297;18.0804;-177.3593;-147.6610;0.94725;0.27842;0.06560;3
ACCE;19.299;205.301;0.82361;3.10289;-12.95742;3
GYRO;19.299;205.302;-1.51739;5.57353;-0.60598;3
PRES;19.300;205.302;1012.3359;3
ACCE;19.309;205.312;0.91937;3.44765;-12.68927;3
MAGN;19.310;205.313;20.68750;-38.12500;19.18750;3
GYRO;19.310;205.313;-1.78984;5.48923;-0.61087;3
AHRS;19.313;205.317;19.2217;-171.5662;-147.3375;0.94017;0.28827;0.11639;3
ACCE;19.319;205.321;1.18752;3.86903;-12.54562;3
GYRO;19.319;205.322;-1.78984;5.48923;-0.61087;3
PRES;19.319;205.322;1012.3477;3
ACCE;19.329;205.332;1.48441;4.28083;-12.65096;3
MAGN;19.334;205.333;18.31250;-38.81250;20.06250;3
GYRO;19.334;205.333;-1.99142;5.34751;-0.39951;3
AHRS;19.334;205.337;21.3180;-165.4859;-146.7258;0.92737;0.30150;0.17148;3
ACCE;19.338;205.341;1.87705;4.52983;-12.66054;3
GYRO;19.340;205.342;-2.04762;5.27910;-0.28222;3
PRES;19.340;205.342;1012.3516;3
LIGH;19.345;205.348;964.0;3
ACCE;19.348;205.351;2.44209;4.32872;-12.87123;3
MAGN;19.350;205.353;16.50000;-38.87500;20.06250;3
GYRO;19.350;205.353;-2.08549;5.25711;-0.21991;3
AHRS;19.354;205.357;23.2507;-160.4716;-146.9485;0.91570;0.30734;0.21574;3
ACCE;19.359;205.362;3.07416;4.09887;-12.80419;3
GYRO;19.359;205.362;-2.12581;5.31208;-0.24435;3
PRES;19.359;205.362;1012.3306;3
ACCE;19.368;205.371;3.54342;4.02226;-12.66054;3
MAGN;19.370;205.373;13.87500;-39.12500;19.93750;3
GYRO;19.370;205.373;-2.19789;5.41104;-0.34575;3
AHRS;19.373;205.377;25.5062;-154.2728;-147.4397;0.89895;0.31373;0.26876;3
ACCE;19.379;205.382;3.94564;4.20422;-12.34450;3
GYRO;19.379;205.382;-2.31518;5.49534;-0.49969;3
PRES;19.379;205.382;1012.3472;3
ACCE;19.388;205.391;4.37660;4.32872;-11.90397;3
MAGN;19.390;205.393;12.06250;-39.81250;19.31250;3
GYRO;19.390;205.393;-2.47278;5.52100;-0.68661;3
AHRS;19.393;205.397;27.1354;-149.2131;-148.2905;0.88455;0.31595;0.31001;3
ACCE;19.398;205.401;4.60644;4.33829;-11.51132;3
GYRO;19.399;205.402;-2.67192;5.48435;-0.89186;3
PRES;19.399;205.402;1012.3472;3
ACCE;19.409;205.412;4.51068;4.29041;-11.18571;3
MAGN;19.410;205.413;9.56250;-43.25000;19.68750;3
GYRO;19.410;205.413;-2.90528;5.41960;-1.07879;3
AHRS;19.414;205.417;29.9047;-142.5256;-149.2734;0.86028;0.32232;0.36399;3
ACCE;19.419;205.421;3.97437;4.31914;-10.50576;3
GYRO;19.419;205.422;-3.15817;5.34996;-1.19974;3
PRES;19.419;205.422;1012.3613;3
ACCE;19.429;205.432;3.45723;4.39575;-9.65342;3
MAGN;19.430;205.433;8.06250;-43.68750;18.18750;3
GYRO;19.431;205.433;-3.40985;5.25344;-1.22417;3
AHRS;19.434;205.437;32.3806;-137.8748;-150.2539;0.84043;0.32688;0.40036;3
ACCE;19.438;205.441;2.98796;4.45322;-8.55209;3
GYRO;19.439;205.442;-3.63954;5.10928;-1.15454;3
PRES;19.439;205.442;1012.3560;3
ACCE;19.448;205.451;2.72939;4.68306;-7.47949;3
MAGN;19.450;205.453;6.50000;-44.18750;16.68750;3
GYRO;19.450;205.453;-3.81913;4.92357;-1.00304;3
AHRS;19.453;205.457;36.1320;-130.8234;-152.3069;0.80849;0.33218;0.45157;3
ACCE;19.459;205.462;2.76770;5.00867;-6.78038;3
GYRO;19.459;205.462;-3.95352;4.72565;-0.80023;3
PRES;19.460;205.462;1012.3457;3
ACCE;19.469;205.471;2.78685;5.42047;-6.46434;3
MAGN;19.470;205.473;6.25000;-44.93750;13.75000;3
GYRO;19.470;205.473;-4.05615;4.55339;-0.58399;3
AHRS;19.474;205.477;39.5067;-126.2393;-154.6414;0.78545;0.33334;0.48131;3
ACCE;19.479;205.481;2.72939;5.92804;-5.90889;3
GYRO;19.479;205.482;-4.12456;4.46543;-0.37629;3
PRES;19.480;205.482;1012.3281;3
ACCE;19.489;205.491;2.90177;6.10043;-5.15232;3
MAGN;19.490;205.493;5.68750;-45.62500;10.93750;3
GYRO;19.490;205.493;-4.13922;4.48986;-0.19181;3
AHRS;19.493;205.497;42.6218;-118.1133;-159.2473;0.75230;0.32773;0.52734;3
ACCE;19.499;205.501;2.97839;5.90889;-4.79798;3
GYRO;19.499;205.502;-4.12823;4.49719;-0.04765;3
PRES;19.500;205.502;1012.3047;3
ACCE;19.509;205.512;2.64320;5.66947;-4.45322;3
MAGN;19.510;205.513;5.37500;-46.50000;7.25000;3
GYRO;19.511;205.513;-4.14778;4.45321;0.05986;3
AHRS;19.514;205.517;45.2687;-112.0024;-163.6389;0.72679;0.32189;0.55625;3
ACCE;19.519;205.521;2.36547;5.29597;-3.59130;3
GYRO;19.519;205.522;-4.19298;4.42266;0.14905;3
PRES;19.520;205.522;1012.2910;3
ACCE;19.529;205.532;2.30801;4.91290;-2.35589;3
MAGN;19.530;205.533;5.25000;-47.25000;3.87500;3
GYRO;19.531;205.534;-4.21497;4.38723;0.22235;3
AHRS;19.533;205.536;46.7242;-102.3559;-170.2023;0.69138;0.30876;0.59979;3
ACCE;19.538;205.541;2.35589;4.65433;-1.07260;3
GYRO;19.539;205.542;-4.17587;4.28705;0.26756;3
PRES;19.539;205.542;1012.2886;3
ACCE;19.548;205.551;2.48039;4.52025;0.03831;3
MAGN;19.549;205.552;5.37500;-47.68750;-0.12500;3
GYRO;19.550;205.553;-4.08425;4.10013;0.28466;3
AHRS;19.553;205.556;48.2156;-94.2720;-176.1880;0.65943;0.29995;0.63054;3
ACCE;19.559;205.562;2.74854;4.42448;0.85234;3
GYRO;19.559;205.562;-3.96452;3.82035;0.28222;3
PRES;19.560;205.562;1012.2832;3
ACCE;19.569;205.571;3.16992;4.40533;1.52271;3
SOUN;19.569;2756.35;0.08412;72.48
MAGN;19.572;205.573;5.12500;-48.25000;-3.06250;3
GYRO;19.572;205.573;-3.82402;3.46971;0.25779;3
AHRS;19.574;205.577;47.9743;-84.4833;176.7339;0.62253;0.28334;0.66831;3
ACCE;19.579;205.581;3.37104;4.52983;2.03028;3
GYRO;19.579;205.582;-3.68107;3.08120;0.21380;3
PRES;19.580;205.582;1012.2734;3
ACCE;19.589;205.591;3.28484;4.68306;2.09732;3
MAGN;19.589;205.592;4.93750;-48.06250;-6.43750;3
GYRO;19.590;205.593;-3.44772;2.34450;0.15272;3
AHRS;19.594;205.597;47.2670;-74.9142;169.9379;0.58292;0.26814;0.70305;3
ACCE;19.599;205.601;3.24654;4.75010;2.22182;3
GYRO;19.600;205.602;-3.44772;2.34450;0.15272;3
PRES;19.601;205.603;1012.2832;3
ACCE;19.609;205.612;3.19865;4.60644;2.52828;3
MAGN;19.610;205.613;4.93750;-47.18750;-9.43750;3
GYRO;19.611;205.613;-3.32189;1.92056;0.26756;3
AHRS;19.614;205.617;45.9338;-68.3063;164.4159;0.55591;0.24984;0.72520;3
ACCE;19.619;205.621;3.21781;4.29999;2.89220;3
GYRO;19.620;205.622;-3.28401;1.78739;0.37507;3
PRES;19.620;205.622;1012.2852;3
ACCE;19.630;205.632;3.30400;3.91691;3.20823;3
MAGN;19.632;205.634;5.18750;-46.75000;-12.62500;3
GYRO;19.632;205.635;-3.25591;1.69576;0.47892;3
AHRS;19.634;205.637;44.2382;-61.5915;159.0072;0.52529;0.23162;0.74734;3
ACCE;19.639;205.641;3.52426;3.54342;3.56257;3
GYRO;19.639;205.642;-3.23392;1.65056;0.56688;3
PRES;19.640;205.642;1012.2925;3
ACCE;19.649;205.651;3.70622;3.21781;4.01268;3
MAGN;19.650;205.653;5.25000;-45.87500;-15.43750;3
GYRO;19.650;205.653;-3.21437;1.62734;0.63897;3
AHRS;19.654;205.656;42.0310;-57.1014;155.0407;0.50368;0.21116;0.76355;3
ACCE;19.659;205.662;3.84988;2.92093;4.73094;3
GYRO;19.659;205.662;-3.18994;1.58825;0.68417;3
PRES;19.660;205.663;1012.2939;3
ACCE;19.669;205.671;3.99353;2.59531;5.57370;3
MAGN;19.670;205.672;5.37500;-44.81250;-18.56250;3
GYRO;19.670;205.673;-3.15084;1.48929;0.69516;3
AHRS;19.674;205.677;38.5974;-51.8723;151.3166;0.47355;0.18569;0.78649;3
ACCE;19.678;205.681;4.20422;2.30801;6.36858;3
GYRO;19.679;205.682;-3.08243;1.34024;0.67317;3
PRES;19.680;205.682;1012.2964;3
ACCE;19.688;205.691;4.49152;1.99198;7.05811;3
MAGN;19.690;205.693;5.31250;-43.50000;-21.68750;3
GYRO;19.691;205.693;-2.98224;1.14598;0.61331;3
AHRS;19.694;205.697;35.7075;-48.4063;148.2876;0.45179;0.16238;0.80080;3
LIGH;19.695;205.698;599.0;3
ACCE;19.699;205.701;4.80756;1.68552;7.61356;3
GYRO;19.699;205.702;-2.86862;0.91752;0.51679;3
PRES;19.700;205.702;1012.3091;3
ACCE;19.709;205.712;5.13317;1.41737;8.03494;3
MAGN;19.710;205.713;6.12500;-42.18750;-24.18750;3
GYRO;19.710;205.713;-2.75256;0.68295;0.39218;3
AHRS;19.714;205.716;31.4378;-44.3268;145.7732;0.42089;0.13293;0.82193;3
ACCE;19.718;205.721;5.49709;1.20668;8.50420;3
GYRO;19.719;205.722;-2.63039;0.45571;0.25290;3
PRES;19.719;205.722;1012.3184;3
ACCE;19.728;205.731;5.64074;1.15879;8.94474;3
MAGN;19.730;205.733;6.06250;-40.56250;-26.56250;3
GYRO;19.730;205.733;-2.49355;0.24557;0.11118;3
AHRS;19.733;205.736;28.8371;-42.4258;143.4676;0.40554;0.11060;0.82914;3
ACCE;19.739;205.741;5.70778;1.18752;9.27993;3
GYRO;19.739;205.742;-2.33839;0.05009;-0.02077;3
PRES;19.740;205.742;1012.3325;3
ACCE;19.748;205.751;5.76524;1.24498;9.51935;3
MAGN;19.750;205.752;6.00000;-39.18750;-28.75000;3
GYRO;19.750;205.753;-2.17346;-0.13439;-0.13439;3
AHRS;19.754;205.757;25.1616;-40.1928;141.5962;0.38397;0.08288;0.84096;3
ACCE;19.759;205.762;5.70778;1.28329;9.59596;3
GYRO;19.759;205.762;-1.99509;-0.29932;-0.22358;3
PRES;19.760;205.762;1012.3330;3
ACCE;19.768;205.771;5.68862;1.36948;9.50977;3
MAGN;19.770;205.772;6.25000;-37.56250;-30.50000;3
GYRO;19.770;205.773;-1.80694;-0.41783;-0.27855;3
AHRS;19.774;205.777;23.3227;-39.5279;139.5641;0.37650;0.06405;0.84126;3
ACCE;19.779;205.781;5.70778;1.51314;9.42358;3
GYRO;19.779;205.782;-1.62124;-0.48136;-0.29810;3
PRES;19.780;205.782;1012.3320;3
ACCE;19.789;205.792;5.75566;1.66636;9.20331;3
MAGN;19.790;205.793;6.50000;-36.25000;-32.00000;3
GYRO;19.791;205.793;-1.44409;-0.50213;-0.28833;3
AHRS;19.794;205.797;20.8303;-38.5336;138.0667;0.36411;0.04323;0.84562;3
ACCE;19.799;205.801;5.84185;1.84832;8.95431;3
GYRO;19.799;205.802;-1.28526;-0.49358;-0.25290;3
PRES;19.800;205.802;1012.3311;3
ACCE;19.809;205.812;6.07170;1.97282;8.65743;3
MAGN;19.810;205.813;6.43750;-35.18750;-33.62500;3
GYRO;19.811;205.813;-1.14965;-0.47892;-0.20892;3
AHRS;19.814;205.816;19.7022;-38.5899;136.5343;0.36221;0.02945;0.84288;3
ACCE;19.819;205.821;6.30154;2.07817;8.25521;3
GYRO;19.819;205.822;-1.04214;-0.48014;-0.17471;3
PRES;19.820;205.822;1012.3228;3
ACCE;19.829;205.831;6.51223;2.11647;7.90087;3
MAGN;19.830;205.832;6.68750;-34.06250;-35.12500;3
GYRO;19.830;205.833;-0.97005;-0.49724;-0.15516;3
AHRS;19.834;205.837;18.2388;-38.5106;135.6016;0.35801;0.01551;0.84328;3
ACCE;19.839;205.842;6.63673;2.21224;7.62314;3
GYRO;19.839;205.842;-0.93951;-0.53145;-0.15149;3
PRES;19.840;205.842;1012.3267;3
ACCE;19.848;205.851;6.75165;2.29843;7.23049;3
MAGN;19.850;205.852;7.12500;-33.31250;-35.81250;3
GYRO;19.850;205.853;-0.96395;-0.60598;-0.18937;3
AHRS;19.853;205.857;17.4231;-38.7608;134.5018;0.35774;0.00492;0.84048;3
ACCE;19.859;205.862;6.92403;2.44209;6.67503;3
GYRO;19.859;205.862;-0.96395;-0.60598;-0.18937;3
PRES;19.860;205.863;1012.3237;3
ACCE;19.868;205.871;7.16345;2.58574;6.08127;3
MAGN;19.870;205.872;7.06250;-32.25000;-36.37500;3
GYRO;19.870;205.873;-1.11666;-0.59743;-0.24679;3
AHRS;19.873;205.877;16.5393;-39.5391;133.6346;0.36098;-0.00734;0.83693;3
ACCE;19.878;205.881;7.24007;2.59531;5.61201;3
GYRO;19.879;205.882;-1.27793;-0.59498;-0.30788;3
PRES;19.879;205.882;1012.3242;3
ACCE;19.888;205.892;7.12514;2.52828;5.12359;3
MAGN;19.890;205.893;7.06250;-31.68750;-37.25000;3
GYRO;19.890;205.893;-1.47952;-0.59132;-0.37629;3
AHRS;19.893;205.896;15.6762;-39.8772;132.3237;0.36082;-0.01927;0.83303;3
ACCE;19.898;205.901;6.76123;2.50912;4.95121;3
GYRO;19.899;205.902;-1.69576;-0.59376;-0.43494;3
PRES;19.899;205.902;1012.3311;3
ACCE;19.908;205.912;6.49307;2.47082;5.20978;3
MAGN;19.910;205.913;6.50000;-30.93750;-37.56250;3
GYRO;19.910;205.913;-1.90223;-0.63163;-0.47892;3
AHRS;19.914;205.917;14.9635;-41.1922;130.7272;0.36784;-0.03460;0.82453;3
ACCE;19.919;205.921;6.39731;2.51870;5.22894;3
GYRO;19.920;205.922;-2.08305;-0.70372;-0.50335;3
PRES;19.920;205.923;1012.3359;3
ACCE;19.928;205.931;6.24408;2.44209;4.62560;3
MAGN;19.930;205.932;5.87500;-29.87500;-38.18750;3
GYRO;19.930;205.933;-2.25287;-0.72571;-0.49236;3
AHRS;19.933;205.936;13.6683;-41.4275;128.7397;0.36478;-0.05156;0.81913;3
ACCE;19.939;205.942;5.93762;2.23140;4.17549;3
GYRO;19.939;205.942;-2.44713;-0.62430;-0.43738;3
PRES;19.939;205.942;1012.3374;3
ACCE;19.948;205.951;5.63116;1.82917;3.83072;3
MAGN;19.950;205.953;5.31250;-28.56250;-39.37500;3
GYRO;19.950;205.953;-2.66582;-0.40806;-0.34575;3
AHRS;19.953;205.956;12.6501;-42.6654;126.3210;0.36895;-0.07168;0.80799;3
ACCE;19.959;205.962;5.41090;1.30245;3.88818;3
GYRO;19.959;205.962;-2.91383;-0.08430;-0.23824;3
PRES;19.960;205.962;1012.3516;3
ACCE;19.968;205.971;5.17148;0.78530;4.26168;3
MAGN;19.969;205.972;4.68750;-27.06250;-41.00000;3
GYRO;19.970;205.973;-3.18505;0.26756;-0.12706;3
AHRS;19.973;205.977;10.6787;-42.6459;123.9224;0.36030;-0.09368;0.80274;3
ACCE;19.979;205.981;4.81713;0.37350;4.73094;3
GYRO;19.979;205.982;-3.44284;0.59987;-0.00611;3
PRES;19.980;205.983;1012.3462;3
ACCE;19.988;205.992;4.34787;0.10534;4.99909;3
MAGN;19.990;205.993;4.37500;-25.25000;-42.18750;3
GYRO;19.990;205.993;-3.65297;0.92485;0.14783;3
AHRS;19.994;205.997;7.9014;-42.2896;121.3080;0.34518;-0.12035;0.79887;3
ACCE;19.999;206.001;4.19464;-0.40223;5.28640;3
GYRO;19.999;206.002;-3.81546;1.25227;0.32498;3
PRES;19.999;206.002;1012.3599;3
ACCE;20.009;206.012;4.40533;-1.13006;5.77481;3
MAGN;20.010;206.013;4.43750;-22.75000;-43.81250;3
GYRO;20.010;206.013;-3.93764;1.56626;0.48625;3
AHRS;20.014;206.016;4.7437;-40.9617;118.8083;0.32066;-0.14457;0.79831;3
ACCE;20.019;206.021;4.87459;-1.93451;6.37815;3
GYRO;20.019;206.022;-4.03782;1.81671;0.58765;3
PRES;20.019;206.022;1012.3545;3
ACCE;20.029;206.031;5.05655;-2.71981;6.64630;3
MAGN;20.030;206.033;5.25000;-19.68750;-45.00000;3
GYRO;20.030;206.033;-4.12945;1.98898;0.60231;3
AHRS;20.033;206.036;-0.0144;-38.8122;116.6296;0.28267;-0.17462;0.80262;3
ACCE;20.039;206.042;4.91290;-3.56257;7.13472;3
GYRO;20.039;206.042;-4.21131;2.15147;0.55467;3
PRES;20.039;206.042;1012.3574;3
LIGH;20.045;206.048;4015.0;3
ACCE;20.049;206.051;4.72137;-4.29041;7.89129;3
MAGN;20.051;206.053;6.00000;-16.43750;-45.75000;3
GYRO;20.051;206.054;-4.26873;2.29563;0.47159;3
AHRS;20.054;206.057;-4.0151;-36.6716;114.5626;0.24654;-0.19791;0.80409;3
ACCE;20.059;206.061;4.55856;-4.71179;8.68616;3
GYRO;20.059;206.062;-4.29805;2.36649;0.37751;3
PRES;20.060;206.062;1012.3672;3
ACCE;20.068;206.071;4.35745;-5.23851;9.35654;3
MAGN;20.070;206.073;7.43750;-13.37500;-46.31250;3
GYRO;20.070;206.073;-4.27728;2.36894;0.29810;3
AHRS;20.074;206.077;-9.6508;-33.8481;112.6603;0.19680;-0.22779;0.80696;3
ACCE;20.078;206.081;4.18506;-5.93762;10.42914;3
GYRO;20.079;206.082;-4.19420;2.30663;0.22724;3
PRES;20.080;206.082;1012.3599;3
ACCE;20.088;206.092;4.13718;-6.31112;11.53048;3
MAGN;20.090;206.093;9.00000;-9.43750;-46.62500;3
GYRO;20.090;206.093;-4.02682;2.17712;0.14294;3
AHRS;20.093;206.097;-13.7594;-31.7067;110.6285;0.15744;-0.24909;0.80393;3
ACCE;20.099;206.101;4.07972;-6.35900;12.33493;3
GYRO;20.100;206.102;-3.75804;1.98898;0.05131;3
PRES;20.100;206.102;1012.3506;3
ACCE;20.108;206.112;3.95522;-6.40688;12.63181;3
MAGN;20.110;206.113;10.87500;-5.93750;-46.50000;3
GYRO;20.111;206.113;-2.94926;1.57115;-0.09896;3
AHRS;20.114;206.117;-18.5930;-29.1106;108.8167;0.11068;-0.27149;0.80038;3
ACCE;20.118;206.121;4.02226;-6.57927;12.70842;3
GYRO;20.119;206.122;-2.94926;1.57115;-0.09896;3
PRES;20.119;206.122;1012.3311;3
SOUN;20.119;2134.01;0.06513;70.25
ACCE;20.133;206.136;4.35745;-6.92403;12.66054;3
MAGN;20.134;206.137;12.37500;-2.87500;-46.06250;3
GYRO;20.134;206.137;-2.08672;1.18508;-0.26634;3
AHRS;20.135;206.138;-21.4703;-27.9640;107.3324;0.08414;-0.28626;0.79470;3
ACCE;20.139;206.142;4.51068;-7.01980;12.68927;3
GYRO;20.139;206.142;-1.72875;0.93707;-0.39706;3
PRES;20.139;206.142;1012.3335;3
ACCE;20.149;206.151;4.60644;-7.05811;12.62223;3
MAGN;20.150;206.153;14.25000;0.12500;-45.31250;3
GYRO;20.151;206.153;-1.40988;0.65851;-0.54856;3
AHRS;20.154;206.157;-23.7371;-26.6811;106.2981;0.06067;-0.29556;0.79042;3
ACCE;20.159;206.161;4.45322;-6.81869;12.36366;3
GYRO;20.159;206.162;-1.10567;0.40561;-0.68906;3
PRES;20.160;206.162;1012.3325;3
ACCE;20.169;206.171;4.34787;-6.58884;12.15297;3
MAGN;20.170;206.172;15.62500;2.75000;-44.56250;3
GYRO;20.170;206.173;-0.81245;0.18448;-0.80390;3
AHRS;20.174;206.177;-24.8261;-26.5349;105.0885;0.05068;-0.30239;0.78457;3
ACCE;20.179;206.181;4.50110;-6.56011;11.75074;3
GYRO;20.179;206.182;-0.55589;-0.03910;-0.92852;3
PRES;20.179;206.182;1012.3447;3
GNSS;20.180;1492002937.773;39.994124;-0.073761;121.104;310.176;16.0;0.0;18;18
GNSS;20.185;1492002937.773;39.994124;-0.073761;121.104;310.176;16.0;0.0;18;18
ACCE;20.189;206.192;4.71179;-6.52181;11.34852;3
MAGN;20.190;206.193;16.43750;4.37500;-44.25000;3
GYRO;20.190;206.193;-0.34453;-0.26145;-1.06901;3
AHRS;20.193;206.196;-25.4471;-26.4708;104.0115;0.04402;-0.30644;0.77934;3
ACCE;20.198;206.201;4.94163;-6.33027;11.19529;3
GYRO;20.199;206.202;-0.15516;-0.48503;-1.21073;3
PRES;20.200;206.202;1012.3398;3
ACCE;20.209;206.212;5.12359;-6.12916;11.13783;3
MAGN;20.210;206.213;16.68750;5.56250;-44.43750;3
GYRO;20.211;206.214;0.03543;-0.71227;-1.35001;3
AHRS;20.214;206.217;-25.2207;-27.3792;102.6650;0.04779;-0.30992;0.77259;3
ACCE;20.219;206.221;5.18105;-6.04296;11.25275;3
GYRO;20.220;206.222;0.23579;-0.94073;-1.49295;3
PRES;20.220;206.222;1012.3423;3
ACCE;20.229;206.231;5.04698;-5.83228;11.30063;3
MAGN;20.230;206.232;16.37500;6.56250;-44.56250;3
GYRO;20.230;206.233;0.44593;-1.17042;-1.64323;3
AHRS;20.234;206.237;-24.6216;-28.5573;101.3667;0.05551;-0.31254;0.76583;3
ACCE;20.239;206.242;4.84586;-5.47793;11.18571;3
GYRO;20.239;206.242;0.65485;-1.37811;-1.77273;3
PRES;20.239;206.242;1012.3379;3
ACCE;20.248;206.251;4.62560;-5.14275;11.07079;3
MAGN;20.250;206.253;15.25000;7.18750;-45.31250;3
GYRO;20.250;206.253;0.87720;-1.53938;-1.86436;3
AHRS;20.253;206.257;-23.2479;-30.5139;99.7913;0.07193;-0.31472;0.75694;3
ACCE;20.258;206.261;4.60644;-4.92248;10.74518;3
GYRO;20.259;206.262;1.09345;-1.67011;-1.91079;3
PRES;20.259;206.262;1012.3374;3
ACCE;20.269;206.271;4.70221;-4.78840;10.35253;3
MAGN;20.270;206.273;14.06250;7.68750;-46.06250;3
GYRO;20.271;206.273;1.26449;-1.78006;-1.92911;3
AHRS;20.274;206.277;-21.4279;-32.1833;98.7137;0.09030;-0.31292;0.74990;3
ACCE;20.279;206.281;4.82671;-4.62560;10.16099;3
GYRO;20.279;206.282;1.40010;-1.87169;-1.94255;3
PRES;20.280;206.282;1012.3359;3
ACCE;20.289;206.292;5.07571;-4.43406;9.95030;3
MAGN;20.290;206.293;12.81250;7.43750;-46.18750;3
GYRO;20.290;206.293;1.52716;-1.95477;-1.96210;3
AHRS;20.294;206.296;-19.0277;-34.6058;97.3806;0.11616;-0.31217;0.73975;3
ACCE;20.299;206.301;5.27682;-4.18506;9.54808;3
GYRO;20.299;206.302;1.64689;-2.01830;-1.98531;3
PRES;20.300;206.302;1012.3447;3
ACCE;20.309;206.311;5.52582;-3.95522;9.19373;3
MAGN;20.310;206.313;11.00000;7.12500;-46.50000;3
GYRO;20.311;206.313;1.74707;-2.04884;-2.00486;3
AHRS;20.314;206.317;-16.6802;-36.5443;96.8629;0.14070;-0.30888;0.73310;3
ACCE;20.319;206.321;5.84185;-3.59130;8.61913;3
GYRO;20.319;206.322;1.80205;-2.05739;-2.02196;3
PRES;20.320;206.322;1012.3286;3
ACCE;20.329;206.331;6.24408;-3.30400;7.75721;3
MAGN;20.330;206.333;9.25000;6.43750;-46.93750;3
GYRO;20.331;206.333;1.79961;-2.02441;-2.03418;3
AHRS;20.334;206.337;-13.7386;-39.0475;95.9208;0.17093;-0.30591;0.72172;3
ACCE;20.339;206.342;6.79953;-3.08373;7.13472;3
GYRO;20.339;206.342;1.74341;-1.92545;-2.05006;3
PRES;20.340;206.342;1012.3306;3
ACCE;20.349;206.351;7.46991;-2.90177;7.00065;3
MAGN;20.350;206.352;7.43750;5.18750;-47.43750;3
GYRO;20.350;206.353;1.63101;-1.79472;-2.08916;3
AHRS;20.354;206.357;-11.1819;-41.4417;95.6439;0.19977;-0.30396;0.71297;3
ACCE;20.359;206.361;7.98706;-2.70066;7.25922;3
GYRO;20.359;206.362;1.49051;-1.68354;-2.17590;3
PRES;20.360;206.362;1012.3311;3
ACCE;20.369;206.372;8.19775;-2.48997;7.61356;3
MAGN;20.370;206.373;5.37500;3.87500;-47.43750;3
GYRO;20.370;206.373;1.30725;-1.58458;-2.46057;3
AHRS;20.373;206.377;-8.2223;-43.5800;94.8378;0.22758;-0.29954;0.69996;3
ACCE;20.379;206.381;8.27436;-2.26013;8.29351;3
GYRO;20.379;206.382;1.30725;-1.58458;-2.46057;3
PRES;20.379;206.382;1012.3271;3
ACCE;20.389;206.392;8.32224;-2.13563;8.91601;3
MAGN;20.390;206.393;3.43750;2.62500;-47.75000;3
GYRO;20.390;206.393;1.38789;-1.70676;-2.81365;3
AHRS;20.394;206.397;-5.6295;-45.5336;94.0290;0.25187;-0.29665;0.68667;3
LIGH;20.395;206.398;3276.0;3
ACCE;20.399;206.401;8.33182;-2.17394;9.46189;3
GYRO;20.399;206.402;1.51617;-1.70676;-3.02378;3
PRES;20.399;206.402;1012.3291;3
ACCE;20.409;206.411;8.42759;-2.26970;10.01734;3
MAGN;20.410;206.413;1.50000;1.50000;-47.75000;3
GYRO;20.410;206.413;1.69698;-2.14047;-3.27424;3
AHRS;20.413;206.416;-2.1933;-47.5600;92.7114;0.27965;-0.29092;0.66741;3
ACCE;20.419;206.422;8.37013;-2.20267;10.43872;3
GYRO;20.420;206.422;1.93156;-2.45690;-3.55890;3
PRES;20.420;206.422;1012.3286;3
ACCE;20.429;206.431;8.06367;-1.98240;10.54406;3
MAGN;20.430;206.432;-0.12500;-0.25000;-47.56250;3
GYRO;20.430;206.433;2.23577;-2.77699;-3.83623;3
AHRS;20.433;206.436;1.0775;-49.3499;92.0239;0.30628;-0.28378;0.65103;3
ACCE;20.439;206.442;7.55610;-1.57060;9.97903;3
GYRO;20.440;206.442;2.58274;-3.05677;-4.05004;3
PRES;20.440;206.443;1012.3271;3
ACCE;20.449;206.451;6.75165;-1.00556;8.79151;3
MAGN;20.450;206.453;-2.06250;-1.50000;-47.62500;3
GYRO;20.450;206.453;2.89306;-3.27179;-4.16732;3
AHRS;20.453;206.457;6.1976;-52.4672;90.9072;0.34858;-0.27507;0.62158;3
ACCE;20.458;206.461;6.06212;-0.33519;7.15387;3
GYRO;20.459;206.462;3.11297;-3.38786;-4.18809;3
PRES;20.460;206.462;1012.3223;3
ACCE;20.468;206.472;5.82270;0.07661;6.13873;3
MAGN;20.470;206.473;-3.81250;-3.81250;-46.87500;3
GYRO;20.470;206.473;3.20216;-3.44528;-4.14167;3
AHRS;20.474;206.477;11.0076;-55.0555;91.0189;0.38779;-0.26172;0.59862;3
ACCE;20.478;206.481;5.96635;0.36392;5.46836;3
GYRO;20.479;206.482;3.14107;-3.54058;-4.07936;3
PRES;20.480;206.482;1012.2974;3
ACCE;20.488;206.492;6.24408;0.73741;4.83629;3
MAGN;20.490;206.493;-5.81250;-6.00000;-46.12500;3
GYRO;20.490;206.493;3.01767;-3.63098;-4.02927;3
AHRS;20.493;206.497;17.1333;-59.0857;91.0588;0.43872;-0.24909;0.56245;3
ACCE;20.499;206.501;6.53138;1.47483;4.35745;3
GYRO;20.499;206.502;2.88573;-3.64320;-4.00605;3
PRES;20.500;206.503;1012.2925;3
ACCE;20.509;206.511;6.80911;1.98240;4.07972;3
MAGN;20.510;206.513;-8.00000;-9.37500;-45.25000;3
GYRO;20.510;206.513;2.76355;-3.58822;-4.00972;3
AHRS;20.514;206.517;21.9090;-62.9183;92.1110;0.48141;-0.23886;0.53417;3
ACCE;20.519;206.522;7.27837;1.81959;3.96480;3
GYRO;20.520;206.522;2.70369;-3.48193;-4.07814;3
PRES;20.520;206.522;1012.2837;3
ACCE;20.529;206.531;7.01980;2.39420;4.16591;3
MAGN;20.530;206.533;-10.00000;-12.25000;-44.18750;3
GYRO;20.530;206.533;2.70735;-3.41229;-4.20031;3
AHRS;20.534;206.536;27.5517;-67.4210;92.7399;0.52684;-0.22856;0.49359;3
ACCE;20.539;206.542;6.96234;2.31759;4.40533;3
GYRO;20.539;206.542;2.73912;-3.46849;-4.30538;3
PRES;20.540;206.542;1012.2695;3
ACCE;20.548;206.551;6.64630;1.72383;4.30956;3
MAGN;20.549;206.552;-11.75000;-16.18750;-42.43750;3
GYRO;20.550;206.553;2.79043;-3.66275;-4.44832;3
AHRS;20.554;206.557;32.0857;-71.0026;94.1373;0.56187;-0.21541;0.46354;3
ACCE;20.559;206.561;6.45477;1.63763;3.86903;3
GYRO;20.559;206.562;2.84785;-3.94375;-4.64624;3
PRES;20.560;206.563;1012.2637;3
SOUN;20.560;1772.92;0.05411;68.64
ACCE;20.569;206.572;6.08127;2.00155;3.56257;3
MAGN;20.570;206.573;-13.18750;-19.25000;-41.12500;3
GYRO;20.571;206.574;2.88817;-4.22597;-4.89547;3
AHRS;20.573;206.577;38.0641;-76.2994;95.8187;0.60524;-0.20112;0.41665;3
ACCE;20.579;206.581;5.18105;2.76770;3.42850;3
GYRO;20.580;206.582;2.93582;-4.46543;-5.16792;3
PRES;20.580;206.583;1012.2715;3
ACCE;20.589;206.592;3.54342;3.64876;2.87304;3
MAGN;20.591;206.593;-14.37500;-22.75000;-38.75000;3
GYRO;20.591;206.593;3.00668;-4.69633;-5.39028;3
AHRS;20.593;206.597;42.7358;-81.0115;98.1640;0.63853;-0.18684;0.38005;3
ACCE;20.598;206.601;2.00155;4.30956;1.34075;3
GYRO;20.599;206.602;3.07021;-4.89547;-5.48801;3
PRES;20.599;206.602;1012.2886;3
ACCE;20.608;206.611;0.94810;4.89375;-0.24900;3
MAGN;20.610;206.613;-14.37500;-26.18750;-36.06250;3
GYRO;20.610;206.613;3.10808;-4.95900;-5.46358;3
AHRS;20.613;206.616;49.4852;-89.3973;102.1740;0.68393;-0.16977;0.31739;3
ACCE;20.619;206.622;0.54588;5.44920;-0.88107;3
GYRO;20.621;206.622;3.14840;-4.79896;-5.35607;3
PRES;20.621;206.622;1012.2866;3
ACCE;20.631;206.632;0.33519;5.86101;-1.35991;3
MAGN;20.631;206.633;-14.31250;-30.00000;-32.75000;3
GYRO;20.631;206.633;3.20826;-4.55828;-5.19724;3
AHRS;20.634;206.637;58.0785;-102.0051;109.4635;0.73114;-0.14293;0.23137;3
ACCE;20.639;206.642;0.07661;5.98550;-1.68552;3
GYRO;20.640;206.642;3.26080;-4.33959;-5.02376;3
PRES;20.640;206.642;1012.2954;3
ACCE;20.649;206.651;-0.12450;5.85143;-2.59531;3
MAGN;20.650;206.653;-13.37500;-33.12500;-29.31250;3
GYRO;20.650;206.653;3.18261;-4.11479;-4.71221;3
AHRS;20.654;206.657;62.5040;-116.0304;119.7551;0.76510;-0.12620;0.17084;3
ACCE;20.659;206.661;-0.31603;5.75566;-3.45723;3
GYRO;20.659;206.662;3.18261;-4.11479;-4.71221;3
PRES;20.660;206.662;1012.3018;3
ACCE;20.669;206.672;-0.45969;5.80354;-4.07014;3
MAGN;20.670;206.673;-12.18750;-36.56250;-25.50000;3
GYRO;20.671;206.673;2.84297;-3.97795;-4.49719;3
AHRS;20.674;206.677;65.7433;-136.9643;136.5813;0.79957;-0.10406;0.09944;3
ACCE;20.678;206.681;-0.45011;5.71735;-4.17549;3
GYRO;20.679;206.682;2.67926;-3.91198;-4.44343;3
PRES;20.679;206.682;1012.3047;3
ACCE;20.688;206.692;-0.60334;5.70778;-3.89776;3
MAGN;20.690;206.693;-10.37500;-39.43750;-22.37500;3
GYRO;20.690;206.693;2.54120;-3.90343;-4.42755;3
AHRS;20.693;206.697;66.0076;-155.2748;151.5460;0.82272;-0.08828;0.04328;3
ACCE;20.698;206.701;-0.99599;5.65989;-3.85945;3
GYRO;20.699;206.702;2.41292;-3.94375;-4.42877;3
PRES;20.699;206.702;1012.3101;3
ACCE;20.708;206.711;-1.55144;5.62159;-3.97437;3
MAGN;20.710;206.713;-8.62500;-42.00000;-18.62500;3
GYRO;20.710;206.713;2.29074;-3.94130;-4.43122;3
AHRS;20.714;206.717;64.2853;-174.2881;167.0035;0.84324;-0.06937;-0.01822;3
ACCE;20.719;206.722;-2.16436;5.62159;-3.91691;3
GYRO;20.720;206.722;2.18201;-3.90832;-4.42999;3
PRES;20.720;206.722;1012.3140;3
ACCE;20.729;206.731;-2.71981;5.54497;-3.97437;3
MAGN;20.730;206.733;-5.93750;-43.81250;-15.56250;3
GYRO;20.730;206.733;2.08916;-3.84967;-4.41289;3
AHRS;20.734;206.737;61.5457;171.4175;177.8814;0.85594;-0.05412;-0.07371;3
ACCE;20.739;206.741;-3.15077;5.38217;-3.71580;3
GYRO;20.740;206.742;2.02196;-3.77026;-4.37746;3
PRES;20.740;206.742;1012.3169;3
LIGH;20.745;206.748;1987.0;3
ACCE;20.749;206.751;-3.26569;5.11401;-3.44765;3
MAGN;20.750;206.753;-3.50000;-45.50000;-12.56250;3
GYRO;20.750;206.753;1.98898;-3.73116;-4.35791;3
AHRS;20.754;206.757;57.4057;157.8499;-172.2922;0.86504;-0.03419;-0.13643;3
ACCE;20.759;206.761;-3.45723;4.97036;-3.54342;3
GYRO;20.759;206.762;1.99509;-3.70307;-4.38968;3
PRES;20.759;206.762;1012.3159;3
ACCE;20.769;206.772;-4.08930;4.94163;-3.90734;3
MAGN;20.770;206.773;-0.25000;-47.06250;-10.50000;3
GYRO;20.771;206.773;2.04640;-3.61510;-4.43488;3
AHRS;20.774;206.776;53.1548;148.8082;-166.6125;0.86955;-0.01906;-0.18857;3
ACCE;20.779;206.781;-4.80756;4.84586;-4.33829;3
GYRO;20.779;206.782;2.13681;-3.43551;-4.44343;3
PRES;20.780;206.782;1012.2905;3
ACCE;20.789;206.792;-5.25767;4.73094;-4.27126;3
MAGN;20.790;206.793;3.12500;-47.43750;-7.93750;3
GYRO;20.791;206.793;2.24188;-3.20826;-4.39945;3
AHRS;20.794;206.797;47.6769;140.4050;-161.6784;0.87144;0.00187;-0.24531;3
ACCE;20.799;206.801;-5.66947;4.53941;-4.12760;3
GYRO;20.799;206.802;2.36527;-3.01645;-4.31637;3
PRES;20.800;206.802;1012.2515;3
ACCE;20.809;206.811;-6.11958;4.19464;-4.38618;3
MAGN;20.810;206.812;6.62500;-47.06250;-6.43750;3
GYRO;20.810;206.813;2.50088;-2.84175;-4.19664;3
AHRS;20.813;206.816;42.4485;134.9621;-159.2712;0.87199;0.01853;-0.29102;3
ACCE;20.819;206.822;-6.56969;3.86903;-4.86502;3
GYRO;20.819;206.822;2.64993;-2.59129;-4.04881;3
PRES;20.819;206.822;1012.1978;3
ACCE;20.828;206.831;-6.84742;3.58173;-4.80756;3
MAGN;20.830;206.833;9.68750;-47.43750;-5.12500;3
GYRO;20.830;206.833;2.79654;-2.23088;-3.87411;3
AHRS;20.833;206.837;36.3155;130.3065;-157.5775;0.87125;0.03920;-0.33667;3
ACCE;20.838;206.841;-6.80911;3.16035;-4.81713;3
GYRO;20.839;206.842;2.92604;-1.84848;-3.67741;3
PRES;20.839;206.842;1012.1694;3
ACCE;20.848;206.851;-6.65588;2.88262;-5.08528;3
MAGN;20.850;206.853;13.31250;-46.81250;-3.43750;3
GYRO;20.850;206.853;3.02378;-1.44286;-3.49293;3
AHRS;20.854;206.857;30.9218;127.7287;-157.5877;0.87159;0.05297;-0.36995;3
ACCE;20.859;206.861;-6.45477;2.57616;-5.85143;3
GYRO;20.859;206.862;3.08243;-0.93340;-3.33410;3
PRES;20.859;206.862;1012.1416;3
ACCE;20.869;206.872;-6.20577;2.43251;-6.62715;3
MAGN;20.870;206.873;16.37500;-45.56250;-1.25000;3
GYRO;20.870;206.873;3.09953;-0.28588;-3.18994;3
AHRS;20.874;206.877;25.1771;126.4840;-157.9818;0.87415;0.07010;-0.39415;3
ACCE;20.879;206.881;-6.18662;2.25055;-7.64229;3
GYRO;20.879;206.882;3.08731;0.41172;-3.03111;3
PRES;20.879;206.882;1012.1631;3
ACCE;20.889;206.891;-6.15789;1.66636;-8.24563;3
MAGN;20.890;206.892;19.43750;-44.93750;0.68750;3
GYRO;20.890;206.893;3.04944;1.02259;-2.86007;3
AHRS;20.894;206.897;20.1922;126.5491;-159.0115;0.87899;0.08264;-0.40683;3
ACCE;20.899;206.901;-6.17704;1.23541;-8.65743;3
GYRO;20.899;206.902;2.96881;1.52594;-2.70858;3
PRES;20.900;206.902;1012.1758;3
ACCE;20.909;206.911;-6.24408;1.08218;-9.24162;3
MAGN;20.910;206.913;22.18750;-44.12500;2.75000;3
GYRO;20.911;206.913;2.62061;2.34450;-2.42880;3
AHRS;20.914;206.917;15.1780;129.2474;-159.7515;0.89160;0.10171;-0.39722;3
ACCE;20.919;206.922;-6.50265;1.08218;-9.62469;3
GYRO;20.919;206.922;2.62061;2.34450;-2.42880;3
PRES;20.919;206.922;1012.1978;3
ACCE;20.929;206.931;-6.38773;0.85234;-10.26634;3
MAGN;20.930;206.932;24.81250;-42.25000;5.56250;3
GYRO;20.930;206.933;2.08794;3.24247;-1.98165;3
AHRS;20.934;206.937;11.1678;132.0933;-160.3477;0.90294;0.11630;-0.38296;3
ACCE;20.939;206.941;-6.04296;0.64165;-10.82179;3
GYRO;20.939;206.942;1.83137;3.75926;-1.74585;3
PRES;20.939;206.942;1012.2124;3
ACCE;20.949;206.952;-5.63116;0.72784;-11.08037;3
MAGN;20.950;206.953;26.62500;-41.12500;8.56250;3
GYRO;20.951;206.953;1.63712;4.23452;-1.54915;3
AHRS;20.954;206.957;7.7594;136.9242;-160.3370;0.91865;0.13399;-0.35015;3
ACCE;20.959;206.961;-5.25767;0.99599;-11.18571;3
GYRO;20.959;206.962;1.49295;4.57294;-1.39277;3
PRES;20.959;206.962;1012.2212;3
ACCE;20.969;206.972;-4.67348;0.67995;-11.49217;3
MAGN;20.970;206.973;28.18750;-39.68750;11.18750;3
GYRO;20.970;206.973;1.36834;4.79529;-1.27915;3
AHRS;20.973;206.977;5.2323;141.8272;-160.2964;0.93267;0.14682;-0.31446;3
ACCE;20.978;206.981;-4.14676;0.31603;-12.27747;3
GYRO;20.979;206.982;1.22417;4.99199;-1.23150;3
PRES;20.979;206.982;1012.2183;3
ACCE;20.988;206.991;-3.91691;0.19154;-12.67969;3
MAGN;20.990;206.993;28.56250;-38.12500;14.00000;3
GYRO;20.990;206.993;1.01892;5.13127;-1.22295;3
AHRS;20.993;206.996;3.1659;148.3843;-159.8236;0.94826;0.16107;-0.26344;3
ACCE;20.999;207.002;-3.63919;-0.10534;-12.86165;3
GYRO;20.999;207.002;0.76114;5.21190;-1.22173;3
PRES;20.999;207.002;1012.2349;3
ACCE;21.009;207.011;-3.25611;-0.47884;-13.02446;3
MAGN;21.010;207.013;28.43750;-36.93750;17.37500;3
GYRO;21.010;207.013;0.49236;5.28765;-1.22295;3
AHRS;21.014;207.016;1.5107;154.3065;-159.2516;0.95947;0.17267;-0.21637;3
ACCE;21.019;207.022;-2.85389;-0.60334;-12.82334;3
GYRO;21.019;207.022;0.23946;5.38172;-1.23517;3
PRES;21.019;207.022;1012.2354;3
ACCE;21.028;207.031;-2.32716;-0.61292;-11.91355;3
MAGN;21.030;207.033;27.43750;-36.31250;20.18750;3
GYRO;21.030;207.033;0.05131;5.47457;-1.23517;3
AHRS;21.034;207.037;0.3110;160.9149;-158.1336;0.96834;0.18660;-0.16226;3
ACCE;21.038;207.041;-1.53229;-0.64165;-11.70286;3
GYRO;21.039;207.042;-0.01222;5.46724;-1.22540;3
PRES;21.039;207.042;1012.2671;3
ACCE;21.049;207.052;-0.65122;-0.87149;-12.17212;3
MAGN;21.050;207.053;26.18750;-35.12500;22.68750;3
GYRO;21.051;207.053;0.02077;5.40127;-1.24250;3
AHRS;21.053;207.057;-0.1139;167.2349;-156.8584;0.97358;0.19944;-0.10910;3
ACCE;21.059;207.061;-0.00958;-0.79487;-12.56477;3
GYRO;21.059;207.062;0.08186;5.38661;-1.31947;3
PRES;21.060;207.062;1012.2788;3
ACCE;21.069;207.072;0.49799;-0.45011;-13.02446;3
MAGN;21.070;207.073;24.18750;-34.18750;25.18750;3
GYRO;21.070;207.073;0.10996;5.43304;-1.40866;3
AHRS;21.074;207.076;-0.6254;173.8987;-155.4477;0.97567;0.21260;-0.05316;3
ACCE;21.079;207.081;1.20668;-0.50757;-13.33092;3
GYRO;21.079;207.082;0.05498;5.49534;-1.48196;3
PRES;21.079;207.082;1012.2944;3
ACCE;21.089;207.091;1.66636;-0.63207;-13.15853;3
MAGN;21.090;207.093;21.93750;-33.43750;27.81250;3
GYRO;21.090;207.093;-0.06597;5.58086;-1.56381;3
AHRS;21.094;207.097;-0.8302;-179.8434;-153.9258;-0.97420;-0.22557;0.00030;3
LIGH;21.096;207.098;846.0;3
ACCE;21.099;207.102;2.01113;-0.53630;-12.54562;3
GYRO;21.099;207.102;-0.20525;5.70182;-1.64689;3
PRES;21.100;207.102;1012.3120;3
ACCE;21.108;207.111;2.40378;-0.53630;-12.31577;3
MAGN;21.110;207.113;19.68750;-33.75000;31.56250;3
GYRO;21.110;207.113;-0.31032;5.75679;-1.70798;3
SOUN;21.111;7055.80;0.21533;80.64
AHRS;21.114;207.117;-0.8054;-173.3040;-152.2157;-0.96917;-0.23928;-0.05501;3
ACCE;21.119;207.122;2.67193;-0.57461;-11.97101;3
GYRO;21.119;207.122;-0.35675;5.73480;-1.75807;3
PRES;21.119;207.122;1012.3149;3
ACCE;21.132;207.134;3.12204;-0.45969;-11.58794;3
MAGN;21.132;207.135;17.18750;-32.81250;33.43750;3
GYRO;21.132;207.135;-0.36530;5.62973;-1.80816;3
AHRS;21.135;207.137;-0.0541;-166.0667;-150.2645;-0.95940;-0.25464;-0.11711;3
ACCE;21.139;207.141;3.64876;-0.38307;-11.72201;3
GYRO;21.139;207.142;-0.37263;5.42326;-1.86680;3
PRES;21.139;207.142;1012.3208;3
ACCE;21.148;207.152;4.00311;-0.23942;-12.11466;3
MAGN;21.150;207.153;14.12500;-32.62500;34.75000;3
GYRO;21.150;207.153;-0.40317;5.19358;-1.95233;3
AHRS;21.154;207.157;0.5954;-160.6198;-148.7451;-0.94905;-0.26638;-0.16347;3
ACCE;21.159;207.161;4.55856;-0.21069;-12.26789;3
GYRO;21.159;207.162;-0.46059;5.02131;-2.05006;3
PRES;21.160;207.163;1012.3306;3
ACCE;21.169;207.172;5.06613;-0.21069;-12.30620;3
MAGN;21.170;207.173;11.31250;-32.37500;35.62500;3
GYRO;21.170;207.173;-0.65607;4.74398;-2.21500;3
AHRS;21.173;207.176;1.8406;-154.7642;-146.9171;-0.93434;-0.28116;-0.21384;3
ACCE;21.179;207.181;5.58328;-0.15323;-12.06678;3
GYRO;21.179;207.182;-0.65607;4.74398;-2.21500;3
PRES;21.179;207.182;1012.3423;3
GNSS;21.185;1492002938.772;39.994126;-0.073763;127.455;310.176;16.0;0.2;18;18
ACCE;21.208;207.191;5.89931;0.00000;-11.83693;3
MAGN;21.209;207.193;9.12500;-32.62500;35.87500;3
GYRO;21.209;207.193;-0.84422;4.59615;-2.27975;3
AHRS;21.209;207.197;3.2877;-150.0826;-145.1955;-0.91930;-0.29589;-0.25449;3
ACCE;21.210;207.202;6.08127;0.40223;-11.86566;3
GYRO;21.210;207.202;-0.92241;4.59493;-2.29319;3
PRES;21.210;207.202;1012.3511;3
ACCE;21.210;207.211;6.15789;0.98641;-11.94228;3
MAGN;21.210;207.213;6.87500;-32.31250;36.06250;3
GYRO;21.211;207.213;-1.01159;4.61081;-2.33106;3
GNSS;21.211;1492002938.772;39.994126;-0.073763;127.455;310.176;16.0;0.2;18;18
AHRS;21.213;207.216;5.3841;-145.1120;-143.0162;-0.89929;-0.31560;-0.29819;3
ACCE;21.219;207.222;6.14831;1.37906;-11.49217;3
GYRO;21.219;207.222;-1.13743;4.59737;-2.39215;3
PRES;21.219;207.223;1012.3696;3
ACCE;21.228;207.231;6.21535;1.38864;-10.63026;3
MAGN;21.230;207.233;4.62500;-32.37500;36.00000;3
GYRO;21.230;207.233;-1.26571;4.49230;-2.43857;3
AHRS;21.233;207.237;7.6424;-141.1251;-141.7319;-0.88166;-0.32936;-0.33429;3
ACCE;21.238;207.241;6.20577;1.42694;-10.36211;3
GYRO;21.239;207.242;-1.39766;4.29438;-2.45690;3
PRES;21.239;207.242;1012.3745;3
ACCE;21.248;207.252;6.25365;1.38864;-9.84496;3
MAGN;21.250;207.253;2.93750;-32.93750;35.56250;3
GYRO;21.250;207.253;-1.51983;4.06470;-2.45568;3
AHRS;21.253;207.257;10.4587;-136.3263;-140.1856;-0.85760;-0.34663;-0.37709;3
ACCE;21.258;207.261;6.39731;1.56102;-9.37569;3
GYRO;21.259;207.262;-1.58581;3.82890;-2.45568;3
PRES;21.259;207.262;1012.3809;3
ACCE;21.268;207.272;6.53138;1.60890;-9.20331;3
MAGN;21.270;207.273;1.18750;-33.75000;34.81250;3
GYRO;21.270;207.273;-1.60413;3.60410;-2.45934;3
AHRS;21.274;207.277;13.1319;-133.1497;-139.5362;-0.83960;-0.35789;-0.40686;3
ACCE;21.278;207.281;6.62715;1.52271;-9.47146;3
GYRO;21.279;207.282;-1.61513;3.42085;-2.47278;3
PRES;21.279;207.282;1012.3662;3
ACCE;21.288;207.291;6.43561;1.95367;-9.34696;3
MAGN;21.289;207.292;-0.18750;-34.62500;33.81250;3
GYRO;21.290;207.293;-1.66644;3.31455;-2.52043;3
AHRS;21.293;207.296;16.3779;-129.2796;-138.7674;-0.81566;-0.37203;-0.44211;3
ACCE;21.299;207.302;6.18662;2.68151;-9.14585;3
GYRO;21.299;207.302;-1.81060;3.20216;-2.55220;3
PRES;21.299;207.302;1012.3413;3
ACCE;21.308;207.311;5.94720;3.05500;-9.09797;3
MAGN;21.310;207.313;-1.31250;-36.06250;32.31250;3
GYRO;21.310;207.313;-2.03540;3.11053;-2.52898;3
AHRS;21.314;207.317;19.1810;-127.2857;-138.4395;-0.79980;-0.38261;-0.46225;3
ACCE;21.318;207.321;5.40132;3.12204;-8.73405;3
GYRO;21.319;207.322;-2.27731;3.11908;-2.46301;3
PRES;21.319;207.322;1012.3218;3
ACCE;21.329;207.331;5.12359;3.44765;-8.40844;3
MAGN;21.330;207.332;-1.56250;-37.68750;30.12500;3
GYRO;21.330;207.333;-2.50088;3.23392;-2.35550;3
AHRS;21.334;207.337;22.8784;-123.7146;-138.6535;0.77558;0.39264;0.49427;3
ACCE;21.339;207.341;4.90333;3.71580;-8.01579;3
GYRO;21.339;207.342;-2.72690;3.40374;-2.21622;3
PRES;21.339;207.342;1012.3325;3
ACCE;21.349;207.352;4.68306;3.93607;-7.25922;3
MAGN;21.350;207.353;-1.68750;-39.12500;28.06250;3
GYRO;21.350;207.354;-2.94926;3.59067;-2.05129;3
AHRS;21.354;207.357;26.2888;-121.9042;-139.2952;0.75976;0.39960;0.51244;3
ACCE;21.358;207.361;4.62560;3.89776;-6.69419;3
GYRO;21.359;207.362;-3.14596;3.71650;-1.85825;3
PRES;21.359;207.362;1012.3613;3
ACCE;21.368;207.372;4.64475;3.89776;-5.88974;3
MAGN;21.370;207.373;-1.68750;-40.62500;25.81250;3
GYRO;21.370;207.373;-3.32555;3.73239;-1.65667;3
AHRS;21.373;207.377;30.0108;-116.9355;-141.3119;0.73195;0.40046;0.54972;3
ACCE;21.378;207.381;4.91290;4.36702;-5.43963;3
GYRO;21.379;207.382;-3.49171;3.61144;-1.45019;3
PRES;21.379;207.382;1012.3662;3
ACCE;21.388;207.391;5.09486;4.82671;-5.19063;3
MAGN;21.390;207.393;-1.81250;-42.06250;23.06250;3
GYRO;21.390;207.393;-3.65175;3.45994;-1.27915;3
AHRS;21.393;207.396;33.0980;-113.2812;-143.7231;0.71209;0.39809;0.57498;3
ACCE;21.399;207.402;5.67905;4.75010;-5.06613;3
GYRO;21.399;207.402;-3.80203;3.31700;-1.15331;3
PRES;21.399;207.402;1012.3433;3
ACCE;21.408;207.411;5.61201;4.80756;-2.43251;3
MAGN;21.410;207.412;-1.50000;-43.68750;20.25000;3
GYRO;21.410;207.413;-3.86922;3.37686;-1.08001;3
AHRS;21.413;207.417;35.9677;-107.0865;-147.8279;0.68422;0.38825;0.61186;3
ACCE;21.419;207.422;6.16746;4.24253;-2.10690;3
GYRO;21.419;207.422;-3.68718;3.71773;-1.06901;3
PRES;21.419;207.422;1012.3491;3
ACCE;21.428;207.431;6.22492;3.99353;-1.64721;3
MAGN;21.430;207.433;-1.62500;-44.68750;17.31250;3
GYRO;21.430;207.433;-3.29745;3.73239;-1.21807;3
AHRS;21.434;207.437;38.0930;-100.9718;-152.4988;0.65898;0.37502;0.64404;3
ACCE;21.438;207.441;6.21535;3.83072;-0.34477;3
GYRO;21.439;207.442;-3.29745;3.73239;-1.21807;3
PRES;21.439;207.442;1012.3218;3
LIGH;21.445;207.448;345.0;3
ACCE;21.448;207.452;6.13873;3.53384;0.46926;3
MAGN;21.450;207.453;-1.50000;-45.87500;13.62500;3
GYRO;21.450;207.453;-2.99690;3.45750;-1.63956;3
AHRS;21.453;207.456;40.0256;-93.9252;-157.0818;0.62668;0.36535;0.67818;3
ACCE;21.458;207.461;5.56412;3.49553;0.91937;3
GYRO;21.459;207.462;-2.99690;3.45750;-1.82160;3
PRES;21.459;207.462;1012.3145;3
ACCE;21.468;207.471;4.64475;3.88818;1.12049;3
MAGN;21.470;207.473;-0.93750;-46.87500;10.06250;3
GYRO;21.470;207.473;-2.91138;2.91138;-1.87536;3
AHRS;21.473;207.476;41.2257;-86.7694;-161.7228;0.59412;0.35472;0.71000;3
ACCE;21.478;207.481;3.68707;4.37660;1.12049;3
GYRO;21.479;207.482;-2.89306;2.75500;-1.77640;3
PRES;21.479;207.482;1012.3071;3
ACCE;21.489;207.491;2.94966;4.71179;0.66080;3
MAGN;21.490;207.492;-0.18750;-47.37500;6.68750;3
GYRO;21.490;207.493;-2.91505;2.65360;-1.54060;3
AHRS;21.494;207.496;43.0558;-80.2091;-166.7400;0.56283;0.34798;0.73404;3
ACCE;21.499;207.502;2.83473;4.73094;-0.12450;3
GYRO;21.499;207.502;-3.04455;2.57296;-1.22662;3
PRES;21.500;207.502;1012.3027;3
ACCE;21.509;207.511;2.52828;4.90333;-0.58419;3
MAGN;21.510;207.513;0.87500;-47.81250;3.43750;3
GYRO;21.510;207.513;-3.29623;2.58274;-0.91874;3
AHRS;21.514;207.517;45.0106;-74.4446;-171.3914;0.53439;0.34588;0.75095;3
ACCE;21.519;207.521;2.31759;4.85544;-0.65122;3
GYRO;21.519;207.522;-3.62976;2.67070;-0.63774;3
PRES;21.519;207.522;1012.3042;3
ACCE;21.529;207.532;2.26970;4.39575;-0.38307;3
MAGN;21.530;207.533;2.12500;-48.56250;0.37500;3
GYRO;21.530;207.533;-3.97918;2.81609;-0.40073;3
AHRS;21.534;207.537;44.8564;-67.5176;-177.2318;0.50585;0.32951;0.77339;3
ACCE;21.539;207.541;2.17394;3.74453;0.18196;3
GYRO;21.539;207.542;-4.29805;2.98469;-0.23702;3
PRES;21.540;207.542;1012.2920;3
ACCE;21.549;207.552;2.16436;3.19865;1.01514;3
MAGN;21.550;207.553;3.00000;-48.56250;-2.43750;3
GYRO;21.550;207.553;-4.56316;3.14718;-0.15272;3
AHRS;21.554;207.556;44.6477;-61.7190;177.4962;0.48150;0.31562;0.78964;3
ACCE;21.559;207.561;2.10690;2.68151;1.99198;3
GYRO;21.559;207.562;-4.77330;3.23759;-0.13561;3
PRES;21.559;207.562;1012.2905;3
ACCE;21.569;207.571;1.83875;2.15478;2.77727;3
MAGN;21.570;207.573;3.75000;-48.00000;-5.25000;3
GYRO;21.570;207.573;-4.95167;3.21193;-0.16127;3
AHRS;21.573;207.577;42.1443;-53.8861;171.1859;0.44618;0.28708;0.81687;3
ACCE;21.579;207.582;1.56102;1.85790;3.45723;3
GYRO;21.579;207.582;-5.09950;3.09831;-0.19426;3
PRES;21.579;207.582;1012.2847;3
ACCE;21.589;207.591;1.42694;1.29287;4.07972;3
MAGN;21.590;207.593;4.62500;-47.87500;-8.50000;3
GYRO;21.590;207.593;-5.21557;2.95170;-0.21014;3
AHRS;21.594;207.597;38.2025;-44.8022;164.7737;0.39701;0.25217;0.84941;3
ACCE;21.599;207.602;1.65679;0.39265;4.53941;3
GYRO;21.599;207.602;-5.32919;2.75622;-0.21502;3
PRES;21.599;207.603;1012.2939;3
ACCE;21.609;207.611;1.80044;-0.01915;5.62159;3
MAGN;21.610;207.613;4.81250;-46.81250;-12.50000;3
GYRO;21.610;207.613;-5.46358;2.45568;-0.22846;3
AHRS;21.613;207.617;34.0536;-38.4660;159.7827;0.35861;0.21690;0.87186;3
ACCE;21.619;207.621;2.05901;-0.57461;6.77080;3
GYRO;21.619;207.622;-5.54788;2.07450;-0.24679;3
PRES;21.619;207.622;1012.2974;3
ACCE;21.629;207.632;2.45166;-1.24498;7.42203;3
MAGN;21.631;207.634;5.62500;-45.37500;-16.75000;3
GYRO;21.631;207.634;-5.53200;1.68354;-0.27611;3
AHRS;21.633;207.637;26.9655;-31.3017;155.0007;0.30471;0.16241;0.90058;3
ACCE;21.638;207.641;2.78685;-1.73340;8.01579;3
GYRO;21.639;207.642;-5.44770;1.37078;-0.33964;3
PRES;21.639;207.642;1012.3188;3
ACCE;21.648;207.652;3.05500;-1.97282;8.57124;3
MAGN;21.650;207.653;6.68750;-43.18750;-20.87500;3
GYRO;21.650;207.653;-5.31331;1.13254;-0.42516;3
AHRS;21.653;207.657;21.9941;-28.0461;151.6993;0.27589;0.12131;0.91218;3
ACCE;21.658;207.661;3.19865;-2.24097;9.49062;3
GYRO;21.659;207.662;-5.13860;0.96028;-0.51557;3
PRES;21.659;207.663;1012.3301;3
SOUN;21.661;6217.62;0.18975;79.54
ACCE;21.668;207.671;3.05500;-2.74854;9.95988;3
MAGN;21.670;207.673;7.68750;-41.12500;-24.87500;3
GYRO;21.670;207.673;-4.92357;0.81856;-0.62064;3
AHRS;21.674;207.677;14.8330;-24.7898;148.6824;0.23898;0.06394;0.92510;3
ACCE;21.679;207.682;2.86347;-3.01669;10.59195;3
GYRO;21.679;207.682;-4.68534;0.68173;-0.73548;3
PRES;21.679;207.682;1012.3301;3
ACCE;21.688;207.691;2.60489;-3.11246;11.23359;3
MAGN;21.690;207.693;9.18750;-38.50000;-28.56250;3
GYRO;21.690;207.693;-4.44221;0.51191;-0.83078;3
AHRS;21.693;207.696;10.0276;-23.2338;145.9382;0.21687;0.02310;0.92782;3
ACCE;21.699;207.702;2.48997;-3.18908;11.38682;3
GYRO;21.700;207.702;-4.21497;0.26267;-0.88575;3
PRES;21.700;207.703;1012.3242;3
ACCE;21.709;207.711;2.36547;-3.08373;11.08037;3
MAGN;21.710;207.713;10.50000;-35.37500;-31.50000;3
GYRO;21.710;207.713;-3.80936;-0.22358;-0.90775;3
AHRS;21.713;207.717;4.1503;-21.2679;143.5540;0.18629;-0.02386;0.93083;3
ACCE;21.718;207.721;2.47082;-2.98796;10.84095;3
GYRO;21.719;207.722;-3.80936;-0.22358;-0.90775;3
PRES;21.719;207.723;1012.3169;3
ACCE;21.728;207.732;2.89220;-3.16035;10.48660;3
MAGN;21.730;207.733;10.93750;-32.18750;-34.00000;3
GYRO;21.731;207.733;-3.48682;-0.36774;-0.88698;3
AHRS;21.734;207.737;0.4847;-21.4493;141.2239;0.17692;-0.05785;0.92655;3
ACCE;21.739;207.741;3.16992;-3.33273;10.32380;3
GYRO;21.739;207.742;-3.38175;-0.34331;-0.89797;3
PRES;21.739;207.742;1012.3252;3
ACCE;21.749;207.752;3.17950;-3.38061;10.48660;3
MAGN;21.750;207.753;11.87500;-29.50000;-36.50000;3
GYRO;21.750;207.753;-3.28035;-0.22358;-0.90775;3
AHRS;21.754;207.757;-3.9292;-21.3484;139.1993;0.16176;-0.09610;0.92273;3
ACCE;21.759;207.761;3.34231;-3.54342;10.95587;3
GYRO;21.759;207.762;-3.16184;-0.10873;-0.91508;3
PRES;21.759;207.762;1012.3286;3
ACCE;21.769;207.771;3.51469;-3.62961;11.20486;3
MAGN;21.770;207.773;12.31250;-26.75000;-38.81250;3
GYRO;21.771;207.773;-3.02623;-0.09896;-0.94440;3
AHRS;21.774;207.777;-7.0319;-21.8527;136.9980;0.15395;-0.12537;0.91609;3
ACCE;21.779;207.782;3.62961;-3.61046;11.14740;3
GYRO;21.780;207.782;-2.88084;-0.16982;-0.98227;3
PRES;21.780;207.783;1012.3403;3
ACCE;21.788;207.791;3.80199;-3.91691;11.06121;3
MAGN;21.789;207.792;12.00000;-23.50000;-40.50000;3
GYRO;21.790;207.793;-2.75989;-0.28833;-1.05680;3
AHRS;21.794;207.797;-10.4147;-21.8581;134.9606;0.14028;-0.15463;0.90984;3
LIGH;21.795;207.798;4568.0;3
ACCE;21.799;207.802;4.20422;-4.26168;10.91756;3
GYRO;21.799;207.802;-2.67192;-0.46304;-1.19730;3
PRES;21.799;207.802;1012.3442;3
ACCE;21.808;207.811;4.83629;-4.38618;11.57836;3
MAGN;21.810;207.813;11.93750;-20.81250;-41.81250;3
GYRO;21.810;207.813;-2.62183;-0.78679;-1.41476;3
AHRS;21.813;207.817;-12.8618;-22.7020;132.7757;0.13522;-0.17896;0.90153;3
ACCE;21.818;207.821;5.24809;-4.38618;11.86566;3
GYRO;21.819;207.822;-2.56930;-1.32313;-1.67866;3
PRES;21.819;207.822;1012.3481;3
ACCE;21.829;207.832;5.44920;-4.65433;11.31021;3
MAGN;21.830;207.833;11.81250;-18.18750;-43.00000;3
GYRO;21.830;207.833;-2.49600;-1.90223;-1.93156;3
AHRS;21.834;207.837;-15.2991;-24.1414;130.1053;0.13302;-0.20544;0.89050;3
ACCE;21.839;207.841;5.62159;-5.24809;10.50576;3
GYRO;21.839;207.842;-2.38970;-2.30296;-2.11115;3
PRES;21.839;207.842;1012.3472;3
ACCE;21.849;207.852;5.53539;-5.61201;10.09395;3
MAGN;21.850;207.853;11.25000;-15.50000;-43.62500;3
GYRO;21.850;207.853;-2.26020;-2.45079;-2.17346;3
AHRS;21.853;207.856;-16.9067;-27.2927;126.8624;0.14483;-0.23215;0.87522;3
ACCE;21.858;207.861;5.43005;-5.44920;9.86411;3
GYRO;21.859;207.862;-2.11359;-2.36527;-2.11359;3
PRES;21.859;207.862;1012.3613;3
ACCE;21.868;207.871;5.50666;-4.99909;10.03649;3
MAGN;21.870;207.873;10.31250;-12.50000;-44.18750;3
GYRO;21.870;207.873;-1.95110;-2.10626;-1.95110;3
AHRS;21.873;207.877;-18.6316;-30.9431;123.5049;0.15806;-0.26202;0.85823;3
ACCE;21.879;207.882;5.76524;-4.75010;10.22803;3
GYRO;21.879;207.882;-1.78739;-1.80083;-1.73730;3
PRES;21.879;207.882;1012.3662;3
ACCE;21.888;207.891;6.11958;-4.67348;10.67814;3
MAGN;21.889;207.892;9.12500;-10.43750;-45.12500;3
[truncated: 17,289,926 more chars]
