# Supplementary material for: Off-Line Evaluation of Mobile-Centric Indoor Positioning Systems: The Experiences from the 2017 IPIN Competition
Source: Sensors (Basel). 2018 Feb 6;18(2):487. doi: 10.3390/s18020487 (PMC5855053; doi:10.3390/s18020487)
Supplement: Supplementary file 3 [file sensors-18-00487-s003.zip › 03-Evaluation/evaluationlogfile_06.txt]

% LogFile created by the 'GetSensorData' App for Android.
% Date of creation: Wed Apr 12 10:46:19 CEST 2017
% Developed by LOPSI research group at CAR-CSIC, Spain (http://www.car.upm-csic.es/lopsi)
% Version 1.0 (development from 2013 to 2016)
% The 'GetSensorData' program stores information from Smartphone/Tablet internal sensors (Accelerometers, Gyroscopes, Magnetometers, Pressure, Ambient Light, Orientation, Sound level, GPS/GNSS positio, WiFi RSS, Cellular/GSM/3G signal strength,...) and also from external devices (e.g. RFCode RFID reader, XSens IMU or LPMS-B IMU)
%
% LogFile Data format:
% Accelerometer data: 	'ACCE;AppTimestamp(s);SensorTimestamp(s);Acc_X(m/s^2);Acc_Y(m/s^2);Acc_Z(m/s^2);Accuracy(integer)'
% Gyroscope data:     	'GYRO;AppTimestamp(s);SensorTimestamp(s);Gyr_X(rad/s);Gyr_Y(rad/s);Gyr_Z(rad/s);Accuracy(integer)'
% Magnetometer data:  	'MAGN;AppTimestamp(s);SensorTimestamp(s);Mag_X(uT);;Mag_Y(uT);Mag_Z(uT);Accuracy(integer)'
% Pressure data:      	'PRES;AppTimestamp(s);SensorTimestamp(s);Pres(mbar);Accuracy(integer)'
% Light data:         	'LIGH;AppTimestamp(s);SensorTimestamp(s);Light(lux);Accuracy(integer)'
% Proximity data:     	'PROX;AppTimestamp(s);SensorTimestamp(s);prox(?);Accuracy(integer)'
% Humidity data:      	'HUMI;AppTimestamp(s);SensorTimestamp(s);humi(Percentage);Accuracy(integer)'
% Temperature data:   	'TEMP;AppTimestamp(s);SensorTimestamp(s);temp(Celsius);Accuracy(integer)'
% Orientation data:   	'AHRS;AppTimestamp(s);SensorTimestamp(s);PitchX(deg);RollY(deg);YawZ(deg);RotVecX();RotVecY();RotVecZ();Accuracy(int)'
% GNSS/GPS data:      	'GNSS;AppTimestamp(s);SensorTimeStamp(s);Latit(deg);Long(deg);Altitude(m);Bearing(deg);Accuracy(m);Speed(m/s);SatInView;SatInUse'
% WIFI data:          	'WIFI;AppTimestamp(s);SensorTimeStamp(s);Name_SSID;MAC_BSSID;RSS(dBm);'
% Bluetooth data:     	'BLUE;AppTimestamp(s);Name;MAC_Address;RSS(dBm);'
% Sound data:         	'SOUN;AppTimestamp(s);RMS;Pressure(Pa);SPL(dB);'
% RFID Reader data:   	'RFID;AppTimestamp(s);ReaderNumber(int);TagID(int);RSS_A(dBm);RSS_B(dBm);'
% IMU XSens data:     	'IMUX;AppTimestamp(s);SensorTimestamp(s);Counter;Acc_X(m/s^2);Acc_Y(m/s^2);Acc_Z(m/s^2);Gyr_X(rad/s);Gyr_Y(rad/s);Gyr_Z(rad/s);Mag_X(uT);;Mag_Y(uT);Mag_Z(uT);Roll(deg);Pitch(deg);Yaw(deg);Quat(1);Quat(2);Quat(3);Quat(4);Pressure(mbar);Temp(Celsius)'
% IMU LPMS-B data:    	'IMUL;AppTimestamp(s);SensorTimestamp(s);Counter;Acc_X(m/s^2);Acc_Y(m/s^2);Acc_Z(m/s^2);Gyr_X(rad/s);Gyr_Y(rad/s);Gyr_Z(rad/s);Mag_X(uT);;Mag_Y(uT);Mag_Z(uT);Roll(deg);Pitch(deg);Yaw(deg);Quat(1);Quat(2);Quat(3);Quat(4);Pressure(mbar);Temp(Celsius)'
% POSI Reference:    		'POSI;Timestamp(s);Counter;Latitude(degrees); Longitude(degrees);floor ID(0,1,2..4);Building ID(0,1,2..3);'
% 
% Note that there are two timestamps: 
%  -'AppTimestamp' is set by the Android App as data is read. It is not representative of when data is actually captured by the sensor (but has a common time reference for all sensors)
%  -'SensorTimestamp' is set by the sensor itself (the delta_time=SensorTimestamp(k)-SensorTimestamp(k-1) between two consecutive samples is an accurate estimate of the sampling interval). This timestamp is better for integrating inertial data. 

AHRS;0.064;1040.314;25.0782;23.0015;70.6643;0.06101;0.28181;0.58850;3
GYRO;0.065;1040.314;-0.38479;-0.16415;0.14390;3
ACCE;0.065;1040.314;-4.20345;4.06876;8.04015;3
AHRS;0.066;1040.334;24.5783;22.3228;71.1762;0.05975;0.27533;0.59137;3
MAGN;0.067;1040.334;32.80000;-1.00000;-12.00000;3
GYRO;0.072;1040.334;-0.62355;-0.49671;0.22597;3
ACCE;0.073;1040.334;-3.81080;3.98257;7.59004;3
AHRS;0.074;1040.355;23.8377;21.1433;71.7897;0.05922;0.26445;0.59462;3
GYRO;0.076;1040.355;-0.83354;-0.91455;0.19613;3
ACCE;0.081;1040.355;-3.37027;4.38480;7.88692;3
AHRS;0.082;1040.375;22.7500;19.5875;72.3660;0.05842;0.24934;0.59741;3
GYRO;0.085;1040.375;-1.17250;-1.27696;0.06289;3
ACCE;0.089;1040.375;-2.68074;4.30818;8.23169;3
MAGN;0.093;1040.385;33.60000;-0.60000;-12.00000;3
AHRS;0.094;1040.395;21.2224;18.0330;73.0793;0.05441;0.23204;0.60115;3
GYRO;0.097;1040.395;-1.48054;-1.04033;0.16628;3
ACCE;0.097;1040.395;-2.34555;3.40796;10.23324;3
AHRS;0.099;1040.415;19.9298;16.9126;73.8048;0.04990;0.21860;0.60531;3
GYRO;0.100;1040.415;-1.13839;-0.64701;0.22491;3
ACCE;0.101;1040.415;-2.40301;3.25474;11.17177;3
AHRS;0.120;1040.435;19.2522;16.4287;74.1304;0.04716;0.21216;0.60720;3
MAGN;0.121;1040.435;33.90000;0.40000;-14.90000;3
GYRO;0.121;1040.435;-0.50737;-0.17161;0.15456;3
ACCE;0.123;1040.435;-2.12528;3.02489;10.53970;3
AHRS;0.153;1040.455;19.1005;16.4344;74.2303;0.04590;0.21148;0.60786;3
GYRO;0.154;1040.455;-0.05543;0.05649;0.00320;3
ACCE;0.154;1040.455;-2.32640;3.17812;9.73524;3
AHRS;0.159;1040.476;19.1433;16.4167;74.1556;0.04642;0.21155;0.60736;3
GYRO;0.160;1040.476;0.06076;-0.08954;-0.05330;3
ACCE;0.161;1040.476;-2.62328;3.55162;8.67222;3
MAGN;0.176;1040.486;31.30000;1.90000;-14.90000;3
AHRS;0.180;1040.496;19.0948;15.9701;73.8038;0.04909;0.20817;0.60481;3
GYRO;0.181;1040.496;-0.08101;-0.49032;-0.03837;3
ACCE;0.184;1040.496;-2.66159;3.59950;8.48068;3
AHRS;0.200;1040.516;18.6892;15.1322;73.8900;0.05055;0.20058;0.60500;3
GYRO;0.201;1040.516;-0.46900;-0.77705;-0.01706;3
ACCE;0.201;1040.516;-2.26894;3.02489;8.51899;3
AHRS;0.220;1040.536;17.8777;14.0312;74.1723;0.05027;0.18925;0.60637;3
MAGN;0.221;1040.536;28.70000;1.20000;-16.50000;3
GYRO;0.222;1040.536;-0.81648;-0.88577;0.08207;3
ACCE;0.223;1040.536;-2.08698;2.72801;9.24683;3
AHRS;0.240;1040.556;16.9707;13.0403;74.6772;0.04844;0.17821;0.60933;3
GYRO;0.241;1040.556;-0.86019;-0.67152;0.27074;3
ACCE;0.241;1040.556;-1.56025;2.09594;9.76398;3
AHRS;0.260;1040.576;16.2497;12.2215;75.2552;0.04696;0.16926;0.61288;3
GYRO;0.261;1040.576;-0.65873;-0.55214;0.34216;3
ACCE;0.262;1040.576;-1.67517;2.46944;10.05128;3
MAGN;0.271;1040.587;28.40000;3.40000;-17.00000;3
AHRS;0.280;1040.597;15.8721;11.5493;75.6821;0.04735;0.16297;0.61549;3
GYRO;0.281;1040.597;-0.30591;-0.44555;0.24622;3
ACCE;0.282;1040.597;-1.24422;3.17812;10.15662;3
AHRS;0.300;1040.617;15.8422;11.1181;75.8173;0.04927;0.15997;0.61621;3
GYRO;0.301;1040.617;0.02558;-0.31871;0.06076;3
ACCE;0.301;1040.617;-0.94734;3.03447;9.85974;3
AHRS;0.321;1040.637;16.0078;10.8162;75.8254;0.05202;0.15881;0.61612;3
MAGN;0.322;1040.637;28.10000;1.90000;-16.50000;3
GYRO;0.322;1040.637;0.16735;-0.24196;0.04903;3
ACCE;0.323;1040.637;-0.82284;2.42155;9.43836;3
AHRS;0.341;1040.657;16.2315;10.5704;75.9806;0.05466;0.15840;0.61702;3
GYRO;0.342;1040.657;0.15989;-0.16095;0.20572;3
ACCE;0.343;1040.657;-0.84199;2.34494;9.25640;3
AHRS;0.361;1040.677;16.4419;10.3092;76.3036;0.05706;0.15790;0.61903;3
GYRO;0.363;1040.677;0.12152;-0.14070;0.31871;3
ACCE;0.366;1040.677;-0.98564;2.59394;9.13191;3
MAGN;0.371;1040.687;26.90000;1.60000;-17.40000;3
AHRS;0.382;1040.697;16.6486;10.1006;76.6245;0.05916;0.15775;0.62103;3
GYRO;0.383;1040.697;0.13964;-0.09060;0.28140;3
ACCE;0.384;1040.697;-1.02395;2.90039;9.17021;3
SOUN;0.384;66.82;0.00204;40.17
AHRS;0.401;1040.718;16.8510;10.0190;76.8272;0.06070;0.15837;0.62231;3
GYRO;0.403;1040.718;0.14497;0.00107;0.16841;3
ACCE;0.403;1040.718;-0.95691;3.22600;9.07445;3
LIGH;0.413;296583.011;225.0;0
AHRS;0.422;1040.738;16.9950;10.0663;76.8978;0.06132;0.15948;0.62277;0
MAGN;0.423;1040.738;29.10000;0.40000;-18.20000;3
GYRO;0.424;1040.738;0.09380;0.07888;0.05010;3
ACCE;0.424;1040.738;-0.93776;3.19727;8.95952;3
AHRS;0.442;1040.758;17.0194;10.1990;76.8738;0.06080;0.16048;0.62268;0
GYRO;0.443;1040.758;0.00427;0.11938;-0.03198;3
ACCE;0.444;1040.758;-1.07184;2.97701;8.98825;3
AHRS;0.462;1040.778;16.9918;10.2480;76.8305;0.06041;0.16064;0.62242;0
GYRO;0.464;1040.778;-0.06608;0.12045;-0.08741;3
ACCE;0.464;1040.778;-1.15803;2.92912;9.10318;3
MAGN;0.472;1040.788;27.70000;0.40000;-18.20000;3
AHRS;0.482;1040.798;16.8575;10.3493;76.7265;0.05909;0.16056;0.62180;3
GYRO;0.483;1040.798;-0.11938;0.14070;-0.13964;3
ACCE;0.483;1040.798;-1.18676;2.74716;9.17021;3
AHRS;0.502;1040.818;16.6586;10.4281;76.6054;0.05748;0.15998;0.62107;3
GYRO;0.503;1040.818;-0.15029;0.05543;-0.13324;3
ACCE;0.504;1040.818;-1.30168;2.66097;9.51498;3
AHRS;0.523;1040.839;16.5297;10.5999;76.4845;0.05584;0.16039;0.62037;3
MAGN;0.524;1040.839;28.70000;0.40000;-18.20000;3
GYRO;0.525;1040.839;-0.06289;0.15349;-0.11832;3
ACCE;0.527;1040.839;-0.94734;2.46944;9.76398;3
AHRS;0.542;1040.859;16.5373;10.9096;76.3249;0.05444;0.16243;0.61945;3
GYRO;0.543;1040.859;0.06289;0.25262;-0.13111;3
ACCE;0.544;1040.859;-1.00480;2.44071;9.69694;3
AHRS;0.563;1040.879;16.6863;11.3449;76.1709;0.05333;0.16604;0.61861;3
GYRO;0.564;1040.879;0.17588;0.36880;-0.09060;3
ACCE;0.564;1040.879;-1.10057;2.53647;9.34260;3
MAGN;0.573;1040.889;28.40000;1.20000;-18.60000;3
AHRS;0.583;1040.899;16.8761;11.8728;76.0020;0.05202;0.17048;0.61770;3
GYRO;0.584;1040.899;0.18867;0.42210;-0.11725;3
ACCE;0.584;1040.899;-1.09099;2.73759;9.29471;3
AHRS;0.603;1040.919;17.0043;12.4126;75.7937;0.05031;0.17465;0.61654;3
GYRO;0.604;1040.919;0.12791;0.41144;-0.15349;3
ACCE;0.604;1040.919;-1.33999;3.08235;9.79271;3
AHRS;0.624;1040.940;17.1433;12.8605;75.3363;0.04956;0.17817;0.61367;3
MAGN;0.625;1040.940;30.20000;1.90000;-16.50000;3
GYRO;0.626;1040.940;0.17907;0.30805;-0.15136;3
ACCE;0.626;1040.940;-1.56983;3.26431;10.07043;3
AHRS;0.643;1040.960;17.4141;13.1853;75.0646;0.05012;0.18161;0.61199;3
GYRO;0.644;1040.960;0.31658;0.17801;-0.17481;3
ACCE;0.645;1040.960;-1.42618;2.83336;9.47667;3
AHRS;0.664;1040.980;17.7729;13.4247;74.7170;0.05187;0.18489;0.60976;3
GYRO;0.665;1040.980;0.37307;0.10872;-0.22171;3
ACCE;0.665;1040.980;-1.10057;2.37367;8.95952;3
MAGN;0.674;1040.990;29.90000;3.40000;-16.10000;3
AHRS;0.684;1041.000;18.0814;13.5621;73.8872;0.05462;0.18698;0.60424;3
GYRO;0.685;1041.000;0.31125;-0.01599;-0.21212;3
ACCE;0.686;1041.000;-1.14845;2.19171;9.17021;3
AHRS;0.704;1041.020;18.3085;13.4313;73.6394;0.05729;0.18711;0.60250;3
GYRO;0.705;1041.020;0.22384;-0.25369;-0.13964;3
ACCE;0.706;1041.020;-1.13887;2.28748;9.50540;3
AHRS;0.725;1041.040;18.5294;12.8415;73.3102;0.06246;0.18405;0.59996;3
MAGN;0.726;1041.040;31.70000;1.60000;-16.50000;3
GYRO;0.726;1041.040;0.25582;-0.72802;-0.17481;3
ACCE;0.727;1041.040;-1.25380;2.79505;10.56843;3
AHRS;0.745;1041.061;18.9519;11.8738;72.9311;0.07105;0.17937;0.59678;3
GYRO;0.746;1041.061;0.49032;-0.96998;-0.24090;3
ACCE;0.747;1041.061;-0.67919;2.75674;11.40161;3
AHRS;0.765;1041.081;19.6093;11.0576;72.4933;0.08056;0.17678;0.59315;3
GYRO;0.766;1041.081;0.66193;-0.77278;-0.23663;3
ACCE;0.767;1041.081;-0.09500;2.22044;10.91319;3
MAGN;0.776;1041.091;30.60000;1.20000;-17.40000;3
AHRS;0.785;1041.101;20.2110;10.5618;72.0574;0.08800;0.17605;0.58967;3
GYRO;0.787;1041.101;0.52230;-0.48392;-0.19293;3
ACCE;0.788;1041.101;-0.08543;2.09594;9.95551;3
AHRS;0.809;1041.122;20.6075;10.1097;71.8398;0.09343;0.17473;0.58771;3
GYRO;0.810;1041.122;0.32830;-0.45727;-0.07994;3
ACCE;0.811;1041.122;-0.26738;2.50774;9.75440;3
SOUN;0.823;68.71;0.00210;40.41
AHRS;0.829;1041.142;20.7910;9.6842;71.8746;0.09685;0.17274;0.58754;3
MAGN;0.830;1041.142;30.60000;0.80000;-18.20000;3
GYRO;0.830;1041.142;0.07462;-0.30272;0.10552;3
ACCE;0.831;1041.142;-0.29611;2.77589;9.53413;3
AHRS;0.847;1041.163;20.6191;9.1101;72.0617;0.09831;0.16813;0.58839;3
GYRO;0.848;1041.163;-0.24516;-0.57346;0.11299;3
ACCE;0.848;1041.163;-0.25781;3.53246;10.18536;3
AHRS;0.868;1041.183;20.0159;8.1997;72.2381;0.09852;0.15905;0.58905;3
GYRO;0.869;1041.183;-0.67152;-0.76745;0.03411;3
ACCE;0.870;1041.183;0.18273;3.59950;9.51498;3
MAGN;0.878;1041.193;28.80000;1.20000;-19.00000;3
AHRS;0.888;1041.203;18.8973;7.3809;72.1730;0.09499;0.14780;0.58835;3
GYRO;0.889;1041.203;-1.08083;-0.62036;-0.13537;3
ACCE;0.890;1041.203;0.64241;2.75674;8.84460;3
LIGH;0.893;296583.491;145.0;0
AHRS;0.907;1041.224;17.4371;6.9129;72.1948;0.08715;0.13729;0.58868;0
GYRO;0.909;1041.224;-1.30467;-0.33576;-0.11405;3
ACCE;0.910;1041.224;0.78606;1.80864;8.28915;3
AHRS;0.929;1041.244;15.9789;6.6855;72.2892;0.07799;0.12847;0.58965;0
MAGN;0.930;1041.244;28.40000;2.30000;-19.00000;3
GYRO;0.931;1041.244;-1.26843;-0.08740;0.10872;3
ACCE;0.932;1041.244;1.08295;1.49260;8.03057;3
AHRS;0.948;1041.265;14.7240;6.5466;72.7716;0.06940;0.12148;0.59326;0
GYRO;0.949;1041.265;-1.07017;-0.02025;0.32830;3
ACCE;0.950;1041.265;0.82437;1.34895;8.65307;3
AHRS;0.969;1041.285;13.8521;6.3107;73.3375;0.06395;0.11573;0.59725;0
GYRO;0.970;1041.285;-0.73761;-0.05862;0.39119;3
ACCE;0.971;1041.285;0.25934;1.32980;9.01698;3
MAGN;0.980;1041.296;28.40000;4.10000;-20.70000;3
AHRS;0.990;1041.306;13.2392;6.1222;73.3391;0.06065;0.11129;0.59731;3
GYRO;0.991;1041.306;-0.53189;-0.10126;0.17694;3
ACCE;0.991;1041.306;-0.34400;1.20530;8.86376;3
AHRS;1.010;1041.326;12.7157;5.9531;73.4640;0.05777;0.10750;0.59820;3
GYRO;1.011;1041.326;-0.43489;-0.16735;0.02345;3
ACCE;1.012;1041.326;-0.61215;1.36810;8.47111;3
AHRS;1.032;1041.347;12.3170;5.7354;73.0866;0.05646;0.10376;0.59556;3
MAGN;1.033;1041.347;28.10000;4.90000;-20.20000;3
GYRO;1.034;1041.347;-0.32190;-0.17587;-0.07142;3
ACCE;1.035;1041.347;-0.56427;1.60752;8.60518;3
AHRS;1.052;1041.368;11.9831;5.7804;72.9972;0.05398;0.10232;0.59503;3
GYRO;1.054;1041.368;-0.27394;0.12897;-0.10553;3
ACCE;1.055;1041.368;-0.95691;0.92757;8.92122;3
LIGH;1.073;296583.671;90.0;0
AHRS;1.074;1041.390;11.7101;5.9995;73.0034;0.05092;0.10245;0.59522;0
GYRO;1.076;1041.390;-0.20998;0.17694;0.02558;3
ACCE;1.076;1041.390;-1.55068;0.57323;9.25640;3
MAGN;1.084;1041.400;29.10000;4.10000;-19.00000;3
AHRS;1.095;1041.410;11.6530;6.0494;73.2500;0.05004;0.10261;0.59697;3
GYRO;1.101;1041.410;-0.01705;0.04690;0.28033;3
ACCE;1.102;1041.410;-1.57941;0.54450;9.34260;3
AHRS;1.114;1041.430;11.8227;6.0736;73.7194;0.05068;0.10385;0.60020;3
GYRO;1.115;1041.430;0.12258;0.14923;0.44768;3
ACCE;1.116;1041.430;-1.45491;1.32980;8.77756;3
AHRS;1.135;1041.450;11.8927;6.1129;73.8149;0.05087;0.10453;0.60086;3
MAGN;1.137;1041.450;27.70000;5.60000;-20.30000;3
GYRO;1.137;1041.450;-0.04157;0.08634;0.34855;3
ACCE;1.138;1041.450;-1.18676;2.08636;9.05529;3
AHRS;1.156;1041.471;11.6433;6.2283;74.0984;0.04827;0.10416;0.60291;3
GYRO;1.157;1041.471;-0.31018;0.16735;0.17907;3
ACCE;1.158;1041.471;-1.79967;1.74160;8.85418;3
AHRS;1.176;1041.492;11.1266;6.3303;74.3174;0.04395;0.10226;0.60453;3
GYRO;1.177;1041.492;-0.50737;0.09913;0.13857;3
ACCE;1.178;1041.492;-2.21148;1.30107;9.09360;3
MAGN;1.186;1041.502;28.10000;4.50000;-20.70000;3
AHRS;1.196;1041.512;10.5552;6.2125;74.3562;0.04057;0.09849;0.60482;3
GYRO;1.197;1041.512;-0.50737;-0.11192;0.20785;3
ACCE;1.198;1041.512;-2.08698;0.91799;9.95551;3
AHRS;1.218;1041.533;10.1879;5.8805;74.6718;0.03952;0.09440;0.60692;3
GYRO;1.219;1041.533;-0.26328;-0.28673;0.23770;3
ACCE;1.219;1041.533;-1.70391;0.89884;10.88446;3
AHRS;1.240;1041.554;10.2554;5.5942;74.5344;0.04161;0.09274;0.60586;3
MAGN;1.241;1041.554;27.70000;5.50000;-19.90000;3
GYRO;1.241;1041.554;0.14390;-0.16095;0.19826;3
ACCE;1.242;1041.554;-1.21549;0.97546;11.55484;3
AHRS;1.259;1041.575;10.7165;5.5536;74.6939;0.04489;0.09493;0.60688;3
GYRO;1.260;1041.575;0.44875;0.02878;0.17907;3
ACCE;1.261;1041.575;-1.47406;0.85096;10.42478;3
AHRS;1.279;1041.596;11.2544;5.5703;74.9641;0.04829;0.09797;0.60865;3
GYRO;1.280;1041.596;0.41464;0.04690;0.31871;3
ACCE;1.281;1041.596;-1.44533;1.11911;9.90763;3
MAGN;1.293;1041.606;27.70000;5.50000;-20.30000;3
AHRS;1.301;1041.616;11.5094;5.3231;75.1100;0.05124;0.09768;0.60949;3
GYRO;1.303;1041.616;0.10020;-0.18334;0.48499;3
ACCE;1.303;1041.616;-0.84199;1.41599;9.99382;3
AHRS;1.327;1041.637;11.4972;4.7409;75.6694;0.05380;0.09389;0.61305;3
GYRO;1.329;1041.637;-0.08101;-0.46580;0.45088;3
ACCE;1.330;1041.637;-0.00881;1.74160;10.91319;3
AHRS;1.342;1041.657;11.4629;4.2339;76.0555;0.05597;0.09043;0.61545;3
MAGN;1.343;1041.657;28.00000;2.50000;-19.50000;3
GYRO;1.343;1041.657;-0.02771;-0.33043;0.28246;3
ACCE;1.344;1041.657;0.50834;1.59795;11.23880;3
AHRS;1.363;1041.677;11.6350;3.9468;76.2585;0.05853;0.08949;0.61664;3
GYRO;1.364;1041.677;0.20146;-0.17907;0.15136;3
ACCE;1.364;1041.677;0.64241;1.38726;10.91319;3
SOUN;1.374;86.25;0.00263;42.39
AHRS;1.383;1041.698;11.9768;3.8161;76.3843;0.06147;0.09050;0.61732;3
GYRO;1.389;1041.698;0.31231;-0.05756;0.11938;3
ACCE;1.391;1041.698;0.49876;1.32980;9.51498;3
MAGN;1.393;1041.708;26.90000;2.20000;-20.70000;3
AHRS;1.402;1041.718;12.3384;3.6667;76.4705;0.06468;0.09146;0.61769;3
GYRO;1.403;1041.718;0.30165;-0.14177;0.10233;3
ACCE;1.404;1041.718;0.37426;1.63625;8.60518;3
AHRS;1.422;1041.738;12.6132;3.3270;76.5458;0.06833;0.09066;0.61790;3
GYRO;1.423;1041.738;0.20785;-0.33043;0.06822;3
ACCE;1.428;1041.738;0.37426;1.73202;8.38492;3
AHRS;1.446;1041.759;12.7148;2.7831;76.5420;0.07196;0.08751;0.61750;3
MAGN;1.447;1041.759;26.60000;1.80000;-19.90000;3
GYRO;1.448;1041.759;0.05650;-0.50417;-0.01812;3
ACCE;1.448;1041.759;0.42215;1.73202;8.51899;3
AHRS;1.463;1041.780;12.7006;2.1521;76.4499;0.07533;0.08309;0.61648;3
GYRO;1.464;1041.780;-0.01812;-0.58305;-0.09913;3
ACCE;1.466;1041.780;0.38384;1.63625;8.80629;3
AHRS;1.484;1041.800;12.6193;1.3901;76.2956;0.07898;0.07736;0.61495;3
GYRO;1.485;1041.800;0.00000;-0.58838;-0.17268;3
ACCE;1.486;1041.800;0.61368;1.28191;8.93079;3
MAGN;1.495;1041.810;25.10000;1.50000;-22.80000;3
AHRS;1.505;1041.821;12.6443;0.9646;75.9893;0.08163;0.07438;0.61255;3
GYRO;1.506;1041.821;0.02772;-0.34535;-0.17801;3
ACCE;1.507;1041.821;0.53707;1.30107;8.89249;3
AHRS;1.526;1041.842;12.6032;0.6428;75.7946;0.08319;0.07182;0.61101;3
GYRO;1.527;1041.842;-0.06715;-0.32617;-0.16415;3
ACCE;1.528;1041.842;0.45088;1.23403;8.47111;3
AHRS;1.548;1041.863;12.4132;0.2291;75.6036;0.08421;0.06784;0.60951;3
MAGN;1.549;1041.863;24.40000;1.50000;-21.50000;3
GYRO;1.551;1041.863;-0.19293;-0.41784;-0.15029;3
ACCE;1.551;1041.863;0.38384;1.35853;8.60518;3
AHRS;1.567;1041.883;12.1868;-0.2312;75.4381;0.08519;0.06335;0.60816;3
GYRO;1.568;1041.883;-0.18866;-0.43596;-0.13750;3
ACCE;1.569;1041.883;0.47961;1.32022;8.72010;3
AHRS;1.587;1041.903;11.8798;-0.8173;75.3227;0.08626;0.05761;0.60711;3
GYRO;1.589;1041.903;-0.11298;-0.41677;-0.11192;3
ACCE;1.591;1041.903;0.58495;1.32022;8.69137;3
MAGN;1.617;1041.914;22.90000;1.80000;-21.10000;3
AHRS;1.617;1041.931;11.5980;-1.4026;75.2385;0.08746;0.05203;0.60626;3
GYRO;1.619;1041.931;-0.17481;-0.42636;-0.07355;3
ACCE;1.620;1041.931;0.68072;1.58837;8.92122;3
AHRS;1.635;1041.951;11.3300;-1.8788;75.1067;0.08819;0.04722;0.60516;3
GYRO;1.637;1041.951;-0.25262;-0.44342;-0.12471;3
ACCE;1.637;1041.951;0.74776;1.89483;9.80228;3
AHRS;1.656;1041.971;11.0528;-2.2540;74.8124;0.08838;0.04294;0.60302;3
MAGN;1.658;1041.971;22.60000;2.20000;-24.00000;3
GYRO;1.658;1041.971;-0.24516;-0.32830;-0.19719;3
ACCE;1.660;1041.971;0.74776;1.86610;10.08001;3
WIFI;1.673;757948.823;eduroam;00:13:c3:44:d8:e1;-76
WIFI;1.673;757948.823;TP-LINK_1280;ec:08:6b:23:7b:1d;-75
WIFI;1.673;757948.823;RNCS_24g;90:f6:52:ff:cd:71;-78
WIFI;1.673;757948.823;UJI;00:13:c3:44:d8:e0;-76
WIFI;1.673;757948.823;Pruebas;c8:d1:5e:64:e1:d8;-85
WIFI;1.673;757948.823;Pruebas;2e:d9:9f:d9:fa:21;-73
WIFI;1.673;757948.823;eduroam;00:1a:6d:9b:9a:21;-57
WIFI;1.673;757946.822;UJI;00:1a:6d:9b:9a:20;-58
WIFI;1.673;757948.823;FTE-1DDE;f8:3d:ff:7d:1d:e5;-67
WIFI;1.673;757948.823;UJI;00:14:69:f2:31:40;-79
WIFI;1.673;757948.823;eduroam;00:14:69:f2:31:41;-78
WIFI;1.673;757946.822;eduroam;00:1a:a1:5c:f9:61;-64
WIFI;1.673;757948.823;UJI;00:1a:a1:5c:f9:60;-64
WIFI;1.673;757946.823;IRSLab2-2.4GHz;c8:d7:19:09:37:8d;-93
WIFI;1.673;757948.823;UJI;00:13:c3:44:d6:e0;-87
WIFI;1.673;757946.823;temporal-ap;ec:08:6b:6f:a7:6c;-83
WIFI;1.673;757946.823;RETA-Wifi;84:1b:5e:3f:88:6f;-84
WIFI;1.673;757948.823;UJI;00:13:c3:44:d8:20;-81
WIFI;1.673;757948.823;eduroam;00:13:c3:44:d6:e1;-87
WIFI;1.673;757948.823;eduroam;00:14:1c:dd:f1:e1;-88
WIFI;1.673;757948.823;eduroam;00:13:c3:44:d8:21;-81
AHRS;1.699;1041.991;10.7793;-2.4577;74.5377;0.08766;0.03987;0.60114;3
GYRO;1.700;1041.991;-0.25262;-0.20146;-0.23450;3
ACCE;1.700;1041.991;0.62326;1.85652;10.46308;3
AHRS;1.701;1042.012;10.4659;-2.6290;74.2153;0.08650;0.03679;0.59897;3
GYRO;1.702;1042.012;-0.29632;-0.21745;-0.27714;3
ACCE;1.702;1042.012;0.58495;1.75118;10.93235;3
MAGN;1.706;1042.022;22.90000;2.50000;-23.50000;3
AHRS;1.716;1042.032;10.1287;-2.8626;73.8161;0.08550;0.03310;0.59624;3
GYRO;1.717;1042.032;-0.30805;-0.26967;-0.33363;3
ACCE;1.717;1042.032;0.48918;1.40641;12.22521;3
AHRS;1.736;1042.052;9.8296;-3.0002;73.4089;0.08425;0.03028;0.59349;3
GYRO;1.737;1042.052;-0.26115;-0.13324;-0.33150;3
ACCE;1.738;1042.052;0.39342;1.25318;12.67532;3
AHRS;1.759;1042.075;9.6194;-2.8205;72.7935;0.08202;0.03000;0.58944;3
MAGN;1.760;1042.075;22.60000;4.70000;-24.00000;3
GYRO;1.761;1042.075;-0.17694;0.17801;-0.24836;3
ACCE;1.762;1042.075;0.29765;1.05207;12.45506;3
AHRS;1.779;1042.095;9.4659;-2.3533;72.6080;0.07860;0.03235;0.58856;3
GYRO;1.780;1042.095;-0.14070;0.44235;-0.12365;3
ACCE;1.780;1042.095;-0.00881;1.17657;11.39203;3
AHRS;1.799;1042.115;9.3001;-1.7172;72.5661;0.07418;0.03593;0.58878;3
GYRO;1.800;1042.115;-0.15029;0.57346;0.00213;3
ACCE;1.801;1042.115;-0.20992;1.21488;10.77912;3
MAGN;1.809;1042.125;21.40000;5.10000;-23.60000;3
SOUN;1.815;122.95;0.00375;45.47
AHRS;1.822;1042.135;9.1364;-1.0957;72.4051;0.06990;0.03935;0.58812;3
GYRO;1.823;1042.135;-0.13110;0.54468;0.13217;3
ACCE;1.824;1042.135;-0.10458;1.25318;10.54927;3
AHRS;1.839;1042.156;9.0154;-0.5391;72.6765;0.06609;0.04279;0.59041;3
GYRO;1.841;1042.156;-0.09167;0.52549;0.26861;3
ACCE;1.842;1042.156;0.00077;1.32980;10.43435;3
AHRS;1.860;1042.176;8.9940;0.0140;73.1200;0.06291;0.04680;0.59384;3
MAGN;1.861;1042.176;25.80000;5.10000;-22.40000;3
GYRO;1.862;1042.176;0.01173;0.54788;0.42956;3
ACCE;1.863;1042.176;-0.03754;1.41599;10.12789;3
AHRS;1.879;1042.196;9.0928;0.5162;73.7264;0.06072;0.05114;0.59830;3
GYRO;1.880;1042.196;0.09807;0.50417;0.55001;3
ACCE;1.881;1042.196;0.08696;1.60752;9.92678;3
AHRS;1.900;1042.216;9.2088;0.9052;74.4163;0.05917;0.05481;0.60325;3
GYRO;1.901;1042.216;0.07888;0.40505;0.60437;3
ACCE;1.901;1042.216;0.40299;1.82779;9.62990;3
MAGN;1.910;1042.226;25.10000;5.80000;-23.20000;3
AHRS;1.920;1042.236;9.2344;1.1268;74.8748;0.05796;0.05671;0.60652;3
GYRO;1.922;1042.236;-0.01172;0.25475;0.58838;3
ACCE;1.922;1042.236;0.57537;1.84694;9.95551;3
AHRS;1.940;1042.256;9.2062;1.1404;75.5136;0.05737;0.05698;0.61094;3
GYRO;1.941;1042.256;-0.02771;0.05116;0.53402;3
ACCE;1.942;1042.256;0.70945;1.75118;10.53012;3
AHRS;1.961;1042.277;9.3223;1.1092;76.1017;0.05804;0.05768;0.61491;3
MAGN;1.962;1042.277;27.30000;3.30000;-21.10000;3
GYRO;1.963;1042.277;0.13750;0.07142;0.45408;3
ACCE;1.964;1042.277;0.83395;1.61710;10.41520;3
AHRS;1.981;1042.297;9.5343;1.2120;76.5695;0.05870;0.05976;0.61808;3
GYRO;1.982;1042.297;0.17268;0.17907;0.39438;3
ACCE;1.983;1042.297;0.89141;1.66499;10.03213;3
AHRS;2.000;1042.317;9.6574;1.3621;76.9469;0.05853;0.06164;0.62068;3
GYRO;2.002;1042.317;0.07035;0.18653;0.29312;3
ACCE;2.003;1042.317;0.97760;1.71287;10.06086;3
MAGN;2.011;1042.327;25.40000;4.30000;-22.00000;3
AHRS;2.021;1042.337;9.6474;1.6522;76.9307;0.05690;0.06355;0.62072;3
GYRO;2.022;1042.337;-0.03944;0.31977;0.17161;3
ACCE;2.023;1042.337;0.97760;1.21488;10.37689;3
AHRS;2.041;1042.357;9.5741;1.9147;77.0916;0.05489;0.06502;0.62197;3
GYRO;2.043;1042.357;-0.06395;0.20892;0.12364;3
ACCE;2.044;1042.357;0.82437;1.01376;10.86531;3
AHRS;2.062;1042.377;9.5827;1.9579;77.1489;0.05468;0.06539;0.62238;3
MAGN;2.063;1042.377;26.20000;2.90000;-20.70000;3
GYRO;2.064;1042.377;0.03731;-0.00640;0.04583;3
ACCE;2.065;1042.377;1.06379;0.75519;11.02811;3
AHRS;2.081;1042.398;9.8682;1.6898;77.1174;0.05809;0.06509;0.62193;3
GYRO;2.083;1042.398;0.34003;-0.33043;-0.03837;3
ACCE;2.083;1042.398;1.14998;0.60196;11.26753;3
AHRS;2.103;1042.418;10.5155;1.2202;76.9501;0.06514;0.06531;0.62028;3
GYRO;2.105;1042.418;0.62569;-0.42743;-0.15776;3
ACCE;2.106;1042.418;1.63840;0.62111;11.21007;3
MAGN;2.113;1042.428;26.60000;2.50000;-20.70000;3
AHRS;2.122;1042.438;11.2935;1.1770;76.7759;0.07077;0.06911;0.61873;3
GYRO;2.123;1042.438;0.67579;0.04477;-0.11405;3
ACCE;2.124;1042.438;1.86824;0.32423;10.61631;3
AHRS;2.142;1042.458;12.0541;1.4048;76.8495;0.07468;0.07480;0.61901;3
GYRO;2.143;1042.458;0.66513;0.22597;0.15562;3
ACCE;2.144;1042.458;1.09252;0.24762;9.48625;3
AHRS;2.163;1042.478;12.9666;1.3313;76.9559;0.08121;0.07929;0.61922;3
MAGN;2.164;1042.478;22.50000;2.90000;-22.80000;3
GYRO;2.165;1042.478;0.84314;-0.05116;0.44875;3
ACCE;2.165;1042.478;1.06379;0.73604;8.51899;3
AHRS;2.183;1042.498;13.9985;1.5142;77.4551;0.08685;0.08646;0.62216;3
GYRO;2.184;1042.498;0.89856;0.37627;0.41783;3
ACCE;2.185;1042.498;1.67671;2.00975;8.63391;3
AHRS;2.203;1042.519;15.1153;2.1290;77.6413;0.09091;0.09678;0.62324;3
GYRO;2.205;1042.519;1.00089;0.63422;0.08634;3
ACCE;2.205;1042.519;1.38940;2.85251;8.40407;3
MAGN;2.213;1042.529;25.10000;0.70000;-20.70000;3
AHRS;2.222;1042.539;16.2468;3.1856;77.2711;0.09316;0.10969;0.62093;3
GYRO;2.224;1042.539;0.98703;0.87298;-0.38266;3
ACCE;2.225;1042.539;0.64241;2.97701;8.47111;3
AHRS;2.243;1042.559;17.2158;4.1735;76.4322;0.09524;0.12082;0.61554;3
GYRO;2.244;1042.559;0.85699;0.53189;-0.71842;3
ACCE;2.245;1042.559;0.17315;2.50774;8.05930;3
AHRS;2.263;1042.579;17.6627;4.3612;75.4950;0.09829;0.12365;0.60911;3
MAGN;2.265;1042.579;26.20000;-0.40000;-20.80000;3
GYRO;2.265;1042.579;0.23983;-0.36241;-0.70883;3
ACCE;2.266;1042.579;-0.84199;1.85652;7.63792;3
AHRS;2.283;1042.599;17.5248;3.6874;74.8369;0.10161;0.11777;0.60412;3
GYRO;2.287;1042.599;-0.10019;-0.75253;-0.51484;3
ACCE;2.288;1042.599;-0.53554;1.53091;8.67222;3
AHRS;2.303;1042.619;17.5892;2.8851;74.7403;0.10637;0.11254;0.60269;3
GYRO;2.305;1042.619;0.12258;-0.71949;0.07141;3
ACCE;2.305;1042.619;-0.27696;1.96187;9.71609;3
MAGN;2.314;1042.630;25.80000;-0.40000;-20.70000;3
AHRS;2.323;1042.640;17.4897;2.2922;74.6901;0.10885;0.10792;0.60186;3
GYRO;2.325;1042.640;-0.23343;-0.45408;-0.11086;3
ACCE;2.325;1042.640;-0.15246;3.05362;8.94037;3
AHRS;2.344;1042.660;16.8702;2.2942;74.5742;0.10469;0.10460;0.60147;3
GYRO;2.345;1042.660;-0.57772;0.14816;-0.08101;3
ACCE;2.346;1042.660;-0.08543;2.03848;9.40963;3
AHRS;2.364;1042.680;16.3406;2.4807;74.6070;0.10003;0.10315;0.60219;3
MAGN;2.366;1042.680;22.50000;-1.50000;-22.80000;3
GYRO;2.367;1042.680;-0.37946;0.05649;-0.00107;3
ACCE;2.368;1042.680;0.07738;2.14383;9.39048;3
SOUN;2.369;82.08;0.00250;41.96
AHRS;2.384;1042.700;16.2612;1.9446;74.5730;0.10233;0.09903;0.60153;3
GYRO;2.385;1042.700;0.03198;-0.65127;-0.02878;3
ACCE;2.386;1042.700;-0.30569;2.32578;8.94995;3
AHRS;2.404;1042.720;16.4625;0.7394;74.4809;0.11011;0.09172;0.59965;3
GYRO;2.405;1042.720;0.20146;-1.18103;-0.09487;3
ACCE;2.406;1042.720;0.08696;2.57478;9.03614;3
MAGN;2.415;1042.730;26.90000;0.00000;-21.50000;3
AHRS;2.424;1042.740;16.5936;-0.6225;74.3253;0.11824;0.08288;0.59712;3
GYRO;2.426;1042.740;0.08208;-1.16504;-0.13537;3
ACCE;2.426;1042.740;0.70945;2.74716;9.45752;3
AHRS;2.444;1042.761;16.3984;-1.4268;74.1466;0.12121;0.07613;0.59521;3
GYRO;2.446;1042.761;-0.27287;-0.60863;-0.14710;3
ACCE;2.446;1042.761;0.77649;2.57478;9.71609;3
AHRS;2.465;1042.781;15.9332;-1.4897;73.9539;0.11846;0.07307;0.59420;3
MAGN;2.466;1042.781;24.70000;0.30000;-22.80000;3
GYRO;2.467;1042.781;-0.42636;0.08740;-0.14603;3
ACCE;2.467;1042.781;0.71903;1.85652;9.97467;3
AHRS;2.485;1042.801;15.5606;-1.2143;73.8794;0.11451;0.07296;0.59426;3
GYRO;2.485;1042.801;-0.26861;0.21318;-0.02025;3
ACCE;2.486;1042.801;0.44130;1.35853;9.23725;3
AHRS;2.505;1042.821;15.4945;-1.3601;73.8881;0.11480;0.07162;0.59423;3
GYRO;2.506;1042.821;0.01066;-0.25049;-0.00533;3
ACCE;2.506;1042.821;1.14041;2.23959;9.12233;3
MAGN;2.515;1042.831;22.50000;1.10000;-23.60000;3
AHRS;2.525;1042.841;15.5650;-1.7741;73.7658;0.11751;0.06899;0.59291;3
GYRO;2.526;1042.841;0.05223;-0.41784;-0.14283;3
ACCE;2.526;1042.841;1.72459;2.97701;8.94037;3
AHRS;2.545;1042.861;15.5521;-2.0719;73.4699;0.11913;0.06656;0.59056;3
GYRO;2.546;1042.861;-0.05436;-0.26861;-0.26861;3
ACCE;2.547;1042.861;1.27448;2.78547;8.92122;3
AHRS;2.566;1042.882;15.4143;-2.1527;73.1711;0.11876;0.06497;0.58851;3
MAGN;2.567;1042.882;24.40000;0.30000;-22.40000;3
GYRO;2.568;1042.882;-0.12364;-0.10979;-0.23344;3
ACCE;2.569;1042.882;0.75733;2.23002;9.62032;3
AHRS;2.585;1042.902;15.4771;-2.2688;72.9766;0.11990;0.06428;0.58698;3
GYRO;2.587;1042.902;0.10766;-0.19186;-0.14283;3
ACCE;2.587;1042.902;0.79564;2.14383;9.17021;3
AHRS;2.606;1042.922;15.7935;-2.9972;72.7961;0.12592;0.06065;0.58467;3
GYRO;2.607;1042.922;0.32404;-0.90069;-0.17907;3
ACCE;2.608;1042.922;0.96802;2.37367;8.62434;3
MAGN;2.616;1042.932;24.40000;1.80000;-23.20000;3
AHRS;2.626;1042.942;16.1779;-4.4861;72.5954;0.13626;0.05200;0.58120;3
GYRO;2.627;1042.942;0.28780;-1.37822;-0.18121;3
ACCE;2.629;1042.942;1.78205;2.67055;8.56687;3
AHRS;2.646;1042.962;16.3190;-6.0872;72.4411;0.14540;0.04135;0.57801;3
GYRO;2.650;1042.962;0.04157;-1.44857;-0.12578;3
ACCE;2.650;1042.962;2.55777;3.54204;8.46153;3
AHRS;2.668;1042.983;16.1654;-7.8684;72.5592;0.15327;0.02824;0.57669;3
MAGN;2.669;1042.983;24.70000;1.00000;-23.60000;3
GYRO;2.670;1042.983;-0.16202;-1.62125;0.16095;3
ACCE;2.670;1042.983;2.13639;3.26431;8.77756;3
AHRS;2.689;1043.005;16.1836;-10.0356;73.1397;0.16421;0.01400;0.57772;3
GYRO;2.690;1043.005;0.13644;-1.75662;0.50098;3
ACCE;2.695;1043.005;2.40454;2.26832;9.34260;3
AHRS;2.709;1043.025;16.3444;-12.4446;73.8671;0.17742;-0.00084;0.57897;3
GYRO;2.710;1043.025;0.25689;-2.02629;0.57452;3
ACCE;2.711;1043.025;2.10766;2.80463;8.73926;3
MAGN;2.719;1043.035;21.10000;1.00000;-24.00000;3
AHRS;2.729;1043.045;16.3800;-15.7839;74.6471;0.19461;-0.02252;0.57889;3
GYRO;2.730;1043.045;0.16095;-2.97282;0.63102;3
ACCE;2.733;1043.045;2.89296;2.87166;8.63391;3
WIFI;2.745;757949.901;eduroam;00:13:c3:44:d8:e1;-75
WIFI;2.745;757949.901;TP-LINK_1280;ec:08:6b:23:7b:1d;-80
WIFI;2.745;757949.901;RNCS_24g;90:f6:52:ff:cd:71;-78
WIFI;2.745;757949.901;UJI;00:13:c3:44:d8:e0;-75
WIFI;2.745;757949.901;Pruebas;c8:d1:5e:64:e1:d8;-85
WIFI;2.745;757949.901;Pruebas;2e:d9:9f:d9:fa:21;-81
WIFI;2.745;757949.901;eduroam;00:1a:6d:9b:9a:21;-56
WIFI;2.745;757949.901;UJI;00:1a:6d:9b:9a:20;-56
WIFI;2.745;757949.901;FTE-1DDE;f8:3d:ff:7d:1d:e5;-75
WIFI;2.745;757948.823;UJI;00:14:69:f2:31:40;-82
WIFI;2.745;757949.901;eduroam;00:14:69:f2:31:41;-80
WIFI;2.745;757949.901;eduroam;00:1a:a1:5c:f9:61;-77
WIFI;2.745;757949.901;UJI;00:1a:a1:5c:f9:60;-72
WIFI;2.745;757946.823;IRSLab2-2.4GHz;c8:d7:19:09:37:8d;-93
WIFI;2.745;757949.901;UJI;00:13:c3:44:d6:e0;-87
WIFI;2.745;757946.823;temporal-ap;ec:08:6b:6f:a7:6c;-83
WIFI;2.745;757946.823;RETA-Wifi;84:1b:5e:3f:88:6f;-84
WIFI;2.745;757948.823;UJI;00:13:c3:44:d8:20;-88
WIFI;2.745;757949.901;eduroam;00:13:c3:44:d6:e1;-87
WIFI;2.745;757948.823;eduroam;00:14:1c:dd:f1:e1;-88
WIFI;2.745;757949.901;eduroam;00:13:c3:44:d8:21;-81
AHRS;2.765;1043.065;16.2010;-19.5394;75.3258;0.21258;-0.04814;0.57722;3
GYRO;2.766;1043.065;-0.04157;-3.05170;0.53189;3
ACCE;2.767;1043.065;3.80276;2.91955;7.72412;3
AHRS;2.774;1043.085;15.8259;-22.3020;75.4252;0.22403;-0.06891;0.57338;3
MAGN;2.775;1043.085;17.40000;0.00000;-27.80000;3
GYRO;2.776;1043.085;-0.34962;-2.15100;0.07355;3
ACCE;2.776;1043.085;4.97113;1.77991;7.14951;3
AHRS;2.789;1043.105;15.5337;-24.3407;75.0753;0.23202;-0.08515;0.56753;3
GYRO;2.790;1043.105;-0.31231;-1.84615;-0.21212;3
ACCE;2.791;1043.105;4.07091;2.10552;8.90206;3
AHRS;2.809;1043.126;15.4525;-26.8054;74.9067;0.24350;-0.10281;0.56144;3
GYRO;2.810;1043.126;-0.06822;-2.34713;-0.05756;3
ACCE;2.811;1043.126;3.78360;1.77033;8.17423;3
MAGN;2.820;1043.136;11.90000;-0.40000;-30.20000;3
AHRS;2.829;1043.146;15.5854;-30.2817;74.8879;0.26125;-0.12588;0.55334;3
GYRO;2.830;1043.146;0.12898;-3.23077;-0.07994;3
ACCE;2.831;1043.146;4.18583;1.78948;7.13035;3
AHRS;2.850;1043.166;16.0057;-35.6709;74.8638;0.28959;-0.16029;0.53911;3
GYRO;2.851;1043.166;0.35388;-5.24534;-0.29419;3
ACCE;2.851;1043.166;5.41166;2.01933;6.76644;3
AHRS;2.871;1043.187;16.8869;-43.2777;74.6897;0.32977;-0.20719;0.51470;3
MAGN;2.873;1043.187;7.90000;0.30000;-31.90000;3
GYRO;2.874;1043.187;0.54148;-7.07976;-0.69391;3
ACCE;2.874;1043.187;6.74284;2.43113;5.77045;3
AHRS;2.892;1043.208;18.0086;-51.9893;74.5033;0.37401;-0.25942;0.48277;3
GYRO;2.893;1043.208;0.53189;-7.76088;-0.84953;3
ACCE;2.894;1043.208;7.42279;2.80463;4.56377;3
AHRS;2.914;1043.230;18.8911;-60.5374;74.4935;0.41377;-0.31002;0.44980;3
GYRO;2.915;1043.230;0.39545;-7.28015;-0.53509;3
ACCE;2.915;1043.230;7.96867;3.65696;3.16556;3
SOUN;2.918;113.02;0.00345;44.73
MAGN;2.925;1043.240;-2.80000;0.00000;-32.30000;3
LIGH;2.935;296585.531;145.0;0
AHRS;2.936;1043.250;19.2111;-68.1946;74.8696;0.44571;-0.35491;0.42202;0
GYRO;2.937;1043.250;0.42104;-6.34535;-0.02985;3
ACCE;2.938;1043.250;10.01811;4.39437;3.57736;3
AHRS;2.955;1043.271;19.3243;-74.2979;75.3977;0.46990;-0.38923;0.40031;0
GYRO;2.956;1043.271;0.45195;-4.76035;0.03091;3
ACCE;2.957;1043.271;11.28224;3.96342;4.36266;3
AHRS;2.976;1043.292;19.6569;-78.7020;75.9968;0.48865;-0.41107;0.38378;0
MAGN;2.978;1043.292;-17.40000;0.00000;-29.10000;3
GYRO;2.978;1043.292;0.58519;-3.34482;-0.24729;3
ACCE;2.979;1043.292;11.32055;2.05763;4.68827;3
AHRS;2.996;1043.312;20.2725;-82.4140;76.9880;0.50728;-0.42515;0.37023;0
GYRO;2.998;1043.312;1.02967;-2.88328;-0.40824;3
ACCE;2.999;1043.312;10.09472;1.41599;3.98916;3
AHRS;3.017;1043.333;20.7102;-86.1501;78.8043;0.52791;-0.43579;0.36126;0
GYRO;3.018;1043.333;1.67561;-2.63493;-0.17694;3
ACCE;3.018;1043.333;9.52011;2.91955;2.29407;3
MAGN;3.028;1043.343;-22.80000;-0.40000;-27.60000;3
AHRS;3.040;1043.353;20.9514;-90.1351;81.2088;0.55056;-0.44495;0.35428;3
GYRO;3.041;1043.353;1.98899;-2.79161;-0.17055;3
ACCE;3.041;1043.353;9.33815;4.00173;0.57982;3
AHRS;3.057;1043.374;21.3338;-94.2813;83.2607;0.57266;-0.45479;0.34265;3
GYRO;3.059;1043.374;1.50613;-3.08474;-0.47113;3
ACCE;3.059;1043.374;9.09873;3.21643;-1.98677;3
AHRS;3.079;1043.394;21.7760;-98.9921;84.9225;0.59458;-0.46802;0.32462;3
MAGN;3.080;1043.394;-27.30000;-3.60000;-23.90000;3
GYRO;3.081;1043.394;1.30467;-3.72855;-0.54148;3
ACCE;3.082;1043.394;7.85375;3.22600;-2.26449;3
AHRS;3.100;1043.415;21.9643;-104.0409;86.7895;0.61680;-0.48173;0.30592;3
GYRO;3.103;1043.415;1.46243;-3.78611;-0.42850;3
ACCE;3.104;1043.415;7.25999;3.13024;-3.48075;3
AHRS;3.120;1043.436;21.9866;-109.2036;88.3901;0.63701;-0.49671;0.28494;3
GYRO;3.121;1043.436;1.15971;-4.15704;-0.39652;3
ACCE;3.121;1043.436;7.29829;3.31220;-4.44801;3
MAGN;3.131;1043.446;-30.50000;-6.20000;-19.40000;3
AHRS;3.140;1043.456;21.9312;-115.5267;90.2599;0.66010;-0.51394;0.25762;3
GYRO;3.141;1043.456;1.57435;-5.12809;-0.57026;3
ACCE;3.141;1043.456;6.95353;3.21643;-4.15112;3
AHRS;3.160;1043.477;21.3356;-122.7567;92.7607;0.68566;-0.53091;0.22869;3
GYRO;3.163;1043.477;2.12223;-5.57577;-0.51484;3
ACCE;3.164;1043.477;6.22569;3.09193;-5.77918;3
LIGH;3.175;296585.771;225.0;0
AHRS;3.182;1043.497;20.4186;-129.9816;95.0675;0.70852;-0.54689;0.19848;0
MAGN;3.183;1043.497;-33.10000;-8.40000;-13.30000;3
GYRO;3.184;1043.497;1.90904;-5.57790;-0.47220;3
ACCE;3.184;1043.497;7.07803;2.92912;-7.35935;3
AHRS;3.201;1043.518;19.5366;-136.5608;96.9927;0.72726;-0.55968;0.16868;0
GYRO;3.203;1043.518;1.61592;-5.01190;-0.52656;3
ACCE;3.203;1043.518;6.99183;2.98658;-7.64666;3
AHRS;3.222;1043.538;18.6559;-142.5438;98.6489;0.74268;-0.56963;0.14024;0
GYRO;3.223;1043.538;1.43685;-4.70385;-0.55854;3
ACCE;3.224;1043.538;5.95754;2.43113;-7.50301;3
MAGN;3.233;1043.549;-36.30000;-10.20000;-3.90000;3
AHRS;3.243;1043.559;17.5310;-148.5239;100.3251;0.75693;-0.57766;0.11188;3
GYRO;3.244;1043.559;1.68840;-4.84136;-0.58945;3
ACCE;3.244;1043.559;4.13795;1.43514;-7.36893;3
AHRS;3.263;1043.579;15.6884;-155.0302;102.1654;0.77108;-0.58465;0.08292;3
GYRO;3.264;1043.579;2.31622;-5.38497;-0.61823;3
ACCE;3.265;1043.579;3.93683;1.62668;-8.59476;3
AHRS;3.286;1043.600;13.1469;-161.9994;104.1246;0.78486;-0.58912;0.05306;3
MAGN;3.287;1043.600;-34.40000;-10.60000;4.80000;3
GYRO;3.287;1043.600;2.73725;-5.68982;-0.77705;3
ACCE;3.288;1043.600;2.64396;1.66499;-9.84932;3
AHRS;3.306;1043.621;10.7641;-168.0117;105.6059;0.79463;-0.59080;0.02642;3
GYRO;3.307;1043.621;1.99538;-4.27110;-0.58625;3
ACCE;3.308;1043.621;0.22103;0.91799;-14.68561;3
AHRS;3.325;1043.641;9.8399;-172.1021;106.1899;0.79834;-0.59213;0.00349;3
GYRO;3.326;1043.641;0.61716;-3.41517;-0.38586;3
ACCE;3.327;1043.641;0.90099;1.09995;-12.20522;3
MAGN;3.336;1043.652;-29.30000;-10.20000;14.30000;3
AHRS;3.346;1043.662;8.7892;-176.1284;106.7671;0.80137;-0.59229;-0.01864;3
GYRO;3.347;1043.662;1.17996;-3.52496;-0.37200;3
ACCE;3.347;1043.662;-1.07184;-0.18334;-8.87249;3
LIGH;3.354;296585.952;145.0;0
SOUN;3.359;86.81;0.00265;42.44
AHRS;3.366;1043.682;6.8972;179.4130;107.3626;0.80408;-0.59144;-0.03975;0
GYRO;3.367;1043.682;1.80352;-3.86605;-0.51484;3
ACCE;3.367;1043.682;-0.91861;0.05608;-8.61392;3
AHRS;3.388;1043.702;4.5476;175.0377;107.8759;0.80597;-0.58903;-0.05830;0
MAGN;3.389;1043.702;-25.60000;-8.70000;18.50000;3
GYRO;3.390;1043.702;2.04655;-3.72855;-0.54894;3
ACCE;3.390;1043.702;-2.46047;-0.75795;-9.99298;3
AHRS;3.407;1043.723;2.3180;170.9201;108.0981;-0.80587;0.58643;0.07590;0
GYRO;3.408;1043.723;1.86747;-3.53775;-0.38586;3
ACCE;3.409;1043.723;-3.85869;-1.29425;-10.21324;3
AHRS;3.428;1043.744;0.3869;167.0393;107.9875;-0.80356;0.58442;0.09327;0
GYRO;3.429;1043.744;1.61592;-3.40025;-0.19506;3
ACCE;3.430;1043.744;-3.35112;-1.52409;-9.26514;3
MAGN;3.438;1043.754;-20.10000;-5.40000;24.40000;3
AHRS;3.450;1043.764;-1.3629;163.4278;107.8710;-0.80087;0.58112;0.10956;3
GYRO;3.451;1043.764;1.44004;-2.97495;-0.30272;3
ACCE;3.451;1043.764;-3.73419;-0.72922;-7.57004;3
AHRS;3.469;1043.785;-2.8293;160.7396;107.5929;-0.79775;0.57882;0.12057;3
GYRO;3.470;1043.785;1.25244;-2.16593;-0.11832;3
ACCE;3.470;1043.785;-3.45646;-0.76752;-7.26359;3
AHRS;3.490;1043.805;-4.0740;158.5055;107.2609;-0.79452;0.57688;0.12935;3
MAGN;3.491;1043.805;-13.50000;-2.90000;27.70000;3
GYRO;3.491;1043.805;1.14372;-1.98792;-0.16095;3
ACCE;3.492;1043.805;-3.20746;-1.73478;-6.38252;3
AHRS;3.510;1043.826;-5.2772;156.9529;106.6215;-0.79039;0.57744;0.13307;3
GYRO;3.511;1043.826;1.19489;-0.93693;0.32190;3
ACCE;3.511;1043.826;-8.36936;-3.06596;-8.80545;3
AHRS;3.530;1043.846;-6.1154;154.9413;105.6786;-0.78385;0.57961;0.14119;3
GYRO;3.531;1043.846;0.95932;-1.82484;0.45514;3
ACCE;3.532;1043.846;-5.72616;-1.69647;-8.93953;3
MAGN;3.541;1043.856;-10.60000;-1.40000;29.40000;3
AHRS;3.552;1043.868;-6.9926;152.3362;104.5553;-0.77554;0.58146;0.15252;3
GYRO;3.553;1043.868;1.20021;-2.28318;0.57452;3
ACCE;3.553;1043.868;-3.29366;-1.54324;-7.61793;3
AHRS;3.574;1043.890;-8.2114;149.5959;103.1917;-0.76595;0.58322;0.16204;3
GYRO;3.575;1043.890;1.59354;-2.21922;0.46580;3
ACCE;3.576;1043.890;-4.15557;-2.35727;-7.44555;3
LIGH;3.593;296586.191;90.0;0
AHRS;3.595;1043.910;-9.5750;146.7576;101.8378;-0.75627;0.58344;0.17085;0
MAGN;3.596;1043.910;-8.40000;1.50000;30.70000;3
GYRO;3.597;1043.910;1.57755;-2.33221;0.35921;3
ACCE;3.598;1043.910;-6.95200;-3.20003;-7.91481;3
AHRS;3.616;1043.931;-10.4288;143.4915;100.4163;-0.74491;0.58340;0.18445;0
GYRO;3.616;1043.931;1.22153;-2.77882;0.67152;3
ACCE;3.617;1043.931;-7.72772;-3.18088;-7.92439;3
AHRS;3.636;1043.952;-10.6872;139.6242;98.8115;-0.73050;0.58366;0.20403;0
GYRO;3.637;1043.952;0.98170;-3.20092;1.03180;3
ACCE;3.637;1043.952;-7.64153;-2.42431;-7.45512;3
MAGN;3.647;1043.962;-4.80000;5.10000;31.60000;3
AHRS;3.656;1043.972;-10.5047;135.5589;97.1864;-0.71431;0.58375;0.22640;3
GYRO;3.657;1043.972;0.74401;-3.29685;1.15331;3
ACCE;3.658;1043.972;-7.24888;-2.66373;-6.13352;3
AHRS;3.677;1043.993;-9.4374;131.6853;95.7215;-0.69687;0.58514;0.25207;3
GYRO;3.678;1043.993;0.10979;-3.07408;1.74276;3
ACCE;3.678;1043.993;-6.82750;-3.31495;-6.29633;3
AHRS;3.698;1044.014;-7.6412;128.0901;94.3413;-0.67777;0.58850;0.27953;3
MAGN;3.700;1044.014;2.20000;7.70000;32.40000;3
GYRO;3.700;1044.014;-0.10019;-3.03571;1.84615;3
ACCE;3.701;1044.014;-9.67181;-2.36685;-6.22929;3
AHRS;3.718;1044.034;-5.8706;124.2836;93.3269;-0.65862;0.58855;0.30836;3
GYRO;3.719;1044.034;-0.24835;-3.20945;1.72037;3
ACCE;3.719;1044.034;-10.59118;-1.69647;-5.07050;3
AHRS;3.740;1044.055;-4.1931;119.9898;92.6428;-0.63851;0.58443;0.33955;3
GYRO;3.741;1044.055;-0.25155;-3.85646;1.46989;3
ACCE;3.741;1044.055;-9.23128;-2.35727;-3.94043;3
MAGN;3.751;1044.066;8.40000;6.20000;31.30000;3
AHRS;3.762;1044.078;-3.0283;115.4795;92.0727;-0.61825;0.57668;0.36855;3
GYRO;3.762;1044.078;0.03624;-3.89163;0.99129;3
ACCE;3.763;1044.078;-8.58005;-1.28467;-2.21661;3
AHRS;3.783;1044.098;-2.7175;111.1891;91.6746;-0.60104;0.56504;0.39160;3
GYRO;3.784;1044.098;0.28034;-3.65074;0.16095;3
ACCE;3.785;1044.098;-8.53217;-1.09313;-1.72819;3
AHRS;3.807;1044.120;-2.9624;107.0854;91.2449;-0.58542;0.55135;0.41004;3
MAGN;3.807;1044.120;15.40000;5.10000;29.20000;3
GYRO;3.808;1044.120;0.43596;-3.53775;-0.08527;3
ACCE;3.809;1044.120;-9.41323;-0.73879;-1.30681;3
AHRS;3.825;1044.141;-3.0129;102.8860;90.8743;-0.56846;0.53685;0.42951;3
GYRO;3.826;1044.141;0.26968;-3.72215;0.09700;3
ACCE;3.826;1044.141;-9.87292;-0.51853;-1.19189;3
AHRS;3.846;1044.162;-2.9083;98.3257;90.5399;-0.54900;0.52049;0.45090;3
GYRO;3.847;1044.162;0.28780;-4.09096;0.16095;3
ACCE;3.848;1044.162;-9.49943;-0.88245;-0.87586;3
MAGN;3.857;1044.172;20.80000;5.50000;25.50000;3
AHRS;3.868;1044.183;-2.5102;93.5812;90.0381;-0.52603;0.50448;0.47289;3
GYRO;3.869;1044.183;0.42743;-4.08563;0.47859;3
ACCE;3.869;1044.183;-8.69497;-1.82097;1.46088;3
AHRS;3.890;1044.206;-1.6928;89.1361;89.4325;-0.50118;0.49121;0.49383;3
GYRO;3.891;1044.206;0.55321;-3.78930;0.79836;3
ACCE;3.893;1044.206;-9.31747;-0.94948;2.56222;3
LIGH;3.893;296586.491;65.0;0
SOUN;3.911;43.84;0.00134;36.51
AHRS;3.916;1044.227;-0.5121;84.7797;88.4617;-0.47263;0.48076;0.51303;0
MAGN;3.917;1044.227;28.10000;4.30000;21.90000;3
GYRO;3.917;1044.227;1.02860;-3.85859;1.02220;3
ACCE;3.918;1044.227;-10.39007;-0.10672;2.50476;3
AHRS;3.933;1044.249;0.8865;79.8010;86.9684;-0.43710;0.46949;0.53151;0
GYRO;3.934;1044.249;1.61379;-4.59087;1.03606;3
ACCE;3.934;1044.249;-10.03573;0.67857;1.81523;3
AHRS;3.954;1044.270;2.3766;74.4312;85.0696;-0.39662;0.45674;0.54750;0
GYRO;3.956;1044.270;2.02096;-4.39367;0.71842;3
ACCE;3.957;1044.270;-0.37273;7.56430;14.99291;3
MAGN;3.965;1044.280;32.20000;3.30000;15.70000;3
AHRS;3.975;1044.291;2.1790;72.3125;82.7882;-0.37853;0.45267;0.54221;3
GYRO;3.976;1044.291;1.52851;-2.05401;-0.80050;3
ACCE;3.977;1044.291;-8.61836;0.14227;2.74418;3
AHRS;3.995;1044.311;1.9748;69.9567;81.9919;-0.36535;0.44187;0.54489;3
GYRO;3.996;1044.311;0.38479;-2.08385;-0.26754;3
ACCE;3.997;1044.311;-8.34063;0.18058;5.66510;3
AHRS;4.016;1044.332;1.7537;68.1585;81.5841;-0.35644;0.43246;0.54755;3
MAGN;4.017;1044.332;33.10000;3.60000;10.80000;3
GYRO;4.018;1044.332;0.23983;-1.43471;-0.29846;3
ACCE;4.018;1044.332;-8.03417;-0.58556;5.52145;3
AHRS;4.036;1044.352;1.5528;66.5157;81.3640;-0.34886;0.42323;0.55068;3
GYRO;4.037;1044.352;0.07035;-1.51892;-0.23237;3
ACCE;4.038;1044.352;-8.28317;0.83180;5.56933;3
AHRS;4.057;1044.373;1.1961;64.3741;81.1805;-0.33986;0.41024;0.55484;3
GYRO;4.058;1044.373;-0.01172;-2.01457;-0.40505;3
ACCE;4.059;1044.373;-8.16825;0.68815;5.38737;3
MAGN;4.068;1044.383;35.00000;5.10000;8.00000;3
AHRS;4.081;1044.393;0.5731;61.5695;81.2444;-0.32996;0.39127;0.56127;3
GYRO;4.082;1044.393;-0.38053;-2.50382;-0.41997;3
ACCE;4.083;1044.393;-8.28317;0.14227;5.47357;3
AHRS;4.097;1044.413;0.1498;58.3631;82.0448;-0.31916;0.36860;0.57353;3
GYRO;4.098;1044.413;-0.88044;-2.83745;0.13643;3
ACCE;4.099;1044.413;-7.36380;0.26677;6.73770;3
AHRS;4.118;1044.434;-0.1953;55.2521;83.4380;-0.30971;0.34511;0.58902;3
MAGN;4.119;1044.434;34.60000;5.80000;5.50000;3
GYRO;4.120;1044.434;-1.24604;-2.64665;0.44661;3
ACCE;4.121;1044.434;-6.20500;-0.37487;7.33147;3
AHRS;4.138;1044.454;-0.5474;52.3693;84.9733;-0.30120;0.32251;0.60454;3
GYRO;4.139;1044.454;-1.23006;-2.52620;0.58625;3
ACCE;4.140;1044.454;-5.62082;-0.68133;8.69137;3
AHRS;4.159;1044.475;-0.6243;49.2875;86.3430;-0.28889;0.30071;0.62020;3
GYRO;4.160;1044.475;-0.87298;-2.76390;0.73334;3
ACCE;4.161;1044.475;-5.43886;-0.44191;9.14148;3
MAGN;4.170;1044.485;35.70000;4.70000;1.80000;3
AHRS;4.180;1044.496;-0.5381;46.0462;87.5248;-0.27363;0.27947;0.63524;3
GYRO;4.181;1044.496;-0.73761;-2.86729;0.73761;3
ACCE;4.181;1044.496;-3.71503;-0.19292;6.81432;3
AHRS;4.200;1044.516;-0.9520;42.8693;89.2417;-0.26218;0.25467;0.65165;3
GYRO;4.201;1044.516;-1.49867;-2.71167;0.89216;3
ACCE;4.203;1044.516;-2.42217;-0.48022;6.09606;3
AHRS;4.222;1044.537;-1.5948;40.3598;91.5021;-0.25620;0.23133;0.66893;3
MAGN;4.223;1044.537;35.40000;2.50000;-4.40000;3
GYRO;4.224;1044.537;-1.70225;-1.96554;1.18635;3
ACCE;4.225;1044.537;-2.59455;-2.05082;9.82144;3
AHRS;4.241;1044.557;-1.2171;39.0808;93.5788;-0.25062;0.22170;0.68439;3
GYRO;4.243;1044.557;-0.55534;-0.92841;1.73103;3
ACCE;4.243;1044.557;-4.13641;-2.88400;13.45105;3
AHRS;4.262;1044.578;0.3294;38.6213;94.7262;-0.24144;0.22599;0.69491;3
GYRO;4.263;1044.578;0.69284;-0.31338;1.50613;3
ACCE;4.264;1044.578;-4.22261;-2.21362;10.76954;3
MAGN;4.274;1044.588;34.20000;1.40000;-8.20000;3
AHRS;4.282;1044.599;1.8727;37.8445;95.1943;-0.22900;0.23006;0.70200;3
GYRO;4.284;1044.599;0.76426;-0.87724;1.08616;3
ACCE;4.284;1044.599;-4.97917;-0.16418;8.34661;3
AHRS;4.304;1044.619;2.5000;35.8979;95.4937;-0.21409;0.22253;0.70851;3
GYRO;4.305;1044.619;0.05756;-1.93462;0.30058;3
ACCE;4.306;1044.619;-2.18275;-0.04926;7.84861;3
AHRS;4.324;1044.640;2.0406;33.7194;95.4469;-0.20310;0.20768;0.71147;3
MAGN;4.325;1044.640;35.40000;-3.00000;-9.00000;3
GYRO;4.326;1044.640;-0.37307;-1.74169;-0.39226;3
ACCE;4.326;1044.640;-1.56983;-1.54324;9.21810;3
AHRS;4.345;1044.661;1.4093;32.0141;94.9413;-0.19521;0.19510;0.71060;3
GYRO;4.346;1044.661;-0.12791;-1.44004;-0.83034;3
ACCE;4.347;1044.661;-1.02395;-1.33256;9.89805;3
SOUN;4.352;53.41;0.00163;38.22
AHRS;4.365;1044.681;0.9221;30.8708;94.0179;-0.18938;0.18715;0.70651;3
GYRO;4.366;1044.681;0.15669;-0.81329;-0.82501;3
ACCE;4.366;1044.681;-2.69032;-1.67732;10.63546;3
LIGH;4.373;296586.971;90.0;0
MAGN;4.376;1044.692;32.70000;-2.60000;-11.90000;3
AHRS;4.386;1044.702;1.1454;30.7862;93.5973;-0.18689;0.18873;0.70458;3
GYRO;4.387;1044.702;0.40824;0.18120;0.06289;3
ACCE;4.388;1044.702;-4.87383;-1.37086;10.68335;3
AHRS;4.407;1044.723;2.4706;31.4436;94.1214;-0.18419;0.19974;0.70850;3
GYRO;4.408;1044.723;0.92521;0.69177;1.20021;3
ACCE;4.409;1044.723;-3.39900;-2.21362;11.97622;3
AHRS;4.428;1044.744;4.3993;32.1972;94.2802;-0.17803;0.21551;0.71099;3
MAGN;4.429;1044.744;31.70000;-1.50000;-12.70000;3
GYRO;4.430;1044.744;1.38995;0.58305;0.81435;3
ACCE;4.430;1044.744;-1.84756;-1.98378;10.50139;3
AHRS;4.450;1044.764;5.5923;32.5411;93.5459;-0.17183;0.22578;0.70799;3
GYRO;4.451;1044.764;1.14266;0.15562;-0.22384;3
ACCE;4.452;1044.764;-1.23464;-0.28868;8.41365;3
AHRS;4.473;1044.784;6.1637;32.5390;92.7196;-0.16683;0.23041;0.70410;3
GYRO;4.475;1044.784;0.72589;-0.16308;-0.27181;3
ACCE;4.476;1044.784;-3.19789;0.03693;8.53814;3
MAGN;4.488;1044.795;32.80000;-4.10000;-12.70000;3
AHRS;4.489;1044.805;6.6021;32.4995;92.3667;-0.16330;0.23331;0.70274;3
GYRO;4.490;1044.805;0.34322;0.06076;0.03944;3
ACCE;4.491;1044.805;-5.00790;2.08636;9.58202;3
AHRS;4.509;1044.825;6.9802;32.3957;93.0293;-0.16179;0.23403;0.70714;3
GYRO;4.510;1044.825;-0.12471;-0.23770;0.82821;3
ACCE;4.510;1044.825;-5.11325;1.10953;8.90206;3
AHRS;4.530;1044.845;7.2793;31.4206;93.5785;-0.15511;0.22956;0.71197;3
MAGN;4.531;1044.845;32.10000;-4.80000;-11.40000;3
GYRO;4.531;1044.845;0.10126;-0.93907;0.25688;3
ACCE;4.534;1044.845;-1.98163;1.06165;9.02656;3
WIFI;4.535;757951.687;eduroam;00:13:c3:44:d8:e1;-75
WIFI;4.535;757951.687;TP-LINK_1280;ec:08:6b:23:7b:1d;-74
WIFI;4.535;757951.687;RNCS_24g;90:f6:52:ff:cd:71;-78
WIFI;4.535;757951.687;UJI;00:13:c3:44:d8:e0;-75
WIFI;4.535;757951.687;Pruebas;c8:d1:5e:64:e1:d8;-86
WIFI;4.535;757951.687;Pruebas;2e:d9:9f:d9:fa:21;-84
WIFI;4.535;757951.687;eduroam;00:1a:6d:9b:9a:21;-48
WIFI;4.535;757951.687;UJI;00:1a:6d:9b:9a:20;-48
WIFI;4.535;757949.901;FTE-1DDE;f8:3d:ff:7d:1d:e5;-71
WIFI;4.535;757948.823;UJI;00:14:69:f2:31:40;-82
WIFI;4.535;757951.687;eduroam;00:14:69:f2:31:41;-80
WIFI;4.535;757951.687;eduroam;00:1a:a1:5c:f9:61;-69
WIFI;4.535;757949.901;UJI;00:1a:a1:5c:f9:60;-68
WIFI;4.535;757949.901;UJI;00:13:c3:44:d6:e0;-87
WIFI;4.535;757946.823;RETA-Wifi;84:1b:5e:3f:88:6f;-84
WIFI;4.535;757948.823;UJI;00:13:c3:44:d8:20;-84
WIFI;4.535;757951.687;eduroam;00:13:c3:44:d6:e1;-87
WIFI;4.535;757948.823;eduroam;00:14:1c:dd:f1:e1;-88
WIFI;4.535;757949.901;eduroam;00:13:c3:44:d8:21;-81
AHRS;4.549;1044.865;7.1827;30.3176;93.0142;-0.14772;0.22349;0.71012;3
GYRO;4.550;1044.865;0.13111;-1.00195;-0.62569;3
ACCE;4.550;1044.865;-1.68475;0.28593;8.25084;3
AHRS;4.571;1044.886;6.9743;29.5042;92.1764;-0.14231;0.21865;0.70611;3
GYRO;4.573;1044.886;0.32297;-0.75147;-0.70137;3
ACCE;4.573;1044.886;-3.13085;0.11354;8.11677;3
MAGN;4.580;1044.896;32.40000;-6.60000;-11.80000;3
AHRS;4.590;1044.906;7.4335;28.1963;91.6239;-0.13047;0.21451;0.70500;3
GYRO;4.590;1044.906;0.80903;-1.38675;-0.41464;3
ACCE;4.591;1044.906;-1.33999;1.14784;8.72968;3
AHRS;4.610;1044.926;7.7421;26.4558;90.4186;-0.11572;0.20748;0.70016;3
GYRO;4.611;1044.926;0.62143;-1.71824;-0.95292;3
ACCE;4.611;1044.926;-0.52596;0.45831;8.81587;3
LIGH;4.612;296587.211;145.0;0
AHRS;4.630;1044.946;7.4136;24.8989;88.9398;-0.10565;0.19774;0.69258;0
MAGN;4.631;1044.946;32.10000;-3.60000;-14.30000;3
GYRO;4.632;1044.946;0.17055;-1.44324;-1.27056;3
ACCE;4.633;1044.946;-1.18676;-0.35572;9.17979;3
AHRS;4.650;1044.967;7.0704;23.6336;87.9205;-0.09844;0.18902;0.68724;0
GYRO;4.651;1044.967;0.14283;-1.15971;-0.82288;3
ACCE;4.652;1044.967;-1.47406;-0.05884;9.95551;3
AHRS;4.670;1044.987;7.2547;22.3045;86.9358;-0.08774;0.18279;0.68249;0
GYRO;4.671;1044.987;0.58305;-1.31853;-0.71842;3
ACCE;4.672;1044.987;-1.62729;0.78392;9.74482;3
MAGN;4.681;1044.997;32.10000;-3.20000;-15.50000;3
AHRS;4.691;1045.007;7.5622;21.1232;85.7798;-0.07698;0.17812;0.67646;3
GYRO;4.692;1045.007;0.58305;-1.05845;-0.85166;3
ACCE;4.692;1045.007;-0.18119;2.23959;8.14550;3
AHRS;4.711;1045.027;7.4891;19.9880;84.6472;-0.06905;0.17134;0.67006;3
GYRO;4.711;1045.027;0.17055;-1.20234;-0.99130;3
ACCE;4.712;1045.027;-1.06226;2.30663;8.71053;3
AHRS;4.731;1045.047;7.5448;18.4504;83.5950;-0.05820;0.16254;0.66432;3
MAGN;4.733;1045.047;30.20000;-2.10000;-17.70000;3
GYRO;4.733;1045.047;0.48925;-1.53064;-0.75253;3
ACCE;4.734;1045.047;-1.23464;2.15340;10.27155;3
AHRS;4.751;1045.067;7.9027;17.1475;82.9336;-0.04743;0.15657;0.66093;3
GYRO;4.752;1045.067;0.33576;-1.12986;-0.29526;3
ACCE;4.752;1045.067;-1.74221;1.55964;9.37133;3
AHRS;4.771;1045.087;7.4953;15.6741;83.1661;-0.04187;0.14475;0.66277;3
GYRO;4.772;1045.087;-0.68325;-1.22686;0.17374;3
ACCE;4.773;1045.087;-1.10057;1.86610;8.72968;3
MAGN;4.782;1045.098;29.50000;-1.10000;-20.20000;3
AHRS;4.791;1045.108;6.0380;14.6280;84.1614;-0.04643;0.12937;0.66878;3
GYRO;4.792;1045.108;-1.63404;-0.67472;0.64701;3
ACCE;4.793;1045.108;-0.61215;1.20530;9.75440;3
AHRS;4.814;1045.129;4.5951;14.3856;85.5963;-0.05582;0.11882;0.67721;3
GYRO;4.815;1045.129;-1.40487;0.11725;0.93906;3
ACCE;4.815;1045.129;-0.62173;1.16699;9.84059;3
AHRS;4.834;1045.149;3.7086;14.5327;86.7158;-0.06345;0.11395;0.68366;3
MAGN;4.835;1045.149;27.60000;-1.40000;-20.20000;3
GYRO;4.835;1045.149;-0.90709;0.14390;0.60224;3
ACCE;4.836;1045.149;0.12526;0.53492;9.07445;3
LIGH;4.856;296587.451;225.0;0
AHRS;4.857;1045.169;2.5786;14.1479;87.4795;-0.06899;0.10439;0.68795;0
GYRO;4.858;1045.169;-1.26523;-0.50737;0.37626;3
ACCE;4.858;1045.169;-0.97607;0.91799;10.49181;3
AHRS;4.873;1045.190;1.1387;13.1415;88.2486;-0.07258;0.08901;0.69243;0
GYRO;4.874;1045.190;-1.35583;-0.95932;0.35068;3
ACCE;4.875;1045.190;0.26892;-1.36129;11.45907;3
MAGN;4.884;1045.200;26.20000;-0.70000;-20.50000;3
AHRS;4.894;1045.210;0.2535;12.4861;88.7742;-0.07450;0.07925;0.69552;3
GYRO;4.895;1045.210;-0.60330;-0.45941;0.28140;3
ACCE;4.895;1045.210;-0.47807;-1.30382;11.97622;3
SOUN;4.913;69.56;0.00212;40.52
AHRS;4.918;1045.230;0.2592;11.7781;88.9209;-0.07026;0.07481;0.69688;3
GYRO;4.919;1045.230;0.13217;-0.68112;0.02771;3
ACCE;4.920;1045.230;-0.94734;-0.26953;11.07600;3
AHRS;4.936;1045.251;1.1000;10.6375;88.6323;-0.05792;0.07300;0.69621;3
MAGN;4.936;1045.251;25.80000;1.10000;-21.40000;3
GYRO;4.937;1045.251;0.91135;-1.09682;-0.05543;3
ACCE;4.937;1045.251;0.15400;0.38169;10.05128;3
AHRS;4.956;1045.272;2.2800;9.1497;88.1776;-0.04124;0.07108;0.69456;3
GYRO;4.957;1045.272;1.09469;-1.37076;-0.27181;3
ACCE;4.957;1045.272;2.37581;0.30508;9.52456;3
AHRS;4.977;1045.292;3.4179;7.8164;87.6203;-0.02569;0.06976;0.69182;3
GYRO;4.977;1045.292;1.04353;-1.06804;-0.34429;3
ACCE;4.978;1045.292;2.84508;0.99461;9.24683;3
MAGN;4.987;1045.303;26.20000;-0.30000;-21.00000;3
AHRS;4.997;1045.313;4.3354;6.7871;86.9885;-0.01332;0.06890;0.68821;3
GYRO;4.998;1045.313;0.80050;-0.94653;-0.49565;3
ACCE;4.999;1045.313;3.51545;1.61710;7.95396;3
AHRS;5.018;1045.334;4.8152;5.4320;86.2257;-0.00172;0.06324;0.68352;3
GYRO;5.018;1045.334;0.44449;-1.35051;-0.60437;3
ACCE;5.019;1045.334;2.11724;0.64027;8.11677;3
AHRS;5.039;1045.354;5.4428;3.3110;85.4861;0.01527;0.05340;0.67867;3
MAGN;5.040;1045.354;23.90000;-0.70000;-23.50000;3
GYRO;5.040;1045.354;0.65447;-2.16806;-0.62995;3
ACCE;5.041;1045.354;3.06534;0.28593;8.76799;3
AHRS;5.061;1045.376;6.2501;-0.2236;84.5430;0.04165;0.03523;0.67156;3
GYRO;5.062;1045.376;0.72482;-3.48339;-0.84207;3
ACCE;5.062;1045.376;3.70699;1.18614;8.23169;3
AHRS;5.081;1045.397;7.0991;-4.6417;83.3493;0.07308;0.01094;0.66121;3
GYRO;5.082;1045.397;0.68325;-4.14638;-1.15758;3
ACCE;5.082;1045.397;5.22970;1.80864;7.48470;3
MAGN;5.091;1045.407;22.80000;-0.30000;-25.10000;3
AHRS;5.101;1045.417;7.9097;-9.2118;82.0063;0.10444;-0.01535;0.64824;3
GYRO;5.102;1045.417;0.50311;-4.03340;-1.19595;3
ACCE;5.102;1045.417;3.75487;1.08080;7.13993;3
AHRS;5.121;1045.437;8.6161;-13.0920;81.2586;0.13066;-0.03768;0.63859;3
GYRO;5.122;1045.437;0.50098;-3.31284;-0.60331;3
ACCE;5.123;1045.437;4.00387;0.90842;8.18380;3
AHRS;5.143;1045.458;9.4530;-16.8678;81.1378;0.15698;-0.05802;0.63196;3
MAGN;5.144;1045.458;12.90000;-0.70000;-29.20000;3
GYRO;5.145;1045.458;0.77279;-3.51110;-0.22491;3
ACCE;5.145;1045.458;5.30632;1.36810;8.19338;3
AHRS;5.162;1045.479;10.7166;-22.2599;81.1858;0.19463;-0.08632;0.62196;3
GYRO;5.163;1045.479;1.15651;-5.13341;-0.40078;3
ACCE;5.164;1045.479;6.02458;1.74160;7.60919;3
AHRS;5.183;1045.499;12.4616;-29.6530;81.2742;0.24529;-0.12471;0.60479;3
GYRO;5.184;1045.499;1.46563;-6.86125;-0.62782;3
ACCE;5.185;1045.499;6.45553;1.92356;6.52701;3
MAGN;5.194;1045.509;8.20000;-1.10000;-31.80000;3
AHRS;5.204;1045.520;14.1390;-38.2271;81.7384;0.30057;-0.16964;0.58309;3
GYRO;5.204;1045.520;1.40807;-7.43045;-0.41784;3
ACCE;5.205;1045.520;7.31745;2.48859;5.73214;3
AHRS;5.225;1045.541;15.4099;-46.2831;82.6408;0.34974;-0.21109;0.56209;3
GYRO;5.226;1045.541;1.31853;-6.43596;-0.10126;3
ACCE;5.227;1045.541;7.99740;2.63224;4.91811;3
AHRS;5.247;1045.562;16.1238;-52.2349;83.9612;0.38515;-0.23978;0.54875;3
MAGN;5.249;1045.562;-4.30000;-4.00000;-32.70000;3
GYRO;5.249;1045.562;1.20554;-4.29135;0.38906;3
ACCE;5.250;1045.562;9.10831;2.52690;3.75932;3
AHRS;5.268;1045.583;16.3661;-56.4838;85.3684;0.40972;-0.25929;0.54166;3
GYRO;5.269;1045.583;1.03500;-3.07301;0.54681;3
ACCE;5.269;1045.583;9.73080;2.42155;3.51990;3
AHRS;5.288;1045.603;16.4802;-61.1872;86.6340;0.43531;-0.28183;0.53137;3
GYRO;5.289;1045.603;0.95079;-4.37129;0.38586;3
ACCE;5.289;1045.603;10.24795;2.94828;2.48560;3
MAGN;5.298;1045.614;-14.90000;-6.60000;-30.70000;3
AHRS;5.310;1045.625;16.6841;-68.0186;87.8317;0.47048;-0.31524;0.51042;3
GYRO;5.311;1045.625;1.01048;-6.02025;0.25688;3
ACCE;5.311;1045.625;9.93191;3.26431;1.73861;3
AHRS;5.329;1045.645;16.9293;-75.5957;89.3696;0.50898;-0.34921;0.48546;3
GYRO;5.330;1045.645;1.39101;-6.16735;0.17268;3
ACCE;5.331;1045.645;10.09472;3.14939;0.57982;3
AHRS;5.351;1045.667;17.0604;-82.8773;91.1407;0.54523;-0.37876;0.46070;3
MAGN;5.352;1045.667;-19.70000;-8.40000;-27.10000;3
GYRO;5.353;1045.667;1.45070;-5.76017;0.18333;3
ACCE;5.353;1045.667;9.81699;2.65140;-1.21104;3
SOUN;5.354;73.44;0.00224;40.99
AHRS;5.372;1045.688;16.8782;-89.3608;92.6104;0.57498;-0.40504;0.43725;3
GYRO;5.373;1045.688;1.13093;-5.10037;0.25049;3
ACCE;5.374;1045.688;9.32858;2.31621;-2.51349;3
AHRS;5.393;1045.709;16.5111;-94.8185;93.7333;0.59813;-0.42721;0.41648;3
GYRO;5.395;1045.709;0.89856;-4.33825;0.30378;3
ACCE;5.395;1045.709;9.07958;1.93314;-3.40413;3
MAGN;5.404;1045.720;-29.50000;-8.70000;-20.50000;3
AHRS;5.414;1045.730;15.9995;-100.3415;94.6971;0.61972;-0.44970;0.39409;3
GYRO;5.415;1045.730;0.86872;-4.86694;0.33363;3
ACCE;5.415;1045.730;8.71566;2.40240;-4.93642;3
AHRS;5.434;1045.750;15.4532;-107.3371;95.6867;0.64524;-0.47673;0.36251;3
GYRO;5.435;1045.750;0.96145;-6.11192;0.23983;3
ACCE;5.435;1045.750;8.39963;2.00975;-4.75446;3
AHRS;5.454;1045.770;14.7653;-114.6574;96.9458;0.67096;-0.50152;0.32907;3
MAGN;5.456;1045.770;-35.00000;-8.40000;-12.70000;3
GYRO;5.457;1045.770;1.29295;-6.02345;0.15349;3
ACCE;5.457;1045.770;8.01655;1.70329;-5.47272;3
AHRS;5.474;1045.790;13.8934;-121.6275;98.4404;0.69476;-0.52138;0.29758;3
GYRO;5.475;1045.790;1.49867;-5.66637;0.05223;3
ACCE;5.476;1045.790;6.49384;1.25318;-6.83263;3
AHRS;5.495;1045.811;12.8590;-127.8618;99.6327;0.71369;-0.53835;0.26872;3
GYRO;5.496;1045.811;1.29188;-5.02043;0.21851;3
ACCE;5.496;1045.811;4.55933;1.03292;-8.43196;3
MAGN;5.506;1045.822;-37.40000;-9.00000;-2.00000;3
AHRS;5.516;1045.832;11.7028;-133.8351;100.4896;0.72911;-0.55452;0.23986;3
GYRO;5.517;1045.832;1.20128;-5.17818;0.31338;3
ACCE;5.518;1045.832;3.72614;0.64984;-10.38562;3
AHRS;5.536;1045.852;10.3881;-140.4423;101.1907;0.74356;-0.57122;0.20632;3
GYRO;5.537;1045.852;1.23859;-5.73992;0.35281;3
ACCE;5.538;1045.852;3.65911;0.33381;-10.05044;3
AHRS;5.558;1045.873;9.2123;-146.7968;101.5931;0.75471;-0.58599;0.17204;3
MAGN;5.559;1045.873;-35.60000;-7.20000;5.30000;3
GYRO;5.560;1045.873;0.94120;-5.41908;0.29526;3
ACCE;5.560;1045.873;3.94641;0.85096;-9.81102;3
AHRS;5.579;1045.895;8.4530;-152.8479;101.9895;0.76421;-0.59670;0.13682;3
GYRO;5.580;1045.895;0.69497;-5.08438;-0.06396;3
ACCE;5.581;1045.895;3.51545;0.77434;-9.35133;3
AHRS;5.601;1045.917;7.8575;-158.2592;102.8783;0.77417;-0.60062;0.10518;3
GYRO;5.602;1045.917;0.82608;-4.57168;-0.60544;3
ACCE;5.603;1045.917;1.40856;0.57323;-9.48540;3
MAGN;5.613;1045.928;-30.50000;-5.70000;15.30000;3
AHRS;5.624;1045.939;7.1257;-163.9113;104.0961;0.78461;-0.60091;0.07229;3
GYRO;5.624;1045.939;1.00089;-4.90531;-0.79730;3
ACCE;5.625;1045.939;-2.03909;-0.38445;-9.56202;3
AHRS;5.643;1045.959;5.9271;-170.2956;105.2734;0.79355;-0.60041;0.03588;3
GYRO;5.644;1045.959;1.34305;-5.68769;-0.78664;3
ACCE;5.645;1045.959;-1.64644;-0.30784;-9.59075;3
AHRS;5.665;1045.980;4.5108;-177.1938;106.5331;0.80114;-0.59668;-0.00392;3
MAGN;5.666;1045.980;-25.40000;-4.60000;20.20000;3
GYRO;5.667;1045.980;1.31853;-5.86250;-0.97744;3
ACCE;5.668;1045.980;-2.17317;-1.16017;-8.88207;3
AHRS;5.686;1046.002;3.1704;176.8129;107.6795;0.80629;-0.59021;-0.03876;3
GYRO;5.687;1046.002;1.09469;-4.89252;-1.00622;3
ACCE;5.687;1046.002;-2.74778;-1.62944;-8.80545;3
AHRS;5.707;1046.022;2.0395;171.5902;108.8814;-0.81044;0.58095;0.06996;3
GYRO;5.707;1046.022;0.79410;-4.51625;-1.20661;3
ACCE;5.708;1046.022;-3.11170;-1.28467;-9.05445;3
MAGN;5.717;1046.032;-15.40000;-3.20000;27.30000;3
AHRS;5.727;1046.043;1.0923;165.8921;110.2076;-0.81328;0.56870;0.10613;3
GYRO;5.728;1046.043;0.56067;-5.03215;-1.31213;3
ACCE;5.728;1046.043;-4.05980;-2.01251;-7.93396;3
AHRS;5.747;1046.063;0.0989;159.7207;111.5743;-0.81395;0.55361;0.14606;3
GYRO;5.748;1046.063;0.43169;-5.52460;-1.44004;3
ACCE;5.749;1046.063;-4.37583;-2.42431;-7.34020;3
LIGH;5.755;296588.351;145.0;0
AHRS;5.768;1046.084;-0.5267;154.0061;112.8522;-0.81239;0.53798;0.18490;0
MAGN;5.770;1046.084;-6.70000;-2.90000;29.40000;3
GYRO;5.770;1046.084;-0.18973;-4.45550;-0.99769;3
ACCE;5.771;1046.084;-8.60878;-2.98934;-9.47583;3
AHRS;5.788;1046.105;-0.7845;148.7621;113.6666;-0.80716;0.52532;0.22176;0
GYRO;5.789;1046.105;-0.07674;-4.66868;-0.59904;3
ACCE;5.790;1046.105;-9.84419;-3.56395;-4.16070;3
AHRS;5.809;1046.125;-1.4093;143.3807;114.1558;-0.79895;0.51270;0.25734;0
GYRO;5.810;1046.125;0.28247;-4.65589;-0.70457;3
ACCE;5.810;1046.125;-7.89052;-2.72119;-3.82551;3
MAGN;5.820;1046.136;3.90000;-2.50000;29.90000;3
AHRS;5.830;1046.146;-2.4694;138.3935;114.6373;-0.79076;0.49821;0.28799;3
GYRO;5.830;1046.146;0.44342;-4.32546;-0.96678;3
ACCE;5.831;1046.146;-7.69899;-1.92632;-3.34667;3
AHRS;5.850;1046.167;-3.5806;134.0767;115.1399;-0.78333;0.48325;0.31369;3
GYRO;5.851;1046.167;0.42850;-3.54734;-0.95825;3
ACCE;5.852;1046.167;-8.37894;-2.23277;-2.14957;3
AHRS;5.873;1046.188;-4.8941;130.7904;115.1385;-0.77624;0.47214;0.33028;3
MAGN;5.874;1046.188;11.50000;-2.10000;29.20000;3
GYRO;5.875;1046.188;0.90389;-2.67223;-0.82821;3
ACCE;5.875;1046.188;-8.22571;-2.60627;-2.45603;3
LIGH;5.876;296588.471;90.0;0
AHRS;5.894;1046.210;-6.2356;127.6657;114.9079;-0.76835;0.46191;0.34493;0
GYRO;5.895;1046.210;0.84953;-2.79055;-0.74827;3
ACCE;5.896;1046.210;-9.12593;-3.24792;-3.77763;3
SOUN;5.905;83.20;0.00254;42.07
AHRS;5.916;1046.231;-7.3221;124.0621;114.5061;-0.75752;0.45159;0.36314;0
GYRO;5.917;1046.231;0.86126;-3.17214;-0.50951;3
ACCE;5.917;1046.231;-9.38450;-3.56395;-2.90614;3
MAGN;5.927;1046.242;18.50000;-1.20000;27.60000;3
AHRS;5.936;1046.252;-8.2538;120.2588;113.7096;-0.74377;0.44289;0.38180;3
GYRO;5.937;1046.252;1.04886;-3.24463;-0.27394;3
ACCE;5.937;1046.252;-9.21212;-3.43945;-1.84311;3
AHRS;5.957;1046.273;-8.9257;116.1261;112.5716;-0.72661;0.43537;0.40203;3
GYRO;5.958;1046.273;1.17037;-3.55587;0.02238;3
ACCE;5.958;1046.273;-8.71413;-3.68845;-1.23978;3
AHRS;5.978;1046.294;-9.2674;111.5565;110.9306;-0.70469;0.42980;0.42391;3
MAGN;5.980;1046.294;22.80000;2.50000;24.40000;3
GYRO;5.980;1046.294;1.57115;-3.77651;0.39971;3
ACCE;5.980;1046.294;-9.18339;-3.82252;0.32124;3
LIGH;5.993;296588.591;65.0;0
AHRS;5.998;1046.314;-9.5172;106.3979;108.4193;-0.67634;0.42635;0.44540;0
GYRO;5.999;1046.314;2.22668;-4.33931;0.48072;3
ACCE;5.999;1046.314;-9.27916;-3.65972;-0.18633;3
AHRS;6.019;1046.335;-9.8099;100.4358;105.9881;-0.64437;0.41716;0.46956;0
GYRO;6.020;1046.335;1.95594;-4.93516;0.17481;3
ACCE;6.021;1046.335;-8.64709;-2.17531;0.81924;3
MAGN;6.030;1046.345;26.80000;3.10000;19.90000;3
AHRS;6.039;1046.356;-9.8062;94.8426;104.4671;-0.61538;0.40361;0.49436;3
GYRO;6.040;1046.356;1.18849;-4.55036;0.19080;3
ACCE;6.042;1046.356;-8.43640;-1.83055;4.81277;3
AHRS;6.060;1046.376;-9.7845;90.9736;103.0037;-0.59327;0.39548;0.50883;3
GYRO;6.061;1046.376;1.45177;-2.25013;-0.06076;3
ACCE;6.062;1046.376;-6.35823;-1.25594;12.67532;3
AHRS;6.084;1046.397;-10.0578;90.4052;100.9034;-0.58439;0.40246;0.50161;3
MAGN;6.085;1046.397;32.60000;5.00000;15.40000;3
GYRO;6.086;1046.397;1.60419;-0.15669;-0.05756;3
ACCE;6.086;1046.397;-6.92326;-3.61184;0.38828;3
AHRS;6.101;1046.417;-9.9916;90.1305;99.8394;-0.57920;0.40700;0.49868;3
GYRO;6.103;1046.417;0.82715;-0.01279;-0.00746;3
ACCE;6.103;1046.417;-8.10121;-0.65260;4.47758;3
AHRS;6.122;1046.438;-10.0908;89.8179;98.4801;-0.57334;0.41197;0.49383;3
GYRO;6.123;1046.438;1.39101;-0.13111;-0.01919;3
ACCE;6.124;1046.438;-9.81546;-1.34213;4.40096;3
MAGN;6.133;1046.448;31.50000;6.40000;12.30000;3
AHRS;6.142;1046.458;-9.4579;88.1307;96.0669;-0.55497;0.41943;0.49411;3
GYRO;6.143;1046.458;2.15420;-1.20341;0.51483;3
ACCE;6.144;1046.458;-9.13551;-1.55282;4.85107;3
AHRS;6.164;1046.479;-9.3252;85.9594;93.8782;-0.53705;0.42048;0.49492;3
GYRO;6.165;1046.479;1.68520;-1.82484;-0.09167;3
ACCE;6.166;1046.479;-10.09319;-0.48022;4.20943;3
AHRS;6.185;1046.500;-9.6575;83.0864;92.5242;-0.52101;0.41135;0.50025;3
MAGN;6.186;1046.500;33.70000;6.80000;11.80000;3
GYRO;6.187;1046.500;0.96252;-2.42494;-0.52336;3
ACCE;6.187;1046.500;-9.31747;-0.83456;4.42969;3
AHRS;6.204;1046.520;-10.9075;79.8642;91.5556;-0.50874;0.39342;0.50449;3
GYRO;6.206;1046.520;0.54788;-2.72979;-1.50400;3
ACCE;6.206;1046.520;-7.78518;-0.61429;4.54462;3
AHRS;6.224;1046.540;-13.2579;76.5424;90.3785;-0.50035;0.36931;0.50286;3
GYRO;6.225;1046.540;0.56707;-2.67010;-2.40043;3
ACCE;6.226;1046.540;-6.11881;-0.93991;4.31477;3
MAGN;6.235;1046.550;34.00000;7.90000;7.30000;3
AHRS;6.245;1046.561;-15.9249;73.0331;89.1456;-0.49290;0.34167;0.49988;3
GYRO;6.245;1046.561;0.34855;-2.83851;-2.48996;3
ACCE;6.246;1046.561;-5.74532;-2.60627;6.24929;3
AHRS;6.265;1046.581;-17.7945;69.0789;87.8745;-0.48041;0.31496;0.50154;3
GYRO;6.266;1046.581;0.63422;-3.24463;-1.55516;3
ACCE;6.267;1046.581;-7.10522;-5.35481;8.55730;3
AHRS;6.287;1046.601;-17.7509;65.2816;86.5310;-0.45985;0.29901;0.50963;3
MAGN;6.289;1046.601;32.20000;12.30000;5.20000;3
GYRO;6.289;1046.601;1.16824;-2.71593;0.02132;3
ACCE;6.290;1046.601;-5.44844;-5.01963;8.64349;3
AHRS;6.306;1046.622;-16.5265;62.4815;85.6389;-0.43899;0.29295;0.52042;3
GYRO;6.307;1046.622;1.07444;-2.03908;0.85592;3
ACCE;6.308;1046.622;-4.67272;-3.71718;7.33147;3
AHRS;6.326;1046.642;-14.7759;60.6460;85.8064;-0.42215;0.29119;0.53520;3
GYRO;6.327;1046.642;0.43276;-1.48694;1.56582;3
ACCE;6.328;1046.642;-3.40858;-1.16017;7.63792;3
MAGN;6.337;1046.652;32.90000;15.20000;-1.40000;3
AHRS;6.346;1046.662;-13.0176;59.4606;86.8217;-0.41012;0.29029;0.55208;3
GYRO;6.347;1046.662;-0.12471;-1.20341;1.80565;3
ACCE;6.348;1046.662;-3.13085;-0.28868;6.44082;3
SOUN;6.349;112.81;0.00344;44.72
AHRS;6.367;1046.683;-11.5650;58.5186;88.6575;-0.40267;0.28643;0.57129;3
GYRO;6.368;1046.683;-0.90176;-1.18529;1.92503;3
ACCE;6.369;1046.683;-3.23619;-0.43234;7.54216;3
AHRS;6.395;1046.703;-10.4353;57.4207;91.1694;-0.39753;0.27783;0.59330;3
MAGN;6.396;1046.703;33.70000;12.30000;-3.10000;3
GYRO;6.400;1046.703;-1.37715;-1.43365;1.94955;3
ACCE;6.401;1046.703;-4.91214;-2.98934;8.23169;3
AHRS;6.408;1046.724;-9.6823;56.0518;93.1132;-0.39116;0.26786;0.61136;3
GYRO;6.409;1046.724;-0.86871;-1.50933;1.23325;3
ACCE;6.409;1046.724;-4.37583;-3.78422;9.08402;3
AHRS;6.428;1046.744;-9.4864;53.5931;93.5766;-0.37799;0.25383;0.62281;3
GYRO;6.429;1046.744;0.01599;-2.48570;0.07568;3
ACCE;6.429;1046.744;-3.78207;-2.71162;9.62990;3
MAGN;6.439;1046.754;34.40000;7.10000;-5.60000;3
AHRS;6.452;1046.765;-9.5596;49.9827;92.5194;-0.35639;0.23652;0.62822;3
GYRO;6.453;1046.765;0.85273;-3.03784;-0.81436;3
ACCE;6.454;1046.765;-2.02952;-2.37643;9.33302;3
AHRS;6.470;1046.786;-9.6250;46.7037;90.7040;-0.33513;0.22277;0.62749;3
GYRO;6.472;1046.786;1.15864;-2.44093;-1.06804;3
ACCE;6.475;1046.786;-1.56025;-3.01807;8.32745;3
AHRS;6.490;1046.806;-9.1168;44.2885;89.6300;-0.31705;0.21467;0.62951;3
MAGN;6.491;1046.806;32.80000;6.70000;-10.10000;3
GYRO;6.492;1046.806;0.87511;-1.78859;0.07888;3
ACCE;6.492;1046.806;-3.86826;-4.46417;10.26197;3
AHRS;6.510;1046.826;-7.7948;42.7987;89.6241;-0.30145;0.21364;0.63708;3
GYRO;6.511;1046.826;0.87405;-1.05632;0.99875;3
ACCE;6.512;1046.826;-2.51793;-3.93745;10.87488;3
AHRS;6.531;1046.847;-6.2552;41.9234;89.5500;-0.28776;0.21769;0.64288;3
GYRO;6.537;1046.847;1.10748;-0.63955;0.71842;3
ACCE;6.538;1046.847;-0.71749;-2.19447;10.36731;3
LIGH;6.539;296589.131;90.0;0
MAGN;6.544;1046.857;30.00000;8.50000;-13.00000;3
AHRS;6.551;1046.867;-4.9629;41.2803;89.0347;-0.27580;0.22270;0.64462;3
GYRO;6.552;1046.867;1.10215;-0.54788;0.41997;3
ACCE;6.553;1046.867;-1.44533;0.30508;9.32344;3
AHRS;6.576;1046.887;-3.6386;40.7633;89.1763;-0.26556;0.22701;0.64985;3
GYRO;6.577;1046.887;0.64168;-0.42956;0.99769;3
ACCE;6.578;1046.887;-0.82284;1.06165;9.12233;3
AHRS;6.593;1046.907;-2.5540;39.9433;89.6458;-0.25557;0.22744;0.65696;3
MAGN;6.595;1046.907;30.40000;4.50000;-13.90000;3
GYRO;6.595;1046.907;0.29526;-0.81968;1.01261;3
ACCE;6.596;1046.907;-1.22507;0.52535;10.36731;3
AHRS;6.611;1046.927;-1.8344;38.8905;90.0366;-0.24611;0.22462;0.66313;3
GYRO;6.612;1046.927;0.28886;-0.96252;0.50631;3
ACCE;6.613;1046.927;-1.90502;-0.57599;10.91319;3
AHRS;6.633;1046.948;-1.4851;37.6894;89.7329;-0.23654;0.22026;0.66462;3
GYRO;6.634;1046.948;0.43383;-1.09682;-0.16415;3
ACCE;6.635;1046.948;-2.07740;-0.86329;10.50139;3
WIFI;6.635;757953.788;eduroam;00:13:c3:44:d8:e1;-74
WIFI;6.635;757953.788;TP-LINK_1280;ec:08:6b:23:7b:1d;-74
WIFI;6.635;757953.788;RNCS_24g;90:f6:52:ff:cd:71;-76
WIFI;6.635;757953.788;UJI;00:13:c3:44:d8:e0;-74
WIFI;6.635;757953.788;Pruebas;c8:d1:5e:64:e1:d8;-87
WIFI;6.635;757953.788;Pruebas;2e:d9:9f:d9:fa:21;-82
WIFI;6.635;757951.687;eduroam;00:1a:6d:9b:9a:21;-44
WIFI;6.635;757953.788;UJI;00:1a:6d:9b:9a:20;-44
WIFI;6.635;757953.788;FTE-1DDE;f8:3d:ff:7d:1d:e5;-76
WIFI;6.635;757953.788;UJI;00:14:69:f2:31:40;-77
WIFI;6.635;757953.788;eduroam;00:14:69:f2:31:41;-76
WIFI;6.635;757953.788;eduroam;00:1a:a1:5c:f9:61;-66
WIFI;6.635;757953.788;UJI;00:1a:a1:5c:f9:60;-66
WIFI;6.635;757949.901;UJI;00:13:c3:44:d6:e0;-87
WIFI;6.635;757946.823;RETA-Wifi;84:1b:5e:3f:88:6f;-84
WIFI;6.635;757953.788;UJI;00:13:c3:44:d8:20;-82
WIFI;6.635;757951.687;eduroam;00:13:c3:44:d6:e1;-87
WIFI;6.635;757948.823;eduroam;00:14:1c:dd:f1:e1;-88
WIFI;6.635;757953.788;eduroam;00:13:c3:44:d8:21;-82
WIFI;6.635;757953.788;;98:fc:11:6d:a7:5b;-68
WIFI;6.635;757953.788;guifi.net/CS-UJInuvolguifi5;00:15:6d:e4:7d:15;-81
WIFI;6.635;757953.788;UJI;2a:a4:3c:04:9c:a2;-89
MAGN;6.654;1046.958;29.70000;1.60000;-15.10000;3
AHRS;6.655;1046.968;-1.5086;36.2000;89.3232;-0.22726;0.21216;0.66517;3
GYRO;6.656;1046.968;0.08527;-1.31213;-0.33683;3
ACCE;6.656;1046.968;-1.68475;-0.73879;9.83101;3
AHRS;6.672;1046.988;-1.6866;34.6583;88.4854;-0.21786;0.20356;0.66282;3
GYRO;6.673;1046.988;0.43809;-1.30041;-0.82608;3
ACCE;6.674;1046.988;-0.66003;-0.45149;9.66821;3
AHRS;6.692;1047.008;-1.4636;33.1767;87.1548;-0.20565;0.19837;0.65795;3
MAGN;6.693;1047.008;28.50000;2.30000;-17.60000;3
GYRO;6.694;1047.008;0.91349;-1.23326;-0.76959;3
ACCE;6.694;1047.008;-0.53554;-0.37487;10.09916;3
AHRS;6.712;1047.028;-0.9603;31.8285;86.0767;-0.19302;0.19490;0.65463;3
GYRO;6.713;1047.028;0.83994;-1.13199;-0.49032;3
ACCE;6.713;1047.028;0.18273;0.30508;9.77355;3
LIGH;6.714;296589.311;145.0;0
AHRS;6.732;1047.048;-0.3260;30.5416;85.1663;-0.18024;0.19207;0.65221;0
GYRO;6.733;1047.048;0.92734;-1.16291;-0.34749;3
ACCE;6.733;1047.048;-0.05669;0.60196;9.29471;3
MAGN;6.743;1047.059;26.00000;1.60000;-18.00000;3
AHRS;6.752;1047.069;0.5263;28.6938;84.2343;-0.16288;0.18679;0.65057;3
GYRO;6.753;1047.069;1.05632;-1.76621;-0.34322;3
ACCE;6.753;1047.069;-1.65602;2.01933;9.58202;3
AHRS;6.772;1047.089;0.7759;27.2208;83.5820;-0.15191;0.17983;0.64887;3
GYRO;6.773;1047.089;0.10340;-1.05845;-0.43063;3
ACCE;6.774;1047.089;-2.15402;3.04405;9.28514;3
AHRS;6.793;1047.109;0.0147;25.9514;83.2769;-0.14910;0.16789;0.64748;3
MAGN;6.794;1047.109;25.60000;1.60000;-20.50000;3
GYRO;6.794;1047.109;-0.47326;-1.08190;-0.55960;3
ACCE;6.795;1047.109;-0.28654;0.87969;9.70651;3
AHRS;6.813;1047.129;-0.3219;24.9251;83.0037;-0.14505;0.15980;0.64657;3
GYRO;6.814;1047.129;-0.05649;-0.85699;-0.24836;3
ACCE;6.815;1047.129;0.23061;-0.18334;9.53413;3
AHRS;6.833;1047.149;-0.2918;24.4544;82.9864;-0.14218;0.15699;0.64710;3
GYRO;6.834;1047.149;0.00427;-0.28033;0.07994;3
ACCE;6.835;1047.149;0.15400;0.14227;8.97868;3
MAGN;6.843;1047.159;27.00000;2.30000;-21.30000;3
AHRS;6.853;1047.169;-0.3877;24.2412;83.3741;-0.14211;0.15460;0.64970;3
GYRO;6.854;1047.169;-0.28779;-0.18334;0.30698;3
ACCE;6.854;1047.169;0.19230;0.41042;9.51498;3
AHRS;6.873;1047.190;-0.5585;23.8966;83.9031;-0.14194;0.15078;0.65326;3
GYRO;6.874;1047.190;-0.28460;-0.34002;0.38799;3
ACCE;6.875;1047.190;-0.78453;0.22846;10.19493;3
AHRS;6.894;1047.210;-0.5411;23.4125;84.2815;-0.13956;0.14734;0.65628;3
MAGN;6.895;1047.210;26.00000;2.30000;-22.60000;3
GYRO;6.895;1047.210;-0.07355;-0.46154;0.22917;3
ACCE;6.896;1047.210;-0.00881;0.36254;9.79271;3
SOUN;6.901;143.74;0.00439;46.82
AHRS;6.914;1047.230;-0.4923;22.9637;84.1126;-0.13647;0.14498;0.65581;3
GYRO;6.914;1047.230;0.13324;-0.36454;-0.23770;3
ACCE;6.915;1047.230;0.70945;-0.13545;9.76398;3
AHRS;6.934;1047.250;-0.4637;22.6438;83.6975;-0.13393;0.14359;0.65359;3
GYRO;6.934;1047.250;0.24409;-0.26435;-0.22384;3
ACCE;6.935;1047.250;1.08295;-0.52810;9.75440;3
MAGN;6.944;1047.260;24.40000;3.00000;-22.10000;3
LIGH;6.953;296589.551;225.0;0
AHRS;6.955;1047.270;0.8225;22.4305;83.7579;-0.12459;0.14951;0.65583;0
GYRO;6.956;1047.270;1.10855;-0.07568;0.87618;3
ACCE;6.957;1047.270;1.83951;0.27635;9.89805;3
AHRS;6.974;1047.290;1.8417;22.4866;84.4113;-0.11929;0.15500;0.66114;0
GYRO;6.975;1047.290;0.38693;0.02238;0.75466;3
ACCE;6.975;1047.290;1.78205;1.12868;8.40407;3
AHRS;6.995;1047.311;1.9908;22.0416;84.7584;-0.11624;0.15269;0.66396;0
MAGN;6.996;1047.311;24.00000;2.30000;-22.90000;3
GYRO;6.997;1047.311;-0.11618;-0.56600;0.29099;3
ACCE;6.997;1047.311;2.05020;0.87011;9.56286;3
AHRS;7.015;1047.331;2.0911;20.9199;84.8742;-0.10924;0.14607;0.66590;0
GYRO;7.016;1047.331;0.10872;-1.10215;0.08954;3
ACCE;7.016;1047.331;2.08851;0.33381;10.26197;3
AHRS;7.035;1047.351;2.2083;19.1516;84.6518;-0.09794;0.13576;0.66621;0
GYRO;7.036;1047.351;0.15776;-1.69266;-0.23450;3
ACCE;7.036;1047.351;3.00788;0.50619;9.48625;3
MAGN;7.045;1047.361;22.60000;-0.20000;-23.40000;3
AHRS;7.056;1047.371;2.1896;16.8214;84.2276;-0.08405;0.12116;0.66535;3
GYRO;7.057;1047.371;0.09060;-2.16273;-0.38266;3
ACCE;7.058;1047.371;3.13238;0.31466;9.95551;3
AHRS;7.077;1047.392;2.2559;13.3789;83.6524;-0.06310;0.09982;0.66391;3
GYRO;7.079;1047.392;0.20252;-3.35122;-0.49671;3
ACCE;7.080;1047.392;3.61122;0.32423;9.99382;3
AHRS;7.098;1047.413;2.4531;8.8196;83.0216;-0.03497;0.07171;0.66188;3
MAGN;7.099;1047.413;20.40000;-0.20000;-25.50000;3
GYRO;7.100;1047.413;0.32830;-4.18582;-0.53402;3
ACCE;7.101;1047.413;4.85621;1.17657;9.18937;3
AHRS;7.118;1047.434;2.5755;3.7842;82.1877;-0.00477;0.03964;0.65733;3
GYRO;7.119;1047.434;0.03731;-4.54503;-0.77918;3
ACCE;7.119;1047.434;6.23527;1.89483;6.92924;3
AHRS;7.138;1047.454;1.7294;-1.6866;81.2028;0.02103;-0.00135;0.65048;3
GYRO;7.139;1047.454;-0.99342;-4.89785;-0.90069;3
ACCE;7.139;1047.454;6.47469;0.54450;5.30118;3
MAGN;7.149;1047.464;16.30000;0.80000;-28.40000;3
AHRS;7.159;1047.475;0.0848;-7.3149;79.8900;0.04152;-0.04843;0.64071;3
GYRO;7.160;1047.475;-1.63617;-4.89465;-1.05205;3
ACCE;7.161;1047.475;4.80832;0.05608;5.96198;3
AHRS;7.181;1047.497;-1.4207;-12.8489;78.6506;0.06137;-0.09436;0.63077;3
GYRO;7.182;1047.497;-1.36436;-4.92876;-0.77918;3
ACCE;7.182;1047.497;4.84663;0.05608;6.24929;3
AHRS;7.203;1047.518;-1.9445;-19.7113;77.5174;0.09411;-0.14392;0.61898;3
MAGN;7.204;1047.518;7.50000;2.70000;-30.10000;3
GYRO;7.205;1047.518;-0.46047;-6.46154;-0.91562;3
ACCE;7.205;1047.518;8.13147;1.13826;5.12880;3
AHRS;7.222;1047.538;-1.6307;-27.9576;76.1504;0.13809;-0.19865;0.60108;3
GYRO;7.224;1047.538;-0.20039;-7.37502;-1.30254;3
ACCE;7.224;1047.538;9.37646;1.39683;4.37223;3
AHRS;7.244;1047.560;-1.1484;-36.4106;74.6110;0.18177;-0.25426;0.57819;3
GYRO;7.245;1047.560;-0.39971;-7.19488;-1.32919;3
ACCE;7.246;1047.560;9.19450;0.84138;4.53504;3
MAGN;7.254;1047.570;-4.20000;6.80000;-30.80000;3
AHRS;7.266;1047.580;-0.8123;-43.8665;73.3692;0.21787;-0.30347;0.55628;3
GYRO;7.267;1047.580;-0.47539;-6.29952;-0.90069;3
ACCE;7.268;1047.580;8.45709;0.19016;4.31477;3
AHRS;7.286;1047.602;-0.3854;-50.9020;72.7613;0.25245;-0.34778;0.53674;3
GYRO;7.287;1047.602;-0.00853;-6.14070;-0.55960;3
ACCE;7.287;1047.602;8.48582;0.15185;4.19027;3
AHRS;7.308;1047.622;0.1997;-57.8583;73.0033;0.28897;-0.38793;0.51994;3
MAGN;7.309;1047.622;-17.70000;6.80000;-30.20000;3
GYRO;7.310;1047.622;0.64061;-5.96696;-0.22917;3
ACCE;7.310;1047.622;10.37245;1.36810;2.64841;3
AHRS;7.326;1047.643;0.8140;-64.1275;73.7170;0.32324;-0.42113;0.50531;3
GYRO;7.327;1047.643;0.84740;-5.26772;-0.15882;3
ACCE;7.328;1047.643;11.25351;1.27234;1.02035;3
SOUN;7.342;179.13;0.00547;48.73
AHRS;7.347;1047.663;1.4853;-69.5386;74.5939;0.35400;-0.44717;0.49184;3
GYRO;7.348;1047.663;0.94546;-4.56635;-0.25689;3
ACCE;7.349;1047.663;11.21521;1.27234;-0.53109;3
MAGN;7.358;1047.673;-28.30000;5.40000;-23.70000;3
AHRS;7.367;1047.683;1.9318;-74.7466;75.1094;0.38055;-0.47298;0.47620;3
GYRO;7.369;1047.683;0.43702;-4.52372;-0.21745;3
ACCE;7.370;1047.683;9.90318;0.64027;-2.06338;3
AHRS;7.388;1047.704;1.9584;-79.4634;75.3557;0.40103;-0.49779;0.46134;3
GYRO;7.389;1047.704;0.22597;-4.00249;0.07674;3
ACCE;7.390;1047.704;9.97980;1.17657;-1.76650;3
AHRS;7.411;1047.726;2.0810;-83.9446;75.7328;0.42110;-0.51958;0.44670;3
MAGN;7.412;1047.726;-34.10000;5.40000;-19.20000;3
GYRO;7.412;1047.726;0.37307;-3.86392;-0.11832;3
ACCE;7.413;1047.726;10.49695;1.21488;-2.65714;3
AHRS;7.431;1047.747;2.4479;-88.4612;76.2418;0.44256;-0.53919;0.43051;3
GYRO;7.432;1047.747;0.50204;-4.00355;-0.36774;3
ACCE;7.433;1047.747;9.29027;2.00017;-4.02663;3
AHRS;7.453;1047.769;3.0193;-93.6732;77.0866;0.46843;-0.55907;0.41108;3
GYRO;7.454;1047.769;0.82715;-4.70492;-0.54788;3
ACCE;7.454;1047.769;7.92078;1.53091;-5.56849;3
MAGN;7.464;1047.779;-35.40000;6.10000;-12.30000;3
AHRS;7.473;1047.789;3.4860;-99.2389;78.3271;0.49613;-0.57791;0.39099;3
GYRO;7.474;1047.789;1.07764;-4.76781;-0.48925;3
ACCE;7.474;1047.789;6.86734;1.18614;-6.66982;3
AHRS;7.494;1047.810;3.6435;-104.6244;79.6391;0.52143;-0.59506;0.37198;3
GYRO;7.495;1047.810;1.07764;-4.61219;-0.36348;3
ACCE;7.496;1047.810;6.49384;1.74160;-7.70412;3
AHRS;7.516;1047.831;3.8186;-109.9999;80.9573;0.54601;-0.61033;0.35138;3
MAGN;7.517;1047.831;-36.90000;5.70000;-5.20000;3
GYRO;7.518;1047.831;1.05419;-4.60792;-0.53722;3
ACCE;7.519;1047.831;5.59362;1.39683;-8.31703;3
AHRS;7.536;1047.852;3.8826;-115.2042;82.4145;0.56958;-0.62291;0.33125;3
GYRO;7.537;1047.852;1.18956;-4.40220;-0.52976;3
ACCE;7.538;1047.852;4.86578;1.42557;-8.70011;3
AHRS;7.556;1047.872;3.7028;-120.3388;83.8921;0.59151;-0.63414;0.31148;3
GYRO;7.557;1047.872;1.19595;-4.45123;-0.45728;3
ACCE;7.558;1047.872;4.78917;0.58281;-9.04487;3
MAGN;7.567;1047.883;-37.90000;3.50000;1.40000;3
AHRS;7.577;1047.893;3.5871;-125.6218;85.3621;0.61323;-0.64389;0.28914;3
GYRO;7.577;1047.893;1.13839;-4.55356;-0.67366;3
ACCE;7.578;1047.893;4.50187;0.64984;-8.40323;3
AHRS;7.598;1047.914;3.3419;-130.9980;87.2437;0.63626;-0.65010;0.26678;3
GYRO;7.599;1047.914;1.55623;-4.53757;-0.88897;3
ACCE;7.599;1047.914;3.25688;-0.25038;-7.85735;3
LIGH;7.615;296590.211;145.0;0
AHRS;7.618;1047.934;2.4392;-135.6359;89.3112;0.65639;-0.65290;0.25128;0
MAGN;7.619;1047.934;-36.50000;3.10000;10.50000;3
GYRO;7.620;1047.934;1.95701;-3.73707;-0.58625;3
ACCE;7.621;1047.934;1.32237;-0.53768;-8.02015;3
AHRS;7.638;1047.954;0.8802;-139.6436;91.4341;0.67379;-0.65343;0.24190;0
GYRO;7.639;1047.954;2.34926;-3.42476;-0.42423;3
ACCE;7.639;1047.954;0.92972;-0.52810;-8.30746;3
AHRS;7.659;1047.975;-1.1093;-143.7230;93.6113;0.69071;-0.65263;0.23325;0
GYRO;7.659;1047.975;2.59016;-3.65074;-0.41357;3
ACCE;7.660;1047.975;-0.33442;-1.49536;-8.81503;3
MAGN;7.670;1047.985;-32.30000;4.60000;16.20000;3
AHRS;7.679;1047.995;-3.2734;-148.1436;95.6097;0.70686;-0.65141;0.22168;3
GYRO;7.680;1047.995;2.52301;-3.93107;-0.37200;3
ACCE;7.680;1047.995;-1.09099;-2.20404;-9.26514;3
AHRS;7.700;1048.016;-5.1156;-151.9387;96.9368;0.71836;-0.65071;0.21001;3
GYRO;7.701;1048.016;1.57115;-2.91100;-0.10659;3
ACCE;7.701;1048.016;-2.04867;-2.29981;-15.16445;3
AHRS;7.721;1048.037;-4.9220;-154.3485;96.9133;0.72279;-0.65318;0.19376;3
MAGN;7.722;1048.037;-27.90000;7.20000;21.20000;3
GYRO;7.723;1048.037;-0.64487;-2.42281;-0.13964;3
ACCE;7.723;1048.037;-0.41104;-1.39002;-16.10298;3
AHRS;7.741;1048.057;-3.0183;-158.3108;96.5003;0.72918;-0.65746;0.15754;3
GYRO;7.742;1048.057;-1.88666;-3.69444;-0.31764;3
ACCE;7.743;1048.057;-3.24577;-2.32854;-11.84130;3
AHRS;7.762;1048.078;-1.0859;-163.4691;96.1798;0.73552;-0.66201;0.11324;3
GYRO;7.763;1048.078;-1.55409;-4.71664;-0.33150;3
ACCE;7.764;1048.078;-2.18275;-1.93589;-9.35133;3
MAGN;7.775;1048.088;-23.50000;8.30000;25.40000;3
AHRS;7.783;1048.099;0.4578;-169.8693;96.3922;0.74275;-0.66371;0.06316;3
GYRO;7.784;1048.099;-1.28229;-5.86143;-0.50524;3
ACCE;7.784;1048.099;-2.08698;-2.06039;-10.12705;3
AHRS;7.806;1048.121;1.9181;-176.8905;96.7600;0.74749;-0.66351;0.00917;3
GYRO;7.807;1048.121;-1.09255;-6.12364;-0.46580;3
ACCE;7.807;1048.121;-3.64800;-1.50494;-6.96671;3
AHRS;7.827;1048.142;2.2607;176.6021;97.3220;-0.74995;0.66053;0.03528;3
MAGN;7.828;1048.142;-16.30000;3.80000;28.70000;3
GYRO;7.828;1048.142;-0.00320;-5.44040;-0.52763;3
ACCE;7.829;1048.142;-4.44287;-1.39959;-4.91727;3
AHRS;7.846;1048.163;1.6404;171.0659;97.8153;-0.75055;0.65605;0.06807;3
GYRO;7.847;1048.163;0.55108;-4.66441;-0.43596;3
ACCE;7.848;1048.163;-6.56892;-1.42832;-6.41125;3
AHRS;7.867;1048.183;1.1891;166.0128;98.0122;-0.74829;0.65202;0.09865;3
GYRO;7.868;1048.183;0.27074;-4.35957;-0.16628;3
ACCE;7.869;1048.183;-7.85222;-0.63345;-7.81904;3
MAGN;7.878;1048.193;-4.90000;2.00000;31.10000;3
AHRS;7.889;1048.204;0.9501;160.9422;98.0696;-0.74376;0.64757;0.13036;3
GYRO;7.890;1048.204;0.19719;-4.42992;-0.13004;3
ACCE;7.891;1048.204;-7.60322;-0.10672;-7.02417;3
SOUN;7.893;156.80;0.00479;47.58
AHRS;7.910;1048.226;0.5917;156.2119;97.9665;-0.73761;0.64298;0.15882;3
GYRO;7.911;1048.226;0.38373;-4.00675;0.03304;3
ACCE;7.911;1048.226;-8.30233;-0.93991;-4.19901;3
LIGH;7.913;296590.511;90.0;0
AHRS;7.932;1048.247;0.2454;151.9626;97.3112;-0.72805;0.64130;0.18323;0
MAGN;7.933;1048.247;3.50000;2.30000;31.70000;3
GYRO;7.933;1048.247;0.54148;-3.64434;0.49565;3
ACCE;7.934;1048.247;-8.73328;-1.32298;-2.01550;3
AHRS;7.953;1048.268;0.2445;147.6536;96.1056;-0.71393;0.64243;0.20854;0
GYRO;7.954;1048.268;0.50098;-3.93533;1.00622;3
ACCE;7.954;1048.268;-7.79475;-0.15461;-1.78565;3
AHRS;7.973;1048.289;0.6661;141.9216;94.9650;-0.69546;0.64023;0.24415;0
GYRO;7.974;1048.289;0.19933;-5.51501;0.99449;3
ACCE;7.975;1048.289;-6.11881;0.43915;-2.71460;3
MAGN;7.984;1048.299;11.60000;3.40000;31.00000;3
AHRS;7.993;1048.309;1.5469;132.8886;93.6197;-0.66458;0.63127;0.29981;3
GYRO;7.994;1048.309;0.34962;-8.69355;1.62871;3
ACCE;7.995;1048.309;-3.73419;0.10397;-2.12084;3
AHRS;8.013;1048.329;-0.0662;123.1156;92.6244;-0.63602;0.60716;0.34405;3
GYRO;8.015;1048.329;1.90585;-8.10837;-1.75449;3
ACCE;8.015;1048.329;-9.03974;0.04650;1.64284;3
LIGH;8.034;296590.632;65.0;0
AHRS;8.035;1048.350;-5.0421;114.0112;93.1693;-0.62511;0.55848;0.36982;0
MAGN;8.036;1048.350;18.40000;1.60000;26.00000;3
GYRO;8.037;1048.350;1.45177;-8.02203;-4.55463;3
ACCE;8.037;1048.350;-12.67893;-1.78267;2.38983;3
AHRS;8.054;1048.370;-9.0130;104.4149;93.2781;-0.60582;0.50588;0.40153;0
GYRO;8.055;1048.370;1.04033;-8.53473;-2.86303;3
ACCE;8.056;1048.370;-8.47471;-1.69647;1.66200;3
AHRS;8.074;1048.390;-10.0875;96.1235;93.6020;-0.58039;0.46440;0.44054;0
GYRO;8.075;1048.390;-0.38053;-7.20661;-0.48073;3
ACCE;8.076;1048.390;-6.64554;-3.12342;2.76333;3
MAGN;8.088;1048.400;29.50000;6.70000;16.60000;3
AHRS;8.094;1048.410;-10.0572;86.6438;94.5009;-0.54517;0.41710;0.49135;3
GYRO;8.096;1048.410;-0.97424;-8.68715;0.17268;3
ACCE;8.096;1048.410;-6.27204;-4.43544;7.92523;3
AHRS;8.114;1048.430;-10.3710;83.8302;95.3102;-0.53702;0.39843;0.50707;3
GYRO;8.116;1048.430;-0.66193;-0.29739;-0.41571;3
ACCE;8.116;1048.430;-5.18029;-3.74591;7.56131;3
AHRS;8.136;1048.451;-11.1959;82.9445;95.2366;-0.53612;0.39029;0.50728;3
MAGN;8.137;1048.451;35.30000;7.80000;4.20000;3
GYRO;8.138;1048.451;0.35388;-1.55196;-0.77705;3
ACCE;8.138;1048.451;-4.55779;-0.98779;3.50074;3
AHRS;8.155;1048.471;-11.8298;80.5884;93.8557;-0.52358;0.38188;0.50869;3
GYRO;8.157;1048.471;1.25777;-1.64256;-0.68005;3
ACCE;8.158;1048.471;-8.40767;-2.54881;7.59962;3
AHRS;8.176;1048.492;-12.3719;78.6104;92.5133;-0.51262;0.37520;0.50856;3
GYRO;8.177;1048.492;0.89430;-1.46669;-0.73015;3
ACCE;8.177;1048.492;-5.41971;-1.21763;6.40252;3
MAGN;8.187;1048.502;36.40000;8.80000;2.70000;3
AHRS;8.197;1048.512;-13.1233;77.2666;91.8425;-0.50767;0.36734;0.50787;3
GYRO;8.198;1048.512;0.27181;-1.12880;-0.72695;3
ACCE;8.198;1048.512;-6.32950;-1.70605;7.56131;3
AHRS;8.216;1048.532;-13.8637;75.6038;91.6440;-0.50283;0.35563;0.51097;3
GYRO;8.217;1048.532;-0.09593;-1.39527;-0.64594;3
ACCE;8.218;1048.532;-5.08452;-2.74035;6.58448;3
AHRS;8.238;1048.553;-14.5402;74.5394;91.7584;-0.50133;0.34590;0.51334;3
MAGN;8.239;1048.553;34.20000;11.40000;0.60000;3
GYRO;8.240;1048.553;-0.22704;-0.78344;-0.43276;3
ACCE;8.240;1048.553;-5.97516;-2.45304;8.77756;3
AHRS;8.258;1048.574;-14.4217;73.8250;91.6551;-0.49730;0.34321;0.51641;3
GYRO;8.259;1048.574;0.30059;-0.57239;0.30378;3
ACCE;8.259;1048.574;-6.17627;-2.71162;9.32344;3
AHRS;8.278;1048.594;-13.3781;72.6911;91.0200;-0.48565;0.34557;0.52230;3
GYRO;8.279;1048.594;0.92947;-0.95079;0.83674;3
ACCE;8.280;1048.594;-5.40055;-3.09469;8.36576;3
MAGN;8.289;1048.605;32.60000;13.60000;-1.90000;3
AHRS;8.300;1048.616;-12.2600;71.5687;89.5852;-0.47109;0.35156;0.52396;3
GYRO;8.301;1048.616;1.63724;-0.56920;0.33789;3
ACCE;8.301;1048.616;-3.32239;-1.66774;8.05930;3
AHRS;8.322;1048.637;-12.0550;70.6856;87.8988;-0.46092;0.35472;0.51926;3
GYRO;8.323;1048.637;1.24179;-0.47646;-0.41890;3
ACCE;8.324;1048.637;-4.09811;-2.16574;7.86777;3
SOUN;8.334;140.96;0.00430;46.65
AHRS;8.344;1048.659;-12.3034;69.7253;86.5693;-0.45366;0.35343;0.51474;3
MAGN;8.345;1048.659;35.60000;10.30000;-4.40000;3
GYRO;8.345;1048.659;0.98597;-0.69604;-0.62036;3
ACCE;8.346;1048.659;-5.19944;-2.03166;8.93079;3
AHRS;8.364;1048.680;-12.4081;67.9170;84.7647;-0.44054;0.34977;0.51124;3
GYRO;8.365;1048.680;1.56689;-1.41126;-0.65234;3
ACCE;8.365;1048.680;-4.73975;-2.03166;9.50540;3
AHRS;8.384;1048.700;-12.3447;65.4396;82.5382;-0.42246;0.34425;0.50804;3
GYRO;8.385;1048.700;1.75129;-1.86960;-0.70990;3
ACCE;8.386;1048.700;-4.73018;-1.53367;8.91164;3
MAGN;8.395;1048.710;32.60000;11.00000;-4.30000;3
AHRS;8.404;1048.721;-12.4271;62.3578;80.4930;-0.40320;0.33301;0.50674;3
GYRO;8.406;1048.721;1.48908;-2.40576;-0.86872;3
ACCE;8.406;1048.721;-4.27049;-1.08356;9.17979;3
AHRS;8.425;1048.741;-12.5395;59.0802;78.4636;-0.38355;0.31952;0.50525;3
GYRO;8.426;1048.741;1.48588;-2.41535;-0.94866;3
ACCE;8.427;1048.741;-3.20746;-1.20806;9.90763;3
AHRS;8.445;1048.761;-12.4935;56.4113;76.4182;-0.36595;0.30986;0.50144;3
MAGN;8.446;1048.761;33.00000;10.70000;-8.50000;3
GYRO;8.447;1048.761;1.45710;-1.85042;-0.86765;3
ACCE;8.448;1048.761;-2.14444;-0.17376;9.45752;3
AHRS;8.465;1048.781;-12.5395;54.0000;74.7408;-0.35124;0.29958;0.49817;3
GYRO;8.466;1048.781;1.02008;-1.76941;-0.85060;3
ACCE;8.466;1048.781;-2.65201;-0.09715;8.39449;3
AHRS;8.486;1048.802;-12.7314;51.7498;73.6345;-0.33977;0.28743;0.49713;3
GYRO;8.487;1048.802;0.58625;-1.76941;-0.61823;3
ACCE;8.487;1048.802;-4.05980;-1.06440;9.28514;3
MAGN;8.497;1048.812;30.10000;13.20000;-11.80000;3
AHRS;8.506;1048.822;-12.5892;49.3439;72.7451;-0.32627;0.27499;0.49880;3
GYRO;8.507;1048.822;0.70670;-1.99964;-0.34536;3
ACCE;8.507;1048.822;-2.44132;-0.66218;10.32901;3
LIGH;8.513;296591.111;90.0;0
AHRS;8.527;1048.843;-12.1915;46.5571;71.5915;-0.30897;0.26168;0.50021;0
GYRO;8.527;1048.843;1.05205;-2.26719;-0.42317;3
ACCE;8.528;1048.843;-0.54511;0.48704;10.61631;3
AHRS;8.548;1048.863;-11.4761;44.4692;70.3106;-0.29245;0.25454;0.49938;0
MAGN;8.549;1048.863;29.40000;12.50000;-15.10000;3
GYRO;8.549;1048.863;1.28122;-1.17037;-0.22491;3
ACCE;8.549;1048.863;-2.55624;0.37212;8.96910;3
AHRS;8.569;1048.884;-10.0977;43.7943;69.6660;-0.27922;0.25829;0.50098;0
GYRO;8.570;1048.884;1.23965;-0.41464;0.52229;3
ACCE;8.571;1048.884;-3.43731;-0.32699;9.31387;3
AHRS;8.588;1048.905;-8.6959;43.3330;69.2760;-0.26722;0.26284;0.50368;0
GYRO;8.589;1048.905;1.05525;-0.41037;0.51057;3
ACCE;8.590;1048.905;0.20188;0.38169;9.47667;3
MAGN;8.599;1048.915;26.80000;11.70000;-17.60000;3
AHRS;8.609;1048.925;-8.0494;42.3471;68.7004;-0.25734;0.26054;0.50393;3
GYRO;8.609;1048.925;0.62995;-0.94866;-0.13004;3
ACCE;8.610;1048.925;0.36468;1.03292;9.75440;3
WIFI;8.623;757955.781;eduroam;00:13:c3:44:d8:e1;-70
WIFI;8.623;757955.781;TP-LINK_1280;ec:08:6b:23:7b:1d;-75
WIFI;8.623;757953.788;RNCS_24g;90:f6:52:ff:cd:71;-75
WIFI;8.623;757953.788;UJI;00:13:c3:44:d8:e0;-70
WIFI;8.623;757953.788;Pruebas;c8:d1:5e:64:e1:d8;-84
WIFI;8.623;757955.781;Pruebas;2e:d9:9f:d9:fa:21;-78
WIFI;8.623;757951.687;eduroam;00:1a:6d:9b:9a:21;-44
WIFI;8.623;757955.781;UJI;00:1a:6d:9b:9a:20;-44
WIFI;8.623;757955.781;FTE-1DDE;f8:3d:ff:7d:1d:e5;-71
WIFI;8.623;757955.781;UJI;00:14:69:f2:31:40;-80
WIFI;8.623;757955.781;eduroam;00:14:69:f2:31:41;-78
WIFI;8.623;757955.781;eduroam;00:1a:a1:5c:f9:61;-71
WIFI;8.623;757955.781;UJI;00:1a:a1:5c:f9:60;-71
WIFI;8.623;757946.823;RETA-Wifi;84:1b:5e:3f:88:6f;-84
WIFI;8.623;757955.781;UJI;00:13:c3:44:d8:20;-82
WIFI;8.623;757951.687;eduroam;00:13:c3:44:d6:e1;-87
WIFI;8.623;757955.781;eduroam;00:13:c3:44:d8:21;-82
WIFI;8.623;757955.781;;98:fc:11:6d:a7:5b;-68
WIFI;8.623;757955.781;guifi.net/CS-UJInuvolguifi5;00:15:6d:e4:7d:15;-81
WIFI;8.623;757955.781;UJI;2a:a4:3c:04:9c:a2;-89
WIFI;8.623;757955.781;IRSLab2-2.4GHz;c8:d7:19:09:37:8d;-91
WIFI;8.623;757955.781;UJI;c2:9f:db:1c:91:57;-89
AHRS;8.663;1048.945;-8.0353;40.8251;68.2430;-0.24953;0.25119;0.50420;3
GYRO;8.664;1048.945;0.14070;-1.31320;-0.27501;3
ACCE;8.665;1048.945;-0.66003;0.91799;8.13592;3
LIGH;8.665;296591.231;145.0;0
AHRS;8.665;1048.965;-8.2586;39.7254;68.1194;-0.24590;0.24282;0.50510;0
MAGN;8.666;1048.965;25.30000;11.00000;-19.60000;3
GYRO;8.666;1048.965;-0.10765;-0.72055;-0.20892;3
ACCE;8.666;1048.965;-0.68876;0.95630;9.48625;3
AHRS;8.673;1048.985;-8.2574;39.2478;68.1592;-0.24387;0.23944;0.50640;0
GYRO;8.692;1048.985;0.00640;-0.42103;0.17161;3
ACCE;8.693;1048.985;-1.29210;1.59795;9.47667;3
AHRS;8.694;1049.005;-7.9378;38.5843;68.6189;-0.23974;0.23542;0.51185;0
GYRO;8.695;1049.005;-0.04263;-0.72588;0.54894;3
ACCE;8.695;1049.005;-0.88030;1.16699;9.78313;3
MAGN;8.702;1049.015;23.50000;10.70000;-20.50000;3
AHRS;8.709;1049.026;-7.5742;37.2628;68.4571;-0.23106;0.22836;0.51441;3
GYRO;8.712;1049.026;0.00320;-1.33985;0.47646;3
ACCE;8.713;1049.026;0.74776;1.33937;9.66821;3
AHRS;8.729;1049.046;-7.5140;35.3873;68.7983;-0.22284;0.21497;0.52064;3
GYRO;8.730;1049.046;-0.20785;-1.73850;0.20359;3
ACCE;8.730;1049.046;1.56179;1.00419;8.93079;3
AHRS;8.750;1049.066;-7.7706;33.7820;69.2473;-0.21806;0.20171;0.52622;3
MAGN;8.750;1049.066;21.60000;10.30000;-21.70000;3
GYRO;8.751;1049.066;-0.44555;-1.24711;0.24409;3
ACCE;8.751;1049.066;0.97760;1.15741;9.33302;3
AHRS;8.769;1049.086;-7.5483;33.4951;69.8379;-0.21627;0.19968;0.53140;3
GYRO;8.770;1049.086;0.05543;-0.00426;0.64061;3
ACCE;8.770;1049.086;0.65199;1.22445;10.31943;3
AHRS;8.790;1049.106;-6.3566;34.4522;70.2458;-0.21343;0.21138;0.53525;3
GYRO;8.790;1049.106;0.84314;1.04033;0.93160;3
ACCE;8.791;1049.106;1.38940;0.91799;10.00340;3
MAGN;8.800;1049.116;20.90000;9.90000;-22.60000;3
AHRS;8.810;1049.126;-4.7424;36.2209;70.3595;-0.21108;0.23120;0.53662;3
GYRO;8.810;1049.126;1.12560;1.66282;0.85379;3
ACCE;8.811;1049.126;1.29364;1.29149;9.29471;3
LIGH;8.813;296591.411;225.0;0
AHRS;8.830;1049.146;-3.8167;37.2282;70.5648;-0.21003;0.24219;0.53841;0
GYRO;8.831;1049.146;0.17481;0.42850;0.56493;3
ACCE;8.832;1049.146;1.64798;1.26276;8.89249;3
AHRS;8.851;1049.167;-3.8506;37.0555;71.3127;-0.21101;0.23948;0.54372;0
MAGN;8.852;1049.167;23.10000;8.10000;-22.20000;3
GYRO;8.852;1049.167;-0.57346;-0.30485;0.48499;3
ACCE;8.853;1049.167;1.38940;1.42557;9.39048;3
AHRS;8.870;1049.187;-3.9638;37.3073;72.2503;-0.21492;0.23888;0.54931;0
GYRO;8.872;1049.187;-0.49991;0.34535;0.65766;3
ACCE;8.872;1049.187;0.36468;1.01376;11.11431;3
SOUN;8.884;140.18;0.00428;46.60
AHRS;8.891;1049.207;-3.5645;37.9497;73.1688;-0.21732;0.24344;0.55523;0
GYRO;8.891;1049.207;-0.12364;0.46900;0.84740;3
ACCE;8.892;1049.207;1.13083;-0.79625;11.39203;3
MAGN;8.901;1049.217;23.90000;5.90000;-22.20000;3
AHRS;8.911;1049.227;-3.1418;38.6633;73.2391;-0.21815;0.25016;0.55537;3
GYRO;8.911;1049.227;0.21425;0.93160;0.30698;3
ACCE;8.912;1049.227;0.12526;-0.11630;12.54125;3
AHRS;8.932;1049.248;-3.1519;40.8598;73.4723;-0.22936;0.26422;0.55260;3
GYRO;8.934;1049.248;-0.35068;2.02523;0.16628;3
ACCE;8.934;1049.248;-1.59856;1.09038;10.01297;3
AHRS;8.953;1049.268;-3.5292;42.3195;74.2498;-0.24066;0.27034;0.55373;3
MAGN;8.954;1049.268;25.30000;5.90000;-21.40000;3
GYRO;8.955;1049.268;-1.01155;0.74400;0.64274;3
ACCE;8.956;1049.268;-1.79967;1.80864;9.30429;3
AHRS;8.975;1049.290;-3.6382;42.2489;75.8747;-0.24481;0.26589;0.56417;3
GYRO;8.975;1049.290;-1.00941;-0.30165;1.07763;3
ACCE;8.977;1049.290;-1.11972;1.21488;10.27155;3
AHRS;8.995;1049.311;-3.3595;42.7420;77.7476;-0.24986;0.26645;0.57589;3
GYRO;8.996;1049.311;-0.85699;0.69071;1.45923;3
ACCE;8.997;1049.311;0.15400;-0.29826;11.41119;3
MAGN;9.006;1049.321;25.70000;5.50000;-19.80000;3
AHRS;9.016;1049.332;-2.4010;44.7569;79.3134;-0.25783;0.28068;0.58385;3
GYRO;9.018;1049.332;-0.37413;1.95488;1.83976;3
ACCE;9.018;1049.332;0.70945;-1.57198;12.18691;3
AHRS;9.037;1049.353;-0.6416;47.6443;80.9263;-0.26601;0.30397;0.59194;3
GYRO;9.038;1049.353;0.15776;2.56671;2.16273;3
ACCE;9.038;1049.353;-0.83242;-0.86329;10.50139;3
AHRS;9.058;1049.373;1.4117;49.8973;82.4664;-0.26960;0.32455;0.60148;3
MAGN;9.059;1049.373;29.40000;4.00000;-17.70000;3
GYRO;9.059;1049.373;0.11299;1.61698;2.22988;3
ACCE;9.060;1049.373;-1.56983;0.13270;8.82545;3
AHRS;9.082;1049.393;3.1044;50.8043;84.2156;-0.26938;0.33454;0.61410;3
GYRO;9.083;1049.393;-0.39012;0.60863;2.05400;3
ACCE;9.084;1049.393;-2.09655;0.25719;9.52456;3
AHRS;9.098;1049.413;4.2716;51.2797;86.4590;-0.27169;0.33807;0.62880;3
GYRO;9.108;1049.413;-0.99662;0.60650;2.05720;3
ACCE;9.109;1049.413;-2.57539;-0.54726;10.60673;3
MAGN;9.110;1049.423;30.80000;-0.40000;-15.70000;3
AHRS;9.117;1049.434;5.6274;51.9362;89.2570;-0.27583;0.34225;0.64612;3
GYRO;9.118;1049.434;-1.20980;0.77598;2.60614;3
ACCE;9.119;1049.434;-3.07339;-0.99737;10.82700;3
AHRS;9.138;1049.454;7.7377;52.6103;92.4910;-0.27753;0.34946;0.66671;3
GYRO;9.139;1049.454;-0.99982;1.05845;3.37360;3
ACCE;9.139;1049.454;-2.70947;-1.40917;10.61631;3
AHRS;9.160;1049.475;11.0871;53.7473;95.8031;-0.27606;0.36556;0.68804;3
MAGN;9.160;1049.475;30.10000;-4.00000;-14.80000;3
GYRO;9.161;1049.475;-0.38479;1.49867;4.27216;3
ACCE;9.162;1049.475;-2.10613;-0.36530;9.09360;3
AHRS;9.180;1049.496;15.6657;54.5881;98.9982;-0.26678;0.38713;0.71002;3
GYRO;9.180;1049.496;0.32724;1.28549;5.01190;3
ACCE;9.181;1049.496;-1.92417;0.62111;8.50941;3
AHRS;9.201;1049.517;21.2787;54.5458;101.8394;-0.24614;0.41129;0.73144;3
GYRO;9.203;1049.517;1.07764;0.57452;5.41162;3
ACCE;9.203;1049.517;-2.21148;0.92757;8.52857;3
MAGN;9.212;1049.527;33.00000;-10.30000;-12.70000;3
AHRS;9.229;1049.538;26.7177;53.6214;104.0044;-0.21887;0.43267;0.74845;3
GYRO;9.230;1049.538;1.40380;-0.16628;4.62604;3
ACCE;9.231;1049.538;-2.74778;1.29149;8.58603;3
AHRS;9.243;1049.559;30.8803;52.0499;105.3429;-0.19123;0.44669;0.75959;3
GYRO;9.244;1049.559;1.35264;-0.99449;3.23610;3
ACCE;9.245;1049.559;-1.97206;0.75519;8.79672;3
AHRS;9.264;1049.579;34.0775;49.6808;106.8314;-0.16404;0.45291;0.77007;3
MAGN;9.265;1049.579;30.90000;-21.20000;-12.30000;3
GYRO;9.266;1049.579;0.73335;-1.33132;2.85130;3
ACCE;9.267;1049.579;-2.03909;1.01376;8.98825;3
AHRS;9.285;1049.600;37.0799;47.3031;109.5221;-0.14260;0.45734;0.78292;3
GYRO;9.286;1049.600;0.18760;-0.47646;3.36507;3
ACCE;9.287;1049.600;-1.60814;1.09038;8.21253;3
AHRS;9.305;1049.621;39.9357;44.8753;113.3717;-0.12642;0.46080;0.79756;3
GYRO;9.307;1049.621;-0.32830;0.10339;3.65073;3
ACCE;9.308;1049.621;0.70945;1.93314;8.53814;3
MAGN;9.319;1049.633;25.40000;-27.30000;-12.30000;3
AHRS;9.328;1049.643;41.7705;42.1197;118.3093;-0.11767;0.45777;0.81425;3
GYRO;9.329;1049.643;-1.31000;0.55214;3.42156;3
ACCE;9.329;1049.643;-0.93776;2.74716;9.04572;3
AHRS;9.350;1049.665;42.6173;39.4738;123.5793;-0.11556;0.45014;0.83076;3
GYRO;9.351;1049.665;-1.67987;0.77598;2.90460;3
ACCE;9.351;1049.665;0.69987;4.61464;8.67222;3
AHRS;9.371;1049.687;42.8705;37.1037;128.1799;-0.11500;0.44104;0.84456;3
MAGN;9.373;1049.687;19.70000;-33.60000;-13.60000;3
GYRO;9.373;1049.687;-1.68733;0.63741;2.30556;3
ACCE;9.374;1049.687;1.52348;3.02489;8.52857;3
AHRS;9.393;1049.708;42.7990;34.6755;132.0588;-0.11203;0.43098;0.85628;3
GYRO;9.393;1049.708;-1.38994;-0.01492;1.83869;3
ACCE;9.394;1049.708;-1.76137;1.91398;9.46709;3
AHRS;9.413;1049.729;42.5797;32.3317;135.1353;-0.10672;0.42133;0.86577;3
GYRO;9.415;1049.729;-1.24924;-0.31231;1.45603;3
ACCE;9.415;1049.729;-1.90502;0.70730;9.82144;3
MAGN;9.424;1049.740;16.10000;-33.80000;-14.80000;3
AHRS;9.434;1049.750;42.0078;29.9740;138.0473;-0.10147;0.40972;0.87522;3
GYRO;9.435;1049.750;-1.45709;-0.31657;1.34091;3
ACCE;9.436;1049.750;-1.80925;-0.32699;9.72567;3
SOUN;9.436;102.77;0.00314;43.91
AHRS;9.455;1049.771;41.3446;27.5024;141.2851;-0.09617;0.39724;0.88524;3
GYRO;9.456;1049.771;-1.51785;-0.26541;1.67880;3
ACCE;9.457;1049.771;-1.82840;-0.25038;9.20852;3
AHRS;9.476;1049.791;40.7420;24.8812;145.1696;-0.09096;0.38479;0.89593;3
MAGN;9.477;1049.791;12.80000;-34.50000;-16.50000;3
GYRO;9.478;1049.791;-1.64256;0.04050;2.14780;3
ACCE;9.478;1049.791;-0.82284;0.27635;9.07445;3
AHRS;9.496;1049.812;39.9203;22.4634;149.3421;-0.08805;0.37131;0.90671;3
GYRO;9.497;1049.812;-1.80565;0.23450;2.25333;3
ACCE;9.498;1049.812;1.65755;-0.32699;9.16064;3
AHRS;9.518;1049.833;39.0203;19.6055;153.1549;-0.07970;0.35736;0.91665;3
GYRO;9.519;1049.833;-1.55516;-0.60224;2.09771;3
ACCE;9.520;1049.833;-0.13331;0.01777;9.68736;3
MAGN;9.528;1049.844;11.40000;-33.50000;-19.00000;3
AHRS;9.538;1049.854;38.4824;16.4625;156.9394;-0.06725;0.34659;0.92499;3
GYRO;9.539;1049.854;-1.11387;-0.71416;2.38763;3
ACCE;9.539;1049.854;-0.20035;-0.15461;10.23324;3
AHRS;9.558;1049.874;38.5346;12.7204;161.0473;-0.04915;0.34069;0.93139;3
GYRO;9.559;1049.874;-0.50311;-1.13093;2.85983;3
ACCE;9.560;1049.874;0.75733;-1.29425;10.22366;3
AHRS;9.580;1049.895;39.1847;8.4870;165.4882;-0.02692;0.34053;0.93513;3
MAGN;9.581;1049.895;7.40000;-32.00000;-21.00000;3
GYRO;9.581;1049.895;0.14710;-1.26097;3.08580;3
ACCE;9.582;1049.895;0.65199;-0.91118;9.44794;3
AHRS;9.600;1049.916;39.9921;4.3798;169.9662;-0.00589;0.34354;0.93658;3
GYRO;9.600;1049.916;0.40824;-1.07230;3.07834;3
ACCE;9.601;1049.916;-1.35914;-2.07955;9.19894;3
AHRS;9.620;1049.936;40.4040;0.3011;174.3797;0.01447;0.34504;0.93739;3
GYRO;9.621;1049.936;0.14390;-1.05632;2.87689;3
ACCE;9.622;1049.936;-0.48765;-0.88245;9.73524;3
MAGN;9.631;1049.946;2.30000;-31.50000;-22.70000;3
AHRS;9.647;1049.958;40.2871;-3.4887;178.3055;0.03367;0.34375;0.93814;3
GYRO;9.648;1049.958;-0.06075;-1.14052;2.53473;3
ACCE;9.648;1049.958;1.81078;-0.44191;9.29471;3
AHRS;9.663;1049.978;40.2451;-7.2150;-177.8466;0.05262;0.34440;0.93734;3
GYRO;9.663;1049.978;0.33896;-1.01901;2.59335;3
ACCE;9.664;1049.978;1.39898;-0.20249;9.85017;3
AHRS;9.683;1049.999;40.4214;-10.8065;-173.6037;-0.06904;-0.34833;-0.93462;3
MAGN;9.684;1049.999;-2.80000;-31.50000;-22.30000;3
GYRO;9.685;1049.999;0.64807;-0.68325;2.83958;3
ACCE;9.685;1049.999;1.62882;-0.64303;8.46153;3
AHRS;9.703;1050.019;40.3261;-15.2164;-168.8896;-0.09063;-0.35208;-0.93050;3
GYRO;9.704;1050.019;0.61290;-1.39954;3.12737;3
ACCE;9.705;1050.019;1.72459;0.21889;10.18536;3
AHRS;9.725;1050.040;40.1274;-20.5762;-163.9931;-0.11913;-0.35762;-0.92374;3
GYRO;9.726;1050.040;0.76639;-1.91650;3.12418;3
ACCE;9.727;1050.040;1.95443;0.65942;7.10162;3
MAGN;9.736;1050.051;-8.30000;-31.60000;-20.70000;3
AHRS;9.747;1050.062;39.4714;-25.5649;-159.8785;-0.14752;-0.36063;-0.91687;3
GYRO;9.748;1050.062;0.47433;-2.04974;2.63919;3
ACCE;9.749;1050.062;2.35666;-0.02053;7.86777;3
AHRS;9.768;1050.084;38.3536;-29.9934;-156.6875;-0.17526;-0.36013;-0.91070;3
GYRO;9.769;1050.084;0.08954;-2.01563;2.40469;3
ACCE;9.770;1050.084;0.55622;0.76477;9.63948;3
AHRS;9.792;1050.105;36.7476;-34.8348;-152.6695;-0.20497;-0.35936;-0.90217;3
MAGN;9.793;1050.105;-14.20000;-28.90000;-19.30000;3
GYRO;9.794;1050.105;0.41571;-2.32901;3.39065;3
ACCE;9.795;1050.105;1.56179;0.26677;7.29316;3
AHRS;9.810;1050.126;34.5275;-40.6857;-148.3817;-0.24361;-0.35818;-0.88963;3
GYRO;9.811;1050.126;0.23237;-3.07408;3.62515;3
ACCE;9.812;1050.126;2.10766;-0.18334;7.67623;3
AHRS;9.831;1050.147;31.7516;-45.5013;-144.9461;-0.27873;-0.35258;-0.87770;3
GYRO;9.833;1050.147;-0.09913;-2.30769;3.42050;3
ACCE;9.833;1050.147;4.09964;-0.89202;11.90918;3
MAGN;9.842;1050.158;-20.80000;-25.60000;-17.30000;3
AHRS;9.853;1050.169;29.5222;-48.2901;-141.6402;-0.29721;-0.34954;-0.86766;3
GYRO;9.854;1050.169;0.66513;-0.65020;3.04743;3
ACCE;9.855;1050.169;5.36378;-1.10271;10.66420;3
AHRS;9.875;1050.191;28.1189;-49.8351;-137.8761;-0.30221;-0.35247;-0.85776;3
GYRO;9.876;1050.191;1.64363;0.49032;2.69781;3
ACCE;9.876;1050.191;4.13795;0.30508;9.39048;3
SOUN;9.877;175.23;0.00535;48.54
AHRS;9.896;1050.211;27.2901;-51.2643;-133.9452;-0.30369;-0.36018;-0.84625;3
MAGN;9.898;1050.211;-26.70000;-19.90000;-14.80000;3
GYRO;9.898;1050.211;1.87813;0.19186;2.45159;3
ACCE;9.899;1050.211;3.45799;-0.44191;8.54772;3
AHRS;9.918;1050.234;26.1569;-52.8959;-130.4825;-0.30910;-0.36567;-0.83416;3
GYRO;9.919;1050.234;1.36756;-0.01919;2.41748;3
ACCE;9.919;1050.234;3.18984;0.13270;8.52857;3
AHRS;9.940;1050.256;24.8997;-53.6316;-127.6806;-0.31057;-0.36691;-0.82509;3
GYRO;9.942;1050.256;1.02541;0.58838;2.09344;3
ACCE;9.942;1050.256;3.44842;-1.09313;9.84059;3
MAGN;9.952;1050.266;-29.90000;-15.80000;-11.90000;3
AHRS;9.960;1050.276;23.6121;-53.1007;-125.5113;-0.30520;-0.36301;-0.82035;3
GYRO;9.962;1050.276;0.58945;1.51039;1.90371;3
ACCE;9.963;1050.276;2.67270;-1.00694;9.26598;3
AHRS;9.981;1050.297;22.1479;-51.6527;-123.6086;-0.29511;-0.35438;-0.81807;3
GYRO;9.983;1050.297;0.44875;1.89732;1.96234;3
ACCE;9.983;1050.297;3.09407;-0.07799;9.72567;3
AHRS;10.003;1050.318;21.0267;-51.3689;-121.2652;-0.29074;-0.35229;-0.81098;3
MAGN;10.003;1050.318;-32.30000;-11.90000;-13.60000;3
GYRO;10.004;1050.318;1.06911;0.57772;1.92929;3
ACCE;10.005;1050.318;4.18583;0.03693;9.55329;3
AHRS;10.022;1050.338;20.5921;-52.5511;-118.3268;-0.29183;-0.36087;-0.79808;3
GYRO;10.023;1050.338;1.82697;-0.15029;1.72037;3
ACCE;10.024;1050.338;3.92726;-0.11630;10.79827;3
AHRS;10.043;1050.359;20.8136;-52.2654;-115.2015;-0.27888;-0.36904;-0.78818;3
GYRO;10.045;1050.359;2.11263;1.52745;1.31746;3
ACCE;10.045;1050.359;3.82191;-0.68133;10.13747;3
MAGN;10.054;1050.369;-33.00000;-8.00000;-15.70000;3
AHRS;10.064;1050.380;20.8643;-51.2469;-112.8062;-0.26392;-0.37133;-0.78195;3
GYRO;10.065;1050.380;1.35371;1.62977;1.11068;3
ACCE;10.066;1050.380;2.73016;0.64027;7.67623;3
AHRS;10.085;1050.400;20.6800;-50.0110;-111.3566;-0.25172;-0.36881;-0.77910;3
GYRO;10.085;1050.400;0.65340;1.50933;0.81222;3
ACCE;10.086;1050.400;3.03661;1.51176;8.67222;3
AHRS;10.106;1050.421;20.1914;-48.6064;-110.5317;-0.24196;-0.36216;-0.77849;3
MAGN;10.109;1050.421;-33.00000;-7.30000;-14.80000;3
GYRO;10.110;1050.421;0.09700;1.43045;0.75893;3
ACCE;10.110;1050.421;3.75487;2.21086;9.52456;3
AHRS;10.126;1050.441;19.4047;-47.5445;-109.8955;-0.23669;-0.35446;-0.77747;3
GYRO;10.127;1050.441;-0.08634;0.98064;0.90815;3
ACCE;10.128;1050.441;2.17470;1.10953;9.52456;3
AHRS;10.146;1050.462;18.4855;-47.0618;-108.9172;-0.23504;-0.34889;-0.77362;3
GYRO;10.147;1050.462;0.06822;0.66193;1.23965;3
ACCE;10.147;1050.462;0.03907;0.28593;9.70651;3
MAGN;10.157;1050.472;-33.80000;-6.00000;-18.20000;3
AHRS;10.166;1050.482;16.8801;-46.3832;-107.9328;-0.23565;-0.33825;-0.76928;3
GYRO;10.167;1050.482;-0.61290;1.00622;1.67987;3
ACCE;10.168;1050.482;-0.15246;-0.19292;8.99783;3
AHRS;10.187;1050.502;13.9165;-44.5648;-107.9295;-0.23842;-0.31207;-0.76978;3
GYRO;10.187;1050.502;-2.23308;1.74809;1.92290;3
ACCE;10.188;1050.502;0.66157;0.45831;6.61321;3
AHRS;10.208;1050.523;9.3453;-42.1054;-108.8802;-0.24705;-0.27006;-0.77370;3
MAGN;10.209;1050.523;-32.40000;-3.50000;-18.50000;3
GYRO;10.209;1050.523;-3.79463;2.06573;2.19151;3
ACCE;10.210;1050.523;1.29364;0.25719;10.66420;3
AHRS;10.227;1050.544;5.1544;-38.8757;-109.4430;-0.24691;-0.22662;-0.77769;3
GYRO;10.236;1050.544;-2.54965;3.03784;1.85255;3
ACCE;10.240;1050.544;2.73973;-2.48177;13.47978;3
AHRS;10.248;1050.564;3.4685;-36.1323;-109.0925;-0.23581;-0.20324;-0.77951;3
GYRO;10.249;1050.564;-0.53935;2.05187;0.92840;3
ACCE;10.251;1050.564;0.64241;-2.29981;9.95551;3
MAGN;10.259;1050.574;-32.00000;3.10000;-21.40000;3
AHRS;10.268;1050.584;2.9456;-34.5340;-108.2297;-0.22602;-0.19382;-0.77790;3
GYRO;10.269;1050.584;0.14710;1.38035;0.94866;3
ACCE;10.270;1050.584;-0.83242;-1.26552;9.63948;3
AHRS;10.289;1050.605;1.8603;-32.1478;-107.1685;-0.21352;-0.17690;-0.77584;3
GYRO;10.290;1050.605;-0.52549;2.51981;1.39634;3
ACCE;10.290;1050.605;0.07738;0.15185;8.72968;3
AHRS;10.310;1050.625;-0.5484;-28.5037;-106.4714;-0.19999;-0.14363;-0.77573;3
MAGN;10.311;1050.625;-30.10000;7.10000;-23.50000;3
GYRO;10.313;1050.625;-1.82483;3.13590;1.64150;3
ACCE;10.313;1050.625;-2.09655;-0.68133;6.93882;3
SOUN;10.318;65.68;0.00200;40.02
AHRS;10.330;1050.646;-3.3694;-25.4560;-105.6008;-0.19276;-0.11031;-0.77271;3
GYRO;10.331;1050.646;-1.74169;2.35353;1.85894;3
ACCE;10.331;1050.646;-5.52505;-2.90315;11.11431;3
AHRS;10.351;1050.667;-5.0310;-23.9281;-103.7037;-0.18939;-0.09416;-0.76297;3
GYRO;10.352;1050.667;-0.36880;1.07977;2.11476;3
ACCE;10.353;1050.667;-3.46604;-3.11384;9.51498;3
MAGN;10.362;1050.677;-25.70000;11.30000;-25.60000;3
AHRS;10.371;1050.687;-6.1977;-22.6393;-101.8819;-0.18559;-0.08234;-0.75359;3
GYRO;10.375;1050.687;-0.32617;0.94333;1.74489;3
ACCE;10.376;1050.687;-2.51793;-2.17531;9.41921;3
LIGH;10.377;296592.971;145.0;0
AHRS;10.392;1050.708;-7.5527;-21.2062;-100.2988;-0.18244;-0.06795;-0.74521;0
GYRO;10.393;1050.708;-0.70776;1.17143;1.76301;3
ACCE;10.394;1050.708;-3.32239;-1.38044;9.12233;3
AHRS;10.414;1050.729;-9.5563;-19.4411;-98.6407;-0.18112;-0.04741;-0.73571;0
MAGN;10.415;1050.729;-24.00000;13.90000;-25.60000;3
GYRO;10.415;1050.729;-1.24072;1.29188;1.96234;3
ACCE;10.416;1050.729;-3.63842;-1.61028;8.55730;3
AHRS;10.433;1050.749;-11.7485;-18.1727;-97.0862;-0.18464;-0.02826;-0.72546;0
GYRO;10.435;1050.749;-1.35477;0.71736;1.83869;3
ACCE;10.436;1050.749;-5.64955;-2.96061;9.37133;3
AHRS;10.453;1050.770;-13.1872;-17.5796;-95.4794;-0.18866;-0.01810;-0.71477;0
GYRO;10.454;1050.770;-0.54574;0.02132;1.62444;3
ACCE;10.455;1050.770;-5.33352;-3.24792;9.85017;3
MAGN;10.464;1050.780;-19.60000;17.90000;-26.80000;3
AHRS;10.474;1050.790;-13.6777;-18.1571;-93.8695;-0.19475;-0.02107;-0.70346;3
GYRO;10.475;1050.790;0.17375;-1.12347;1.37928;3
ACCE;10.475;1050.790;-4.51949;-1.23679;8.07846;3
AHRS;10.494;1050.810;-13.5872;-19.4536;-91.8995;-0.20164;-0.03285;-0.68953;3
GYRO;10.495;1050.810;0.60864;-1.41553;1.67241;3
ACCE;10.496;1050.810;-4.89298;-2.33812;8.36576;3
AHRS;10.515;1050.830;-13.9580;-20.1773;-90.2617;-0.20762;-0.03788;-0.67758;3
MAGN;10.517;1050.830;-18.50000;21.50000;-26.40000;3
GYRO;10.533;1050.830;0.05330;-1.00942;1.36330;3
ACCE;10.535;1050.830;-4.79721;-3.25749;7.15908;3
AHRS;10.536;1050.851;-14.1610;-20.8784;-88.8016;-0.21242;-0.04365;-0.66689;3
GYRO;10.537;1050.851;0.34109;-0.81862;1.06271;3
ACCE;10.537;1050.851;-4.79721;-2.05082;7.94438;3
LIGH;10.553;296593.151;90.0;0
AHRS;10.555;1050.871;-14.0361;-20.7608;-87.7705;-0.21059;-0.04558;-0.66089;0
GYRO;10.556;1050.871;0.40611;0.08207;0.70670;3
ACCE;10.557;1050.871;-5.30478;-2.92231;8.15507;3
MAGN;10.566;1050.881;-20.00000;22.20000;-27.20000;3
AHRS;10.578;1050.894;-14.1420;-20.3959;-86.7245;-0.20872;-0.04456;-0.65478;3
GYRO;10.579;1050.894;0.18973;0.12471;0.94226;3
ACCE;10.579;1050.894;-4.78764;-1.81140;9.02656;3
WIFI;10.589;757957.743;eduroam;00:13:c3:44:d8:e1;-70
WIFI;10.589;757955.781;TP-LINK_1280;ec:08:6b:23:7b:1d;-73
WIFI;10.589;757957.743;RNCS_24g;90:f6:52:ff:cd:71;-83
WIFI;10.589;757953.788;UJI;00:13:c3:44:d8:e0;-70
WIFI;10.589;757953.788;Pruebas;c8:d1:5e:64:e1:d8;-84
WIFI;10.589;757957.743;Pruebas;2e:d9:9f:d9:fa:21;-82
WIFI;10.589;757957.743;eduroam;00:1a:6d:9b:9a:21;-66
WIFI;10.589;757957.743;UJI;00:1a:6d:9b:9a:20;-66
WIFI;10.589;757957.743;FTE-1DDE;f8:3d:ff:7d:1d:e5;-77
WIFI;10.589;757957.743;UJI;00:14:69:f2:31:40;-78
WIFI;10.589;757957.743;eduroam;00:14:69:f2:31:41;-75
WIFI;10.589;757957.743;eduroam;00:1a:a1:5c:f9:61;-82
WIFI;10.589;757957.743;UJI;00:1a:a1:5c:f9:60;-71
WIFI;10.589;757957.743;RETA-Wifi;84:1b:5e:3f:88:6f;-85
WIFI;10.589;757957.743;UJI;00:13:c3:44:d8:20;-82
WIFI;10.589;757955.781;eduroam;00:13:c3:44:d8:21;-90
WIFI;10.589;757957.743;;98:fc:11:6d:a7:5b;-68
WIFI;10.589;757957.743;guifi.net/CS-UJInuvolguifi5;00:15:6d:e4:7d:15;-81
WIFI;10.589;757957.743;UJI;2a:a4:3c:04:9c:a2;-89
WIFI;10.589;757957.743;IRSLab2-2.4GHz;c8:d7:19:09:37:8d;-91
WIFI;10.589;757957.743;UJI;c2:9f:db:1c:91:57;-89
AHRS;10.608;1050.914;-14.1367;-20.2984;-85.4818;-0.20764;-0.04622;-0.64706;3
GYRO;10.609;1050.914;0.50737;-0.23557;0.96145;3
ACCE;10.609;1050.914;-3.89699;-0.86329;9.17979;3
AHRS;10.620;1050.934;-13.8091;-20.7473;-83.9362;-0.20746;-0.05384;-0.63692;3
MAGN;10.621;1050.934;-20.00000;22.90000;-25.60000;3
GYRO;10.621;1050.934;0.79517;-0.88790;1.21833;3
ACCE;10.622;1050.934;-3.98319;-1.99335;9.25640;3
AHRS;10.638;1050.954;-13.3871;-21.4927;-81.9903;-0.20792;-0.06465;-0.62369;3
GYRO;10.639;1050.954;0.97744;-1.02540;1.42192;3
ACCE;10.639;1050.954;-3.05423;-1.72520;10.15662;3
AHRS;10.658;1050.974;-13.0481;-22.0049;-80.2376;-0.20747;-0.07313;-0.61185;3
GYRO;10.659;1050.974;0.73228;-0.73335;1.21407;3
ACCE;10.660;1050.974;-2.87228;-1.96462;9.46709;3
MAGN;10.669;1050.985;-21.50000;22.50000;-26.40000;3
AHRS;10.678;1050.995;-13.1083;-22.4072;-78.7620;-0.20901;-0.07816;-0.60117;3
GYRO;10.679;1050.995;0.32617;-0.62889;1.20661;3
ACCE;10.680;1050.995;-2.40301;-3.22876;8.91164;3
AHRS;10.698;1051.015;-13.7573;-22.5611;-77.4052;-0.21309;-0.07812;-0.59050;3
GYRO;10.699;1051.015;-0.21531;-0.28460;1.31959;3
ACCE;10.700;1051.015;-5.26648;-0.60472;9.10318;3
AHRS;10.719;1051.035;-14.6045;-22.1289;-75.8730;-0.21541;-0.07344;-0.57923;3
MAGN;10.720;1051.035;-18.80000;22.40000;-25.60000;3
GYRO;10.721;1051.035;-0.12151;0.14496;1.53810;3
ACCE;10.721;1051.035;-4.95044;-0.29826;9.94594;3
AHRS;10.739;1051.055;-15.4140;-21.3348;-73.9151;-0.21560;-0.06734;-0.56566;3
GYRO;10.740;1051.055;-0.09167;0.19080;1.91117;3
ACCE;10.740;1051.055;-5.18029;-0.37487;9.32344;3
AHRS;10.759;1051.075;-16.5733;-20.7220;-71.2829;-0.21892;-0.06202;-0.54616;3
GYRO;10.760;1051.075;-0.14603;-0.19719;2.61467;3
ACCE;10.761;1051.075;-4.82594;-0.29826;9.80228;3
MAGN;10.770;1051.085;-17.80000;23.90000;-26.30000;3
AHRS;10.779;1051.095;-18.1762;-20.1048;-67.7212;-0.22518;-0.05647;-0.51884;3
GYRO;10.781;1051.095;-0.35175;-0.40718;3.43969;3
ACCE;10.781;1051.095;-6.02305;-0.89202;9.33302;3
AHRS;10.799;1051.116;-20.7235;-19.3615;-63.3158;-0.23774;-0.04775;-0.48319;3
GYRO;10.800;1051.116;-1.06058;-0.75573;4.39794;3
ACCE;10.801;1051.116;-6.15712;-1.22721;8.17423;3
AHRS;10.821;1051.136;-24.0224;-18.2466;-58.1453;-0.25494;-0.03571;-0.44043;3
MAGN;10.822;1051.136;-16.30000;26.80000;-26.00000;3
GYRO;10.823;1051.136;-1.31533;-0.47859;4.97992;3
ACCE;10.824;1051.136;-4.44287;0.92757;12.26352;3
AHRS;10.840;1051.157;-27.5142;-15.6200;-52.2326;-0.26965;-0.01480;-0.39458;3
GYRO;10.841;1051.157;-1.83549;0.17587;5.46811;3
ACCE;10.842;1051.157;-3.32239;1.22445;7.56131;3
AHRS;10.860;1051.177;-31.2071;-12.6993;-46.0247;-0.28770;0.00646;-0.34683;3
GYRO;10.861;1051.177;-1.78966;-0.24303;5.27092;3
ACCE;10.862;1051.177;-0.83242;1.53091;13.23078;3
MAGN;10.871;1051.187;-13.00000;31.10000;-24.30000;3
SOUN;10.872;74.80;0.00228;41.15
AHRS;10.881;1051.197;-33.2403;-9.7811;-39.7881;-0.29578;0.02016;-0.30195;3
GYRO;10.881;1051.197;-0.54787;-0.34855;4.72410;3
ACCE;10.882;1051.197;1.14041;0.88926;11.51653;3
AHRS;10.901;1051.217;-34.3180;-6.9177;-33.9123;-0.29850;0.03074;-0.26113;3
GYRO;10.901;1051.217;-0.28460;-0.38266;4.21780;3
ACCE;10.902;1051.217;0.96802;-0.46107;9.46709;3
AHRS;10.921;1051.237;-34.6518;-5.2245;-29.2134;-0.29885;0.03292;-0.22736;3
MAGN;10.922;1051.237;-4.90000;35.90000;-21.00000;3
GYRO;10.923;1051.237;0.21745;-1.03500;3.05169;3
ACCE;10.924;1051.237;1.98317;0.52535;9.69694;3
AHRS;10.941;1051.257;-34.2462;-5.3781;-26.1973;-0.29661;0.02298;-0.20289;3
GYRO;10.942;1051.257;0.63102;-1.81951;1.86107;3
ACCE;10.942;1051.257;1.76290;-0.34614;9.29471;3
AHRS;10.964;1051.280;-33.8075;-6.9181;-24.3887;-0.29588;0.00488;-0.18459;3
GYRO;10.965;1051.280;0.43596;-2.28104;1.11494;3
ACCE;10.966;1051.280;-0.45892;-0.47064;8.68180;3
MAGN;10.974;1051.290;-1.40000;35.80000;-23.10000;3
AHRS;10.984;1051.300;-33.7967;-8.7914;-23.0785;-0.29863;-0.01388;-0.16901;3
GYRO;10.985;1051.300;0.08208;-2.20643;0.90069;3
ACCE;10.985;1051.300;-1.02395;0.90842;9.17021;3
AHRS;11.005;1051.321;-33.7441;-9.5812;-21.8516;-0.29913;-0.02365;-0.15695;3
GYRO;11.006;1051.321;0.26648;-0.82821;0.89643;3
ACCE;11.006;1051.321;-2.06782;2.00975;12.15818;3
AHRS;11.026;1051.341;-33.3631;-7.5169;-20.1864;-0.29301;-0.01162;-0.14899;3
MAGN;11.027;1051.341;-2.00000;34.80000;-20.70000;3
GYRO;11.028;1051.341;0.57559;1.45283;1.25884;3
ACCE;11.028;1051.341;-2.16359;1.20530;10.98981;3
LIGH;11.035;296593.631;145.0;0
AHRS;11.046;1051.363;-32.8353;-4.5590;-17.8130;-0.28492;0.00603;-0.13729;0
GYRO;11.048;1051.363;0.62995;1.20341;1.79499;3
ACCE;11.048;1051.363;-0.26738;0.98503;9.79271;3
AHRS;11.068;1051.383;-32.4365;-3.2167;-15.0678;-0.28031;0.00989;-0.11807;0
GYRO;11.069;1051.383;0.39545;-0.63528;2.04761;3
ACCE;11.070;1051.383;-1.30168;0.42000;7.82946;3
MAGN;11.078;1051.393;-0.20000;32.20000;-22.70000;3
AHRS;11.088;1051.404;-32.5554;-3.3166;-12.0234;-0.28154;0.00172;-0.09242;3
GYRO;11.089;1051.404;-0.09167;-1.62125;2.30662;3
ACCE;11.090;1051.404;-1.13887;1.13826;8.44238;3
AHRS;11.108;1051.424;-33.0365;-3.5182;-8.9528;-0.28562;-0.00716;-0.06609;3
GYRO;11.109;1051.424;-0.29419;-1.57221;2.23734;3
ACCE;11.110;1051.424;0.22103;2.59394;10.27155;3
AHRS;11.130;1051.445;-33.2986;-2.8889;-6.0175;-0.28729;-0.00908;-0.04306;3
MAGN;11.131;1051.445;2.00000;31.10000;-22.70000;3
GYRO;11.131;1051.445;-0.01705;-0.52230;2.15207;3
ACCE;11.132;1051.445;-1.08141;2.35452;10.75996;3
AHRS;11.149;1051.465;-33.1442;-0.7750;-2.8885;-0.28529;0.00071;-0.02223;3
GYRO;11.150;1051.465;0.26754;0.55534;2.33540;3
ACCE;11.150;1051.465;0.08696;1.28191;9.98424;3
AHRS;11.171;1051.486;-32.5917;1.8656;0.5000;-0.28063;0.01440;-0.00038;3
GYRO;11.172;1051.486;0.52869;0.68431;2.53899;3
ACCE;11.172;1051.486;0.68072;-0.44191;9.79271;3
MAGN;11.182;1051.497;2.90000;31.40000;-23.50000;3
AHRS;11.193;1051.508;-31.8101;3.7447;3.8017;-0.27479;0.02232;0.02293;3
GYRO;11.194;1051.508;0.52017;-0.18014;2.40682;3
ACCE;11.194;1051.508;-0.20035;-0.18334;10.13747;3
AHRS;11.212;1051.528;-31.3760;4.1927;6.6553;-0.27181;0.01947;0.04597;3
GYRO;11.214;1051.528;0.08954;-1.24605;2.02416;3
ACCE;11.215;1051.528;0.68072;0.84138;8.99783;3
AHRS;11.233;1051.549;-31.7308;3.0938;8.7354;-0.27446;0.00508;0.06587;3
MAGN;11.234;1051.549;6.90000;29.40000;-24.00000;3
GYRO;11.236;1051.549;-0.55320;-1.94315;1.36116;3
ACCE;11.237;1051.549;0.70945;1.98102;10.01297;3
AHRS;11.253;1051.569;-32.9029;1.8221;9.9074;-0.28343;-0.00926;0.07832;3
GYRO;11.254;1051.569;-1.24711;-1.54237;0.65447;3
ACCE;11.255;1051.569;0.33595;1.67456;9.94594;3
AHRS;11.274;1051.590;-34.9340;0.7066;10.4588;-0.29944;-0.02150;0.08510;3
GYRO;11.275;1051.590;-1.93462;-1.17889;0.30165;3
ACCE;11.276;1051.590;1.41813;0.19016;8.80629;3
MAGN;11.287;1051.600;7.30000;29.00000;-23.60000;3
AHRS;11.297;1051.612;-37.3213;-0.3608;10.6863;-0.31829;-0.03277;0.08923;3
GYRO;11.298;1051.612;-2.06360;-0.94759;0.08101;3
ACCE;11.298;1051.612;2.52904;-0.01096;10.13747;3
AHRS;11.318;1051.633;-39.2665;-1.1731;10.0093;-0.33386;-0.03891;0.08559;3
GYRO;11.319;1051.633;-1.52105;-0.12365;-0.65553;3
ACCE;11.320;1051.633;2.50989;-0.56641;9.40963;3
LIGH;11.333;296593.931;225.0;0
AHRS;11.338;1051.653;-40.0630;-1.9429;8.7844;-0.34026;-0.04211;0.07773;0
MAGN;11.339;1051.653;5.90000;30.80000;-22.80000;3
GYRO;11.340;1051.653;-0.39438;-0.02771;-0.77065;3
ACCE;11.341;1051.653;1.92570;-0.16418;10.29070;3
AHRS;11.358;1051.674;-39.4202;-2.1849;8.9559;-0.33477;-0.04422;0.07990;0
GYRO;11.359;1051.674;0.72695;-0.21105;0.33789;3
ACCE;11.359;1051.674;2.16512;1.45430;10.68335;3
AHRS;11.378;1051.695;-38.7972;-1.1281;10.5050;-0.32988;-0.03965;0.08960;0
GYRO;11.379;1051.695;0.42956;0.07035;1.25990;3
ACCE;11.380;1051.695;0.92014;0.66900;7.71454;3
MAGN;11.389;1051.705;4.80000;32.90000;-21.50000;3
AHRS;11.399;1051.715;-39.1265;0.4150;13.1980;-0.33302;-0.03509;0.10708;3
GYRO;11.400;1051.715;-0.50844;-0.19080;1.98685;3
ACCE;11.401;1051.715;0.95845;-0.03969;7.92523;3
AHRS;11.419;1051.735;-40.1430;2.4799;16.4901;-0.34248;-0.02909;0.12732;3
GYRO;11.420;1051.735;-1.01474;0.02771;2.22242;3
ACCE;11.421;1051.735;1.85867;0.19973;9.76398;3
SOUN;11.425;46.38;0.00142;37.00
AHRS;11.440;1051.756;-40.8922;4.9856;19.9050;-0.35079;-0.02018;0.14683;3
MAGN;11.441;1051.756;5.50000;31.80000;-21.60000;3
GYRO;11.443;1051.756;-0.65660;0.31444;2.18618;3
ACCE;11.444;1051.756;1.72459;0.25719;10.15662;3
LIGH;11.453;296594.051;145.0;0
AHRS;11.459;1051.776;-40.9413;7.4400;22.9372;-0.35411;-0.00982;0.16364;0
GYRO;11.460;1051.776;-0.08740;0.45408;1.88666;3
ACCE;11.461;1051.776;1.37025;-0.01096;9.97467;3
AHRS;11.480;1051.796;-40.1549;10.0157;25.1423;-0.35163;0.00559;0.17440;0
GYRO;11.481;1051.796;0.58519;1.24711;1.50293;3
ACCE;11.481;1051.796;1.68628;0.25719;10.02255;3
MAGN;11.492;1051.807;8.90000;32.00000;-21.20000;3
AHRS;11.503;1051.818;-39.0051;12.9901;27.4784;-0.34754;0.02480;0.18576;3
GYRO;11.503;1051.818;0.64807;1.00622;1.87600;3
ACCE;11.504;1051.818;-0.89945;-1.28467;9.11275;3
AHRS;11.525;1051.840;-38.1234;13.1715;30.1333;-0.34146;0.02034;0.20790;3
GYRO;11.526;1051.840;0.20466;-1.45710;1.94208;3
ACCE;11.526;1051.840;1.85867;1.34895;10.68335;3
AHRS;11.547;1051.862;-37.3943;14.6677;33.1786;-0.33923;0.02510;0.22901;3
MAGN;11.549;1051.862;12.50000;29.80000;-21.20000;3
GYRO;11.549;1051.862;0.09807;-0.25049;2.29277;3
ACCE;11.550;1051.862;0.01034;-1.21763;9.23725;3
AHRS;11.567;1051.882;-36.4604;16.4436;36.7760;-0.33666;0.03122;0.25408;3
GYRO;11.568;1051.882;0.11405;-0.26861;2.75964;3
ACCE;11.568;1051.882;-0.60257;-0.26953;8.96910;3
AHRS;11.587;1051.903;-35.2182;18.4905;40.8641;-0.33326;0.03926;0.28287;3
GYRO;11.588;1051.903;0.19506;-0.33896;3.18706;3
ACCE;11.589;1051.903;0.75733;-0.44191;9.61075;3
MAGN;11.598;1051.913;13.70000;27.60000;-21.20000;3
AHRS;11.607;1051.924;-33.5611;20.8280;45.3520;-0.32872;0.05022;0.31487;3
GYRO;11.608;1051.924;0.27607;-0.08740;3.61449;3
ACCE;11.609;1051.924;0.95845;-1.35171;9.73524;3
AHRS;11.628;1051.944;-31.7616;23.4209;49.8060;-0.32523;0.06424;0.34621;3
GYRO;11.629;1051.944;0.19613;0.22277;3.59957;3
ACCE;11.629;1051.944;1.38940;-0.77710;8.86376;3
AHRS;11.650;1051.964;-30.0350;25.5821;54.0732;-0.32227;0.07561;0.37704;3
MAGN;11.651;1051.964;16.60000;21.30000;-21.70000;3
GYRO;11.652;1051.964;-0.01812;-0.14603;3.54841;3
ACCE;11.652;1051.964;0.89141;-0.79625;7.67623;3
AHRS;11.669;1051.985;-28.3057;27.4150;58.4449;-0.31949;0.08456;0.40933;3
GYRO;11.670;1051.985;-0.15242;-0.25369;3.67632;3
ACCE;11.670;1051.985;1.50432;-0.97821;8.89249;3
AHRS;11.690;1052.006;-26.4136;29.3792;62.5313;-0.31703;0.09632;0.43924;3
GYRO;11.691;1052.006;0.00320;0.22597;3.50790;3
ACCE;11.692;1052.006;2.37581;-2.52966;10.01297;3
MAGN;11.702;1052.017;20.70000;17.60000;-22.00000;3
AHRS;11.712;1052.028;-24.1222;31.1886;66.0815;-0.31205;0.11064;0.46648;3
GYRO;11.713;1052.028;0.44982;0.21745;3.41517;3
ACCE;11.713;1052.028;2.35666;-2.67331;9.56286;3
AHRS;11.735;1052.050;-21.0005;31.9214;68.6380;-0.29715;0.12452;0.49160;3
GYRO;11.735;1052.050;1.49547;-0.35815;3.07088;3
ACCE;11.736;1052.050;1.54263;-1.06440;9.93636;3
AHRS;11.756;1052.071;-17.3699;31.7947;69.9467;-0.27421;0.13863;0.51106;3
MAGN;11.757;1052.071;23.00000;11.70000;-22.50000;3
GYRO;11.757;1052.071;2.24481;-0.51164;2.46118;3
ACCE;11.758;1052.071;2.19385;0.17100;9.50540;3
AHRS;11.777;1052.092;-13.9671;32.4319;70.8165;-0.25576;0.15828;0.52455;3
GYRO;11.778;1052.092;1.97513;0.78877;2.13608;3
ACCE;11.778;1052.092;1.18829;-0.73879;10.15662;3
AHRS;11.798;1052.113;-11.5024;33.7114;71.7618;-0.24680;0.17755;0.53456;3
GYRO;11.800;1052.113;1.17463;0.78238;1.71398;3
ACCE;11.800;1052.113;0.38384;-0.50895;6.71855;3
MAGN;11.809;1052.124;24.90000;4.00000;-23.30000;3
AHRS;11.819;1052.134;-9.6898;33.9725;72.0482;-0.23653;0.18793;0.54050;3
GYRO;11.820;1052.134;1.18529;0.17587;0.86338;3
ACCE;11.820;1052.134;0.57537;0.37212;9.18937;3
AHRS;11.838;1052.155;-8.3809;34.3677;72.0332;-0.22972;0.19728;0.54281;3
GYRO;11.839;1052.155;0.83994;0.35708;0.64487;3
ACCE;11.846;1052.155;0.18273;-0.54726;9.27556;3
AHRS;11.859;1052.175;-7.4507;34.9042;73.0646;-0.22796;0.20358;0.55102;3
MAGN;11.860;1052.175;25.70000;-0.70000;-22.00000;3
GYRO;11.861;1052.175;0.02665;0.16948;1.39527;3
ACCE;11.862;1052.175;-0.28654;-0.17376;8.67222;3
SOUN;11.866;94.90;0.00290;43.22
AHRS;11.879;1052.195;-6.1615;35.0215;75.1097;-0.22376;0.20695;0.56762;3
GYRO;11.880;1052.195;-0.09593;-0.13004;2.33647;3
ACCE;11.881;1052.195;-1.07184;-0.29826;9.17979;3
AHRS;11.900;1052.216;-4.2581;35.7189;78.2609;-0.22084;0.21542;0.59142;3
GYRO;11.901;1052.216;-0.30591;0.53402;3.53881;3
ACCE;11.902;1052.216;-1.39745;-0.71964;8.46153;3
MAGN;11.912;1052.227;26.10000;-4.00000;-22.00000;3
AHRS;11.922;1052.238;-1.8713;36.4194;82.1397;-0.21697;0.22537;0.62015;3
GYRO;11.923;1052.238;-0.27607;0.34749;3.97797;3
ACCE;11.924;1052.238;0.47961;-0.71006;10.44393;3
AHRS;11.945;1052.260;0.2808;36.1404;84.8646;-0.20757;0.23051;0.64200;3
GYRO;11.946;1052.260;0.23237;-0.50204;2.67223;3
ACCE;11.946;1052.260;2.39497;-0.48022;11.85172;3
AHRS;11.966;1052.281;1.7678;35.0609;86.3857;-0.19542;0.22964;0.65598;3
MAGN;11.967;1052.281;27.00000;-9.50000;-21.70000;3
GYRO;11.968;1052.281;0.21745;-0.93054;1.72464;3
ACCE;11.968;1052.281;0.04865;-0.21207;9.39048;3
AHRS;11.987;1052.302;2.9644;34.2725;88.3866;-0.18760;0.22842;0.67138;3
GYRO;11.988;1052.302;-0.26328;-0.47966;2.22562;3
ACCE;11.988;1052.302;-0.96649;0.03693;8.22211;3
LIGH;11.993;296594.591;225.0;0
AHRS;12.007;1052.323;4.2899;34.0404;91.5665;-0.18468;0.22963;0.69248;0
GYRO;12.008;1052.323;-0.69497;0.14923;3.15722;3
ACCE;12.008;1052.323;-0.06627;0.02735;8.11677;3
MAGN;12.018;1052.333;22.90000;-13.20000;-22.90000;3
AHRS;12.027;1052.343;5.5645;34.5213;95.0910;-0.18738;0.23425;0.71348;3
GYRO;12.029;1052.343;-0.78557;0.77918;3.04530;3
ACCE;12.030;1052.343;2.78762;-0.57599;11.06642;3
AHRS;12.048;1052.364;6.6102;34.6078;97.7454;-0.18747;0.23677;0.72924;3
GYRO;12.049;1052.364;-0.46473;0.06502;2.18405;3
ACCE;12.050;1052.364;3.54418;-0.82498;11.80383;3
LIGH;12.053;296594.651;145.0;0
AHRS;12.069;1052.385;7.5489;33.5995;99.2597;-0.17891;0.23482;0.74010;0
MAGN;12.070;1052.385;22.30000;-16.80000;-23.70000;3
GYRO;12.071;1052.385;0.08314;-0.89749;1.35264;3
ACCE;12.071;1052.385;2.42370;-0.78668;11.19092;3
AHRS;12.090;1052.405;8.5554;32.5101;100.1959;-0.16820;0.23399;0.74782;0
GYRO;12.096;1052.405;0.30805;-0.73761;1.17676;3
ACCE;12.097;1052.405;1.26490;-1.29425;10.41520;3
AHRS;12.109;1052.425;9.4837;31.4005;101.7903;-0.15907;0.23185;0.75859;0
GYRO;12.110;1052.425;-0.19932;-0.89963;1.79605;3
ACCE;12.110;1052.425;2.18428;-1.90716;7.50385;3
PROX;12.116;296594.715;0.0;0
MAGN;12.120;1052.435;22.00000;-18.30000;-23.70000;3
AHRS;12.129;1052.445;10.2125;30.6607;104.2938;-0.15525;0.22937;0.77291;3
GYRO;12.130;1052.445;-0.63421;-0.01279;2.18191;3
ACCE;12.131;1052.445;3.11323;-0.31741;8.85418;3
AHRS;12.150;1052.466;10.5422;30.8144;106.5032;-0.15899;0.22925;0.78381;3
GYRO;12.151;1052.466;-0.69177;0.52443;1.54343;3
ACCE;12.152;1052.466;5.32547;0.00820;10.25239;3
AHRS;12.173;1052.488;10.5682;30.5925;107.4805;-0.15928;0.22700;0.78884;3
MAGN;12.175;1052.488;18.10000;-20.00000;-24.10000;3
GYRO;12.176;1052.488;-0.26861;-0.30911;0.42530;3
ACCE;12.176;1052.488;3.67826;-1.53367;10.83658;3
AHRS;12.194;1052.510;10.5798;29.7951;107.4955;-0.15375;0.22323;0.79001;3
GYRO;12.195;1052.510;0.07675;-0.75999;-0.03731;3
ACCE;12.196;1052.510;1.80121;-2.52008;10.94192;3
AHRS;12.215;1052.531;10.8428;29.0492;107.6818;-0.14762;0.22116;0.79206;3
GYRO;12.215;1052.531;0.08954;-0.51377;0.39865;3
ACCE;12.216;1052.531;0.41257;-2.52966;10.31943;3
MAGN;12.225;1052.541;16.30000;-21.20000;-25.40000;3
LIGH;12.239;296594.833;90.0;0
AHRS;12.239;1052.551;11.4469;28.6533;108.4962;-0.14336;0.22228;0.79681;0
GYRO;12.240;1052.551;0.17694;-0.12151;0.96145;3
ACCE;12.241;1052.551;1.36067;-1.91674;10.66420;3
AHRS;12.255;1052.571;12.3773;28.8313;109.3915;-0.14165;0.22824;0.80130;0
GYRO;12.256;1052.571;0.39012;0.49138;1.07657;3
ACCE;12.257;1052.571;1.71501;-1.16975;10.26197;3
AHRS;12.276;1052.592;13.3625;29.4711;110.4712;-0.14338;0.23649;0.80596;0
MAGN;12.278;1052.592;16.70000;-21.50000;-26.30000;3
GYRO;12.278;1052.592;0.24729;0.75786;1.29721;3
ACCE;12.279;1052.592;1.86824;-0.91118;10.14705;3
AHRS;12.296;1052.612;14.3769;29.7628;111.5778;-0.14272;0.24327;0.81102;0
GYRO;12.297;1052.612;0.33896;0.39652;1.20234;3
ACCE;12.298;1052.612;1.85867;-1.19848;9.69694;3
AHRS;12.317;1052.633;15.1828;30.0409;112.4890;-0.14269;0.24883;0.81500;0
GYRO;12.318;1052.633;0.15243;0.52762;0.96571;3
ACCE;12.318;1052.633;1.82994;-0.19292;8.96910;3
MAGN;12.328;1052.643;16.70000;-23.00000;-26.30000;3
AHRS;12.338;1052.654;15.5203;30.5337;113.4937;-0.14675;0.25200;0.81885;3
GYRO;12.339;1052.654;-0.26221;0.64274;0.84740;3
ACCE;12.340;1052.654;2.28962;-0.05884;9.00741;3
LIGH;12.353;296594.951;65.0;0
AHRS;12.358;1052.674;15.4981;30.6329;114.8745;-0.15060;0.25048;0.82461;0
GYRO;12.359;1052.674;-0.74613;0.30059;1.12560;3
ACCE;12.360;1052.674;2.04063;-0.03011;9.24683;3
AHRS;12.379;1052.695;15.5505;30.1292;117.5632;-0.15252;0.24519;0.83644;0
MAGN;12.380;1052.695;13.80000;-25.50000;-25.00000;3
GYRO;12.381;1052.695;-1.20128;0.19932;2.32155;3
ACCE;12.382;1052.695;2.37581;-0.78668;10.21409;3
AHRS;12.399;1052.716;16.1385;29.5438;121.5858;-0.15412;0.24166;0.85312;0
GYRO;12.401;1052.716;-1.16610;0.48286;3.41837;3
ACCE;12.401;1052.716;1.07337;-0.87287;11.55484;3
SOUN;12.418;47.75;0.00146;37.25
AHRS;12.423;1052.736;17.4736;28.7014;125.6986;-0.15083;0.24273;0.86922;0
GYRO;12.424;1052.736;-0.53189;0.27927;3.50471;3
ACCE;12.425;1052.736;0.45088;-0.88245;11.10473;3
MAGN;12.431;1052.746;15.40000;-23.70000;-25.50000;3
AHRS;12.441;1052.757;18.6088;27.8974;129.1949;-0.14757;0.24379;0.88186;3
GYRO;12.442;1052.757;-0.46367;0.13004;2.84704;3
ACCE;12.443;1052.757;-0.38231;-1.20806;8.79672;3
AHRS;12.461;1052.777;19.5096;26.7762;132.2280;-0.14191;0.24311;0.89253;3
GYRO;12.466;1052.777;-0.48179;-0.14070;2.54859;3
ACCE;12.466;1052.777;1.37983;-1.61986;8.62434;3
AHRS;12.483;1052.798;20.0706;25.8730;138.0279;-0.14500;0.23752;0.91002;3
MAGN;12.484;1052.798;12.80000;-24.80000;-26.20000;3
GYRO;12.484;1052.798;-1.03393;0.42530;2.96749;3
ACCE;12.485;1052.798;1.36067;-3.52564;8.87333;3
AHRS;12.505;1052.820;20.1744;24.6039;142.5490;-0.14373;0.22941;0.92300;3
GYRO;12.505;1052.820;-1.49867;0.25049;3.39172;3
ACCE;12.506;1052.820;-0.03754;-2.81696;9.42879;3
AHRS;12.524;1052.840;20.2166;23.0442;146.8212;-0.13936;0.22096;0.93449;3
GYRO;12.525;1052.840;-1.29721;-0.19080;3.10179;3
ACCE;12.525;1052.840;-0.20035;-2.25193;9.07445;3
LIGH;12.532;296595.131;40.0;0
MAGN;12.534;1052.850;10.20000;-26.70000;-26.20000;3
AHRS;12.547;1052.861;20.2770;21.7321;150.2707;-0.13501;0.21469;0.94290;3
GYRO;12.549;1052.861;-0.94013;-0.04903;2.47717;3
ACCE;12.550;1052.861;-1.47406;-3.02765;9.09360;3
WIFI;12.562;757957.743;eduroam;00:13:c3:44:d8:e1;-78
WIFI;12.562;757959.717;TP-LINK_1280;ec:08:6b:23:7b:1d;-75
WIFI;12.562;757959.717;RNCS_24g;90:f6:52:ff:cd:71;-77
WIFI;12.562;757959.717;UJI;00:13:c3:44:d8:e0;-77
WIFI;12.562;757959.717;Pruebas;c8:d1:5e:64:e1:d8;-85
WIFI;12.562;757959.717;Pruebas;2e:d9:9f:d9:fa:21;-81
WIFI;12.562;757959.717;eduroam;00:1a:6d:9b:9a:21;-61
WIFI;12.562;757959.717;UJI;00:1a:6d:9b:9a:20;-61
WIFI;12.562;757959.717;FTE-1DDE;f8:3d:ff:7d:1d:e5;-71
WIFI;12.562;757959.717;UJI;00:14:69:f2:31:40;-78
WIFI;12.562;757959.717;eduroam;00:14:69:f2:31:41;-75
WIFI;12.562;757959.717;eduroam;00:1a:a1:5c:f9:61;-82
WIFI;12.562;757957.743;UJI;00:1a:a1:5c:f9:60;-81
WIFI;12.562;757959.717;RETA-Wifi;84:1b:5e:3f:88:6f;-85
WIFI;12.562;757957.743;UJI;00:13:c3:44:d8:20;-82
WIFI;12.562;757959.717;eduroam;00:13:c3:44:d8:21;-86
WIFI;12.562;757959.717;;98:fc:11:6d:a7:5b;-73
WIFI;12.562;757957.743;guifi.net/CS-UJInuvolguifi5;00:15:6d:e4:7d:15;-81
WIFI;12.562;757957.743;UJI;2a:a4:3c:04:9c:a2;-89
WIFI;12.562;757959.717;IRSLab2-2.4GHz;c8:d7:19:09:37:8d;-91
WIFI;12.562;757959.717;UJI;c2:9f:db:1c:91:57;-89
WIFI;12.562;757959.717;temporal-ap;ec:08:6b:6f:a7:6c;-84
AHRS;12.577;1052.882;20.3559;20.7744;153.3216;-0.13257;0.21006;0.94936;3
GYRO;12.578;1052.882;-0.83887;0.12365;2.31942;3
ACCE;12.578;1052.882;-2.30724;-3.88956;8.03057;3
AHRS;12.591;1052.902;20.0866;20.1064;156.2386;-0.13285;0.20342;0.95506;3
MAGN;12.593;1052.902;7.70000;-25.50000;-28.30000;3
GYRO;12.594;1052.902;-1.17037;0.40931;2.06786;3
ACCE;12.594;1052.902;-1.73264;-3.07553;8.62434;3
AHRS;12.606;1052.922;19.0472;19.7149;158.8859;-0.13611;0.19119;0.96040;3
GYRO;12.607;1052.922;-1.68733;0.39439;1.65322;3
ACCE;12.607;1052.922;-1.71348;-3.38199;8.32745;3
AHRS;12.627;1052.943;17.8641;19.8480;161.2815;-0.14311;0.17859;0.96449;3
GYRO;12.628;1052.943;-1.57967;0.97317;1.50506;3
ACCE;12.628;1052.943;-2.55624;-4.33010;9.33302;3
MAGN;12.638;1052.953;4.40000;-23.60000;-29.10000;3
AHRS;12.647;1052.963;17.2201;20.3018;163.6901;-0.15159;0.17059;0.96715;3
GYRO;12.648;1052.963;-1.11600;0.94013;1.70439;3
ACCE;12.648;1052.963;-2.79566;-4.32052;7.46554;3
AHRS;12.668;1052.984;16.7605;20.2514;165.8418;-0.15492;0.16381;0.96965;3
GYRO;12.668;1052.984;-0.99769;0.33683;1.50826;3
ACCE;12.669;1052.984;-2.24978;-4.55036;7.69539;3
AHRS;12.689;1053.005;16.2908;19.5041;168.0302;-0.15220;0.15636;0.97279;3
MAGN;12.690;1053.005;1.40000;-21.10000;-31.20000;3
GYRO;12.690;1053.005;-0.99129;-0.21851;1.61485;3
ACCE;12.691;1053.005;-2.17317;-4.46417;8.73926;3
AHRS;12.709;1053.025;16.0190;18.4768;170.2389;-0.14670;0.15056;0.97576;3
GYRO;12.710;1053.025;-0.77598;-0.42317;1.68733;3
ACCE;12.711;1053.025;-2.12528;-4.68444;7.78158;3
AHRS;12.730;1053.046;15.9095;17.2275;172.4519;-0.13900;0.14630;0.97845;3
GYRO;12.731;1053.046;-0.62995;-0.55107;1.77260;3
ACCE;12.731;1053.046;-1.67517;-4.45459;7.90608;3
MAGN;12.741;1053.056;2.20000;-19.60000;-30.30000;3
AHRS;12.751;1053.067;15.8669;16.2505;174.7920;-0.13363;0.14286;0.98036;3
GYRO;12.752;1053.067;-0.59797;-0.17907;1.87280;3
ACCE;12.752;1053.067;-1.30168;-4.70359;9.46709;3
AHRS;12.771;1053.087;15.7423;16.6417;176.9722;-0.13972;0.13924;0.98033;3
GYRO;12.773;1053.087;-0.62675;1.15864;1.71718;3
ACCE;12.774;1053.087;-0.32485;-6.56149;10.46308;3
AHRS;12.795;1053.109;16.2419;16.3743;178.8609;0.13958;-0.14122;-0.98003;3
MAGN;12.796;1053.109;1.00000;-18.90000;-30.40000;3
GYRO;12.797;1053.109;0.38053;-0.41677;1.50080;3
ACCE;12.797;1053.109;-0.67919;-2.22320;9.61075;3
AHRS;12.815;1053.130;17.5877;14.7863;179.9112;0.12705;-0.15171;-0.98004;3
GYRO;12.816;1053.130;1.00835;-1.29188;1.06271;3
ACCE;12.817;1053.130;-1.84756;-2.31897;8.15507;3
AHRS;12.834;1053.150;18.8103;13.4533;-179.0207;0.11694;-0.16130;-0.97957;3
GYRO;12.836;1053.150;0.72162;-0.72375;1.16610;3
ACCE;12.836;1053.150;-3.43731;-2.86484;8.79672;3
MAGN;12.846;1053.161;1.30000;-18.10000;-30.80000;3
AHRS;12.857;1053.173;19.7970;12.1690;-177.6583;0.10789;-0.16877;-0.97899;3
GYRO;12.858;1053.173;0.59584;-0.73228;1.30147;3
ACCE;12.858;1053.173;-2.73820;-3.28622;9.48625;3
SOUN;12.859;85.72;0.00262;42.33
AHRS;12.878;1053.193;20.7213;10.9758;-176.0029;0.10026;-0.17563;-0.97799;3
GYRO;12.879;1053.193;0.43702;-0.57985;1.57541;3
ACCE;12.880;1053.193;-4.18430;-6.58065;6.23971;3
LIGH;12.893;296595.491;17.0;0
AHRS;12.898;1053.214;21.3747;8.4143;-173.5993;0.08230;-0.18064;-0.97772;0
MAGN;12.899;1053.214;-2.00000;-18.40000;-30.40000;3
GYRO;12.900;1053.214;0.30165;-1.73743;2.14567;3
ACCE;12.900;1053.214;-3.60969;-6.23588;9.85017;3
AHRS;12.918;1053.234;23.1893;5.5063;-171.1657;0.06237;-0.19653;-0.97481;0
GYRO;12.919;1053.234;1.65749;-1.58927;2.15420;3
ACCE;12.920;1053.234;-4.45245;-4.55036;11.15261;3
AHRS;12.939;1053.255;25.8656;3.1235;-168.4447;0.04895;-0.21991;-0.96871;0
GYRO;12.940;1053.255;2.26932;-1.05738;2.39083;3
ACCE;12.940;1053.255;-3.59054;-2.33812;8.88291;3
MAGN;12.950;1053.265;-5.30000;-18.70000;-29.60000;3
LIGH;12.953;296595.551;40.0;0
AHRS;12.960;1053.276;28.5192;0.2516;-165.3709;0.03347;-0.24404;-0.96123;0
GYRO;12.960;1053.276;2.19791;-1.33345;2.46012;3
ACCE;12.961;1053.276;-1.59856;-2.63500;7.59004;3
AHRS;12.980;1053.296;30.5588;-3.1020;-162.4047;0.01449;-0.26432;-0.95404;0
GYRO;12.981;1053.296;1.69053;-1.67667;2.09451;3
ACCE;12.982;1053.296;-1.20591;-2.33812;8.39449;3
AHRS;13.004;1053.318;31.9264;-6.2016;-159.3184;-0.00187;-0.27949;-0.94711;0
MAGN;13.005;1053.318;-9.70000;-21.70000;-27.50000;3
GYRO;13.005;1053.318;1.33559;-1.22047;2.34180;3
ACCE;13.006;1053.318;-2.86270;0.24762;10.02255;3
AHRS;13.023;1053.339;33.0573;-10.0026;-154.9550;-0.02014;-0.29479;-0.93769;0
GYRO;13.024;1053.339;1.49654;-1.32492;3.40025;3
ACCE;13.024;1053.339;-3.68630;-0.36530;10.30028;3
AHRS;13.045;1053.361;34.0265;-15.3462;-148.8802;-0.04521;-0.31359;-0.92342;0
GYRO;13.046;1053.361;1.90798;-1.90158;4.33505;3
ACCE;13.047;1053.361;-3.57138;-1.10271;10.39604;3
MAGN;13.057;1053.372;-15.60000;-22.40000;-26.30000;3
AHRS;13.067;1053.383;34.5432;-21.9335;-141.9514;-0.07673;-0.33477;-0.90468;3
GYRO;13.068;1053.383;2.02949;-2.47717;4.65695;3
ACCE;13.068;1053.383;-1.49322;-1.16017;9.28514;3
PROX;13.077;296595.675;5.0;0
AHRS;13.089;1053.404;33.9992;-28.7255;-135.3058;-0.11172;-0.35215;-0.88442;0
GYRO;13.090;1053.404;1.38995;-2.67010;4.43205;3
ACCE;13.090;1053.404;1.86824;1.22445;8.53814;3
AHRS;13.109;1053.424;32.2721;-34.4089;-130.0620;-0.14551;-0.36061;-0.86656;0
MAGN;13.110;1053.424;-22.20000;-19.10000;-22.60000;3
GYRO;13.111;1053.424;0.49565;-2.35139;3.92894;3
ACCE;13.111;1053.424;3.05577;1.88525;8.27957;3
AHRS;13.129;1053.445;29.8207;-38.4517;-126.2132;-0.17389;-0.36062;-0.85208;0
GYRO;13.130;1053.445;-0.12045;-1.54130;3.47806;3
ACCE;13.131;1053.445;3.96556;0.92757;8.96910;3
LIGH;13.133;296595.731;65.0;0
AHRS;13.150;1053.466;27.4192;-41.8969;-123.0395;-0.19976;-0.36018;-0.83790;0
GYRO;13.151;1053.466;0.02878;-1.87280;3.12737;3
ACCE;13.151;1053.466;2.93127;1.01376;10.76954;3
MAGN;13.160;1053.476;-28.80000;-14.30000;-18.00000;3
AHRS;13.170;1053.486;25.4093;-44.4677;-117.9713;-0.21146;-0.36466;-0.81677;3
GYRO;13.171;1053.486;0.24303;-1.03713;2.72020;3
ACCE;13.172;1053.486;1.41813;0.71688;11.49738;3
AHRS;13.191;1053.507;23.1714;-46.7164;-115.4539;-0.22995;-0.36328;-0.80292;3
GYRO;13.192;1053.507;-0.03517;-1.05738;2.85237;3
ACCE;13.193;1053.507;1.68628;0.29550;8.43280;3
AHRS;13.212;1053.527;20.2476;-49.0799;-113.0784;-0.25294;-0.35883;-0.78734;3
MAGN;13.214;1053.527;-31.00000;-8.10000;-15.50000;3
GYRO;13.215;1053.527;-0.30911;-1.35690;3.34802;3
ACCE;13.215;1053.527;2.60566;0.39127;8.81587;3
AHRS;13.233;1053.549;16.6980;-51.4785;-110.3620;-0.27806;-0.35272;-0.76767;3
GYRO;13.234;1053.549;-0.23130;-1.35264;4.04832;3
ACCE;13.235;1053.549;2.95042;-0.55683;7.86777;3
AHRS;13.253;1053.569;12.5975;-53.6206;-107.6524;-0.30410;-0.34366;-0.74532;3
GYRO;13.254;1053.569;-0.43169;-1.21300;4.21353;3
ACCE;13.256;1053.569;3.71657;-0.39403;8.61476;3
MAGN;13.264;1053.579;-32.50000;-0.40000;-15.10000;3
AHRS;13.275;1053.589;8.7232;-54.8657;-105.8409;-0.32579;-0.33082;-0.72716;3
GYRO;13.276;1053.589;-0.77278;-0.59478;3.37893;3
ACCE;13.276;1053.589;6.62792;0.21889;12.77109;3
AHRS;13.296;1053.612;6.9761;-54.9054;-104.7284;-0.33144;-0.32375;-0.71856;3
GYRO;13.297;1053.612;0.03411;-0.01279;1.56688;3
ACCE;13.298;1053.612;3.62080;-2.06997;8.05930;3
LIGH;13.315;296595.911;90.0;0
AHRS;13.318;1053.633;5.4018;-55.2412;-103.4584;-0.33772;-0.31961;-0.70838;0
MAGN;13.318;1053.633;-35.10000;8.70000;-13.50000;3
GYRO;13.319;1053.633;0.19400;-0.14710;1.88879;3
ACCE;13.319;1053.633;2.89296;-0.87287;8.32745;3
AHRS;13.337;1053.654;3.7507;-55.7709;-101.2811;-0.34308;-0.31882;-0.69274;0
GYRO;13.339;1053.654;0.95399;-0.37840;2.33647;3
ACCE;13.339;1053.654;3.93683;-1.61028;8.31788;3
AHRS;13.358;1053.674;2.4373;-56.2023;-98.7545;-0.34522;-0.32085;-0.67591;0
GYRO;13.359;1053.674;1.24285;-0.19932;2.12542;3
ACCE;13.360;1053.674;3.50588;-1.62944;8.06888;3
MAGN;13.369;1053.685;-36.30000;13.30000;-11.80000;3
AHRS;13.379;1053.695;1.1491;-56.0436;-96.5316;-0.34468;-0.31933;-0.66186;3
GYRO;13.380;1053.695;0.80689;0.19826;1.98365;3
ACCE;13.382;1053.695;1.47559;0.34339;8.94037;3
AHRS;13.399;1053.716;-0.1435;-55.3553;-95.0476;-0.34334;-0.31285;-0.65277;3
GYRO;13.400;1053.716;0.28353;0.76745;1.57221;3
ACCE;13.401;1053.716;0.69987;-0.77710;9.40963;3
SOUN;13.410;89.19;0.00272;42.68
AHRS;13.421;1053.736;-1.1771;-54.0303;-94.3155;-0.33926;-0.30214;-0.65002;3
MAGN;13.422;1053.736;-35.20000;17.60000;-12.60000;3
GYRO;13.423;1053.736;-0.01492;1.15758;0.93160;3
ACCE;13.424;1053.736;1.52348;-0.84414;8.31788;3
LIGH;13.433;296596.031;145.0;0
AHRS;13.441;1053.757;-1.4096;-52.8639;-93.7260;-0.33233;-0.29630;-0.64965;0
GYRO;13.442;1053.757;0.44662;0.85912;0.27713;3
ACCE;13.442;1053.757;0.98718;0.57323;8.71053;3
AHRS;13.462;1053.778;-0.7651;-52.1707;-93.3415;-0.32396;-0.29736;-0.65130;0
GYRO;13.463;1053.778;0.53722;0.60544;-0.35815;3
ACCE;13.466;1053.778;-1.22507;-1.93589;8.87333;3
MAGN;13.474;1053.789;-33.10000;19.80000;-13.50000;3
AHRS;13.484;1053.799;-0.4753;-51.9385;-93.0014;-0.32020;-0.29871;-0.65088;3
GYRO;13.484;1053.799;0.38906;0.21425;0.17907;3
ACCE;13.485;1053.799;1.50432;0.95630;9.98424;3
AHRS;13.503;1053.819;-0.6669;-51.5041;-92.2564;-0.31684;-0.29733;-0.64753;3
GYRO;13.505;1053.819;0.44875;0.55640;0.69817;3
ACCE;13.505;1053.819;2.34708;-0.53768;9.49582;3
AHRS;13.525;1053.840;-1.4414;-50.2389;-90.7926;-0.31021;-0.28996;-0.64084;3
MAGN;13.526;1053.840;-31.40000;19.00000;-15.50000;3
GYRO;13.526;1053.840;0.58732;1.22686;1.44430;3
ACCE;13.527;1053.840;2.22259;-1.34213;10.01297;3
AHRS;13.545;1053.861;-2.2085;-48.3273;-89.0329;-0.29948;-0.27950;-0.63394;3
GYRO;13.546;1053.861;0.85166;1.66388;1.50933;3
ACCE;13.547;1053.861;0.10611;-1.94547;10.94192;3
LIGH;13.553;296596.151;225.0;0
AHRS;13.565;1053.881;-2.4079;-46.8729;-87.0971;-0.28794;-0.27493;-0.62593;0
GYRO;13.566;1053.881;1.10535;0.91029;1.15118;3
ACCE;13.567;1053.881;0.21146;0.08481;11.14304;3
MAGN;13.577;1053.892;-30.30000;20.40000;-16.80000;3
AHRS;13.588;1053.903;-2.3587;-46.9658;-85.8228;-0.28508;-0.27893;-0.61834;3
GYRO;13.589;1053.903;0.68325;-0.48925;0.58625;3
ACCE;13.590;1053.903;1.68628;2.17256;10.10874;3
AHRS;13.609;1053.925;-2.5509;-47.9355;-85.0851;-0.28958;-0.28547;-0.61102;3
GYRO;13.610;1053.925;0.29099;-0.83994;0.59478;3
ACCE;13.611;1053.925;2.03105;1.18614;9.75440;3
AHRS;13.632;1053.947;-2.9609;-48.2672;-84.2912;-0.29175;-0.28723;-0.60433;3
MAGN;13.634;1053.947;-29.50000;20.70000;-18.40000;3
GYRO;13.634;1053.947;0.28673;-0.10979;0.73228;3
ACCE;13.635;1053.947;1.04464;-0.76752;9.56286;3
AHRS;13.652;1053.968;-3.2278;-47.4038;-83.5888;-0.28702;-0.28239;-0.60156;3
GYRO;13.653;1053.968;0.31871;0.97637;0.51377;3
ACCE;13.653;1053.968;0.90099;-0.93991;10.00340;3
LIGH;13.673;296596.271;145.0;0
AHRS;13.674;1053.989;-2.8274;-46.5007;-82.6634;-0.27764;-0.28136;-0.59929;3
GYRO;13.675;1053.989;0.98703;0.64594;0.28993;3
ACCE;13.676;1053.989;0.38384;0.08481;9.73524;3
MAGN;13.685;1054.000;-28.60000;21.50000;-18.50000;3
AHRS;13.695;1054.010;-2.4981;-46.2182;-81.2054;-0.27059;-0.28487;-0.59195;3
GYRO;13.696;1054.010;1.14159;0.03517;0.79090;3
ACCE;13.696;1054.010;0.96802;0.36254;10.03213;3
AHRS;13.717;1054.033;-2.3329;-46.3135;-79.3635;-0.26545;-0.29063;-0.58080;3
GYRO;13.718;1054.033;1.27589;-0.09380;0.95505;3
ACCE;13.719;1054.033;2.40454;0.66900;10.32901;3
AHRS;13.739;1054.054;-1.8430;-46.1610;-77.8238;-0.25772;-0.29571;-0.57287;3
MAGN;13.739;1054.054;-27.80000;20.60000;-19.30000;3
GYRO;13.740;1054.054;1.26843;0.08634;0.54681;3
ACCE;13.741;1054.054;1.08295;0.13270;9.95551;3
AHRS;13.761;1054.076;-1.4349;-45.8654;-76.5565;-0.25041;-0.29871;-0.56664;3
GYRO;13.762;1054.076;0.88257;0.33256;0.54788;3
ACCE;13.762;1054.076;-0.00881;-0.17376;9.90763;3
AHRS;13.781;1054.097;-1.7968;-45.5366;-75.5985;-0.24859;-0.29690;-0.56027;3
GYRO;13.782;1054.097;0.21745;0.18547;0.90922;3
ACCE;13.783;1054.097;-0.34400;0.46788;9.02656;3
MAGN;13.792;1054.108;-27.10000;19.90000;-20.10000;3
AHRS;13.803;1054.118;-3.1432;-45.2243;-74.9009;-0.25381;-0.28973;-0.55275;3
GYRO;13.804;1054.118;-0.56067;0.32510;1.35797;3
ACCE;13.805;1054.118;-0.07585;2.33536;9.10318;3
AHRS;13.831;1054.139;-5.1271;-44.5216;-74.3772;-0.26172;-0.27647;-0.54533;3
GYRO;13.832;1054.139;-0.97850;0.64594;1.59993;3
ACCE;13.835;1054.139;0.21146;2.06721;9.24683;3
AHRS;13.845;1054.160;-7.2785;-43.5233;-70.1608;-0.26089;-0.26891;-0.51343;3
MAGN;13.845;1054.160;-26.40000;21.00000;-19.70000;3
GYRO;13.846;1054.160;-0.78557;0.83887;1.86640;3
ACCE;13.846;1054.160;0.09653;-0.10672;10.09916;3
SOUN;13.852;51.73;0.00158;37.95
AHRS;13.864;1054.180;-9.3964;-41.7354;-68.8497;-0.26383;-0.24957;-0.50240;3
GYRO;13.865;1054.180;-0.53615;1.61592;2.14354;3
ACCE;13.865;1054.180;-0.55469;-0.71006;10.08001;3
AHRS;13.885;1054.200;-11.2668;-39.2681;-67.0929;-0.26184;-0.22760;-0.49048;3
GYRO;13.887;1054.200;-0.13110;1.86534;2.20323;3
ACCE;13.888;1054.200;-0.95691;-0.18334;9.71609;3
MAGN;13.896;1054.211;-25.20000;26.10000;-21.00000;3
AHRS;13.906;1054.222;-12.8761;-37.2747;-61.4461;-0.25358;-0.21871;-0.45024;3
GYRO;13.907;1054.222;-0.08740;1.15012;2.24587;3
ACCE;13.908;1054.222;-0.43977;1.46387;9.91720;3
AHRS;13.926;1054.242;-14.5571;-35.9958;-59.4920;-0.25668;-0.20632;-0.43409;3
GYRO;13.927;1054.242;-0.19932;0.60224;2.19684;3
ACCE;13.928;1054.242;0.70945;1.23403;9.98424;3
AHRS;13.948;1054.263;-16.1516;-35.1060;-54.4342;-0.25568;-0.20428;-0.39407;3
MAGN;13.949;1054.263;-21.20000;28.30000;-21.30000;3
GYRO;13.950;1054.263;-0.19186;0.21425;2.04121;3
ACCE;13.950;1054.263;0.80522;1.07122;9.79271;3
AHRS;13.968;1054.284;-17.3383;-34.7025;-52.5778;-0.25957;-0.20061;-0.37761;3
GYRO;13.969;1054.284;0.18973;-0.24409;1.81524;3
ACCE;13.969;1054.284;-0.12373;1.18614;11.21007;3
AHRS;13.988;1054.304;-17.8942;-34.3812;-50.2251;-0.25844;-0.20130;-0.35889;3
GYRO;13.989;1054.304;0.87618;-0.34642;1.92396;3
ACCE;13.989;1054.304;-1.26337;0.70730;11.93791;3
MAGN;13.999;1054.314;-16.80000;30.40000;-23.00000;3
AHRS;14.009;1054.325;-18.2649;-33.6279;-44.1982;-0.24821;-0.20746;-0.31302;3
GYRO;14.009;1054.325;1.11388;-0.03411;2.32474;3
ACCE;14.010;1054.325;-1.16760;0.27635;9.12233;3
AHRS;14.030;1054.346;-19.0780;-31.9554;-41.2550;-0.24473;-0.19793;-0.29131;3
GYRO;14.031;1054.346;0.57239;0.90815;2.37591;3
ACCE;14.032;1054.346;1.23617;0.73604;8.65307;3
AHRS;14.051;1054.366;-20.1573;-29.3750;-36.5736;-0.23906;-0.18391;-0.25671;3
MAGN;14.052;1054.366;-16.10000;30.50000;-23.00000;3
GYRO;14.053;1054.366;-0.04370;1.77687;1.94528;3
ACCE;14.053;1054.366;0.66157;0.52535;8.25084;3
AHRS;14.071;1054.386;-21.5864;-26.7672;-34.7407;-0.24175;-0.16262;-0.24393;3
GYRO;14.071;1054.386;-0.50204;1.64470;1.93356;3
ACCE;14.072;1054.386;-0.88988;0.79350;8.22211;3
AHRS;14.097;1054.408;-23.2924;-24.9232;-32.8597;-0.24884;-0.14696;-0.22871;3
GYRO;14.099;1054.408;-0.71629;0.69284;2.01883;3
ACCE;14.100;1054.408;-0.88030;0.83180;8.88291;3
MAGN;14.103;1054.418;-12.40000;33.40000;-23.40000;3
AHRS;14.112;1054.428;-25.0270;-24.5723;-31.0287;-0.25956;-0.14354;-0.21072;3
GYRO;14.113;1054.428;-0.76745;-0.56920;1.94635;3
ACCE;14.114;1054.428;-0.24823;0.93715;9.17021;3
AHRS;14.133;1054.449;-26.6811;-24.9252;-29.0672;-0.27079;-0.14672;-0.19022;3
GYRO;14.134;1054.449;-0.60330;-1.11281;2.03588;3
ACCE;14.134;1054.449;-0.11416;1.38726;10.57800;3
AHRS;14.155;1054.470;-27.6606;-25.7156;-27.4292;-0.27764;-0.15467;-0.17276;3
MAGN;14.157;1054.470;-9.10000;33.30000;-23.80000;3
GYRO;14.157;1054.470;-0.05436;-1.46349;1.12027;3
ACCE;14.158;1054.470;1.81078;0.37212;12.33056;3
AHRS;14.174;1054.490;-27.9370;-26.7616;-26.2606;-0.27971;-0.16536;-0.16006;3
GYRO;14.175;1054.490;0.22064;-1.36756;0.86019;3
ACCE;14.176;1054.490;1.69586;-0.33657;10.67377;3
AHRS;14.195;1054.510;-28.0590;-27.9205;-25.4036;-0.28097;-0.17660;-0.14997;3
GYRO;14.196;1054.510;0.20359;-1.34944;0.55747;3
ACCE;14.196;1054.510;1.04464;-0.03969;10.88446;3
MAGN;14.205;1054.520;-5.10000;34.40000;-22.10000;3
AHRS;14.215;1054.530;-28.0450;-28.6315;-24.7027;-0.28066;-0.18412;-0.14256;3
GYRO;14.216;1054.530;0.31231;-0.80583;0.50204;3
ACCE;14.216;1054.530;-0.86115;1.14784;11.05684;3
AHRS;14.235;1054.551;-28.0525;-28.3888;-22.9098;-0.27753;-0.18650;-0.12855;3
GYRO;14.236;1054.551;0.77812;-0.45941;1.54237;3
ACCE;14.236;1054.551;-3.04466;2.22044;9.99382;3
AHRS;14.256;1054.571;-28.2316;-27.5888;-19.6927;-0.27290;-0.18733;-0.10377;3
MAGN;14.257;1054.571;-6.90000;34.00000;-21.20000;3
GYRO;14.258;1054.571;1.02434;-0.74933;2.33647;3
ACCE;14.258;1054.571;0.24976;1.47345;8.12634;3
AHRS;14.277;1054.592;-28.5623;-27.7246;-16.7602;-0.27078;-0.19480;-0.07865;3
GYRO;14.278;1054.592;0.67685;-1.52105;2.03269;3
ACCE;14.278;1054.592;2.28962;1.02334;7.71454;3
AHRS;14.297;1054.612;-29.2660;-28.2107;-14.3488;-0.27254;-0.20335;-0.05611;3
GYRO;14.299;1054.612;0.23450;-1.31320;1.91117;3
ACCE;14.300;1054.612;2.15555;0.88926;8.89249;3
MAGN;14.308;1054.623;-5.40000;32.50000;-22.10000;3
AHRS;14.318;1054.633;-30.2986;-27.3848;-11.9868;-0.27638;-0.20072;-0.03640;3
GYRO;14.319;1054.633;-0.03091;0.06609;2.02736;3
ACCE;14.320;1054.633;1.95443;-0.36530;8.44238;3
AHRS;14.338;1054.653;-31.4382;-25.3871;-10.0776;-0.28186;-0.18749;-0.02318;3
GYRO;14.339;1054.653;-0.30272;1.07444;1.58074;3
ACCE;14.339;1054.653;1.63840;0.20931;9.12233;3
AHRS;14.359;1054.674;-32.2571;-23.5644;-8.3940;-0.28557;-0.17573;-0.01225;3
MAGN;14.360;1054.674;-4.70000;32.80000;-22.10000;3
GYRO;14.361;1054.674;-0.02878;0.61396;1.45177;3
ACCE;14.362;1054.674;1.95443;0.71688;10.78869;3
AHRS;14.379;1054.695;-32.5279;-22.1165;-6.2689;-0.28452;-0.16883;0.00212;3
GYRO;14.381;1054.695;0.52336;0.25582;1.54343;3
ACCE;14.381;1054.695;2.94085;1.66499;11.49738;3
AHRS;14.400;1054.716;-32.4975;-20.4371;-3.7623;-0.28081;-0.16119;0.01860;3
GYRO;14.401;1054.716;0.71949;0.28993;1.78540;3
ACCE;14.401;1054.716;2.74931;1.24361;10.43435;3
SOUN;14.403;108.84;0.00332;44.41
MAGN;14.410;1054.726;-1.10000;33.50000;-23.80000;3
AHRS;14.420;1054.736;-32.3187;-17.1060;-0.5798;-0.27593;-0.14145;0.03659;3
GYRO;14.421;1054.736;0.99876;2.01670;2.25013;3
ACCE;14.423;1054.736;2.32793;0.59238;11.09515;3
AHRS;14.440;1054.756;-31.5512;-12.7433;2.5988;-0.26770;-0.11290;0.05185;3
GYRO;14.441;1054.756;1.29401;1.76408;2.00817;3
ACCE;14.444;1054.756;-1.44533;0.40085;10.65462;3
AHRS;14.461;1054.776;-30.9510;-12.4496;5.1082;-0.26033;-0.11622;0.07160;3
MAGN;14.471;1054.776;0.80000;31.30000;-23.80000;3
GYRO;14.477;1054.776;0.72269;-1.05951;1.68094;3
ACCE;14.477;1054.776;2.15555;0.77434;8.62434;3
AHRS;14.483;1054.797;-30.9146;-11.1157;8.3805;-0.25774;-0.11248;0.09584;3
GYRO;14.483;1054.797;0.51697;-0.17801;2.69888;3
ACCE;14.484;1054.797;-0.33442;1.21488;10.09916;3
AHRS;14.500;1054.817;-31.2226;-8.9931;13.0284;-0.25798;-0.10546;0.12989;3
GYRO;14.501;1054.817;0.25156;-0.26435;3.70510;3
ACCE;14.501;1054.817;0.44130;1.42557;8.78714;3
MAGN;14.511;1054.827;4.50000;28.30000;-24.60000;3
WIFI;14.516;757957.743;eduroam;00:13:c3:44:d8:e1;-78
WIFI;14.516;757961.686;TP-LINK_1280;ec:08:6b:23:7b:1d;-72
WIFI;14.516;757961.687;RNCS_24g;90:f6:52:ff:cd:71;-81
WIFI;14.516;757961.687;UJI;00:13:c3:44:d8:e0;-77
WIFI;14.516;757961.687;Pruebas;c8:d1:5e:64:e1:d8;-85
WIFI;14.516;757961.686;Pruebas;2e:d9:9f:d9:fa:21;-77
WIFI;14.516;757961.686;eduroam;00:1a:6d:9b:9a:21;-60
WIFI;14.516;757959.717;UJI;00:1a:6d:9b:9a:20;-60
WIFI;14.516;757961.686;FTE-1DDE;f8:3d:ff:7d:1d:e5;-71
WIFI;14.516;757961.686;UJI;00:14:69:f2:31:40;-75
WIFI;14.516;757959.717;eduroam;00:14:69:f2:31:41;-75
WIFI;14.516;757961.687;eduroam;00:1a:a1:5c:f9:61;-78
WIFI;14.516;757961.687;UJI;00:1a:a1:5c:f9:60;-78
WIFI;14.516;757961.687;RETA-Wifi;84:1b:5e:3f:88:6f;-85
WIFI;14.516;757957.743;UJI;00:13:c3:44:d8:20;-82
WIFI;14.516;757961.687;eduroam;00:13:c3:44:d8:21;-86
WIFI;14.516;757961.686;;98:fc:11:6d:a7:5b;-73
WIFI;14.516;757957.743;guifi.net/CS-UJInuvolguifi5;00:15:6d:e4:7d:15;-81
WIFI;14.516;757957.743;UJI;2a:a4:3c:04:9c:a2;-89
WIFI;14.516;757959.717;IRSLab2-2.4GHz;c8:d7:19:09:37:8d;-91
WIFI;14.516;757959.717;UJI;c2:9f:db:1c:91:57;-89
WIFI;14.516;757961.687;temporal-ap;ec:08:6b:6f:a7:6c;-84
WIFI;14.516;757961.687;eduroam;dc:9f:db:1c:91:57;-88
AHRS;14.526;1054.837;-31.8285;-5.9947;18.9603;-0.26180;-0.09470;0.17232;3
GYRO;14.527;1054.837;0.02452;0.00959;4.69426;3
ACCE;14.527;1054.837;1.19787;0.61154;9.23725;3
AHRS;14.542;1054.857;-32.0562;-1.8107;25.8131;-0.26571;-0.07647;0.21890;3
GYRO;14.543;1054.857;0.19719;0.68112;5.10996;3
ACCE;14.544;1054.857;1.75332;-0.59514;10.69293;3
AHRS;14.561;1054.877;-31.6125;3.0359;32.3220;-0.26862;-0.05131;0.26079;3
MAGN;14.562;1054.877;6.80000;25.40000;-25.10000;3
GYRO;14.563;1054.877;0.39332;1.34731;4.71238;3
ACCE;14.563;1054.877;1.48517;-0.72922;10.21409;3
AHRS;14.581;1054.898;-30.5280;7.6235;38.0860;-0.26923;-0.02508;0.29753;3
GYRO;14.582;1054.898;0.57772;1.40913;4.28282;3
ACCE;14.582;1054.898;0.91056;-0.85371;9.36175;3
AHRS;14.601;1054.918;-29.2568;11.7203;42.8976;-0.26995;0.00008;0.32797;3
GYRO;14.602;1054.918;0.43276;1.49867;3.51110;3
ACCE;14.602;1054.918;1.18829;0.97546;8.50941;3
MAGN;14.612;1054.928;12.40000;20.10000;-25.10000;3
AHRS;14.621;1054.938;-28.4302;15.1925;46.5446;-0.27423;0.02155;0.34982;3
GYRO;14.623;1054.938;-0.06608;1.36010;2.72766;3
ACCE;14.623;1054.938;0.80522;0.88926;7.56131;3
AHRS;14.643;1054.958;-27.9929;17.7522;49.8063;-0.27979;0.03517;0.36984;3
GYRO;14.644;1054.958;-0.43809;0.80689;2.47291;3
ACCE;14.645;1054.958;-0.70792;0.14227;7.59962;3
AHRS;14.663;1054.978;-27.8052;20.3785;53.1307;-0.28831;0.04783;0.38925;3
MAGN;14.664;1054.978;17.20000;15.00000;-23.80000;3
GYRO;14.664;1054.978;-0.75360;1.01581;2.49849;3
ACCE;14.665;1054.978;-0.32485;-0.09715;8.01142;3
AHRS;14.682;1054.998;-27.5005;23.1478;56.5235;-0.29738;0.06139;0.40857;3
GYRO;14.683;1054.998;-0.67365;0.96678;2.54539;3
ACCE;14.684;1054.998;0.97760;0.23804;9.51498;3
AHRS;14.702;1055.019;-26.5072;24.4367;59.1411;-0.29654;0.06859;0.42727;3
GYRO;14.703;1055.019;0.21318;-0.17161;2.03162;3
ACCE;14.703;1055.019;2.14597;0.77434;11.43034;3
MAGN;14.713;1055.029;22.10000;12.70000;-21.80000;3
AHRS;14.722;1055.039;-24.9444;24.8169;59.9585;-0.28754;0.07634;0.43630;3
GYRO;14.723;1055.039;1.20448;0.21531;0.82928;3
ACCE;14.723;1055.039;1.97359;2.40240;13.07755;3
AHRS;14.742;1055.059;-23.3368;26.0811;59.2017;-0.28047;0.09481;0.43159;3
GYRO;14.743;1055.059;1.55729;1.88559;-0.10872;3
ACCE;14.744;1055.059;0.07738;0.15185;12.22521;3
AHRS;14.763;1055.079;-22.1633;28.3183;58.2950;-0.27969;0.11888;0.42239;3
MAGN;14.764;1055.079;26.20000;8.30000;-22.20000;3
GYRO;14.765;1055.079;1.14266;2.18938;-0.15349;3
ACCE;14.765;1055.079;-1.36872;0.23804;8.04973;3
AHRS;14.783;1055.099;-21.0429;30.3123;58.0424;-0.27883;0.13927;0.41864;3
GYRO;14.784;1055.099;0.84953;1.76301;0.46793;3
ACCE;14.784;1055.099;-1.49322;0.08481;9.13191;3
AHRS;14.803;1055.119;-20.0018;32.4204;58.6443;-0.28003;0.15803;0.42084;3
GYRO;14.804;1055.119;0.49778;1.50826;1.06164;3
ACCE;14.804;1055.119;-1.59856;0.76477;10.75996;3
LIGH;14.818;296597.411;225.0;0
MAGN;14.819;1055.129;28.40000;6.80000;-20.10000;3
AHRS;14.824;1055.140;-18.5859;34.4084;59.9310;-0.27943;0.17583;0.42949;3
GYRO;14.824;1055.140;0.41677;1.36756;1.61059;3
ACCE;14.825;1055.140;-2.38386;1.28191;10.09916;3
AHRS;14.845;1055.161;-17.2549;36.6145;61.5536;-0.28127;0.19395;0.43982;3
GYRO;14.845;1055.161;0.04584;1.59460;1.79392;3
ACCE;14.846;1055.161;-2.32640;1.05207;9.49582;3
SOUN;14.846;129.05;0.00394;45.89
AHRS;14.866;1055.181;-16.2216;39.0054;63.3419;-0.28672;0.21146;0.44988;3
MAGN;14.867;1055.181;29.60000;2.90000;-19.70000;3
GYRO;14.867;1055.181;-0.24729;1.65536;1.71078;3
ACCE;14.868;1055.181;-1.88586;1.59795;9.14148;3
AHRS;14.886;1055.202;-15.3915;41.5369;65.2102;-0.29483;0.22855;0.45929;3
GYRO;14.886;1055.202;-0.56493;1.78433;1.66388;3
ACCE;14.887;1055.202;-2.84355;1.66499;7.92523;3
AHRS;14.907;1055.222;-14.9037;43.8714;67.7227;-0.30629;0.24055;0.47225;3
GYRO;14.908;1055.222;-1.32492;1.24392;1.93782;3
ACCE;14.908;1055.222;-3.67673;0.12312;7.09205;3
MAGN;14.917;1055.233;31.90000;1.10000;-16.00000;3
AHRS;14.927;1055.243;-14.4912;44.8499;71.1894;-0.31506;0.23986;0.49461;3
GYRO;14.928;1055.243;-1.86960;-0.17374;2.42814;3
ACCE;14.929;1055.243;-2.97762;0.20931;8.27957;3
AHRS;14.948;1055.263;-13.8902;44.3457;74.9314;-0.31676;0.22924;0.52295;3
GYRO;14.949;1055.263;-1.79499;-1.59566;2.65624;3
ACCE;14.950;1055.263;-1.71348;0.30508;10.05128;3
AHRS;14.968;1055.283;-13.1115;43.3556;78.3538;-0.31407;0.21745;0.55051;3
MAGN;14.969;1055.283;34.40000;-1.50000;-13.50000;3
GYRO;14.970;1055.283;-1.36329;-1.40380;2.50062;3
ACCE;14.970;1055.283;-0.78453;0.66900;11.15261;3
AHRS;14.988;1055.304;-11.9934;43.5646;81.0220;-0.31349;0.21756;0.57044;3
GYRO;14.989;1055.304;-0.68431;0.08207;2.27571;3
ACCE;14.989;1055.304;-0.49723;0.85096;11.04727;3
AHRS;15.008;1055.324;-10.5345;45.0022;83.0578;-0.31615;0.22906;0.58364;3
GYRO;15.009;1055.324;-0.21958;1.08936;2.08811;3
ACCE;15.010;1055.324;-0.36315;0.90842;10.17578;3
MAGN;15.019;1055.334;31.50000;-4.40000;-17.70000;3
AHRS;15.030;1055.346;-9.1263;46.5786;84.8424;-0.31981;0.24165;0.59443;3
GYRO;15.031;1055.346;-0.27713;1.00195;1.91011;3
ACCE;15.031;1055.346;-0.18119;0.99461;9.47667;3
AHRS;15.052;1055.368;-7.9125;47.2776;86.7777;-0.32072;0.24727;0.60770;3
GYRO;15.053;1055.368;-0.54041;0.13111;1.93142;3
ACCE;15.054;1055.368;-1.11972;0.49661;8.13592;3
AHRS;15.074;1055.389;-6.7758;46.8890;88.9091;-0.31685;0.24553;0.62462;3
MAGN;15.075;1055.389;32.30000;-8.10000;-16.40000;3
GYRO;15.076;1055.389;-0.74613;-0.66406;2.00710;3
ACCE;15.076;1055.389;-1.26337;0.32423;8.14550;3
AHRS;15.094;1055.410;-5.8748;46.3891;91.3795;-0.31436;0.24106;0.64277;3
GYRO;15.095;1055.410;-1.11600;-0.65873;2.04974;3
ACCE;15.095;1055.410;0.01034;0.56365;8.28915;3
AHRS;15.114;1055.430;-5.1751;45.9609;94.1197;-0.31383;0.23527;0.66127;3
GYRO;15.116;1055.430;-1.33025;-0.58199;2.09451;3
ACCE;15.116;1055.430;0.88183;0.75519;8.78714;3
MAGN;15.125;1055.440;32.30000;-12.90000;-16.00000;3
AHRS;15.135;1055.451;-4.6408;45.6633;96.8461;-0.31479;0.22938;0.67846;3
GYRO;15.136;1055.451;-1.38461;-0.43915;1.95594;3
ACCE;15.136;1055.451;1.48517;1.11911;8.91164;3
AHRS;15.155;1055.471;-4.1527;45.9455;99.0017;-0.31825;0.22794;0.69046;3
GYRO;15.156;1055.471;-0.78664;0.37307;1.47202;3
ACCE;15.157;1055.471;3.01746;0.42958;11.93791;3
AHRS;15.177;1055.492;-2.8562;47.6828;99.7427;-0.32365;0.24300;0.69264;3
MAGN;15.178;1055.492;30.10000;-14.60000;-18.00000;3
GYRO;15.178;1055.492;0.63315;1.75449;1.22260;3
ACCE;15.179;1055.492;2.23216;-0.69091;12.87644;3
AHRS;15.197;1055.513;-1.6107;46.8310;99.9136;-0.31250;0.24577;0.69885;3
GYRO;15.198;1055.513;0.52763;-2.08385;0.86232;3
ACCE;15.198;1055.513;-2.03909;-3.16173;9.73524;3
AHRS;15.218;1055.533;-0.9360;44.4712;101.0056;-0.29681;0.23485;0.71228;3
GYRO;15.219;1055.533;-0.46793;-1.67454;1.16077;3
ACCE;15.221;1055.533;0.10611;0.89884;9.85017;3
MAGN;15.229;1055.544;29.50000;-16.50000;-17.20000;3
AHRS;15.239;1055.555;-0.3822;43.1054;102.4422;-0.28832;0.22766;0.72429;3
GYRO;15.240;1055.555;-0.51590;-1.20341;1.28655;3
ACCE;15.240;1055.555;0.47961;0.22846;10.34816;3
AHRS;15.261;1055.576;0.4309;41.6074;104.2773;-0.27824;0.22076;0.73884;3
GYRO;15.262;1055.576;-0.59584;-1.27376;1.81737;3
ACCE;15.263;1055.576;-0.84199;-0.25995;9.54371;3
AHRS;15.281;1055.596;1.3732;40.1319;106.5829;-0.26831;0.21410;0.75543;3
MAGN;15.282;1055.596;29.50000;-18.30000;-21.00000;3
GYRO;15.283;1055.596;-0.73761;-1.26736;2.10410;3
ACCE;15.284;1055.596;-0.05669;-0.41318;9.07445;3
AHRS;15.301;1055.617;2.1280;38.6632;109.1177;-0.25949;0.20620;0.77221;3
GYRO;15.302;1055.617;-0.95399;-1.15225;2.13501;3
ACCE;15.302;1055.617;1.33194;-0.47064;10.15662;3
AHRS;15.321;1055.637;2.5423;37.8809;111.7190;-0.25681;0.19949;0.78670;3
GYRO;15.322;1055.637;-1.12986;-0.47220;1.94102;3
ACCE;15.323;1055.637;1.68628;0.36254;10.97065;3
MAGN;15.331;1055.647;25.10000;-20.70000;-21.80000;3
AHRS;15.341;1055.657;3.1131;37.6887;113.9624;-0.25672;0.19750;0.79804;3
GYRO;15.342;1055.657;-0.65873;0.05756;1.85148;3
ACCE;15.343;1055.657;0.89141;2.41198;12.29225;3
AHRS;15.361;1055.677;4.6531;37.8161;115.8091;-0.25389;0.20457;0.80778;3
GYRO;15.364;1055.677;0.36774;0.30592;2.20217;3
ACCE;15.367;1055.677;1.56179;1.50218;12.50294;3
AHRS;15.382;1055.698;7.3377;38.9439;117.2784;-0.25267;0.22464;0.81452;3
MAGN;15.384;1055.698;22.50000;-21.10000;-22.60000;3
GYRO;15.384;1055.698;1.20661;1.39634;2.53260;3
ACCE;15.385;1055.698;1.82036;-1.17933;10.71208;3
SOUN;15.395;150.92;0.00461;47.25
AHRS;15.402;1055.718;10.3159;40.3896;118.9259;-0.25326;0.24736;0.82085;3
GYRO;15.403;1055.718;0.94226;1.32279;2.82359;3
ACCE;15.403;1055.718;0.24019;-2.17531;9.51498;3
LIGH;15.416;296598.011;145.0;0
AHRS;15.422;1055.738;12.6762;40.8569;121.5794;-0.25230;0.25959;0.83175;0
GYRO;15.423;1055.738;-0.08740;0.81435;3.19026;3
ACCE;15.424;1055.738;-1.96248;-0.61429;8.85418;3
MAGN;15.432;1055.748;20.00000;-24.40000;-22.60000;3
AHRS;15.442;1055.758;15.0905;41.0362;124.7695;-0.25088;0.27003;0.84402;3
GYRO;15.443;1055.758;-0.18440;0.81968;3.45994;3
ACCE;15.444;1055.758;-2.41259;-1.23679;9.32344;3
AHRS;15.463;1055.778;17.9194;40.6049;128.2511;-0.24464;0.28099;0.85714;3
GYRO;15.463;1055.778;0.02772;0.31338;3.97051;3
ACCE;15.464;1055.778;-2.11571;-1.33256;8.72968;3
AHRS;15.483;1055.799;21.2761;39.2621;132.0638;-0.23108;0.29301;0.87106;3
MAGN;15.484;1055.799;17.50000;-28.50000;-21.30000;3
GYRO;15.484;1055.799;0.28140;-0.14390;4.37449;3
ACCE;15.485;1055.799;-1.11972;-1.89759;8.96910;3
AHRS;15.503;1055.819;24.5984;37.5605;136.1983;-0.21662;0.30445;0.88385;3
GYRO;15.503;1055.819;0.13964;-0.00320;4.37555;3
ACCE;15.504;1055.819;0.03907;-2.30939;9.84059;3
AHRS;15.523;1055.839;27.2057;36.1072;140.5909;-0.20818;0.31208;0.89456;3
GYRO;15.523;1055.839;-0.38266;0.55534;4.03340;3
ACCE;15.524;1055.839;-0.29611;-1.82097;10.46308;3
MAGN;15.533;1055.849;11.60000;-31.70000;-22.10000;3
AHRS;15.543;1055.859;29.0920;34.5852;145.2368;-0.20295;0.31481;0.90429;3
GYRO;15.543;1055.859;-0.81115;0.54361;3.85006;3
ACCE;15.544;1055.859;-2.62328;-0.39403;9.48625;3
AHRS;15.563;1055.879;30.6347;32.4099;150.1367;-0.19471;0.31446;0.91388;3
GYRO;15.564;1055.879;-0.94226;0.09273;3.83407;3
ACCE;15.564;1055.879;-3.07339;0.61154;8.72968;3
AHRS;15.584;1055.900;31.9860;29.3875;155.1469;-0.18077;0.31274;0.92311;3
MAGN;15.584;1055.900;7.20000;-36.20000;-22.60000;3
GYRO;15.585;1055.900;-0.89110;-0.50098;3.79996;3
ACCE;15.585;1055.900;-0.99522;0.26677;9.00741;3
AHRS;15.603;1055.920;33.1632;25.7802;160.1278;-0.16260;0.31091;0.93123;3
GYRO;15.604;1055.920;-0.74720;-0.91455;3.69657;3
ACCE;15.604;1055.920;-0.09500;-0.08757;9.19894;3
AHRS;15.623;1055.940;34.2001;21.5781;165.0021;-0.13969;0.30972;0.93805;3
GYRO;15.624;1055.940;-0.55534;-1.43898;3.56866;3
ACCE;15.625;1055.940;0.07738;-0.77710;9.57244;3
MAGN;15.634;1055.950;3.60000;-35.30000;-21.80000;3
AHRS;15.645;1055.960;35.0012;17.2020;169.7349;-0.11546;0.30890;0.94323;3
GYRO;15.646;1055.960;-0.43489;-1.41020;3.40771;3
ACCE;15.647;1055.960;-0.03754;-0.92075;10.70250;3
AHRS;15.664;1055.980;35.6502;13.4707;174.2554;-0.09628;0.30921;0.94604;3
GYRO;15.665;1055.980;-0.25155;-0.77705;3.18174;3
ACCE;15.665;1055.980;0.93929;-0.60472;10.99938;3
AHRS;15.684;1056.000;36.3291;11.6149;178.3693;0.09172;-0.31148;-0.94564;3
MAGN;15.685;1056.000;-0.40000;-34.60000;-23.50000;3
GYRO;15.686;1056.000;0.03091;0.95292;2.92379;3
ACCE;15.686;1056.000;0.93929;-1.35171;11.81341;3
AHRS;15.704;1056.021;37.2190;11.3574;-177.5382;0.10058;-0.31546;-0.94217;3
GYRO;15.705;1056.021;0.22064;2.12542;2.99307;3
ACCE;15.706;1056.021;-0.94734;-1.58155;11.01854;3
AHRS;15.725;1056.041;38.1242;11.0267;-172.9359;0.11066;-0.31887;-0.93707;3
GYRO;15.726;1056.041;0.13004;2.07959;3.36614;3
ACCE;15.726;1056.041;-2.54666;-0.87287;10.19493;3
MAGN;15.735;1056.051;-6.60000;-31.50000;-23.00000;3
AHRS;15.745;1056.061;38.9790;9.4468;-167.6459;0.11295;-0.32222;-0.93109;3
GYRO;15.746;1056.061;0.07675;1.24178;3.80529;3
ACCE;15.747;1056.061;-4.28964;-0.93033;9.50540;3
AHRS;15.765;1056.081;39.4902;5.8443;-161.6187;0.10126;-0.32540;-0.92516;3
GYRO;15.766;1056.081;-0.21638;-0.19293;4.17196;3
ACCE;15.766;1056.081;-2.83397;-1.21763;8.58603;3
AHRS;15.786;1056.101;38.9373;0.3559;-155.2245;0.07436;-0.32490;-0.92065;3
MAGN;15.786;1056.101;-9.30000;-31.10000;-24.70000;3
GYRO;15.787;1056.101;-0.91455;-1.57435;4.31693;3
ACCE;15.788;1056.101;-1.73264;-1.08356;8.01142;3
AHRS;15.805;1056.122;37.0595;-5.9143;-149.1862;0.03716;-0.31896;-0.91722;3
GYRO;15.806;1056.122;-1.54876;-2.38124;4.16237;3
ACCE;15.806;1056.122;0.73818;0.42958;9.56286;3
AHRS;15.826;1056.142;35.2717;-10.7342;-144.2255;0.00781;-0.31444;-0.91166;3
GYRO;15.827;1056.142;-0.74294;-1.08829;3.49831;3
ACCE;15.827;1056.142;1.69586;0.87969;12.85728;3
LIGH;15.834;296598.431;90.0;0
MAGN;15.836;1056.152;-15.90000;-25.90000;-24.70000;3
AHRS;15.846;1056.162;34.4970;-13.7377;-139.9603;-0.00653;-0.31570;-0.90302;3
GYRO;15.846;1056.162;0.20785;-0.41677;3.03890;3
ACCE;15.847;1056.162;1.06379;-0.22165;10.70250;3
AHRS;15.866;1056.182;34.2018;-16.4784;-135.9599;-0.01787;-0.32115;-0.89272;3
GYRO;15.866;1056.182;0.52869;-0.43596;2.80973;3
ACCE;15.867;1056.182;-0.26738;-0.26953;10.20451;3
AHRS;15.886;1056.202;33.5145;-18.9466;-132.0846;-0.02854;-0.32388;-0.88237;3
MAGN;15.887;1056.202;-20.70000;-19.30000;-23.00000;3
GYRO;15.888;1056.202;0.16202;-0.15349;2.87156;3
ACCE;15.888;1056.202;-0.43019;-0.78668;9.16064;3
AHRS;15.906;1056.222;32.3080;-20.7544;-128.7787;-0.03772;-0.32157;-0.87364;3
GYRO;15.907;1056.222;-0.24835;-0.05862;2.52087;3
ACCE;15.907;1056.222;0.73818;-0.96864;8.14550;3
AHRS;15.927;1056.243;31.1667;-22.5537;-126.4741;-0.04955;-0.32005;-0.86711;3
GYRO;15.928;1056.243;-0.28460;-0.68751;1.73956;3
ACCE;15.928;1056.243;2.29920;-1.09313;8.32745;3
MAGN;15.938;1056.253;-24.30000;-15.50000;-23.00000;3
SOUN;15.946;131.04;0.00400;46.02
AHRS;15.951;1056.263;30.5147;-24.3534;-125.3760;-0.06278;-0.32193;-0.86339;3
GYRO;15.952;1056.263;-0.17907;-1.10428;0.81648;3
ACCE;15.953;1056.263;1.80121;-1.14102;9.25640;3
AHRS;15.972;1056.288;30.3818;-25.4716;-125.0952;-0.07097;-0.32489;-0.86195;3
GYRO;15.973;1056.288;0.04797;-0.70030;0.11299;3
ACCE;15.975;1056.288;0.94887;-1.19848;9.60117;3
AHRS;15.994;1056.309;30.6839;-25.9926;-124.9707;-0.07325;-0.32883;-0.86087;3
MAGN;15.995;1056.309;-27.00000;-11.80000;-23.40000;3
GYRO;15.995;1056.309;0.36134;-0.41037;-0.06076;3
ACCE;15.996;1056.309;0.94887;-0.63345;9.46709;3
AHRS;16.014;1056.329;31.3387;-26.8432;-124.7413;-0.07617;-0.33639;-0.85882;3
GYRO;16.015;1056.329;0.63209;-0.64061;-0.11299;3
ACCE;16.017;1056.329;-0.20992;-0.36530;10.09916;3
AHRS;16.033;1056.349;32.0454;-27.7153;-124.3272;-0.07843;-0.34447;-0.85606;3
GYRO;16.035;1056.349;0.69497;-0.50737;0.04690;3
ACCE;16.035;1056.349;-0.58342;-0.01096;10.05128;3
MAGN;16.044;1056.360;-29.60000;-12.20000;-21.40000;3
AHRS;16.054;1056.370;32.5832;-28.4619;-123.5717;-0.07937;-0.35116;-0.85245;3
GYRO;16.055;1056.370;0.67792;-0.28780;0.34642;3
ACCE;16.055;1056.370;0.06780;0.46788;9.35217;3
AHRS;16.074;1056.390;32.8849;-29.4554;-122.5533;-0.08227;-0.35725;-0.84804;3
GYRO;16.075;1056.390;0.54575;-0.42317;0.57559;3
ACCE;16.076;1056.390;0.78606;0.37212;8.77756;3
AHRS;16.096;1056.411;32.7529;-30.6043;-121.4751;-0.08796;-0.36102;-0.84369;3
MAGN;16.104;1056.411;-29.30000;-11.50000;-20.50000;3
GYRO;16.104;1056.411;0.20146;-0.51697;0.83034;3
ACCE;16.105;1056.411;-1.04311;-0.25995;8.71053;3
AHRS;16.115;1056.431;32.2252;-32.1585;-120.4692;-0.09859;-0.36358;-0.83950;3
GYRO;16.116;1056.431;-0.11618;-1.07017;0.84526;3
ACCE;16.116;1056.431;-2.07740;-0.99737;9.35217;3
AHRS;16.136;1056.451;31.2488;-33.7829;-120.0092;-0.11351;-0.36309;-0.83720;3
GYRO;16.137;1056.451;-0.64594;-1.12773;0.71949;3
ACCE;16.137;1056.451;1.73417;1.23403;10.90361;3
MAGN;16.146;1056.462;-29.30000;-11.20000;-19.30000;3
AHRS;16.156;1056.472;30.2394;-34.8708;-119.9519;-0.12593;-0.36019;-0.83655;3
GYRO;16.157;1056.472;-0.71096;-0.95399;0.47113;3
ACCE;16.157;1056.472;2.51947;0.57323;9.63948;3
AHRS;16.176;1056.492;29.5639;-36.3769;-119.8404;-0.13968;-0.36102;-0.83480;3
GYRO;16.177;1056.492;-0.26967;-1.40807;0.40718;3
ACCE;16.178;1056.492;2.60566;-0.17376;10.37689;3
AHRS;16.197;1056.512;29.6064;-38.2734;-119.1446;-0.15104;-0.36865;-0.83000;3
MAGN;16.198;1056.512;-31.90000;-10.10000;-18.80000;3
GYRO;16.199;1056.512;0.54681;-1.20021;0.39119;3
ACCE;16.199;1056.512;1.88740;0.12312;10.60673;3
AHRS;16.217;1056.533;30.1999;-39.5038;-118.2011;-0.15406;-0.37793;-0.82491;3
GYRO;16.218;1056.533;0.87511;-0.48392;0.14070;3
ACCE;16.219;1056.533;1.79163;-0.68133;9.40963;3
AHRS;16.237;1056.553;30.6765;-39.6341;-117.7297;-0.15118;-0.38205;-0.82295;3
GYRO;16.238;1056.553;0.39012;0.27287;0.03731;3
ACCE;16.241;1056.553;0.42215;-0.78668;9.28514;3
MAGN;16.247;1056.563;-33.40000;-8.60000;-16.00000;3
AHRS;16.257;1056.573;30.3441;-38.9869;-117.4406;-0.14715;-0.37808;-0.82292;3
GYRO;16.258;1056.573;-0.18440;0.77598;0.41890;3
ACCE;16.259;1056.573;0.88183;0.68815;9.87890;3
AHRS;16.278;1056.593;29.5311;-38.0565;-117.2433;-0.14371;-0.36986;-0.82371;3
GYRO;16.279;1056.593;-0.53082;0.85379;0.57239;3
ACCE;16.280;1056.593;1.47559;-0.07799;8.78714;3
AHRS;16.298;1056.614;28.7150;-37.7224;-117.1295;-0.14483;-0.36355;-0.82401;3
MAGN;16.299;1056.614;-32.60000;-7.90000;-17.20000;3
GYRO;16.300;1056.614;-0.47006;0.15882;0.48072;3
ACCE;16.301;1056.614;2.61523;-0.12588;8.70095;3
AHRS;16.317;1056.634;28.2128;-38.0104;-116.8628;-0.14846;-0.36168;-0.82283;3
GYRO;16.318;1056.634;-0.11405;-0.21212;0.42530;3
ACCE;16.319;1056.634;1.57136;0.53492;9.91720;3
AHRS;16.338;1056.654;27.9523;-38.6405;-116.2372;-0.15224;-0.36310;-0.81980;3
GYRO;16.339;1056.654;0.15562;-0.29419;0.56600;3
ACCE;16.339;1056.654;1.29364;0.56365;10.01297;3
GNSS;16.342;1491986794.121;39.993425;-0.068491;0.000;0.000;12.2;0.0;19;6
MAGN;16.367;1056.664;-33.00000;-7.50000;-18.90000;3
AHRS;16.368;1056.674;27.2653;-39.2749;-112.4994;-0.14823;-0.36603;-0.80505;3
GYRO;16.368;1056.674;-0.27394;-0.28033;0.89430;3
ACCE;16.368;1056.674;0.61368;-0.09715;8.98825;3
GNSS;16.369;1491986794.121;39.993425;-0.068491;0.000;0.000;12.2;0.0;19;6
AHRS;16.378;1056.694;25.5782;-40.1635;-112.1159;-0.16170;-0.35944;-0.80227;3
GYRO;16.379;1056.694;-1.18849;-0.80902;1.24498;3
ACCE;16.379;1056.694;1.32237;-0.31741;8.20296;3
SOUN;16.386;211.92;0.00647;50.19
AHRS;16.398;1056.714;23.2715;-41.8215;-108.9197;-0.17494;-0.35651;-0.78634;3
MAGN;16.399;1056.714;-34.80000;-5.70000;-18.00000;3
GYRO;16.399;1056.714;-1.48161;-1.54876;1.32599;3
ACCE;16.400;1056.714;1.74374;0.69773;10.81742;3
AHRS;16.418;1056.735;21.1815;-43.3936;-108.4103;-0.19488;-0.35106;-0.78055;3
GYRO;16.419;1056.735;-0.83354;-1.04033;1.62444;3
ACCE;16.419;1056.735;1.83951;-0.82498;11.66976;3
AHRS;16.438;1056.755;19.9844;-44.3239;-106.6563;-0.20200;-0.35076;-0.77064;3
GYRO;16.439;1056.755;0.63315;0.01386;1.80138;3
ACCE;16.439;1056.755;2.52904;-2.22320;12.02410;3
MAGN;16.449;1056.765;-35.50000;-2.00000;-17.60000;3
AHRS;16.458;1056.775;19.8290;-44.4618;-100.2360;-0.18379;-0.36127;-0.74149;3
GYRO;16.459;1056.775;2.12862;1.11707;2.08705;3
ACCE;16.459;1056.775;1.76290;-1.77309;11.71764;3
AHRS;16.479;1056.795;20.3484;-43.8641;-95.7501;-0.16276;-0.36812;-0.72144;3
GYRO;16.480;1056.795;3.08687;2.05294;2.38337;3
ACCE;16.480;1056.795;1.73417;-2.21362;11.37288;3
AHRS;16.499;1056.815;20.8247;-42.9060;-90.8448;-0.13816;-0.37229;-0.69843;3
MAGN;16.501;1056.815;-37.70000;2.40000;-16.80000;3
GYRO;16.501;1056.815;2.93551;2.42921;2.71380;3
ACCE;16.502;1056.815;0.27849;-2.39558;9.09360;3
AHRS;16.519;1056.835;20.7641;-41.5885;-86.4095;-0.11626;-0.36987;-0.67617;3
GYRO;16.521;1056.835;2.21922;2.59122;2.69035;3
ACCE;16.522;1056.835;0.51791;-0.43234;6.67067;3
AHRS;16.539;1056.856;20.1743;-40.4739;-82.8672;-0.10216;-0.36407;-0.65673;3
GYRO;16.541;1056.856;1.24285;1.79286;2.46012;3
ACCE;16.543;1056.856;1.39898;-0.69091;6.23971;3
MAGN;16.551;1056.866;-32.60000;3.40000;-18.80000;3
WIFI;16.553;757957.743;eduroam;00:13:c3:44:d8:e1;-76
WIFI;16.553;757963.717;TP-LINK_1280;ec:08:6b:23:7b:1d;-71
WIFI;16.553;757963.717;RNCS_24g;90:f6:52:ff:cd:71;-76
WIFI;16.553;757963.717;UJI;00:13:c3:44:d8:e0;-76
WIFI;16.553;757963.717;Pruebas;c8:d1:5e:64:e1:d8;-85
WIFI;16.553;757963.717;Pruebas;2e:d9:9f:d9:fa:21;-77
WIFI;16.553;757963.717;eduroam;00:1a:6d:9b:9a:21;-49
WIFI;16.553;757963.717;UJI;00:1a:6d:9b:9a:20;-49
WIFI;16.553;757963.717;FTE-1DDE;f8:3d:ff:7d:1d:e5;-80
WIFI;16.553;757963.717;UJI;00:14:69:f2:31:40;-71
WIFI;16.553;757963.717;eduroam;00:14:69:f2:31:41;-71
WIFI;16.553;757963.717;eduroam;00:1a:a1:5c:f9:61;-78
WIFI;16.553;757963.717;UJI;00:1a:a1:5c:f9:60;-72
WIFI;16.553;757961.687;RETA-Wifi;84:1b:5e:3f:88:6f;-85
WIFI;16.553;757963.717;UJI;00:13:c3:44:d8:20;-83
WIFI;16.553;757963.717;eduroam;00:13:c3:44:d8:21;-86
WIFI;16.553;757963.717;;98:fc:11:6d:a7:5b;-73
WIFI;16.553;757959.717;IRSLab2-2.4GHz;c8:d7:19:09:37:8d;-91
WIFI;16.553;757959.717;UJI;c2:9f:db:1c:91:57;-89
WIFI;16.553;757963.717;temporal-ap;ec:08:6b:6f:a7:6c;-84
WIFI;16.553;757963.717;eduroam;dc:9f:db:1c:91:57;-88
WIFI;16.553;757963.717;eduroam;00:17:59:fb:19:51;-89
LIGH;16.569;296599.151;145.0;0
AHRS;16.570;1056.876;18.7882;-40.3289;-81.1439;-0.10481;-0.35799;-0.64509;0
GYRO;16.571;1056.876;-0.33150;0.33150;1.67667;3
ACCE;16.571;1056.876;1.82036;0.15185;6.70897;3
AHRS;16.580;1056.896;16.8726;-41.2434;-81.1494;-0.12231;-0.35393;-0.64142;0
GYRO;16.581;1056.896;-1.46775;-1.06697;0.92840;3
ACCE;16.581;1056.896;1.06379;0.42958;8.53814;3
AHRS;16.600;1056.916;15.0467;-42.6166;-81.8989;-0.14398;-0.35204;-0.64127;0
MAGN;16.601;1056.916;-31.20000;6.30000;-21.30000;3
GYRO;16.602;1056.916;-1.58820;-1.40274;0.50417;3
ACCE;16.602;1056.916;0.39342;0.28593;10.63546;3
AHRS;16.620;1056.936;13.5956;-43.5414;-82.7023;-0.16080;-0.34909;-0.64219;0
GYRO;16.621;1056.936;-1.31107;-0.78344;0.36454;3
ACCE;16.621;1056.936;-0.13331;-0.42276;11.19092;3
AHRS;16.640;1056.956;12.1878;-43.7923;-83.0284;-0.17202;-0.34295;-0.64116;0
GYRO;16.641;1056.956;-1.01901;-0.15456;0.78984;3
ACCE;16.641;1056.956;-0.23865;-0.40360;10.54927;3
MAGN;16.651;1056.967;-32.00000;10.00000;-19.30000;3
AHRS;16.660;1056.977;10.4383;-44.0105;-82.5846;-0.18287;-0.33601;-0.63490;3
GYRO;16.661;1056.977;-0.77598;-0.14816;1.51572;3
ACCE;16.662;1056.977;-0.28654;-0.55683;10.71208;3
AHRS;16.680;1056.997;8.4972;-44.7493;-81.2634;-0.19521;-0.33271;-0.62192;3
GYRO;16.681;1056.997;-0.24729;-0.62995;2.15953;3
ACCE;16.682;1056.997;0.33595;-0.92075;10.30985;3
AHRS;16.701;1057.017;6.6060;-46.7809;-78.6505;-0.21026;-0.34010;-0.59837;3
MAGN;16.702;1057.017;-34.90000;12.20000;-18.80000;3
GYRO;16.702;1057.017;0.68538;-1.75875;2.94830;3
ACCE;16.703;1057.017;0.86268;-1.14102;9.78313;3
AHRS;16.721;1057.037;4.4334;-49.7489;-75.2855;-0.22892;-0.35425;-0.56655;3
GYRO;16.722;1057.037;0.91668;-2.40469;3.47699;3
ACCE;16.723;1057.037;1.78205;0.01777;9.25640;3
AHRS;16.741;1057.057;1.4066;-52.5734;-72.2180;-0.25208;-0.36425;-0.53273;3
GYRO;16.742;1057.057;0.20892;-2.27998;3.80742;3
ACCE;16.742;1057.057;2.30878;1.25318;8.59560;3
MAGN;16.751;1057.067;-33.80000;16.90000;-16.40000;3
AHRS;16.761;1057.077;-2.5850;-55.3042;-69.8716;-0.28208;-0.36893;-0.49854;3
GYRO;16.762;1057.077;-0.53828;-2.53686;4.12080;3
ACCE;16.762;1057.077;3.64953;0.91799;7.26443;3
AHRS;16.781;1057.098;-7.0595;-59.2449;-67.4574;-0.31845;-0.38059;-0.45646;3
GYRO;16.782;1057.098;-0.17694;-4.10375;4.51945;3
ACCE;16.783;1057.098;4.39652;-0.92075;7.34104;3
AHRS;16.802;1057.118;-11.2663;-65.6179;-64.0852;-0.35602;-0.41330;-0.39868;3
MAGN;16.803;1057.118;-30.10000;22.70000;-13.90000;3
GYRO;16.804;1057.118;1.26737;-6.60010;4.54290;3
ACCE;16.805;1057.118;6.63749;-0.93033;12.81898;3
AHRS;16.822;1057.138;-13.4895;-67.2520;-61.0778;-0.36366;-0.42396;-0.36415;3
GYRO;16.823;1057.138;1.56689;-0.40398;2.09557;3
ACCE;16.824;1057.138;7.80586;0.37212;12.56998;3
SOUN;16.827;242.58;0.00740;51.37
AHRS;16.842;1057.158;-14.6421;-66.8336;-59.2258;-0.36239;-0.42233;-0.34808;3
GYRO;16.843;1057.158;0.95932;0.05543;1.52105;3
ACCE;16.843;1057.158;2.73973;-0.89202;9.37133;3
MAGN;16.852;1057.168;-28.70000;33.00000;-7.70000;3
PROX;16.856;296599.454;0.0;0
AHRS;16.862;1057.178;-15.7937;-64.8896;-57.7521;-0.35815;-0.40934;-0.33913;0
GYRO;16.863;1057.178;0.64488;1.58714;1.39527;3
ACCE;16.864;1057.178;2.70143;-0.72922;8.61476;3
AHRS;16.882;1057.198;-16.9327;-62.5185;-56.9318;-0.35528;-0.39122;-0.33584;0
GYRO;16.883;1057.198;-0.01812;1.87067;1.10961;3
ACCE;16.883;1057.198;2.73016;-1.77309;7.68581;3
AHRS;16.903;1057.219;-18.0634;-60.5055;-56.7844;-0.35589;-0.37324;-0.33608;0
MAGN;16.903;1057.219;-27.70000;34.50000;-9.30000;3
GYRO;16.904;1057.219;-0.41783;1.63830;0.86658;3
ACCE;16.904;1057.219;2.06936;-2.55839;8.66264;3
PROX;16.916;296599.514;5.0;0
AHRS;16.922;1057.239;-18.7383;-59.1731;-56.4655;-0.35517;-0.36223;-0.33507;0
GYRO;16.923;1057.239;0.12365;0.90922;0.56280;3
ACCE;16.924;1057.239;1.74374;-2.49135;9.28514;3
AHRS;16.942;1057.259;-18.4328;-57.4672;-55.2968;-0.34461;-0.35517;-0.33345;0
GYRO;16.943;1057.259;1.25031;1.41659;0.18973;3
ACCE;16.944;1057.259;1.96401;-2.48177;10.84615;3
MAGN;16.954;1057.269;-24.70000;36.20000;-11.40000;3
AHRS;16.963;1057.279;-17.8970;-54.9178;-53.8134;-0.32921;-0.34373;-0.33271;3
GYRO;16.964;1057.279;1.23859;1.47202;0.37840;3
ACCE;16.964;1057.279;2.11724;-1.50494;9.03614;3
AHRS;16.983;1057.299;-17.7020;-53.8553;-52.2200;-0.32011;-0.34143;-0.32514;3
GYRO;16.984;1057.299;1.11494;0.27500;0.72588;3
ACCE;16.985;1057.299;1.37983;-0.05884;8.92122;3
AHRS;17.004;1057.320;-17.8850;-53.1075;-50.6857;-0.31469;-0.33959;-0.31543;3
MAGN;17.005;1057.320;-22.30000;34.60000;-12.30000;3
GYRO;17.005;1057.320;0.84847;0.36667;0.92734;3
ACCE;17.006;1057.320;2.28962;0.52535;8.31788;3
AHRS;17.024;1057.340;-18.4180;-51.0525;-49.4516;-0.30910;-0.32597;-0.30994;3
GYRO;17.025;1057.340;0.41144;1.89305;1.00622;3
ACCE;17.025;1057.340;2.92169;-0.50895;8.68180;3
AHRS;17.044;1057.360;-19.1322;-47.5246;-48.4724;-0.30180;-0.29988;-0.30941;3
GYRO;17.045;1057.360;0.17907;2.98454;0.99982;3
ACCE;17.045;1057.360;1.69586;-1.59113;10.42478;3
MAGN;17.054;1057.370;-21.90000;34.30000;-14.30000;3
AHRS;17.064;1057.380;-19.6329;-43.9531;-47.2394;-0.29260;-0.27451;-0.30765;3
GYRO;17.065;1057.380;0.55214;2.58589;1.04779;3
ACCE;17.066;1057.380;-0.66003;-2.56796;12.67532;3
AHRS;17.084;1057.400;-19.9740;-41.5875;-45.4488;-0.28460;-0.25986;-0.29888;3
GYRO;17.085;1057.400;0.79517;1.12027;1.36436;3
ACCE;17.086;1057.400;-1.60814;-0.06842;11.11431;3
AHRS;17.105;1057.421;-20.4510;-40.8007;-43.6544;-0.28201;-0.25658;-0.28551;3
MAGN;17.106;1057.421;-18.20000;36.50000;-16.80000;3
GYRO;17.107;1057.421;0.56920;-0.09700;1.34624;3
ACCE;17.107;1057.421;-0.77496;0.88926;9.30429;3
AHRS;17.125;1057.441;-20.9905;-40.3280;-42.2193;-0.28159;-0.25461;-0.27385;3
GYRO;17.126;1057.441;0.34109;0.09167;1.13945;3
ACCE;17.127;1057.441;0.13484;-0.12588;9.02656;3
AHRS;17.146;1057.462;-21.5584;-38.9190;-40.8728;-0.27951;-0.24509;-0.26503;3
GYRO;17.146;1057.462;0.32404;1.06911;1.18529;3
ACCE;17.147;1057.462;0.25934;-0.81541;10.03213;3
MAGN;17.156;1057.472;-17.20000;36.10000;-18.80000;3
AHRS;17.167;1057.482;-22.1037;-36.6250;-39.2431;-0.27497;-0.22935;-0.25615;3
GYRO;17.168;1057.482;0.47753;1.51999;1.38675;3
ACCE;17.169;1057.482;0.31680;-0.66218;10.28112;3
AHRS;17.187;1057.503;-22.6210;-34.4006;-37.3336;-0.27031;-0.21475;-0.24487;3
GYRO;17.188;1057.503;0.53189;1.20554;1.55303;3
ACCE;17.188;1057.503;-0.19077;-0.87287;10.53970;3
AHRS;17.208;1057.523;-23.3085;-32.5938;-35.2111;-0.26793;-0.20331;-0.23029;3
MAGN;17.209;1057.523;-14.60000;36.40000;-19.30000;3
GYRO;17.210;1057.523;0.40398;0.72375;1.83549;3
ACCE;17.211;1057.523;-0.25781;-1.17933;10.20451;3
AHRS;17.228;1057.544;-23.9959;-31.0213;-32.9286;-0.26623;-0.19408;-0.21382;3
GYRO;17.229;1057.544;0.49778;0.54255;1.87387;3
ACCE;17.229;1057.544;-1.48364;-0.65260;9.79271;3
AHRS;17.248;1057.565;-24.6155;-29.3569;-30.0254;-0.26330;-0.18571;-0.19265;3
GYRO;17.249;1057.565;0.77492;0.36347;2.44626;3
ACCE;17.250;1057.565;-1.47406;-0.47064;10.01297;3
MAGN;17.264;1057.575;-10.50000;35.70000;-21.00000;3
AHRS;17.269;1057.585;-25.0327;-27.5949;-26.0123;-0.25746;-0.17948;-0.16301;3
GYRO;17.270;1057.585;1.34944;-0.06076;3.13164;3
ACCE;17.271;1057.585;-1.77094;-0.15461;10.57800;3
AHRS;17.291;1057.605;-25.0516;-25.8866;-21.0750;-0.24779;-0.17631;-0.12623;3
GYRO;17.291;1057.605;1.86108;-0.40931;3.59104;3
ACCE;17.292;1057.605;-1.16760;0.88926;10.57800;3
AHRS;17.313;1057.626;-24.6063;-24.1364;-15.6416;-0.23423;-0.17402;-0.08588;3
MAGN;17.314;1057.626;-7.20000;33.80000;-21.30000;3
GYRO;17.315;1057.626;2.22668;-0.43489;3.75839;3
ACCE;17.315;1057.626;-0.56427;1.15741;9.50540;3
AHRS;17.331;1057.647;-24.0954;-22.2934;-10.3233;-0.22097;-0.16987;-0.04614;3
GYRO;17.332;1057.647;1.97620;-0.27714;3.68804;3
ACCE;17.334;1057.647;0.35511;1.34895;7.82946;3
AHRS;17.352;1057.668;-24.1128;-20.6100;-5.4060;-0.21353;-0.16506;-0.00805;3
GYRO;17.353;1057.668;1.19702;-0.28566;3.65287;3
ACCE;17.354;1057.668;0.44130;0.46788;7.22612;3
MAGN;17.363;1057.678;-0.90000;30.80000;-23.80000;3
AHRS;17.372;1057.688;-25.1133;-19.1283;-0.7917;-0.21550;-0.16069;0.02947;3
GYRO;17.373;1057.688;0.24729;-0.41677;3.77012;3
ACCE;17.374;1057.688;0.72860;0.57323;7.52300;3
SOUN;17.379;295.69;0.00902;53.09
AHRS;17.393;1057.709;-27.0668;-17.3938;3.7099;-0.22644;-0.15442;0.06647;3
GYRO;17.394;1057.709;-0.79943;0.01492;3.92254;3
ACCE;17.395;1057.709;3.17069;2.50774;10.57800;3
AHRS;17.413;1057.729;-29.7934;-13.6767;8.0607;-0.24653;-0.13272;0.09797;3
MAGN;17.414;1057.729;3.10000;27.50000;-25.50000;3
GYRO;17.415;1057.729;-1.55196;1.76834;3.83834;3
ACCE;17.415;1057.729;2.09809;1.98102;9.55329;3
AHRS;17.433;1057.750;-32.5705;-8.9999;12.5380;-0.26966;-0.10539;0.12636;3
GYRO;17.434;1057.750;-1.73636;1.94422;3.74134;3
ACCE;17.435;1057.750;0.68072;0.85096;9.56286;3
AHRS;17.454;1057.770;-34.7525;-5.2498;17.1924;-0.28845;-0.08781;0.15602;3
GYRO;17.456;1057.770;-1.34411;0.64807;3.50684;3
ACCE;17.456;1057.770;0.26892;0.87969;10.45351;3
MAGN;17.465;1057.780;6.90000;26.80000;-23.80000;3
AHRS;17.474;1057.791;-35.8136;-3.3236;21.3305;-0.29692;-0.08400;0.18479;3
GYRO;17.475;1057.791;-0.54894;-0.59904;2.88435;3
ACCE;17.476;1057.791;-0.01839;1.57879;11.96664;3
AHRS;17.495;1057.811;-35.9635;-2.4538;24.6777;-0.29716;-0.08585;0.20967;3
GYRO;17.496;1057.811;0.16202;-1.04352;2.19044;3
ACCE;17.496;1057.811;-0.16204;0.83180;11.50695;3
AHRS;17.516;1057.832;-35.5934;-2.3706;27.3347;-0.29227;-0.09134;0.23107;3
MAGN;17.517;1057.832;14.60000;26.70000;-21.90000;3
GYRO;17.518;1057.832;0.44022;-1.35584;1.77047;3
ACCE;17.518;1057.832;0.85310;0.18058;9.73524;3
AHRS;17.536;1057.852;-35.1721;-2.7227;29.4206;-0.28640;-0.09861;0.24894;3
GYRO;17.537;1057.852;0.42317;-1.34944;1.35264;3
ACCE;17.537;1057.852;1.67671;0.81265;9.18937;3
AHRS;17.557;1057.873;-34.6983;-2.6871;31.1030;-0.28120;-0.10149;0.26257;3
GYRO;17.558;1057.873;0.55321;-0.37200;1.19808;3
ACCE;17.559;1057.873;1.76290;0.63069;10.90361;3
MAGN;17.569;1057.884;15.50000;25.50000;-23.50000;3
AHRS;17.579;1057.894;-33.4702;-1.3465;33.3826;-0.27256;-0.09348;0.27827;3
GYRO;17.579;1057.894;1.38995;0.02665;1.78220;3
ACCE;17.580;1057.894;1.80121;-0.34614;11.21007;3
AHRS;17.599;1057.915;-30.9891;0.0203;36.3357;-0.25388;-0.08313;0.30042;3
GYRO;17.600;1057.915;2.40043;-0.25369;2.21709;3
ACCE;17.601;1057.915;1.94486;1.48303;11.27711;3
AHRS;17.620;1057.936;-27.8234;1.1338;39.1194;-0.22976;-0.07144;0.32271;3
MAGN;17.621;1057.936;16.50000;21.70000;-23.90000;3
GYRO;17.621;1057.936;2.77243;-0.14816;2.09131;3
ACCE;17.622;1057.936;1.14041;1.42557;9.47667;3
AHRS;17.640;1057.956;-25.0410;2.2584;41.5480;-0.20948;-0.05889;0.34219;3
GYRO;17.641;1057.956;2.12862;0.11405;1.91970;3
ACCE;17.642;1057.956;0.92014;1.84694;8.56687;3
AHRS;17.661;1057.977;-23.5077;3.3242;43.7751;-0.19953;-0.04956;0.35933;3
GYRO;17.661;1057.977;0.93267;0.08314;1.81417;3
ACCE;17.662;1057.977;1.02548;3.01532;8.08803;3
MAGN;17.672;1057.987;16.60000;14.80000;-26.00000;3
AHRS;17.681;1057.997;-23.3420;3.8256;46.0678;-0.19885;-0.04903;0.37676;3
GYRO;17.682;1057.997;-0.25262;-0.47540;1.86321;3
ACCE;17.683;1057.997;1.81078;2.70886;8.57645;3
AHRS;17.702;1058.018;-24.2913;4.4799;48.5023;-0.20738;-0.05151;0.39374;3
GYRO;17.703;1058.018;-1.17783;-0.10126;1.87280;3
ACCE;17.704;1058.018;3.14196;1.74160;8.97868;3
AHRS;17.724;1058.039;-26.1702;6.8902;51.0513;-0.22915;-0.04456;0.40669;3
MAGN;17.725;1058.039;18.10000;9.30000;-27.20000;3
GYRO;17.726;1058.039;-2.00071;1.51359;1.83869;3
ACCE;17.726;1058.039;3.55376;0.72646;9.28514;3
AHRS;17.746;1058.061;-28.5034;10.8571;53.9198;-0.26001;-0.02938;0.41668;3
GYRO;17.747;1058.061;-2.44946;2.53580;1.93462;3
ACCE;17.747;1058.061;1.73417;0.19016;9.35217;3
AHRS;17.766;1058.082;-30.6986;15.6580;57.4233;-0.29310;-0.01077;0.42732;3
GYRO;17.767;1058.082;-2.45159;2.67436;2.21709;3
ACCE;17.767;1058.082;1.27448;0.16143;9.68736;3
MAGN;17.779;1058.092;19.00000;10.40000;-24.80000;3
AHRS;17.786;1058.102;-31.9815;17.9169;59.6169;-0.31053;-0.00538;0.43482;3
GYRO;17.787;1058.102;-1.36116;0.65340;0.96678;3
ACCE;17.788;1058.102;2.36624;-0.92075;12.17733;3
AHRS;17.808;1058.124;-32.2818;16.4403;59.8075;-0.30698;-0.01812;0.43952;3
GYRO;17.809;1058.124;0.00000;-1.93782;-0.13964;3
ACCE;17.810;1058.124;1.20744;-0.63345;11.35373;3
AHRS;17.830;1058.144;-31.8169;13.3080;59.4377;-0.29169;-0.03819;0.44596;3
MAGN;17.830;1058.144;22.70000;12.90000;-22.40000;3
GYRO;17.831;1058.144;0.55321;-2.57630;-0.08847;3
ACCE;17.832;1058.144;0.79564;0.48704;10.87488;3
AHRS;17.849;1058.165;-31.1216;11.6308;59.7428;-0.28004;-0.04828;0.45376;3
GYRO;17.850;1058.165;0.49991;-1.19488;0.50631;3
ACCE;17.851;1058.165;1.23617;1.68414;9.78313;3
AHRS;17.870;1058.186;-30.6203;11.8015;60.6497;-0.27677;-0.04702;0.46097;3
GYRO;17.871;1058.186;0.20999;-0.01919;0.81222;3
ACCE;17.871;1058.186;1.13083;0.74561;8.35618;3
MAGN;17.881;1058.196;22.70000;11.40000;-23.60000;3
AHRS;17.890;1058.206;-30.6542;12.9829;61.9406;-0.28130;-0.04166;0.46749;3
GYRO;17.891;1058.206;-0.37840;0.56173;0.95825;3
ACCE;17.892;1058.206;1.23617;0.54450;7.90608;3
AHRS;17.911;1058.227;-31.3069;14.5161;63.4418;-0.29164;-0.03725;0.47323;3
GYRO;17.912;1058.227;-0.96145;0.63422;0.95079;3
ACCE;17.912;1058.227;1.61925;0.50619;7.99227;3
SOUN;17.930;301.87;0.00921;53.27
AHRS;17.938;1058.247;-32.2258;16.1007;65.0834;-0.30402;-0.03440;0.47893;3
MAGN;17.939;1058.247;21.60000;10.30000;-23.70000;3
GYRO;17.940;1058.247;-1.08829;0.71203;0.97104;3
ACCE;17.941;1058.247;2.01190;-1.11229;10.05128;3
LIGH;17.941;296600.531;225.0;0
AHRS;17.953;1058.268;-32.8959;17.9920;66.5784;-0.31608;-0.02814;0.48292;0
GYRO;17.954;1058.268;-0.78664;0.97317;0.81968;3
ACCE;17.954;1058.268;2.50989;-1.59113;10.27155;3
AHRS;17.972;1058.288;-33.1469;19.3522;67.3583;-0.32332;-0.02187;0.48405;0
GYRO;17.973;1058.288;-0.25901;0.73974;0.33896;3
ACCE;17.974;1058.288;2.32793;-1.22721;9.76398;3
MAGN;17.983;1058.299;21.70000;10.30000;-23.70000;3
AHRS;17.993;1058.309;-33.1769;19.8208;67.2587;-0.32552;-0.01841;0.48194;3
GYRO;17.995;1058.309;0.03837;0.41997;-0.17268;3
ACCE;17.995;1058.309;2.26089;-1.09313;9.61075;3
AHRS;18.014;1058.329;-33.2887;20.4755;66.9464;-0.32904;-0.01342;0.47756;3
GYRO;18.014;1058.329;-0.04263;0.84953;-0.24090;3
ACCE;18.015;1058.329;1.95443;-0.96864;10.30985;3
AHRS;18.035;1058.350;-33.4708;21.5084;66.8934;-0.33454;-0.00682;0.47371;3
MAGN;18.036;1058.350;21.00000;10.30000;-23.60000;3
GYRO;18.037;1058.350;-0.16735;0.86978;-0.02878;3
ACCE;18.038;1058.350;1.82994;-1.51451;9.09360;3
AHRS;18.054;1058.370;-33.6608;22.0481;67.0944;-0.33800;-0.00451;0.47305;3
GYRO;18.055;1058.370;-0.21105;0.22277;0.07888;3
ACCE;18.057;1058.370;1.86824;-1.26552;9.06487;3
AHRS;18.075;1058.390;-33.9215;21.7773;67.0917;-0.33860;-0.00771;0.47313;3
GYRO;18.076;1058.390;-0.20678;-0.35495;-0.17374;3
ACCE;18.076;1058.390;1.68628;-0.90160;9.43836;3
MAGN;18.089;1058.400;25.00000;11.40000;-22.40000;3
AHRS;18.095;1058.411;-34.3787;21.2996;66.6159;-0.33968;-0.01194;0.46993;3
GYRO;18.096;1058.411;-0.26754;-0.16948;-0.50951;3
ACCE;18.096;1058.411;0.68072;-0.01096;9.15106;3
AHRS;18.115;1058.431;-35.0463;20.5588;66.2063;-0.34111;-0.01925;0.46744;3
GYRO;18.117;1058.431;-0.50950;-0.52336;-0.43169;3
ACCE;18.118;1058.431;-0.41104;0.33381;10.52054;3
AHRS;18.136;1058.451;-35.8121;19.9176;68.1868;-0.34302;-0.03347;0.48132;3
MAGN;18.137;1058.451;23.90000;11.40000;-21.50000;3
GYRO;18.138;1058.451;-0.62355;-0.52656;-0.27287;3
ACCE;18.138;1058.451;-0.11416;-0.09715;10.83658;3
AHRS;18.156;1058.472;-36.6125;19.2926;68.0363;-0.34566;-0.04138;0.48001;3
GYRO;18.157;1058.472;-0.61183;-0.37946;-0.36987;3
ACCE;18.157;1058.472;1.24575;-0.74837;9.64905;3
LIGH;18.176;296600.772;145.0;0
AHRS;18.178;1058.493;-37.4338;18.8094;67.5820;-0.34918;-0.04745;0.47609;0
GYRO;18.179;1058.493;-0.56280;-0.18547;-0.59265;3
ACCE;18.179;1058.493;1.08295;-1.13144;8.82545;3
MAGN;18.188;1058.503;21.70000;13.20000;-23.60000;3
AHRS;18.197;1058.514;-38.3834;18.1880;68.7032;-0.35221;-0.05992;0.48332;3
GYRO;18.198;1058.514;-0.64594;-0.06928;-0.81009;3
ACCE;18.199;1058.514;1.47559;-1.31340;9.67778;3
AHRS;18.218;1058.534;-39.4253;17.9548;67.9604;-0.35838;-0.06440;0.47606;3
GYRO;18.219;1058.534;-0.71735;0.33363;-0.72162;3
ACCE;18.220;1058.534;0.59453;-1.47621;10.34816;3
AHRS;18.240;1058.555;-40.3266;18.4478;69.5872;-0.36527;-0.07058;0.48335;3
MAGN;18.241;1058.555;23.20000;14.20000;-22.80000;3
GYRO;18.241;1058.555;-0.65447;0.64061;-0.38160;3
ACCE;18.242;1058.555;1.24575;-2.00293;9.51498;3
AHRS;18.259;1058.575;-41.1189;18.9526;69.8139;-0.37228;-0.07180;0.48107;3
GYRO;18.260;1058.575;-0.71522;0.25369;0.02771;3
ACCE;18.262;1058.575;1.01591;-1.27509;9.40963;3
AHRS;18.280;1058.596;-41.2691;19.8537;70.8743;-0.37637;-0.06982;0.48499;3
GYRO;18.281;1058.596;-0.16948;-0.01705;0.93587;3
ACCE;18.282;1058.596;0.15400;-1.47621;9.61075;3
MAGN;18.290;1058.606;22.40000;17.50000;-21.20000;3
AHRS;18.302;1058.616;-40.2353;20.6893;74.4047;-0.37145;-0.07028;0.50932;3
GYRO;18.303;1058.616;0.53615;-0.46580;1.67454;3
ACCE;18.303;1058.616;0.87226;-1.26552;10.22366;3
AHRS;18.322;1058.637;-38.8800;21.9543;76.1602;-0.36793;-0.06017;0.52107;3
GYRO;18.323;1058.637;0.67366;0.45834;1.44324;3
ACCE;18.324;1058.637;0.87226;-0.83456;10.61631;3
AHRS;18.343;1058.658;-37.9698;24.1052;79.1846;-0.37100;-0.05061;0.53702;3
MAGN;18.344;1058.658;23.90000;14.60000;-20.70000;3
GYRO;18.345;1058.658;0.28567;1.46989;0.82714;3
ACCE;18.345;1058.658;1.01591;-0.73879;10.63546;3
AHRS;18.363;1058.679;-37.8589;26.4981;79.8931;-0.38128;-0.03655;0.53418;3
GYRO;18.364;1058.679;-0.29099;1.74809;0.35708;3
ACCE;18.365;1058.679;1.57136;-1.56240;8.85418;3
SOUN;18.371;140.15;0.00428;46.60
AHRS;18.383;1058.699;-38.1303;28.4264;80.5894;-0.39159;-0.02778;0.53136;3
GYRO;18.385;1058.699;-0.43063;1.13519;0.34002;3
ACCE;18.386;1058.699;1.48517;-2.28066;8.99783;3
MAGN;18.394;1058.709;25.40000;13.90000;-21.50000;3
AHRS;18.404;1058.719;-38.0663;29.5982;83.4418;-0.39603;-0.02960;0.54608;3
GYRO;18.405;1058.719;-0.31124;0.16308;0.86232;3
ACCE;18.405;1058.719;-0.44934;-2.08912;9.23725;3
AHRS;18.424;1058.739;-37.9367;30.5990;85.0573;-0.39973;-0.02804;0.55339;3
GYRO;18.424;1058.739;-0.55320;0.03198;1.02753;3
ACCE;18.425;1058.739;-0.01839;-1.39959;9.07445;3
AHRS;18.444;1058.760;-38.3632;31.9624;87.0843;-0.40810;-0.02910;0.55992;3
MAGN;18.446;1058.760;29.00000;12.40000;-17.80000;3
GYRO;18.446;1058.760;-1.21940;0.10552;0.98063;3
ACCE;18.447;1058.760;0.46045;-1.42832;8.84460;3
AHRS;18.464;1058.780;-39.2615;33.6115;88.6097;-0.42036;-0.02975;0.56027;3
GYRO;18.465;1058.780;-1.06377;0.85166;0.14923;3
ACCE;18.466;1058.780;1.44686;-0.28868;10.89404;3
AHRS;18.484;1058.800;-39.9790;34.4933;88.8155;-0.42820;-0.02941;0.55563;3
GYRO;18.485;1058.800;-0.44875;0.50204;-0.25582;3
ACCE;18.486;1058.800;-1.18676;-2.10828;9.35217;3
MAGN;18.495;1058.810;28.30000;11.70000;-17.80000;3
AHRS;18.506;1058.821;-39.9774;34.5410;88.9001;-0.42840;-0.02942;0.55598;3
GYRO;18.506;1058.821;0.05863;-0.12684;0.11618;3
ACCE;18.507;1058.821;-0.79411;-2.26151;9.36175;3
AHRS;18.525;1058.841;-39.4628;33.9494;88.9621;-0.42294;-0.03018;0.56048;3
GYRO;18.527;1058.841;0.39652;-0.63848;0.33789;3
ACCE;18.527;1058.841;-0.35358;-1.69647;9.18937;3
AHRS;18.547;1058.862;-38.9094;33.3054;89.2490;-0.41692;-0.03184;0.56664;3
MAGN;18.548;1058.862;29.00000;12.40000;-16.60000;3
GYRO;18.548;1058.862;0.22491;-0.72162;0.41783;3
ACCE;18.549;1058.862;-0.39188;-2.12743;9.28514;3
AHRS;18.574;1058.889;-39.0418;33.1847;89.7946;-0.41682;-0.03538;0.56997;3
GYRO;18.575;1058.889;-0.59904;-0.19400;0.19719;3
ACCE;18.576;1058.889;0.55622;-3.61184;9.71609;3
AHRS;18.593;1058.909;-39.7334;33.6822;90.6151;-0.42246;-0.03959;0.57067;3
GYRO;18.594;1058.909;-0.80796;0.01705;0.11938;3
ACCE;18.596;1058.909;0.05823;-3.81295;10.54927;3
MAGN;18.603;1058.919;28.70000;12.40000;-19.10000;3
AHRS;18.617;1058.930;-39.8999;34.4051;93.0899;-0.42598;-0.04540;0.58242;3
GYRO;18.618;1058.930;-0.20465;0.32830;0.42316;3
ACCE;18.618;1058.930;-0.40146;-2.76908;11.49738;3
WIFI;18.628;757965.788;eduroam;00:13:c3:44:d8:e1;-82
WIFI;18.628;757965.788;TP-LINK_1280;ec:08:6b:23:7b:1d;-79
WIFI;18.628;757965.788;RNCS_24g;90:f6:52:ff:cd:71;-74
WIFI;18.628;757965.788;UJI;00:13:c3:44:d8:e0;-82
WIFI;18.628;757963.717;Pruebas;c8:d1:5e:64:e1:d8;-85
WIFI;18.628;757965.788;Pruebas;2e:d9:9f:d9:fa:21;-78
WIFI;18.628;757965.788;eduroam;00:1a:6d:9b:9a:21;-53
WIFI;18.628;757963.717;UJI;00:1a:6d:9b:9a:20;-53
WIFI;18.628;757965.788;FTE-1DDE;f8:3d:ff:7d:1d:e5;-81
WIFI;18.628;757965.788;UJI;00:14:69:f2:31:40;-79
WIFI;18.628;757965.788;eduroam;00:14:69:f2:31:41;-81
WIFI;18.628;757965.788;eduroam;00:1a:a1:5c:f9:61;-75
WIFI;18.628;757965.788;UJI;00:1a:a1:5c:f9:60;-64
WIFI;18.628;757961.687;RETA-Wifi;84:1b:5e:3f:88:6f;-85
WIFI;18.628;757965.788;UJI;00:13:c3:44:d8:20;-83
WIFI;18.628;757963.717;eduroam;00:13:c3:44:d8:21;-86
WIFI;18.628;757963.717;;98:fc:11:6d:a7:5b;-73
WIFI;18.628;757965.788;UJI;c2:9f:db:1c:91:57;-87
WIFI;18.628;757965.788;temporal-ap;ec:08:6b:6f:a7:6c;-83
WIFI;18.628;757965.788;eduroam;dc:9f:db:1c:91:57;-88
WIFI;18.628;757965.788;eduroam;00:17:59:fb:19:51;-89
AHRS;18.645;1058.950;-39.3868;35.4763;93.9298;-0.42871;-0.03885;0.58540;3
GYRO;18.646;1058.950;0.05223;0.48179;0.79730;3
ACCE;18.647;1058.950;-0.15246;-2.74992;9.71609;3
AHRS;18.656;1058.970;-39.0503;36.8310;96.9808;-0.43312;-0.04014;0.59967;3
MAGN;18.657;1058.970;28.30000;12.40000;-18.70000;3
GYRO;18.657;1058.970;-0.47966;0.38906;0.96038;3
ACCE;18.658;1058.970;-0.41104;-1.88801;8.03057;3
AHRS;18.674;1058.990;-39.2674;38.4021;99.2149;-0.44155;-0.04094;0.60583;3
GYRO;18.675;1058.990;-1.26523;0.04583;1.11494;3
ACCE;18.675;1058.990;-0.25781;-2.08912;7.86777;3
AHRS;18.695;1059.011;-40.0262;40.0807;101.9268;-0.45260;-0.04694;0.61179;3
GYRO;18.695;1059.011;-1.76088;-0.05756;0.92201;3
ACCE;18.696;1059.011;-0.05669;-3.86083;8.82545;3
MAGN;18.706;1059.021;28.30000;12.00000;-18.70000;3
AHRS;18.715;1059.031;-41.1430;41.7309;106.3788;-0.46370;-0.06307;0.62542;3
GYRO;18.717;1059.031;-2.03375;-0.24729;0.81222;3
ACCE;18.717;1059.031;-0.66961;-4.40671;8.95952;3
AHRS;18.736;1059.052;-41.9964;43.3943;109.4875;-0.47403;-0.07265;0.63187;3
GYRO;18.737;1059.052;-1.84509;-0.39332;1.08296;3
ACCE;18.737;1059.052;-1.24422;-4.03321;9.23725;3
AHRS;18.758;1059.073;-42.2702;44.9231;114.0557;-0.48031;-0.08560;0.64817;3
MAGN;18.759;1059.073;27.20000;12.00000;-17.80000;3
GYRO;18.759;1059.073;-1.49653;-0.53082;1.32812;3
ACCE;18.760;1059.073;-0.88988;-3.58310;9.39048;3
AHRS;18.778;1059.093;-42.3700;46.4241;117.1044;-0.48680;-0.09161;0.65676;3
GYRO;18.778;1059.093;-1.51679;-0.46047;1.28975;3
ACCE;18.779;1059.093;-0.45892;-3.10426;8.42322;3
AHRS;18.799;1059.115;-42.9335;48.3259;120.5133;-0.49640;-0.10092;0.66291;3
GYRO;18.799;1059.115;-2.08811;-0.30165;1.05098;3
ACCE;18.800;1059.115;-0.62173;-4.17687;7.86777;3
MAGN;18.810;1059.126;29.80000;10.90000;-17.40000;3
AHRS;18.822;1059.137;-44.0419;50.6399;125.9368;-0.50720;-0.12171;0.67357;3
GYRO;18.823;1059.137;-2.58483;-0.36667;0.81329;3
ACCE;18.823;1059.137;-0.45892;-5.49847;5.85664;3
AHRS;18.841;1059.158;-45.2541;52.7104;130.8343;-0.51604;-0.14303;0.68107;3
GYRO;18.843;1059.158;-3.18067;-1.52638;1.16930;3
ACCE;18.843;1059.158;-0.51638;-5.61339;5.26288;3
AHRS;18.863;1059.178;-46.0752;54.8640;136.7130;-0.52217;-0.16648;0.69269;3
MAGN;18.864;1059.178;30.90000;12.00000;-15.70000;3
GYRO;18.865;1059.178;-2.31302;-0.32617;0.93054;3
ACCE;18.865;1059.178;2.96958;-3.94702;16.37197;3
AHRS;18.883;1059.199;-46.5211;57.3056;138.9412;-0.53408;-0.17006;0.68861;3
GYRO;18.884;1059.199;-1.14692;0.76959;0.35495;3
ACCE;18.885;1059.199;-0.10458;-4.33010;8.07846;3
AHRS;18.905;1059.221;-46.8311;59.4191;141.2453;-0.54355;-0.17471;0.68653;3
GYRO;18.907;1059.221;-1.47948;0.33363;0.56706;3
ACCE;18.908;1059.221;-1.13887;-5.67085;5.75129;3
MAGN;18.917;1059.232;30.90000;13.50000;-16.30000;3
SOUN;18.922;301.18;0.00919;53.25
AHRS;18.927;1059.242;-47.4350;63.0634;146.1640;-0.55785;-0.18867;0.68538;3
GYRO;18.928;1059.242;-2.46011;1.00089;0.59797;3
ACCE;18.928;1059.242;-0.45892;-7.29891;6.06733;3
AHRS;18.947;1059.263;-48.4377;68.5201;151.6764;-0.58075;-0.20313;0.67434;3
GYRO;18.948;1059.263;-3.55693;1.15864;0.49671;3
ACCE;18.948;1059.263;0.35511;-7.96928;5.22457;3
LIGH;18.953;296601.551;90.0;0
AHRS;18.968;1059.283;-49.1239;74.5144;158.5476;-0.60257;-0.22259;0.66442;0
MAGN;18.969;1059.283;32.40000;14.20000;-13.80000;3
GYRO;18.969;1059.283;-3.97157;0.55001;0.81862;3
ACCE;18.969;1059.283;-2.64243;-9.09935;5.71299;3
AHRS;18.988;1059.304;-48.6480;79.7094;165.0557;-0.62012;-0.23758;0.65926;0
GYRO;18.989;1059.304;-3.34375;0.15349;1.34837;3
ACCE;18.989;1059.304;-2.59455;-9.09935;6.35463;3
AHRS;19.009;1059.325;-47.4017;83.2704;170.0781;-0.63205;-0.24669;0.65869;0
GYRO;19.010;1059.325;-2.58589;-0.27181;1.53277;3
ACCE;19.011;1059.325;-1.37829;-7.82563;5.59806;3
MAGN;19.019;1059.335;31.20000;16.40000;-10.40000;3
AHRS;19.029;1059.345;-46.0022;86.2163;175.7617;-0.63917;-0.26182;0.66169;3
GYRO;19.030;1059.345;-2.73938;-0.27927;1.43151;3
ACCE;19.031;1059.345;-1.48364;-6.52318;5.55976;3
AHRS;19.049;1059.365;-44.8339;91.0216;-178.4485;-0.65580;-0.27614;0.65144;3
GYRO;19.050;1059.365;-3.80209;0.97424;0.96251;3
ACCE;19.051;1059.365;-1.54110;-7.41383;4.62123;3
AHRS;19.074;1059.386;-43.9028;97.6694;-171.3076;-0.67758;-0.29827;0.63008;3
MAGN;19.075;1059.386;34.50000;16.40000;-9.70000;3
GYRO;19.076;1059.386;-4.69426;1.40167;0.30911;3
ACCE;19.077;1059.386;-1.45491;-9.95168;0.62770;3
AHRS;19.090;1059.406;-42.5676;103.0169;-164.3090;-0.69165;-0.32336;0.61330;3
GYRO;19.091;1059.406;-4.43418;0.12897;0.43489;3
ACCE;19.092;1059.406;-3.37027;-9.86549;-0.22463;3
AHRS;19.110;1059.426;-40.6502;105.7116;-158.9169;-0.69650;-0.34295;0.60732;3
GYRO;19.111;1059.426;-3.60277;-1.04459;0.83247;3
ACCE;19.112;1059.426;-4.05022;-9.35792;0.58939;3
MAGN;19.121;1059.436;34.90000;15.70000;-5.20000;3
AHRS;19.130;1059.447;-38.7494;106.2922;-155.2179;-0.69457;-0.35632;0.60959;3
GYRO;19.132;1059.447;-2.61680;-1.69266;0.89110;3
ACCE;19.132;1059.447;-2.15402;-8.85993;1.21189;3
AHRS;19.151;1059.467;-37.1420;106.0829;-152.2978;-0.68960;-0.36725;0.61428;3
GYRO;19.152;1059.467;-2.30876;-1.64150;0.72801;3
ACCE;19.153;1059.467;-2.95847;-8.72585;1.27893;3
AHRS;19.172;1059.488;-35.4789;107.1672;-147.3913;-0.68486;-0.38878;0.61152;3
MAGN;19.174;1059.488;33.80000;16.70000;-3.20000;3
GYRO;19.174;1059.488;-2.94510;-0.56493;0.72801;3
ACCE;19.175;1059.488;-3.26492;-9.96126;0.62770;3
AHRS;19.192;1059.508;-33.3671;109.4345;-143.3358;-0.69011;-0.40335;0.59893;3
GYRO;19.195;1059.508;-3.42796;0.11832;0.85379;3
ACCE;19.196;1059.508;-2.00079;-11.25413;-0.48321;3
LIGH;19.197;296601.791;65.0;0
AHRS;19.212;1059.528;-31.1962;111.2676;-139.5562;-0.69358;-0.41724;0.58690;0
GYRO;19.213;1059.528;-3.16894;-0.35282;0.79517;3
ACCE;19.214;1059.528;-2.14444;-9.82718;-1.16316;3
MAGN;19.223;1059.539;35.60000;14.90000;-4.60000;3
AHRS;19.233;1059.549;-29.1585;110.9745;-136.5999;0.68822;0.42738;-0.58618;3
GYRO;19.235;1059.549;-2.59762;-1.94209;0.86765;3
ACCE;19.235;1059.549;-3.21704;-7.26060;-2.59968;3
AHRS;19.253;1059.569;-27.3569;109.1939;-134.0413;0.67565;0.43531;-0.59347;3
GYRO;19.254;1059.569;-2.36951;-2.76283;0.77065;3
ACCE;19.255;1059.569;-4.08853;-5.74746;-2.12084;3
AHRS;19.274;1059.590;-25.5723;107.3945;-131.1681;0.66147;0.44418;-0.59946;3
MAGN;19.275;1059.590;35.60000;13.80000;-4.10000;3
GYRO;19.276;1059.590;-2.72446;-2.55072;0.77598;3
ACCE;19.276;1059.590;-3.77250;-7.52875;-1.18231;3
AHRS;19.295;1059.610;-23.9028;106.7540;-127.8430;0.65094;0.45613;-0.59726;3
GYRO;19.296;1059.610;-3.01758;-1.53278;0.56386;3
ACCE;19.297;1059.610;-2.65201;-10.33475;-2.31238;3
AHRS;19.315;1059.630;-22.2964;106.6279;-124.2401;0.64145;0.47002;-0.59063;3
GYRO;19.316;1059.630;-3.19346;-1.37929;0.52549;3
ACCE;19.316;1059.630;-3.09254;-10.43052;-3.03064;3
MAGN;19.325;1059.640;35.90000;14.00000;-6.20000;3
AHRS;19.334;1059.650;-20.7000;103.5529;-123.2443;0.62712;0.46511;-0.60260;3
GYRO;19.335;1059.650;-0.83247;-3.07621;1.20128;3
ACCE;19.336;1059.650;-5.71659;-8.17039;-3.63398;3
AHRS;19.355;1059.671;-18.9593;101.2551;-121.8436;0.61560;0.46188;-0.60871;3
GYRO;19.356;1059.671;-1.95807;-2.01030;1.23645;3
ACCE;19.357;1059.671;-5.21859;-7.20314;-3.55736;3
SOUN;19.364;168.07;0.00513;48.18
AHRS;19.377;1059.691;-16.8144;101.2940;-118.1115;0.60840;0.47285;-0.59613;3
MAGN;19.378;1059.691;34.80000;12.50000;-7.60000;3
GYRO;19.379;1059.691;-4.03659;-0.56493;1.23006;3
ACCE;19.380;1059.691;-3.82038;-7.53833;-3.27006;3
AHRS;19.396;1059.711;-14.5467;102.3210;-112.8951;0.60002;0.49321;-0.57294;3
GYRO;19.397;1059.711;-4.77100;-0.32937;0.94972;3
ACCE;19.397;1059.711;-3.42773;-7.66282;-3.20302;3
AHRS;19.417;1059.732;-12.6982;102.9949;-108.0541;0.58901;0.51259;-0.55157;3
GYRO;19.418;1059.732;-4.15917;-0.41890;0.61823;3
ACCE;19.418;1059.732;-5.60167;-8.70670;-3.49990;3
MAGN;19.427;1059.742;34.40000;11.10000;-9.20000;3
AHRS;19.436;1059.752;-11.0011;103.1930;-104.5589;0.58059;0.52434;-0.53506;3
GYRO;19.438;1059.752;-2.91846;-0.49671;0.83247;3
ACCE;19.439;1059.752;-6.63596;-8.82162;-4.85023;3
AHRS;19.458;1059.773;-9.1542;102.6816;-102.6479;0.57653;0.52534;-0.52507;3
GYRO;19.459;1059.773;-1.65749;-0.83247;1.36863;3
ACCE;19.459;1059.773;-7.56491;-8.21828;-5.25246;3
AHRS;19.478;1059.793;-6.6774;101.6141;-100.2529;0.57020;0.52426;-0.51310;3
MAGN;19.479;1059.793;34.80000;11.80000;-9.70000;3
GYRO;19.479;1059.793;-1.02753;-1.09256;2.19470;3
ACCE;19.480;1059.793;-7.13395;-6.94456;-5.19500;3
AHRS;19.498;1059.814;-3.7711;100.6339;-99.3966;0.57302;0.51353;-0.50310;3
GYRO;19.499;1059.814;-1.32705;-0.80796;2.26825;3
ACCE;19.499;1059.814;-4.73018;-5.39312;-4.53420;3
AHRS;19.518;1059.834;-1.5310;99.4630;-98.2991;0.57147;0.50557;-0.49555;3
GYRO;19.519;1059.834;-1.28548;-1.01368;1.40060;3
ACCE;19.519;1059.834;-3.72461;-3.74591;-2.63799;3
MAGN;19.529;1059.844;36.30000;9.90000;-8.80000;3
AHRS;19.538;1059.854;0.0241;98.7744;-95.0588;0.56004;0.51247;-0.48004;3
GYRO;19.540;1059.854;-1.92929;-0.56280;1.15544;3
ACCE;19.540;1059.854;-7.44999;-5.76662;-4.46716;3
AHRS;19.558;1059.875;2.0960;99.0218;-92.3253;0.55671;0.51810;-0.45864;3
GYRO;19.560;1059.875;-2.90673;0.50737;1.44537;3
ACCE;19.560;1059.875;-6.91369;-5.93900;-7.18697;3
AHRS;19.580;1059.895;4.0389;99.8273;-88.6563;0.55051;0.53110;-0.43040;3
MAGN;19.581;1059.895;34.80000;6.20000;-8.40000;3
GYRO;19.582;1059.895;-3.53881;0.95292;1.03286;3
ACCE;19.582;1059.895;-6.83707;-4.27263;-6.97628;3
AHRS;19.600;1059.916;5.7694;100.5306;-84.9016;0.54213;0.54499;-0.40235;3
GYRO;19.601;1059.916;-3.40025;0.82608;0.91348;3
ACCE;19.601;1059.916;-7.58406;-3.03723;-6.29633;3
LIGH;19.613;296602.211;90.0;0
AHRS;19.620;1059.937;7.5460;101.0377;-81.7382;0.53558;0.55502;-0.37673;0
GYRO;19.621;1059.937;-2.85024;0.77705;1.01794;3
ACCE;19.622;1059.937;-7.30634;-3.00850;-6.03776;3
MAGN;19.632;1059.947;37.80000;4.70000;-6.70000;3
AHRS;19.646;1059.959;9.1020;101.3177;-77.8008;0.52328;0.56839;-0.34908;3
GYRO;19.647;1059.959;-2.65411;0.53722;0.85379;3
ACCE;19.647;1059.959;-6.81792;-1.39002;-5.61638;3
AHRS;19.663;1059.979;10.4833;101.1457;-74.7003;0.51279;0.57627;-0.32760;3
GYRO;19.664;1059.979;-2.91632;0.23237;0.54148;3
ACCE;19.664;1059.979;-5.44844;-0.17376;-6.51660;3
AHRS;19.684;1059.999;11.2454;100.2804;-69.9285;0.48924;0.59006;-0.30388;3
MAGN;19.685;1059.999;39.60000;5.20000;-6.30000;3
GYRO;19.686;1059.999;-3.11991;-0.29526;-0.04690;3
ACCE;19.686;1059.999;-5.36225;-1.38044;-7.28274;3
AHRS;19.704;1060.020;11.4378;99.1589;-66.4009;0.46886;0.59848;-0.28979;3
GYRO;19.705;1060.020;-2.91526;-0.39012;-0.41677;3
ACCE;19.706;1060.020;-5.77405;-1.38044;-6.68898;3
AHRS;19.725;1060.041;11.2923;98.2331;-63.6796;0.45162;0.60519;-0.28043;3
GYRO;19.726;1060.041;-1.99858;-0.31871;-0.46580;3
ACCE;19.727;1060.041;-6.58808;-0.97821;-5.80791;3
MAGN;19.736;1060.051;37.40000;5.60000;-5.90000;3
AHRS;19.745;1060.061;11.1481;97.4733;-60.8696;0.43421;0.61259;-0.26955;3
GYRO;19.746;1060.061;-1.17889;-0.40931;-0.24836;3
ACCE;19.747;1060.061;-6.76046;-0.35572;-5.86537;3
AHRS;19.766;1060.083;11.3276;96.8992;-59.3929;0.42580;0.61448;-0.26283;3
GYRO;19.767;1060.083;-1.37502;-0.17907;0.07994;3
ACCE;19.768;1060.083;-7.22972;0.22846;-6.14310;3
AHRS;19.789;1060.104;11.7918;96.2792;-56.2507;0.40968;0.62104;-0.24544;3
MAGN;19.790;1060.104;37.00000;7.40000;-5.50000;3
GYRO;19.790;1060.104;-1.78113;-0.28566;0.26434;3
ACCE;19.791;1060.104;-7.93841;0.74561;-6.51660;3
AHRS;19.809;1060.124;12.4511;95.5223;-54.2271;0.40031;0.62188;-0.23310;3
GYRO;19.810;1060.124;-1.76727;-0.24196;0.46154;3
ACCE;19.811;1060.124;-8.24486;0.36254;-7.17739;3
AHRS;19.830;1060.146;13.2080;94.8190;-52.2427;0.39186;0.62236;-0.21996;3
GYRO;19.830;1060.146;-1.72357;-0.24090;0.49138;3
ACCE;19.831;1060.146;-7.39253;0.78392;-6.57406;3
MAGN;19.841;1060.156;38.90000;8.80000;-8.00000;3
AHRS;19.851;1060.167;13.7452;94.5130;-50.7044;0.38559;0.62413;-0.20911;3
GYRO;19.853;1060.167;-1.19595;0.14496;0.32510;3
ACCE;19.853;1060.167;-7.14353;1.57879;-5.04177;3
AHRS;19.873;1060.189;14.0744;94.6408;-49.5916;0.38139;0.62752;-0.20040;3
GYRO;19.874;1060.189;-0.94333;0.40611;0.17587;3
ACCE;19.874;1060.189;-7.12438;1.67456;-6.13352;3
AHRS;19.896;1060.211;14.3093;95.0108;-48.5713;0.37759;0.63225;-0.19196;3
MAGN;19.897;1060.211;38.50000;7.70000;-5.50000;3
GYRO;19.898;1060.211;-0.82075;0.59904;0.11725;3
ACCE;19.898;1060.211;-7.08607;1.08080;-5.85580;3
LIGH;19.913;296602.511;65.0;0
AHRS;19.915;1060.231;14.4494;95.8128;-47.7804;0.37521;0.63895;-0.18400;0
GYRO;19.916;1060.231;-0.65447;0.97744;0.03091;3
ACCE;19.917;1060.231;-6.80834;2.00975;-6.06649;3
SOUN;19.917;89.51;0.00273;42.71
AHRS;19.937;1060.252;14.5726;96.3759;-46.9629;0.37213;0.64440;-0.17680;0
GYRO;19.937;1060.252;-0.64807;0.48286;0.05543;3
ACCE;19.938;1060.252;-7.21057;0.58281;-7.54131;3
MAGN;19.947;1060.262;37.80000;6.20000;-3.40000;3
AHRS;19.957;1060.273;14.8839;96.5572;-46.3859;0.37071;0.64634;-0.17103;3
GYRO;19.958;1060.273;-0.50417;0.30378;0.25795;3
ACCE;19.959;1060.273;-7.64153;0.68815;-7.64666;3
PROX;19.977;296602.575;0.0;0
AHRS;19.978;1060.293;15.2773;96.8364;-45.7029;0.36920;0.64893;-0.16383;3
GYRO;19.979;1060.293;-0.67578;0.43276;0.25155;3
ACCE;19.979;1060.293;-7.07649;2.06721;-6.67940;3
AHRS;19.999;1060.314;15.7548;96.8542;-44.4458;0.36446;0.65161;-0.15369;0
MAGN;20.000;1060.314;38.90000;7.30000;-4.70000;3
GYRO;20.000;1060.314;-1.25777;0.23876;0.32723;3
ACCE;20.001;1060.314;-7.17226;1.48303;-7.53174;3
AHRS;20.018;1060.334;16.7278;96.2709;-42.3537;0.35669;0.65198;-0.13751;0
GYRO;20.019;1060.334;-2.04867;-0.08421;0.78344;3
ACCE;20.020;1060.334;-7.69899;1.42557;-7.97227;3
AHRS;20.039;1060.355;18.3237;95.1966;-39.3936;0.34680;0.65017;-0.11368;0
GYRO;20.040;1060.355;-2.74258;-0.17268;1.19808;3
ACCE;20.040;1060.355;-6.44442;2.31621;-7.62750;3
MAGN;20.050;1060.365;37.40000;8.10000;-1.80000;3
AHRS;20.059;1060.375;19.8554;94.0390;-35.9325;0.33409;0.64924;-0.08716;3
GYRO;20.060;1060.375;-2.96109;-0.03304;1.09149;3
ACCE;20.061;1060.375;-7.34464;2.23002;-7.55089;3
AHRS;20.081;1060.397;21.4210;92.4755;-32.5804;0.32244;0.64509;-0.06180;3
GYRO;20.083;1060.397;-2.76923;-0.41464;1.26203;3
ACCE;20.084;1060.397;-7.69899;2.85251;-7.03374;3
AHRS;20.107;1060.418;23.2081;90.4702;-29.1051;0.31186;0.63759;-0.03509;3
MAGN;20.110;1060.418;37.00000;5.50000;-0.90000;3
GYRO;20.110;1060.418;-2.90780;-0.67898;1.58287;3
ACCE;20.111;1060.418;-7.99587;2.99616;-7.09120;3
AHRS;20.122;1060.438;25.3940;87.8678;-25.0357;0.30123;0.62646;-0.00339;3
GYRO;20.123;1060.438;-3.34482;-0.83994;2.13715;3
ACCE;20.124;1060.438;-8.40767;4.22199;-7.16782;3
AHRS;20.143;1060.459;28.0970;84.5876;-20.0446;0.29043;0.61160;0.03598;3
GYRO;20.144;1060.459;-3.84366;-0.90709;2.73938;3
ACCE;20.145;1060.459;-6.96157;4.78702;-5.42484;3
LIGH;20.153;296602.751;40.0;0
MAGN;20.154;1060.469;36.30000;1.80000;-1.90000;3
PROX;20.156;296602.754;5.0;0
AHRS;20.163;1060.479;30.7163;80.9865;-14.3050;0.27781;0.59622;0.07934;0
GYRO;20.164;1060.479;-4.13466;-0.56387;2.82999;3
ACCE;20.165;1060.479;-6.57850;5.25629;-4.80235;3
AHRS;20.183;1060.499;32.6978;77.1416;-6.6265;0.25429;0.58455;0.13185;0
GYRO;20.184;1060.499;-5.75164;0.16202;2.77562;3
ACCE;20.185;1060.499;-6.32950;5.04560;-4.07451;3
AHRS;20.205;1060.520;33.9345;71.4200;3.4848;0.21987;0.56522;0.19387;0
MAGN;20.206;1060.520;35.60000;-4.10000;-4.30000;3
GYRO;20.207;1060.520;-7.09788;-0.27181;3.11671;3
ACCE;20.207;1060.520;-5.23775;6.26185;-2.13999;3
AHRS;20.224;1060.540;34.0567;64.5349;14.6910;0.18032;0.53794;0.25843;0
GYRO;20.225;1060.540;-7.54450;-0.58625;3.09966;3
ACCE;20.226;1060.540;-3.90657;6.82688;-0.88543;3
AHRS;20.244;1060.560;32.8895;57.4489;25.5748;0.14008;0.50445;0.31884;0
GYRO;20.245;1060.560;-7.35370;-1.05632;2.90034;3
ACCE;20.246;1060.560;-3.44688;6.39593;-0.04267;3
MAGN;20.255;1060.571;39.30000;-10.60000;-6.30000;3
AHRS;20.265;1060.581;30.7801;51.0993;35.1233;0.10281;0.46869;0.37159;3
GYRO;20.268;1060.581;-6.65127;-1.08403;2.55818;3
ACCE;20.269;1060.581;-2.30724;6.69281;3.28048;3
AHRS;20.287;1060.602;28.1643;46.0701;42.9577;0.06939;0.43516;0.41543;3
GYRO;20.288;1060.602;-5.74311;-1.00515;2.13501;3
ACCE;20.288;1060.602;-2.78608;7.81329;4.73615;3
AHRS;20.309;1060.622;25.6231;41.6698;49.1300;0.04430;0.40159;0.45060;3
MAGN;20.310;1060.622;37.50000;-13.90000;-10.70000;3
GYRO;20.310;1060.622;-4.60259;-1.55729;1.82697;3
ACCE;20.311;1060.622;-1.29210;7.11419;7.60919;3
AHRS;20.327;1060.643;23.2292;37.6186;53.9360;0.02663;0.36790;0.47834;3
GYRO;20.335;1060.643;-3.84580;-1.85361;1.53810;3
ACCE;20.338;1060.643;-1.19633;7.50684;7.85819;3
AHRS;20.362;1060.664;21.0549;33.8499;58.0078;0.01409;0.33507;0.50258;3
GYRO;20.363;1060.664;-3.39278;-2.00497;1.63937;3
ACCE;20.364;1060.664;-1.88586;7.95695;6.10564;3
MAGN;20.364;1060.674;34.20000;-14.60000;-15.20000;3
SOUN;20.371;182.92;0.00558;48.92
AHRS;20.411;1060.684;18.7705;29.8523;62.1832;0.00370;0.29899;0.52827;3
GYRO;20.426;1060.684;-3.56013;-2.38017;1.89732;3
ACCE;20.427;1060.684;-0.87072;7.45895;6.21098;3
AHRS;20.427;1060.704;15.9847;25.7103;66.1649;-0.00668;0.25860;0.55292;3
GYRO;20.438;1060.704;-3.72428;-2.56991;1.73743;3
ACCE;20.439;1060.704;0.65199;6.62577;8.14550;3
LIGH;20.439;296602.991;65.0;0
AHRS;20.440;1060.725;12.7985;22.4349;69.5501;-0.02046;0.22115;0.57378;0
MAGN;20.448;1060.725;30.20000;-14.60000;-19.30000;3
GYRO;20.450;1060.725;-3.69657;-1.95914;1.41233;3
ACCE;20.453;1060.725;1.29364;6.34804;9.78313;3
AHRS;20.454;1060.745;9.4598;20.8387;72.2949;-0.04083;0.19338;0.59021;0
GYRO;20.455;1060.745;-3.52816;-0.49352;1.01155;3
ACCE;20.456;1060.745;-0.89945;6.22355;9.23725;3
AHRS;20.457;1060.765;6.3410;20.2422;74.7785;-0.06328;0.17247;0.60458;0
GYRO;20.458;1060.765;-3.20518;-0.32190;1.10108;3
ACCE;20.460;1060.765;0.47961;6.52043;8.01142;3
MAGN;20.461;1060.775;27.60000;-11.20000;-22.20000;3
AHRS;20.471;1060.785;4.0335;18.6990;77.0717;-0.07399;0.14863;0.61882;3
GYRO;20.474;1060.785;-2.39296;-1.38994;1.20341;3
ACCE;20.475;1060.785;1.19787;5.16052;8.22211;3
AHRS;20.490;1060.805;2.5784;16.3811;78.7457;-0.07314;0.12423;0.63021;3
GYRO;20.493;1060.805;-1.41659;-2.02416;0.91881;3
ACCE;20.496;1060.805;1.37025;4.42311;8.88291;3
AHRS;20.510;1060.826;1.8401;14.6220;79.8185;-0.06942;0.10782;0.63784;3
MAGN;20.511;1060.826;23.90000;-7.90000;-27.50000;3
GYRO;20.511;1060.826;-0.70883;-1.12667;0.69071;3
ACCE;20.511;1060.826;1.05421;4.66253;9.86932;3
AHRS;20.530;1060.846;1.4689;14.1678;80.6716;-0.07012;0.10223;0.64348;3
GYRO;20.530;1060.846;-0.44448;-0.12578;0.63528;3
ACCE;20.531;1060.846;1.39898;3.99215;9.23725;3
AHRS;20.550;1060.866;1.0665;13.9898;81.6759;-0.07264;0.09817;0.64988;3
GYRO;20.550;1060.866;-0.62782;-0.20146;0.81009;3
ACCE;20.551;1060.866;1.36067;4.01130;8.30830;3
MAGN;20.560;1060.876;18.40000;-6.80000;-27.90000;3
AHRS;20.570;1060.886;0.3862;14.0237;82.6226;-0.07807;0.09390;0.65552;3
GYRO;20.571;1060.886;-0.79836;0.16628;0.57026;3
ACCE;20.571;1060.886;2.06936;5.00729;8.56687;3
AHRS;20.590;1060.906;-0.5036;14.4626;83.2018;-0.08683;0.09123;0.65824;3
GYRO;20.591;1060.906;-0.91348;0.39545;0.20678;3
ACCE;20.591;1060.906;2.27047;5.64894;7.76242;3
AHRS;20.611;1060.927;-1.8490;15.1424;83.2675;-0.09948;0.08784;0.65690;3
MAGN;20.613;1060.927;21.70000;-6.40000;-25.90000;3
GYRO;20.613;1060.927;-1.32066;0.68325;-0.41571;3
ACCE;20.615;1060.927;1.01591;4.44226;9.43836;3
WIFI;20.626;757965.788;eduroam;00:13:c3:44:d8:e1;-78
WIFI;20.626;757967.807;TP-LINK_1280;ec:08:6b:23:7b:1d;-75
WIFI;20.626;757967.807;RNCS_24g;90:f6:52:ff:cd:71;-72
WIFI;20.626;757967.807;UJI;00:13:c3:44:d8:e0;-79
WIFI;20.626;757963.717;Pruebas;c8:d1:5e:64:e1:d8;-85
WIFI;20.626;757967.807;Pruebas;2e:d9:9f:d9:fa:21;-77
WIFI;20.626;757965.788;eduroam;00:1a:6d:9b:9a:21;-45
WIFI;20.626;757967.807;UJI;00:1a:6d:9b:9a:20;-47
WIFI;20.626;757967.807;FTE-1DDE;f8:3d:ff:7d:1d:e5;-74
WIFI;20.626;757967.807;UJI;00:14:69:f2:31:40;-75
WIFI;20.626;757965.788;eduroam;00:14:69:f2:31:41;-67
WIFI;20.626;757967.807;eduroam;00:1a:a1:5c:f9:61;-73
WIFI;20.626;757967.807;UJI;00:1a:a1:5c:f9:60;-70
WIFI;20.626;757967.807;UJI;00:13:c3:44:d8:20;-81
WIFI;20.626;757967.807;eduroam;00:13:c3:44:d8:21;-82
WIFI;20.626;757967.807;;98:fc:11:6d:a7:5b;-63
WIFI;20.626;757967.807;UJI;c2:9f:db:1c:91:57;-87
WIFI;20.626;757965.788;temporal-ap;ec:08:6b:6f:a7:6c;-87
WIFI;20.626;757965.788;eduroam;dc:9f:db:1c:91:57;-88
WIFI;20.626;757967.807;eduroam;00:17:59:fb:19:51;-89
AHRS;20.664;1060.947;-4.1774;16.2092;83.1104;-0.12046;0.08149;0.65244;3
GYRO;20.666;1060.947;-2.03588;1.06271;-0.72056;3
ACCE;20.666;1060.947;0.39342;2.27790;8.49026;3
AHRS;20.667;1060.967;-6.7081;17.5945;83.1865;-0.14459;0.07580;0.64821;3
GYRO;20.667;1060.967;-2.13075;1.13946;-0.50311;3
ACCE;20.668;1060.967;0.81479;1.94271;8.79672;3
MAGN;20.668;1060.977;22.10000;-5.70000;-25.50000;3
AHRS;20.676;1060.988;-8.6487;18.3266;83.4789;-0.16126;0.06893;0.64642;3
GYRO;20.677;1060.988;-1.55409;0.54361;-0.23130;3
ACCE;20.677;1060.988;0.99675;2.26832;10.15662;3
AHRS;20.692;1061.008;-9.6402;19.0354;83.8641;-0.17176;0.06720;0.64638;3
GYRO;20.693;1061.008;-0.69284;0.54468;0.13537;3
ACCE;20.693;1061.008;0.49876;2.28748;11.67934;3
LIGH;20.694;296603.291;90.0;0
AHRS;20.713;1061.028;-9.4376;19.3703;84.2758;-0.17262;0.06992;0.64885;0
MAGN;20.714;1061.028;22.40000;-0.10000;-26.40000;3
GYRO;20.714;1061.028;0.29526;0.11085;0.47539;3
ACCE;20.715;1061.028;0.66157;1.96187;10.57800;3
AHRS;20.732;1061.048;-8.6023;19.4777;84.6598;-0.16824;0.07493;0.65245;0
GYRO;20.732;1061.048;0.65767;0.05330;0.57026;3
ACCE;20.733;1061.048;1.11168;2.21086;9.46709;3
AHRS;20.752;1061.068;-7.8984;19.7689;84.9677;-0.16570;0.08047;0.65506;0
GYRO;20.753;1061.068;0.36348;0.26754;0.39545;3
ACCE;20.755;1061.068;1.06379;2.50774;8.44238;3
MAGN;20.762;1061.078;20.60000;1.00000;-25.60000;3
AHRS;20.772;1061.088;-8.1274;20.2748;85.1565;-0.17016;0.08208;0.65517;3
GYRO;20.773;1061.088;-0.37520;0.44662;0.00853;3
ACCE;20.773;1061.088;1.30321;2.97701;8.42322;3
AHRS;20.792;1061.109;-9.1707;20.6402;85.2287;-0.17879;0.07817;0.65344;3
GYRO;20.793;1061.109;-1.00302;0.21318;-0.31231;3
ACCE;20.793;1061.109;0.99675;2.74716;8.17423;3
AHRS;20.813;1061.129;-10.6324;20.8462;85.3602;-0.18911;0.07066;0.65153;3
MAGN;20.813;1061.129;24.30000;-2.70000;-23.50000;3
GYRO;20.814;1061.129;-1.28122;0.22810;-0.32724;3
ACCE;20.814;1061.129;0.55622;2.35452;9.27556;3
AHRS;20.832;1061.149;-12.1248;22.0814;85.8284;-0.20558;0.06889;0.64975;3
GYRO;20.833;1061.149;-1.39207;1.32066;-0.00640;3
ACCE;20.833;1061.149;-0.05669;1.54049;9.58202;3
AHRS;20.853;1061.169;-13.0277;23.4812;86.6833;-0.21954;0.07080;0.65086;3
GYRO;20.854;1061.169;-0.75253;0.73335;0.52123;3
ACCE;20.854;1061.169;-0.20992;1.53091;11.66018;3
MAGN;20.863;1061.179;25.40000;-0.10000;-23.50000;3
AHRS;20.873;1061.189;-12.8334;23.9537;87.3464;-0.22148;0.07366;0.65451;3
GYRO;20.874;1061.189;0.11512;0.14923;0.54681;3
ACCE;20.874;1061.189;1.15956;0.87011;9.40963;3
AHRS;20.893;1061.209;-12.4745;23.6491;87.5996;-0.21774;0.07342;0.65737;3
GYRO;20.894;1061.209;0.14710;-0.43809;0.23450;3
ACCE;20.894;1061.209;0.54664;1.77033;9.46709;3
AHRS;20.914;1061.230;-12.5662;23.4161;87.7188;-0.21703;0.07118;0.65839;3
MAGN;20.915;1061.230;28.70000;0.70000;-22.00000;3
GYRO;20.915;1061.230;-0.20252;-0.14070;0.02984;3
ACCE;20.916;1061.230;-0.13331;1.75118;9.90763;3
SOUN;20.922;38.16;0.00116;35.30
AHRS;20.934;1061.250;-12.9687;23.6675;87.9891;-0.22105;0.06981;0.65882;3
GYRO;20.935;1061.250;-0.47753;0.30272;0.09380;3
ACCE;20.935;1061.250;0.10611;1.22445;9.82144;3
AHRS;20.954;1061.270;-13.6642;24.6665;88.5261;-0.23125;0.07077;0.65881;3
GYRO;20.955;1061.270;-0.84846;0.92414;0.19719;3
ACCE;20.956;1061.270;-0.41104;1.50218;9.39048;3
MAGN;20.964;1061.280;28.30000;-0.10000;-21.60000;3
AHRS;20.974;1061.290;-14.6816;26.2532;89.4856;-0.24693;0.07239;0.65930;3
GYRO;20.975;1061.290;-1.23219;1.19808;0.42423;3
ACCE;20.975;1061.290;-0.40146;1.68414;8.69137;3
LIGH;20.993;296603.591;145.0;0
AHRS;20.997;1061.310;-15.6893;27.8675;90.9736;-0.26298;0.07277;0.66259;0
GYRO;20.998;1061.310;-1.39527;1.01261;0.82608;3
ACCE;20.999;1061.310;-0.32485;1.50218;8.88291;3
AHRS;21.015;1061.330;-16.5243;28.9859;92.9474;-0.27539;0.06969;0.66993;0
MAGN;21.016;1061.330;30.20000;1.00000;-20.30000;3
GYRO;21.017;1061.330;-1.41872;0.25582;1.16930;3
ACCE;21.017;1061.330;0.60410;1.08080;9.85974;3
AHRS;21.034;1061.351;-17.2121;29.3427;94.8734;-0.28236;0.06277;0.67886;0
GYRO;21.035;1061.351;-1.24604;-0.31657;1.05738;3
ACCE;21.036;1061.351;0.56580;0.20931;10.67377;3
AHRS;21.055;1061.371;-17.8967;29.5356;96.2069;-0.28787;0.05619;0.68453;0
GYRO;21.056;1061.371;-1.01261;-0.05862;0.53508;3
ACCE;21.057;1061.371;-0.33442;-0.68133;10.25239;3
MAGN;21.066;1061.381;31.20000;1.70000;-20.40000;3
AHRS;21.076;1061.392;-18.4704;30.3681;97.1918;-0.29635;0.05481;0.68669;3
GYRO;21.076;1061.392;-0.75146;0.66619;0.47006;3
ACCE;21.077;1061.392;-1.67517;-0.72922;11.66018;3
AHRS;21.097;1061.412;-18.5414;32.0531;98.0782;-0.30727;0.06169;0.68717;3
GYRO;21.104;1061.412;-0.36028;1.33665;0.64807;3
ACCE;21.104;1061.412;-0.87072;-1.23679;10.88446;3
AHRS;21.117;1061.432;-18.3453;33.2015;99.1937;-0.31380;0.06648;0.69091;3
MAGN;21.118;1061.432;33.10000;1.70000;-20.80000;3
GYRO;21.118;1061.432;-0.36347;0.30592;0.94759;3
ACCE;21.119;1061.432;-0.02796;-0.88245;8.32745;3
AHRS;21.137;1061.453;-18.0625;33.0151;100.5693;-0.31203;0.06354;0.69988;3
GYRO;21.138;1061.453;-0.45940;-0.71522;1.10748;3
ACCE;21.138;1061.453;0.22103;0.68815;8.98825;3
AHRS;21.158;1061.474;-18.5328;32.2285;101.9811;-0.31023;0.05222;0.70864;3
GYRO;21.158;1061.474;-1.25670;-1.18742;0.55001;3
ACCE;21.159;1061.474;1.86824;-0.00138;7.52300;3
MAGN;21.168;1061.484;30.50000;1.80000;-20.00000;3
AHRS;21.178;1061.494;-20.0292;30.5327;103.3108;-0.30744;0.02929;0.71668;3
GYRO;21.179;1061.494;-1.75875;-2.13928;0.23023;3
ACCE;21.179;1061.494;1.22660;0.97546;7.26443;3
AHRS;21.199;1061.515;-21.7981;28.5677;104.8056;-0.30375;0.00263;0.72551;3
GYRO;21.200;1061.515;-2.07319;-1.83549;0.29739;3
ACCE;21.200;1061.515;-2.73820;0.10397;12.01453;3
AHRS;21.221;1061.536;-24.0209;29.2024;106.6216;-0.31804;-0.01416;0.72766;3
MAGN;21.223;1061.536;31.60000;2.20000;-20.40000;3
GYRO;21.224;1061.536;-2.45265;0.39332;0.46260;3
ACCE;21.224;1061.536;-1.77094;-0.14503;8.76799;3
AHRS;21.240;1061.556;-24.9081;30.9434;109.0791;-0.33275;-0.01817;0.73315;3
GYRO;21.241;1061.556;-1.37076;0.69284;1.56582;3
ACCE;21.242;1061.556;0.23061;-0.18334;11.06642;3
AHRS;21.262;1061.577;-25.1705;32.2605;111.3385;-0.34196;-0.01993;0.74009;3
GYRO;21.263;1061.577;-1.07870;0.17268;1.23432;3
ACCE;21.263;1061.577;2.02147;-2.25193;9.48625;3
MAGN;21.274;1061.588;30.20000;3.70000;-21.20000;3
AHRS;21.284;1061.599;-25.7794;33.1654;112.5870;-0.35008;-0.02347;0.74187;3
GYRO;21.286;1061.599;-0.93587;0.45941;0.38053;3
ACCE;21.286;1061.599;0.38384;-1.39959;9.84059;3
AHRS;21.304;1061.620;-26.2539;34.4865;113.3011;-0.36039;-0.02248;0.73993;3
GYRO;21.305;1061.620;-0.56813;0.97211;0.24196;3
ACCE;21.305;1061.620;-0.17162;-0.78668;9.71609;3
AHRS;21.326;1061.641;-26.6807;35.6677;114.0730;-0.36953;-0.02215;0.73870;3
MAGN;21.327;1061.641;30.10000;3.30000;-20.40000;3
GYRO;21.327;1061.641;-0.74827;0.57985;0.25475;3
ACCE;21.328;1061.641;0.45088;-2.14658;8.46153;3
AHRS;21.345;1061.661;-27.3792;36.2876;115.2292;-0.37595;-0.02786;0.74021;3
GYRO;21.346;1061.661;-1.11174;-0.03944;0.48072;3
ACCE;21.347;1061.661;-0.76538;-3.01807;7.89650;3
SOUN;21.363;53.06;0.00162;38.17
AHRS;21.368;1061.681;-27.7491;36.8635;117.5141;-0.38043;-0.03530;0.74813;3
GYRO;21.369;1061.681;-1.36862;-0.60544;1.52318;3
ACCE;21.369;1061.681;-2.41259;-4.10025;7.15908;3
MAGN;21.376;1061.692;30.80000;5.10000;-20.10000;3
AHRS;21.387;1061.702;-27.5078;37.3708;121.0188;-0.38174;-0.04285;0.76342;3
GYRO;21.388;1061.702;-1.48801;-1.01474;2.47184;3
ACCE;21.389;1061.702;-2.02952;-5.06751;7.36020;3
AHRS;21.408;1061.724;-27.0767;38.1004;124.7115;-0.38377;-0.04878;0.77861;3
GYRO;21.409;1061.724;-1.42618;-0.76852;2.43560;3
ACCE;21.409;1061.724;0.21146;-4.43544;8.67222;3
AHRS;21.429;1061.744;-26.8589;38.7932;127.8393;-0.38644;-0.05475;0.79013;3
MAGN;21.430;1061.744;31.90000;5.10000;-20.10000;3
GYRO;21.430;1061.744;-1.37182;-0.55534;1.87280;3
ACCE;21.431;1061.744;2.32793;-3.15215;11.31542;3
AHRS;21.449;1061.765;-27.0335;39.6894;130.5065;-0.39179;-0.06149;0.79736;3
GYRO;21.450;1061.765;-1.45603;-0.20359;1.45177;3
ACCE;21.451;1061.765;1.23617;-3.46818;11.00896;3
AHRS;21.469;1061.785;-27.1107;40.7480;133.4424;-0.39773;-0.06808;0.80489;3
GYRO;21.471;1061.785;-1.57754;-0.31444;1.81950;3
ACCE;21.471;1061.785;-0.62173;-4.05237;8.25084;3
PROX;21.477;296604.074;0.0;0
MAGN;21.481;1061.796;31.50000;2.20000;-20.50000;3
AHRS;21.490;1061.806;-26.7548;41.7615;137.4748;-0.40154;-0.07571;0.81719;3
GYRO;21.492;1061.806;-1.90158;-0.82608;2.80227;3
ACCE;21.492;1061.806;-2.33597;-5.17285;6.42167;3
AHRS;21.511;1061.827;-26.2396;42.8012;141.9962;-0.40481;-0.08412;0.83037;3
GYRO;21.512;1061.827;-2.06786;-0.84953;2.81506;3
ACCE;21.513;1061.827;-1.35914;-6.06350;6.30675;3
AHRS;21.532;1061.847;-26.3713;42.7161;145.7858;-0.40140;-0.09874;0.84221;3
MAGN;21.534;1061.847;31.50000;1.80000;-20.50000;3
GYRO;21.534;1061.847;-1.71291;-1.56156;1.39740;3
ACCE;21.535;1061.847;1.17871;-5.01005;8.97868;3
LIGH;21.536;296604.131;90.0;0
AHRS;21.552;1061.868;-26.8327;41.2980;147.1783;-0.39039;-0.11136;0.85002;0
GYRO;21.553;1061.868;-0.76532;-1.73743;0.40291;3
ACCE;21.555;1061.868;0.26892;-6.34122;10.91319;3
AHRS;21.574;1061.890;-26.6359;40.3180;148.0781;-0.38189;-0.11569;0.85645;0
GYRO;21.574;1061.890;-0.33896;-1.01688;0.74507;3
ACCE;21.575;1061.890;0.97760;-6.78176;10.67377;3
MAGN;21.584;1061.900;27.90000;0.40000;-23.40000;3
AHRS;21.594;1061.910;-26.3949;40.4579;150.5278;-0.38006;-0.12155;0.86341;3
GYRO;21.595;1061.910;-0.79197;-0.40185;1.24711;3
ACCE;21.596;1061.910;0.79564;-6.55191;9.79271;3
AHRS;21.616;1061.931;-26.1963;41.4320;152.5329;-0.38501;-0.12411;0.86593;3
GYRO;21.616;1061.931;-0.88364;0.34109;1.22473;3
ACCE;21.617;1061.931;0.33595;-4.72274;8.85418;3
AHRS;21.639;1061.953;-26.1987;42.5002;154.4506;-0.39098;-0.12794;0.86712;3
MAGN;21.639;1061.953;26.80000;-0.40000;-24.70000;3
GYRO;21.640;1061.953;-0.53082;0.39545;0.46260;3
ACCE;21.641;1061.953;1.44686;-4.63655;8.33703;3
LIGH;21.654;296604.251;65.0;0
AHRS;21.658;1061.974;-26.4789;43.0983;154.4676;-0.39577;-0.12874;0.86441;0
GYRO;21.659;1061.974;-0.06715;0.52443;-0.32404;3
ACCE;21.660;1061.974;0.98718;-4.87597;8.23169;3
AHRS;21.681;1061.996;-26.7179;43.3891;153.7909;-0.39896;-0.12755;0.86112;0
GYRO;21.682;1061.996;0.30165;0.54681;-0.59478;3
ACCE;21.682;1061.996;0.98718;-5.89112;9.04572;3
MAGN;21.692;1062.007;27.90000;0.00000;-23.00000;3
AHRS;21.703;1062.018;-26.8694;43.3451;153.1448;-0.39952;-0.12660;0.85925;3
GYRO;21.704;1062.018;0.45941;0.35708;-0.66406;3
ACCE;21.704;1062.018;0.87226;-6.16884;9.54371;3
AHRS;21.725;1062.041;-26.8159;44.7169;153.3402;-0.40951;-0.12336;0.85504;3
GYRO;21.726;1062.041;-0.27500;0.88044;0.45301;3
ACCE;21.727;1062.041;-0.88030;-5.68043;8.20296;3
AHRS;21.748;1062.063;-26.5958;46.1034;154.0560;-0.41885;-0.12071;0.85241;3
MAGN;21.749;1062.063;30.40000;0.00000;-22.20000;3
GYRO;21.750;1062.063;-0.04370;1.17676;0.34216;3
ACCE;21.751;1062.063;-1.17718;-6.30292;7.79115;3
AHRS;21.768;1062.084;-26.1604;47.0239;153.8771;-0.42544;-0.11434;0.84967;3
GYRO;21.769;1062.084;0.50204;0.74507;0.15669;3
ACCE;21.770;1062.084;-1.79967;-6.62853;7.59962;3
AHRS;21.790;1062.106;-25.4067;47.1368;153.3130;-0.42604;-0.10610;0.84972;3
GYRO;21.791;1062.106;0.82608;0.15242;0.19613;3
ACCE;21.791;1062.106;-0.52596;-5.94858;7.90608;3
MAGN;21.802;1062.117;31.00000;-0.70000;-22.20000;3
AHRS;21.813;1062.128;-24.8540;47.3681;153.6626;-0.42686;-0.10252;0.85111;3
GYRO;21.815;1062.128;0.02452;0.42317;0.40611;3
ACCE;21.816;1062.128;-1.81883;-6.21673;5.93325;3
AHRS;21.833;1062.149;-25.0319;48.7970;155.2414;-0.43620;-0.10632;0.84919;3
GYRO;21.836;1062.149;-1.30147;0.75040;0.81648;3
ACCE;21.837;1062.149;-2.41259;-6.46572;7.02501;3
AHRS;21.854;1062.169;-25.4159;50.8214;157.7342;-0.44908;-0.11414;0.84632;3
MAGN;21.855;1062.169;32.90000;-1.40000;-21.00000;3
GYRO;21.856;1062.169;-1.62551;0.95186;0.92734;3
ACCE;21.856;1062.169;-1.69433;-6.77218;9.02656;3
AHRS;21.875;1062.191;-25.7236;52.8178;159.5761;-0.46209;-0.11934;0.84179;3
GYRO;21.876;1062.191;-1.15757;1.05738;0.54148;3
ACCE;21.877;1062.191;-1.43575;-6.97329;8.83502;3
LIGH;21.893;296604.491;40.0;0
AHRS;21.897;1062.212;-26.2578;54.4836;160.7491;-0.47327;-0.12457;0.83627;0
GYRO;21.898;1062.212;-1.00195;1.00089;0.05756;3
ACCE;21.898;1062.212;-1.00480;-6.32207;8.27957;3
MAGN;21.907;1062.222;32.20000;-2.10000;-20.20000;3
SOUN;21.914;91.75;0.00280;42.92
AHRS;21.918;1062.232;-27.1299;56.1941;162.1355;-0.48440;-0.13331;0.82999;3
GYRO;21.919;1062.232;-1.11814;1.12880;-0.23983;3
ACCE;21.919;1062.232;-1.79010;-6.31249;7.26443;3
AHRS;21.937;1062.253;-28.1890;57.9977;163.5136;-0.49588;-0.14338;0.82261;3
GYRO;21.938;1062.253;-1.51892;0.97531;-0.16735;3
ACCE;21.939;1062.253;-2.16359;-6.34122;5.81833;3
AHRS;21.958;1062.274;-29.7045;60.5215;166.3954;-0.50989;-0.16215;0.81371;3
MAGN;21.959;1062.274;33.30000;-0.60000;-19.40000;3
GYRO;21.960;1062.274;-2.63812;1.12453;-0.10766;3
ACCE;21.960;1062.274;-1.87629;-7.25102;5.99071;3
AHRS;21.978;1062.294;-31.4533;63.9174;170.2564;-0.52718;-0.18586;0.80154;3
GYRO;21.981;1062.294;-3.38532;1.27589;0.02771;3
ACCE;21.981;1062.294;-1.97206;-7.43298;6.11521;3
AHRS;22.021;1062.314;-32.9132;67.8304;174.6663;-0.54547;-0.20994;0.78765;3
GYRO;22.036;1062.314;-3.49191;1.40274;0.20998;3
ACCE;22.037;1062.314;-2.45090;-7.52875;5.41611;3
MAGN;22.037;1062.324;33.30000;2.70000;-17.30000;3
AHRS;22.055;1062.334;-34.0505;71.9961;179.0869;-0.56387;-0.23240;0.77219;3
GYRO;22.056;1062.334;-3.30005;1.52318;0.13963;3
ACCE;22.056;1062.334;-3.95445;-7.76817;4.75531;3
AHRS;22.056;1062.354;-35.0026;76.2320;-176.8111;-0.58187;-0.25289;0.75522;3
GYRO;22.063;1062.354;-2.99307;1.72997;-0.02558;3
ACCE;22.067;1062.354;-4.94087;-9.13765;3.79763;3
AHRS;22.068;1062.375;-35.7425;81.1180;-172.8023;-0.60300;-0.27153;0.73418;3
MAGN;22.072;1062.375;34.70000;5.60000;-15.20000;3
GYRO;22.073;1062.375;-2.95256;2.46331;-0.06822;3
ACCE;22.073;1062.375;-4.22261;-9.58776;3.96043;3
AHRS;22.079;1062.395;-36.0386;87.2091;-168.0735;-0.62903;-0.29092;0.70704;3
GYRO;22.079;1062.395;-3.51536;3.00053;0.13963;3
ACCE;22.080;1062.395;-2.47963;-8.90781;3.08894;3
AHRS;22.099;1062.415;-36.0593;94.0632;-162.4059;-0.65535;-0.31489;0.67514;3
GYRO;22.100;1062.415;-4.18369;2.97708;-0.11725;3
ACCE;22.100;1062.415;-1.56983;-7.12652;1.66200;3
MAGN;22.109;1062.425;30.30000;9.70000;-11.50000;3
AHRS;22.119;1062.435;-35.8815;100.1949;-155.8002;-0.67220;-0.34619;0.64627;3
GYRO;22.121;1062.435;-4.75608;1.69906;-0.58732;3
ACCE;22.121;1062.435;-2.97762;-8.90781;0.96289;3
AHRS;22.139;1062.455;-35.4943;106.0064;-148.6466;-0.68280;-0.38214;0.61759;3
GYRO;22.140;1062.455;-5.09930;1.37929;-0.82501;3
ACCE;22.140;1062.455;-5.22817;-9.22384;-0.30125;3
AHRS;22.160;1062.475;-34.2083;111.4284;-141.4524;-0.69075;-0.41706;0.58844;3
MAGN;22.160;1062.475;31.00000;12.50000;-5.30000;3
GYRO;22.161;1062.475;-5.26132;1.04566;-0.51803;3
ACCE;22.161;1062.475;-5.52505;-9.13765;-0.66517;3
AHRS;22.179;1062.496;-31.8413;116.4956;-134.7619;-0.69930;-0.44774;0.55684;3
GYRO;22.180;1062.496;-5.31462;1.29082;0.04370;3
ACCE;22.180;1062.496;-4.23218;-9.62607;-1.91973;3
LIGH;22.192;296604.791;17.0;0
AHRS;22.199;1062.516;-28.7774;121.2393;-128.9215;0.70902;0.47390;-0.52214;0
GYRO;22.200;1062.516;-5.06733;1.71185;0.21425;3
ACCE;22.201;1062.516;-2.77651;-9.16638;-2.04423;3
MAGN;22.210;1062.526;35.10000;13.60000;-0.30000;3
AHRS;22.220;1062.536;-25.6699;125.8043;-123.9312;0.71858;0.49727;-0.48497;3
GYRO;22.223;1062.536;-4.65482;2.00497;0.11618;3
ACCE;22.224;1062.536;-2.83397;-7.49044;-3.83509;3
AHRS;22.241;1062.556;-22.3853;129.7887;-119.5437;0.72606;0.51837;-0.44812;3
GYRO;22.242;1062.556;-4.48854;1.87387;0.11299;3
ACCE;22.243;1062.556;-3.51392;-7.12652;-4.66827;3
AHRS;22.261;1062.576;-18.9994;132.9176;-115.5833;0.72992;0.53771;-0.41396;3
MAGN;22.263;1062.576;36.50000;12.40000;4.50000;3
GYRO;22.264;1062.576;-4.33398;1.36116;0.06715;3
ACCE;22.265;1062.576;-2.83397;-7.36594;-5.50145;3
AHRS;22.281;1062.597;-15.6527;134.8760;-112.0611;0.72954;0.55451;-0.38550;3
GYRO;22.283;1062.597;-4.09735;0.58732;0.06502;3
ACCE;22.284;1062.597;-1.92417;-7.23187;-6.34421;3
AHRS;22.301;1062.617;-12.2253;135.6248;-108.7046;0.72473;0.56925;-0.36259;3
GYRO;22.302;1062.617;-4.16663;-0.23770;0.08954;3
ACCE;22.303;1062.617;-1.47406;-5.69958;-7.18697;3
MAGN;22.311;1062.627;35.80000;9.90000;9.50000;3
PROX;22.316;296604.914;5.0;0
AHRS;22.321;1062.637;-8.7577;135.8775;-105.3437;0.71741;0.58314;-0.34070;0
GYRO;22.322;1062.637;-4.13892;-0.28993;0.01599;3
ACCE;22.323;1062.637;-2.07740;-4.55036;-6.39210;3
AHRS;22.341;1062.657;-5.7334;136.0632;-102.1780;0.70897;0.59633;-0.31986;0
GYRO;22.342;1062.657;-3.67738;-0.15669;-0.19186;3
ACCE;22.343;1062.657;-3.96403;-4.58867;-7.57962;3
SOUN;22.356;80.74;0.00246;41.81
AHRS;22.362;1062.677;-3.1521;136.0345;-99.4099;0.70035;0.60733;-0.30189;0
MAGN;22.363;1062.677;36.40000;5.70000;8.60000;3
GYRO;22.363;1062.677;-3.18067;-0.20998;-0.18014;3
ACCE;22.364;1062.677;-3.86826;-4.78978;-7.69454;3
AHRS;22.381;1062.698;-0.9552;135.8642;-96.8781;0.69133;0.61714;-0.28624;0
GYRO;22.383;1062.698;-2.82998;-0.27820;-0.26754;3
ACCE;22.383;1062.698;-3.88742;-5.69000;-8.63307;3
AHRS;22.401;1062.718;1.1565;135.1929;-94.6524;0.68230;0.62380;-0.27388;0
GYRO;22.403;1062.718;-2.64025;-0.66406;0.01066;3
ACCE;22.403;1062.718;-4.58652;-4.60782;-8.04888;3
MAGN;22.412;1062.728;36.10000;4.30000;11.20000;3
AHRS;22.422;1062.738;3.4186;134.8062;-92.6366;0.67529;0.62906;-0.25874;3
GYRO;22.423;1062.738;-2.65731;-0.09913;0.13537;3
ACCE;22.423;1062.738;-1.78052;-4.41629;-8.98741;3
LIGH;22.432;296605.031;40.0;0
AHRS;22.442;1062.758;5.5366;134.9367;-90.3190;0.66723;0.63743;-0.23994;0
GYRO;22.443;1062.758;-2.76177;0.35708;-0.18547;3
ACCE;22.444;1062.758;-2.47963;-3.37241;-8.86291;3
AHRS;22.463;1062.778;7.5197;135.2342;-87.9391;0.65856;0.64672;-0.22017;0
MAGN;22.463;1062.778;36.40000;1.60000;10.00000;3
GYRO;22.464;1062.778;-2.58376;0.51057;-0.24303;3
ACCE;22.464;1062.778;-2.82439;-0.59514;-8.87249;3
AHRS;22.482;1062.798;8.9712;135.1543;-85.6693;0.64843;0.65552;-0.20552;0
GYRO;22.483;1062.798;-2.20216;0.09806;-0.64914;3
ACCE;22.484;1062.798;-1.43575;-0.72922;-8.73841;3
AHRS;22.503;1062.819;9.6351;134.7413;-82.9723;0.63349;0.66760;-0.19592;0
GYRO;22.504;1062.819;-2.04228;-0.03304;-1.38781;3
ACCE;22.504;1062.819;-2.17317;-0.55683;-10.06001;3
MAGN;22.513;1062.829;35.00000;0.10000;10.50000;3
AHRS;22.523;1062.839;10.1787;134.0689;-79.8719;0.61526;0.68099;-0.18685;3
GYRO;22.524;1062.839;-2.32901;-0.11299;-1.46669;3
ACCE;22.524;1062.839;-4.45245;-1.20806;-10.15578;3
AHRS;22.547;1062.859;11.3405;133.7789;-76.7600;0.59866;0.69339;-0.17127;3
GYRO;22.548;1062.859;-2.74151;0.39012;-0.96998;3
ACCE;22.548;1062.859;-3.81080;-2.00293;-10.50055;3
LIGH;22.553;296605.151;65.0;0
AHRS;22.564;1062.879;13.0841;133.7535;-73.5672;0.58294;0.70497;-0.14970;0
MAGN;22.564;1062.879;34.60000;1.20000;10.90000;3
GYRO;22.565;1062.879;-3.14336;0.63528;-0.74294;3
ACCE;22.566;1062.879;-3.95445;-2.22320;-10.83574;3
AHRS;22.583;1062.899;14.9802;133.3219;-70.6394;0.56844;0.71293;-0.12943;0
GYRO;22.585;1062.899;-2.71913;0.09060;-0.32404;3
ACCE;22.586;1062.899;-3.82996;-1.16975;-8.38407;3
WIFI;22.594;757965.788;eduroam;00:13:c3:44:d8:e1;-79
WIFI;22.594;757969.768;TP-LINK_1280;ec:08:6b:23:7b:1d;-75
WIFI;22.594;757969.768;RNCS_24g;90:f6:52:ff:cd:71;-77
WIFI;22.594;757969.768;UJI;00:13:c3:44:d8:e0;-80
WIFI;22.594;757969.768;Pruebas;c8:d1:5e:64:e1:d8;-83
WIFI;22.594;757969.768;Pruebas;2e:d9:9f:d9:fa:21;-78
WIFI;22.594;757969.768;eduroam;00:1a:6d:9b:9a:21;-53
WIFI;22.594;757969.768;UJI;00:1a:6d:9b:9a:20;-54
WIFI;22.594;757969.768;FTE-1DDE;f8:3d:ff:7d:1d:e5;-68
WIFI;22.594;757969.768;UJI;00:14:69:f2:31:40;-77
WIFI;22.594;757969.768;eduroam;00:14:69:f2:31:41;-75
WIFI;22.594;757969.768;eduroam;00:1a:a1:5c:f9:61;-70
WIFI;22.594;757969.768;UJI;00:1a:a1:5c:f9:60;-69
WIFI;22.594;757969.768;UJI;00:13:c3:44:d8:20;-81
WIFI;22.594;757969.768;eduroam;00:13:c3:44:d8:21;-82
WIFI;22.594;757969.768;;98:fc:11:6d:a7:5b;-63
WIFI;22.594;757969.768;UJI;c2:9f:db:1c:91:57;-87
WIFI;22.594;757965.788;temporal-ap;ec:08:6b:6f:a7:6c;-87
WIFI;22.594;757965.788;eduroam;dc:9f:db:1c:91:57;-88
WIFI;22.594;757969.768;eduroam;00:17:59:fb:19:51;-89
AHRS;22.608;1062.920;16.5829;133.0840;-68.8553;0.56057;0.71631;-0.11359;0
GYRO;22.609;1062.920;-1.83869;0.23663;0.01812;3
ACCE;22.610;1062.920;-1.45491;-0.09715;-7.71370;3
MAGN;22.614;1062.930;35.40000;-0.30000;12.10000;3
AHRS;22.625;1062.941;17.2917;132.8274;-67.5625;0.55378;0.71963;-0.10545;3
GYRO;22.626;1062.941;-1.00408;0.06822;-0.44662;3
ACCE;22.627;1062.941;-1.74221;1.51176;-8.29788;3
AHRS;22.648;1062.961;17.2555;132.5358;-66.2382;0.54508;0.72505;-0.10239;3
GYRO;22.649;1062.961;-0.76425;0.10872;-0.81968;3
ACCE;22.650;1062.961;-2.51793;2.07679;-9.60033;3
AHRS;22.666;1062.982;17.4116;132.3061;-65.0555;0.53773;0.72936;-0.09817;3
MAGN;22.667;1062.982;35.00000;-0.30000;11.40000;3
GYRO;22.668;1062.982;-0.83247;0.09380;-0.43809;3
ACCE;22.668;1062.982;-2.58497;2.06721;-8.44153;3
AHRS;22.685;1063.002;17.8605;132.2209;-64.3240;0.53403;0.73117;-0.09281;3
GYRO;22.686;1063.002;-0.67578;0.09487;-0.02558;3
ACCE;22.687;1063.002;-3.53308;2.17256;-9.14064;3
AHRS;22.706;1063.022;18.5015;131.9391;-63.9048;0.53261;0.73023;-0.08813;3
GYRO;22.707;1063.022;-0.61183;-0.15775;0.25262;3
ACCE;22.707;1063.022;-3.83953;3.34093;-8.95868;3
MAGN;22.716;1063.032;35.00000;0.80000;12.60000;3
AHRS;22.726;1063.042;19.2039;131.6966;-64.1844;0.53580;0.72595;-0.08539;3
GYRO;22.727;1063.042;-0.09593;-0.41570;0.61823;3
ACCE;22.728;1063.042;-2.06782;0.58281;-8.66180;3
AHRS;22.746;1063.062;19.4874;131.3930;-63.9893;0.53499;0.72488;-0.08411;3
GYRO;22.747;1063.062;-0.39758;-0.17374;-0.08954;3
ACCE;22.748;1063.062;-1.34956;0.71688;-9.73440;3
AHRS;22.770;1063.083;19.8757;130.5975;-63.3374;0.53119;0.72376;-0.08266;3
MAGN;22.771;1063.083;33.50000;-0.70000;11.00000;3
GYRO;22.771;1063.083;-0.69817;-0.62889;-0.03091;3
ACCE;22.773;1063.083;-2.08698;2.03848;-8.90122;3
AHRS;22.801;1063.103;20.6249;129.3629;-62.5357;0.52704;0.72043;-0.08007;3
GYRO;22.806;1063.103;-1.00835;-0.87724;0.07248;3
ACCE;22.806;1063.103;-1.55068;2.25875;-9.16937;3
AHRS;22.807;1063.123;21.6978;127.8495;-61.2681;0.52069;0.71689;-0.07450;3
GYRO;22.808;1063.123;-1.52531;-0.94759;0.12045;3
ACCE;22.809;1063.123;-3.14043;2.71843;-8.66180;3
MAGN;22.818;1063.133;35.00000;-2.50000;11.40000;3
AHRS;22.828;1063.143;22.8343;125.8791;-59.6416;0.51222;0.71254;-0.06882;3
GYRO;22.829;1063.143;-1.66921;-1.26523;-0.06502;3
ACCE;22.829;1063.143;-3.04466;2.91955;-8.44153;3
AHRS;22.847;1063.164;23.8115;123.6121;-57.7178;0.50160;0.70825;-0.06388;3
GYRO;22.850;1063.164;-1.79712;-1.33985;-0.18973;3
ACCE;22.851;1063.164;-3.22662;2.78547;-8.90122;3
AHRS;22.871;1063.184;25.0041;121.2987;-55.4577;0.48987;0.70387;-0.05564;3
MAGN;22.872;1063.184;35.40000;-2.80000;8.60000;3
GYRO;22.873;1063.184;-1.95807;-1.25990;0.07141;3
ACCE;22.874;1063.184;-3.28408;3.18770;-8.17338;3
AHRS;22.888;1063.204;26.3317;119.0191;-53.4060;0.48029;0.69764;-0.04667;3
GYRO;22.890;1063.204;-1.99538;-1.24285;0.22597;3
ACCE;22.890;1063.204;-3.48519;2.98658;-8.76715;3
AHRS;22.909;1063.224;27.8507;116.3550;-51.2358;0.47100;0.68878;-0.03690;3
GYRO;22.910;1063.224;-2.14780;-1.52212;0.45408;3
ACCE;22.910;1063.224;-3.48519;3.22600;-7.83819;3
SOUN;22.911;150.29;0.00459;47.21
MAGN;22.919;1063.234;35.40000;-4.30000;6.50000;3
AHRS;22.929;1063.245;29.8117;113.6319;-48.8055;0.46235;0.67834;-0.02247;3
GYRO;22.930;1063.245;-2.43880;-1.26523;0.94439;3
ACCE;22.930;1063.245;-3.60011;4.37522;-7.34020;3
AHRS;22.949;1063.265;32.6277;111.3947;-46.4491;0.45811;0.66614;-0.00005;3
GYRO;22.950;1063.265;-2.65091;-0.92947;1.77367;3
ACCE;22.951;1063.265;-7.03819;5.38079;-6.89009;3
AHRS;22.970;1063.285;34.9271;109.4466;-43.5842;0.45003;0.65875;0.02297;3
MAGN;22.971;1063.285;35.30000;-6.50000;4.00000;3
GYRO;22.971;1063.285;-2.51767;-0.20252;0.91135;3
ACCE;22.972;1063.285;-5.42928;5.89793;-6.00902;3
AHRS;22.989;1063.305;35.8279;109.0174;-42.2107;0.44557;0.65846;0.03472;3
GYRO;22.991;1063.305;-0.79410;0.39545;0.34748;3
ACCE;22.991;1063.305;-4.83552;3.68569;-6.96671;3
AHRS;23.009;1063.325;36.7122;108.3956;-41.2892;0.44380;0.65539;0.04326;3
GYRO;23.010;1063.325;-0.90709;-0.18334;0.61609;3
ACCE;23.011;1063.325;-4.05980;4.50930;-6.50702;3
MAGN;23.020;1063.335;37.50000;-10.50000;1.20000;3
AHRS;23.029;1063.346;37.6212;107.9387;-40.6766;0.44390;0.65186;0.05098;3
GYRO;23.030;1063.346;-0.63208;-0.01279;0.56919;3
ACCE;23.031;1063.346;-4.16514;5.68724;-6.21014;3
LIGH;23.032;296605.631;40.0;0
AHRS;23.050;1063.366;38.3340;107.8303;-40.0363;0.44300;0.65103;0.05886;0
GYRO;23.054;1063.366;-0.61716;0.35601;0.43276;3
ACCE;23.055;1063.366;-4.35668;6.38635;-6.07606;3
AHRS;23.074;1063.386;38.9424;108.2850;-39.0963;0.43968;0.65475;0.06980;0
MAGN;23.076;1063.386;37.10000;-12.40000;1.30000;3
GYRO;23.077;1063.386;-0.80476;1.09789;0.28140;3
ACCE;23.078;1063.386;-3.68630;7.02800;-5.81749;3
AHRS;23.094;1063.406;39.3739;109.2167;-37.9210;0.43392;0.66252;0.08255;0
GYRO;23.096;1063.406;-0.93054;1.51466;0.02451;3
ACCE;23.097;1063.406;-3.74377;8.17721;-6.53575;3
AHRS;23.111;1063.427;39.6687;108.6656;-35.3289;0.42041;0.66816;0.09622;0
GYRO;23.112;1063.427;-2.19790;0.63422;-0.49245;3
ACCE;23.113;1063.427;-3.80123;7.78456;-7.69454;3
MAGN;23.121;1063.437;37.80000;-13.40000;2.90000;3
AHRS;23.131;1063.447;40.0045;106.4978;-31.3808;0.40066;0.66951;0.11180;3
GYRO;23.135;1063.447;-2.48250;0.50737;-0.45301;3
ACCE;23.136;1063.447;-3.25535;5.38079;-4.66827;3
AHRS;23.152;1063.467;40.3127;106.5787;-29.0010;0.38786;0.67702;0.12693;3
GYRO;23.155;1063.467;-1.31320;1.57754;-0.08847;3
ACCE;23.156;1063.467;-3.06381;3.89638;-5.36738;3
AHRS;23.172;1063.487;40.7694;107.3535;-28.0964;0.38348;0.68256;0.13747;3
MAGN;23.173;1063.487;36.30000;-13.40000;4.20000;3
GYRO;23.174;1063.487;-0.53722;0.91775;0.28033;3
ACCE;23.175;1063.487;-3.42773;6.08947;-7.83819;3
AHRS;23.191;1063.507;41.3622;107.0919;-27.2868;0.38142;0.68177;0.14493;3
GYRO;23.193;1063.507;-0.74933;0.18227;0.33896;3
ACCE;23.193;1063.507;-2.92974;7.84203;-5.59722;3
AHRS;23.211;1063.527;41.9280;107.0242;-26.0969;0.37677;0.68334;0.15485;3
GYRO;23.212;1063.527;-0.92307;0.78557;0.19826;3
ACCE;23.213;1063.527;-2.88185;8.09102;-5.40569;3
MAGN;23.222;1063.538;36.40000;-13.40000;4.30000;3
AHRS;23.231;1063.548;42.4135;107.2126;-24.5586;0.36932;0.68763;0.16688;3
GYRO;23.235;1063.548;-1.16504;1.12667;0.09273;3
ACCE;23.236;1063.548;-2.36471;8.25383;-5.51103;3
AHRS;23.268;1063.568;42.9567;107.0282;-22.3183;0.35840;0.69189;0.18173;3
GYRO;23.270;1063.568;-1.62444;1.16504;-0.02025;3
ACCE;23.272;1063.568;-2.28809;8.63690;-5.49188;3
AHRS;23.309;1063.588;43.5826;106.4399;-19.3473;0.34408;0.69578;0.19968;3
MAGN;23.310;1063.588;37.80000;-15.20000;5.50000;3
GYRO;23.311;1063.588;-2.09877;1.33239;0.02451;3
ACCE;23.314;1063.588;-0.54511;6.05116;-4.54377;3
AHRS;23.316;1063.609;44.2117;106.2967;-16.7788;0.33145;0.70051;0.21683;3
GYRO;23.317;1063.609;-1.50399;1.25457;0.14283;3
ACCE;23.317;1063.609;-1.93375;5.91709;-6.32506;3
AHRS;23.318;1063.629;44.8412;105.0899;-14.5896;0.32325;0.69843;0.22894;3
GYRO;23.318;1063.629;-1.53384;-0.07675;0.10126;3
ACCE;23.319;1063.629;-2.23063;8.15806;-7.41682;3
MAGN;23.323;1063.639;36.30000;-15.60000;6.70000;3
AHRS;23.333;1063.649;45.1592;102.4179;-11.9858;0.31437;0.69064;0.23725;3
GYRO;23.334;1063.649;-1.64363;-0.85379;-0.16415;3
ACCE;23.334;1063.649;-2.72862;8.49325;-5.56849;3
SOUN;23.350;44.38;0.00135;36.61
AHRS;23.353;1063.669;45.2822;99.8206;-9.5352;0.30573;0.68303;0.24409;3
GYRO;23.354;1063.669;-1.47948;-0.69177;-0.18760;3
ACCE;23.354;1063.669;-2.65201;8.02398;-3.95001;3
AHRS;23.374;1063.690;45.2915;97.6095;-7.3062;0.29733;0.67689;0.25041;3
MAGN;23.375;1063.690;34.90000;-17.70000;6.30000;3
GYRO;23.376;1063.690;-1.26736;-0.49032;-0.20572;3
ACCE;23.376;1063.690;-3.40858;8.77098;-3.35625;3
AHRS;23.394;1063.710;45.2332;96.0862;-5.6368;0.29055;0.67299;0.25529;3
GYRO;23.395;1063.710;-0.95185;-0.24303;-0.14816;3
ACCE;23.396;1063.710;-3.33196;7.97610;-3.39456;3
AHRS;23.414;1063.730;45.2088;95.0848;-4.2657;0.28463;0.67097;0.26019;3
GYRO;23.415;1063.730;-0.80263;0.09487;-0.09167;3
ACCE;23.416;1063.730;-3.29366;7.88991;-2.97318;3
MAGN;23.424;1063.740;36.30000;-15.80000;4.30000;3
AHRS;23.434;1063.750;45.2673;94.3740;-2.7358;0.27763;0.67064;0.26725;3
GYRO;23.435;1063.750;-1.03180;0.35388;0.00213;3
ACCE;23.436;1063.750;-2.33597;8.83801;-4.00747;3
LIGH;23.452;296606.051;17.0;0
AHRS;23.454;1063.770;45.3619;93.0499;-0.4403;0.26788;0.66853;0.27738;0
GYRO;23.455;1063.770;-1.55622;0.19400;-0.03304;3
ACCE;23.455;1063.770;-2.19232;9.15405;-5.23330;3
AHRS;23.475;1063.790;45.2414;90.6614;2.9217;0.25358;0.66315;0.28999;0
MAGN;23.476;1063.790;37.50000;-16.60000;4.40000;3
GYRO;23.476;1063.790;-1.92076;-0.35388;-0.20892;3
ACCE;23.477;1063.790;-2.52751;9.06786;-4.67785;3
AHRS;23.494;1063.811;44.8780;87.5319;6.2825;0.24020;0.65349;0.30021;0
GYRO;23.495;1063.811;-2.13608;-0.73121;-0.30059;3
ACCE;23.496;1063.811;-2.57539;8.95294;-4.08409;3
AHRS;23.514;1063.831;44.3440;84.2576;9.7968;0.22582;0.64283;0.31087;0
GYRO;23.516;1063.831;-2.21815;-0.66513;-0.30698;3
ACCE;23.516;1063.831;-2.90101;8.78055;-2.42730;3
MAGN;23.525;1063.841;37.80000;-16.20000;2.70000;3
AHRS;23.535;1063.851;43.7137;81.0540;13.4645;0.21032;0.63211;0.32295;3
GYRO;23.536;1063.851;-2.26505;-0.67898;-0.27181;3
ACCE;23.536;1063.851;-3.06381;8.24425;-1.32597;3
AHRS;23.555;1063.871;42.7983;78.0610;16.9976;0.19367;0.62177;0.33413;3
GYRO;23.556;1063.871;-2.41108;-0.45195;-0.42956;3
ACCE;23.557;1063.871;-3.25535;8.32087;-1.05782;3
LIGH;23.572;296606.171;40.0;0
AHRS;23.576;1063.891;41.6637;75.3527;21.0630;0.17232;0.61307;0.34890;0
MAGN;23.577;1063.891;38.20000;-17.30000;0.30000;3
GYRO;23.578;1063.891;-2.54965;-0.01386;-0.36134;3
ACCE;23.578;1063.891;-3.38942;8.96251;-0.72263;3
AHRS;23.595;1063.911;40.6534;73.3029;24.6777;0.15263;0.60640;0.36334;0
GYRO;23.597;1063.911;-2.56777;0.27927;-0.16095;3
ACCE;23.597;1063.911;-3.93530;9.16362;-1.62285;3
AHRS;23.615;1063.932;39.2907;69.5261;29.4364;0.13070;0.58954;0.38197;0
GYRO;23.617;1063.932;-3.80209;-1.09362;-0.12898;3
ACCE;23.617;1063.932;-3.21704;7.96652;-2.22619;3
MAGN;23.626;1063.942;38.20000;-16.20000;-0.20000;3
AHRS;23.636;1063.952;36.8139;62.3188;36.2445;0.10410;0.55064;0.40783;3
GYRO;23.637;1063.952;-5.52673;-3.00373;-0.03624;3
ACCE;23.638;1063.952;-3.07339;6.75027;0.09140;3
AHRS;23.656;1063.972;33.4801;54.9348;42.9201;0.07625;0.50457;0.43450;3
GYRO;23.657;1063.972;-5.46278;-2.98348;-0.00213;3
ACCE;23.658;1063.972;-3.51392;8.42621;3.95085;3
AHRS;23.677;1063.992;29.9664;49.4460;48.1918;0.04943;0.46468;0.45694;3
MAGN;23.678;1063.992;38.60000;-16.10000;-4.80000;3
GYRO;23.679;1063.992;-4.82110;-2.15953;-0.02025;3
ACCE;23.679;1063.992;-3.41815;8.82844;4.85107;3
AHRS;23.697;1064.013;26.5764;45.6355;52.5001;0.02308;0.43220;0.47671;3
GYRO;23.698;1064.013;-4.33825;-1.35477;0.11512;3
ACCE;23.698;1064.013;-2.62328;7.66964;4.94684;3
AHRS;23.717;1064.033;23.6163;42.8438;56.5038;-0.00142;0.40509;0.49716;3
GYRO;23.718;1064.033;-3.95239;-0.86019;0.61076;3
ACCE;23.719;1064.033;-2.53709;6.94181;5.02346;3
MAGN;23.728;1064.044;36.30000;-13.90000;-10.90000;3
AHRS;23.739;1064.055;20.9190;40.4847;60.2080;-0.02330;0.37978;0.51711;3
GYRO;23.740;1064.055;-3.68804;-0.85912;0.64487;3
ACCE;23.741;1064.055;-2.84355;6.51085;6.64194;3
LIGH;23.753;296606.351;145.0;0
AHRS;23.760;1064.076;18.1163;38.4684;63.2920;-0.04414;0.35494;0.53336;0
GYRO;23.761;1064.076;-3.43009;-0.83674;0.30485;3
ACCE;23.761;1064.076;-2.70947;6.31931;8.13592;3
AHRS;23.783;1064.098;15.2375;37.0226;65.6419;-0.06491;0.33260;0.54481;0
MAGN;23.784;1064.098;35.60000;-11.60000;-13.80000;3
GYRO;23.784;1064.098;-3.11245;-0.61077;-0.08634;3
ACCE;23.785;1064.098;-2.39344;6.59704;8.18380;3
AHRS;23.804;1064.119;12.2597;35.9313;67.3407;-0.08549;0.31155;0.55178;0
GYRO;23.805;1064.119;-2.89714;-0.62569;-0.48606;3
ACCE;23.806;1064.119;-2.00079;6.61619;7.55173;3
LIGH;23.814;296606.412;225.0;0
AHRS;23.825;1064.140;9.1935;34.5905;68.8370;-0.10438;0.28771;0.55760;0
GYRO;23.826;1064.140;-2.94404;-1.03713;-0.46261;3
ACCE;23.827;1064.140;-2.04867;4.91152;6.68024;3
MAGN;23.837;1064.152;34.80000;-8.30000;-15.80000;3
AHRS;23.847;1064.162;6.2772;33.0939;70.4008;-0.12104;0.26263;0.56448;3
GYRO;23.848;1064.162;-2.84171;-1.11814;-0.23557;3
ACCE;23.848;1064.162;-1.89544;4.02088;7.20697;3
AHRS;23.872;1064.183;3.6278;31.9180;72.0887;-0.13710;0.24011;0.57249;3
GYRO;23.892;1064.183;-2.70741;-0.85806;0.05969;3
ACCE;23.893;1064.183;-2.47005;2.71843;9.06487;3
AHRS;23.894;1064.204;1.1561;31.2056;74.1189;-0.15433;0.22048;0.58257;3
MAGN;23.906;1064.204;31.10000;-2.70000;-18.30000;3
GYRO;23.910;1064.204;-2.88435;-0.40291;0.47006;3
ACCE;23.911;1064.204;-1.57941;2.78547;8.50941;3
AHRS;23.914;1064.224;-1.4947;30.5548;76.1965;-0.17247;0.19958;0.59245;3
GYRO;23.915;1064.224;-2.79801;-0.61929;0.31657;3
ACCE;23.915;1064.224;-0.58342;4.64337;10.77912;3
SOUN;23.916;100.09;0.00305;43.68
AHRS;23.943;1064.754;-3.5266;30.4319;77.7821;-0.18781;0.18554;0.59926;3
MAGN;23.943;1064.754;31.10000;-2.70000;-18.30000;3
GYRO;23.944;1064.754;-2.03802;-0.02025;0.30805;3
ACCE;23.944;1064.754;-1.40702;3.73358;11.02811;3
LIGH;23.945;296606.531;300.0;0
AHRS;23.948;1064.774;-4.7558;30.5141;78.8852;-0.19795;0.17762;0.60395;0
GYRO;23.949;1064.774;-1.20980;-0.03304;0.25262;3
ACCE;23.950;1064.774;-1.02395;3.00574;10.00340;3
AHRS;23.969;1064.795;-5.5511;30.1108;79.3743;-0.20167;0.16979;0.60627;0
GYRO;23.969;1064.795;-0.70243;-0.51483;-0.08847;3
ACCE;23.970;1064.795;-0.54511;2.54605;9.79271;3
MAGN;23.981;1064.805;30.00000;1.40000;-20.90000;3
AHRS;23.989;1064.815;-6.1694;29.3931;79.1406;-0.20150;0.16212;0.60477;3
GYRO;23.990;1064.815;-0.28353;-0.61290;-0.54468;3
ACCE;23.990;1064.815;-0.62173;2.90997;9.82144;3
AHRS;24.009;1064.835;-6.8180;28.5330;78.5891;-0.20039;0.15388;0.60135;3
GYRO;24.010;1064.835;-0.28886;-0.71309;-0.71096;3
ACCE;24.010;1064.835;-0.75580;2.60351;8.84460;3
AHRS;24.030;1064.855;-7.6031;27.8424;78.1424;-0.20127;0.14581;0.59804;3
MAGN;24.031;1064.855;26.70000;3.30000;-20.50000;3
GYRO;24.031;1064.855;-0.47113;-0.48819;-0.64061;3
ACCE;24.032;1064.855;-0.82284;2.14383;8.72010;3
AHRS;24.049;1064.875;-8.4570;27.3988;77.8288;-0.20410;0.13877;0.59504;3
GYRO;24.051;1064.875;-0.53508;-0.29952;-0.57986;3
ACCE;24.051;1064.875;-1.06226;1.90441;9.53413;3
AHRS;24.071;1064.896;-9.3032;27.1495;77.4710;-0.20787;0.13316;0.59140;3
GYRO;24.072;1064.896;-0.52229;-0.13644;-0.62249;3
ACCE;24.073;1064.896;-0.87072;1.84694;9.62032;3
MAGN;24.081;1064.906;26.70000;5.10000;-21.50000;3
AHRS;24.089;1064.916;-10.0856;26.7707;77.1428;-0.21063;0.12698;0.58829;3
GYRO;24.091;1064.916;-0.44981;-0.33363;-0.53402;3
ACCE;24.091;1064.916;-1.17718;1.30107;10.43435;3
AHRS;24.110;1064.936;-10.6516;26.2594;76.8696;-0.21140;0.12098;0.58624;3
GYRO;24.111;1064.936;-0.30378;-0.39439;-0.40185;3
ACCE;24.111;1064.936;-1.07184;1.04249;10.76954;3
AHRS;24.130;1064.956;-11.0086;25.9812;76.5232;-0.21195;0.11781;0.58369;3
MAGN;24.131;1064.956;27.10000;6.90000;-21.00000;3
GYRO;24.132;1064.956;-0.08740;-0.12365;-0.40505;3
ACCE;24.133;1064.956;-1.11014;1.93314;11.16219;3
AHRS;24.150;1064.976;-11.2089;26.1628;76.1889;-0.21384;0.11858;0.58068;3
GYRO;24.151;1064.976;-0.06289;0.33043;-0.30272;3
ACCE;24.152;1064.976;-0.87072;1.89483;9.63948;3
AHRS;24.170;1064.996;-11.7067;26.8541;76.2693;-0.22067;0.12044;0.57887;3
GYRO;24.172;1064.996;-0.56813;0.66086;-0.07355;3
ACCE;24.178;1064.996;-0.77496;1.16699;8.43280;3
MAGN;24.181;1065.007;24.50000;8.00000;-21.10000;3
AHRS;24.190;1065.017;-12.7081;27.8266;76.8466;-0.23268;0.12046;0.57868;3
GYRO;24.191;1065.017;-1.13839;0.77172;0.05862;3
ACCE;24.192;1065.017;-1.03353;0.77434;8.79672;3
AHRS;24.211;1065.037;-14.0121;28.8296;77.8986;-0.24720;0.11789;0.58068;3
GYRO;24.214;1065.037;-1.50506;0.59371;0.32403;3
ACCE;24.214;1065.037;-1.34956;1.25318;9.20852;3
AHRS;24.233;1065.057;-15.3307;29.7679;79.3178;-0.26171;0.11371;0.58491;3
MAGN;24.235;1065.057;26.70000;9.10000;-20.70000;3
GYRO;24.236;1065.057;-1.59779;0.47753;0.50524;3
ACCE;24.237;1065.057;-0.88030;1.11911;9.27556;3
LIGH;24.238;296606.832;225.0;0
AHRS;24.252;1065.077;-16.8597;30.2501;80.6102;-0.27488;0.10529;0.58853;0
GYRO;24.253;1065.077;-1.72037;-0.07781;0.14390;3
ACCE;24.254;1065.077;-0.22908;1.32022;10.71208;3
AHRS;24.272;1065.098;-18.3512;30.3289;81.2484;-0.28496;0.09580;0.58872;0
GYRO;24.274;1065.098;-1.25564;-0.02771;-0.27287;3
ACCE;24.274;1065.098;-0.72707;0.28593;11.10473;3
MAGN;24.282;1065.108;26.00000;10.30000;-19.10000;3
AHRS;24.292;1065.118;-20.1042;31.0073;81.8363;-0.29948;0.08872;0.58620;3
GYRO;24.293;1065.118;-1.67134;0.36667;-0.37094;3
ACCE;24.294;1065.118;-1.07184;-0.44191;8.19338;3
AHRS;24.312;1065.138;-21.5132;31.2540;82.4714;-0.30960;0.08053;0.58583;3
GYRO;24.313;1065.138;-1.10002;0.00213;-0.12578;3
ACCE;24.314;1065.138;-1.40702;0.22846;11.90918;3
AHRS;24.333;1065.158;-21.6468;31.7723;82.7378;-0.31323;0.08240;0.58578;3
MAGN;24.335;1065.158;27.10000;12.40000;-18.70000;3
GYRO;24.336;1065.158;0.12045;0.48925;0.28460;3
ACCE;24.337;1065.158;-3.60011;-0.03011;11.72722;3
SOUN;24.341;185.19;0.00565;49.02
AHRS;24.353;1065.179;-20.8757;32.7348;83.2567;-0.31403;0.09168;0.58867;3
GYRO;24.355;1065.179;0.32510;0.72802;0.84846;3
ACCE;24.355;1065.179;-3.67673;-0.24080;9.91720;3
LIGH;24.356;296606.951;145.0;0
AHRS;24.373;1065.199;-20.3319;33.9922;84.3907;-0.31830;0.09979;0.59402;0
GYRO;24.374;1065.199;-0.29525;0.69604;1.05418;3
ACCE;24.375;1065.199;-1.93375;0.56365;8.00184;3
MAGN;24.383;1065.209;27.60000;14.30000;-18.30000;3
AHRS;24.393;1065.219;-20.5208;35.0737;85.8330;-0.32628;0.10149;0.59959;3
GYRO;24.395;1065.219;-0.94972;0.48605;0.78877;3
ACCE;24.395;1065.219;-0.86115;0.59238;8.44238;3
AHRS;24.415;1065.240;-21.3103;36.2620;87.2826;-0.33822;0.10005;0.60293;3
GYRO;24.418;1065.240;-1.33132;0.61183;0.50631;3
ACCE;24.419;1065.240;-0.93776;0.42958;8.50941;3
AHRS;24.435;1065.260;-22.3471;37.5219;88.9740;-0.35200;0.09652;0.60648;3
MAGN;24.436;1065.260;29.00000;12.10000;-16.20000;3
GYRO;24.437;1065.260;-1.60845;0.50311;0.59584;3
ACCE;24.438;1065.260;-2.64243;0.05608;9.70651;3
AHRS;24.454;1065.280;-23.1143;38.6775;90.9585;-0.36387;0.09270;0.61261;3
GYRO;24.456;1065.280;-1.42725;0.28566;0.92094;3
ACCE;24.457;1065.280;-3.25535;-0.64303;10.77912;3
AHRS;24.475;1065.300;-23.3037;39.5445;92.6470;-0.37087;0.09134;0.61940;3
GYRO;24.477;1065.300;-0.82181;0.13857;0.91455;3
ACCE;24.478;1065.300;-2.03909;-2.17531;11.27711;3
WIFI;24.482;757965.788;eduroam;00:13:c3:44:d8:e1;-79
WIFI;24.482;757971.638;TP-LINK_1280;ec:08:6b:23:7b:1d;-72
WIFI;24.482;757971.638;RNCS_24g;90:f6:52:ff:cd:71;-72
WIFI;24.482;757971.638;UJI;00:13:c3:44:d8:e0;-80
WIFI;24.482;757969.768;Pruebas;c8:d1:5e:64:e1:d8;-83
WIFI;24.482;757971.638;Pruebas;2e:d9:9f:d9:fa:21;-78
WIFI;24.482;757969.768;eduroam;00:1a:6d:9b:9a:21;-45
WIFI;24.482;757971.638;UJI;00:1a:6d:9b:9a:20;-46
WIFI;24.482;757971.638;FTE-1DDE;f8:3d:ff:7d:1d:e5;-76
WIFI;24.482;757971.638;UJI;00:14:69:f2:31:40;-75
WIFI;24.482;757971.638;eduroam;00:14:69:f2:31:41;-80
WIFI;24.482;757971.638;eduroam;00:1a:a1:5c:f9:61;-68
WIFI;24.482;757971.638;UJI;00:1a:a1:5c:f9:60;-67
WIFI;24.482;757971.638;UJI;00:13:c3:44:d8:20;-81
WIFI;24.482;757971.638;eduroam;00:13:c3:44:d8:21;-82
WIFI;24.482;757971.638;;98:fc:11:6d:a7:5b;-63
WIFI;24.482;757969.768;UJI;c2:9f:db:1c:91:57;-87
WIFI;24.482;757965.788;temporal-ap;ec:08:6b:6f:a7:6c;-87
WIFI;24.482;757971.638;eduroam;00:17:59:fb:19:51;-89
WIFI;24.482;757971.638;RETA-Wifi;84:1b:5e:3f:88:6f;-80
MAGN;24.499;1065.310;29.80000;13.20000;-14.60000;3
AHRS;24.499;1065.321;-23.3317;40.0133;93.1551;-0.37396;0.09231;0.62083;3
GYRO;24.500;1065.321;-0.17694;0.28247;0.17481;3
ACCE;24.501;1065.321;-1.75179;-1.63901;11.29626;3
AHRS;24.515;1065.341;-23.1202;40.4535;92.6806;-0.37487;0.09781;0.61724;3
GYRO;24.516;1065.341;0.54681;0.59265;-0.21105;3
ACCE;24.516;1065.341;-2.09655;0.21889;9.87890;3
AHRS;24.535;1065.361;-22.8465;40.5684;92.0532;-0.37353;0.10224;0.61399;3
MAGN;24.537;1065.361;29.00000;13.60000;-15.50000;3
GYRO;24.537;1065.361;0.24303;0.08847;-0.08741;3
ACCE;24.538;1065.361;-1.37829;-0.88245;8.06888;3
AHRS;24.555;1065.381;-23.4450;40.2572;92.3188;-0.37517;0.09580;0.61466;3
GYRO;24.557;1065.381;-0.79410;-0.51697;-0.25582;3
ACCE;24.557;1065.381;-0.49723;-1.10271;7.62835;3
AHRS;24.575;1065.401;-25.1413;39.4256;92.5748;-0.37955;0.07941;0.61341;3
GYRO;24.577;1065.401;-1.35903;-0.87618;-1.00515;3
ACCE;24.577;1065.401;-1.08141;-1.44748;9.74482;3
MAGN;24.586;1065.411;29.80000;11.70000;-14.30000;3
AHRS;24.596;1065.421;-27.1099;38.2716;92.1035;-0.38311;0.06174;0.60792;3
GYRO;24.597;1065.421;-0.94972;-0.83780;-1.46776;3
ACCE;24.604;1065.421;-1.58898;-2.01251;10.87488;3
AHRS;24.616;1065.442;-28.7160;36.8765;91.0638;-0.38346;0.04676;0.60092;3
GYRO;24.619;1065.442;-0.53828;-0.75147;-1.46882;3
ACCE;24.620;1065.442;-1.39745;-2.73077;10.23324;3
AHRS;24.637;1065.462;-30.0179;35.6326;89.9015;-0.38328;0.03496;0.59359;3
MAGN;24.639;1065.462;28.00000;14.60000;-14.20000;3
GYRO;24.644;1065.462;-0.45301;-0.61929;-1.20874;3
ACCE;24.645;1065.462;-0.85157;-3.15215;9.23725;3
AHRS;24.657;1065.482;-30.9471;34.7849;89.2926;-0.38358;0.02605;0.58955;3
GYRO;24.659;1065.482;-0.36880;-0.41144;-0.69604;3
ACCE;24.660;1065.482;-0.96649;-3.24792;9.66821;3
AHRS;24.679;1065.502;-31.2343;34.4622;89.2489;-0.38341;0.02243;0.58940;3
GYRO;24.680;1065.502;-0.11938;-0.22491;-0.00107;3
ACCE;24.681;1065.502;-1.76137;-3.31495;9.77355;3
MAGN;24.687;1065.513;27.20000;17.90000;-15.10000;3
AHRS;24.696;1065.523;-31.0050;34.5103;89.4083;-0.38249;0.02360;0.59100;3
GYRO;24.697;1065.523;0.02878;-0.10979;0.42956;3
ACCE;24.698;1065.523;-1.65602;-2.86484;9.62032;3
AHRS;24.717;1065.543;-30.7080;34.6089;89.8780;-0.38155;0.02447;0.59456;3
GYRO;24.719;1065.543;0.00960;-0.13111;0.39971;3
ACCE;24.720;1065.543;-0.76538;-1.93589;9.41921;3
AHRS;24.737;1065.563;-30.5875;34.5746;89.8679;-0.38074;0.02504;0.59501;3
MAGN;24.738;1065.563;27.90000;18.30000;-14.70000;3
GYRO;24.739;1065.563;0.04690;-0.07888;0.04583;3
ACCE;24.739;1065.563;-0.66961;-1.78267;9.62990;3
AHRS;24.758;1065.583;-30.5746;34.3494;89.6340;-0.37946;0.02450;0.59436;3
GYRO;24.760;1065.583;0.12791;-0.11405;-0.20039;3
ACCE;24.760;1065.583;-1.10057;-1.86886;9.29471;3
AHRS;24.778;1065.604;-30.7798;33.9415;89.2924;-0.37835;0.02184;0.59291;3
GYRO;24.780;1065.604;-0.07461;-0.23876;-0.34216;3
ACCE;24.781;1065.604;-1.33041;-2.41473;8.99783;3
MAGN;24.792;1065.614;30.10000;18.30000;-15.10000;3
AHRS;24.799;1065.624;-31.4193;33.5126;88.9975;-0.37945;0.01624;0.59039;3
GYRO;24.801;1065.624;-0.42849;-0.27181;-0.47113;3
ACCE;24.803;1065.624;-1.59856;-2.36685;9.08402;3
AHRS;24.818;1065.644;-32.2279;33.0914;88.9034;-0.38152;0.00898;0.58851;3
GYRO;24.821;1065.644;-0.57772;-0.35495;-0.42104;3
ACCE;24.822;1065.644;-1.65602;-1.75393;9.58202;3
AHRS;24.823;1064.723;-32.6367;32.8741;88.8771;-0.38255;0.00521;0.58771;3
MAGN;24.825;1064.723;30.10000;18.30000;-15.10000;3
GYRO;24.827;1064.723;-0.57772;-0.35495;-0.42104;3
ACCE;24.828;1064.723;-1.65602;-1.75393;9.58202;3
AHRS;24.840;1064.743;-33.5416;32.3211;88.9652;-0.38446;-0.00406;0.58708;3
GYRO;24.843;1064.743;-0.76852;-0.60011;-0.37520;3
ACCE;24.843;1064.743;-1.69433;-2.26151;9.02656;3
AHRS;24.861;1064.764;-34.7946;31.6792;89.1613;-0.38770;-0.01638;0.58624;3
GYRO;24.863;1064.764;-1.07337;-0.65340;-0.49671;3
ACCE;24.863;1064.764;-1.16760;-2.73077;9.18937;3
MAGN;24.870;1064.774;26.80000;19.40000;-17.20000;3
AHRS;24.880;1064.784;-36.0695;31.0317;89.1698;-0.39101;-0.02824;0.58417;3
GYRO;24.881;1064.784;-0.99129;-0.66406;-0.40398;3
ACCE;24.882;1064.784;-1.25380;-2.55839;9.75440;3
SOUN;24.892;262.42;0.00801;52.05
AHRS;24.900;1064.804;-36.9538;30.5716;89.3351;-0.39320;-0.03708;0.58374;3
GYRO;24.901;1064.804;-0.63315;-0.44555;-0.25582;3
ACCE;24.902;1064.804;-1.16760;-3.17130;10.22366;3
AHRS;24.921;1064.824;-37.3969;30.3408;89.6186;-0.39421;-0.04220;0.58477;3
MAGN;24.922;1064.824;20.60000;22.30000;-16.80000;3
GYRO;24.922;1064.824;-0.37413;-0.31977;0.05756;3
ACCE;24.923;1064.824;-1.13887;-3.41072;9.62032;3
AHRS;24.940;1064.844;-37.5200;30.3701;90.0570;-0.39482;-0.04429;0.58695;3
GYRO;24.942;1064.844;-0.21105;-0.16841;0.23556;3
ACCE;24.942;1064.844;-1.03353;-3.60226;9.68736;3
AHRS;24.961;1064.864;-37.5102;30.6408;90.5435;-0.39598;-0.04424;0.58904;3
GYRO;24.962;1064.864;-0.14390;0.02132;0.31018;3
ACCE;24.963;1064.864;-0.99522;-3.65972;9.51498;3
MAGN;24.971;1064.874;25.00000;21.60000;-16.80000;3
AHRS;24.981;1064.885;-37.3643;31.0439;90.9414;-0.39716;-0.04225;0.59059;3
GYRO;24.981;1064.885;0.01919;0.19506;0.28886;3
ACCE;24.982;1064.885;-0.27696;-3.12342;9.74482;3
AHRS;25.001;1064.905;-37.0384;31.4122;91.0517;-0.39738;-0.03835;0.59112;3
GYRO;25.002;1064.905;0.26328;0.26328;0.18120;3
ACCE;25.002;1064.905;0.04865;-2.77865;9.61075;3
AHRS;25.022;1064.925;-36.5983;31.6279;90.9461;-0.39630;-0.03393;0.59125;3
MAGN;25.023;1064.925;26.10000;22.00000;-15.90000;3
GYRO;25.024;1064.925;0.38693;0.24729;0.13857;3
ACCE;25.024;1064.925;-0.62173;-2.83611;9.27556;3
AHRS;25.042;1064.945;-36.0414;32.0394;91.0467;-0.39558;-0.02830;0.59237;3
GYRO;25.045;1064.945;0.36134;0.33470;0.41783;3
ACCE;25.046;1064.945;-1.33999;-2.73077;8.87333;3
AHRS;25.062;1064.965;-35.1523;32.9403;91.9701;-0.39559;-0.02045;0.59797;3
GYRO;25.063;1064.965;0.28460;0.28566;1.16184;3
ACCE;25.064;1064.965;-1.63687;-2.43389;8.39449;3
MAGN;25.072;1064.975;28.60000;21.30000;-15.10000;3
AHRS;25.082;1064.985;-33.9556;34.0746;93.6497;-0.39539;-0.01186;0.60833;3
GYRO;25.083;1064.985;0.17588;0.13004;1.64576;3
ACCE;25.083;1064.985;-1.60814;-2.34770;8.48068;3
AHRS;25.102;1065.006;-32.9047;35.1888;95.5994;-0.39610;-0.00526;0.61973;3
GYRO;25.103;1065.006;-0.14496;0.00533;1.67241;3
ACCE;25.103;1065.006;-1.11014;-2.24235;8.60518;3
AHRS;25.123;1065.026;-32.3219;36.1670;97.6586;-0.39860;-0.00290;0.63042;3
MAGN;25.124;1065.026;28.30000;20.10000;-14.70000;3
GYRO;25.124;1065.026;-0.58838;-0.18547;1.47202;3
ACCE;25.125;1065.026;-1.09099;-2.73077;8.59560;3
AHRS;25.142;1065.046;-32.1268;37.0885;99.7316;-0.40275;-0.00357;0.63982;3
GYRO;25.143;1065.046;-0.84526;-0.09806;1.25670;3
ACCE;25.144;1065.046;-0.78453;-2.89357;8.87333;3
AHRS;25.162;1065.066;-32.1714;38.0981;101.6134;-0.40855;-0.00480;0.64675;3
GYRO;25.163;1065.066;-0.88044;0.03624;1.02007;3
ACCE;25.164;1065.066;-0.04712;-2.48177;9.08402;3
MAGN;25.174;1065.077;29.80000;15.80000;-14.70000;3
AHRS;25.183;1065.087;-32.2802;39.1838;103.3686;-0.41510;-0.00578;0.65225;3
GYRO;25.184;1065.087;-0.88044;0.16841;0.96678;3
ACCE;25.185;1065.087;-0.91861;-2.82654;9.24683;3
AHRS;25.203;1065.107;-32.1207;40.4684;105.3265;-0.42169;-0.00481;0.65887;3
GYRO;25.205;1065.107;-0.78877;0.20039;1.31107;3
ACCE;25.206;1065.107;-2.21148;-3.13299;8.80629;3
AHRS;25.224;1065.127;-31.3768;41.7045;107.7164;-0.42579;-0.00195;0.66978;3
MAGN;25.226;1065.127;30.10000;15.00000;-14.70000;3
GYRO;25.227;1065.127;-0.64274;-0.08847;1.91757;3
ACCE;25.229;1065.127;-2.47005;-3.60226;8.85418;3
AHRS;25.244;1065.147;-30.2344;42.9833;110.4656;-0.42892;0.00235;0.68342;3
GYRO;25.245;1065.147;-0.67045;-0.12897;2.25333;3
ACCE;25.246;1065.147;-1.84756;-3.93745;8.68180;3
AHRS;25.264;1065.167;-29.1601;44.1654;113.3460;-0.43216;0.00499;0.69733;3
GYRO;25.266;1065.167;-0.89643;-0.21851;2.20323;3
ACCE;25.266;1065.167;-1.53152;-4.04279;8.85418;3
MAGN;25.274;1065.177;30.80000;11.70000;-14.70000;3
AHRS;25.284;1065.188;-28.4200;45.4079;116.2729;-0.43732;0.00519;0.70951;3
GYRO;25.285;1065.188;-1.18742;-0.13324;1.97832;3
ACCE;25.286;1065.188;-0.87072;-3.79379;8.78714;3
AHRS;25.304;1065.208;-27.9842;46.5804;119.1671;-0.44329;0.00272;0.72019;3
GYRO;25.306;1065.208;-1.38248;-0.22597;1.77793;3
ACCE;25.306;1065.208;-1.09099;-3.71718;8.52857;3
AHRS;25.325;1065.228;-27.6186;47.3871;122.1053;-0.44727;-0.00239;0.73172;3
MAGN;25.327;1065.228;33.20000;8.40000;-14.30000;3
GYRO;25.327;1065.228;-1.45283;-0.56387;1.80245;3
ACCE;25.328;1065.228;-2.20190;-4.30136;8.67222;3
SOUN;25.333;127.80;0.00390;45.80
AHRS;25.345;1065.248;-27.1866;47.9569;125.0935;-0.44953;-0.00845;0.74406;3
GYRO;25.346;1065.248;-1.45496;-0.77492;1.84615;3
ACCE;25.347;1065.248;-1.85713;-4.67486;8.85418;3
AHRS;25.365;1065.268;-26.6521;48.2210;128.0699;-0.44949;-0.01511;0.75731;3
GYRO;25.365;1065.268;-1.38888;-1.01261;1.91863;3
ACCE;25.366;1065.268;-1.68475;-4.68444;8.94037;3
LIGH;25.373;296607.971;90.0;0
MAGN;25.375;1065.279;33.20000;8.00000;-14.70000;3
AHRS;25.385;1065.289;-25.8473;48.1622;131.1101;-0.44654;-0.02131;0.77231;3
GYRO;25.386;1065.289;-1.27376;-1.26097;2.19044;3
ACCE;25.386;1065.289;-1.86671;-5.12497;8.91164;3
AHRS;25.405;1065.309;-24.6079;47.9234;134.2901;-0.44128;-0.02533;0.78912;3
GYRO;25.406;1065.309;-1.09788;-1.44964;2.56671;3
ACCE;25.406;1065.309;-1.88586;-5.85281;8.35618;3
AHRS;25.426;1065.329;-23.1118;47.2411;137.3287;-0.43243;-0.02814;0.80692;3
MAGN;25.427;1065.329;30.60000;4.00000;-17.60000;3
GYRO;25.427;1065.329;-0.84420;-1.75449;2.56777;3
ACCE;25.428;1065.329;-1.29210;-5.28778;8.04015;3
AHRS;25.445;1065.349;-21.6972;46.1792;139.9824;-0.42115;-0.03090;0.82366;3
GYRO;25.446;1065.349;-0.68431;-1.79925;2.30130;3
ACCE;25.447;1065.349;-0.56427;-4.65571;8.72010;3
AHRS;25.465;1065.369;-20.4213;44.9938;142.3394;-0.40928;-0.03347;0.83871;3
GYRO;25.467;1065.369;-0.56280;-1.75768;2.09664;3
ACCE;25.467;1065.369;-0.44934;-4.23433;8.78714;3
MAGN;25.476;1065.379;27.30000;1.10000;-20.10000;3
AHRS;25.486;1065.390;-19.2554;43.7306;144.3897;-0.39705;-0.03550;0.85212;3
GYRO;25.488;1065.390;-0.40291;-1.70545;1.84722;3
ACCE;25.490;1065.390;-0.02796;-4.59825;8.71053;3
AHRS;25.507;1065.410;-18.1034;42.7515;145.9877;-0.38705;-0.03482;0.86263;3
GYRO;25.508;1065.410;-0.07461;-1.10428;1.58714;3
ACCE;25.509;1065.410;-0.93776;-4.87597;7.87734;3
AHRS;25.527;1065.430;-16.7845;42.4826;147.0464;-0.38228;-0.02879;0.86922;3
MAGN;25.529;1065.430;29.60000;-4.90000;-20.50000;3
GYRO;25.531;1065.430;0.36241;-0.39865;1.38675;3
ACCE;25.532;1065.430;-0.96649;-5.01005;8.03057;3
AHRS;25.547;1065.450;-15.3409;42.0028;147.3312;-0.37589;-0.01969;0.87442;3
GYRO;25.548;1065.450;0.92201;-0.44129;0.82714;3
ACCE;25.549;1065.450;-1.47406;-4.25348;9.67778;3
AHRS;25.568;1065.471;-13.9979;41.6076;146.6858;-0.37038;-0.00808;0.87650;3
GYRO;25.569;1065.471;1.28975;-0.17801;0.28779;3
ACCE;25.570;1065.471;-1.44533;-3.53522;9.28514;3
MAGN;25.577;1065.481;27.50000;-6.00000;-22.60000;3
AHRS;25.587;1065.491;-12.8050;41.4044;146.0209;-0.36645;0.00289;0.87751;3
GYRO;25.588;1065.491;1.09149;0.00320;0.28140;3
ACCE;25.588;1065.491;-1.11014;-3.86083;7.62835;3
AHRS;25.607;1065.511;-11.9110;41.6369;145.8699;-0.36639;0.01102;0.87791;3
GYRO;25.608;1065.511;0.52443;0.32510;0.50524;3
ACCE;25.608;1065.511;-1.40702;-4.72274;7.67623;3
AHRS;25.628;1065.531;-10.6530;41.8471;146.1215;-0.36542;0.02065;0.88002;3
MAGN;25.629;1065.531;26.40000;-9.30000;-21.70000;3
GYRO;25.629;1065.531;0.75360;-0.15989;1.04672;3
ACCE;25.629;1065.531;-2.87228;-5.23989;8.14550;3
AHRS;25.649;1065.551;-10.3299;40.6683;146.6612;-0.35575;0.01841;0.88566;3
GYRO;25.649;1065.551;-0.49991;-0.95399;0.21105;3
ACCE;25.650;1065.551;-2.82439;-5.70916;7.97311;3
AHRS;25.668;1065.571;-11.7866;39.9217;147.2434;-0.35301;0.00316;0.88713;3
GYRO;25.668;1065.571;-1.56049;-0.62675;-0.54255;3
ACCE;25.669;1065.571;0.51791;-3.01807;7.10162;3
MAGN;25.678;1065.582;29.00000;-11.20000;-21.80000;3
AHRS;25.688;1065.592;-14.2695;40.0111;148.6195;-0.35838;-0.02056;0.88615;3
GYRO;25.689;1065.592;-2.64985;-0.14923;-0.49032;3
ACCE;25.689;1065.592;-0.19077;-3.05638;6.65151;3
AHRS;25.708;1065.612;-17.0499;40.5716;150.2405;-0.36708;-0.04634;0.88331;3
GYRO;25.709;1065.612;-2.65624;0.21531;-0.54894;3
ACCE;25.710;1065.612;-1.29210;-5.08666;9.62032;3
AHRS;25.729;1065.632;-19.3588;41.0953;151.1969;-0.37427;-0.06644;0.87937;3
MAGN;25.731;1065.632;27.30000;-9.20000;-22.00000;3
GYRO;25.731;1065.632;-1.83549;0.13004;-0.78131;3
ACCE;25.732;1065.632;-2.00079;-5.93900;9.74482;3
AHRS;25.748;1065.652;-21.3999;41.2076;151.4972;-0.37793;-0.08332;0.87537;3
GYRO;25.749;1065.652;-1.43471;-0.04264;-1.04566;3
ACCE;25.750;1065.652;-1.81883;-5.26862;8.61476;3
AHRS;25.769;1065.672;-23.3406;40.9525;151.5879;-0.37862;-0.09963;0.87203;3
GYRO;25.770;1065.672;-1.28655;-0.26648;-1.05845;3
ACCE;25.771;1065.672;-0.89945;-5.34524;8.34661;3
MAGN;25.779;1065.682;28.40000;-4.40000;-23.70000;3
AHRS;25.789;1065.692;-25.2915;40.7167;151.4931;-0.37954;-0.11535;0.86788;3
GYRO;25.791;1065.692;-1.26523;-0.15989;-1.23219;3
ACCE;25.791;1065.692;0.32638;-6.10180;7.49427;3
AHRS;25.809;1065.713;-27.6641;40.4720;151.3434;-0.38092;-0.13422;0.86226;3
GYRO;25.811;1065.713;-1.59566;-0.15242;-1.49227;3
ACCE;25.812;1065.713;0.64241;-5.96773;6.96755;3
AHRS;25.830;1065.733;-30.0956;40.5485;151.6854;-0.38403;-0.15430;0.85636;3
MAGN;25.831;1065.733;28.40000;-1.50000;-24.10000;3
GYRO;25.834;1065.733;-1.77793;-0.03198;-1.01368;3
ACCE;25.834;1065.733;-0.61215;-8.98442;7.54216;3
AHRS;25.850;1065.753;-32.0635;40.6980;152.2606;-0.38654;-0.17127;0.85183;3
GYRO;25.851;1065.753;-1.54130;-0.08847;-0.74294;3
ACCE;25.854;1065.753;0.14442;-9.20469;8.49026;3
AHRS;25.870;1065.773;-33.6028;41.2121;152.8159;-0.39107;-0.18381;0.84706;3
GYRO;25.871;1065.773;-1.20128;0.23557;-0.53829;3
ACCE;25.872;1065.773;-0.46850;-8.76416;7.59962;3
MAGN;25.880;1065.783;28.80000;5.10000;-23.30000;3
SOUN;25.884;38.11;0.00116;35.29
AHRS;25.890;1065.794;-34.9257;41.8835;153.2686;-0.39650;-0.19386;0.84198;3
GYRO;25.891;1065.794;-1.08829;0.42317;-0.49885;3
ACCE;25.891;1065.794;-1.19633;-8.35235;7.48470;3
AHRS;25.910;1065.814;-37.1080;43.4100;154.4715;-0.40726;-0.21087;0.83304;3
GYRO;25.912;1065.814;-2.25653;0.69071;-0.77705;3
ACCE;25.913;1065.814;2.17470;-5.13455;3.37625;3
AHRS;25.931;1065.834;-40.5579;45.4144;156.4398;-0.41974;-0.23907;0.81977;3
MAGN;25.931;1065.834;27.00000;7.30000;-23.70000;3
GYRO;25.932;1065.834;-3.37466;0.65127;-1.24605;3
ACCE;25.932;1065.834;1.83951;-4.82809;3.97001;3
AHRS;25.950;1065.854;-44.4227;48.2510;160.0743;-0.43239;-0.27433;0.80546;3
GYRO;25.951;1065.854;-4.14745;0.23663;-0.62569;3
ACCE;25.951;1065.854;-3.35112;-5.46016;5.30118;3
AHRS;25.970;1065.874;-47.5613;52.3325;165.2068;-0.44677;-0.30695;0.79159;3
GYRO;25.971;1065.874;-4.09948;0.31551;-0.00746;3
ACCE;25.972;1065.874;-2.24978;-8.55347;5.33949;3
MAGN;25.981;1065.884;25.80000;13.20000;-20.10000;3
AHRS;25.991;1065.894;-49.7328;57.0486;171.0392;-0.46080;-0.33449;0.77904;3
GYRO;25.992;1065.894;-3.75519;0.35388;0.51377;3
ACCE;25.992;1065.894;-1.43575;-9.08019;4.57335;3
AHRS;26.011;1065.914;-51.2941;62.4070;177.4136;-0.47527;-0.35958;0.76581;3
GYRO;26.012;1065.914;-3.79676;0.30485;0.63421;3
ACCE;26.012;1065.914;-2.13486;-8.26616;3.47201;3
AHRS;26.032;1065.935;-52.4502;68.5382;-174.9801;-0.48864;-0.38696;0.75152;3
MAGN;26.033;1065.935;25.10000;19.40000;-19.20000;3
GYRO;26.034;1065.935;-4.27962;0.10552;0.86125;3
ACCE;26.034;1065.935;-2.66159;-7.34679;2.04507;3
AHRS;26.051;1065.955;-52.8160;75.6811;-166.1155;-0.50297;-0.41507;0.73511;3
GYRO;26.053;1065.955;-4.61858;0.08847;1.18316;3
ACCE;26.053;1065.955;-1.28253;-8.58220;0.88628;3
AHRS;26.071;1065.975;-52.5749;82.9136;-157.3522;-0.51686;-0.44201;0.71644;3
GYRO;26.073;1065.975;-4.45656;0.30911;0.98063;3
ACCE;26.073;1065.975;-0.42061;-13.63875;0.04352;3
MAGN;26.082;1065.985;25.10000;23.10000;-15.20000;3
AHRS;26.091;1065.995;-52.2820;89.6223;-149.3947;-0.52776;-0.46846;0.69624;3
GYRO;26.093;1065.995;-4.12187;0.36454;0.38053;3
ACCE;26.093;1065.995;-0.08543;-12.24054;0.57024;3
AHRS;26.112;1066.015;-52.0264;95.6714;-142.2403;-0.53503;-0.49411;0.67599;3
GYRO;26.112;1066.015;-3.76905;0.32404;-0.01919;3
ACCE;26.113;1066.015;-0.79411;-9.39623;0.79051;3
AHRS;26.135;1066.036;-51.2788;101.5106;-135.2868;-0.54159;-0.51874;0.65494;3
MAGN;26.136;1066.036;29.50000;24.10000;-10.30000;3
GYRO;26.136;1066.036;-3.85965;0.31338;0.15029;3
ACCE;26.137;1066.036;-1.58898;-8.22786;0.11055;3
AHRS;26.152;1066.056;-49.9624;106.8804;-128.7484;-0.54768;-0.54171;0.63354;3
GYRO;26.153;1066.056;-3.72322;0.24622;0.25155;3
ACCE;26.154;1066.056;-1.33041;-10.30602;-0.78009;3
LIGH;26.154;296608.751;65.0;0
PROX;26.157;296608.755;0.0;0
AHRS;26.172;1066.076;-48.5435;110.9893;-123.6325;-0.55218;-0.56006;0.61517;0
GYRO;26.173;1066.076;-2.91526;0.22171;0.19399;3
ACCE;26.174;1066.076;-1.12930;-12.65234;-0.94289;3
MAGN;26.183;1066.086;30.30000;25.90000;-6.60000;3
AHRS;26.192;1066.096;-47.4514;113.4097;-120.6245;-0.55537;-0.57087;0.60316;3
GYRO;26.193;1066.096;-1.81098;0.24090;0.24089;3
ACCE;26.194;1066.096;-2.23063;-11.34989;-3.27006;3
AHRS;26.212;1066.116;-46.1169;115.6667;-117.7443;-0.55893;-0.58113;0.59071;3
GYRO;26.214;1066.116;-2.10197;-0.15242;0.31018;3
ACCE;26.214;1066.116;0.86268;-8.94612;-5.62595;3
AHRS;26.233;1066.136;-44.6653;118.0195;-114.5496;-0.56132;-0.59328;0.57677;3
MAGN;26.234;1066.136;30.70000;26.20000;-4.60000;3
GYRO;26.235;1066.136;-2.39829;0.22384;0.28779;3
ACCE;26.235;1066.136;-0.56427;-7.95013;-3.96916;3
AHRS;26.253;1066.157;-42.8654;120.3803;-111.5983;-0.56590;-0.60423;0.56094;3
GYRO;26.255;1066.157;-2.34606;0.29526;0.48818;3
ACCE;26.255;1066.157;-0.47807;-9.02273;-3.68186;3
AHRS;26.273;1066.177;-41.1970;122.3407;-109.2712;0.57055;0.61297;-0.54648;3
GYRO;26.274;1066.177;-1.95594;0.36241;0.45941;3
ACCE;26.276;1066.177;-0.78453;-10.60290;-4.61081;3
MAGN;26.284;1066.187;31.70000;26.60000;-0.50000;3
AHRS;26.293;1066.197;-39.7024;123.9381;-107.5251;0.57532;0.61950;-0.53371;3
GYRO;26.294;1066.197;-1.57967;0.40291;0.45194;3
ACCE;26.295;1066.197;-2.24978;-8.92696;-4.93642;3
AHRS;26.313;1066.217;-38.2076;125.0768;-106.3595;0.58075;0.62331;-0.52287;3
GYRO;26.314;1066.217;-1.37289;0.34002;0.71949;3
ACCE;26.315;1066.217;-3.52350;-8.79289;-5.86537;3
AHRS;26.335;1066.237;-36.1952;125.8965;-105.4627;0.58813;0.62505;-0.51155;3
MAGN;26.336;1066.237;33.60000;24.60000;1.50000;3
GYRO;26.336;1066.237;-1.57434;0.16415;1.18955;3
ACCE;26.337;1066.237;-3.90657;-7.93097;-6.18141;3
PROX;26.337;296608.934;5.0;0
AHRS;26.354;1066.258;-33.8235;125.9207;-104.8957;0.59500;0.62423;-0.50274;0
GYRO;26.355;1066.258;-1.53384;-0.40185;1.48055;3
ACCE;26.355;1066.258;-2.36471;-7.78732;-5.85580;3
AHRS;26.374;1066.278;-31.4966;125.6102;-104.2922;0.59982;0.62327;-0.49545;0
GYRO;26.375;1066.278;-1.52105;-0.54042;1.33771;3
ACCE;26.375;1066.278;-0.45892;-6.77218;-5.22373;3
MAGN;26.385;1066.288;34.60000;22.40000;3.50000;3
AHRS;26.394;1066.298;-29.4539;125.5070;-103.5811;0.60363;0.62329;-0.48771;3
GYRO;26.395;1066.298;-1.48054;-0.37733;1.07763;3
ACCE;26.395;1066.298;-0.81326;-6.77218;-5.93241;3
AHRS;26.415;1066.318;-27.5090;125.0379;-102.8546;0.60530;0.62307;-0.48195;3
GYRO;26.416;1066.318;-1.38142;-0.78771;1.08616;3
ACCE;26.416;1066.318;-2.11571;-6.79133;-6.56448;3
SOUN;26.434;48.51;0.00148;37.39
AHRS;26.439;1066.338;-25.6408;124.2914;-102.4380;0.60711;0.62079;-0.47802;3
MAGN;26.440;1066.338;35.40000;20.60000;2.70000;3
GYRO;26.440;1066.338;-1.15011;-0.81329;1.16823;3
ACCE;26.441;1066.338;-2.28809;-6.95414;-7.25401;3
AHRS;26.455;1066.358;-23.8298;123.5028;-102.1470;0.60914;0.61759;-0.47454;3
GYRO;26.456;1066.358;-1.03500;-0.79517;1.19915;3
ACCE;26.457;1066.358;-2.50836;-6.98287;-6.37294;3
AHRS;26.475;1066.379;-22.0790;122.6254;-101.9149;0.61084;0.61375;-0.47174;3
GYRO;26.476;1066.379;-1.01155;-0.86019;1.13839;3
ACCE;26.477;1066.379;-1.48364;-5.91985;-7.04332;3
MAGN;26.486;1066.389;35.40000;17.50000;1.90000;3
AHRS;26.495;1066.399;-20.4074;122.6712;-101.3214;0.61402;0.61314;-0.46365;3
GYRO;26.496;1066.399;-1.28335;-0.07142;0.91348;3
ACCE;26.497;1066.399;-1.95290;-6.42742;-6.89009;3
AHRS;26.516;1066.419;-18.4541;122.9555;-100.6555;0.61866;0.61259;-0.45272;3
GYRO;26.517;1066.419;-1.38248;0.05223;1.28335;3
ACCE;26.518;1066.419;-3.54265;-5.65169;-6.40167;3
AHRS;26.536;1066.439;-15.8664;123.2383;-100.1449;0.62612;0.60958;-0.43896;3
MAGN;26.539;1066.439;37.60000;14.20000;2.30000;3
GYRO;26.539;1066.439;-1.69373;0.16948;1.72251;3
ACCE;26.540;1066.439;-4.66314;-6.82964;-7.64666;3
AHRS;26.556;1066.460;-12.9733;123.9576;-99.1036;0.63305;0.60943;-0.41992;3
GYRO;26.557;1066.460;-2.28957;0.49565;1.56049;3
ACCE;26.558;1066.460;-4.78764;-6.67641;-8.57561;3
LIGH;26.572;296609.171;40.0;0
AHRS;26.576;1066.480;-9.7435;125.2598;-97.4663;0.63934;0.61296;-0.39405;0
GYRO;26.577;1066.480;-2.89820;0.96784;1.54876;3
ACCE;26.578;1066.480;-5.59209;-6.87753;-8.25957;3
MAGN;26.587;1066.490;36.90000;11.60000;3.30000;3
AHRS;26.597;1066.500;-5.9880;127.0153;-95.6268;0.64660;0.61747;-0.36147;3
GYRO;26.598;1066.500;-3.31071;1.40700;1.77687;3
ACCE;26.598;1066.500;-5.70701;-6.10180;-8.19254;3
AHRS;26.617;1066.520;-1.6242;129.0440;-93.8102;0.65498;0.62116;-0.32283;3
GYRO;26.618;1066.520;-3.68911;1.73850;2.10304;3
ACCE;26.618;1066.520;-4.34710;-4.63655;-8.24042;3
LIGH;26.635;296609.233;65.0;0
AHRS;26.638;1066.541;3.1806;130.9292;-91.8995;0.66159;0.62398;-0.28079;0
MAGN;26.639;1066.541;38.30000;5.70000;6.60000;3
GYRO;26.640;1066.541;-4.07710;1.61272;2.07745;3
ACCE;26.640;1066.541;-3.34154;-3.83210;-8.70011;3
AHRS;26.658;1066.561;7.6433;132.3358;-89.4960;0.66166;0.62925;-0.24052;0
GYRO;26.659;1066.561;-4.14532;1.36330;1.29081;3
ACCE;26.659;1066.561;-2.41259;-2.13701;-8.94910;3
AHRS;26.680;1066.583;11.1704;133.4187;-86.3909;0.65378;0.64010;-0.20419;0
GYRO;26.681;1066.583;-4.02060;1.43151;0.15029;3
ACCE;26.681;1066.583;-3.15000;-0.34614;-9.19810;3
MAGN;26.690;1066.593;38.70000;-1.20000;8.20000;3
AHRS;26.700;1066.603;13.8051;133.9715;-82.5192;0.63790;0.65590;-0.17280;3
GYRO;26.701;1066.603;-3.95025;1.12880;-0.77065;3
ACCE;26.702;1066.603;-3.57138;0.67857;-8.60434;3
AHRS;26.722;1066.626;16.1499;133.9664;-78.5317;0.61928;0.67075;-0.14492;3
GYRO;26.723;1066.626;-3.80209;0.83994;-0.84740;3
ACCE;26.724;1066.626;-2.14444;0.63069;-9.08318;3
AHRS;26.746;1066.648;18.4232;133.8758;-74.8243;0.60159;0.68328;-0.11793;3
MAGN;26.747;1066.648;37.30000;-5.70000;9.50000;3
GYRO;26.748;1066.648;-3.53348;0.94653;-0.67152;3
ACCE;26.748;1066.648;-2.05825;0.66900;-9.20768;3
AHRS;26.766;1066.669;20.5328;133.8596;-71.2653;0.58418;0.69511;-0.09137;3
GYRO;26.768;1066.669;-3.31817;1.02754;-0.75253;3
ACCE;26.768;1066.669;-2.37428;1.71287;-8.79588;3
AHRS;26.788;1066.691;22.0774;133.8135;-67.5818;0.56455;0.70856;-0.06773;3
GYRO;26.789;1066.691;-3.01439;1.16077;-1.26417;3
ACCE;26.790;1066.691;-1.94333;2.72801;-8.92995;3
MAGN;26.801;1066.701;37.30000;-6.40000;11.30000;3
AHRS;26.809;1066.712;23.0558;133.5986;-63.7453;0.54240;0.72323;-0.04784;3
GYRO;26.810;1066.712;-2.78841;1.06697;-1.52212;3
ACCE;26.811;1066.712;-2.38386;3.74315;-8.56603;3
AHRS;26.829;1066.733;24.2717;133.0824;-60.4257;0.52363;0.73291;-0.02919;3
GYRO;26.830;1066.733;-2.61147;0.56280;-0.84846;3
ACCE;26.831;1066.733;-2.61370;4.70083;-7.69454;3
AHRS;26.853;1066.755;25.8914;132.2367;-57.8436;0.51036;0.73614;-0.01152;3
MAGN;26.854;1066.755;35.90000;-6.80000;10.90000;3
GYRO;26.855;1066.755;-2.41002;0.18014;-0.20359;3
ACCE;26.855;1066.755;-2.00079;5.53402;-7.64666;3
LIGH;26.873;296609.471;40.0;0
AHRS;26.874;1066.777;27.7193;131.4028;-55.9140;0.50191;0.73540;0.00555;3
GYRO;26.876;1066.777;-2.07212;-0.07035;0.31231;3
ACCE;26.876;1066.777;-0.82284;5.86920;-6.46871;3
SOUN;26.880;106.89;0.00326;44.25
AHRS;26.893;1066.797;29.3326;130.8050;-54.6108;0.49716;0.73327;0.01984;0
GYRO;26.894;1066.797;-1.55196;0.05862;0.38799;3
ACCE;26.895;1066.797;-0.94734;5.93624;-6.96671;3
MAGN;26.904;1066.807;37.30000;-9.00000;11.00000;3
AHRS;26.913;1066.817;30.3347;129.9794;-53.7697;0.49418;0.73011;0.02696;3
GYRO;26.914;1066.817;-0.82927;-0.54681;0.19613;3
ACCE;26.915;1066.817;-1.23464;6.86519;-5.02261;3
AHRS;26.934;1066.837;30.2444;129.1342;-54.0639;0.49602;0.72565;0.02144;3
GYRO;26.935;1066.837;0.44235;-0.80263;0.06076;3
ACCE;26.936;1066.837;-0.40146;6.44381;-6.82305;3
AHRS;26.955;1066.857;30.3239;128.9313;-54.7471;0.50056;0.72156;0.01828;3
MAGN;26.956;1066.857;35.90000;-9.70000;10.70000;3
GYRO;26.957;1066.857;0.25369;-0.35068;0.52976;3
ACCE;26.957;1066.857;-1.91460;6.60662;-7.88608;3
AHRS;26.975;1066.878;31.1733;128.6759;-54.9714;0.50393;0.71651;0.02234;3
GYRO;26.976;1066.878;-0.55853;-0.33683;0.71416;3
ACCE;26.977;1066.878;-2.01036;6.03201;-8.08719;3
AHRS;26.995;1066.898;32.6767;128.0148;-54.5258;0.50470;0.71026;0.03212;3
GYRO;26.996;1066.898;-1.27269;-0.38692;0.88044;3
ACCE;26.997;1066.898;-1.97206;5.65851;-7.81904;3
MAGN;27.005;1066.909;34.70000;-9.70000;10.80000;3
AHRS;27.023;1066.920;34.5646;127.1301;-53.6869;0.50409;0.70316;0.04540;3
GYRO;27.024;1066.920;-1.51998;-0.34216;0.94120;3
ACCE;27.032;1066.920;-2.75735;5.47655;-7.04332;3
AHRS;27.038;1066.940;36.4779;126.1465;-52.8787;0.50394;0.69512;0.05836;3
GYRO;27.038;1066.940;-1.41766;-0.52016;1.03606;3
ACCE;27.039;1066.940;-3.64800;5.60105;-6.78475;3
AHRS;27.058;1066.960;38.4012;125.0804;-52.6221;0.50737;0.68394;0.06857;3
MAGN;27.059;1066.960;35.90000;-14.10000;7.90000;3
GYRO;27.059;1066.960;-0.96358;-0.91455;1.36756;3
ACCE;27.060;1066.960;-3.59054;6.14693;-6.21014;3
AHRS;27.077;1066.981;40.3416;124.2027;-53.0990;0.51513;0.66998;0.07629;3
GYRO;27.078;1066.981;-0.62782;-1.06911;1.64576;3
ACCE;27.079;1066.981;-2.95847;6.13735;-6.66025;3
AHRS;27.097;1067.001;42.4065;123.6093;-54.0733;0.52571;0.65420;0.08370;3
GYRO;27.098;1067.001;-0.44235;-1.04139;1.89092;3
ACCE;27.099;1067.001;-0.99522;6.50127;-5.28119;3
MAGN;27.108;1067.011;35.50000;-17.10000;7.20000;3
AHRS;27.118;1067.021;44.3630;123.2955;-55.3440;0.53724;0.63844;0.09003;3
GYRO;27.119;1067.021;-0.21638;-1.04139;1.82803;3
ACCE;27.119;1067.021;-1.34956;6.93223;-5.09923;3
AHRS;27.139;1067.042;45.9447;123.1138;-56.5399;0.54714;0.62496;0.09455;3
GYRO;27.140;1067.042;-0.13110;-0.84313;1.44644;3
ACCE;27.140;1067.042;-1.57941;7.66964;-6.02818;3
AHRS;27.160;1067.063;47.1266;122.8456;-57.4378;0.55449;0.61405;0.09719;3
MAGN;27.161;1067.063;34.70000;-20.70000;5.50000;3
GYRO;27.162;1067.063;-0.09380;-0.82288;1.07550;3
ACCE;27.163;1067.063;-1.33041;8.41663;-5.32907;3
AHRS;27.180;1067.084;48.2722;122.4331;-58.1550;0.56078;0.60333;0.09967;3
GYRO;27.181;1067.084;-0.29845;-0.83674;1.13413;3
ACCE;27.182;1067.084;-3.14043;6.56831;-7.19655;3
AHRS;27.202;1067.105;50.0189;121.4377;-58.3383;0.56581;0.58943;0.10596;3
GYRO;27.203;1067.105;-0.85379;-0.96465;1.33132;3
ACCE;27.203;1067.105;-0.47807;5.93624;-6.67940;3
MAGN;27.213;1067.116;33.70000;-23.60000;4.40000;3
AHRS;27.223;1067.126;51.9835;119.7424;-57.5587;0.56708;0.57549;0.11500;3
GYRO;27.223;1067.126;-1.29401;-0.96252;1.26736;3
ACCE;27.224;1067.126;-2.43174;5.10306;-6.22929;3
AHRS;27.243;1067.147;53.8827;117.9650;-56.5752;0.56765;0.56212;0.12423;3
GYRO;27.244;1067.147;-1.20767;-0.80583;1.15225;3
ACCE;27.245;1067.147;-2.84355;5.40952;-7.37851;3
AHRS;27.264;1067.167;55.3390;116.5597;-55.9082;0.56881;0.55100;0.13064;3
MAGN;27.266;1067.167;33.80000;-26.60000;1.10000;3
GYRO;27.266;1067.167;-0.76106;-0.76106;0.92201;3
ACCE;27.267;1067.167;-2.53709;7.29615;-6.09522;3
AHRS;27.285;1067.187;56.3716;115.4545;-55.7503;0.57138;0.54087;0.13298;3
GYRO;27.286;1067.187;-0.38692;-0.90922;0.74294;3
ACCE;27.287;1067.187;-1.02395;7.63134;-5.70257;3
AHRS;27.305;1067.208;57.2724;114.4629;-55.8322;0.57473;0.53069;0.13368;3
GYRO;27.306;1067.208;-0.28566;-0.89536;0.72908;3
ACCE;27.306;1067.208;-1.89544;8.08145;-6.01860;3
MAGN;27.315;1067.218;32.30000;-29.50000;-0.70000;3
SOUN;27.317;172.48;0.00526;48.41
AHRS;27.326;1067.228;58.1086;113.8457;-55.7133;0.57660;0.52376;0.13685;3
GYRO;27.327;1067.228;-0.38905;-0.31018;0.58625;3
ACCE;27.327;1067.228;-2.42217;8.46452;-6.34421;3
AHRS;27.345;1067.249;58.6980;113.2316;-54.9525;0.57508;0.52130;0.14180;3
GYRO;27.346;1067.249;-0.55534;0.13644;0.26221;3
ACCE;27.347;1067.249;-2.48920;7.37276;-6.03776;3
AHRS;27.367;1067.269;58.9991;112.7024;-54.1958;0.57293;0.52071;0.14524;3
MAGN;27.368;1067.269;31.20000;-30.50000;-1.00000;3
GYRO;27.368;1067.269;-0.33043;0.07142;0.07674;3
ACCE;27.369;1067.269;-2.21148;6.90350;-6.83263;3
AHRS;27.387;1067.290;59.0245;112.8477;-54.2897;0.57323;0.52089;0.14563;3
GYRO;27.388;1067.290;0.13964;0.04370;0.04050;3
ACCE;27.388;1067.290;-1.49322;7.40149;-5.74087;3
AHRS;27.408;1067.310;59.0194;113.4053;-54.9651;0.57558;0.52053;0.14477;3
GYRO;27.408;1067.310;0.28780;-0.01386;0.13750;3
ACCE;27.409;1067.310;-1.50279;6.77900;-6.21014;3
MAGN;27.418;1067.321;30.60000;-31.60000;-1.90000;3
AHRS;27.427;1067.331;59.1203;114.2770;-55.8931;0.57889;0.51999;0.14488;3
GYRO;27.428;1067.331;0.40718;0.10872;0.28460;3
ACCE;27.429;1067.331;-1.53152;6.75985;-5.59722;3
AHRS;27.448;1067.352;59.1861;115.1514;-56.4445;0.58041;0.52152;0.14681;3
GYRO;27.449;1067.352;0.04051;0.37200;0.09486;3
ACCE;27.450;1067.352;-1.58898;7.47811;-6.50702;3
AHRS;27.470;1067.372;59.4922;115.1842;-55.7824;0.57792;0.52347;0.15255;3
MAGN;27.471;1067.372;30.60000;-30.40000;-1.80000;3
GYRO;27.471;1067.372;-0.55853;0.56600;0.12684;3
ACCE;27.472;1067.372;-0.63130;6.60662;-6.67940;3
AHRS;27.490;1067.393;60.1019;114.2395;-53.8703;0.57165;0.52492;0.16207;3
GYRO;27.491;1067.393;-1.10321;0.64807;0.12151;3
ACCE;27.491;1067.393;-0.13331;7.03757;-6.23887;3
AHRS;27.512;1067.415;60.7845;112.2957;-50.7730;0.56173;0.52636;0.17358;3
GYRO;27.523;1067.415;-1.55089;0.66406;-0.00959;3
ACCE;27.523;1067.415;-0.53554;7.67922;-5.93241;3
MAGN;27.524;1067.425;31.30000;-30.40000;-0.90000;3
AHRS;27.531;1067.435;61.5793;109.5739;-46.6948;0.54914;0.52741;0.18767;3
GYRO;27.534;1067.435;-1.96447;0.74720;0.06822;3
ACCE;27.535;1067.435;-0.91861;7.03757;-5.30034;3
AHRS;27.551;1067.455;62.5577;105.7539;-41.6466;0.53513;0.52554;0.20358;3
GYRO;27.553;1067.455;-2.29490;0.43596;0.18333;3
ACCE;27.553;1067.455;-0.43019;7.70795;-6.12395;3
AHRS;27.572;1067.475;63.5024;102.3572;-37.3574;0.52469;0.52196;0.21767;3
MAGN;27.573;1067.475;31.30000;-30.80000;-1.40000;3
GYRO;27.574;1067.475;-1.63190;0.35601;0.44342;3
ACCE;27.574;1067.475;-1.11014;7.46853;-3.65313;3
WIFI;27.584;757974.739;eduroam;00:13:c3:44:d8:e1;-79
WIFI;27.584;757974.739;TP-LINK_1280;ec:08:6b:23:7b:1d;-71
WIFI;27.584;757974.739;RNCS_24g;90:f6:52:ff:cd:71;-72
WIFI;27.584;757971.638;UJI;00:13:c3:44:d8:e0;-80
WIFI;27.584;757969.768;Pruebas;c8:d1:5e:64:e1:d8;-87
WIFI;27.584;757974.739;Pruebas;2e:d9:9f:d9:fa:21;-75
WIFI;27.584;757974.739;eduroam;00:1a:6d:9b:9a:21;-41
WIFI;27.584;757974.739;UJI;00:1a:6d:9b:9a:20;-41
WIFI;27.584;757974.739;FTE-1DDE;f8:3d:ff:7d:1d:e5;-70
WIFI;27.584;757974.739;UJI;00:14:69:f2:31:40;-78
WIFI;27.584;757974.739;eduroam;00:14:69:f2:31:41;-82
WIFI;27.584;757974.739;eduroam;00:1a:a1:5c:f9:61;-65
WIFI;27.584;757974.739;UJI;00:1a:a1:5c:f9:60;-66
WIFI;27.584;757971.638;UJI;00:13:c3:44:d8:20;-81
WIFI;27.584;757971.638;eduroam;00:13:c3:44:d8:21;-86
WIFI;27.584;757971.638;;98:fc:11:6d:a7:5b;-63
WIFI;27.584;757969.768;UJI;c2:9f:db:1c:91:57;-87
WIFI;27.584;757965.788;temporal-ap;ec:08:6b:6f:a7:6c;-87
WIFI;27.584;757971.638;eduroam;00:17:59:fb:19:51;-89
WIFI;27.584;757974.739;RETA-Wifi;84:1b:5e:3f:88:6f;-80
WIFI;27.584;757974.739;eduroam;00:13:c3:44:d6:e1;-90
AHRS;27.603;1067.495;64.1785;99.6622;-34.0081;0.51702;0.51889;0.22838;3
GYRO;27.604;1067.495;-1.38994;0.20785;0.27500;3
ACCE;27.605;1067.495;-0.96649;8.56986;-4.11282;3
AHRS;27.612;1067.516;64.5670;96.2789;-29.9178;0.50687;0.51630;0.23868;3
GYRO;27.613;1067.516;-1.63404;0.32937;0.08634;3
ACCE;27.614;1067.516;-0.43977;8.35917;-4.12239;3
MAGN;27.625;1067.526;29.80000;-31.50000;-3.40000;3
AHRS;27.633;1067.536;64.7148;92.9485;-25.5867;0.49506;0.51566;0.24960;3
GYRO;27.633;1067.536;-1.62444;0.45514;-0.04797;3
ACCE;27.634;1067.536;0.28807;9.38389;-3.42329;3
AHRS;27.653;1067.556;64.5946;89.7094;-21.2650;0.48227;0.51607;0.25982;3
GYRO;27.654;1067.556;-1.62231;0.59584;-0.15776;3
ACCE;27.654;1067.556;0.31680;8.40706;-3.86382;3
AHRS;27.673;1067.576;64.1932;85.8750;-16.5499;0.46800;0.51509;0.26893;3
MAGN;27.675;1067.576;28.70000;-32.20000;-6.30000;3
GYRO;27.676;1067.576;-2.03055;0.69604;-0.31977;3
ACCE;27.676;1067.576;-0.35358;8.10060;-3.92128;3
AHRS;27.693;1067.597;63.3550;81.5085;-10.4511;0.44675;0.51702;0.28268;3
GYRO;27.694;1067.597;-2.56777;1.03819;-0.53189;3
ACCE;27.695;1067.597;-0.10458;8.14848;-4.34266;3
AHRS;27.713;1067.617;61.9929;76.3453;-3.2712;0.41981;0.51801;0.29891;3
GYRO;27.715;1067.617;-3.17747;1.05418;-0.62569;3
ACCE;27.715;1067.617;-0.91861;7.25784;-2.90614;3
MAGN;27.724;1067.627;31.30000;-30.40000;-5.40000;3
AHRS;27.734;1067.637;60.2964;71.0170;4.0883;0.39066;0.51652;0.31663;3
GYRO;27.735;1067.637;-3.42796;0.93907;-0.53082;3
ACCE;27.735;1067.637;-0.41104;7.88033;-1.79523;3
AHRS;27.754;1067.657;58.3377;66.4114;10.4479;0.36257;0.51334;0.33233;3
GYRO;27.755;1067.657;-3.17214;0.68751;-0.57026;3
ACCE;27.756;1067.657;-0.77496;8.67521;0.47447;3
AHRS;27.774;1067.678;56.2198;62.7309;15.6565;0.33603;0.50962;0.34553;3
MAGN;27.776;1067.678;32.00000;-30.30000;-7.10000;3
GYRO;27.777;1067.678;-2.99413;0.59371;-0.61823;3
ACCE;27.777;1067.678;-1.65602;8.72309;0.33082;3
AHRS;27.794;1067.698;53.9244;59.4601;20.7142;0.30784;0.50559;0.36033;3
GYRO;27.795;1067.698;-3.25955;0.86978;-0.52123;3
ACCE;27.796;1067.698;-0.65046;9.22109;1.47046;3
AHRS;27.814;1067.718;51.2731;56.9033;25.6091;0.27575;0.50314;0.37668;3
GYRO;27.816;1067.718;-3.46633;1.22153;-0.60117;3
ACCE;27.816;1067.718;-0.56427;9.39347;1.90142;3
MAGN;27.825;1067.728;33.10000;-26.60000;-9.20000;3
LIGH;27.833;296610.431;14.0;0
AHRS;27.835;1067.738;48.3349;54.2258;30.2377;0.24335;0.49646;0.39194;0
GYRO;27.836;1067.738;-3.64754;0.52656;-0.66300;3
ACCE;27.836;1067.738;-0.64088;9.59458;-0.55982;3
AHRS;27.855;1067.758;45.1955;50.9115;34.6722;0.21295;0.48217;0.40605;0
GYRO;27.856;1067.758;-3.81382;-0.24090;-0.47646;3
ACCE;27.857;1067.758;-0.50680;8.71351;1.09697;3
SOUN;27.869;180.41;0.00551;48.80
AHRS;27.876;1067.779;41.8117;47.2787;39.4468;0.18130;0.46292;0.42350;0
MAGN;27.877;1067.779;33.90000;-22.90000;-10.90000;3
GYRO;27.877;1067.779;-4.38941;-0.26754;-0.20146;3
ACCE;27.878;1067.779;-1.07184;8.42621;3.07936;3
LIGH;27.892;296610.491;17.0;0
AHRS;27.896;1067.799;37.9740;44.1076;44.2798;0.14551;0.44251;0.44345;0
GYRO;27.897;1067.799;-4.74116;0.03837;-0.14283;3
ACCE;27.897;1067.799;-1.42618;8.64648;3.41455;3
AHRS;27.915;1067.819;33.5783;41.7585;49.0268;0.10399;0.42243;0.46480;0
GYRO;27.916;1067.819;-5.24320;0.50737;-0.13750;3
ACCE;27.917;1067.819;-2.32640;6.68323;3.06021;3
MAGN;27.926;1067.829;32.00000;-20.00000;-14.60000;3
AHRS;27.936;1067.839;28.6660;40.0466;53.5951;0.05805;0.40098;0.48606;3
GYRO;27.937;1067.839;-5.49156;0.50737;-0.24516;3
ACCE;27.937;1067.839;-1.40702;6.60662;4.83192;3
LIGH;27.953;296610.551;40.0;0
AHRS;27.956;1067.860;23.7618;38.4284;57.5465;0.01539;0.37587;0.50418;0
GYRO;27.957;1067.860;-5.16646;-0.01919;-0.36987;3
ACCE;27.957;1067.860;-0.81326;6.39593;7.27401;3
AHRS;27.977;1067.880;19.0751;37.2617;60.7946;-0.02399;0.35119;0.51851;0
MAGN;27.978;1067.880;33.60000;-15.40000;-15.80000;3
GYRO;27.978;1067.880;-4.78379;0.07675;-0.39972;3
ACCE;27.979;1067.880;-2.32640;5.78301;7.22612;3
AHRS;27.997;1067.900;14.4791;36.3988;63.8813;-0.06233;0.32626;0.53197;0
GYRO;27.998;1067.900;-4.75182;-0.08101;-0.35175;3
ACCE;27.998;1067.900;-1.66560;4.33691;7.77200;3
LIGH;28.013;296610.611;65.0;0
AHRS;28.018;1067.921;10.0883;35.2461;66.4314;-0.09510;0.29821;0.54233;0
GYRO;28.023;1067.921;-4.23059;-0.56493;-0.47326;3
ACCE;28.024;1067.921;-2.15402;2.95785;10.32901;3
MAGN;28.028;1067.931;32.10000;-8.70000;-18.30000;3
AHRS;28.038;1067.941;6.3982;34.5368;68.5840;-0.12296;0.27489;0.55086;3
GYRO;28.039;1067.941;-3.54841;-0.23343;-0.23983;3
ACCE;28.039;1067.941;-2.49878;2.30663;10.27155;3
AHRS;28.058;1067.962;3.3032;34.0564;70.4991;-0.14644;0.25495;0.55850;3
GYRO;28.059;1067.962;-3.05489;-0.37307;-0.15989;3
ACCE;28.059;1067.962;-1.91460;2.98658;10.22366;3
LIGH;28.072;296610.671;90.0;0
AHRS;28.078;1067.982;0.5701;33.0510;71.7432;-0.16281;0.23328;0.56291;0
MAGN;28.080;1067.982;32.10000;-1.30000;-17.50000;3
GYRO;28.080;1067.982;-2.41002;-0.98703;-0.51164;3
ACCE;28.081;1067.982;-2.23063;2.88124;11.83257;3
AHRS;28.098;1068.002;-1.6050;31.8443;72.3400;-0.17276;0.21349;0.56438;0
GYRO;28.099;1068.002;-1.72997;-1.03819;-0.56706;3
ACCE;28.100;1068.002;-2.23063;1.28191;12.24437;3
AHRS;28.118;1068.022;-3.2626;30.9047;72.7875;-0.18011;0.19810;0.56555;0
GYRO;28.119;1068.022;-1.37715;-0.75360;-0.36134;3
ACCE;28.120;1068.022;-2.08698;1.43514;12.00495;3
MAGN;28.129;1068.032;31.00000;2.10000;-18.50000;3
AHRS;28.139;1068.042;-4.7844;30.3619;73.3226;-0.18854;0.18583;0.56698;3
GYRO;28.140;1068.042;-1.40167;-0.44768;-0.26221;3
ACCE;28.140;1068.042;-1.56025;1.59795;11.91876;3
AHRS;28.159;1068.062;-6.3464;30.0284;73.7159;-0.19793;0.17489;0.56699;3
GYRO;28.159;1068.062;-1.30467;-0.25049;-0.45088;3
ACCE;28.160;1068.062;-1.31126;1.81821;13.05840;3
AHRS;28.181;1068.083;-7.6312;30.1690;73.7174;-0.20717;0.16922;0.56403;3
MAGN;28.182;1068.083;32.60000;4.70000;-21.00000;3
GYRO;28.182;1068.083;-0.82395;0.25688;-0.57026;3
ACCE;28.183;1068.083;-1.81883;0.73604;12.41675;3
LIGH;28.193;296610.791;145.0;0
AHRS;28.201;1068.104;-8.3226;30.4050;73.5449;-0.21266;0.16758;0.56092;0
GYRO;28.202;1068.104;-0.31551;0.16735;-0.36774;3
ACCE;28.202;1068.104;-2.18275;0.16143;11.13346;3
AHRS;28.221;1068.125;-8.4516;30.2581;73.4090;-0.21260;0.16616;0.55998;0
GYRO;28.222;1068.125;0.03624;-0.20039;-0.10659;3
ACCE;28.223;1068.125;-1.55068;0.65942;10.50139;3
MAGN;28.232;1068.135;33.00000;8.80000;-19.40000;3
AHRS;28.242;1068.145;-8.3652;29.9610;73.1844;-0.21025;0.16499;0.55919;3
GYRO;28.243;1068.145;0.18973;-0.18120;-0.16095;3
ACCE;28.243;1068.145;-1.25380;1.57879;10.81742;3
AHRS;28.263;1068.166;-8.4110;29.9803;72.8557;-0.21017;0.16549;0.55680;3
GYRO;28.263;1068.166;0.06076;0.11725;-0.29526;3
ACCE;28.264;1068.166;-1.27295;1.39683;10.28112;3
AHRS;28.284;1068.187;-8.5239;30.1541;72.5981;-0.21140;0.16658;0.55446;3
MAGN;28.285;1068.187;31.80000;9.20000;-20.70000;3
GYRO;28.286;1068.187;0.03731;0.18653;-0.20679;3
ACCE;28.287;1068.187;-1.34956;1.01376;9.66821;3
AHRS;28.306;1068.208;-8.4843;30.4036;72.4818;-0.21217;0.16871;0.55329;3
GYRO;28.307;1068.208;0.10233;0.21531;-0.01492;3
ACCE;28.307;1068.208;-1.47406;0.82223;9.35217;3
LIGH;28.313;296610.911;225.0;0
AHRS;28.327;1068.229;-8.2906;30.3609;72.4484;-0.21062;0.16947;0.55356;0
GYRO;28.327;1068.229;0.17481;-0.12684;0.06609;3
ACCE;28.328;1068.229;-1.26337;1.24361;8.62434;3
MAGN;28.336;1068.239;31.50000;9.20000;-19.10000;3
AHRS;28.346;1068.249;-8.0536;29.9315;72.3043;-0.20675;0.16798;0.55387;3
GYRO;28.348;1068.249;0.27074;-0.39972;-0.03518;3
ACCE;28.348;1068.249;-1.22507;1.63625;8.89249;3
AHRS;28.367;1068.270;-7.8855;29.4829;72.0358;-0.20306;0.16622;0.55318;3
GYRO;28.368;1068.270;0.20466;-0.33683;-0.15562;3
ACCE;28.369;1068.270;-0.99522;1.35853;9.13191;3
AHRS;28.388;1068.290;-7.9725;29.3351;71.8885;-0.20272;0.16502;0.55224;3
MAGN;28.389;1068.290;31.50000;9.30000;-19.10000;3
GYRO;28.390;1068.290;-0.08847;-0.00746;-0.13004;3
ACCE;28.390;1068.290;-0.91861;1.29149;10.00340;3
AHRS;28.408;1068.311;-8.1510;29.5883;71.9478;-0.20523;0.16576;0.55182;3
GYRO;28.409;1068.311;-0.16948;0.32190;0.02665;3
ACCE;28.409;1068.311;-1.04311;0.71688;10.12789;3
SOUN;28.421;294.83;0.00900;53.06
AHRS;28.429;1068.332;-8.0413;30.1283;72.1369;-0.20737;0.16970;0.55239;3
GYRO;28.429;1068.332;0.09167;0.43809;0.22704;3
ACCE;28.430;1068.332;-0.76538;1.11911;9.48625;3
MAGN;28.439;1068.342;30.80000;8.90000;-20.10000;3
AHRS;28.449;1068.353;-7.3958;30.4389;72.0393;-0.20439;0.17529;0.55256;3
GYRO;28.450;1068.353;0.68858;0.22491;0.20892;3
ACCE;28.451;1068.353;-1.14845;1.39683;8.59560;3
AHRS;28.470;1068.373;-6.2046;30.6803;71.9214;-0.19737;0.18317;0.55389;3
GYRO;28.471;1068.373;0.98384;0.25795;0.53189;3
ACCE;28.471;1068.373;0.18273;2.09594;9.29471;3
AHRS;28.492;1068.394;-4.9071;30.8076;71.8647;-0.18915;0.19066;0.55602;3
MAGN;28.496;1068.394;30.40000;8.60000;-19.20000;3
GYRO;28.496;1068.394;1.00089;0.03198;0.47646;3
ACCE;28.498;1068.394;-1.89544;2.88124;9.39048;3
LIGH;28.499;296611.091;145.0;0
AHRS;28.511;1068.414;-4.0001;30.7002;71.3999;-0.18171;0.19520;0.55488;0
GYRO;28.512;1068.414;0.83248;-0.12578;-0.08954;3
ACCE;28.513;1068.414;-2.15402;3.25474;8.76799;3
AHRS;28.534;1068.436;-3.7017;30.2385;70.7828;-0.17640;0.19446;0.55195;0
GYRO;28.535;1068.436;0.39226;-0.40505;-0.35282;3
ACCE;28.535;1068.436;-0.83242;2.38325;8.30830;3
MAGN;28.545;1068.447;33.30000;7.10000;-20.00000;3
AHRS;28.554;1068.458;-3.6950;29.7170;70.5415;-0.17344;0.19126;0.55109;3
GYRO;28.556;1068.458;0.03305;-0.46580;-0.09913;3
ACCE;28.556;1068.458;-0.59300;1.78948;8.67222;3
AHRS;28.575;1068.478;-3.7399;29.2503;70.6497;-0.17168;0.18764;0.55246;3
GYRO;28.576;1068.478;-0.10126;-0.37200;0.09593;3
ACCE;28.576;1068.478;-1.00480;1.92356;10.08001;3
AHRS;28.596;1068.499;-3.9059;28.9880;71.1690;-0.17239;0.18422;0.55612;3
MAGN;28.598;1068.499;31.80000;6.30000;-20.10000;3
GYRO;28.599;1068.499;-0.35601;-0.15136;0.10126;3
ACCE;28.599;1068.499;-0.55469;1.77033;11.72722;3
AHRS;28.616;1068.519;-4.4059;29.2098;71.4511;-0.17732;0.18283;0.55675;3
GYRO;28.617;1068.519;-0.41250;0.26754;-0.01599;3
ACCE;28.618;1068.519;-1.61771;1.29149;10.50139;3
AHRS;28.638;1068.541;-4.4317;29.5260;71.6721;-0.17939;0.18454;0.55773;3
GYRO;28.639;1068.541;-0.05329;0.25582;0.21531;3
ACCE;28.639;1068.541;-1.10057;1.39683;9.70651;3
MAGN;28.650;1068.551;32.20000;6.30000;-20.40000;3
AHRS;28.658;1068.561;-4.4282;29.7892;72.4314;-0.18188;0.18517;0.56254;3
GYRO;28.659;1068.561;-0.23663;0.16948;0.35814;3
ACCE;28.660;1068.561;-1.63687;1.08080;9.18937;3
LIGH;28.673;296611.271;90.0;0
AHRS;28.679;1068.582;-4.4619;29.7367;72.9354;-0.18266;0.18384;0.56600;0
GYRO;28.679;1068.582;-0.20892;-0.15989;0.35495;3
ACCE;28.680;1068.582;-1.74221;1.80864;9.54371;3
AHRS;28.700;1068.603;-4.3172;29.6565;73.2527;-0.18180;0.18352;0.56858;0
MAGN;28.701;1068.603;30.80000;7.40000;-21.70000;3
GYRO;28.701;1068.603;0.04157;-0.04583;0.26221;3
ACCE;28.701;1068.603;-1.56025;1.73202;9.73524;3
AHRS;28.720;1068.623;-4.0098;29.4416;73.3185;-0.17877;0.18352;0.56997;0
GYRO;28.721;1068.623;0.26968;-0.26115;0.15669;3
ACCE;28.721;1068.623;-1.16760;1.72245;9.08402;3
AHRS;28.741;1068.644;-3.3549;29.1039;73.2699;-0.17260;0.18463;0.57142;0
GYRO;28.741;1068.644;0.59158;-0.27820;0.29845;3
ACCE;28.742;1068.644;-1.13887;0.92757;9.37133;3
MAGN;28.752;1068.654;31.80000;5.60000;-20.50000;3
AHRS;28.763;1068.665;-2.3238;28.7871;73.7691;-0.16488;0.18700;0.57721;3
GYRO;28.764;1068.665;0.74081;-0.29952;0.68538;3
ACCE;28.764;1068.665;-1.13887;0.99461;9.15106;3
AHRS;28.785;1068.687;-1.5195;28.3132;74.9757;-0.15903;0.18622;0.58749;3
GYRO;28.786;1068.687;-0.09806;-0.35282;1.42725;3
ACCE;28.786;1068.687;-0.32485;0.53492;9.36175;3
AHRS;28.807;1068.707;-0.8850;28.5967;77.0321;-0.15965;0.18857;0.60193;3
MAGN;28.808;1068.707;31.80000;4.90000;-21.70000;3
GYRO;28.809;1068.707;-0.26434;0.44129;1.62018;3
ACCE;28.809;1068.707;-0.37273;3.10151;10.23324;3
AHRS;28.824;1068.727;-0.3506;29.4712;78.6105;-0.16341;0.19494;0.61201;3
GYRO;28.825;1068.727;-0.26328;0.81862;1.34624;3
ACCE;28.825;1068.727;-0.53554;3.46542;9.85017;3
AHRS;28.844;1068.748;0.0533;30.3374;79.7990;-0.16750;0.20103;0.61919;3
GYRO;28.850;1068.748;-0.18547;0.70776;0.97744;3
ACCE;28.850;1068.748;-0.10458;3.02489;9.04572;3
MAGN;28.860;1068.758;30.00000;2.30000;-21.80000;3
SOUN;28.862;534.64;0.01632;58.23
AHRS;28.867;1068.768;0.3011;30.6305;80.8235;-0.16930;0.20275;0.62578;3
GYRO;28.874;1068.768;-0.14390;0.08421;0.56706;3
ACCE;28.874;1068.768;0.91056;3.92511;8.84460;3
AHRS;28.884;1068.788;0.3120;30.4132;81.0518;-0.16844;0.20108;0.62758;3
GYRO;28.885;1068.788;-0.04690;-0.30805;0.02558;3
ACCE;28.886;1068.788;0.19230;4.09749;8.39449;3
AHRS;28.906;1068.808;0.1503;29.3220;80.9638;-0.16335;0.19333;0.62832;3
MAGN;28.907;1068.808;30.80000;0.10000;-20.90000;3
GYRO;28.907;1068.808;0.06929;-1.15118;-0.56493;3
ACCE;28.908;1068.808;-0.29611;3.63781;8.18380;3
AHRS;28.925;1068.829;-0.3947;27.6325;80.2756;-0.15650;0.18041;0.62534;3
GYRO;28.926;1068.829;-0.20572;-1.58714;-0.79837;3
ACCE;28.927;1068.829;-0.66961;2.03848;8.03057;3
AHRS;28.946;1068.849;-0.9883;25.5850;79.5614;-0.14813;0.16477;0.62248;3
GYRO;28.947;1068.849;-0.11298;-1.80245;-0.77065;3
ACCE;28.948;1068.849;-0.47807;1.41599;8.76799;3
MAGN;28.957;1068.860;29.30000;0.40000;-21.30000;3
AHRS;28.966;1068.870;-1.0140;23.5580;79.0239;-0.13656;0.15197;0.62142;3
GYRO;28.967;1068.870;0.43169;-1.70652;-0.64807;3
ACCE;28.968;1068.870;0.16357;1.20530;10.11832;3
LIGH;28.973;296611.571;65.0;0
AHRS;28.987;1068.890;-0.5682;22.2251;78.1260;-0.12523;0.14658;0.61761;0
GYRO;28.987;1068.890;0.69817;-0.87298;-0.53402;3
ACCE;28.988;1068.890;0.49876;1.09038;10.91319;3
AHRS;29.011;1068.910;-0.0668;22.2592;77.4707;-0.12123;0.15021;0.61387;0
MAGN;29.019;1068.910;27.10000;2.70000;-22.90000;3
GYRO;29.019;1068.910;0.57026;0.23663;-0.31551;3
ACCE;29.020;1068.910;1.07337;2.03848;10.76954;3
AHRS;29.027;1068.930;0.2104;22.4184;77.0920;-0.11973;0.15316;0.61153;0
GYRO;29.028;1068.930;0.27394;0.04370;-0.17694;3
ACCE;29.029;1068.930;0.28807;2.44071;9.73524;3
AHRS;29.047;1068.951;0.1728;22.1956;76.9523;-0.11860;0.15161;0.61078;0
GYRO;29.048;1068.951;-0.07461;-0.23770;-0.11619;3
ACCE;29.049;1068.951;-0.82284;2.31621;8.79672;3
MAGN;29.058;1068.961;26.00000;2.30000;-24.60000;3
AHRS;29.067;1068.971;-0.2326;21.7329;76.9604;-0.11887;0.14634;0.61079;3
GYRO;29.068;1068.971;-0.40291;-0.43063;-0.14923;3
ACCE;29.069;1068.971;-0.44934;2.58436;8.79672;3
AHRS;29.087;1068.991;-1.1315;21.3410;77.1736;-0.12306;0.13867;0.61146;3
GYRO;29.088;1068.991;-0.93373;-0.29632;-0.02771;3
ACCE;29.089;1068.991;-0.72707;2.82378;9.21810;3
AHRS;29.108;1069.011;-1.8950;20.9414;78.0096;-0.12700;0.13097;0.61649;3
MAGN;29.109;1069.011;27.10000;2.30000;-23.80000;3
GYRO;29.110;1069.011;-0.81648;-0.34429;0.54041;3
ACCE;29.110;1069.011;-1.16760;2.85251;10.82700;3
AHRS;29.128;1069.031;-2.3029;20.5898;78.7584;-0.12865;0.12557;0.62133;3
GYRO;29.129;1069.031;-0.49138;-0.37094;0.42636;3
ACCE;29.129;1069.031;-1.20591;2.50774;11.02811;3
AHRS;29.148;1069.052;-2.4845;20.1610;79.2464;-0.12804;0.12118;0.62482;3
GYRO;29.149;1069.052;-0.24942;-0.40291;0.35068;3
ACCE;29.149;1069.052;-1.72306;2.72801;10.58758;3
MAGN;29.159;1069.062;24.90000;3.80000;-24.60000;3
AHRS;29.169;1069.072;-2.4671;19.7403;79.8766;-0.12628;0.11778;0.62948;3
GYRO;29.169;1069.072;-0.14923;-0.37733;0.58305;3
ACCE;29.170;1069.072;-1.92417;3.09193;10.45351;3
AHRS;29.190;1069.093;-2.1896;19.7214;80.7388;-0.12524;0.11826;0.63554;3
GYRO;29.191;1069.093;0.05543;0.16095;0.82821;3
ACCE;29.192;1069.093;-2.17317;3.40796;10.20451;3
AHRS;29.211;1069.114;-1.4824;19.7756;81.8873;-0.12215;0.12135;0.64385;3
MAGN;29.213;1069.114;26.40000;4.10000;-24.70000;3
GYRO;29.214;1069.114;0.28993;-0.02238;1.25138;3
ACCE;29.214;1069.114;-0.88988;2.10552;10.55885;3
AHRS;29.231;1069.134;-0.2146;20.2273;83.1438;-0.11790;0.13015;0.65300;3
GYRO;29.232;1069.134;0.79517;0.40931;1.43898;3
ACCE;29.233;1069.134;0.24976;1.43514;10.25239;3
AHRS;29.253;1069.156;1.4875;20.8108;84.1788;-0.11158;0.14258;0.66095;3
GYRO;29.254;1069.156;1.16078;0.62569;1.30254;3
ACCE;29.254;1069.156;1.08295;1.24361;9.69694;3
MAGN;29.263;1069.166;24.90000;1.90000;-25.10000;3
AHRS;29.273;1069.176;3.0898;21.7132;84.9278;-0.10758;0.15677;0.66655;3
GYRO;29.274;1069.176;1.03606;0.85806;0.92734;3
ACCE;29.275;1069.176;1.40856;1.15741;9.13191;3
AHRS;29.295;1069.197;4.1603;22.6830;85.4107;-0.10714;0.16855;0.66979;3
GYRO;29.295;1069.197;0.62356;0.88364;0.68964;3
ACCE;29.296;1069.197;0.90099;2.09594;9.41921;3
AHRS;29.317;1069.217;5.1414;23.6424;86.0089;-0.10748;0.17960;0.67364;3
MAGN;29.318;1069.217;26.00000;-1.70000;-25.10000;3
GYRO;29.318;1069.217;0.74294;0.76426;0.58198;3
ACCE;29.319;1069.217;0.57537;2.16298;10.38647;3
AHRS;29.334;1069.237;6.4035;24.5379;86.3218;-0.10532;0.19210;0.67604;3
GYRO;29.335;1069.237;0.93694;0.80369;0.76212;3
ACCE;29.336;1069.237;-0.16204;1.96187;9.03614;3
AHRS;29.355;1069.258;7.7746;25.1947;86.9016;-0.10162;0.20347;0.68037;3
GYRO;29.356;1069.258;0.83141;0.60117;1.00515;3
ACCE;29.356;1069.258;0.35511;2.41198;8.92122;3
MAGN;29.365;1069.268;27.50000;-4.30000;-23.00000;3
AHRS;29.375;1069.279;9.0125;25.7915;88.0154;-0.09949;0.21323;0.68775;3
GYRO;29.376;1069.279;0.69391;0.62995;1.03606;3
ACCE;29.377;1069.279;0.71903;2.35452;9.50540;3
LIGH;29.396;296611.991;90.0;0
AHRS;29.398;1069.300;10.2980;26.2594;88.7307;-0.09571;0.22285;0.69278;0
GYRO;29.399;1069.300;0.75786;0.44875;1.05098;3
ACCE;29.400;1069.300;0.97760;1.97144;9.47667;3
SOUN;29.414;225.52;0.00688;50.73
AHRS;29.424;1069.326;11.3931;26.3222;89.6084;-0.09108;0.22886;0.69882;0
MAGN;29.425;1069.326;28.60000;-5.40000;-22.20000;3
GYRO;29.425;1069.326;0.51057;0.12578;0.90815;3
ACCE;29.426;1069.326;1.79163;2.15340;8.30830;3
AHRS;29.443;1069.347;12.0691;26.2450;90.4294;-0.08812;0.23171;0.70420;0
GYRO;29.444;1069.347;0.09913;0.10552;0.87724;3
ACCE;29.445;1069.347;1.84909;1.97144;7.70496;3
AHRS;29.463;1069.367;12.2266;26.2884;91.4618;-0.08952;0.23209;0.71025;0
GYRO;29.464;1069.367;-0.38586;0.27287;0.84953;3
ACCE;29.465;1069.367;2.32793;2.27790;7.92523;3
WIFI;29.473;757976.628;eduroam;00:13:c3:44:d8:e1;-73
WIFI;29.473;757976.628;TP-LINK_1280;ec:08:6b:23:7b:1d;-74
WIFI;29.473;757976.628;RNCS_24g;90:f6:52:ff:cd:71;-80
WIFI;29.473;757976.628;UJI;00:13:c3:44:d8:e0;-73
WIFI;29.473;757976.628;Pruebas;c8:d1:5e:64:e1:d8;-84
WIFI;29.473;757976.628;Pruebas;2e:d9:9f:d9:fa:21;-82
WIFI;29.473;757976.628;eduroam;00:1a:6d:9b:9a:21;-53
WIFI;29.473;757976.628;UJI;00:1a:6d:9b:9a:20;-53
WIFI;29.473;757976.628;FTE-1DDE;f8:3d:ff:7d:1d:e5;-73
WIFI;29.473;757976.628;UJI;00:14:69:f2:31:40;-78
WIFI;29.473;757976.628;eduroam;00:14:69:f2:31:41;-82
WIFI;29.473;757976.628;eduroam;00:1a:a1:5c:f9:61;-77
WIFI;29.473;757976.628;UJI;00:1a:a1:5c:f9:60;-73
WIFI;29.473;757971.638;eduroam;00:13:c3:44:d8:21;-86
WIFI;29.473;757976.628;RETA-Wifi;84:1b:5e:3f:88:6f;-80
WIFI;29.473;757976.628;eduroam;00:13:c3:44:d6:e1;-90
MAGN;29.488;1069.377;28.20000;-9.40000;-21.80000;3
AHRS;29.489;1069.387;12.0221;26.5687;93.0872;-0.09578;0.23116;0.71914;3
GYRO;29.490;1069.387;-0.63528;0.53402;0.79090;3
ACCE;29.490;1069.387;1.92570;2.33536;9.07445;3
AHRS;29.504;1069.408;11.8942;26.9991;94.1544;-0.10141;0.23189;0.72468;3
GYRO;29.505;1069.408;-0.43915;0.54681;0.75253;3
ACCE;29.505;1069.408;1.76290;1.85652;10.19493;3
AHRS;29.525;1069.428;11.9934;27.3356;95.4206;-0.10553;0.23322;0.73148;3
MAGN;29.526;1069.428;28.60000;-10.60000;-21.80000;3
GYRO;29.526;1069.428;-0.18760;0.40398;0.60970;3
ACCE;29.527;1069.428;1.81078;2.04806;10.24282;3
AHRS;29.545;1069.449;12.1970;27.5740;95.9173;-0.10689;0.23531;0.73414;3
GYRO;29.546;1069.449;0.01812;0.25688;0.42316;3
ACCE;29.548;1069.449;1.44686;2.21086;9.99382;3
AHRS;29.566;1069.469;12.5301;27.8197;96.2753;-0.10727;0.23836;0.73610;3
GYRO;29.566;1069.469;0.13857;0.30911;0.40931;3
ACCE;29.567;1069.469;1.37983;2.66097;9.68736;3
MAGN;29.576;1069.479;28.30000;-12.00000;-21.80000;3
AHRS;29.586;1069.490;12.8678;28.1630;96.6348;-0.10828;0.24195;0.73797;3
GYRO;29.587;1069.490;0.09807;0.38692;0.40291;3
ACCE;29.587;1069.490;1.39898;2.77589;9.37133;3
AHRS;29.607;1069.510;13.1193;28.6592;97.0094;-0.11083;0.24581;0.73969;3
GYRO;29.608;1069.510;0.02772;0.54894;0.38373;3
ACCE;29.609;1069.510;1.07337;3.07278;9.86932;3
AHRS;29.629;1069.532;13.4135;29.2267;97.3797;-0.11361;0.25030;0.74132;3
MAGN;29.630;1069.532;30.50000;-12.00000;-21.70000;3
GYRO;29.631;1069.532;0.07781;0.57133;0.39652;3
ACCE;29.632;1069.532;0.73818;2.86209;9.77355;3
AHRS;29.651;1069.552;13.6535;29.6569;97.7581;-0.11586;0.25368;0.74308;3
GYRO;29.652;1069.552;-0.01172;0.38906;0.38799;3
ACCE;29.652;1069.552;0.20188;2.87166;9.57244;3
AHRS;29.670;1069.574;13.7649;29.7055;98.2099;-0.11654;0.25416;0.74550;3
GYRO;29.671;1069.574;-0.12684;0.04157;0.37413;3
ACCE;29.672;1069.574;-0.08543;3.23558;9.93636;3
MAGN;29.682;1069.585;31.20000;-13.50000;-20.50000;3
LIGH;29.696;296612.291;145.0;0
AHRS;29.697;1069.596;13.8575;29.3899;98.5807;-0.11478;0.25270;0.74783;3
GYRO;29.698;1069.596;-0.06608;-0.23557;0.28779;3
ACCE;29.699;1069.596;0.29765;3.21643;9.91720;3
AHRS;29.713;1069.617;13.9615;29.1653;98.8040;-0.11321;0.25194;0.74930;0
GYRO;29.714;1069.617;0.00107;-0.09700;0.18653;3
ACCE;29.715;1069.617;0.48918;3.19727;9.74482;3
AHRS;29.735;1069.637;14.0353;29.3025;98.9207;-0.11395;0.25300;0.74982;0
MAGN;29.735;1069.637;29.70000;-13.50000;-20.20000;3
GYRO;29.736;1069.637;-0.00959;0.23130;0.09913;3
ACCE;29.736;1069.637;0.13484;3.44627;9.86932;3
AHRS;29.754;1069.658;13.7631;29.6067;99.1480;-0.11798;0.25267;0.75053;0
GYRO;29.756;1069.658;-0.43063;0.30272;0.02771;3
ACCE;29.756;1069.658;-0.24823;3.28347;10.03213;3
AHRS;29.775;1069.679;13.0092;29.8288;99.4511;-0.12434;0.24883;0.75136;0
GYRO;29.776;1069.679;-0.75786;0.23450;-0.13964;3
ACCE;29.777;1069.679;-0.63130;3.15897;10.24282;3
MAGN;29.786;1069.689;30.50000;-13.70000;-20.50000;3
AHRS;29.796;1069.699;12.2444;29.9834;99.7468;-0.13027;0.24453;0.75216;3
GYRO;29.797;1069.699;-0.65447;0.17268;-0.09167;3
ACCE;29.797;1069.699;-1.06226;3.08235;10.35774;3
AHRS;29.818;1069.720;11.8589;29.9680;99.9728;-0.13280;0.24178;0.75307;3
GYRO;29.819;1069.720;-0.28993;-0.04050;0.03517;3
ACCE;29.819;1069.720;-0.84199;2.63224;9.72567;3
AHRS;29.839;1069.741;11.9621;29.7080;100.0527;-0.13068;0.24098;0.75386;3
MAGN;29.840;1069.741;32.70000;-13.00000;-20.60000;3
GYRO;29.840;1069.741;0.13111;-0.21212;0.12045;3
ACCE;29.841;1069.741;-0.48765;2.87166;9.68736;3
SOUN;29.854;317.95;0.00970;53.72
AHRS;29.859;1069.762;12.3721;29.6509;100.0460;-0.12801;0.24326;0.75419;3
GYRO;29.860;1069.762;0.36667;0.01279;0.18440;3
ACCE;29.860;1069.762;-0.22908;2.90997;9.56286;3
AHRS;29.879;1069.782;12.9145;29.9004;99.9961;-0.12652;0.24801;0.75405;3
GYRO;29.880;1069.782;0.44342;0.25795;0.19932;3
ACCE;29.880;1069.782;0.00077;2.82378;9.20852;3
MAGN;29.890;1069.793;32.30000;-13.00000;-20.20000;3
AHRS;29.900;1069.803;13.3607;30.2193;99.9519;-0.12603;0.25250;0.75378;3
GYRO;29.901;1069.803;0.31658;0.25688;0.15242;3
ACCE;29.902;1069.803;-0.14289;2.84293;9.20852;3
AHRS;29.922;1069.825;13.5885;30.4019;99.9858;-0.12603;0.25483;0.75392;3
GYRO;29.923;1069.825;0.09807;0.11618;0.11085;3
ACCE;29.924;1069.825;-0.05669;2.82378;9.29471;3
AHRS;29.945;1069.847;17.1197;0.5201;108.1502;0.08369;0.12316;0.80115;3
MAGN;29.946;1069.847;31.90000;-13.00000;-20.20000;3
GYRO;29.947;1069.847;-0.08740;-0.14070;0.08314;3
ACCE;29.947;1069.847;-0.07585;2.96743;9.49582;3
AHRS;29.967;1069.870;17.0733;0.2130;108.2894;0.08546;0.12139;0.80168;3
GYRO;29.968;1069.870;-0.01492;-0.26221;0.12258;3
ACCE;29.969;1069.870;0.20188;2.87166;9.21810;3
AHRS;29.989;1069.892;17.1999;-0.1727;108.4738;0.08860;0.12047;0.80218;3
GYRO;29.990;1069.892;0.14923;-0.27714;0.16628;3
ACCE;29.990;1069.892;0.41257;2.84293;9.12233;3
MAGN;29.999;1069.902;32.00000;-13.40000;-20.90000;3
AHRS;30.013;1069.913;17.4441;-0.5407;108.6685;0.09220;0.12048;0.80261;3
GYRO;30.014;1069.913;0.22491;-0.26967;0.14709;3
ACCE;30.014;1069.913;0.76691;2.81420;8.90206;3
AHRS;30.030;1069.933;17.6506;-0.8185;108.8164;0.09503;0.12065;0.80290;3
GYRO;30.031;1069.933;0.15136;-0.17268;0.10659;3
ACCE;30.031;1069.933;0.92014;2.83336;9.00741;3
AHRS;30.051;1069.954;17.6155;-1.0568;108.3505;0.09701;0.11881;0.80039;3
MAGN;30.053;1069.954;31.20000;-13.80000;-20.20000;3
GYRO;30.054;1069.954;-0.09806;-0.23130;-0.01279;3
ACCE;30.055;1069.954;0.83395;2.71843;8.97868;3
AHRS;30.071;1069.974;17.3353;-1.4322;108.3359;0.09823;0.11494;0.80031;3
GYRO;30.071;1069.974;-0.28779;-0.29632;-0.02025;3
ACCE;30.072;1069.974;0.71903;2.93870;9.32344;3
AHRS;30.092;1069.995;16.9544;-1.7237;108.2852;0.09840;0.11075;0.80023;3
GYRO;30.093;1069.995;-0.33256;-0.24409;-0.03624;3
ACCE;30.094;1069.995;0.71903;2.88124;9.56286;3
MAGN;30.104;1070.006;30.50000;-14.10000;-21.40000;3
AHRS;30.113;1070.016;16.6601;-1.8417;107.8007;0.09820;0.10767;0.79799;3
GYRO;30.114;1070.016;-0.22704;-0.06928;-0.00107;3
ACCE;30.115;1070.016;0.61368;2.71843;9.70651;3
AHRS;30.133;1070.037;16.5352;-1.8245;107.8322;0.09741;0.10692;0.79831;3
GYRO;30.135;1070.037;-0.07141;0.04583;0.03198;3
ACCE;30.135;1070.037;0.68072;2.53647;9.86932;3
AHRS;30.154;1070.057;16.5361;-1.7725;107.3584;0.09750;0.10679;0.79593;3
MAGN;30.155;1070.057;32.70000;-14.10000;-21.00000;3
GYRO;30.156;1070.057;0.00960;0.02452;-0.05116;3
ACCE;30.157;1070.057;0.75733;2.32578;9.89805;3
AHRS;30.174;1070.077;16.5187;-1.8015;107.2030;0.09776;0.10638;0.79512;3
GYRO;30.176;1070.077;-0.03837;-0.09806;-0.15669;3
ACCE;30.177;1070.077;0.71903;2.42155;9.87890;3
AHRS;30.197;1070.100;16.4092;-1.9504;106.9489;0.09846;0.10464;0.79381;3
GYRO;30.198;1070.100;-0.08314;-0.18440;-0.22491;3
ACCE;30.198;1070.100;0.49876;2.63224;9.65863;3
MAGN;30.209;1070.110;31.60000;-14.50000;-20.20000;3
AHRS;30.217;1070.120;16.2968;-2.0792;106.4537;0.09922;0.10276;0.79126;3
GYRO;30.218;1070.120;-0.13110;-0.19080;-0.28566;3
ACCE;30.219;1070.120;0.31680;2.87166;9.42879;3
AHRS;30.237;1070.141;16.0605;-2.0670;106.0504;0.09828;0.10084;0.78942;3
GYRO;30.238;1070.141;-0.23663;-0.02558;-0.33896;3
ACCE;30.239;1070.141;0.07738;2.95785;9.74482;3
AHRS;30.259;1070.161;15.8341;-1.5958;105.4053;0.09443;0.10120;0.78668;3
MAGN;30.260;1070.161;31.20000;-13.80000;-21.80000;3
GYRO;30.260;1070.161;-0.17907;0.45834;-0.26221;3
ACCE;30.261;1070.161;0.07738;2.77589;10.17578;3
AHRS;30.279;1070.182;15.7571;-0.8899;105.1820;0.08938;0.10420;0.78615;3
GYRO;30.280;1070.182;-0.03304;0.57452;-0.16628;3
ACCE;30.280;1070.182;0.02950;2.46944;10.44393;3
AHRS;30.301;1070.203;15.7752;-0.2301;104.9304;0.08518;0.10761;0.78531;3
GYRO;30.301;1070.203;0.02772;0.49032;-0.24409;3
ACCE;30.302;1070.203;-0.20992;2.45028;10.51097;3
MAGN;30.317;1070.214;31.20000;-12.60000;-20.50000;3
AHRS;30.351;1070.224;15.8205;0.1618;104.3069;0.08333;0.10953;0.78226;3
GYRO;30.357;1070.224;0.04157;0.20892;-0.30485;3
ACCE;30.357;1070.224;-0.64088;2.49817;9.62990;3
AHRS;30.358;1070.244;15.9030;0.2868;104.0305;0.08318;0.11056;0.78081;3
GYRO;30.359;1070.244;0.08741;-0.01172;-0.20466;3
ACCE;30.359;1070.244;-0.51638;2.68013;9.27556;3
AHRS;30.411;1070.264;16.0667;0.1212;103.4153;0.08578;0.11033;0.77725;3
MAGN;30.413;1070.264;31.90000;-11.10000;-20.50000;3
GYRO;30.414;1070.264;0.15776;-0.23876;-0.08741;3
ACCE;30.415;1070.264;-0.21950;2.79505;8.74883;3
AHRS;30.415;1070.285;16.2358;-0.2718;103.3755;0.08939;0.10934;0.77657;3
GYRO;30.416;1070.285;0.13431;-0.35921;-0.02985;3
ACCE;30.416;1070.285;-0.09500;3.01532;9.08402;3
AHRS;30.417;1070.305;16.3020;-0.4957;103.3270;0.09130;0.10855;0.77607;3
GYRO;30.417;1070.305;0.03198;-0.14923;-0.04797;3
ACCE;30.418;1070.305;0.19230;2.98658;9.38090;3
MAGN;30.418;1070.315;32.40000;-13.00000;-20.90000;3
SOUN;30.418;1659.90;0.05066;68.07
AHRS;30.422;1070.325;16.2384;-0.5869;103.1352;0.09176;0.10748;0.77503;3
GYRO;30.422;1070.325;-0.08527;-0.12365;-0.11832;3
ACCE;30.423;1070.325;0.27849;2.60351;9.16064;3
AHRS;30.443;1070.345;16.1058;-0.8364;102.9416;0.09291;0.10508;0.77392;3
GYRO;30.445;1070.345;-0.11512;-0.32617;-0.17374;3
ACCE;30.446;1070.345;0.29765;2.37367;9.20852;3
AHRS;30.463;1070.366;16.0351;-1.2507;102.3112;0.09589;0.10185;0.77024;3
MAGN;30.464;1070.366;29.40000;-11.50000;-23.00000;3
GYRO;30.464;1070.366;-0.05010;-0.43276;-0.24942;3
ACCE;30.464;1070.366;0.14442;2.40240;9.50540;3
AHRS;30.482;1070.386;16.0296;-1.6579;101.9865;0.09888;0.09932;0.76813;3
GYRO;30.483;1070.386;0.00213;-0.43809;-0.28034;3
ACCE;30.484;1070.386;0.06780;2.44071;9.34260;3
AHRS;30.502;1070.406;16.0953;-1.8962;101.6844;0.10109;0.09819;0.76621;3
GYRO;30.503;1070.406;0.10979;-0.25902;-0.22278;3
ACCE;30.504;1070.406;-0.03754;2.53647;9.64905;3
MAGN;30.513;1070.416;25.70000;-10.50000;-24.20000;3
AHRS;30.523;1070.426;16.2749;-1.9970;101.4957;0.10291;0.09868;0.76489;3
GYRO;30.523;1070.426;0.20039;-0.14816;-0.14177;3
ACCE;30.524;1070.426;0.04865;2.56521;9.45752;3
LIGH;30.533;296613.131;225.0;0
AHRS;30.543;1070.447;16.5269;-2.0524;101.3737;0.10476;0.09995;0.76391;0
GYRO;30.543;1070.447;0.25262;-0.12365;-0.08421;3
ACCE;30.544;1070.447;-0.00881;2.66097;9.45752;3
AHRS;30.564;1070.467;16.7467;-2.2536;101.2798;0.10738;0.10023;0.76297;0
MAGN;30.564;1070.467;29.00000;-10.80000;-22.60000;3
GYRO;30.565;1070.467;0.16842;-0.25369;-0.09487;3
ACCE;30.565;1070.467;0.27849;2.68970;8.90206;3
AHRS;30.583;1070.487;16.8235;-2.5412;101.1471;0.10983;0.09904;0.76188;0
GYRO;30.585;1070.487;0.02558;-0.27927;-0.10979;3
ACCE;30.585;1070.487;0.27849;2.94828;9.11275;3
AHRS;30.603;1070.507;16.7491;-2.8168;101.0069;0.11137;0.09689;0.76093;0
GYRO;30.604;1070.507;-0.10126;-0.28566;-0.12151;3
ACCE;30.605;1070.507;0.49876;2.85251;9.01698;3
MAGN;30.614;1070.517;27.60000;-11.90000;-23.50000;3
AHRS;30.624;1070.527;16.5886;-3.0427;100.8488;0.11212;0.09441;0.76001;3
GYRO;30.625;1070.527;-0.16308;-0.19826;-0.11192;3
ACCE;30.625;1070.527;0.26892;3.03447;9.95551;3
AHRS;30.644;1070.547;16.4480;-3.0830;100.7887;0.11167;0.09320;0.75980;3
GYRO;30.645;1070.547;-0.10126;-0.02452;-0.02452;3
ACCE;30.645;1070.547;0.44130;2.92912;10.01297;3
AHRS;30.664;1070.568;16.4585;-3.1573;100.7645;0.11224;0.09283;0.75958;3
MAGN;30.665;1070.568;26.40000;-10.10000;-24.70000;3
GYRO;30.666;1070.568;0.04797;-0.08421;-0.02132;3
ACCE;30.666;1070.568;0.44130;2.87166;10.49181;3
AHRS;30.684;1070.588;16.6818;-3.2668;100.7163;0.11423;0.09367;0.75895;3
GYRO;30.685;1070.588;0.24409;-0.12578;-0.06822;3
ACCE;30.685;1070.588;0.54664;2.88124;10.20451;3
AHRS;30.704;1070.608;17.1498;-3.4599;100.6351;0.11814;0.09563;0.75777;3
GYRO;30.706;1070.608;0.45088;-0.20892;-0.09380;3
ACCE;30.706;1070.608;0.44130;3.19727;9.77355;3
MAGN;30.715;1070.618;29.00000;-10.80000;-23.50000;3
AHRS;30.724;1070.628;17.7840;-3.6436;100.5617;0.12289;0.09876;0.75642;3
GYRO;30.725;1070.628;0.55534;-0.15989;-0.09593;3
ACCE;30.725;1070.628;0.47961;3.36008;9.49582;3
AHRS;30.745;1070.648;18.3487;-3.7036;100.4996;0.12643;0.10212;0.75531;3
GYRO;30.745;1070.648;0.45834;-0.04264;-0.08101;3
ACCE;30.746;1070.648;0.26892;3.57077;9.40006;3
AHRS;30.765;1070.669;18.8244;-3.7343;100.4521;0.12927;0.10506;0.75442;3
MAGN;30.766;1070.669;26.80000;-10.80000;-23.90000;3
GYRO;30.766;1070.669;0.40505;-0.05756;-0.05756;3
ACCE;30.767;1070.669;0.29765;3.57077;9.53413;3
AHRS;30.785;1070.689;19.2743;-3.8852;100.4190;0.13276;0.10717;0.75348;3
GYRO;30.786;1070.689;0.38053;-0.16841;-0.05649;3
ACCE;30.787;1070.689;0.35511;3.51331;9.61075;3
AHRS;30.805;1070.709;19.6728;-4.1532;100.3512;0.13676;0.10825;0.75226;3
GYRO;30.806;1070.709;0.32191;-0.34002;-0.07248;3
ACCE;30.806;1070.709;0.22103;3.43669;9.42879;3
MAGN;30.816;1070.719;26.40000;-12.30000;-23.90000;3
AHRS;30.825;1070.729;20.0344;-4.5894;100.2591;0.14168;0.10812;0.75073;3
GYRO;30.826;1070.729;0.30272;-0.49991;-0.07461;3
ACCE;30.826;1070.729;0.16357;3.53246;9.51498;3
AHRS;30.845;1070.749;20.3902;-5.0253;100.2176;0.14651;0.10800;0.74945;3
GYRO;30.846;1070.749;0.31444;-0.48179;0.00106;3
ACCE;30.847;1070.749;0.14442;3.58992;9.73524;3
SOUN;30.850;188.57;0.00575;49.18
AHRS;30.866;1070.769;20.7852;-5.5073;100.3489;0.15169;0.10812;0.74898;3
MAGN;30.867;1070.769;29.40000;-11.90000;-25.10000;3
GYRO;30.867;1070.769;0.36348;-0.34535;0.10233;3
ACCE;30.867;1070.769;0.13484;3.47500;10.11832;3
AHRS;30.886;1070.790;21.2215;-5.9037;100.5711;0.15644;0.10911;0.74902;3
GYRO;30.887;1070.790;0.40292;-0.25795;0.14390;3
ACCE;30.887;1070.790;0.17315;3.27389;10.22366;3
AHRS;30.906;1070.810;21.6920;-6.2515;100.7595;0.16107;0.11058;0.74886;3
GYRO;30.908;1070.810;0.43596;-0.23983;0.09593;3
ACCE;30.908;1070.810;-0.01839;3.08235;10.20451;3
MAGN;30.917;1070.820;28.30000;-12.30000;-25.10000;3
AHRS;30.927;1070.830;22.2306;-6.6119;100.9250;0.16616;0.11241;0.74840;3
GYRO;30.928;1070.830;0.50844;-0.27074;0.07568;3
ACCE;30.929;1070.830;-0.25781;3.09193;10.10874;3
AHRS;30.947;1070.850;22.9071;-7.0948;101.1115;0.17275;0.11453;0.74761;3
GYRO;30.948;1070.850;0.63848;-0.39439;0.08421;3
ACCE;30.948;1070.850;-0.37273;3.16854;9.31387;3
AHRS;30.967;1070.870;23.6969;-7.7179;101.3580;0.18077;0.11674;0.74665;3
MAGN;30.971;1070.870;29.40000;-13.40000;-25.10000;3
GYRO;30.972;1070.870;0.71949;-0.46580;0.11405;3
ACCE;30.973;1070.870;-0.22908;3.29304;8.74883;3
AHRS;30.987;1070.890;24.4523;-8.3284;101.6380;0.18845;0.11889;0.74586;3
GYRO;30.988;1070.890;0.66513;-0.41997;0.13111;3
ACCE;30.989;1070.890;0.05823;3.43669;7.89650;3
AHRS;31.007;1070.911;25.0743;-8.8703;101.8870;0.19498;0.12049;0.74516;3
GYRO;31.009;1070.911;0.52336;-0.36561;0.10552;3
ACCE;31.010;1070.911;0.27849;3.46542;7.49427;3
MAGN;31.018;1070.921;26.10000;-14.10000;-24.70000;3
AHRS;31.027;1070.931;25.5039;-9.2577;102.0579;0.19957;0.12155;0.74461;3
GYRO;31.029;1070.931;0.36561;-0.24729;0.06715;3
ACCE;31.030;1070.931;0.48918;3.64738;7.40808;3
AHRS;31.047;1070.951;25.8012;-9.4718;102.1802;0.20237;0.12259;0.74433;3
GYRO;31.049;1070.951;0.23983;-0.10659;0.04903;3
ACCE;31.049;1070.951;0.54664;3.80061;7.50385;3
AHRS;31.068;1070.971;26.0050;-9.5653;102.2616;0.20395;0.12358;0.74420;3
MAGN;31.070;1070.971;25.70000;-14.80000;-25.10000;3
GYRO;31.071;1070.971;0.17161;-0.03944;0.02878;3
ACCE;31.072;1070.971;0.59453;3.91553;7.46554;3
AHRS;31.088;1070.992;26.1396;-9.5674;102.3454;0.20457;0.12463;0.74439;3
GYRO;31.089;1070.992;0.11086;0.06076;0.05436;3
ACCE;31.089;1070.992;0.66157;4.02088;7.67623;3
AHRS;31.108;1071.012;26.2358;-9.4317;102.4875;0.20403;0.12626;0.74522;3
GYRO;31.109;1071.012;0.10659;0.20359;0.10979;3
ACCE;31.110;1071.012;0.72860;4.02088;7.88692;3
MAGN;31.118;1071.022;27.30000;-14.80000;-24.70000;3
AHRS;31.128;1071.032;26.3529;-9.2469;102.6628;0.20324;0.12836;0.74626;3
GYRO;31.129;1071.032;0.12258;0.23237;0.11405;3
ACCE;31.130;1071.032;0.88183;3.94427;7.78158;3
AHRS;31.148;1071.052;26.4217;-8.9746;102.7946;0.20167;0.13053;0.74732;3
GYRO;31.150;1071.052;0.05650;0.31231;0.08634;3
ACCE;31.150;1071.052;1.09252;4.04961;7.89650;3
AHRS;31.169;1071.072;26.3777;-8.6084;102.9070;0.19893;0.13241;0.74866;3
MAGN;31.170;1071.072;28.30000;-16.00000;-23.50000;3
GYRO;31.171;1071.072;-0.04903;0.37094;0.09380;3
ACCE;31.173;1071.072;1.10210;4.09749;7.77200;3
AHRS;31.206;1071.092;26.2264;-8.2479;102.9873;0.19570;0.13347;0.75000;3
GYRO;31.208;1071.092;-0.14603;0.33789;0.07781;3
ACCE;31.210;1071.092;1.06379;4.11665;7.79115;3
AHRS;31.213;1071.113;25.9828;-7.9078;103.0471;0.19214;0.13377;0.75137;3
GYRO;31.217;1071.113;-0.25795;0.31338;0.08527;3
ACCE;31.235;1071.113;1.04464;4.20284;7.82946;3
MAGN;31.236;1071.123;27.90000;-16.30000;-24.70000;3
AHRS;31.237;1071.133;25.6686;-7.6153;103.1357;0.18849;0.13338;0.75292;3
GYRO;31.239;1071.133;-0.35175;0.28566;0.11938;3
ACCE;31.240;1071.133;1.17871;4.30818;7.46554;3
AHRS;31.251;1071.153;25.0971;-7.3220;103.2102;0.18351;0.13123;0.75485;3
GYRO;31.257;1071.153;-0.53402;0.28886;0.12151;3
ACCE;31.258;1071.153;1.50432;4.26030;7.43681;3
AHRS;31.273;1071.173;24.2703;-6.9879;103.2375;0.17699;0.12749;0.75700;3
MAGN;31.274;1071.173;26.80000;-14.80000;-23.90000;3
GYRO;31.275;1071.173;-0.76212;0.31338;0.11725;3
ACCE;31.278;1071.173;1.46602;4.43268;7.83904;3
AHRS;31.290;1071.194;23.2401;-6.5762;103.3689;0.16875;0.12294;0.76010;3
GYRO;31.293;1071.194;-0.91028;0.42423;0.24196;3
ACCE;31.294;1071.194;1.44686;4.03046;8.61476;3
AHRS;31.310;1071.214;22.1659;-6.2309;103.5526;0.16066;0.11779;0.76335;3
GYRO;31.312;1071.214;-0.90709;0.33256;0.24622;3
ACCE;31.313;1071.214;1.63840;3.80061;8.91164;3
MAGN;31.321;1071.224;27.20000;-15.60000;-24.30000;3
AHRS;31.330;1071.234;21.2013;-5.9433;103.5811;0.15367;0.11284;0.76541;3
GYRO;31.331;1071.234;-0.78877;0.29526;0.20572;3
ACCE;31.331;1071.234;2.00232;3.58035;9.15106;3
AHRS;31.350;1071.254;20.4052;-5.6438;103.7020;0.14739;0.10920;0.76765;3
GYRO;31.351;1071.254;-0.64700;0.30592;0.15669;3
ACCE;31.351;1071.254;2.09809;3.41754;9.35217;3
AHRS;31.371;1071.274;19.7638;-5.2824;103.3967;0.14188;0.10640;0.76739;3
MAGN;31.372;1071.274;29.10000;-13.40000;-23.40000;3
GYRO;31.372;1071.274;-0.52336;0.36028;0.10339;3
ACCE;31.372;1071.274;2.21301;3.33135;9.81186;3
AHRS;31.391;1071.294;19.2808;-4.8428;103.4051;0.13638;0.10550;0.76865;3
GYRO;31.392;1071.294;-0.37626;0.38053;0.02345;3
ACCE;31.392;1071.294;2.12682;3.35050;10.06086;3
SOUN;31.401;240.40;0.00734;51.29
AHRS;31.411;1071.315;19.0075;-4.4716;103.3284;0.13252;0.10555;0.76904;3
GYRO;31.411;1071.315;-0.20252;0.27287;-0.06609;3
ACCE;31.412;1071.315;1.97359;3.25474;10.00340;3
MAGN;31.422;1071.325;25.40000;-11.50000;-24.70000;3
AHRS;31.431;1071.335;18.8598;-4.1355;102.6769;0.13008;0.10562;0.76610;3
GYRO;31.432;1071.335;-0.12258;0.24942;-0.13217;3
ACCE;31.433;1071.335;1.80121;3.36008;10.08959;3
AHRS;31.451;1071.355;18.7696;-3.7651;102.4745;0.12731;0.10679;0.76554;3
GYRO;31.452;1071.355;-0.07888;0.27074;-0.17481;3
ACCE;31.453;1071.355;1.69586;3.39839;10.10874;3
AHRS;31.473;1071.375;18.7453;-3.3868;101.7922;0.12530;0.10793;0.76227;3
MAGN;31.474;1071.375;29.70000;-12.30000;-23.90000;3
GYRO;31.474;1071.375;-0.02558;0.22277;-0.27607;3
ACCE;31.475;1071.375;1.60009;3.18770;10.12789;3
AHRS;31.492;1071.395;18.7187;-3.1174;101.3884;0.12375;0.10879;0.76039;3
GYRO;31.494;1071.395;-0.04903;0.07994;-0.35282;3
ACCE;31.495;1071.395;1.38940;3.05362;9.74482;3
AHRS;31.512;1071.416;18.6716;-3.0001;100.9044;0.12317;0.10860;0.75792;3
GYRO;31.513;1071.416;-0.06289;-0.06609;-0.40398;3
ACCE;31.514;1071.416;1.26490;3.22600;9.59159;3
WIFI;31.519;757978.699;eduroam;00:13:c3:44:d8:e1;-72
WIFI;31.519;757978.699;TP-LINK_1280;ec:08:6b:23:7b:1d;-81
WIFI;31.519;757978.699;RNCS_24g;90:f6:52:ff:cd:71;-77
WIFI;31.519;757978.699;UJI;00:13:c3:44:d8:e0;-73
WIFI;31.519;757978.699;Pruebas;c8:d1:5e:64:e1:d8;-88
WIFI;31.519;757978.699;Pruebas;2e:d9:9f:d9:fa:21;-79
WIFI;31.519;757978.699;eduroam;00:1a:6d:9b:9a:21;-57
WIFI;31.519;757978.699;UJI;00:1a:6d:9b:9a:20;-57
WIFI;31.519;757978.699;FTE-1DDE;f8:3d:ff:7d:1d:e5;-71
WIFI;31.519;757976.628;UJI;00:14:69:f2:31:40;-74
WIFI;31.519;757978.699;eduroam;00:14:69:f2:31:41;-75
WIFI;31.519;757978.699;eduroam;00:1a:a1:5c:f9:61;-73
WIFI;31.519;757976.628;UJI;00:1a:a1:5c:f9:60;-72
WIFI;31.519;757971.638;eduroam;00:13:c3:44:d8:21;-86
WIFI;31.519;757976.628;RETA-Wifi;84:1b:5e:3f:88:6f;-80
WIFI;31.519;757978.699;eduroam;00:13:c3:44:d6:e1;-90
WIFI;31.519;757978.699;eduroam;24:a4:3c:04:9c:a2;-87
WIFI;31.519;757978.699;UJI;2a:a4:3c:04:9c:a2;-89
MAGN;31.531;1071.426;30.50000;-12.30000;-23.50000;3
AHRS;31.532;1071.436;18.6832;-2.8981;100.1276;0.12330;0.10840;0.75371;3
GYRO;31.533;1071.436;0.00960;-0.04157;-0.42850;3
ACCE;31.534;1071.436;1.23617;3.13981;9.34260;3
AHRS;31.553;1071.456;18.7857;-2.7977;99.5715;0.12373;0.10904;0.75060;3
GYRO;31.553;1071.456;0.09167;-0.09380;-0.48286;3
ACCE;31.554;1071.456;1.22660;3.22600;9.03614;3
AHRS;31.573;1071.476;18.9421;-2.8270;98.5459;0.12577;0.10879;0.74462;3
MAGN;31.574;1071.476;28.70000;-10.50000;-23.50000;3
GYRO;31.575;1071.476;0.11512;-0.23557;-0.53829;3
ACCE;31.575;1071.476;1.13083;3.29304;8.71053;3
AHRS;31.593;1071.496;19.1005;-2.8674;97.8684;0.12756;0.10884;0.74055;3
GYRO;31.594;1071.496;0.11192;-0.21531;-0.57559;3
ACCE;31.594;1071.496;1.24575;3.36966;8.70095;3
AHRS;31.613;1071.516;19.2421;-2.8222;97.0917;0.12881;0.10915;0.73600;3
GYRO;31.614;1071.516;0.08101;-0.17587;-0.67579;3
ACCE;31.615;1071.516;1.37025;3.32177;7.81031;3
MAGN;31.624;1071.527;31.60000;-10.10000;-21.80000;3
AHRS;31.633;1071.537;19.2826;-2.6615;96.1160;0.12894;0.10924;0.73052;3
GYRO;31.634;1071.537;-0.02451;0.00959;-0.53829;3
ACCE;31.634;1071.537;-0.06627;2.68970;7.71454;3
AHRS;31.656;1071.557;19.2234;-2.0863;95.6397;0.12540;0.11166;0.72847;3
GYRO;31.657;1071.557;-0.07461;0.46580;-0.35921;3
ACCE;31.658;1071.557;0.88183;3.56119;7.90608;3
AHRS;31.675;1071.577;19.1483;-1.2732;95.2681;0.12017;0.11550;0.72727;3
MAGN;31.676;1071.577;31.90000;-10.10000;-22.20000;3
GYRO;31.677;1071.577;-0.07035;0.62995;-0.28673;3
ACCE;31.677;1071.577;1.07337;3.64738;7.84861;3
AHRS;31.694;1071.597;19.0407;-0.3076;94.9585;0.11374;0.12011;0.72658;3
GYRO;31.694;1071.597;-0.10979;0.82395;-0.25049;3
ACCE;31.695;1071.597;1.48517;3.81019;8.76799;3
AHRS;31.714;1071.618;18.8590;1.0117;94.6474;0.10465;0.12635;0.72621;3
GYRO;31.715;1071.618;-0.18014;1.12667;-0.25795;3
ACCE;31.715;1071.618;1.01591;3.33135;9.40963;3
MAGN;31.724;1071.628;32.40000;-9.70000;-21.80000;3
AHRS;31.734;1071.638;18.5131;2.3835;94.3362;0.09428;0.13189;0.72592;3
GYRO;31.735;1071.638;-0.33256;1.07763;-0.26754;3
ACCE;31.736;1071.638;0.17315;2.70886;9.80228;3
AHRS;31.754;1071.658;18.0378;3.5621;93.9506;0.08447;0.13549;0.72500;3
GYRO;31.755;1071.658;-0.41357;0.84527;-0.37414;3
ACCE;31.756;1071.658;-0.85157;2.60351;10.21409;3
AHRS;31.776;1071.678;17.5230;4.4383;93.5862;0.07631;0.13714;0.72388;3
MAGN;31.777;1071.678;33.40000;-8.20000;-19.70000;3
GYRO;31.777;1071.678;-0.42530;0.62782;-0.27501;3
ACCE;31.778;1071.678;-1.56025;2.57478;10.69293;3
AHRS;31.796;1071.699;17.1640;5.0742;93.4454;0.07033;0.13854;0.72372;3
GYRO;31.797;1071.699;-0.24622;0.48499;-0.10659;3
ACCE;31.798;1071.699;-0.63130;3.43669;11.66018;3
AHRS;31.816;1071.720;17.1314;5.5191;93.4292;0.06735;0.14094;0.72391;3
GYRO;31.817;1071.720;0.04584;0.33150;0.02025;3
ACCE;31.818;1071.720;-0.89945;2.95785;11.48780;3
MAGN;31.827;1071.730;35.60000;-6.80000;-19.30000;3
AHRS;31.837;1071.740;17.4009;5.5642;93.5179;0.06856;0.14294;0.72428;3
GYRO;31.838;1071.740;0.28247;-0.05010;0.10659;3
ACCE;31.838;1071.740;-0.60257;2.75674;10.94192;3
SOUN;31.841;297.24;0.00907;53.13
AHRS;31.857;1071.760;17.8779;5.0491;93.4680;0.07471;0.14286;0.72333;3
GYRO;31.858;1071.760;0.46047;-0.59797;-0.06182;3
ACCE;31.858;1071.760;-0.15246;3.12066;10.76954;3
AHRS;31.878;1071.780;18.4841;4.2068;93.0733;0.08411;0.14141;0.71997;3
MAGN;31.879;1071.780;34.90000;-7.10000;-19.30000;3
GYRO;31.879;1071.780;0.58199;-0.90389;-0.36454;3
ACCE;31.880;1071.780;0.18273;3.13024;10.58758;3
AHRS;31.898;1071.801;19.0958;3.4304;92.4992;0.09333;0.14018;0.71547;3
GYRO;31.898;1071.801;0.54681;-0.77278;-0.44981;3
ACCE;31.899;1071.801;-0.32485;3.00574;10.76954;3
AHRS;31.918;1071.822;19.6386;2.9675;91.9975;0.10008;0.14036;0.71162;3
GYRO;31.919;1071.822;0.48712;-0.47753;-0.35708;3
ACCE;31.920;1071.822;-0.49723;3.30262;10.86531;3
MAGN;31.930;1071.832;33.40000;-7.50000;-19.30000;3
AHRS;31.941;1071.843;20.2004;2.5912;91.6700;0.10619;0.14128;0.70880;3
GYRO;31.942;1071.843;0.51590;-0.45727;-0.20679;3
ACCE;31.942;1071.843;-0.70792;3.34093;10.29070;3
AHRS;31.962;1071.866;20.8407;1.6742;91.4895;0.11592;0.13956;0.70619;3
GYRO;31.963;1071.866;0.57879;-1.01581;-0.11619;3
ACCE;31.964;1071.866;-0.09500;3.34093;9.41921;3
LIGH;31.974;296614.572;145.0;0
AHRS;31.985;1071.887;21.5463;0.1917;91.0109;0.12983;0.13449;0.70096;0
MAGN;31.985;1071.887;33.40000;-7.10000;-19.30000;3
GYRO;31.986;1071.887;0.62569;-1.47202;-0.35282;3
ACCE;31.986;1071.887;1.35110;4.14538;9.20852;3
AHRS;32.004;1071.908;22.1472;-1.0446;90.3482;0.14174;0.12991;0.69478;0
GYRO;32.006;1071.908;0.45728;-1.17250;-0.57026;3
ACCE;32.006;1071.908;0.76691;3.51331;9.11275;3
AHRS;32.026;1071.928;22.5431;-1.7432;89.6973;0.14908;0.12725;0.68945;0
GYRO;32.033;1071.928;0.31764;-0.73228;-0.52336;3
ACCE;32.033;1071.928;0.87226;3.89638;8.99783;3
MAGN;32.035;1071.938;31.00000;-8.20000;-23.00000;3
AHRS;32.045;1071.949;23.0070;-2.0895;88.9326;0.15482;0.12692;0.68371;3
GYRO;32.046;1071.949;0.42317;-0.48072;-0.51057;3
ACCE;32.047;1071.949;0.61368;3.81977;8.83502;3
AHRS;32.066;1071.970;23.6408;-2.3664;88.3736;0.16094;0.12825;0.67904;3
GYRO;32.067;1071.970;0.57666;-0.41997;-0.45088;3
ACCE;32.068;1071.970;0.47003;3.94427;8.84460;3
AHRS;32.087;1071.990;24.4257;-2.6720;87.7043;0.16830;0.13009;0.67338;3
MAGN;32.088;1071.990;31.30000;-6.80000;-23.00000;3
GYRO;32.089;1071.990;0.68751;-0.42530;-0.37627;3
ACCE;32.089;1071.990;0.64241;4.14538;8.19338;3
AHRS;32.108;1072.010;25.1333;-2.8614;87.2494;0.17426;0.13242;0.66926;3
GYRO;32.109;1072.010;0.55001;-0.29312;-0.40078;3
ACCE;32.110;1072.010;0.72860;4.38480;7.94438;3
AHRS;32.128;1072.030;25.5644;-2.8569;86.7444;0.17747;0.13422;0.66550;3
GYRO;32.128;1072.030;0.28993;-0.14816;-0.40398;3
ACCE;32.129;1072.030;0.10611;4.40395;7.97311;3
MAGN;32.138;1072.041;30.60000;-7.50000;-23.40000;3
AHRS;32.148;1072.051;25.8361;-2.6973;86.3868;0.17864;0.13625;0.66312;3
GYRO;32.148;1072.051;0.23557;0.08740;-0.19613;3
ACCE;32.149;1072.051;0.15400;4.75829;8.60518;3
AHRS;32.168;1072.071;26.2335;-2.4207;86.2291;0.17968;0.14005;0.66198;3
GYRO;32.169;1072.071;0.39012;0.20465;-0.11832;3
ACCE;32.170;1072.071;0.01992;4.57633;8.51899;3
AHRS;32.189;1072.092;26.7707;-2.1204;86.0873;0.18144;0.14483;0.66077;3
MAGN;32.190;1072.092;29.80000;-7.50000;-23.90000;3
GYRO;32.191;1072.092;0.47433;0.23770;-0.04584;3
ACCE;32.192;1072.092;0.05823;4.76787;7.90608;3
AHRS;32.209;1072.113;27.2888;-1.8536;86.1219;0.18306;0.14956;0.66063;3
GYRO;32.210;1072.113;0.43383;0.24836;0.02238;3
ACCE;32.211;1072.113;0.29765;4.83491;7.62835;3
AHRS;32.230;1072.133;27.6070;-1.6175;86.0971;0.18370;0.15283;0.66038;3
GYRO;32.231;1072.133;0.20999;0.18440;-0.05543;3
ACCE;32.232;1072.133;0.22103;5.01687;7.66666;3
MAGN;32.242;1072.144;32.10000;-7.50000;-23.90000;3
AHRS;32.252;1072.155;27.6846;-1.3288;86.0102;0.18263;0.15494;0.66018;3
GYRO;32.253;1072.155;0.02985;0.29952;0.07141;3
ACCE;32.254;1072.155;-0.82284;5.23713;7.82946;3
AHRS;32.273;1072.176;27.4870;-0.7078;86.4535;0.17722;0.15834;0.66420;3
GYRO;32.275;1072.176;-0.25901;0.92201;0.41570;3
ACCE;32.276;1072.176;-0.51638;5.15094;7.47512;3
AHRS;32.296;1072.198;26.8292;0.5669;86.9398;0.16505;0.16310;0.67003;3
MAGN;32.297;1072.198;32.40000;-7.90000;-23.90000;3
GYRO;32.298;1072.198;-0.68538;1.43684;0.42743;3
ACCE;32.298;1072.198;0.30722;5.08391;7.44639;3
AHRS;32.316;1072.218;25.8909;2.0048;87.2943;0.15031;0.16694;0.67541;3
GYRO;32.317;1072.218;-0.84740;1.34304;0.20146;3
ACCE;32.317;1072.218;0.25934;4.66253;8.27957;3
AHRS;32.336;1072.239;25.0406;3.0896;87.3514;0.13856;0.16869;0.67814;3
GYRO;32.337;1072.239;-0.68538;0.80796;-0.05010;3
ACCE;32.338;1072.239;0.46045;4.13580;9.20852;3
MAGN;32.347;1072.250;33.90000;-9.00000;-21.80000;3
AHRS;32.357;1072.260;24.5679;3.5694;87.2010;0.13301;0.16869;0.67831;3
GYRO;32.358;1072.260;-0.30378;0.23450;-0.14283;3
ACCE;32.358;1072.260;-0.41104;4.41353;9.61075;3
AHRS;32.379;1072.282;24.5308;3.8963;87.3884;0.13057;0.17069;0.67987;3
GYRO;32.380;1072.282;0.01066;0.50311;0.24942;3
ACCE;32.380;1072.282;-0.43019;4.76787;9.25640;3
LIGH;32.414;296614.991;90.0;0
AHRS;32.414;1072.302;24.7346;4.8040;87.8461;0.12573;0.17793;0.68346;0
MAGN;32.415;1072.302;35.30000;-7.10000;-19.70000;3
GYRO;32.415;1072.302;0.19293;1.10322;0.45834;3
ACCE;32.416;1072.302;0.04865;4.67210;8.87333;3
SOUN;32.416;546.72;0.01669;58.43
AHRS;32.435;1072.322;25.0792;6.0643;88.3609;0.11950;0.18813;0.68758;0
GYRO;32.436;1072.322;0.26754;1.31533;0.40824;3
ACCE;32.436;1072.322;0.32638;4.35607;8.74883;3
AHRS;32.445;1072.343;25.3418;7.2264;88.7020;0.11356;0.19700;0.69056;0
GYRO;32.447;1072.343;0.16415;1.03819;0.25155;3
ACCE;32.448;1072.343;0.36468;4.42311;8.79672;3
MAGN;32.450;1072.353;33.90000;-7.50000;-21.40000;3
LIGH;32.453;296615.051;145.0;0
AHRS;32.460;1072.363;25.4111;7.8142;88.6116;0.11060;0.20084;0.69053;0
GYRO;32.462;1072.363;0.00213;0.43702;0.17161;3
ACCE;32.464;1072.363;-0.37273;4.53803;9.09360;3
AHRS;32.480;1072.383;25.3832;7.8368;88.8778;0.10983;0.20106;0.69216;0
GYRO;32.482;1072.383;-0.05862;0.05010;0.21105;3
ACCE;32.483;1072.383;-0.21950;4.49014;9.05529;3
AHRS;32.500;1072.403;25.3603;7.8059;89.1649;0.10937;0.20102;0.69387;0
MAGN;32.501;1072.403;31.60000;-8.60000;-17.20000;3
GYRO;32.502;1072.403;-0.04370;0.12791;0.22384;3
ACCE;32.502;1072.403;-0.02796;4.52845;9.08402;3
AHRS;32.520;1072.423;25.3939;7.8418;89.5502;0.10868;0.20180;0.69616;0
GYRO;32.520;1072.423;0.00000;0.41997;0.23983;3
ACCE;32.521;1072.423;-0.11416;4.38480;9.37133;3
AHRS;32.540;1072.444;25.5215;8.4545;89.8699;0.10516;0.20648;0.69851;0
GYRO;32.541;1072.444;0.09593;0.71522;0.26967;3
ACCE;32.541;1072.444;-0.00881;4.33691;9.17021;3
MAGN;32.550;1072.454;29.20000;-8.60000;-19.70000;3
AHRS;32.560;1072.464;25.6702;9.0215;90.2434;0.10192;0.21103;0.70109;3
GYRO;32.560;1072.464;0.07248;0.82928;0.20359;3
ACCE;32.561;1072.464;-0.01839;4.26988;8.91164;3
AHRS;32.580;1072.484;25.6743;9.8067;90.4611;0.09673;0.21585;0.70304;3
GYRO;32.581;1072.484;-0.04903;0.72375;0.16095;3
ACCE;32.582;1072.484;-0.48765;4.42311;9.16064;3
AHRS;32.601;1072.504;25.5496;10.2268;90.6541;0.09303;0.21773;0.70462;3
MAGN;32.601;1072.504;34.60000;-9.30000;-16.80000;3
GYRO;32.602;1072.504;-0.16308;0.33150;0.13537;3
ACCE;32.603;1072.504;-1.06226;4.41353;9.53413;3
AHRS;32.621;1072.525;25.3789;10.4165;91.0493;0.09007;0.21814;0.70722;3
GYRO;32.622;1072.525;-0.19932;0.29632;0.31657;3
ACCE;32.622;1072.525;-0.68876;4.00173;9.37133;3
AHRS;32.641;1072.545;25.1417;10.1392;91.3297;0.08982;0.21534;0.70883;3
GYRO;32.642;1072.545;-0.26967;-0.35175;0.10233;3
ACCE;32.642;1072.545;-0.68876;3.65696;9.13191;3
MAGN;32.653;1072.555;33.10000;-10.10000;-16.80000;3
AHRS;32.661;1072.565;24.8798;9.3784;91.2941;0.09300;0.20933;0.70823;3
GYRO;32.663;1072.565;-0.20039;-0.67365;-0.08208;3
ACCE;32.663;1072.565;-0.73665;4.28903;8.96910;3
AHRS;32.681;1072.585;24.7984;8.9191;91.2105;0.09550;0.20609;0.70744;3
GYRO;32.682;1072.585;-0.02025;-0.33576;-0.06822;3
ACCE;32.683;1072.585;-0.81326;4.44226;8.72968;3
AHRS;32.702;1072.605;24.8471;8.8521;91.1490;0.09632;0.20594;0.70698;3
MAGN;32.703;1072.605;33.40000;-10.10000;-17.60000;3
GYRO;32.704;1072.605;0.06929;0.00000;-0.03304;3
ACCE;32.704;1072.605;-1.09099;4.56676;8.44238;3
AHRS;32.722;1072.626;24.9563;9.0282;91.0831;0.09601;0.20756;0.70665;3
GYRO;32.723;1072.626;0.10340;0.13750;-0.04584;3
ACCE;32.723;1072.626;-1.09099;4.59549;8.25084;3
AHRS;32.742;1072.646;25.0236;9.1411;90.9287;0.09601;0.20849;0.70578;3
GYRO;32.744;1072.646;0.06076;-0.00320;-0.13111;3
ACCE;32.744;1072.646;-1.41660;4.34649;8.61476;3
MAGN;32.753;1072.656;35.60000;-10.50000;-16.00000;3
AHRS;32.762;1072.666;25.0217;9.0506;90.7155;0.09694;0.20777;0.70446;3
GYRO;32.763;1072.666;0.02239;-0.18334;-0.17588;3
ACCE;32.763;1072.666;-1.64644;4.28903;8.60518;3
AHRS;32.782;1072.686;24.9456;8.8676;90.5160;0.09796;0.20608;0.70320;3
GYRO;32.784;1072.686;-0.06715;-0.24303;-0.15669;3
ACCE;32.784;1072.686;-2.01036;4.14538;8.99783;3
AHRS;32.803;1072.706;24.8104;8.6287;90.4062;0.09880;0.20378;0.70246;3
MAGN;32.805;1072.706;36.70000;-11.10000;-16.40000;3
GYRO;32.805;1072.706;-0.10019;-0.22491;-0.08634;3
ACCE;32.806;1072.706;-1.99121;4.04961;9.35217;3
AHRS;32.823;1072.726;24.7876;8.6783;90.3345;0.09848;0.20387;0.70210;3
GYRO;32.824;1072.726;0.02665;0.09593;-0.04903;3
ACCE;32.824;1072.726;-1.81883;3.74315;9.58202;3
SOUN;32.836;623.84;0.01904;59.57
AHRS;32.843;1072.747;24.9187;8.9540;90.2522;0.09774;0.20620;0.70174;3
GYRO;32.844;1072.747;0.14816;0.24090;-0.05543;3
ACCE;32.844;1072.747;-1.78052;3.57077;9.46709;3
MAGN;32.854;1072.757;34.20000;-10.10000;-16.80000;3
AHRS;32.863;1072.767;25.0492;9.0933;90.1031;0.09795;0.20767;0.70087;3
GYRO;32.864;1072.767;0.10020;-0.03411;-0.10872;3
ACCE;32.865;1072.767;-2.23063;3.36966;9.14148;3
AHRS;32.883;1072.787;25.1003;9.0090;89.9044;0.09914;0.20730;0.69958;3
GYRO;32.884;1072.787;0.08314;-0.15775;-0.16948;3
ACCE;32.885;1072.787;-2.15402;3.38881;9.48625;3
AHRS;32.904;1072.807;25.3300;9.0075;89.6013;0.10111;0.20838;0.69759;3
MAGN;32.905;1072.807;35.60000;-11.10000;-16.00000;3
GYRO;32.906;1072.807;0.29206;-0.08101;-0.19826;3
ACCE;32.906;1072.807;-2.42217;3.57077;9.36175;3
AHRS;32.924;1072.827;25.7037;9.1508;89.3379;0.10301;0.21118;0.69583;3
GYRO;32.925;1072.827;0.36348;0.05223;-0.15243;3
ACCE;32.925;1072.827;-2.09655;3.50373;8.96910;3
AHRS;32.944;1072.848;26.0912;9.4163;89.0249;0.10436;0.21474;0.69388;3
GYRO;32.945;1072.848;0.38053;0.14177;-0.19400;3
ACCE;32.945;1072.848;-2.12528;3.63781;8.86376;3
MAGN;32.954;1072.858;33.40000;-10.40000;-17.20000;3
AHRS;32.964;1072.868;26.5611;9.8837;88.7196;0.10501;0.21996;0.69208;3
GYRO;32.965;1072.868;0.46687;0.33789;-0.14816;3
ACCE;32.965;1072.868;-2.45090;3.82934;8.98825;3
AHRS;32.984;1072.888;27.1341;10.3902;88.5519;0.10582;0.22611;0.69106;3
GYRO;32.986;1072.888;0.52869;0.37200;0.00106;3
ACCE;32.986;1072.888;-2.88185;4.06876;8.92122;3
AHRS;33.008;1072.908;27.7619;10.6219;88.5338;0.10834;0.23108;0.69061;3
MAGN;33.009;1072.908;34.90000;-11.50000;-16.00000;3
GYRO;33.010;1072.908;0.52869;0.10872;0.10019;3
ACCE;33.010;1072.908;-2.54666;4.14538;8.32745;3
AHRS;33.025;1072.929;28.2642;10.5081;88.5448;0.11210;0.23331;0.69011;3
GYRO;33.027;1072.929;0.37094;-0.18973;0.09060;3
ACCE;33.027;1072.929;-2.25936;4.19326;8.10719;3
AHRS;33.045;1072.949;28.4561;10.0147;88.6517;0.11604;0.23161;0.69007;3
GYRO;33.046;1072.949;0.06822;-0.44555;0.11831;3
ACCE;33.047;1072.949;-1.81883;4.31776;7.87734;3
MAGN;33.056;1072.959;32.70000;-11.50000;-15.50000;3
AHRS;33.065;1072.969;28.2603;9.2169;88.8072;0.11933;0.22593;0.69036;3
GYRO;33.067;1072.969;-0.28033;-0.68858;0.07035;3
ACCE;33.067;1072.969;-1.66560;4.16453;7.71454;3
AHRS;33.085;1072.989;27.6358;8.3547;88.9656;0.12038;0.21737;0.69102;3
GYRO;33.086;1072.989;-0.63421;-0.63422;0.04477;3
ACCE;33.087;1072.989;-2.12528;4.45184;8.94995;3
AHRS;33.106;1073.009;26.9400;7.9086;89.3240;0.11814;0.21105;0.69339;3
MAGN;33.107;1073.009;33.40000;-11.90000;-16.40000;3
GYRO;33.108;1073.009;-0.58838;-0.11832;0.24303;3
ACCE;33.108;1073.009;-2.19232;4.51887;10.31943;3
AHRS;33.126;1073.029;26.8157;7.6719;89.8093;0.11793;0.20942;0.69614;3
GYRO;33.127;1073.029;0.01919;-0.03091;0.38906;3
ACCE;33.128;1073.029;-2.29767;4.06876;10.40562;3
AHRS;33.146;1073.050;27.5046;7.3790;90.2178;0.12315;0.21218;0.69751;3
GYRO;33.147;1073.050;0.71736;-0.09380;0.38479;3
ACCE;33.148;1073.050;-2.50836;4.59549;9.93636;3
MAGN;33.156;1073.060;30.90000;-11.90000;-16.00000;3
AHRS;33.166;1073.070;28.7374;7.1882;90.5695;0.13110;0.21873;0.69798;3
GYRO;33.167;1073.070;1.10641;-0.00533;0.43063;3
ACCE;33.167;1073.070;-2.68074;5.14137;8.55730;3
AHRS;33.187;1073.090;30.0158;7.0395;91.1443;0.13858;0.22609;0.69960;3
GYRO;33.188;1073.090;1.00196;0.17268;0.62462;3
ACCE;33.188;1073.090;-2.79566;5.59148;8.03057;3
AHRS;33.207;1073.110;31.0233;6.9168;92.1092;0.14340;0.23254;0.70371;3
MAGN;33.208;1073.110;33.10000;-11.90000;-16.40000;3
GYRO;33.209;1073.110;0.71842;0.34429;0.89430;3
ACCE;33.210;1073.110;-2.57539;5.90751;8.09761;3
AHRS;33.227;1073.130;31.7990;6.6255;93.3084;0.14731;0.23704;0.70910;3
GYRO;33.228;1073.130;0.52763;0.26754;0.95612;3
ACCE;33.228;1073.130;-1.64644;5.56275;8.28915;3
AHRS;33.247;1073.150;32.4590;6.2241;94.3331;0.15151;0.24009;0.71339;3
GYRO;33.248;1073.150;0.48606;0.07248;0.76958;3
ACCE;33.248;1073.150;-2.18275;5.67767;8.60518;3
MAGN;33.259;1073.161;32.70000;-16.30000;-17.20000;3
AHRS;33.269;1073.171;33.1891;5.6171;95.2389;0.15759;0.24237;0.71650;3
GYRO;33.269;1073.171;0.58092;-0.13857;0.73867;3
ACCE;33.270;1073.171;-2.30724;5.97455;8.26042;3
AHRS;33.289;1073.192;33.8776;4.9692;96.3142;0.16328;0.24451;0.72041;3
GYRO;33.290;1073.192;0.50418;-0.00959;0.86658;3
ACCE;33.290;1073.192;-1.41660;5.95539;7.79115;3
AHRS;33.310;1073.213;34.4456;4.4262;97.4821;0.16739;0.24674;0.72503;3
MAGN;33.311;1073.213;31.20000;-17.00000;-16.00000;3
GYRO;33.312;1073.213;0.39865;0.13857;0.87831;3
ACCE;33.313;1073.213;-1.04311;5.80217;7.61877;3
AHRS;33.331;1073.233;34.9486;3.9390;98.6104;0.17082;0.24891;0.72951;3
GYRO;33.333;1073.233;0.38053;0.11618;0.82395;3
ACCE;33.333;1073.233;-0.88030;5.76386;7.49427;3
AHRS;33.351;1073.255;35.3794;3.3970;99.6150;0.17444;0.25024;0.73325;3
GYRO;33.354;1073.255;0.30485;0.00213;0.70456;3
ACCE;33.355;1073.255;-0.49723;5.77344;6.96755;3
MAGN;33.363;1073.265;31.70000;-19.20000;-15.20000;3
AHRS;33.372;1073.276;35.5631;2.8483;100.6736;0.17664;0.25012;0.73765;3
GYRO;33.373;1073.276;0.07995;-0.09060;0.55001;3
ACCE;33.374;1073.276;-0.01839;5.67767;6.74728;3
SOUN;33.387;602.85;0.01840;59.27
AHRS;33.393;1073.296;35.3558;2.3518;101.2627;0.17746;0.24711;0.74037;3
GYRO;33.394;1073.296;-0.31018;-0.11725;0.35708;3
ACCE;33.395;1073.296;0.19230;5.51486;6.81432;3
LIGH;33.417;296616.011;225.0;0
AHRS;33.418;1073.317;34.8628;2.2124;102.0081;0.17415;0.24437;0.74500;0
MAGN;33.419;1073.317;31.70000;-21.50000;-15.50000;3
GYRO;33.419;1073.317;-0.45088;0.20892;0.34748;3
ACCE;33.420;1073.317;-0.50680;5.32333;7.83904;3
AHRS;33.433;1073.337;34.5156;2.1706;102.5634;0.17142;0.24274;0.74849;0
GYRO;33.434;1073.337;-0.24942;0.23876;0.39758;3
ACCE;33.435;1073.337;-0.50680;5.33290;8.21253;3
AHRS;33.453;1073.357;34.5215;1.9970;103.1242;0.17140;0.24273;0.75111;0
GYRO;33.455;1073.357;0.07142;0.08527;0.39438;3
ACCE;33.455;1073.357;-0.29611;5.17967;8.10719;3
MAGN;33.464;1073.367;32.40000;-21.50000;-15.50000;3
AHRS;33.474;1073.377;34.8045;1.7786;103.5376;0.17343;0.24407;0.75235;3
GYRO;33.475;1073.377;0.27394;-0.01705;0.26434;3
ACCE;33.476;1073.377;-0.01839;5.00729;7.47512;3
AHRS;33.514;1073.406;35.0593;1.5185;103.7199;0.17606;0.24468;0.75238;3
GYRO;33.515;1073.406;0.15669;-0.17801;0.09060;3
ACCE;33.516;1073.406;-0.02796;5.21798;6.97712;3
AHRS;33.524;1073.427;35.0710;1.4231;103.8434;0.17649;0.24446;0.75284;3
MAGN;33.524;1073.427;32.40000;-21.50000;-15.50000;3
GYRO;33.527;1073.427;-0.04050;0.09273;0.10233;3
ACCE;33.528;1073.427;-0.21950;5.32333;7.45597;3
AHRS;33.544;1073.447;35.0529;1.6627;104.0767;0.17432;0.24592;0.75443;3
GYRO;33.545;1073.447;0.00533;0.38373;0.17907;3
ACCE;33.545;1073.447;-0.51638;5.08391;8.26999;3
AHRS;33.565;1073.467;35.2340;2.0181;104.3457;0.17232;0.24931;0.75597;3
GYRO;33.566;1073.467;0.19719;0.43382;0.19932;3
ACCE;33.566;1073.467;-0.48765;5.04560;8.41365;3
MAGN;33.574;1073.478;31.30000;-23.60000;-15.20000;3
WIFI;33.582;757978.699;eduroam;00:13:c3:44:d8:e1;-72
WIFI;33.582;757980.719;TP-LINK_1280;ec:08:6b:23:7b:1d;-87
WIFI;33.582;757980.719;RNCS_24g;90:f6:52:ff:cd:71;-75
WIFI;33.582;757980.719;UJI;00:13:c3:44:d8:e0;-73
WIFI;33.582;757980.719;Pruebas;c8:d1:5e:64:e1:d8;-88
WIFI;33.582;757980.719;Pruebas;2e:d9:9f:d9:fa:21;-79
WIFI;33.582;757980.719;eduroam;00:1a:6d:9b:9a:21;-53
WIFI;33.582;757980.719;UJI;00:1a:6d:9b:9a:20;-53
WIFI;33.582;757980.719;FTE-1DDE;f8:3d:ff:7d:1d:e5;-70
WIFI;33.582;757980.719;UJI;00:14:69:f2:31:40;-77
WIFI;33.582;757978.699;eduroam;00:14:69:f2:31:41;-76
WIFI;33.582;757980.719;eduroam;00:1a:a1:5c:f9:61;-81
WIFI;33.582;757980.719;UJI;00:1a:a1:5c:f9:60;-78
WIFI;33.582;757980.719;eduroam;00:13:c3:44:d8:21;-82
WIFI;33.582;757976.628;RETA-Wifi;84:1b:5e:3f:88:6f;-80
WIFI;33.582;757978.699;eduroam;00:13:c3:44:d6:e1;-88
WIFI;33.582;757980.719;eduroam;24:a4:3c:04:9c:a2;-87
WIFI;33.582;757980.719;UJI;2a:a4:3c:04:9c:a2;-89
WIFI;33.582;757980.719;temporal-ap;ec:08:6b:6f:a7:6c;-89
WIFI;33.582;757980.719;eduroam;dc:9f:db:1c:91:57;-90
WIFI;33.582;757980.719;;98:fc:11:6d:a7:5b;-68
WIFI;33.582;757980.719;UJI;00:13:c3:44:d8:20;-84
WIFI;33.582;757980.719;UJI;c2:9f:db:1c:91:57;-89
WIFI;33.582;757980.719;UJI;00:14:1c:dd:f1:e0;-89
AHRS;33.602;1073.488;35.5598;2.2469;104.5135;0.17212;0.25285;0.75651;3
GYRO;33.604;1073.488;0.28460;0.23024;0.09700;3
ACCE;33.605;1073.488;-0.05669;4.89237;7.90608;3
AHRS;33.605;1073.508;35.8047;2.3560;104.4961;0.17269;0.25497;0.75610;3
GYRO;33.606;1073.508;0.18227;0.03624;-0.03624;3
ACCE;33.607;1073.508;0.02950;5.01687;7.56131;3
AHRS;33.625;1073.528;35.8828;2.3802;104.3828;0.17319;0.25544;0.75540;3
MAGN;33.626;1073.528;29.50000;-23.30000;-16.00000;3
GYRO;33.626;1073.528;0.05010;-0.04690;-0.07355;3
ACCE;33.627;1073.528;-0.38231;5.39994;7.71454;3
AHRS;33.645;1073.548;35.8712;2.4791;104.3276;0.17260;0.25577;0.75530;3
GYRO;33.647;1073.548;-0.01705;0.11618;-0.02132;3
ACCE;33.647;1073.548;-0.72707;5.62978;8.01142;3
GNSS;33.660;1491986814.000;39.993557;-0.068000;126.000;0.000;60.0;0.0;19;11
AHRS;33.679;1073.569;35.8135;2.7104;104.4205;0.17057;0.25670;0.75623;3
GYRO;33.680;1073.569;-0.06395;0.28033;0.08421;3
ACCE;33.681;1073.569;-0.87072;5.67767;8.37534;3
MAGN;33.682;1073.579;28.00000;-23.30000;-15.20000;3
AHRS;33.692;1073.589;35.7523;2.9517;104.5704;0.16832;0.25774;0.75746;3
GYRO;33.693;1073.589;-0.04690;0.26541;0.10019;3
ACCE;33.693;1073.589;-0.75580;5.56275;8.59560;3
GNSS;33.694;1491986814.000;39.993557;-0.068000;126.000;0.000;60.0;0.0;19;11
AHRS;33.705;1073.609;35.7163;3.1530;104.6157;0.16671;0.25858;0.75805;3
GYRO;33.707;1073.609;-0.03091;0.17907;0.00853;3
ACCE;33.707;1073.609;-1.00480;5.56275;8.37534;3
AHRS;33.726;1073.629;35.7251;3.4218;104.5555;0.16511;0.25990;0.75812;3
MAGN;33.727;1073.629;29.80000;-23.30000;-14.30000;3
GYRO;33.728;1073.629;0.04051;0.22384;-0.05330;3
ACCE;33.728;1073.629;-1.53152;5.87878;8.33703;3
AHRS;33.746;1073.649;35.9606;3.8197;104.5077;0.16380;0.26336;0.75799;3
GYRO;33.747;1073.649;0.25795;0.37627;-0.01386;3
ACCE;33.747;1073.649;-1.40702;6.06074;7.98269;3
AHRS;33.767;1073.670;36.2902;4.5194;104.8411;0.16008;0.26947;0.76000;3
GYRO;33.769;1073.670;0.28247;0.64914;-0.00959;3
ACCE;33.770;1073.670;-1.65602;6.22355;7.78158;3
GNSS;33.774;1491986812.776;39.993425;-0.068491;0.000;0.000;11.4;0.0;19;11
MAGN;33.777;1073.680;30.20000;-24.00000;-14.30000;3
AHRS;33.787;1073.690;36.5187;5.2769;104.9274;0.15603;0.27482;0.76103;3
GYRO;33.788;1073.690;0.15136;0.69497;0.11299;3
ACCE;33.789;1073.690;-1.64644;6.13735;7.63792;3
AHRS;33.807;1073.710;36.5227;5.8509;105.1125;0.15178;0.27793;0.76271;3
GYRO;33.808;1073.710;-0.06182;0.57772;0.11512;3
ACCE;33.808;1073.710;-1.06226;5.76386;7.60919;3
AHRS;33.827;1073.730;36.3813;6.4083;105.3990;0.14664;0.28012;0.76511;3
MAGN;33.828;1073.730;28.80000;-24.00000;-15.20000;3
GYRO;33.829;1073.730;-0.13643;0.50204;0.00213;3
ACCE;33.829;1073.730;-0.94734;5.62021;7.69539;3
SOUN;33.833;171.04;0.00522;48.33
AHRS;33.847;1073.751;36.2830;7.0896;105.3164;0.14179;0.28271;0.76574;3
GYRO;33.848;1073.751;-0.04263;0.57772;-0.07675;3
ACCE;33.848;1073.751;-1.33999;5.70640;8.19338;3
AHRS;33.868;1073.771;36.4130;7.7673;105.2233;0.13816;0.28675;0.76588;3
GYRO;33.869;1073.771;0.16842;0.52123;-0.04264;3
ACCE;33.869;1073.771;-1.42618;5.60105;7.96354;3
MAGN;33.877;1073.781;29.10000;-23.30000;-14.40000;3
AHRS;33.887;1073.791;36.6004;8.3613;105.0990;0.13548;0.29070;0.76564;3
GYRO;33.888;1073.791;0.16309;0.41890;-0.07035;3
ACCE;33.888;1073.791;-1.44533;5.90751;7.50385;3
AHRS;33.907;1073.811;36.6049;8.6618;105.0383;0.13365;0.29212;0.76569;3
GYRO;33.908;1073.811;-0.06502;0.15989;-0.02345;3
ACCE;33.909;1073.811;-1.30168;5.83090;7.55173;3
AHRS;33.928;1073.831;36.3845;8.6329;105.0993;0.13254;0.29063;0.76635;3
MAGN;33.929;1073.831;30.60000;-23.60000;-11.90000;3
GYRO;33.929;1073.831;-0.22597;-0.04690;0.02665;3
ACCE;33.930;1073.831;-1.43575;5.95539;8.13592;3
AHRS;33.948;1073.851;36.1487;8.3449;105.2218;0.13294;0.28785;0.76703;3
GYRO;33.949;1073.851;-0.20252;-0.22171;0.05223;3
ACCE;33.949;1073.851;-1.25380;5.85005;8.27957;3
LIGH;33.952;296616.551;145.0;0
AHRS;33.968;1073.872;35.9868;8.0200;105.2720;0.13415;0.28528;0.76718;0
GYRO;33.970;1073.872;-0.12684;-0.26008;0.00853;3
ACCE;33.970;1073.872;-0.92818;5.88836;8.17423;3
MAGN;33.978;1073.882;32.80000;-24.00000;-11.50000;3
AHRS;33.988;1073.892;35.8651;7.8010;105.2853;0.13495;0.28344;0.76721;3
GYRO;33.989;1073.892;-0.10659;-0.15456;-0.01066;3
ACCE;33.990;1073.892;-0.79411;5.93624;8.15507;3
AHRS;34.008;1073.912;35.7441;7.6689;105.2774;0.13523;0.28200;0.76723;3
GYRO;34.009;1073.912;-0.10765;-0.11725;-0.02239;3
ACCE;34.010;1073.912;-0.91861;5.95539;8.12634;3
AHRS;34.029;1073.932;35.6392;7.5923;105.2581;0.13525;0.28093;0.76723;3
MAGN;34.037;1073.932;32.80000;-24.30000;-11.90000;3
GYRO;34.039;1073.932;-0.07461;-0.04690;-0.03518;3
ACCE;34.040;1073.932;-0.83242;5.90751;8.34661;3
AHRS;34.049;1073.952;35.6431;7.5648;105.1996;0.13559;0.28075;0.76691;3
GYRO;34.059;1073.952;0.04370;-0.07035;-0.04477;3
ACCE;34.059;1073.952;-1.23464;5.88836;8.58603;3
AHRS;34.070;1073.973;35.7516;7.4178;105.4555;0.13651;0.28104;0.76779;3
GYRO;34.071;1073.973;0.12045;-0.21958;-0.05863;3
ACCE;34.072;1073.973;-1.42618;5.88836;8.49026;3
MAGN;34.079;1073.983;32.80000;-25.40000;-12.70000;3
AHRS;34.089;1073.993;35.9097;7.1474;105.3304;0.13944;0.28059;0.76657;3
GYRO;34.090;1073.993;0.15349;-0.30805;-0.07888;3
ACCE;34.090;1073.993;-1.11972;5.93624;8.04973;3
AHRS;34.109;1074.013;36.0896;6.9720;105.1304;0.14204;0.28065;0.76504;3
GYRO;34.110;1074.013;0.17907;-0.22491;-0.13431;3
ACCE;34.111;1074.013;-1.15803;5.90751;7.91565;3
AHRS;34.129;1074.033;36.3104;6.9856;104.9316;0.14357;0.28190;0.76368;3
MAGN;34.131;1074.033;34.70000;-23.50000;-13.10000;3
GYRO;34.131;1074.033;0.22171;-0.05116;-0.10126;3
ACCE;34.132;1074.033;-1.43575;5.89793;8.11677;3
AHRS;34.150;1074.053;36.6369;7.0672;104.7944;0.14506;0.28423;0.76250;3
GYRO;34.151;1074.053;0.31764;0.00213;-0.05543;3
ACCE;34.151;1074.053;-1.57941;5.85963;8.28915;3
AHRS;34.170;1074.073;37.0904;7.0851;104.6109;0.14775;0.28701;0.76078;3
GYRO;34.171;1074.073;0.43383;-0.12791;-0.08954;3
ACCE;34.172;1074.073;-1.58898;6.08947;7.99227;3
MAGN;34.180;1074.083;33.20000;-23.20000;-13.20000;3
AHRS;34.190;1074.094;37.5209;6.9828;104.3538;0.15131;0.28893;0.75856;3
GYRO;34.191;1074.094;0.37307;-0.25155;-0.14496;3
ACCE;34.191;1074.094;-1.60814;6.23312;7.66666;3
LIGH;34.193;296616.791;90.0;0
AHRS;34.210;1074.114;37.8611;6.8551;104.0615;0.15466;0.29009;0.75630;0
GYRO;34.211;1074.114;0.30592;-0.25795;-0.16415;3
ACCE;34.212;1074.114;-1.89544;6.43423;7.39850;3
AHRS;34.230;1074.134;38.2187;6.7884;103.8051;0.15761;0.29169;0.75425;0
MAGN;34.231;1074.134;32.80000;-23.90000;-11.50000;3
GYRO;34.232;1074.134;0.34429;-0.16735;-0.12365;3
ACCE;34.233;1074.134;-1.91460;6.59704;7.36977;3
AHRS;34.250;1074.154;38.6499;6.8057;103.6761;0.16007;0.29435;0.75280;0
GYRO;34.251;1074.154;0.39012;-0.01705;-0.01279;3
ACCE;34.252;1074.154;-2.00079;6.73112;7.13993;3
AHRS;34.271;1074.174;39.0639;6.8504;103.7253;0.16181;0.29727;0.75228;0
GYRO;34.273;1074.174;0.33789;0.08634;0.10659;3
ACCE;34.273;1074.174;-2.06782;6.71196;7.21655;3
MAGN;34.281;1074.184;32.00000;-23.20000;-13.20000;3
AHRS;34.291;1074.194;39.5324;6.9768;103.7478;0.16336;0.30089;0.75164;3
GYRO;34.292;1074.194;0.31444;-0.06395;0.18014;3
ACCE;34.292;1074.194;-2.06782;6.64492;7.19739;3
AHRS;34.311;1074.215;39.9926;7.1448;103.6489;0.16492;0.30449;0.75046;3
GYRO;34.312;1074.215;0.22278;-0.21318;0.19506;3
ACCE;34.313;1074.215;-1.94333;6.70239;7.03459;3
AHRS;34.331;1074.235;40.2419;6.8553;103.8182;0.16766;0.30489;0.75037;3
MAGN;34.333;1074.235;33.20000;-23.20000;-12.00000;3
GYRO;34.333;1074.235;0.06715;-0.27287;0.23237;3
ACCE;34.335;1074.235;-1.42618;6.63535;6.78559;3
AHRS;34.351;1074.255;40.2970;6.3875;104.1908;0.17002;0.30350;0.75139;3
GYRO;34.353;1074.255;0.01706;-0.16308;0.26115;3
ACCE;34.353;1074.255;-1.42618;6.60662;7.02501;3
AHRS;34.373;1074.275;40.4202;6.0475;104.6413;0.17169;0.30329;0.75282;3
GYRO;34.374;1074.275;0.09913;-0.00533;0.32830;3
ACCE;34.374;1074.275;-1.37829;6.58746;7.29316;3
MAGN;34.381;1074.285;31.70000;-23.50000;-11.10000;3
SOUN;34.384;772.13;0.02356;61.42
AHRS;34.392;1074.295;40.6327;5.7533;105.1815;0.17328;0.30403;0.75455;3
GYRO;34.394;1074.295;0.15989;0.04797;0.38799;3
ACCE;34.394;1074.295;-1.22507;6.65450;7.24528;3
AHRS;34.412;1074.316;40.8214;5.4066;105.7755;0.17494;0.30447;0.75648;3
GYRO;34.413;1074.316;0.10446;0.02985;0.41783;3
ACCE;34.414;1074.316;-1.04311;6.68323;7.33147;3
WIFI;34.419;757981.587;eduroam;00:13:c3:44:d8:e1;-72
WIFI;34.419;757981.587;TP-LINK_1280;ec:08:6b:23:7b:1d;-81
WIFI;34.419;757981.587;RNCS_24g;90:f6:52:ff:cd:71;-71
WIFI;34.419;757981.587;UJI;00:13:c3:44:d8:e0;-73
WIFI;34.419;757981.587;Pruebas;c8:d1:5e:64:e1:d8;-88
WIFI;34.419;757981.587;Pruebas;2e:d9:9f:d9:fa:21;-74
WIFI;34.419;757981.587;eduroam;00:1a:6d:9b:9a:21;-49
WIFI;34.419;757981.587;UJI;00:1a:6d:9b:9a:20;-50
WIFI;34.419;757981.587;FTE-1DDE;f8:3d:ff:7d:1d:e5;-78
WIFI;34.419;757981.587;UJI;00:14:69:f2:31:40;-75
WIFI;34.419;757981.587;eduroam;00:14:69:f2:31:41;-78
WIFI;34.419;757981.587;eduroam;00:1a:a1:5c:f9:61;-79
WIFI;34.419;757981.587;UJI;00:1a:a1:5c:f9:60;-78
WIFI;34.419;757981.587;eduroam;00:13:c3:44:d8:21;-82
WIFI;34.419;757978.699;eduroam;00:13:c3:44:d6:e1;-85
WIFI;34.419;757981.587;eduroam;24:a4:3c:04:9c:a2;-87
WIFI;34.419;757981.587;UJI;2a:a4:3c:04:9c:a2;-89
WIFI;34.419;757981.587;temporal-ap;ec:08:6b:6f:a7:6c;-89
WIFI;34.419;757981.588;eduroam;dc:9f:db:1c:91:57;-90
WIFI;34.419;757981.587;;98:fc:11:6d:a7:5b;-67
WIFI;34.419;757981.587;UJI;00:13:c3:44:d8:20;-82
WIFI;34.419;757981.588;UJI;c2:9f:db:1c:91:57;-89
WIFI;34.419;757981.588;UJI;00:14:1c:dd:f1:e0;-89
AHRS;34.436;1074.336;40.9012;4.9310;106.4560;0.17668;0.30375;0.75884;3
MAGN;34.437;1074.336;31.30000;-23.90000;-12.30000;3
GYRO;34.437;1074.336;0.01066;-0.04157;0.45301;3
ACCE;34.438;1074.336;-0.71749;6.61619;7.34104;3
LIGH;34.439;296617.031;145.0;0
AHRS;34.452;1074.356;40.8638;4.4400;107.1080;0.17803;0.30217;0.76128;0
GYRO;34.453;1074.356;-0.09486;-0.04797;0.41357;3
ACCE;34.454;1074.356;-0.56427;6.56831;7.39850;3
AHRS;34.473;1074.376;40.7558;4.0907;107.7549;0.17812;0.30081;0.76405;0
GYRO;34.475;1074.376;-0.12045;0.09380;0.41890;3
ACCE;34.475;1074.376;-0.57384;6.41508;7.82946;3
GNSS;34.481;1491986813.614;39.993425;-0.068491;0.000;0.000;11.1;0.0;19;11
MAGN;34.495;1074.386;30.60000;-24.70000;-12.30000;3
AHRS;34.497;1074.397;40.7937;3.9289;108.3887;0.17772;0.30128;0.76670;3
GYRO;34.497;1074.397;0.06822;0.25155;0.42423;3
ACCE;34.498;1074.397;-0.72707;6.29058;8.25084;3
GNSS;34.498;1491986813.614;39.993425;-0.068491;0.000;0.000;11.1;0.0;19;11
AHRS;34.513;1074.417;41.1378;3.8257;109.0156;0.17842;0.30404;0.76867;3
GYRO;34.514;1074.417;0.32724;0.26328;0.43382;3
ACCE;34.515;1074.417;-0.56427;6.15651;8.03057;3
AHRS;34.534;1074.437;41.6039;3.6757;109.5762;0.18017;0.30729;0.76994;3
MAGN;34.535;1074.437;29.50000;-24.70000;-13.20000;3
GYRO;34.535;1074.437;0.37414;0.17907;0.38053;3
ACCE;34.535;1074.437;-0.12373;6.07032;7.42723;3
AHRS;34.553;1074.457;41.9286;3.5306;110.0441;0.18144;0.30951;0.77109;3
GYRO;34.554;1074.457;0.21745;0.13644;0.30591;3
ACCE;34.555;1074.457;0.21146;5.96497;7.04416;3
AHRS;34.574;1074.477;42.0629;3.4221;110.4148;0.18180;0.31049;0.77229;3
GYRO;34.576;1074.477;0.07355;0.14390;0.25582;3
ACCE;34.576;1074.477;0.26892;5.91709;7.16866;3
MAGN;34.584;1074.488;31.00000;-25.40000;-11.90000;3
AHRS;34.594;1074.498;42.1459;3.3683;110.7436;0.18166;0.31132;0.77350;3
GYRO;34.595;1074.498;0.06396;0.14603;0.19932;3
ACCE;34.595;1074.498;0.37426;5.79259;7.43681;3
AHRS;34.614;1074.518;42.2949;3.3998;110.9356;0.18163;0.31276;0.77406;3
GYRO;34.615;1074.518;0.14603;0.13217;0.11299;3
ACCE;34.616;1074.518;0.36468;5.76386;7.57089;3
AHRS;34.634;1074.538;42.5541;3.4962;110.9953;0.18203;0.31501;0.77384;3
MAGN;34.635;1074.538;31.30000;-26.50000;-11.40000;3
GYRO;34.636;1074.538;0.25262;0.12365;0.05649;3
ACCE;34.636;1074.538;0.09653;5.82132;7.67623;3
AHRS;34.654;1074.558;42.9433;3.5854;111.0149;0.18319;0.31803;0.77311;3
GYRO;34.656;1074.558;0.36241;0.08421;0.02558;3
ACCE;34.656;1074.558;0.19230;5.93624;7.44639;3
GNSS;34.664;1491986815.000;39.993555;-0.068001;125.000;0.000;48.0;0.0;19;11
LIGH;34.675;296617.271;225.0;0
GNSS;34.675;1491986815.000;39.993555;-0.068001;125.000;0.000;48.0;0.0;19;11
AHRS;34.678;1074.580;43.3580;3.6789;110.9928;0.18456;0.32116;0.77212;0
GYRO;34.679;1074.580;0.34322;0.05649;0.00533;3
ACCE;34.679;1074.580;0.57537;6.00328;6.86220;3
MAGN;34.687;1074.590;30.60000;-27.20000;-10.60000;3
AHRS;34.697;1074.601;43.5642;3.7243;110.9162;0.18544;0.32261;0.77133;3
GYRO;34.698;1074.601;0.11725;-0.02985;-0.06289;3
ACCE;34.699;1074.601;0.70945;6.01286;6.66109;3
AHRS;34.717;1074.621;43.4852;3.7107;110.7073;0.18575;0.32169;0.77057;3
GYRO;34.718;1074.621;-0.10765;-0.17801;-0.15882;3
ACCE;34.718;1074.621;0.74776;5.98413;6.89093;3
AHRS;34.737;1074.641;43.2486;3.6310;110.3522;0.18616;0.31919;0.76942;3
MAGN;34.738;1074.641;29.80000;-27.20000;-11.90000;3
GYRO;34.739;1074.641;-0.20678;-0.26328;-0.22171;3
ACCE;34.739;1074.641;0.64241;5.98413;7.39850;3
AHRS;34.757;1074.661;43.0242;3.6576;109.9962;0.18591;0.31725;0.76840;3
GYRO;34.758;1074.661;-0.15029;-0.13537;-0.24196;3
ACCE;34.759;1074.661;0.48918;6.05116;7.76242;3
AHRS;34.778;1074.681;42.9720;3.8626;109.7002;0.18511;0.31737;0.76750;3
GYRO;34.779;1074.681;0.00960;0.03517;-0.18014;3
ACCE;34.780;1074.681;0.28807;6.13735;7.81988;3
MAGN;34.788;1074.691;30.60000;-27.60000;-10.70000;3
AHRS;34.798;1074.701;43.0168;4.1276;109.4048;0.18437;0.31840;0.76646;3
GYRO;34.799;1074.701;0.05543;0.04583;-0.18973;3
ACCE;34.799;1074.701;0.23061;6.09905;7.65708;3
AHRS;34.818;1074.722;42.9836;4.3323;109.0617;0.18380;0.31857;0.76529;3
GYRO;34.819;1074.722;-0.03944;-0.05116;-0.23450;3
ACCE;34.820;1074.722;0.31680;6.09905;7.39850;3
AHRS;34.838;1074.742;42.7797;4.4843;108.6204;0.18302;0.31724;0.76399;3
MAGN;34.840;1074.742;31.70000;-27.20000;-10.60000;3
GYRO;34.840;1074.742;-0.18653;-0.15775;-0.31871;3
ACCE;34.841;1074.742;0.23061;5.96497;7.36977;3
AHRS;34.862;1074.762;42.4576;4.5805;108.1268;0.18218;0.31480;0.76261;3
GYRO;34.863;1074.762;-0.26754;-0.21425;-0.33363;3
ACCE;34.864;1074.762;-0.44934;6.03201;7.80073;3
AHRS;34.879;1074.782;42.1914;4.6034;107.7438;0.18177;0.31257;0.76148;3
GYRO;34.881;1074.782;-0.18227;-0.20679;-0.24623;3
ACCE;34.881;1074.782;-0.53554;6.02243;8.04973;3
MAGN;34.889;1074.792;31.70000;-27.20000;-11.00000;3
AHRS;34.899;1074.803;42.1401;4.6211;107.4181;0.18229;0.31180;0.76010;3
GYRO;34.900;1074.803;0.02772;-0.15669;-0.20785;3
ACCE;34.901;1074.803;-0.66961;6.23312;8.06888;3
AHRS;34.919;1074.823;42.3399;4.6545;107.1142;0.18388;0.31277;0.75825;3
GYRO;34.921;1074.823;0.23344;-0.14816;-0.17481;3
ACCE;34.922;1074.823;-0.68876;6.53000;7.69539;3
SOUN;34.934;432.45;0.01320;56.39
AHRS;34.939;1074.843;42.6212;4.6703;106.8328;0.18594;0.31421;0.75629;3
MAGN;34.940;1074.843;31.70000;-25.40000;-11.00000;3
GYRO;34.941;1074.843;0.24942;-0.15456;-0.15562;3
ACCE;34.941;1074.843;-0.60257;6.93223;6.90051;3
AHRS;34.959;1074.863;42.7623;4.6189;106.6313;0.18753;0.31454;0.75492;3
GYRO;34.960;1074.863;0.08634;-0.16522;-0.10872;3
ACCE;34.961;1074.863;-0.57384;7.06630;6.64194;3
AHRS;34.980;1074.883;42.6824;4.5138;106.5624;0.18801;0.31342;0.75460;3
GYRO;34.981;1074.883;-0.10765;-0.11618;-0.01492;3
ACCE;34.982;1074.883;-0.81326;7.22911;6.98670;3
MAGN;34.990;1074.893;31.00000;-25.70000;-12.30000;3
AHRS;35.000;1074.903;42.5540;4.3229;106.6416;0.18842;0.31181;0.75497;3
GYRO;35.001;1074.903;-0.11192;-0.12365;0.05649;3
ACCE;35.002;1074.903;-0.60257;7.03757;7.05374;3
AHRS;35.020;1074.924;42.4639;4.1222;106.6947;0.18915;0.31036;0.75510;3
GYRO;35.021;1074.924;-0.07141;-0.14923;0.01919;3
ACCE;35.022;1074.924;-0.34400;6.92265;6.87178;3
AHRS;35.040;1074.944;42.3980;3.9029;106.7623;0.19009;0.30900;0.75522;3
MAGN;35.042;1074.944;29.80000;-25.40000;-11.90000;3
GYRO;35.043;1074.944;-0.05862;-0.16948;0.03517;3
ACCE;35.043;1074.944;-0.07585;6.89392;6.82390;3
AHRS;35.061;1074.964;42.2763;3.7271;106.8122;0.19051;0.30746;0.75545;3
GYRO;35.062;1074.964;-0.12578;-0.10339;0.01386;3
ACCE;35.062;1074.964;0.40299;6.66408;6.99628;3
AHRS;35.081;1074.984;42.1266;3.7263;106.7422;0.18997;0.30637;0.75547;3
GYRO;35.082;1074.984;-0.11831;0.00107;-0.06182;3
ACCE;35.083;1074.984;0.39342;6.43423;7.34104;3
MAGN;35.090;1074.994;29.50000;-24.70000;-13.10000;3
AHRS;35.101;1075.004;42.0850;3.9457;106.5587;0.18881;0.30685;0.75506;3
GYRO;35.102;1075.004;0.01386;0.09593;-0.13004;3
ACCE;35.103;1075.004;-0.31527;6.86519;8.02100;3
AHRS;35.121;1075.024;42.2294;4.1863;106.4640;0.18819;0.30877;0.75466;3
GYRO;35.122;1075.024;0.16628;0.17161;-0.02878;3
ACCE;35.122;1075.024;-0.41104;6.86519;8.29872;3
AHRS;35.142;1075.045;42.4815;4.3880;106.3838;0.18833;0.31123;0.75402;3
MAGN;35.143;1075.045;29.50000;-25.70000;-12.70000;3
GYRO;35.143;1075.045;0.23024;0.07355;-0.07355;3
ACCE;35.144;1075.045;-0.04712;6.53958;8.20296;3
AHRS;35.162;1075.065;42.6912;4.4698;106.1321;0.18952;0.31255;0.75246;3
GYRO;35.163;1075.065;0.19080;-0.12791;-0.17374;3
ACCE;35.163;1075.065;0.12526;6.49170;8.04973;3
AHRS;35.182;1075.085;42.9204;4.5048;105.7432;0.19150;0.31354;0.75012;3
GYRO;35.184;1075.085;0.23450;-0.21105;-0.24942;3
ACCE;35.184;1075.085;0.19230;6.30974;7.57089;3
MAGN;35.191;1075.095;31.70000;-25.00000;-11.50000;3
AHRS;35.201;1075.105;43.2174;4.7174;105.2227;0.19303;0.31559;0.74727;3
GYRO;35.203;1075.105;0.29846;-0.07888;-0.32191;3
ACCE;35.203;1075.105;0.11569;6.39593;7.36977;3
AHRS;35.221;1075.125;43.4864;5.3028;104.6715;0.19210;0.31919;0.74497;3
GYRO;35.222;1075.125;0.24303;0.28566;-0.32617;3
ACCE;35.223;1075.125;0.15400;6.31931;7.34104;3
AHRS;35.242;1075.145;43.7088;6.2771;104.0905;0.18854;0.32433;0.74327;3
MAGN;35.243;1075.145;29.80000;-25.70000;-13.50000;3
GYRO;35.243;1075.145;0.24623;0.52976;-0.35175;3
ACCE;35.244;1075.145;-0.91861;6.40550;7.96354;3
AHRS;35.262;1075.166;44.0805;7.1148;103.5811;0.18647;0.32987;0.74133;3
GYRO;35.263;1075.166;0.40185;0.36667;-0.24942;3
ACCE;35.264;1075.166;-1.87629;6.39593;8.28915;3
AHRS;35.284;1075.186;44.5767;7.5584;103.0240;0.18779;0.33418;0.73824;3
GYRO;35.285;1075.186;0.49672;-0.10339;-0.32084;3
ACCE;35.286;1075.186;-1.65602;6.39593;7.43681;3
MAGN;35.293;1075.196;26.90000;-24.70000;-11.40000;3
AHRS;35.303;1075.206;45.0589;7.5697;102.5820;0.19151;0.33647;0.73502;3
GYRO;35.304;1075.206;0.40078;-0.28673;-0.19826;3
ACCE;35.305;1075.206;-1.60814;6.44381;6.44082;3
AHRS;35.325;1075.227;45.3094;7.6253;102.3565;0.19312;0.33790;0.73345;3
GYRO;35.325;1075.227;0.18973;0.01492;-0.06076;3
ACCE;35.326;1075.227;-2.16359;6.99927;6.19183;3
AHRS;35.344;1075.247;45.4669;7.8259;102.5745;0.19201;0.34020;0.73449;3
MAGN;35.345;1075.247;31.00000;-25.00000;-11.60000;3
GYRO;35.346;1075.247;0.09807;0.38479;0.21425;3
ACCE;35.346;1075.247;-2.22105;6.86519;6.23013;3
AHRS;35.365;1075.268;45.5323;7.8208;103.0214;0.19106;0.34132;0.73649;3
GYRO;35.366;1075.268;-0.02558;0.17801;0.28140;3
ACCE;35.367;1075.268;-2.45090;6.58746;6.12479;3
SOUN;35.375;438.75;0.01339;56.51
AHRS;35.386;1075.288;45.4165;7.3381;103.5537;0.19199;0.33918;0.73851;3
GYRO;35.387;1075.288;-0.19932;-0.20679;0.32617;3
ACCE;35.388;1075.288;-2.50836;6.67366;6.07691;3
MAGN;35.395;1075.298;32.40000;-23.50000;-10.70000;3
AHRS;35.414;1075.309;45.1096;6.5240;104.3010;0.19348;0.33463;0.74144;3
GYRO;35.419;1075.309;-0.38159;-0.21425;0.48286;3
ACCE;35.419;1075.309;-1.85713;6.80773;6.15352;3
AHRS;35.430;1075.329;44.7500;5.7628;105.1931;0.19401;0.33025;0.74527;3
GYRO;35.431;1075.329;-0.35708;-0.04370;0.53295;3
ACCE;35.432;1075.329;-1.28253;6.78858;6.47913;3
AHRS;35.446;1075.350;44.5066;5.3286;106.1110;0.19299;0.32820;0.74947;3
MAGN;35.447;1075.350;33.50000;-24.30000;-10.70000;3
GYRO;35.448;1075.350;-0.23450;0.25582;0.54894;3
ACCE;35.448;1075.350;-0.62173;6.81731;6.83347;3
AHRS;35.466;1075.370;44.3513;5.1245;107.0269;0.19093;0.32778;0.75382;3
GYRO;35.467;1075.370;-0.17907;0.39545;0.55640;3
ACCE;35.468;1075.370;-0.42061;6.72154;6.99628;3
WIFI;35.483;757982.628;eduroam;00:13:c3:44:d8:e1;-80
WIFI;35.483;757982.628;TP-LINK_1280;ec:08:6b:23:7b:1d;-83
WIFI;35.483;757982.628;RNCS_24g;90:f6:52:ff:cd:71;-72
WIFI;35.483;757982.629;UJI;00:13:c3:44:d8:e0;-81
WIFI;35.483;757981.587;Pruebas;c8:d1:5e:64:e1:d8;-88
WIFI;35.483;757982.628;Pruebas;2e:d9:9f:d9:fa:21;-74
WIFI;35.483;757982.628;eduroam;00:1a:6d:9b:9a:21;-58
WIFI;35.483;757982.628;UJI;00:1a:6d:9b:9a:20;-58
WIFI;35.483;757982.628;FTE-1DDE;f8:3d:ff:7d:1d:e5;-79
WIFI;35.483;757982.628;UJI;00:14:69:f2:31:40;-77
WIFI;35.483;757982.629;eduroam;00:14:69:f2:31:41;-85
WIFI;35.483;757982.628;eduroam;00:1a:a1:5c:f9:61;-70
WIFI;35.483;757982.628;UJI;00:1a:a1:5c:f9:60;-79
WIFI;35.483;757982.629;eduroam;00:13:c3:44:d8:21;-83
WIFI;35.483;757978.699;eduroam;00:13:c3:44:d6:e1;-85
WIFI;35.483;757981.587;eduroam;24:a4:3c:04:9c:a2;-87
WIFI;35.483;757981.587;UJI;2a:a4:3c:04:9c:a2;-89
WIFI;35.483;757982.629;temporal-ap;ec:08:6b:6f:a7:6c;-89
WIFI;35.483;757981.588;eduroam;dc:9f:db:1c:91:57;-84
WIFI;35.483;757982.628;;98:fc:11:6d:a7:5b;-67
WIFI;35.483;757982.629;UJI;00:13:c3:44:d8:20;-82
WIFI;35.483;757982.629;UJI;c2:9f:db:1c:91:57;-89
WIFI;35.483;757982.629;UJI;00:14:1c:dd:f1:e0;-89
AHRS;35.501;1075.390;44.1738;4.8857;107.9086;0.18912;0.32699;0.75796;3
GYRO;35.502;1075.390;-0.21531;0.29419;0.52656;3
ACCE;35.503;1075.390;0.00077;6.61619;7.20697;3
MAGN;35.504;1075.400;32.40000;-26.10000;-10.20000;3
AHRS;35.513;1075.410;43.8878;4.5852;108.7210;0.18742;0.32508;0.76193;3
GYRO;35.514;1075.410;-0.31124;0.22597;0.47753;3
ACCE;35.514;1075.410;0.73818;6.59704;7.90608;3
AHRS;35.527;1075.430;43.6415;4.5292;109.3703;0.18477;0.32427;0.76542;3
GYRO;35.528;1075.430;-0.19932;0.39012;0.35068;3
ACCE;35.528;1075.430;0.83395;6.66408;8.59560;3
AHRS;35.547;1075.450;43.7493;4.8185;109.7143;0.18237;0.32685;0.76719;3
MAGN;35.548;1075.450;31.00000;-25.00000;-11.40000;3
GYRO;35.548;1075.450;0.17588;0.47113;0.18547;3
ACCE;35.549;1075.450;0.50834;6.95138;8.75841;3
AHRS;35.567;1075.471;44.2186;5.2628;109.8490;0.18125;0.33214;0.76735;3
GYRO;35.568;1075.471;0.46047;0.46154;0.10339;3
ACCE;35.569;1075.471;0.39342;7.21953;8.17423;3
AHRS;35.587;1075.491;44.7823;5.7082;109.8702;0.18089;0.33785;0.76675;3
GYRO;35.589;1075.491;0.47646;0.37307;0.04583;3
ACCE;35.589;1075.491;0.17315;7.51641;7.33147;3
MAGN;35.597;1075.501;29.10000;-26.50000;-11.00000;3
AHRS;35.607;1075.511;45.2426;6.0870;109.8550;0.18060;0.34252;0.76613;3
GYRO;35.609;1075.511;0.37200;0.30165;0.02984;3
ACCE;35.609;1075.511;-0.04712;7.67922;7.37935;3
AHRS;35.627;1075.531;45.6078;6.3352;109.8621;0.18066;0.34600;0.76564;3
GYRO;35.629;1075.531;0.30805;0.18227;0.03731;3
ACCE;35.629;1075.531;-0.15246;7.66007;7.55173;3
AHRS;35.648;1075.551;45.9803;6.4896;109.8179;0.18154;0.34902;0.76475;3
MAGN;35.649;1075.551;29.50000;-26.10000;-10.20000;3
GYRO;35.649;1075.551;0.33789;0.09060;0.00746;3
ACCE;35.650;1075.551;-0.32485;7.67922;7.39850;3
GNSS;35.662;1491986816.000;39.993555;-0.068001;125.000;0.000;45.0;0.0;19;11
AHRS;35.672;1075.571;46.4142;6.5904;109.7975;0.18300;0.35224;0.76372;3
GYRO;35.673;1075.571;0.39119;0.06822;0.04690;3
ACCE;35.674;1075.571;-0.43977;7.63134;6.98670;3
GNSS;35.675;1491986816.000;39.993555;-0.068001;125.000;0.000;45.0;0.0;19;11
AHRS;35.689;1075.592;46.8804;6.6178;109.8101;0.18499;0.35538;0.76263;3
GYRO;35.690;1075.592;0.39652;0.01919;0.05010;3
ACCE;35.690;1075.592;-0.27696;7.48768;6.51744;3
MAGN;35.698;1075.602;31.70000;-27.20000;-8.50000;3
AHRS;35.708;1075.612;47.2838;6.6040;109.8290;0.18695;0.35794;0.76165;3
GYRO;35.710;1075.612;0.33150;-0.00640;0.05756;3
ACCE;35.710;1075.612;-0.49723;7.48768;6.20140;3
AHRS;35.729;1075.632;47.5910;6.5267;109.9247;0.18862;0.35972;0.76114;3
GYRO;35.730;1075.632;0.23877;-0.01172;0.09486;3
ACCE;35.731;1075.632;-0.64088;7.44938;6.10564;3
AHRS;35.749;1075.652;47.8094;6.3234;110.1236;0.19038;0.36056;0.76111;3
MAGN;35.751;1075.652;30.60000;-27.90000;-8.90000;3
GYRO;35.752;1075.652;0.15776;-0.07035;0.15136;3
ACCE;35.752;1075.652;-0.76538;7.25784;6.00029;3
LIGH;35.753;296618.351;145.0;0
AHRS;35.769;1075.673;47.9252;5.9410;110.3841;0.19264;0.36005;0.76131;0
GYRO;35.770;1075.673;0.06076;-0.19186;0.16095;3
ACCE;35.772;1075.673;-0.65046;7.07588;5.88537;3
AHRS;35.790;1075.693;47.9350;5.4173;110.6875;0.19522;0.35833;0.76173;0
GYRO;35.791;1075.693;-0.03091;-0.28460;0.18760;3
ACCE;35.791;1075.693;-0.58342;6.97054;5.98114;3
MAGN;35.799;1075.703;29.80000;-27.60000;-9.00000;3
AHRS;35.809;1075.713;47.8550;4.7841;110.9987;0.19809;0.35556;0.76223;3
GYRO;35.810;1075.713;-0.10233;-0.36241;0.16308;3
ACCE;35.811;1075.713;-0.24823;6.81731;5.93325;3
AHRS;35.830;1075.733;47.7002;4.2467;111.2547;0.20016;0.35264;0.76284;3
GYRO;35.830;1075.733;-0.15669;-0.26541;0.14390;3
ACCE;35.831;1075.733;-0.15246;6.80773;6.34506;3
AHRS;35.850;1075.753;47.5978;3.9137;111.1477;0.20223;0.35032;0.76207;3
MAGN;35.851;1075.753;29.80000;-26.90000;-10.20000;3
GYRO;35.851;1075.753;-0.08420;-0.08954;0.13217;3
ACCE;35.852;1075.753;-0.01839;6.62577;6.58448;3
AHRS;35.870;1075.773;47.6344;3.8433;111.3192;0.20234;0.35055;0.76260;3
GYRO;35.871;1075.773;0.06182;0.08207;0.10446;3
ACCE;35.871;1075.773;-0.21950;6.73112;6.86220;3
AHRS;35.891;1075.794;47.7952;3.8152;111.4573;0.20284;0.35172;0.76271;3
GYRO;35.891;1075.794;0.13644;0.06289;0.08207;3
ACCE;35.892;1075.794;-0.01839;6.72154;6.57490;3
MAGN;35.900;1075.804;30.60000;-28.70000;-9.00000;3
AHRS;35.910;1075.814;47.8622;3.7292;111.5655;0.20339;0.35197;0.76285;3
GYRO;35.911;1075.814;0.04797;-0.02025;0.04583;3
ACCE;35.911;1075.814;-0.04712;6.92265;6.42167;3
SOUN;35.925;516.18;0.01575;57.93
AHRS;35.930;1075.834;47.8536;3.5395;111.6064;0.20449;0.35116;0.76271;3
GYRO;35.931;1075.834;-0.03411;-0.16948;0.01386;3
ACCE;35.931;1075.834;-0.03754;6.97054;6.22056;3
LIGH;35.932;296618.531;225.0;0
AHRS;35.950;1075.854;47.7136;3.2542;111.6297;0.20568;0.34903;0.76269;0
MAGN;35.951;1075.854;31.30000;-28.30000;-8.60000;3
GYRO;35.952;1075.854;-0.15455;-0.20359;0.05649;3
ACCE;35.953;1075.854;0.01992;7.12376;6.27802;3
AHRS;35.971;1075.874;47.4806;2.7615;111.8709;0.20716;0.34577;0.76352;0
GYRO;35.973;1075.874;-0.24622;-0.22064;0.06395;3
ACCE;35.973;1075.874;0.33595;7.05673;6.40252;3
AHRS;35.993;1075.894;47.1574;2.5105;111.9001;0.20728;0.34259;0.76410;0
GYRO;35.995;1075.894;-0.28993;-0.17374;0.01279;3
ACCE;35.996;1075.894;0.49876;6.93223;6.94839;3
MAGN;36.006;1075.905;31.30000;-29.40000;-9.40000;3
AHRS;36.011;1075.915;46.8555;2.3681;111.8303;0.20707;0.33984;0.76437;3
GYRO;36.012;1075.915;-0.24516;-0.16522;-0.07994;3
ACCE;36.012;1075.915;0.46045;6.89392;7.22612;3
AHRS;36.031;1075.935;46.6536;2.3391;111.6472;0.20688;0.33806;0.76407;3
GYRO;36.033;1075.935;-0.14070;-0.13857;-0.11938;3
ACCE;36.034;1075.935;0.00077;6.91307;7.70496;3
AHRS;36.051;1075.955;46.6073;2.3349;111.3361;0.20762;0.33717;0.76281;3
MAGN;36.053;1075.955;30.20000;-28.70000;-10.70000;3
GYRO;36.054;1075.955;-0.00320;-0.13750;-0.14070;3
ACCE;36.054;1075.955;-0.16204;6.95138;7.70496;3
AHRS;36.071;1075.975;46.6730;2.3783;111.0884;0.20836;0.33734;0.76160;3
GYRO;36.073;1075.975;0.08634;-0.11085;-0.14283;3
ACCE;36.073;1075.975;-0.31527;7.03757;7.53258;3
AHRS;36.092;1075.995;46.8109;2.4390;110.8380;0.20933;0.33806;0.76021;3
GYRO;36.093;1075.995;0.13431;-0.09167;-0.13964;3
ACCE;36.094;1075.995;-0.42061;7.08546;7.20697;3
MAGN;36.102;1076.005;31.30000;-28.70000;-9.80000;3
AHRS;36.112;1076.015;46.9659;2.4836;110.6020;0.21044;0.33885;0.75880;3
GYRO;36.113;1076.015;0.13431;-0.11832;-0.13004;3
ACCE;36.113;1076.015;-0.38231;7.09503;7.01543;3
AHRS;36.136;1076.036;47.0862;2.4961;110.3748;0.21159;0.33927;0.75747;3
GYRO;36.138;1076.036;0.10659;-0.14070;-0.13537;3
ACCE;36.138;1076.036;-0.29611;7.03757;6.68024;3
AHRS;36.152;1076.056;47.1918;2.5064;110.1434;0.21270;0.33958;0.75615;3
MAGN;36.153;1076.056;31.30000;-27.60000;-8.50000;3
GYRO;36.154;1076.056;0.10020;-0.13537;-0.12898;3
ACCE;36.154;1076.056;-0.38231;7.07588;6.45040;3
AHRS;36.172;1076.076;47.2703;2.4862;110.0079;0.21360;0.33974;0.75529;3
GYRO;36.173;1076.076;0.05223;-0.09806;-0.05969;3
ACCE;36.174;1076.076;-0.12373;7.06630;6.15352;3
AHRS;36.193;1076.096;47.2353;2.4152;109.9209;0.21416;0.33903;0.75486;3
GYRO;36.194;1076.096;-0.05649;-0.12578;-0.05436;3
ACCE;36.194;1076.096;0.02950;6.95138;6.16310;3
MAGN;36.203;1076.106;32.80000;-29.00000;-10.60000;3
AHRS;36.213;1076.116;47.0869;2.2796;109.8095;0.21469;0.33724;0.75451;3
GYRO;36.214;1076.116;-0.14603;-0.21958;-0.08527;3
ACCE;36.214;1076.116;0.22103;6.87477;6.47913;3
AHRS;36.233;1076.137;46.9000;2.1671;109.5810;0.21523;0.33509;0.75377;3
GYRO;36.234;1076.137;-0.15349;-0.24090;-0.15776;3
ACCE;36.234;1076.137;0.23061;6.91307;6.61321;3
AHRS;36.253;1076.157;46.7523;2.1835;109.3267;0.21517;0.33373;0.75305;3
MAGN;36.254;1076.157;32.80000;-27.90000;-11.00000;3
GYRO;36.255;1076.157;-0.10339;-0.11618;-0.15029;3
ACCE;36.255;1076.157;-0.10458;6.98969;6.97712;3
AHRS;36.275;1076.177;46.7192;2.3184;109.0710;0.21488;0.33365;0.75222;3
GYRO;36.276;1076.177;-0.00106;-0.02665;-0.15776;3
ACCE;36.277;1076.177;-0.17162;7.01842;7.02501;3
AHRS;36.295;1076.197;46.7398;2.5453;108.7694;0.21436;0.33426;0.75120;3
GYRO;36.297;1076.197;0.02558;0.01279;-0.18440;3
ACCE;36.298;1076.197;-0.43977;7.16207;7.06332;3
MAGN;36.305;1076.208;32.80000;-27.20000;-9.80000;3
AHRS;36.316;1076.218;46.7708;2.7477;108.4747;0.21404;0.33484;0.75014;3
GYRO;36.317;1076.218;0.03944;-0.02132;-0.16522;3
ACCE;36.317;1076.218;-0.69834;7.26742;7.10162;3
AHRS;36.336;1076.239;46.8120;2.8097;108.2817;0.21440;0.33503;0.74925;3
GYRO;36.336;1076.239;0.04051;-0.08740;-0.09593;3
ACCE;36.337;1076.239;-0.77496;7.31530;7.03459;3
AHRS;36.356;1076.259;46.8337;2.7364;108.1453;0.21538;0.33458;0.74842;3
MAGN;36.357;1076.259;32.00000;-27.20000;-11.00000;3
GYRO;36.357;1076.259;0.01492;-0.16628;-0.07994;3
ACCE;36.358;1076.259;-0.59300;7.28657;6.83347;3
SOUN;36.366;372.13;0.01136;55.08
AHRS;36.377;1076.280;46.7951;2.6335;108.0470;0.21615;0.33367;0.74788;3
GYRO;36.378;1076.280;-0.04263;-0.14816;-0.04690;3
ACCE;36.379;1076.280;-0.58342;7.28657;6.77601;3
AHRS;36.400;1076.303;46.7417;2.5151;108.0193;0.21675;0.33272;0.74767;3
GYRO;36.401;1076.303;-0.04157;-0.11299;-0.01279;3
ACCE;36.401;1076.303;-0.47807;7.20996;6.75686;3
MAGN;36.410;1076.314;33.50000;-27.60000;-9.80000;3
AHRS;36.421;1076.324;46.6886;2.4256;108.0070;0.21712;0.33194;0.74759;3
GYRO;36.421;1076.324;-0.04903;-0.09060;-0.00107;3
ACCE;36.422;1076.324;-0.43977;7.13334;6.77601;3
AHRS;36.444;1076.346;46.6260;2.3060;108.0024;0.21761;0.33097;0.74751;3
GYRO;36.444;1076.346;-0.05543;-0.11725;-0.00959;3
ACCE;36.445;1076.346;-0.39188;7.06630;6.71855;3
AHRS;36.466;1076.369;46.5768;2.1922;108.0257;0.21806;0.33017;0.74753;3
MAGN;36.467;1076.369;32.80000;-27.50000;-11.40000;3
GYRO;36.467;1076.369;-0.03411;-0.08421;0.03624;3
ACCE;36.468;1076.369;-0.37273;7.05673;6.81432;3
AHRS;36.485;1076.389;46.5402;2.0574;108.0885;0.21858;0.32943;0.74767;3
GYRO;36.487;1076.389;-0.03091;-0.07781;0.03411;3
ACCE;36.487;1076.389;-0.23865;7.01842;6.89093;3
AHRS;36.507;1076.409;46.5016;1.9422;108.1516;0.21897;0.32876;0.74785;3
GYRO;36.508;1076.409;-0.01918;-0.05649;0.04050;3
ACCE;36.508;1076.409;-0.23865;7.00884;6.94839;3
MAGN;36.516;1076.420;31.00000;-27.60000;-11.00000;3
AHRS;36.527;1076.430;46.4964;1.8576;108.2122;0.21932;0.32845;0.74798;3
GYRO;36.528;1076.430;0.01492;-0.02771;0.02878;3
ACCE;36.529;1076.430;-0.17162;7.00884;6.91966;3
AHRS;36.547;1076.450;46.5132;1.8115;108.2614;0.21956;0.32844;0.74808;3
GYRO;36.548;1076.450;0.02878;-0.00853;0.02984;3
ACCE;36.549;1076.450;-0.16204;7.01842;6.92924;3
AHRS;36.568;1076.471;46.5277;1.7325;108.3061;0.22002;0.32825;0.74809;3
MAGN;36.569;1076.471;31.70000;-27.50000;-10.20000;3
GYRO;36.569;1076.471;0.01919;-0.04690;0.01705;3
ACCE;36.570;1076.471;-0.04712;7.02800;6.79517;3
AHRS;36.588;1076.491;46.5202;1.6948;108.3153;0.22020;0.32804;0.74808;3
GYRO;36.589;1076.491;0.00320;-0.00640;0.00320;3
ACCE;36.589;1076.491;-0.05669;7.07588;6.84305;3
AHRS;36.610;1076.513;46.5290;1.6834;108.3508;0.22021;0.32812;0.74820;3
GYRO;36.612;1076.513;0.02985;0.01492;0.02238;3
ACCE;36.612;1076.513;-0.17162;7.05673;6.92924;3
MAGN;36.621;1076.524;32.40000;-26.50000;-11.00000;3
AHRS;36.632;1076.534;46.5506;1.6481;108.3972;0.22041;0.32818;0.74829;3
GYRO;36.633;1076.534;0.01492;-0.00853;0.03091;3
ACCE;36.633;1076.534;-0.14289;7.07588;6.80474;3
AHRS;36.655;1076.556;46.5449;1.5824;108.4611;0.22063;0.32796;0.74848;3
GYRO;36.657;1076.556;-0.00213;-0.01172;0.03411;3
ACCE;36.657;1076.556;-0.09500;7.03757;6.88136;3
GNSS;36.659;1491986817.000;39.993555;-0.068013;125.000;0.000;40.0;0.0;19;11
AHRS;36.672;1076.576;46.5447;1.5311;108.5229;0.22079;0.32784;0.74867;3
MAGN;36.673;1076.576;32.00000;-27.60000;-10.60000;3
GYRO;36.674;1076.576;0.01706;-0.00746;0.02984;3
ACCE;36.674;1076.576;-0.00881;7.06630;6.86220;3
GNSS;36.677;1491986817.000;39.993555;-0.068013;125.000;0.000;40.0;0.0;19;11
AHRS;36.693;1076.596;46.5618;1.5138;108.5648;0.22086;0.32795;0.74878;3
GYRO;36.693;1076.596;0.02132;0.02665;0.01705;3
ACCE;36.694;1076.596;-0.01839;7.05673;6.84305;3
AHRS;36.714;1076.616;46.5910;1.4914;108.6113;0.22102;0.32813;0.74887;3
GYRO;36.715;1076.616;0.03837;0.01279;0.02132;3
ACCE;36.716;1076.616;-0.03754;7.04715;6.88136;3
MAGN;36.724;1076.627;32.80000;-27.60000;-10.60000;3
AHRS;36.736;1076.638;46.6272;1.4693;108.6376;0.22125;0.32831;0.74885;3
GYRO;36.737;1076.638;0.04264;0.00426;0.00320;3
ACCE;36.737;1076.638;0.03907;7.03757;6.76644;3
AHRS;36.758;1076.661;46.6603;1.4694;108.6416;0.22140;0.32853;0.74878;3
GYRO;36.759;1076.661;0.03198;0.02132;-0.01066;3
ACCE;36.759;1076.661;0.02950;7.09503;6.75686;3
AHRS;36.779;1076.682;46.6961;1.4980;108.6368;0.22139;0.32889;0.74872;3
MAGN;36.780;1076.682;33.50000;-26.90000;-11.00000;3
GYRO;36.781;1076.682;0.03198;0.02771;-0.00533;3
ACCE;36.781;1076.682;-0.12373;7.12376;6.73770;3
AHRS;36.799;1076.703;46.7114;1.5237;108.6507;0.22126;0.32913;0.74879;3
GYRO;36.800;1076.703;0.01279;0.02985;0.01599;3
ACCE;36.801;1076.703;-0.20035;7.11419;6.91009;3
AHRS;36.824;1076.724;46.7330;1.4897;108.6889;0.22147;0.32919;0.74884;3
GYRO;36.825;1076.724;0.03518;-0.02345;0.02345;3
ACCE;36.825;1076.724;-0.19077;7.12376;6.94839;3
MAGN;36.831;1076.734;32.40000;-26.10000;-11.00000;3
AHRS;36.841;1076.745;46.7682;1.4331;108.7226;0.22191;0.32922;0.74879;3
GYRO;36.842;1076.745;0.03411;-0.02771;0.02132;3
ACCE;36.843;1076.745;-0.10458;7.12376;6.84305;3
AHRS;36.862;1076.765;46.8049;1.3814;108.7585;0.22232;0.32929;0.74875;3
GYRO;36.863;1076.765;0.03411;-0.01599;0.01812;3
ACCE;36.864;1076.765;-0.11416;7.11419;6.78559;3
AHRS;36.883;1076.786;46.8340;1.3462;108.8041;0.22255;0.32940;0.74882;3
MAGN;36.884;1076.786;31.70000;-27.20000;-10.60000;3
GYRO;36.884;1076.786;0.02452;0.00107;0.02984;3
ACCE;36.885;1076.786;-0.05669;7.07588;6.77601;3
AHRS;36.905;1076.807;46.8654;1.3278;108.8236;0.22277;0.32956;0.74878;3
GYRO;36.906;1076.807;0.02665;0.00107;-0.00320;3
ACCE;36.906;1076.807;-0.01839;7.04715;6.64194;3
SOUN;36.918;731.67;0.02233;60.96
AHRS;36.925;1076.828;46.8703;1.3361;108.8092;0.22278;0.32960;0.74872;3
GYRO;36.926;1076.828;0.00320;0.00746;-0.01066;3
ACCE;36.927;1076.828;-0.09500;7.11419;6.66109;3
MAGN;36.934;1076.838;31.70000;-27.20000;-10.60000;3
AHRS;36.945;1076.848;46.8881;1.3560;108.8090;0.22273;0.32981;0.74871;3
GYRO;36.946;1076.848;0.02239;0.02238;-0.00426;3
ACCE;36.946;1076.848;-0.24823;7.08546;6.78559;3
AHRS;36.965;1076.869;46.9415;1.3669;108.8159;0.22289;0.33022;0.74861;3
GYRO;36.966;1076.869;0.04584;0.01172;0.01172;3
ACCE;36.967;1076.869;-0.18119;7.11419;6.71855;3
AHRS;36.985;1076.889;46.9574;1.3862;108.8244;0.22281;0.33043;0.74865;3
MAGN;36.987;1076.889;30.20000;-27.60000;-10.70000;3
GYRO;36.988;1076.889;0.00746;0.02878;0.00533;3
ACCE;36.988;1076.889;-0.15246;7.13334;6.69940;3
AHRS;37.006;1076.909;46.9570;1.3888;108.8333;0.22277;0.33046;0.74869;3
GYRO;37.007;1076.909;-0.00853;-0.00213;0.00959;3
ACCE;37.008;1076.909;-0.16204;7.19080;6.76644;3
AHRS;37.031;1076.930;46.9293;1.3853;108.8363;0.22265;0.33027;0.74878;3
GYRO;37.034;1076.930;-0.03304;0.00000;-0.00320;3
ACCE;37.035;1076.930;-0.02796;7.20996;6.72813;3
MAGN;37.036;1076.940;29.80000;-27.60000;-11.50000;3
AHRS;37.046;1076.950;46.8736;1.3950;108.8422;0.22231;0.32996;0.74898;3
GYRO;37.047;1076.950;-0.04796;0.01599;0.00853;3
ACCE;37.048;1076.950;-0.10504;7.10392;6.91920;3
AHRS;37.067;1076.971;46.8499;1.3890;108.8468;0.22223;0.32979;0.74905;3
GYRO;37.068;1076.971;0.00213;-0.00640;-0.00640;3
ACCE;37.069;1076.971;-0.13377;7.08477;6.94793;3
AHRS;37.088;1076.991;46.8859;1.3866;108.8477;0.22241;0.33001;0.74895;3
MAGN;37.088;1076.991;30.20000;-27.60000;-11.50000;3
GYRO;37.089;1076.991;0.04903;0.00213;0.00853;3
ACCE;37.090;1076.991;-0.10504;7.12308;6.79471;3
AHRS;37.108;1077.012;46.9443;1.3977;108.8593;0.22258;0.33046;0.74887;3
GYRO;37.109;1077.012;0.05543;0.02665;0.00959;3
ACCE;37.110;1077.012;-0.06673;7.17096;6.70851;3
AHRS;37.130;1077.032;46.9762;1.4171;108.8628;0.22259;0.33077;0.74883;3
GYRO;37.131;1077.032;0.01599;0.01492;-0.00426;3
ACCE;37.131;1077.032;-0.02842;7.12308;6.60317;3
MAGN;37.139;1077.043;32.00000;-28.30000;-11.50000;3
AHRS;37.149;1077.053;46.9639;1.4187;108.8672;0.22251;0.33070;0.74889;3
GYRO;37.150;1077.053;-0.02238;0.00213;-0.00213;3
ACCE;37.151;1077.053;-0.14335;7.18054;6.66063;3
AHRS;37.170;1077.073;46.9282;1.3822;108.8704;0.22257;0.33031;0.74893;3
GYRO;37.171;1077.073;-0.03517;-0.03304;0.00426;3
ACCE;37.172;1077.073;-0.07631;7.09435;6.62232;3
AHRS;37.192;1077.095;46.8800;1.3447;108.8852;0.22255;0.32985;0.74906;3
MAGN;37.194;1077.095;31.00000;-28.00000;-11.90000;3
GYRO;37.194;1077.095;-0.03411;-0.02132;0.01386;3
ACCE;37.195;1077.095;-0.15292;7.05604;6.88090;3
AHRS;37.213;1077.117;46.8879;1.3198;108.9073;0.22268;0.32983;0.74909;3
GYRO;37.214;1077.117;0.03518;0.00107;0.01386;3
ACCE;37.215;1077.117;-0.19123;7.06561;6.92878;3
AHRS;37.236;1077.138;46.9472;1.3324;108.9284;0.22282;0.33032;0.74905;3
GYRO;37.236;1077.138;0.06076;0.03304;0.01279;3
ACCE;37.237;1077.138;-0.14335;7.10392;6.71809;3
MAGN;37.245;1077.148;31.00000;-27.20000;-10.60000;3
AHRS;37.255;1077.158;46.9917;1.3459;108.9384;0.22291;0.33069;0.74900;3
GYRO;37.257;1077.158;0.03305;0.01705;0.00426;3
ACCE;37.257;1077.158;-0.03800;7.15181;6.52656;3
AHRS;37.275;1077.179;46.9709;1.3354;108.9420;0.22287;0.33051;0.74905;3
GYRO;37.277;1077.179;-0.03837;-0.01066;-0.00533;3
ACCE;37.278;1077.179;-0.10504;7.14223;6.61275;3
AHRS;37.297;1077.199;46.9290;1.3013;108.9568;0.22285;0.33011;0.74917;3
MAGN;37.298;1077.199;31.30000;-28.00000;-10.20000;3
GYRO;37.299;1077.199;-0.02771;-0.02345;0.01599;3
ACCE;37.299;1077.199;-0.22954;7.15181;6.77555;3
AHRS;37.318;1077.220;46.9352;1.2551;108.9963;0.22307;0.33001;0.74925;3
GYRO;37.319;1077.220;0.01066;-0.01172;0.02558;3
ACCE;37.320;1077.220;-0.16250;7.11350;6.69894;3
AHRS;37.339;1077.241;46.9365;1.2291;109.0307;0.22315;0.32997;0.74935;3
GYRO;37.340;1077.241;-0.00639;-0.00959;0.01386;3
ACCE;37.340;1077.241;-0.01885;7.10392;6.54571;3
MAGN;37.347;1077.251;31.00000;-28.00000;-11.00000;3
AHRS;37.358;1077.261;46.9144;1.2307;109.0366;0.22302;0.32984;0.74944;3
GYRO;37.359;1077.261;-0.02345;0.01599;-0.00853;3
ACCE;37.360;1077.261;-0.06673;7.14223;6.57444;3
SOUN;37.360;675.24;0.02061;60.26
AHRS;37.378;1077.282;46.8918;1.2690;109.0384;0.22266;0.32988;0.74959;3
GYRO;37.379;1077.282;-0.01918;0.03837;0.00639;3
ACCE;37.380;1077.282;-0.16250;7.14223;6.69894;3
AHRS;37.399;1077.302;46.8915;1.2989;109.0530;0.22242;0.33004;0.74972;3
MAGN;37.400;1077.302;30.60000;-27.60000;-11.00000;3
GYRO;37.401;1077.302;-0.00533;0.02558;0.01812;3
ACCE;37.401;1077.302;-0.23911;7.15181;6.80428;3
AHRS;37.422;1077.325;46.8652;1.2473;109.0869;0.22253;0.32970;0.74985;3
GYRO;37.423;1077.325;-0.03517;-0.03198;0.01812;3
ACCE;37.423;1077.325;-0.08588;7.16138;6.64148;3
AHRS;37.452;1077.345;46.8041;1.1834;109.1288;0.22255;0.32909;0.75008;3
GYRO;37.453;1077.345;-0.04903;-0.02665;0.02771;3
ACCE;37.454;1077.345;-0.07631;7.13265;6.83301;3
MAGN;37.454;1077.355;30.60000;-27.60000;-11.00000;3
AHRS;37.463;1077.366;46.7818;1.1453;109.1669;0.22258;0.32884;0.75025;3
GYRO;37.463;1077.366;-0.00426;0.00426;0.01599;3
ACCE;37.464;1077.366;-0.02842;7.10392;6.90005;3
AHRS;37.482;1077.386;46.8144;1.1631;109.1755;0.22259;0.32915;0.75023;3
GYRO;37.483;1077.386;0.05223;0.03304;-0.00533;3
ACCE;37.484;1077.386;0.00988;7.08477;6.82344;3
AHRS;37.507;1077.406;46.8699;1.2237;109.1548;0.22251;0.32975;0.75010;3
MAGN;37.508;1077.406;31.30000;-26.90000;-11.50000;3
GYRO;37.509;1077.406;0.05436;0.04157;-0.01812;3
ACCE;37.509;1077.406;-0.05715;7.13265;6.67978;3
AHRS;37.523;1077.426;46.8891;1.2364;109.1573;0.22251;0.32994;0.75008;3
GYRO;37.524;1077.426;0.00746;0.00959;0.00213;3
ACCE;37.525;1077.426;-0.07631;7.15181;6.57444;3
WIFI;37.533;757984.669;eduroam;00:13:c3:44:d8:e1;-80
WIFI;37.533;757982.628;TP-LINK_1280;ec:08:6b:23:7b:1d;-78
WIFI;37.533;757984.669;RNCS_24g;90:f6:52:ff:cd:71;-74
WIFI;37.533;757984.669;UJI;00:13:c3:44:d8:e0;-80
WIFI;37.533;757981.587;Pruebas;c8:d1:5e:64:e1:d8;-88
WIFI;37.533;757984.669;Pruebas;2e:d9:9f:d9:fa:21;-74
WIFI;37.533;757984.668;eduroam;00:1a:6d:9b:9a:21;-55
WIFI;37.533;757984.668;UJI;00:1a:6d:9b:9a:20;-55
WIFI;37.533;757984.669;FTE-1DDE;f8:3d:ff:7d:1d:e5;-75
WIFI;37.533;757984.669;UJI;00:14:69:f2:31:40;-77
WIFI;37.533;757984.669;eduroam;00:14:69:f2:31:41;-77
WIFI;37.533;757984.669;eduroam;00:1a:a1:5c:f9:61;-70
WIFI;37.533;757984.669;UJI;00:1a:a1:5c:f9:60;-72
WIFI;37.533;757984.669;eduroam;00:13:c3:44:d8:21;-80
WIFI;37.533;757978.699;eduroam;00:13:c3:44:d6:e1;-85
WIFI;37.533;757981.587;eduroam;24:a4:3c:04:9c:a2;-87
WIFI;37.533;757981.587;UJI;2a:a4:3c:04:9c:a2;-89
WIFI;37.533;757982.629;temporal-ap;ec:08:6b:6f:a7:6c;-89
WIFI;37.533;757981.588;eduroam;dc:9f:db:1c:91:57;-84
WIFI;37.533;757984.669;;98:fc:11:6d:a7:5b;-71
WIFI;37.533;757984.669;UJI;00:13:c3:44:d8:20;-86
WIFI;37.533;757982.629;UJI;c2:9f:db:1c:91:57;-89
WIFI;37.533;757982.629;UJI;00:14:1c:dd:f1:e0;-89
WIFI;37.533;757984.669;IRSLab2-2.4GHz;c8:d7:19:09:37:8d;-90
AHRS;37.546;1077.446;46.8692;1.2266;109.1694;0.22245;0.32979;0.75017;3
GYRO;37.547;1077.446;-0.01705;0.00320;0.01172;3
ACCE;37.547;1077.446;-0.09546;7.13265;6.74682;3
MAGN;37.553;1077.456;30.60000;-27.20000;-10.60000;3
AHRS;37.563;1077.467;46.8748;1.2164;109.1813;0.22251;0.32980;0.75019;3
GYRO;37.564;1077.467;0.01279;0.00320;0.00639;3
ACCE;37.564;1077.467;-0.05715;7.10392;6.77555;3
AHRS;37.583;1077.487;46.9096;1.2199;109.1840;0.22264;0.33005;0.75012;3
GYRO;37.584;1077.487;0.03624;0.01386;-0.00107;3
ACCE;37.585;1077.487;-0.03800;7.10392;6.74682;3
AHRS;37.603;1077.507;46.9368;1.2515;109.1774;0.22258;0.33036;0.75007;3
MAGN;37.604;1077.507;28.80000;-27.60000;-10.70000;3
GYRO;37.605;1077.507;0.01919;0.02771;-0.01173;3
ACCE;37.606;1077.507;-0.04758;7.16138;6.66063;3
AHRS;37.623;1077.527;46.9442;1.2720;109.1805;0.22247;0.33051;0.75010;3
GYRO;37.624;1077.527;0.00107;0.01492;-0.00426;3
ACCE;37.625;1077.527;-0.08588;7.12308;6.82344;3
AHRS;37.644;1077.547;46.9684;1.2815;109.1626;0.22257;0.33067;0.74997;3
GYRO;37.645;1077.547;0.04051;-0.00959;-0.01599;3
ACCE;37.646;1077.547;-0.05715;7.12308;6.87132;3
GNSS;37.651;1491986818.000;39.993557;-0.068011;126.000;0.000;37.0;0.0;19;11
MAGN;37.664;1077.557;29.50000;-27.60000;-11.50000;3
AHRS;37.665;1077.567;47.0431;1.3020;109.1354;0.22287;0.33120;0.74968;3
GYRO;37.670;1077.567;0.08314;0.01066;-0.02132;3
ACCE;37.671;1077.567;-0.04758;7.11350;6.80428;3
GNSS;37.672;1491986818.000;39.993557;-0.068011;126.000;0.000;37.0;0.0;19;11
AHRS;37.684;1077.588;47.1459;1.3756;109.0878;0.22300;0.33211;0.74932;3
GYRO;37.685;1077.588;0.09487;0.05862;-0.03091;3
ACCE;37.686;1077.588;-0.13377;7.20927;6.69894;3
AHRS;37.705;1077.608;47.2269;1.4473;109.0698;0.22297;0.33294;0.74915;3
MAGN;37.706;1077.608;30.60000;-26.90000;-11.90000;3
GYRO;37.706;1077.608;0.06502;0.04583;-0.00853;3
ACCE;37.707;1077.608;-0.25827;7.20927;6.68936;3
AHRS;37.724;1077.628;47.2949;1.4564;109.0771;0.22320;0.33343;0.74901;3
GYRO;37.725;1077.628;0.06289;0.00853;0.01279;3
ACCE;37.726;1077.628;-0.22954;7.20927;6.78513;3
AHRS;37.745;1077.648;47.3892;1.4351;109.0969;0.22373;0.33398;0.74880;3
GYRO;37.746;1077.648;0.09274;-0.01172;0.01066;3
ACCE;37.746;1077.648;-0.07631;7.11350;6.77555;3
MAGN;37.755;1077.658;31.30000;-28.30000;-10.70000;3
AHRS;37.765;1077.668;47.5142;1.4073;109.0954;0.22450;0.33466;0.74838;3
GYRO;37.765;1077.668;0.12365;-0.02558;-0.00640;3
ACCE;37.766;1077.668;-0.13377;7.19011;6.70851;3
AHRS;37.785;1077.688;47.6883;1.4736;109.1085;0.22484;0.33612;0.74809;3
GYRO;37.786;1077.688;0.16095;0.11832;0.02025;3
ACCE;37.786;1077.688;-0.05715;7.25715;6.54571;3
AHRS;37.805;1077.709;47.9004;1.7169;109.1879;0.22400;0.33877;0.74833;3
MAGN;37.806;1077.709;30.60000;-26.90000;-11.50000;3
GYRO;37.807;1077.709;0.19400;0.28460;0.05010;3
ACCE;37.807;1077.709;-0.01885;7.19969;6.53613;3
AHRS;37.825;1077.729;48.1134;1.9942;109.2141;0.22311;0.34146;0.74839;3
GYRO;37.826;1077.729;0.18867;0.24196;-0.00959;3
ACCE;37.827;1077.729;-0.06673;7.11350;6.54571;3
AHRS;37.846;1077.749;48.2421;2.2042;109.0218;0.22291;0.34288;0.74756;3
GYRO;37.848;1077.749;0.11938;-0.00320;-0.17907;3
ACCE;37.848;1077.749;0.02904;7.08477;6.59359;3
MAGN;37.855;1077.759;31.30000;-28.00000;-9.80000;3
AHRS;37.869;1077.769;48.2925;2.1973;108.7696;0.22395;0.34268;0.74625;3
GYRO;37.871;1077.769;0.04264;-0.18014;-0.12578;3
ACCE;37.871;1077.769;-0.23911;7.21884;6.59359;3
AHRS;37.886;1077.789;48.3460;2.2105;108.5721;0.22470;0.34269;0.74522;3
GYRO;37.887;1077.789;0.08421;-0.07142;-0.12578;3
ACCE;37.888;1077.789;-0.20081;7.25715;6.75640;3
AHRS;37.907;1077.810;48.5872;2.5370;108.3868;0.22427;0.34538;0.74433;3
MAGN;37.908;1077.810;31.30000;-27.20000;-8.20000;3
GYRO;37.908;1077.810;0.28780;0.25902;-0.08208;3
ACCE;37.909;1077.810;-0.26784;7.41996;6.81386;3
SOUN;37.912;676.56;0.02065;60.28
AHRS;37.928;1077.830;49.0158;3.1826;108.3233;0.22230;0.35095;0.74409;3
GYRO;37.929;1077.830;0.46367;0.61610;-0.00640;3
ACCE;37.930;1077.830;-0.44980;7.11350;6.96709;3
AHRS;37.948;1077.851;49.6353;4.1400;108.1874;0.21944;0.35898;0.74359;3
GYRO;37.949;1077.851;0.67366;0.76745;-0.12898;3
ACCE;37.949;1077.851;-0.21038;7.39123;6.91920;3
MAGN;37.957;1077.861;29.50000;-26.10000;-9.40000;3
AHRS;37.967;1077.871;50.3512;5.1127;107.8813;0.21752;0.36731;0.74206;3
GYRO;37.968;1077.871;0.71523;0.61929;-0.15136;3
ACCE;37.969;1077.871;-0.45938;7.26673;6.46909;3
AHRS;37.987;1077.891;50.9902;5.9339;107.5235;0.21643;0.37433;0.74022;3
GYRO;37.988;1077.891;0.51164;0.42743;-0.13857;3
ACCE;37.989;1077.891;-0.87118;7.60192;5.47311;3
AHRS;38.009;1077.911;51.2343;6.1873;107.2576;0.21684;0.37648;0.73882;3
MAGN;38.010;1077.911;30.20000;-27.60000;-9.00000;3
GYRO;38.010;1077.911;0.13750;-0.07142;-0.11725;3
ACCE;38.011;1077.911;-0.91907;7.57319;5.11876;3
AHRS;38.028;1077.931;51.1057;5.8988;107.0403;0.21879;0.37397;0.73765;3
GYRO;38.029;1077.931;-0.15669;-0.47326;-0.11725;3
ACCE;38.029;1077.931;-0.94780;8.25314;5.83703;3
AHRS;38.048;1077.952;50.9794;5.9334;107.1951;0.21745;0.37364;0.73877;3
GYRO;38.049;1077.952;-0.06289;0.43382;0.14603;3
ACCE;38.050;1077.952;-1.22552;7.73599;6.46909;3
MAGN;38.058;1077.962;31.30000;-28.00000;-6.90000;3
AHRS;38.068;1077.972;51.2706;7.2936;107.3971;0.20940;0.38192;0.74141;3
GYRO;38.069;1077.972;0.34216;1.59886;0.08207;3
ACCE;38.070;1077.972;-0.15292;7.63065;6.68936;3
AHRS;38.089;1077.992;51.9320;9.8912;106.7754;0.19794;0.39636;0.74149;3
GYRO;38.090;1077.992;0.69924;1.76941;-0.34429;3
ACCE;38.090;1077.992;-0.46896;7.27630;6.11475;3
AHRS;38.108;1078.012;52.6800;11.8510;106.0395;0.19157;0.40820;0.73963;3
MAGN;38.109;1078.012;29.80000;-27.20000;-6.90000;3
GYRO;38.110;1078.012;0.68218;1.01794;-0.17055;3
ACCE;38.111;1078.012;-1.05314;7.40080;5.28157;3
AHRS;38.129;1078.033;53.0895;12.2867;106.0961;0.19060;0.41263;0.73954;3
GYRO;38.130;1078.033;0.18973;0.23663;0.14070;3
ACCE;38.131;1078.033;-1.04357;8.01372;4.42923;3
AHRS;38.150;1078.053;52.7835;11.9383;106.3897;0.19027;0.40978;0.74103;3
GYRO;38.152;1078.053;-0.44235;-0.18760;0.08207;3
ACCE;38.152;1078.053;-1.12976;7.81261;4.40050;3
MAGN;38.161;1078.064;32.00000;-28.00000;-3.60000;3
AHRS;38.172;1078.075;52.1128;11.5285;106.8389;0.18800;0.40472;0.74405;3
GYRO;38.173;1078.075;-0.65233;-0.00853;0.12258;3
ACCE;38.174;1078.075;-1.23510;7.88922;5.17623;3
AHRS;38.193;1078.096;51.3331;11.1248;107.0455;0.18604;0.39858;0.74630;3
GYRO;38.194;1078.096;-0.70456;-0.33150;-0.11512;3
ACCE;38.195;1078.096;-0.19123;7.20927;5.92322;3
AHRS;38.213;1078.117;50.3948;10.5642;106.5072;0.18688;0.38953;0.74542;3
MAGN;38.215;1078.117;31.00000;-27.20000;-5.70000;3
GYRO;38.216;1078.117;-0.79730;-0.89323;-0.40824;3
ACCE;38.216;1078.117;0.08650;6.75916;6.11475;3
AHRS;38.234;1078.138;49.2775;9.5244;106.0126;0.18972;0.37723;0.74430;3
GYRO;38.235;1078.138;-0.95079;-1.29934;-0.43916;3
ACCE;38.236;1078.138;-0.62219;7.13265;6.87132;3
AHRS;38.256;1078.158;48.0596;8.7424;105.3936;0.19069;0.36516;0.74320;3
GYRO;38.257;1078.158;-0.98596;-0.90069;-0.48179;3
ACCE;38.257;1078.158;-1.18722;7.11350;6.95751;3
MAGN;38.266;1078.169;31.70000;-26.10000;-5.20000;3
AHRS;38.276;1078.179;47.0054;8.3047;104.7779;0.19014;0.35561;0.74217;3
GYRO;38.278;1078.179;-0.81222;-0.79410;-0.49778;3
ACCE;38.278;1078.179;-1.30214;7.11350;6.94793;3
AHRS;38.297;1078.199;46.1002;7.5738;104.3389;0.19162;0.34584;0.74104;3
GYRO;38.298;1078.199;-0.74080;-0.93907;-0.31444;3
ACCE;38.299;1078.199;-1.32129;6.86450;6.81386;3
AHRS;38.318;1078.220;45.2373;6.2195;103.8739;0.19734;0.33323;0.73857;3
MAGN;38.319;1078.220;32.80000;-26.10000;-9.80000;3
GYRO;38.319;1078.220;-0.73015;-1.43471;-0.22064;3
ACCE;38.320;1078.220;-0.53599;6.77831;7.58000;3
AHRS;38.339;1078.241;44.2843;4.8397;103.6309;0.20205;0.32017;0.73724;3
GYRO;38.340;1078.241;-0.83780;-1.28229;-0.23024;3
ACCE;38.340;1078.241;-0.03800;6.70170;7.62789;3
SOUN;38.354;384.27;0.01173;55.36
AHRS;38.360;1078.263;43.2779;4.1963;103.2817;0.20201;0.31008;0.73676;3
GYRO;38.361;1078.263;-0.85699;-0.58732;-0.31018;3
ACCE;38.361;1078.263;-0.03800;6.11751;7.64704;3
MAGN;38.369;1078.273;32.00000;-25.00000;-10.60000;3
AHRS;38.380;1078.283;42.3432;4.3674;102.6181;0.19787;0.30390;0.73592;3
GYRO;38.381;1078.283;-0.75253;-0.14603;-0.54255;3
ACCE;38.381;1078.283;-0.81372;6.61550;8.18334;3
LIGH;38.396;296620.991;145.0;0
AHRS;38.400;1078.304;41.6898;4.8353;101.7783;0.19368;0.30073;0.73396;0
GYRO;38.401;1078.304;-0.44661;-0.09167;-0.57879;3
ACCE;38.402;1078.304;-1.08187;6.80704;8.49938;3
AHRS;38.421;1078.325;41.4420;5.1540;101.0170;0.19233;0.29952;0.73119;0
MAGN;38.422;1078.325;31.70000;-23.90000;-12.70000;3
GYRO;38.423;1078.325;-0.08101;-0.21745;-0.48819;3
ACCE;38.423;1078.325;-0.44023;6.83577;8.08757;3
AHRS;38.442;1078.345;41.4339;4.8463;100.5357;0.19550;0.29708;0.72823;0
GYRO;38.443;1078.345;0.01173;-0.65020;-0.24729;3
ACCE;38.444;1078.345;-0.03800;7.07519;7.91519;3
AHRS;38.463;1078.366;41.3070;4.2363;100.2970;0.19931;0.29276;0.72623;0
GYRO;38.465;1078.366;-0.12045;-0.66832;-0.15882;3
ACCE;38.465;1078.366;-0.55515;6.28989;8.27911;3
MAGN;38.473;1078.377;33.20000;-22.40000;-12.70000;3
AHRS;38.483;1078.387;41.2859;3.6469;100.0182;0.20364;0.28910;0.72380;3
GYRO;38.484;1078.387;0.04370;-0.63848;-0.19186;3
ACCE;38.485;1078.387;-0.96695;6.65381;8.52811;3
AHRS;38.506;1078.407;41.5735;3.4406;99.7690;0.20710;0.28936;0.72151;3
GYRO;38.506;1078.407;0.33363;-0.21105;-0.11938;3
ACCE;38.507;1078.407;-1.07230;6.85492;8.32699;3
AHRS;38.524;1078.427;42.1107;3.5070;99.7399;0.20962;0.29297;0.72029;3
MAGN;38.525;1078.427;33.20000;-23.50000;-13.10000;3
GYRO;38.525;1078.427;0.48499;-0.05862;-0.08954;3
ACCE;38.526;1078.427;-0.47853;7.02731;7.27355;3
AHRS;38.544;1078.448;42.3800;3.0433;99.7068;0.21404;0.29217;0.71865;3
GYRO;38.545;1078.448;0.11832;-0.58199;0.01386;3
ACCE;38.546;1078.448;0.06734;6.99858;6.69894;3
AHRS;38.566;1078.469;42.1601;1.6950;99.8750;0.22091;0.28413;0.71747;3
GYRO;38.567;1078.469;-0.25688;-1.38462;-0.02132;3
ACCE;38.567;1078.469;-0.02842;6.02174;7.83858;3
LIGH;38.573;296621.171;225.0;0
MAGN;38.575;1078.479;33.10000;-23.20000;-13.10000;3
AHRS;38.586;1078.489;42.1416;0.0584;99.5995;0.23169;0.27491;0.71284;3
GYRO;38.587;1078.489;0.11938;-1.62231;-0.23450;3
ACCE;38.587;1078.489;-0.39234;5.91640;8.62388;3
AHRS;38.609;1078.510;42.6803;-1.1741;99.1707;0.24318;0.27086;0.70672;3
GYRO;38.611;1078.510;0.54468;-1.16717;-0.28566;3
ACCE;38.612;1078.510;0.49830;6.57720;7.06286;3
AHRS;38.627;1078.531;43.2760;-1.6452;98.7873;0.25010;0.27123;0.70218;3
MAGN;38.628;1078.531;32.70000;-22.90000;-15.20000;3
GYRO;38.629;1078.531;0.48286;-0.48605;-0.25689;3
ACCE;38.629;1078.531;1.43683;6.88366;5.76041;3
AHRS;38.647;1078.551;43.7164;-1.5161;98.3322;0.25271;0.27364;0.69893;3
GYRO;38.654;1078.551;0.33683;-0.03517;-0.31764;3
ACCE;38.654;1078.551;0.78560;6.51016;6.30629;3
GNSS;38.659;1491986819.000;39.993559;-0.068010;126.000;0.000;37.0;0.0;19;11
AHRS;38.668;1078.571;44.2225;-0.8406;97.8055;0.25254;0.27918;0.69634;3
GYRO;38.669;1078.571;0.51057;0.33150;-0.32937;3
ACCE;38.670;1078.571;-0.76584;6.22286;7.19693;3
GNSS;38.676;1491986819.000;39.993559;-0.068010;126.000;0.000;37.0;0.0;19;11
MAGN;38.681;1078.581;32.70000;-22.40000;-16.90000;3
AHRS;38.688;1078.591;44.8615;-0.3103;97.3714;0.25379;0.28494;0.69359;3
GYRO;38.689;1078.591;0.54894;0.11192;-0.25156;3
ACCE;38.689;1078.591;-0.90949;6.63466;6.68936;3
AHRS;38.708;1078.612;45.3678;-0.2826;97.0980;0.25700;0.28754;0.69091;3
GYRO;38.709;1078.612;0.39865;-0.22277;-0.15136;3
ACCE;38.710;1078.612;-0.57430;7.08477;5.90406;3
AHRS;38.730;1078.633;45.6839;-0.4749;96.8552;0.26045;0.28788;0.68838;3
MAGN;38.731;1078.633;30.90000;-22.10000;-16.00000;3
GYRO;38.731;1078.633;0.24090;-0.32510;-0.15029;3
ACCE;38.732;1078.633;-0.01885;7.17096;5.64549;3
AHRS;38.752;1078.655;45.8818;-0.2683;96.5789;0.26096;0.28954;0.68686;3
GYRO;38.753;1078.655;0.16415;0.13537;-0.19506;3
ACCE;38.754;1078.655;0.34507;6.72085;5.69337;3
AHRS;38.774;1078.677;46.0434;0.6976;96.3128;0.25671;0.29507;0.68721;3
GYRO;38.775;1078.677;0.14497;0.76319;-0.23557;3
ACCE;38.776;1078.677;0.22057;6.77831;5.71253;3
MAGN;38.785;1078.688;32.30000;-23.20000;-15.60000;3
AHRS;38.795;1078.698;46.2087;1.9749;95.9542;0.25087;0.30208;0.68772;3
GYRO;38.796;1078.698;0.12791;0.92308;-0.20252;3
ACCE;38.797;1078.698;-0.64134;6.37608;6.14348;3
AHRS;38.816;1078.719;46.1876;2.9683;95.5656;0.24583;0.30640;0.68785;3
GYRO;38.817;1078.719;-0.05862;0.45834;-0.25689;3
ACCE;38.818;1078.719;-0.54557;6.51974;6.26798;3
AHRS;38.839;1078.741;46.0121;3.5371;95.0906;0.24273;0.30740;0.68695;3
MAGN;38.840;1078.741;31.90000;-21.40000;-14.00000;3
GYRO;38.840;1078.741;-0.13110;0.17587;-0.36774;3
ACCE;38.841;1078.741;0.38338;6.66339;6.07645;3
AHRS;38.861;1078.764;45.7908;4.4927;94.3779;0.23770;0.30973;0.68565;3
GYRO;38.863;1078.764;-0.20252;0.45834;-0.47859;3
ACCE;38.863;1078.764;0.25888;6.45270;6.41163;3
AHRS;38.883;1078.785;45.4708;5.8452;93.4984;0.23021;0.31335;0.68440;3
GYRO;38.884;1078.785;-0.23237;0.67365;-0.58732;3
ACCE;38.884;1078.785;-1.03399;6.50058;7.11074;3
MAGN;38.892;1078.795;33.10000;-21.00000;-13.50000;3
AHRS;38.903;1078.806;45.2316;7.2335;92.6132;0.22301;0.31772;0.68288;3
GYRO;38.904;1078.806;-0.11085;0.60650;-0.54468;3
ACCE;38.905;1078.806;-1.81929;6.79746;7.24482;3
SOUN;38.905;336.12;0.01026;54.20
AHRS;38.923;1078.827;45.0933;7.9782;91.8867;0.21981;0.31957;0.68066;3
GYRO;38.924;1078.827;-0.05223;0.05543;-0.45514;3
ACCE;38.925;1078.827;-1.74267;6.69212;7.16820;3
AHRS;38.944;1078.847;44.9762;8.2993;91.2501;0.21900;0.31944;0.67805;3
MAGN;38.945;1078.847;33.40000;-19.90000;-14.00000;3
GYRO;38.945;1078.847;-0.04690;-0.09167;-0.39226;3
ACCE;38.946;1078.847;-0.74668;6.99858;6.75640;3
AHRS;38.965;1078.868;44.8021;8.9629;90.5815;0.21594;0.32083;0.67600;3
GYRO;38.966;1078.868;-0.09806;0.28247;-0.42423;3
ACCE;38.966;1078.868;-0.42107;7.02731;6.71809;3
AHRS;38.987;1078.888;44.6398;10.2656;89.7412;0.20968;0.32552;0.67411;3
GYRO;38.988;1078.888;-0.04477;0.76852;-0.49032;3
ACCE;38.988;1078.888;-0.81372;6.72085;6.92878;3
MAGN;38.995;1078.898;33.10000;-18.40000;-14.40000;3
AHRS;39.005;1078.909;44.4754;11.5593;88.9405;0.20339;0.33029;0.67233;3
GYRO;39.006;1078.909;-0.07035;0.52762;-0.51164;3
ACCE;39.006;1078.909;-2.36516;7.17096;6.49782;3
AHRS;39.026;1078.929;44.1314;12.1334;88.3818;0.19958;0.33062;0.67085;3
GYRO;39.027;1078.929;-0.26541;0.09806;-0.37733;3
ACCE;39.027;1078.929;-2.58543;7.20927;6.19137;3
AHRS;39.046;1078.949;43.6274;12.3884;88.0558;0.19599;0.32877;0.67030;3
MAGN;39.047;1078.949;32.70000;-18.00000;-12.70000;3
GYRO;39.048;1078.949;-0.41357;0.02665;-0.27607;3
ACCE;39.048;1078.949;-2.23109;7.09435;6.90963;3
AHRS;39.067;1078.970;43.1896;12.6645;87.8032;0.19245;0.32754;0.67006;3
GYRO;39.068;1078.970;-0.29419;0.11512;-0.24516;3
ACCE;39.068;1078.970;-1.83844;6.94112;7.60873;3
AHRS;39.088;1078.991;42.8895;13.4145;87.2988;0.18770;0.32929;0.66896;3
GYRO;39.089;1078.991;-0.14816;0.48819;-0.43596;3
ACCE;39.090;1078.991;-0.97653;6.98900;6.97667;3
MAGN;39.099;1079.002;32.30000;-18.00000;-11.50000;3
AHRS;39.114;1079.012;42.6371;14.8192;86.6900;0.17972;0.33482;0.66818;3
GYRO;39.142;1079.012;-0.13430;0.95612;-0.40078;3
ACCE;39.143;1079.012;-2.67162;7.19969;6.47867;3
AHRS;39.144;1079.032;42.2219;15.9232;86.2887;0.17190;0.33821;0.66819;3
GYRO;39.154;1079.032;-0.34429;0.57879;-0.32084;3
ACCE;39.155;1079.032;-3.14089;7.01773;6.22010;3
AHRS;39.156;1079.052;41.4854;15.9761;86.0898;0.16762;0.33438;0.66810;3
MAGN;39.157;1079.052;34.20000;-16.50000;-11.90000;3
GYRO;39.178;1079.052;-0.65766;-0.26541;-0.30379;3
ACCE;39.179;1079.052;-2.70993;6.74958;6.26798;3
AHRS;39.180;1079.072;40.5909;15.3217;86.0567;0.16598;0.32597;0.66809;3
GYRO;39.181;1079.072;-0.76532;-0.63102;-0.21851;3
ACCE;39.182;1079.072;-1.57029;6.70170;6.81386;3
AHRS;39.190;1079.093;39.6088;14.9747;85.9050;0.16233;0.31863;0.66794;3
GYRO;39.193;1079.093;-0.79730;-0.26541;-0.36987;3
ACCE;39.194;1079.093;-0.81372;5.85894;7.35016;3
MAGN;39.201;1079.103;34.20000;-16.10000;-11.90000;3
AHRS;39.215;1079.113;38.6944;15.5373;85.3789;0.15480;0.31631;0.66678;3
GYRO;39.218;1079.113;-0.62249;0.35175;-0.60224;3
ACCE;39.220;1079.113;-1.75225;5.85894;7.91519;3
AHRS;39.230;1079.133;38.1147;16.3945;84.9333;0.14741;0.31761;0.66598;3
GYRO;39.231;1079.133;-0.32084;0.47220;-0.36348;3
ACCE;39.231;1079.133;-4.50079;6.51974;8.93991;3
AHRS;39.250;1079.153;37.7880;16.3148;84.7651;0.14628;0.31523;0.66524;3
MAGN;39.251;1079.153;33.10000;-14.30000;-13.50000;3
GYRO;39.251;1079.153;-0.27180;-0.31338;-0.13431;3
ACCE;39.252;1079.153;-3.82084;6.38566;7.80027;3
AHRS;39.270;1079.174;37.2611;15.6334;84.7375;0.14698;0.30850;0.66475;3
GYRO;39.270;1079.174;-0.50311;-0.69924;-0.15989;3
ACCE;39.271;1079.174;-2.13532;6.07920;7.27355;3
AHRS;39.290;1079.194;36.5925;14.8974;84.7089;0.14711;0.30067;0.66433;3
GYRO;39.291;1079.194;-0.55427;-0.54894;-0.16522;3
ACCE;39.291;1079.194;-1.68521;5.95470;7.94392;3
MAGN;39.300;1079.204;30.90000;-13.20000;-13.10000;3
AHRS;39.310;1079.214;36.1825;14.9954;84.6434;0.14412;0.29900;0.66449;3
GYRO;39.311;1079.214;-0.21851;0.27181;-0.12045;3
ACCE;39.311;1079.214;-2.41305;5.69613;9.53367;3
AHRS;39.330;1079.234;36.2617;15.7712;84.5659;0.14033;0.30385;0.66493;3
GYRO;39.332;1079.234;0.14283;0.66726;0.00320;3
ACCE;39.332;1079.234;-2.93020;5.63867;9.28468;3
SOUN;39.345;170.64;0.00521;48.31
AHRS;39.350;1079.254;36.5032;16.1809;84.5286;0.13958;0.30745;0.66498;3
MAGN;39.351;1079.254;32.70000;-12.80000;-14.00000;3
GYRO;39.352;1079.254;0.23024;0.20252;0.01919;3
ACCE;39.352;1079.254;-2.83443;5.64825;8.26953;3
AHRS;39.371;1079.274;36.6868;16.0006;84.4625;0.14196;0.30728;0.66420;3
GYRO;39.372;1079.274;0.12685;-0.28673;-0.00213;3
ACCE;39.373;1079.274;-2.78654;6.02174;7.42677;3
AHRS;39.391;1079.294;36.6292;15.6638;84.4970;0.14346;0.30506;0.66403;3
GYRO;39.393;1079.294;-0.10979;-0.25688;0.01919;3
ACCE;39.394;1079.294;-2.56628;6.16539;7.64704;3
MAGN;39.401;1079.305;35.00000;-12.10000;-12.70000;3
AHRS;39.411;1079.315;36.5201;15.3641;84.6640;0.14406;0.30296;0.66474;3
GYRO;39.412;1079.315;-0.11085;-0.15136;0.11192;3
ACCE;39.412;1079.315;-2.72908;6.06963;8.30784;3
AHRS;39.431;1079.335;36.5511;15.0639;84.8465;0.14552;0.30160;0.66539;3
GYRO;39.432;1079.335;0.03518;-0.19293;0.13643;3
ACCE;39.433;1079.335;-2.55670;5.96428;8.20250;3
AHRS;39.451;1079.355;36.7182;14.8394;85.0129;0.14744;0.30139;0.66590;3
MAGN;39.452;1079.355;35.70000;-13.20000;-12.70000;3
GYRO;39.453;1079.355;0.11512;-0.05010;0.15029;3
ACCE;39.454;1079.355;-2.25982;6.04090;7.72366;3
AHRS;39.471;1079.375;36.8584;14.7551;85.2016;0.14832;0.30189;0.66674;3
GYRO;39.473;1079.375;0.08101;0.05010;0.15882;3
ACCE;39.473;1079.375;-2.19278;6.14624;7.21609;3
AHRS;39.493;1079.395;36.8859;14.6013;85.3866;0.14890;0.30138;0.66758;3
GYRO;39.494;1079.395;-0.01918;-0.06076;0.10659;3
ACCE;39.495;1079.395;-2.36516;6.06005;7.32143;3
MAGN;39.502;1079.405;35.70000;-13.60000;-12.30000;3
AHRS;39.513;1079.415;36.8912;14.3256;85.5898;0.15000;0.30007;0.66839;3
GYRO;39.520;1079.415;-0.03411;-0.14177;0.15775;3
ACCE;39.522;1079.415;-2.56628;5.94513;7.73323;3
AHRS;39.532;1079.436;36.9076;13.9039;85.8152;0.15198;0.29802;0.66912;3
GYRO;39.534;1079.436;-0.03730;-0.29632;0.17268;3
ACCE;39.534;1079.436;-2.04913;5.92597;7.55127;3
WIFI;39.541;757986.708;eduroam;00:13:c3:44:d8:e1;-80
WIFI;39.541;757986.708;TP-LINK_1280;ec:08:6b:23:7b:1d;-73
WIFI;39.541;757986.708;RNCS_24g;90:f6:52:ff:cd:71;-78
WIFI;39.541;757984.669;UJI;00:13:c3:44:d8:e0;-80
WIFI;39.541;757986.708;Pruebas;2e:d9:9f:d9:fa:21;-78
WIFI;39.541;757984.668;eduroam;00:1a:6d:9b:9a:21;-46
WIFI;39.541;757986.708;UJI;00:1a:6d:9b:9a:20;-46
WIFI;39.541;757986.708;FTE-1DDE;f8:3d:ff:7d:1d:e5;-75
WIFI;39.541;757986.708;UJI;00:14:69:f2:31:40;-75
WIFI;39.541;757986.708;eduroam;00:14:69:f2:31:41;-77
WIFI;39.541;757986.708;eduroam;00:1a:a1:5c:f9:61;-71
WIFI;39.541;757986.708;UJI;00:1a:a1:5c:f9:60;-72
WIFI;39.541;757986.708;eduroam;00:13:c3:44:d8:21;-80
WIFI;39.541;757978.699;eduroam;00:13:c3:44:d6:e1;-85
WIFI;39.541;757986.708;temporal-ap;ec:08:6b:6f:a7:6c;-82
WIFI;39.541;757981.588;eduroam;dc:9f:db:1c:91:57;-84
WIFI;39.541;757986.708;;98:fc:11:6d:a7:5b;-71
WIFI;39.541;757984.669;UJI;00:13:c3:44:d8:20;-82
WIFI;39.541;757982.629;UJI;c2:9f:db:1c:91:57;-89
WIFI;39.541;757982.629;UJI;00:14:1c:dd:f1:e0;-89
WIFI;39.541;757986.708;IRSLab2-2.4GHz;c8:d7:19:09:37:8d;-90
AHRS;39.554;1079.456;36.8744;13.5373;86.0956;0.15319;0.29609;0.67030;3
MAGN;39.555;1079.456;35.00000;-13.60000;-13.10000;3
GYRO;39.555;1079.456;-0.06928;-0.12151;0.18547;3
ACCE;39.556;1079.456;-1.68521;5.89724;7.42677;3
AHRS;39.572;1079.476;36.8899;13.4714;86.3468;0.15302;0.29613;0.67164;3
GYRO;39.574;1079.476;0.00320;0.12045;0.16202;3
ACCE;39.574;1079.476;-1.54156;5.65782;7.97265;3
AHRS;39.593;1079.496;37.1058;13.7759;86.4920;0.15220;0.29924;0.67263;3
GYRO;39.594;1079.496;0.19506;0.39758;0.13963;3
ACCE;39.595;1079.496;-1.88632;5.88767;7.68535;3
MAGN;39.602;1079.506;33.20000;-12.80000;-13.50000;3
AHRS;39.613;1079.516;37.3301;14.0157;86.6536;0.15176;0.30204;0.67362;3
GYRO;39.614;1079.516;0.12685;0.20359;0.16841;3
ACCE;39.614;1079.516;-2.48009;6.10793;6.76598;3
AHRS;39.633;1079.537;37.3142;13.6729;86.9470;0.15291;0.30038;0.67486;3
GYRO;39.635;1079.537;-0.13537;-0.25049;0.20678;3
ACCE;39.635;1079.537;-2.41305;6.29947;6.57444;3
GNSS;39.650;1491986820.000;39.993560;-0.067987;127.000;0.000;35.0;0.0;19;11
AHRS;39.658;1079.557;37.0735;12.9402;87.3704;0.15464;0.29544;0.67660;3
MAGN;39.659;1079.557;33.50000;-14.30000;-13.50000;3
GYRO;39.660;1079.557;-0.29632;-0.42850;0.24409;3
ACCE;39.661;1079.557;-1.65648;6.01217;7.04370;3
GNSS;39.662;1491986820.000;39.993560;-0.067987;127.000;0.000;35.0;0.0;19;11
AHRS;39.674;1079.577;36.7106;12.3580;87.8451;0.15464;0.29076;0.67898;3
GYRO;39.674;1079.577;-0.39332;-0.18440;0.26328;3
ACCE;39.675;1079.577;-1.36918;6.10793;7.32143;3
AHRS;39.694;1079.597;36.4350;12.1089;88.3432;0.15317;0.28848;0.68184;3
GYRO;39.695;1079.597;-0.27180;0.10126;0.29952;3
ACCE;39.696;1079.597;-1.65648;5.88767;7.58958;3
MAGN;39.704;1079.608;34.30000;-14.30000;-14.00000;3
LIGH;39.713;296622.311;145.0;0
AHRS;39.716;1079.618;36.3056;12.0038;88.8139;0.15182;0.28779;0.68455;0
GYRO;39.717;1079.618;-0.15136;0.14496;0.29099;3
ACCE;39.717;1079.618;-1.48410;5.77275;7.76196;3
[truncated: 4,366,022 more chars]
