# Supplementary material for: Off-Line Evaluation of Mobile-Centric Indoor Positioning Systems: The Experiences from the 2017 IPIN Competition
Source: Sensors (Basel). 2018 Feb 6;18(2):487. doi: 10.3390/s18020487 (PMC5855053; doi:10.3390/s18020487)
Supplement: Supplementary file 3 [file sensors-18-00487-s003.zip › 03-Evaluation/evaluationlogfile_07.txt]

% LogFile created by the 'GetSensorData' App for Android.
% Date of creation: Wed Apr 12 11:19:15 GMT+02:00 2017
% Developed by LOPSI research group at CAR-CSIC, Spain (http://www.car.upm-csic.es/lopsi)
% Version 2.0 November 2016
% The 'GetSensorData' program stores information from Smartphone/Tablet internal sensors (Accelerometers, Gyroscopes, Magnetometers, Pressure, Ambient Light, Orientation, Sound level, GPS/GNSS positio, WiFi RSS, Cellular/GSM/3G signal strength,...) and also from external devices (e.g. RFCode RFID reader, XSens IMU or LPMS-B IMU)
%
% Phone used for this logfile:
% Manufacturer:            	LGE
% Model:                   	Nexus 5
% API Android version:     	25
% Android version Release: 	7.1
%
% LogFile Data format:
% Accelerometer data: 	'ACCE;AppTimestamp(s);SensorTimestamp(s);Acc_X(m/s^2);Acc_Y(m/s^2);Acc_Z(m/s^2);Accuracy(integer)'
% Gyroscope data:     	'GYRO;AppTimestamp(s);SensorTimestamp(s);Gyr_X(rad/s);Gyr_Y(rad/s);Gyr_Z(rad/s);Accuracy(integer)'
% Magnetometer data:  	'MAGN;AppTimestamp(s);SensorTimestamp(s);Mag_X(uT);;Mag_Y(uT);Mag_Z(uT);Accuracy(integer)'
% Pressure data:      	'PRES;AppTimestamp(s);SensorTimestamp(s);Pres(mbar);Accuracy(integer)'
% Light data:         	'LIGH;AppTimestamp(s);SensorTimestamp(s);Light(lux);Accuracy(integer)'
% Proximity data:     	'PROX;AppTimestamp(s);SensorTimestamp(s);prox(?);Accuracy(integer)'
% Humidity data:      	'HUMI;AppTimestamp(s);SensorTimestamp(s);humi(Percentage);Accuracy(integer)'
% Temperature data:   	'TEMP;AppTimestamp(s);SensorTimestamp(s);temp(Celsius);Accuracy(integer)'
% Orientation data:   	'AHRS;AppTimestamp(s);SensorTimestamp(s);PitchX(deg);RollY(deg);YawZ(deg);RotVecX();RotVecY();RotVecZ();Accuracy(int)'
% GNSS/GPS data:      	'GNSS;AppTimestamp(s);SensorTimeStamp(s);Latit(deg);Long(deg);Altitude(m);Bearing(deg);Accuracy(m);Speed(m/s);SatInView;SatInUse'
% WIFI data:          	'WIFI;AppTimestamp(s);SensorTimeStamp(s);Name_SSID;MAC_BSSID;RSS(dBm);'
% Bluetooth data:     	'BLUE;AppTimestamp(s);Name;MAC_Address;RSS(dBm);'
% BLE 4.0 data:       	'BLE4;AppTimestamp(s);MajorID;MinorID;RSS(dBm);'
% Sound data:         	'SOUN;AppTimestamp(s);RMS;Pressure(Pa);SPL(dB);'
% RFID Reader data:   	'RFID;AppTimestamp(s);ReaderNumber(int);TagID(int);RSS_A(dBm);RSS_B(dBm);'
% IMU XSens data:     	'IMUX;AppTimestamp(s);SensorTimestamp(s);Counter;Acc_X(m/s^2);Acc_Y(m/s^2);Acc_Z(m/s^2);Gyr_X(rad/s);Gyr_Y(rad/s);Gyr_Z(rad/s);Mag_X(uT);;Mag_Y(uT);Mag_Z(uT);Roll(deg);Pitch(deg);Yaw(deg);Quat(1);Quat(2);Quat(3);Quat(4);Pressure(mbar);Temp(Celsius)'
% IMU LPMS-B data:    	'IMUL;AppTimestamp(s);SensorTimestamp(s);Counter;Acc_X(m/s^2);Acc_Y(m/s^2);Acc_Z(m/s^2);Gyr_X(rad/s);Gyr_Y(rad/s);Gyr_Z(rad/s);Mag_X(uT);;Mag_Y(uT);Mag_Z(uT);Roll(deg);Pitch(deg);Yaw(deg);Quat(1);Quat(2);Quat(3);Quat(4);Pressure(mbar);Temp(Celsius)'
% POSI Reference:    		'POSI;Timestamp(s);Counter;Latitude(degrees); Longitude(degrees);floor ID(0,1,2..4);Building ID(0,1,2..3);'
% 
% Note that there are two timestamps: 
%  -'AppTimestamp' is set by the Android App as data is read. It is not representative of when data is actually captured by the sensor (but has a common time reference for all sensors)
%  -'SensorTimestamp' is set by the sensor itself (the delta_time=SensorTimestamp(k)-SensorTimestamp(k-1) between two consecutive samples is an accurate estimate of the sampling interval). This timestamp is better for integrating inertial data. 

ACCE;0.015;5774.695;-1.04070;6.72208;3.84425;2
GYRO;0.015;5774.695;-0.10751;0.15730;-0.28949;2
MAGN;0.015;5774.695;13.22784;-18.38684;-22.81494;3
AHRS;0.016;5774.703;46.5685;10.1712;53.0134;0.31601;0.24859;0.43970;3
PRES;0.016;5774.702;1014.3025;3
ACCE;0.024;5774.715;-1.75928;6.48865;2.31750;2
AHRS;0.025;5774.723;46.0919;10.5322;52.1344;0.31305;0.24716;0.43492;3
GYRO;0.025;5774.715;-0.63760;0.03596;-0.21954;2
MAGN;0.026;5774.715;12.20398;-18.56537;-23.32611;3
ACCE;0.052;5774.736;-1.04688;6.74287;4.43687;2
GYRO;0.052;5774.736;-1.14937;-0.47926;-0.06255;2
MAGN;0.052;5774.736;11.50208;-18.62793;-23.87695;3
PRES;0.053;5774.736;1014.3025;3
AHRS;0.053;5774.743;45.0798;10.1283;51.3614;0.30878;0.23894;0.42918;3
ACCE;0.062;5774.756;0.01353;6.93874;9.50090;2
GYRO;0.062;5774.756;-1.09198;-0.86346;-0.09784;2
MAGN;0.062;5774.756;12.31842;-17.57660;-23.53973;3
AHRS;0.063;5774.762;43.8638;9.0238;51.3678;0.30393;0.22714;0.42727;3
PRES;0.101;5774.769;1014.3025;3
ACCE;0.101;5774.776;-0.61430;6.00314;11.61285;2
GYRO;0.101;5774.776;-0.44087;-0.52245;-0.21240;2
MAGN;0.102;5774.776;12.60834;-17.41180;-23.94714;3
AHRS;0.102;5774.782;42.9775;8.2099;52.0968;0.29902;0.22029;0.43112;3
ACCE;0.104;5774.796;-2.12202;5.12405;9.09856;2
AHRS;0.104;5774.802;42.8069;8.2307;52.8112;0.29630;0.22172;0.43644;3
GYRO;0.105;5774.796;0.24100;0.08105;-0.04633;2
MAGN;0.105;5774.796;12.55341;-17.57660;-24.21265;3
ACCE;0.121;5774.816;-1.96298;5.63422;6.21651;2
GYRO;0.121;5774.816;0.47774;0.32457;0.37532;2
MAGN;0.122;5774.816;12.17499;-16.94946;-23.85101;3
AHRS;0.122;5774.822;43.2197;8.4960;53.3216;0.29732;0.22634;0.44040;3
PRES;0.130;5774.803;1014.3025;3
AHRS;0.141;5774.842;43.8301;8.2974;53.9543;0.30130;0.22868;0.44382;3
ACCE;0.143;5774.836;-0.52783;6.62251;4.92184;2
GYRO;0.143;5774.836;0.41182;0.16879;0.60947;2
MAGN;0.143;5774.836;11.64246;-16.82892;-25.79498;3
SOUN;0.155;4505.56;0.13750;76.75
ACCE;0.162;5774.856;0.40230;7.22894;5.21727;2
GYRO;0.163;5774.856;0.23289;-0.09407;0.49759;2
MAGN;0.163;5774.856;11.50208;-16.87469;-26.55792;3
PRES;0.163;5774.836;1014.3025;3
AHRS;0.164;5774.861;44.3507;7.6622;54.5165;0.30644;0.22749;0.44560;3
ACCE;0.182;5774.877;0.67043;7.14655;6.61980;2
AHRS;0.183;5774.881;44.6052;7.0787;54.8830;0.30983;0.22524;0.44635;3
GYRO;0.185;5774.877;0.04225;-0.10753;0.22473;2
MAGN;0.186;5774.877;12.03613;-16.60767;-25.53253;3
PRES;0.190;5774.870;1014.3025;3
ACCE;0.201;5774.897;-0.17961;6.58897;6.87585;2
AHRS;0.201;5774.901;44.6340;6.8662;55.2553;0.31014;0.22486;0.44837;3
GYRO;0.202;5774.897;0.00377;0.08879;0.03928;2
MAGN;0.203;5774.897;11.65466;-16.79840;-25.47913;3
ACCE;0.222;5774.917;-0.94437;6.31712;6.29326;2
AHRS;0.223;5774.921;44.6780;6.9154;55.4391;0.30990;0.22586;0.44975;3
GYRO;0.223;5774.917;0.06816;0.13586;0.10188;2
MAGN;0.223;5774.917;11.50208;-16.87469;-25.55237;3
PRES;0.224;5774.903;1014.3025;3
ACCE;0.240;5774.937;-0.59680;6.69127;6.07622;2
GYRO;0.241;5774.937;0.09982;0.01961;0.25113;2
MAGN;0.241;5774.937;11.78589;-16.87469;-23.91815;3
AHRS;0.242;5774.941;44.8154;6.8062;55.6399;0.31093;0.22612;0.45071;3
PRES;0.251;5774.937;1014.3025;3
ACCE;0.260;5774.957;-0.11108;6.89999;6.16292;2
GYRO;0.261;5774.957;0.08307;-0.04425;0.25609;2
AHRS;0.262;5774.961;44.9870;6.4679;56.0214;0.31275;0.22540;0.45227;3
MAGN;0.262;5774.957;11.70502;-18.47229;-22.29004;3
ACCE;0.279;5774.977;-0.11617;6.90953;6.19255;2
GYRO;0.280;5774.977;0.04097;-0.04741;0.18259;2
AHRS;0.281;5774.980;45.1122;6.1222;56.4766;0.31412;0.22468;0.45437;3
MAGN;0.281;5774.977;11.67603;-18.80188;-22.03369;3
PRES;0.281;5774.971;1014.3025;3
ACCE;0.299;5774.997;-0.25024;6.81673;5.91109;2
GYRO;0.300;5774.997;-0.02396;-0.04565;0.10834;2
MAGN;0.300;5774.997;11.67603;-17.89703;-23.76556;3
AHRS;0.301;5775.000;45.1610;5.8711;56.7981;0.31484;0.22398;0.45587;3
PRES;0.308;5775.004;1014.3025;3
ACCE;0.319;5775.018;-0.28612;6.60779;6.23766;2
GYRO;0.319;5775.018;-0.14117;-0.04082;0.08434;2
MAGN;0.320;5775.018;11.36780;-18.06030;-24.33777;3
AHRS;0.320;5775.020;45.1066;5.6802;56.9210;0.31497;0.22278;0.45627;3
ACCE;0.339;5775.038;-0.19269;6.55530;6.94244;2
GYRO;0.340;5775.038;-0.18285;0.01329;0.10530;2
MAGN;0.340;5775.038;11.32660;-18.10150;-24.37897;3
PRES;0.340;5775.038;1014.3025;3
AHRS;0.341;5775.040;44.9377;5.5127;57.1293;0.31402;0.22156;0.45748;3
ACCE;0.359;5775.058;-0.15318;6.58040;7.35548;2
GYRO;0.359;5775.058;-0.04619;0.04198;0.13133;2
MAGN;0.359;5775.058;11.48529;-19.21844;-23.31238;3
AHRS;0.360;5775.060;44.8088;5.3583;57.4830;0.31304;0.22097;0.45970;3
ACCE;0.379;5775.078;-0.40385;6.66037;6.33311;2
GYRO;0.379;5775.078;0.11218;0.08575;0.16037;2
MAGN;0.379;5775.078;11.01379;-18.19305;-24.60175;3
AHRS;0.380;5775.079;44.8425;5.2258;57.9740;0.31286;0.22151;0.46272;3
ACCE;0.399;5775.098;0.03310;6.79651;6.00449;2
GYRO;0.399;5775.098;0.13881;0.01566;0.20071;2
MAGN;0.400;5775.098;10.97565;-18.10150;-24.71466;3
PRES;0.400;5775.071;1014.3025;3
AHRS;0.400;5775.099;45.0278;5.0785;58.2330;0.31428;0.22189;0.46388;3
ACCE;0.418;5775.118;-0.07539;6.66998;5.85014;2
GYRO;0.419;5775.118;0.07730;-0.02267;0.17340;2
MAGN;0.420;5775.118;11.98273;-17.76581;-24.71466;3
AHRS;0.420;5775.119;45.2023;4.8196;58.5295;0.31599;0.22157;0.46500;3
PRES;0.427;5775.105;1014.3025;3
ACCE;0.438;5775.138;0.10179;6.76846;5.83252;2
GYRO;0.439;5775.138;-0.00134;-0.05016;0.16899;2
MAGN;0.439;5775.138;10.66284;-17.75055;-24.71466;3
AHRS;0.440;5775.139;45.2918;4.5525;58.8067;0.31718;0.22082;0.46607;3
ACCE;0.458;5775.159;0.14439;6.81601;6.39027;2
GYRO;0.458;5775.159;-0.06044;-0.04240;0.12242;2
MAGN;0.459;5775.159;10.62622;-17.75055;-24.71466;3
PRES;0.459;5775.138;1014.3025;3
AHRS;0.460;5775.159;45.3066;4.2836;59.0003;0.31800;0.21955;0.46665;3
AHRS;0.478;5775.179;45.2755;4.0967;59.1871;0.31819;0.21865;0.46747;3
PRES;0.487;5775.172;1014.3025;3
ACCE;0.497;5775.179;0.16956;6.84894;6.59926;2
GYRO;0.498;5775.179;-0.03743;0.01370;0.07901;2
MAGN;0.498;5775.179;10.79254;-17.93671;-24.87640;3
AHRS;0.499;5775.198;45.2594;4.0244;59.3481;0.31806;0.21853;0.46841;3
ACCE;0.517;5775.199;-0.06186;6.70766;6.29994;2
GYRO;0.518;5775.199;-0.01662;0.08919;0.05151;2
MAGN;0.519;5775.199;9.57489;-19.50378;-24.04480;3
PRES;0.520;5775.206;1014.3025;3
AHRS;0.521;5775.218;45.2492;4.0332;59.5132;0.31764;0.21901;0.46959;3
ACCE;0.537;5775.219;-0.14763;6.73848;6.03032;2
GYRO;0.538;5775.219;-0.03665;0.09149;0.05602;2
MAGN;0.539;5775.219;9.59473;-19.48395;-24.11499;3
AHRS;0.539;5775.238;45.2230;4.0023;59.6411;0.31734;0.21905;0.47043;3
PRES;0.546;5775.239;1014.3025;3
ACCE;0.557;5775.239;-0.07420;6.75209;6.06563;2
GYRO;0.558;5775.239;-0.06874;0.01685;0.06343;2
MAGN;0.558;5775.239;10.09979;-18.95905;-25.83313;3
AHRS;0.559;5775.258;45.1656;3.9070;59.6715;0.31727;0.21825;0.47046;3
ACCE;0.577;5775.259;-0.00267;6.74074;6.44127;2
GYRO;0.578;5775.259;-0.09029;-0.01173;0.04791;2
MAGN;0.578;5775.259;10.09979;-18.62793;-24.88251;3
PRES;0.579;5775.273;1014.3025;3
AHRS;0.579;5775.278;45.0832;3.8183;59.7625;0.31688;0.21756;0.47096;3
ACCE;0.596;5775.279;-0.14870;6.61781;6.42392;2
GYRO;0.597;5775.279;-0.08025;0.01212;0.03043;2
MAGN;0.598;5775.279;10.06927;-18.50739;-24.90997;3
AHRS;0.598;5775.298;45.0093;3.7741;59.8263;0.31642;0.21714;0.47139;3
PRES;0.606;5775.306;1014.3025;3
ACCE;0.616;5775.300;-0.07452;6.57768;6.61124;2
GYRO;0.617;5775.300;-0.06267;0.02492;0.03618;2
MAGN;0.617;5775.300;9.94415;-17.24396;-25.13275;3
AHRS;0.618;5775.317;44.9669;3.7297;59.8572;0.31624;0.21675;0.47154;3
ACCE;0.637;5775.320;-0.23599;6.55214;6.57573;2
GYRO;0.637;5775.320;-0.00049;0.03593;0.05589;2
MAGN;0.638;5775.320;11.67603;-17.40112;-24.37897;3
AHRS;0.639;5775.337;45.0081;3.6570;60.0153;0.31653;0.21685;0.47237;3
ACCE;0.657;5775.340;-0.16464;6.56575;6.57597;2
GYRO;0.657;5775.340;0.08231;-0.01831;0.08504;2
MAGN;0.658;5775.340;11.62872;-17.40112;-24.37897;3
AHRS;0.658;5775.357;45.1240;3.5145;60.2270;0.31753;0.21691;0.47328;3
PRES;0.665;5775.340;1014.3025;3
ACCE;0.676;5775.360;-0.14011;6.56078;6.49588;2
GYRO;0.677;5775.360;0.11775;-0.01755;0.11118;2
MAGN;0.677;5775.360;11.11603;-17.34924;-24.47815;3
AHRS;0.678;5775.377;45.2617;3.3653;60.4577;0.31868;0.21706;0.47425;3
ACCE;0.696;5775.380;0.01537;6.66919;6.23703;2
GYRO;0.697;5775.380;0.10420;0.00914;0.11980;2
MAGN;0.697;5775.380;9.92432;-17.05017;-25.05035;3
PRES;0.697;5775.373;1014.3025;3
AHRS;0.698;5775.397;45.4108;3.1496;60.6157;0.32032;0.21660;0.47452;3
SOUN;0.706;8068.90;0.24625;81.81
ACCE;0.716;5775.400;0.10762;6.76309;6.19514;2
GYRO;0.716;5775.400;0.04645;0.01978;0.09763;2
MAGN;0.717;5775.400;10.17456;-17.17682;-25.05035;3
AHRS;0.718;5775.416;45.5362;2.9589;60.6648;0.32189;0.21592;0.47413;3
PRES;0.725;5775.407;1014.3025;3
ACCE;0.735;5775.420;0.09111;6.71722;6.55338;2
GYRO;0.736;5775.420;0.01433;0.04990;0.06427;2
MAGN;0.736;5775.420;11.18622;-17.95959;-25.05035;3
AHRS;0.737;5775.436;45.5667;2.8194;60.9979;0.32206;0.21602;0.47599;3
ACCE;0.755;5775.441;-0.21379;6.59868;6.33484;2
GYRO;0.756;5775.441;0.03362;0.08328;0.05132;2
MAGN;0.757;5775.441;10.62622;-18.80188;-25.05035;3
PRES;0.757;5775.441;1014.3025;3
AHRS;0.757;5775.456;45.6292;2.8032;61.1242;0.32232;0.21652;0.47672;3
ACCE;0.776;5775.461;-0.21393;6.61397;6.24217;2
GYRO;0.776;5775.461;0.05525;0.04068;0.09122;2
MAGN;0.777;5775.461;10.82611;-18.92395;-25.08850;3
AHRS;0.778;5775.476;45.7326;2.6889;61.2706;0.32324;0.21656;0.47724;3
PRES;0.784;5775.474;1014.3025;3
ACCE;0.795;5775.481;-0.14287;6.65176;6.21240;2
GYRO;0.795;5775.481;0.08231;-0.03482;0.12663;2
MAGN;0.796;5775.481;11.19995;-19.11316;-25.17548;3
AHRS;0.796;5775.496;45.8795;2.4585;61.4540;0.32487;0.21609;0.47762;3
ACCE;0.815;5775.501;0.05356;6.75381;6.45512;2
GYRO;0.816;5775.501;0.08842;-0.07010;0.13846;2
AHRS;0.816;5775.516;45.9945;2.1643;61.7547;0.32633;0.21539;0.47866;3
MAGN;0.817;5775.501;10.27527;-18.45245;-25.05035;3
PRES;0.817;5775.508;1014.3025;3
ACCE;0.835;5775.521;0.16321;6.79166;6.36415;2
GYRO;0.835;5775.521;0.07486;-0.00090;0.11180;2
MAGN;0.836;5775.521;10.32410;-18.40363;-24.90997;3
AHRS;0.836;5775.535;46.0881;1.9490;62.0542;0.32732;0.21515;0.47995;3
PRES;0.845;5775.541;1014.3025;3
ACCE;0.854;5775.541;0.21973;6.83582;6.14908;2
GYRO;0.855;5775.541;0.03281;0.06075;0.07428;2
MAGN;0.855;5775.541;10.34698;-18.38074;-24.34845;3
AHRS;0.856;5775.555;46.1789;1.8264;62.1947;0.32819;0.21508;0.48041;3
ACCE;0.874;5775.561;0.24011;6.84010;6.18620;2
GYRO;0.875;5775.561;-0.00803;0.07666;0.03951;2
MAGN;0.876;5775.561;10.09979;-18.62793;-23.87695;3
PRES;0.876;5775.575;1014.3025;3
AHRS;0.876;5775.575;46.2353;1.7265;62.3486;0.32871;0.21507;0.48108;3
ACCE;0.895;5775.582;0.08949;6.77023;6.29294;2
GYRO;0.895;5775.582;-0.00961;0.07274;0.02223;2
MAGN;0.895;5775.582;10.49957;-18.68591;-24.04022;3
AHRS;0.896;5775.595;46.2660;1.6812;62.4846;0.32886;0.21528;0.48183;3
ACCE;0.914;5775.602;-0.03265;6.70107;6.27936;2
GYRO;0.914;5775.602;0.01826;0.05782;0.03140;2
MAGN;0.915;5775.602;11.08551;-19.04297;-24.03259;3
AHRS;0.915;5775.615;46.3080;1.6483;62.6373;0.32900;0.21566;0.48271;3
ACCE;0.934;5775.622;-0.00903;6.71017;6.16875;2
GYRO;0.934;5775.622;0.03415;0.02739;0.06259;2
MAGN;0.935;5775.622;10.62622;-19.50378;-23.37341;3
PRES;0.935;5775.608;1014.3025;3
AHRS;0.936;5775.635;46.3728;1.5635;62.8356;0.32943;0.21592;0.48371;3
ACCE;0.953;5775.642;0.17325;6.82117;6.17310;2
GYRO;0.954;5775.642;0.02347;0.00363;0.07813;2
MAGN;0.954;5775.642;10.16541;-18.78357;-23.93799;3
AHRS;0.955;5775.654;46.4509;1.4010;63.0481;0.33025;0.21575;0.48456;3
PRES;0.963;5775.642;1014.3025;3
ACCE;0.973;5775.662;0.24661;6.86177;6.26804;2
GYRO;0.974;5775.662;0.01102;0.01624;0.05032;2
MAGN;0.974;5775.662;10.01434;-17.50946;-24.55444;3
AHRS;0.975;5775.674;46.5072;1.2346;63.1309;0.33119;0.21509;0.48454;3
ACCE;0.994;5775.682;0.11223;6.74480;6.20326;2
GYRO;0.994;5775.682;0.00212;0.05202;0.02364;2
MAGN;0.994;5775.682;10.97565;-17.40112;-24.04480;3
PRES;0.995;5775.676;1014.3025;3
AHRS;0.995;5775.694;46.5390;1.1789;63.2184;0.33148;0.21510;0.48492;3
ACCE;1.013;5775.702;0.06429;6.68436;6.05438;2
GYRO;1.013;5775.702;-0.00006;0.05127;0.02815;2
MAGN;1.014;5775.702;10.60486;-17.47589;-24.25537;3
AHRS;1.014;5775.714;46.5692;1.1471;63.2582;0.33174;0.21512;0.48505;3
PRES;1.022;5775.709;1014.3025;3
AHRS;1.036;5775.734;46.6241;1.0605;63.1981;0.33260;0.21459;0.48430;3
ACCE;1.037;5775.723;0.10332;6.70744;6.03889;2
GYRO;1.038;5775.723;-0.00400;0.01634;0.03386;2
MAGN;1.038;5775.723;10.17609;-17.80701;-24.91302;3
ACCE;1.053;5775.743;0.13417;6.75519;6.26785;2
GYRO;1.053;5775.743;-0.01929;0.00070;0.03325;2
AHRS;1.054;5775.753;46.6323;0.9515;63.2148;0.33308;0.21393;0.48408;3
MAGN;1.054;5775.743;10.27527;-18.10150;-25.38452;3
PRES;1.055;5775.743;1014.3025;3
ACCE;1.072;5775.763;0.08789;6.82919;6.43735;2
GYRO;1.073;5775.763;-0.01634;0.02007;0.03325;2
MAGN;1.073;5775.763;10.35767;-18.18542;-24.99084;3
AHRS;1.074;5775.773;46.6191;0.8590;63.3063;0.33321;0.21351;0.48446;3
PRES;1.082;5775.776;1014.3025;3
ACCE;1.092;5775.783;0.07887;6.89978;6.44701;2
GYRO;1.093;5775.783;0.00490;0.02309;0.03845;2
MAGN;1.093;5775.783;11.13129;-18.61877;-24.87183;3
AHRS;1.094;5775.793;46.6270;0.8038;63.4012;0.33332;0.21344;0.48493;3
ACCE;1.112;5775.803;0.15079;6.89490;6.35449;2
GYRO;1.113;5775.803;0.02068;0.01323;0.03484;2
MAGN;1.113;5775.803;11.85150;-18.97736;-25.21820;3
PRES;1.114;5775.810;1014.3025;3
AHRS;1.114;5775.813;46.6714;0.7088;63.5391;0.33377;0.21338;0.48551;3
ACCE;1.132;5775.823;0.12819;6.78714;6.28685;2
GYRO;1.133;5775.823;0.01491;0.01991;0.02136;2
MAGN;1.133;5775.823;11.39679;-18.88733;-24.26300;3
AHRS;1.133;5775.833;46.7144;0.6335;63.6474;0.33418;0.21337;0.48595;3
SOUN;1.146;2070.91;0.06320;69.99
ACCE;1.153;5775.843;0.08067;6.67091;6.26398;2
GYRO;1.153;5775.843;-0.00046;0.04480;0.02122;2
MAGN;1.154;5775.843;10.69489;-19.27032;-23.99902;3
AHRS;1.154;5775.853;46.7229;0.6068;63.8122;0.33405;0.21370;0.48698;3
ACCE;1.172;5775.864;0.07278;6.66621;6.19041;2
GYRO;1.172;5775.864;0.01140;0.05319;0.03058;2
MAGN;1.173;5775.864;10.45074;-19.67773;-24.54681;3
PRES;1.173;5775.843;1014.3025;3
AHRS;1.173;5775.872;46.7323;0.5911;63.9687;0.33389;0.21409;0.48798;3
ACCE;1.191;5775.884;0.06468;6.72449;6.02661;2
GYRO;1.192;5775.884;0.02740;0.02869;0.03479;2
MAGN;1.192;5775.884;10.35004;-18.98499;-25.20905;3
AHRS;1.193;5775.892;46.7877;0.5419;64.0683;0.33429;0.21428;0.48841;3
PRES;1.201;5775.877;1014.3025;3
ACCE;1.211;5775.904;0.11664;6.75179;6.10344;2
AHRS;1.212;5775.912;46.8629;0.4706;63.9527;0.33532;0.21378;0.48728;3
GYRO;1.213;5775.904;0.01109;0.00064;0.03494;2
MAGN;1.213;5775.904;10.47821;-18.65692;-24.74518;3
ACCE;1.231;5775.924;0.20125;6.79158;6.27612;2
GYRO;1.232;5775.924;-0.00868;0.00610;0.02391;2
MAGN;1.232;5775.924;10.62622;-18.80188;-24.04480;3
PRES;1.233;5775.911;1014.3025;3
AHRS;1.233;5775.932;46.8717;0.3799;64.0743;0.33554;0.21356;0.48782;3
ACCE;1.251;5775.944;0.15804;6.73874;6.34132;2
GYRO;1.251;5775.944;-0.00317;0.03085;0.00830;2
MAGN;1.252;5775.944;10.73151;-17.62085;-24.14703;3
AHRS;1.252;5775.952;46.8771;0.3176;64.2115;0.33558;0.21356;0.48856;3
PRES;1.260;5775.944;1014.3025;3
ACCE;1.270;5775.964;0.01935;6.67471;6.14014;2
GYRO;1.271;5775.964;0.01918;0.02176;0.01411;2
MAGN;1.271;5775.964;10.80017;-17.53845;-24.84589;3
AHRS;1.272;5775.972;46.8806;0.2867;64.2762;0.33562;0.21355;0.48890;3
ACCE;1.291;5775.984;0.02849;6.70567;6.03996;2
GYRO;1.292;5775.984;0.00244;-0.00270;0.03700;2
MAGN;1.293;5775.984;10.80017;-17.92603;-25.21820;3
PRES;1.293;5775.978;1014.3025;3
AHRS;1.294;5775.991;46.9247;0.2499;64.1808;0.33625;0.21321;0.48807;3
ACCE;1.310;5776.004;0.12370;6.76778;6.19926;2
GYRO;1.311;5776.004;-0.05290;0.01164;0.03618;2
MAGN;1.311;5776.004;10.33630;-19.31763;-24.99542;3
AHRS;1.312;5776.011;46.9134;0.1839;64.1312;0.33655;0.21257;0.48756;3
PRES;1.320;5776.011;1014.3025;3
ACCE;1.330;5776.025;0.11882;6.73466;6.27097;2
GYRO;1.330;5776.025;-0.08691;0.03082;0.02243;2
MAGN;1.331;5776.025;11.16791;-18.72253;-24.54071;3
AHRS;1.331;5776.031;46.8335;0.1333;64.2340;0.33603;0.21219;0.48825;3
ACCE;1.350;5776.045;0.12508;6.71432;6.18762;2
GYRO;1.351;5776.045;-0.08792;0.01015;0.02200;2
MAGN;1.351;5776.045;11.67603;-18.10150;-24.37897;3
PRES;1.352;5776.045;1014.3025;3
AHRS;1.352;5776.051;46.7389;0.0920;64.3107;0.33542;0.21173;0.48883;3
ACCE;1.370;5776.065;0.35475;6.75197;6.51921;2
GYRO;1.370;5776.065;-0.08487;-0.01352;0.02440;2
MAGN;1.371;5776.065;10.68115;-18.35175;-25.32959;3
AHRS;1.371;5776.071;46.6710;0.0091;64.3516;0.33524;0.21100;0.48899;3
PRES;1.379;5776.078;1014.3025;3
ACCE;1.389;5776.085;0.29271;6.68530;6.57509;2
GYRO;1.390;5776.085;-0.04115;0.02538;0.00145;2
MAGN;1.390;5776.085;10.40192;-18.58063;-25.11139;3
AHRS;1.391;5776.090;46.5678;-0.1226;64.5941;0.33466;0.21037;0.49044;3
ACCE;1.410;5776.105;0.05345;6.62814;6.22852;2
GYRO;1.410;5776.105;0.01486;0.04208;-0.00655;2
MAGN;1.411;5776.105;10.45074;-18.62793;-24.88251;3
AHRS;1.411;5776.110;46.5340;-0.1351;64.7542;0.33419;0.21061;0.49155;3
ACCE;1.429;5776.125;0.14142;6.59549;5.97609;2
GYRO;1.430;5776.125;0.01816;0.00569;0.01637;2
MAGN;1.430;5776.125;11.50970;-19.68842;-24.37439;3
AHRS;1.430;5776.130;46.5809;-0.1181;64.6905;0.33455;0.21074;0.49108;3
PRES;1.439;5776.112;1014.3025;3
ACCE;1.449;5776.145;0.28392;6.68739;6.11577;2
GYRO;1.450;5776.145;-0.00670;-0.03821;0.01703;2
MAGN;1.450;5776.145;11.71570;-19.62280;-24.34082;3
AHRS;1.451;5776.150;46.6276;-0.2237;64.8037;0.33511;0.21056;0.49145;3
ACCE;1.469;5776.166;0.22688;6.71088;6.24348;2
GYRO;1.470;5776.166;-0.02058;-0.03922;-0.01103;2
MAGN;1.470;5776.166;11.67603;-19.50378;-24.37897;3
PRES;1.471;5776.145;1014.3025;3
AHRS;1.471;5776.170;46.6343;-0.3553;64.9375;0.33547;0.21009;0.49196;3
ACCE;1.489;5776.186;0.10455;6.64799;6.24387;2
GYRO;1.489;5776.186;-0.03638;-0.01544;-0.02921;2
MAGN;1.490;5776.186;11.39374;-18.09235;-24.37897;3
AHRS;1.490;5776.190;46.6113;-0.4020;65.0119;0.33538;0.20989;0.49237;3
PRES;1.499;5776.179;1014.3025;3
ACCE;1.509;5776.206;-0.01334;6.63907;6.13560;2
GYRO;1.509;5776.206;-0.05374;-0.00323;-0.01698;2
MAGN;1.509;5776.206;10.17456;-18.61572;-25.20447;3
AHRS;1.510;5776.209;46.5630;-0.3928;64.9646;0.33510;0.20961;0.49216;3
ACCE;1.529;5776.226;0.10194;6.68623;6.28668;2
GYRO;1.529;5776.226;-0.06305;-0.05096;0.00864;2
MAGN;1.530;5776.226;9.92432;-18.80188;-25.38452;3
PRES;1.530;5776.213;1014.3069;3
AHRS;1.530;5776.229;46.5230;-0.4031;64.8087;0.33516;0.20891;0.49115;3
ACCE;1.548;5776.246;0.32935;6.79671;6.65961;2
GYRO;1.549;5776.246;-0.05241;-0.04314;0.00566;2
MAGN;1.550;5776.246;10.67200;-18.05420;-25.52643;3
AHRS;1.550;5776.249;46.4641;-0.4932;64.7925;0.33518;0.20800;0.49089;3
PRES;1.557;5776.246;1014.3125;3
ACCE;1.568;5776.266;0.20009;6.77266;6.59544;2
GYRO;1.568;5776.266;-0.01225;0.01469;-0.04022;2
MAGN;1.569;5776.266;9.27429;-18.53790;-24.96796;3
AHRS;1.569;5776.269;46.3961;-0.5700;64.9177;0.33482;0.20755;0.49164;3
ACCE;1.588;5776.286;-0.03941;6.56612;6.22078;2
GYRO;1.589;5776.286;0.00761;0.02380;-0.04590;2
MAGN;1.589;5776.286;9.04846;-18.62793;-24.88251;3
PRES;1.589;5776.280;1014.3055;3
AHRS;1.590;5776.289;46.3780;-0.5241;64.8954;0.33454;0.20772;0.49166;3
ACCE;1.607;5776.307;0.03397;6.55327;6.13414;2
GYRO;1.608;5776.307;0.00655;-0.02045;-0.01202;2
MAGN;1.608;5776.307;9.68018;-18.94379;-24.88251;3
AHRS;1.609;5776.309;46.3957;-0.4565;64.7333;0.33467;0.20778;0.49072;3
PRES;1.617;5776.313;1014.3025;3
ACCE;1.627;5776.327;0.18474;6.64429;6.19971;2
GYRO;1.628;5776.327;-0.00259;-0.04483;-0.01428;2
MAGN;1.628;5776.327;10.39276;-17.69104;-24.26605;3
AHRS;1.629;5776.328;46.4144;-0.4814;64.6608;0.33503;0.20748;0.49013;3
ACCE;1.648;5776.347;0.03490;6.65669;6.13257;2
GYRO;1.648;5776.347;-0.06522;0.00230;-0.03676;2
MAGN;1.649;5776.347;10.45074;-17.57660;-24.21265;3
PRES;1.649;5776.347;1014.3121;3
AHRS;1.649;5776.348;46.3932;-0.5165;64.6141;0.33512;0.20701;0.48974;3
ACCE;1.667;5776.367;0.21576;6.83578;6.19299;2
GYRO;1.667;5776.367;-0.13460;0.02708;-0.04541;2
MAGN;1.668;5776.367;8.94928;-20.40710;-24.36981;3
AHRS;1.668;5776.368;46.3118;-0.4388;64.4251;0.33458;0.20664;0.48884;3
ACCE;1.687;5776.387;0.33629;6.96252;5.96376;2
GYRO;1.687;5776.387;-0.18344;0.03543;-0.09850;2
MAGN;1.688;5776.387;10.39886;-18.01147;-23.56720;3
AHRS;1.688;5776.388;46.1865;-0.3721;64.3007;0.33367;0.20619;0.48842;3
SOUN;1.697;1267.16;0.03867;65.73
ACCE;1.707;5776.407;0.24405;6.83540;5.72900;2
GYRO;1.708;5776.407;-0.27841;0.01782;-0.16325;2
MAGN;1.708;5776.407;10.45074;-17.92603;-23.54126;3
PRES;1.708;5776.380;1014.3116;3
AHRS;1.709;5776.408;46.0407;-0.2802;63.9698;0.33288;0.20523;0.48670;3
ACCE;1.727;5776.427;0.39450;6.68579;5.60863;2
GYRO;1.727;5776.427;-0.46346;0.04950;-0.20381;2
MAGN;1.727;5776.427;10.45074;-18.27698;-25.21515;3
AHRS;1.728;5776.428;45.7617;-0.0961;63.4619;0.33110;0.20383;0.48427;3
PRES;1.736;5776.414;1014.3025;3
AHRS;1.747;5776.447;45.2189;0.2362;62.8434;0.32708;0.20205;0.48194;3
ACCE;1.767;5776.448;1.07713;6.62309;5.68134;2
GYRO;1.767;5776.448;-0.77536;0.24466;-0.31117;2
MAGN;1.767;5776.448;10.09979;-17.57660;-24.54681;3
PRES;1.768;5776.448;1014.3025;3
AHRS;1.768;5776.467;44.2832;0.8240;62.2999;0.31910;0.20066;0.48144;3
ACCE;1.786;5776.468;1.79080;6.57651;5.46217;2
GYRO;1.787;5776.468;-1.18449;0.57799;-0.55928;2
MAGN;1.787;5776.468;10.11047;-17.54456;-24.58801;3
AHRS;1.787;5776.487;42.8973;1.9235;61.5361;0.30616;0.20046;0.48134;3
PRES;1.795;5776.481;1014.3025;3
ACCE;1.806;5776.488;1.80830;6.26637;5.16396;2
GYRO;1.807;5776.488;-1.70992;1.06511;-0.94156;2
MAGN;1.807;5776.488;10.50873;-16.51764;-25.83160;3
AHRS;1.809;5776.507;40.6474;4.3947;59.9292;0.28272;0.20450;0.47956;3
ACCE;1.826;5776.508;1.36940;5.70490;4.25549;2
GYRO;1.827;5776.508;-2.33148;1.61310;-1.38513;2
MAGN;1.827;5776.508;11.67603;-16.34979;-24.71466;3
PRES;1.827;5776.515;1014.3025;3
AHRS;1.828;5776.527;37.5272;7.7058;57.9944;0.24986;0.21123;0.47687;3
ACCE;1.846;5776.528;0.52843;4.43565;2.50380;2
GYRO;1.846;5776.528;-3.18401;2.22966;-1.77135;2
MAGN;1.846;5776.528;11.70349;-16.18195;-24.82147;3
AHRS;1.847;5776.546;33.2416;11.4599;56.0118;0.20636;0.21811;0.47291;3
PRES;1.855;5776.548;1014.3025;3
ACCE;1.865;5776.548;-0.59302;3.44214;1.91882;2
GYRO;1.866;5776.548;-4.21481;2.36923;-2.06271;2
MAGN;1.866;5776.548;12.36115;-13.98010;-26.02234;3
AHRS;1.867;5776.566;27.7310;14.7709;54.2192;0.15468;0.21939;0.46617;3
ACCE;1.886;5776.568;-2.77338;1.21399;5.98357;2
GYRO;1.886;5776.568;-5.05727;1.77803;-2.31598;2
MAGN;1.886;5776.568;15.53040;-11.44409;-25.72021;3
PRES;1.887;5776.582;1014.3025;3
AHRS;1.887;5776.586;21.4267;17.2583;53.0126;0.09868;0.21395;0.45851;3
ACCE;1.905;5776.589;-5.66296;-2.01675;14.35463;2
GYRO;1.906;5776.589;-5.03050;1.50760;-2.19653;2
MAGN;1.906;5776.589;15.75317;-10.68573;-25.76294;3
AHRS;1.907;5776.606;15.5536;19.4806;52.7994;0.04492;0.20944;0.45470;3
PRES;1.914;5776.615;1014.3025;3
ACCE;1.925;5776.609;-7.56589;-2.96964;18.50591;2
GYRO;1.925;5776.609;-3.86099;2.17603;-1.39088;2
MAGN;1.926;5776.609;17.48199;-4.78973;-25.81635;3
AHRS;1.926;5776.626;11.3313;22.5642;53.3848;-0.00095;0.21743;0.45562;3
ACCE;1.945;5776.629;-8.32561;-2.09933;16.32874;2
GYRO;1.945;5776.629;-2.48720;3.62445;-0.43452;2
MAGN;1.946;5776.629;18.68439;-0.58136;-24.37897;3
AHRS;1.946;5776.646;8.8095;26.8079;54.5064;-0.03942;0.23968;0.45996;3
ACCE;1.965;5776.649;-7.72997;-0.34259;12.91982;2
GYRO;1.966;5776.649;-1.48518;4.17596;0.31036;2
AHRS;1.966;5776.665;7.7748;31.3483;55.8338;-0.06852;0.26874;0.46593;3
MAGN;1.967;5776.649;19.21082;-0.11749;-24.17145;3
PRES;1.974;5776.649;1014.3025;3
ACCE;1.984;5776.669;-8.08934;-0.44487;10.06903;2
GYRO;1.985;5776.669;-0.50966;3.96104;0.80157;2
MAGN;1.985;5776.669;22.03369;2.34833;-22.72186;3
AHRS;1.986;5776.685;8.0314;35.4282;57.1255;-0.08653;0.29848;0.47305;3
ACCE;2.005;5776.689;-8.84686;-0.55835;7.39946;2
GYRO;2.005;5776.689;0.31970;3.13126;1.31108;2
MAGN;2.006;5776.689;23.59009;3.62244;-20.69244;3
AHRS;2.006;5776.705;9.3389;38.5978;58.3272;-0.09342;0.32508;0.48189;3
PRES;2.007;5776.683;1014.3025;3
ACCE;2.025;5776.709;-7.98015;-0.54987;4.00259;2
GYRO;2.025;5776.709;0.69403;2.18799;1.76765;2
MAGN;2.026;5776.709;24.06158;3.30658;-19.86237;3
AHRS;2.026;5776.725;11.1410;40.7006;59.5520;-0.09289;0.34562;0.49272;3
PRES;2.034;5776.716;1014.3025;3
ACCE;2.044;5776.730;-7.34523;-0.30585;2.08943;2
AHRS;2.045;5776.745;12.7666;41.6994;61.1313;-0.09041;0.35740;0.50635;3
GYRO;2.046;5776.730;0.41884;1.25410;1.98405;2
MAGN;2.046;5776.730;26.45416;1.71356;-16.60004;3
ACCE;2.065;5776.750;-6.98618;1.22594;4.20627;2
GYRO;2.067;5776.750;-0.13673;0.53882;1.96675;2
MAGN;2.068;5776.750;28.84521;0.11902;-15.33051;3
PRES;2.069;5776.750;1014.3025;3
AHRS;2.069;5776.764;14.0021;41.9437;63.0028;-0.08858;0.36236;0.52146;3
ACCE;2.084;5776.770;-6.25775;2.34702;6.99988;2
GYRO;2.084;5776.770;-0.22507;0.30727;1.82788;2
MAGN;2.085;5776.770;28.70178;-0.69427;-15.01007;3
AHRS;2.085;5776.784;15.2820;41.7687;64.7659;-0.08432;0.36491;0.53597;3
PRES;2.093;5776.783;1014.3025;3
ACCE;2.104;5776.790;-6.83472;2.16838;6.87682;2
GYRO;2.105;5776.790;0.17873;-0.00432;1.89067;2
MAGN;2.105;5776.790;28.11737;-2.75879;-14.15710;3
AHRS;2.106;5776.804;16.8977;41.3067;66.4201;-0.07606;0.36720;0.55031;3
ACCE;2.123;5776.810;-7.30919;1.58018;4.89893;2
GYRO;2.124;5776.810;0.32248;-0.15407;2.01593;2
MAGN;2.125;5776.810;27.61993;-2.50854;-14.15710;3
PRES;2.125;5776.817;1014.3025;3
AHRS;2.127;5776.824;18.6408;40.7081;68.1046;-0.06638;0.36940;0.56473;3
SOUN;2.137;836.98;0.02554;62.12
ACCE;2.145;5776.830;-6.11354;2.26219;3.43297;2
GYRO;2.146;5776.830;0.36697;-0.58603;2.17529;2
AHRS;2.146;5776.844;20.5954;39.3556;69.7728;-0.05142;0.36804;0.57925;3
MAGN;2.147;5776.830;27.90070;-3.35541;-14.64233;3
PRES;2.153;5776.850;1014.3025;3
LIGH;2.154;5776.800;26085.8;3
LIGH;2.154;5776.850;21751.1;3
ACCE;2.163;5776.850;-4.68944;4.43137;5.33762;2
GYRO;2.164;5776.850;0.49246;-1.36064;2.17111;2
MAGN;2.164;5776.850;28.55377;-5.79071;-15.49530;3
AHRS;2.165;5776.864;22.5527;37.2812;71.3270;-0.03222;0.36270;0.59255;3
ACCE;2.183;5776.871;-4.48096;4.33800;7.95274;2
GYRO;2.183;5776.871;0.34460;-0.99985;1.89948;2
MAGN;2.184;5776.871;28.67126;-7.06482;-15.16266;3
AHRS;2.184;5776.883;24.1941;35.6219;72.9384;-0.01732;0.35911;0.60489;3
ACCE;2.202;5776.891;-4.12349;4.49760;9.25064;2
GYRO;2.203;5776.891;0.87169;-0.51141;1.74327;2
MAGN;2.204;5776.891;27.82593;-7.38983;-15.22369;3
AHRS;2.204;5776.903;26.2355;34.5798;74.1575;-0.00163;0.36158;0.61446;3
PRES;2.212;5776.884;1014.3025;3
ACCE;2.222;5776.911;-3.33130;4.17290;7.01848;2
GYRO;2.223;5776.911;1.59244;-0.39301;1.66901;2
MAGN;2.223;5776.911;26.25732;-8.75397;-15.84778;3
AHRS;2.224;5776.923;28.8137;33.8242;74.8836;0.01771;0.36843;0.62084;3
ACCE;2.242;5776.931;-3.45244;4.23779;4.33659;2
GYRO;2.243;5776.931;1.62524;-0.32851;1.50066;2
MAGN;2.243;5776.931;26.04218;-10.04333;-16.67175;3
PRES;2.245;5776.918;1014.3025;3
AHRS;2.245;5776.943;31.2472;33.2759;75.3997;0.03554;0.37597;0.62529;3
LIGH;2.254;5776.901;25250.8;3
LIGH;2.254;5776.951;29580.1;3
ACCE;2.262;5776.951;-4.30121;5.12660;3.37341;2
GYRO;2.263;5776.951;1.05641;-0.00072;1.30775;2
MAGN;2.263;5776.951;25.45471;-10.33783;-16.67175;3
AHRS;2.264;5776.963;33.0439;32.9945;75.9969;0.04727;0.38241;0.62956;3
PRES;2.271;5776.951;1014.3025;3
ACCE;2.282;5776.971;-3.60280;5.12024;2.91629;2
GYRO;2.282;5776.971;0.24944;0.01830;1.34186;2
MAGN;2.283;5776.971;24.48730;-12.42218;-16.67175;3
AHRS;2.283;5776.982;34.1100;32.2822;77.1929;0.05439;0.38347;0.63661;3
ACCE;2.302;5776.991;-2.39613;4.87241;3.63077;2
GYRO;2.302;5776.991;-0.57678;-0.38432;1.40210;2
MAGN;2.303;5776.991;24.29047;-14.59808;-16.67175;3
PRES;2.303;5776.985;1014.3025;3
AHRS;2.304;5777.002;34.4131;30.6896;79.1296;0.05891;0.37658;0.64710;3
ACCE;2.322;5777.012;-1.67929;4.91405;5.63011;2
GYRO;2.323;5777.012;-1.12431;-0.64436;1.26366;2
MAGN;2.324;5777.012;24.29047;-14.59808;-16.98303;3
AHRS;2.324;5777.022;34.0517;28.6265;81.3277;0.06118;0.36418;0.65863;3
PRES;2.331;5777.018;1014.3025;3
ACCE;2.341;5777.032;-1.79192;4.90456;6.82646;2
GYRO;2.342;5777.032;-1.33676;-0.53104;0.95390;2
MAGN;2.343;5777.032;23.95172;-15.27557;-17.34161;3
AHRS;2.343;5777.042;33.2310;26.8594;83.2873;0.05996;0.35113;0.66897;3
ACCE;2.361;5777.052;-2.55528;4.72389;7.22525;2
GYRO;2.362;5777.052;-1.45959;-0.31396;0.61928;2
MAGN;2.363;5777.052;23.59009;-15.99884;-17.34161;3
PRES;2.363;5777.052;1014.3025;3
AHRS;2.364;5777.062;32.0688;25.5525;84.9180;0.05526;0.33865;0.67780;3
ACCE;2.381;5777.072;-3.27478;3.95892;7.55920;2
GYRO;2.382;5777.072;-1.60057;-0.19501;0.41954;2
MAGN;2.382;5777.072;23.22845;-16.18042;-18.02979;3
AHRS;2.383;5777.082;30.6234;24.5998;86.3255;0.04764;0.32637;0.68568;3
PRES;2.390;5777.085;1014.3025;3
ACCE;2.401;5777.092;-3.58534;3.85960;9.28044;2
GYRO;2.401;5777.092;-1.63412;-0.19284;0.43042;2
MAGN;2.402;5777.092;22.98279;-16.44440;-19.30389;3
AHRS;2.402;5777.101;29.0958;23.6639;87.8005;0.03953;0.31348;0.69402;3
LIGH;2.410;5777.001;21844.9;3
LIGH;2.410;5777.052;12814.3;3
LIGH;2.411;5777.102;3783.3;3
ACCE;2.421;5777.112;-4.02798;3.91820;10.06322;2
GYRO;2.421;5777.112;-1.26944;-0.16493;0.50006;2
MAGN;2.422;5777.112;23.06519;-16.52527;-19.85474;3
PRES;2.422;5777.119;1014.3025;3
AHRS;2.423;5777.121;27.9157;22.8576;89.1681;0.03340;0.30292;0.70176;3
ACCE;2.440;5777.132;-3.86691;3.75124;8.92073;2
GYRO;2.441;5777.132;-0.74701;-0.31017;0.71744;2
MAGN;2.442;5777.132;22.37244;-15.04364;-19.38171;3
AHRS;2.442;5777.141;27.3583;21.9617;90.5239;0.03194;0.29518;0.70925;3
ACCE;2.460;5777.153;-3.31160;4.04398;8.96495;2
GYRO;2.461;5777.153;-0.55307;-0.50594;0.94771;2
MAGN;2.461;5777.153;21.12579;-13.99841;-20.28046;3
AHRS;2.462;5777.161;27.1415;20.7849;91.9482;0.03432;0.28782;0.71690;3
ACCE;2.480;5777.173;-2.53624;4.53571;10.22354;2
GYRO;2.482;5777.173;-0.39832;-0.42229;0.98720;2
MAGN;2.482;5777.173;20.61157;-14.07166;-21.19598;3
PRES;2.483;5777.153;1014.2925;3
AHRS;2.485;5777.181;27.0619;19.6352;93.3883;0.03749;0.28147;0.72451;3
AHRS;2.501;5777.201;27.2512;18.8827;94.5635;0.04052;0.27888;0.73056;3
ACCE;2.502;5777.193;-2.36690;4.54967;9.62360;2
GYRO;2.502;5777.193;-0.06790;-0.14270;0.85632;2
MAGN;2.502;5777.193;20.82520;-14.07166;-20.78400;3
LIGH;2.507;5777.153;1866.2;3
LIGH;2.507;5777.203;1601.5;3
PRES;2.509;5777.186;1014.2925;3
ACCE;2.520;5777.213;-2.87833;4.17697;7.93008;2
GYRO;2.520;5777.213;0.04733;0.13512;0.70232;2
MAGN;2.521;5777.213;20.19043;-14.62250;-20.84045;3
AHRS;2.521;5777.220;27.5590;18.5900;95.4587;0.04203;0.27945;0.73512;3
ACCE;2.540;5777.233;-3.19630;3.87502;7.88217;2
GYRO;2.540;5777.233;-0.12831;0.24855;0.69974;2
MAGN;2.541;5777.233;19.73572;-14.94751;-21.02814;3
PRES;2.541;5777.220;1014.2925;3
AHRS;2.541;5777.240;27.7021;18.4828;96.3717;0.04133;0.28007;0.73988;3
ACCE;2.559;5777.253;-3.02655;3.54929;8.32919;2
GYRO;2.560;5777.253;-0.19235;0.30505;0.73810;2
MAGN;2.560;5777.253;19.73572;-16.33453;-21.24939;3
AHRS;2.561;5777.260;27.7269;18.3787;97.4165;0.03959;0.28004;0.74536;3
PRES;2.569;5777.253;1014.2925;3
ACCE;2.579;5777.273;-2.63052;3.86403;8.21861;2
GYRO;2.580;5777.273;-0.08641;0.25897;0.77896;2
MAGN;2.580;5777.273;19.38019;-16.22162;-21.02203;3
AHRS;2.581;5777.280;27.8442;18.2388;98.5467;0.03842;0.28040;0.75115;3
ACCE;2.599;5777.294;-2.26030;4.03806;7.68927;2
GYRO;2.600;5777.294;-0.02408;0.15776;0.80180;2
MAGN;2.600;5777.294;19.21082;-15.82336;-20.86029;3
PRES;2.600;5777.287;1014.2925;3
AHRS;2.601;5777.300;28.0813;17.9698;99.6016;0.03895;0.28082;0.75635;3
LIGH;2.606;5777.253;1460.4;3
LIGH;2.607;5777.304;1332.5;3
ACCE;2.618;5777.314;-2.48888;3.98825;7.47012;2
GYRO;2.619;5777.314;-0.11673;0.18271;0.77496;2
MAGN;2.619;5777.314;19.45801;-16.07208;-21.33331;3
AHRS;2.620;5777.319;28.2535;17.6800;100.6361;0.03930;0.28076;0.76141;3
PRES;2.628;5777.320;1014.2925;3
ACCE;2.638;5777.334;-2.28636;4.10706;7.86203;2
GYRO;2.639;5777.334;-0.21162;0.24185;0.76511;2
MAGN;2.639;5777.334;19.05212;-16.68243;-21.53015;3
AHRS;2.639;5777.339;28.2945;17.4686;101.6816;0.03838;0.28030;0.76660;3
ACCE;2.658;5777.354;-1.51938;4.46411;8.09251;2
GYRO;2.659;5777.354;-0.23828;0.37900;0.67114;2
MAGN;2.659;5777.354;18.85986;-16.87469;-21.53015;3
PRES;2.660;5777.354;1014.2925;3
AHRS;2.660;5777.359;28.2662;17.3872;102.6814;0.03632;0.28004;0.77159;3
ACCE;2.678;5777.374;-2.09187;4.09172;7.81587;2
GYRO;2.679;5777.374;-0.21629;0.43201;0.54019;2
MAGN;2.679;5777.374;18.46161;-17.53693;-20.89691;3
AHRS;2.679;5777.379;28.2208;17.4556;103.4708;0.03368;0.28034;0.77556;3
PRES;2.688;5777.388;1014.2925;3
SOUN;2.689;1955.97;0.05969;69.50
ACCE;2.699;5777.394;-2.30573;3.88480;7.27095;2
GYRO;2.699;5777.394;-0.18620;0.41040;0.56711;2
MAGN;2.700;5777.394;19.68536;-16.67023;-20.43304;3
AHRS;2.700;5777.399;28.1841;17.5741;104.2869;0.03068;0.28091;0.77963;3
WIFI;2.703;5777.397;eduroam;00:13:c3:44:b0:71;-68
WIFI;2.703;5777.397;ti;80:49:71:16:5e:c9;-79
WIFI;2.703;5777.397;UJI;00:13:c3:44:b0:70;-68
WIFI;2.703;5777.397;eduroam;00:14:1c:dd:fa:a1;-55
WIFI;2.703;5777.397;UJI;00:14:1c:dd:fa:a0;-54
WIFI;2.703;5777.397;eduroam;00:27:22:0b:c4:39;-72
WIFI;2.703;5773.288;eduroam;00:13:c3:44:c7:21;-76
WIFI;2.703;5773.288;UJI;00:13:c3:44:c7:20;-77
WIFI;2.703;5777.397;eduroam;00:27:22:0b:c4:21;-81
WIFI;2.703;5773.288;UJI;06:27:22:0b:c4:39;-69
WIFI;2.703;5773.288;UJI;00:14:1c:dd:fc:40;-85
WIFI;2.703;5777.397;eduroam;00:14:1c:dd:fc:41;-82
LIGH;2.713;5777.354;1246.0;3
LIGH;2.713;5777.404;1163.9;3
ACCE;2.718;5777.414;-2.26645;3.93521;6.98154;2
GYRO;2.718;5777.414;-0.27469;0.31392;0.62143;2
MAGN;2.718;5777.414;20.08667;-16.34979;-20.35828;3
AHRS;2.719;5777.419;28.1263;17.5709;105.1232;0.02835;0.28074;0.78373;3
ACCE;2.738;5777.435;-2.24408;4.02364;7.93503;2
GYRO;2.738;5777.435;-0.32605;0.13290;0.68286;2
MAGN;2.739;5777.435;19.66248;-17.61627;-20.49103;3
AHRS;2.739;5777.438;28.0100;17.3491;106.0380;0.02701;0.27914;0.78818;3
PRES;2.747;5777.421;1014.2925;3
ACCE;2.757;5777.455;-2.09984;4.65367;8.96170;2
GYRO;2.758;5777.455;-0.23430;-0.07106;0.70161;2
MAGN;2.758;5777.455;18.84155;-16.92200;-19.56329;3
AHRS;2.759;5777.458;27.9354;16.8801;107.0519;0.02740;0.27667;0.79296;3
ACCE;2.777;5777.475;-2.10077;4.78246;9.17752;2
GYRO;2.778;5777.475;-0.06105;-0.20918;0.62624;2
MAGN;2.778;5777.475;18.68439;-16.70074;-19.35272;3
PRES;2.779;5777.455;1014.2925;3
AHRS;2.779;5777.478;28.0119;16.2664;107.9261;0.02995;0.27450;0.79685;3
ACCE;2.797;5777.495;-2.21249;4.92122;9.03809;2
GYRO;2.798;5777.495;-0.03114;-0.12183;0.47095;2
MAGN;2.798;5777.495;18.08624;-16.99982;-20.20874;3
AHRS;2.798;5777.498;28.1375;15.7483;108.6122;0.03257;0.27309;0.79979;3
PRES;2.806;5777.488;1014.2925;3
LIGH;2.807;5777.455;1099.5;3
LIGH;2.808;5777.505;1037.0;3
ACCE;2.817;5777.515;-2.37332;4.57375;8.66953;2
AHRS;2.818;5777.518;28.1581;15.4994;109.1039;0.03324;0.27222;0.80198;3
GYRO;2.819;5777.515;-0.12198;0.05992;0.30945;2
MAGN;2.819;5777.515;17.52625;-18.42041;-20.21179;3
ACCE;2.837;5777.535;-2.71877;4.44559;8.27251;2
GYRO;2.838;5777.535;-0.23676;0.22816;0.16780;2
MAGN;2.839;5777.535;17.45758;-18.62793;-20.19043;3
AHRS;2.840;5777.538;28.0066;15.5278;109.5035;0.03133;0.27145;0.80399;3
PRES;2.841;5777.522;1014.2925;3
ACCE;2.856;5777.555;-2.67595;4.04843;8.70238;2
GYRO;2.858;5777.555;-0.19437;0.10010;0.21718;2
MAGN;2.858;5777.555;18.08777;-17.68341;-19.88831;3
AHRS;2.859;5777.557;27.8200;15.5868;109.8570;0.02913;0.27056;0.80583;3
PRES;2.866;5777.555;1014.2925;3
ACCE;2.876;5777.576;-2.88649;4.01399;8.41321;2
GYRO;2.877;5777.576;0.01324;-0.03946;0.29485;2
AHRS;2.878;5777.577;27.7917;15.4493;110.2619;0.02900;0.26985;0.80768;3
MAGN;2.879;5777.576;18.15948;-18.53943;-21.08154;3
ACCE;2.896;5777.596;-2.87804;4.11893;8.94212;2
GYRO;2.897;5777.596;0.12035;-0.15822;0.36200;2
AHRS;2.898;5777.597;27.9604;15.1669;110.7176;0.03077;0.26982;0.80950;3
MAGN;2.899;5777.596;18.15948;-18.62793;-21.19598;3
PRES;2.899;5777.589;1014.2925;3
LIGH;2.909;5777.555;1018.8;3
LIGH;2.909;5777.606;1005.3;3
ACCE;2.916;5777.616;-2.60112;3.92848;8.77437;2
AHRS;2.917;5777.617;28.2455;14.7671;111.2314;0.03380;0.27008;0.81140;3
GYRO;2.918;5777.616;0.22395;-0.21370;0.41098;2
MAGN;2.918;5777.616;17.49420;-17.96417;-21.51184;3
PRES;2.925;5777.623;1014.2925;3
ACCE;2.936;5777.636;-1.08859;4.96480;8.74869;2
AHRS;2.937;5777.637;28.7038;14.2202;111.8050;0.03859;0.27091;0.81327;3
GYRO;2.937;5777.636;0.40331;-0.35425;0.53590;2
MAGN;2.938;5777.636;17.96417;-19.44580;-21.04645;3
ACCE;2.956;5777.656;-0.65613;5.73170;10.24576;2
GYRO;2.957;5777.656;0.41939;-0.41284;0.26157;2
AHRS;2.958;5777.657;29.2742;13.5657;112.2018;0.04510;0.27201;0.81411;3
MAGN;2.959;5777.656;17.98401;-19.50378;-21.02814;3
PRES;2.959;5777.656;1014.3024;3
ACCE;2.976;5777.676;-1.35867;5.44916;10.75261;2
GYRO;2.976;5777.676;0.61415;-0.17267;-0.12413;2
AHRS;2.977;5777.676;29.8599;13.2097;112.1447;0.05063;0.27439;0.81295;3
MAGN;2.978;5777.676;16.06445;-18.98041;-21.52710;3
AHRS;2.996;5777.696;30.5950;13.3636;111.6653;0.05430;0.27984;0.80990;3
LIGH;3.009;5777.656;1035.1;3
LIGH;3.010;5777.706;1069.6;3
ACCE;3.016;5777.696;-2.28584;5.59944;10.52249;2
GYRO;3.016;5777.696;0.88196;0.03453;-0.37959;2
MAGN;3.017;5777.696;18.15948;-19.67773;-20.19043;3
PRES;3.017;5777.690;1014.3025;3
AHRS;3.017;5777.716;31.4668;13.8756;110.8746;0.05696;0.28763;0.80543;3
ACCE;3.037;5777.717;-2.90578;5.17216;9.45386;2
GYRO;3.037;5777.717;0.95302;0.11859;-0.50938;2
MAGN;3.038;5777.717;18.14880;-19.65027;-20.20721;3
AHRS;3.038;5777.736;32.2753;14.5883;110.0220;0.05817;0.29580;0.80085;3
PRES;3.045;5777.723;1014.3000;3
ACCE;3.055;5777.737;-3.73349;5.56262;9.64178;2
GYRO;3.057;5777.737;0.80739;0.26447;-0.46532;2
MAGN;3.058;5777.737;17.77802;-18.75000;-20.77332;3
AHRS;3.060;5777.756;32.9785;15.3696;109.2636;0.05826;0.30359;0.79686;3
ACCE;3.075;5777.757;-3.30325;5.96938;10.94949;2
GYRO;3.077;5777.757;0.75146;0.28969;-0.34070;2
MAGN;3.078;5777.757;17.10815;-21.43097;-18.84918;3
AHRS;3.080;5777.775;33.7661;16.0867;108.6800;0.05886;0.31170;0.79351;3
PRES;3.082;5777.757;1014.2925;3
ACCE;3.095;5777.777;-2.98137;6.30231;11.14235;2
GYRO;3.098;5777.777;0.98274;0.24690;-0.32918;2
MAGN;3.100;5777.777;17.13257;-21.37909;-18.89801;3
AHRS;3.103;5777.795;34.7964;16.9107;107.9623;0.06044;0.32173;0.78929;3
PRES;3.106;5777.790;1014.2925;3
LIGH;3.112;5777.757;1166.4;3
LIGH;3.114;5777.807;1269.9;3
ACCE;3.119;5777.797;-3.38353;5.70198;9.76033;2
GYRO;3.121;5777.797;1.21678;0.39525;-0.37466;2
MAGN;3.123;5777.797;17.44080;-20.80841;-19.44427;3
AHRS;3.125;5777.815;35.9649;18.0421;107.0857;0.06123;0.33386;0.78431;3
SOUN;3.130;2410.75;0.07357;71.31
ACCE;3.156;5777.817;-3.32083;5.34680;7.98590;2
AHRS;3.157;5777.835;37.0659;19.4703;106.1580;0.06001;0.34676;0.77938;3
GYRO;3.158;5777.817;1.23956;0.59822;-0.38770;2
MAGN;3.159;5777.817;17.28363;-21.60492;-18.68134;3
PRES;3.159;5777.824;1014.2925;3
ACCE;3.159;5777.837;-2.38524;5.15034;6.01564;2
AHRS;3.160;5777.855;37.9898;21.0383;105.1378;0.05743;0.35904;0.77434;3
GYRO;3.161;5777.837;1.09723;0.81094;-0.41655;2
MAGN;3.161;5777.837;17.60559;-21.49811;-18.53638;3
PRES;3.163;5777.858;1014.2925;3
ACCE;3.174;5777.858;-2.90970;4.59384;5.61543;2
GYRO;3.175;5777.858;0.89417;0.81633;-0.39957;2
MAGN;3.175;5777.858;19.95850;-20.72906;-17.55524;3
AHRS;3.176;5777.875;38.7748;22.5195;104.2012;0.05465;0.37004;0.76983;3
ACCE;3.194;5777.878;-2.63614;3.98521;4.24973;2
GYRO;3.195;5777.878;0.87910;0.69946;-0.25406;2
MAGN;3.195;5777.878;20.26062;-20.72906;-17.84363;3
AHRS;3.196;5777.894;39.5870;23.7620;103.4473;0.05320;0.38014;0.76601;3
PRES;3.197;5777.891;1014.2925;3
LIGH;3.211;5777.858;1426.3;3
LIGH;3.211;5777.908;1589.0;3
ACCE;3.213;5777.898;-1.67162;3.97243;3.54416;2
AHRS;3.215;5777.914;40.3850;24.6472;102.8581;0.05364;0.38855;0.76281;3
GYRO;3.221;5777.898;0.80363;0.56870;-0.05634;2
MAGN;3.222;5777.898;20.46967;-20.82062;-17.58575;3
AHRS;3.235;5777.934;41.0428;25.3093;102.4094;0.05439;0.39513;0.76032;3
ACCE;3.237;5777.918;-1.49989;3.68272;3.48807;2
GYRO;3.237;5777.918;0.68501;0.36569;-0.00180;2
MAGN;3.238;5777.918;21.42029;-21.58508;-16.14685;3
ACCE;3.259;5777.938;-1.43901;3.65411;2.44398;2
GYRO;3.262;5777.938;0.49060;0.30692;-0.01109;2
MAGN;3.263;5777.938;21.13800;-23.00720;-15.33051;3
PRES;3.266;5777.925;1014.2925;3
AHRS;3.268;5777.954;41.4672;25.7817;102.0909;0.05471;0.39954;0.75861;3
ACCE;3.277;5777.958;-2.04425;3.70981;3.14679;2
AHRS;3.280;5777.974;41.6287;25.9809;102.0404;0.05447;0.40134;0.75828;3
GYRO;3.282;5777.958;0.17076;0.16724;0.02449;2
MAGN;3.283;5777.958;21.25244;-23.12317;-15.07111;3
PRES;3.286;5777.958;1014.2925;3
ACCE;3.296;5777.978;-1.66226;3.99431;4.26358;2
AHRS;3.298;5777.994;41.7983;26.0077;102.1326;0.05490;0.40247;0.75850;3
GYRO;3.302;5777.978;0.07133;0.09195;0.10352;2
MAGN;3.303;5777.978;21.74530;-23.78082;-14.23492;3
LIGH;3.314;5777.958;1620.3;3
LIGH;3.316;5778.009;1637.3;3
AHRS;3.322;5778.013;42.0776;26.0022;102.2164;0.05619;0.40409;0.75853;3
ACCE;3.332;5777.999;-1.82758;3.63943;3.29559;2
GYRO;3.336;5777.999;0.20169;0.04939;0.13167;2
MAGN;3.338;5777.999;22.01385;-24.58344;-14.49280;3
PRES;3.339;5777.992;1014.2925;3
AHRS;3.343;5778.033;42.3814;25.6804;102.4440;0.05920;0.40452;0.75900;3
ACCE;3.346;5778.019;-1.79829;3.44180;2.45084;2
GYRO;3.348;5778.019;0.17444;-0.08476;0.22191;2
MAGN;3.351;5778.019;22.10693;-24.39575;-14.31274;3
PRES;3.354;5778.025;1014.2925;3
ACCE;3.359;5778.039;-1.68192;3.51442;2.82921;2
AHRS;3.360;5778.053;42.6371;24.7433;102.9957;0.06487;0.40216;0.76060;3
GYRO;3.363;5778.039;0.06371;-0.41377;0.39584;2
MAGN;3.364;5778.039;22.06268;-23.78387;-14.10828;3
ACCE;3.383;5778.059;-2.08360;4.18903;4.02103;2
AHRS;3.385;5778.073;42.7836;23.3011;103.8901;0.07214;0.39719;0.76347;3
GYRO;3.387;5778.059;-0.10052;-0.71094;0.56476;2
MAGN;3.388;5778.059;21.31195;-23.53210;-14.82697;3
PRES;3.390;5778.059;1014.2925;3
ACCE;3.396;5778.079;-1.77596;4.70862;5.28261;2
AHRS;3.397;5778.093;42.7621;21.6952;105.0103;0.07890;0.39075;0.76736;3
GYRO;3.399;5778.079;-0.26016;-0.77274;0.65857;2
MAGN;3.400;5778.079;21.03271;-23.36578;-14.77356;3
PRES;3.403;5778.093;1014.2925;3
ACCE;3.414;5778.099;-1.43329;5.26010;6.17192;2
AHRS;3.415;5778.112;42.6080;20.2170;106.0509;0.08449;0.38410;0.77111;3
GYRO;3.416;5778.099;-0.36409;-0.66347;0.60210;2
MAGN;3.416;5778.099;20.02563;-23.06671;-14.82849;3
LIGH;3.425;5778.059;1661.9;3
LIGH;3.425;5778.109;1687.3;3
ACCE;3.432;5778.119;-1.91000;5.51314;7.34244;2
GYRO;3.433;5778.119;-0.34592;-0.60107;0.52998;2
MAGN;3.433;5778.119;19.21082;-23.18268;-15.16266;3
PRES;3.433;5778.126;1014.2925;3
AHRS;3.434;5778.132;42.4344;18.8635;107.0555;0.08938;0.37790;0.77476;3
ACCE;3.453;5778.139;-2.09039;5.64180;7.38634;2
AHRS;3.454;5778.152;42.3928;17.3684;108.0880;0.09591;0.37198;0.77811;3
GYRO;3.454;5778.139;-0.21835;-0.70348;0.57712;2
MAGN;3.455;5778.139;18.95294;-23.31085;-14.91699;3
PRES;3.460;5778.160;1014.2925;3
ACCE;3.473;5778.160;-2.06992;6.06265;7.81560;2
AHRS;3.473;5778.172;42.4978;15.5501;109.3284;0.10483;0.36586;0.78168;3
GYRO;3.474;5778.160;-0.12047;-0.89777;0.73358;2
MAGN;3.474;5778.160;18.77747;-23.80219;-15.52124;3
ACCE;3.494;5778.180;-1.41006;6.53084;8.42729;2
AHRS;3.495;5778.192;42.7610;13.4826;110.6508;0.11608;0.35993;0.78485;3
GYRO;3.495;5778.180;0.02481;-1.05103;0.85187;2
MAGN;3.496;5778.180;19.21082;-24.23401;-17.17377;3
ACCE;3.514;5778.200;-0.42613;7.27592;7.98376;2
AHRS;3.516;5778.212;43.0174;11.6113;111.7136;0.12684;0.35471;0.78687;3
GYRO;3.516;5778.200;0.09694;-1.01874;0.72966;2
MAGN;3.516;5778.200;18.91785;-24.23401;-16.89453;3
LIGH;3.517;5778.160;1682.8;3
LIGH;3.517;5778.210;1674.8;3
PRES;3.521;5778.193;1014.2925;3
ACCE;3.531;5778.220;0.40701;8.05278;8.19003;2
GYRO;3.531;5778.220;0.01448;-0.76071;0.39139;2
AHRS;3.532;5778.231;43.1362;10.3213;112.1956;0.13478;0.35053;0.78719;3
MAGN;3.534;5778.220;16.99677;-24.23401;-16.93726;3
ACCE;3.550;5778.240;-0.41635;7.39806;8.41219;2
GYRO;3.551;5778.240;0.13263;-0.59520;0.03157;2
MAGN;3.551;5778.240;15.00549;-24.23401;-17.50946;3
AHRS;3.552;5778.251;43.3046;9.5726;112.1762;0.14078;0.34841;0.78583;3
PRES;3.552;5778.227;1014.2925;3
ACCE;3.570;5778.260;-1.40520;6.85771;7.30995;2
GYRO;3.570;5778.260;0.28976;-0.70961;-0.07056;2
MAGN;3.571;5778.260;14.92310;-24.64142;-17.74139;3
AHRS;3.571;5778.271;43.5893;8.8892;112.0465;0.14720;0.34718;0.78375;3
PRES;3.579;5778.260;1014.2925;3
ACCE;3.590;5778.280;-1.58864;6.83652;6.75676;2
GYRO;3.590;5778.280;0.23602;-0.86165;0.07997;2
AHRS;3.591;5778.291;43.8854;7.8797;112.0724;0.15541;0.34480;0.78183;3
MAGN;3.591;5778.280;15.33508;-25.27924;-18.01147;3
ACCE;3.610;5778.301;-1.00764;7.05833;7.86082;2
GYRO;3.610;5778.301;0.10060;-0.84004;0.17752;2
MAGN;3.611;5778.301;15.88135;-25.45929;-18.01147;3
PRES;3.612;5778.294;1014.2925;3
AHRS;3.612;5778.311;44.0127;6.7902;112.3456;0.16262;0.34130;0.78120;3
LIGH;3.613;5778.260;1683.5;3
LIGH;3.614;5778.311;1694.0;3
ACCE;3.629;5778.321;-0.86926;7.35934;8.82497;2
GYRO;3.630;5778.321;0.08035;-0.65952;0.05843;2
MAGN;3.630;5778.321;14.89258;-26.44806;-17.92450;3
AHRS;3.631;5778.330;44.0957;5.9499;112.4426;0.16844;0.33834;0.78020;3
PRES;3.639;5778.327;1014.2925;3
ACCE;3.649;5778.341;-1.48569;6.91823;8.04326;2
GYRO;3.650;5778.341;0.17371;-0.44252;-0.08366;2
MAGN;3.650;5778.341;14.50958;-25.90637;-17.84363;3
AHRS;3.650;5778.350;44.2377;5.5784;112.4235;0.17168;0.33763;0.77921;3
ACCE;3.669;5778.361;-1.92105;6.64005;7.75455;2
GYRO;3.669;5778.361;0.24866;-0.42796;-0.08177;2
MAGN;3.670;5778.361;15.00549;-24.58344;-17.84363;3
PRES;3.670;5778.361;1014.2925;3
AHRS;3.670;5778.370;44.4991;5.2545;112.2371;0.17564;0.33767;0.77725;3
SOUN;3.680;4147.87;0.12659;76.03
ACCE;3.689;5778.381;-2.36021;6.55751;7.24739;2
GYRO;3.689;5778.381;0.33525;-0.55931;0.10139;2
MAGN;3.689;5778.381;13.72833;-24.87946;-17.74902;3
AHRS;3.690;5778.390;44.8387;4.6380;112.3854;0.18095;0.33745;0.77607;3
PRES;3.698;5778.395;1014.2925;3
ACCE;3.709;5778.401;-1.10188;7.24910;7.23936;2
GYRO;3.709;5778.401;0.21968;-0.56992;0.33266;2
MAGN;3.709;5778.401;13.02948;-25.41351;-17.57965;3
AHRS;3.710;5778.410;45.1392;3.7351;112.8836;0.18697;0.33630;0.77601;3
LIGH;3.715;5778.361;1746.5;3
LIGH;3.715;5778.411;1803.4;3
ACCE;3.729;5778.421;0.21664;8.24086;8.85161;2
GYRO;3.729;5778.421;0.05780;-0.37303;0.29373;2
MAGN;3.729;5778.421;13.25378;-25.63477;-17.50946;3
PRES;3.730;5778.428;1014.2925;3
AHRS;3.730;5778.430;45.2308;2.9186;113.4100;0.19138;0.33422;0.77671;3
ACCE;3.748;5778.442;0.55928;8.59979;9.31419;2
GYRO;3.749;5778.442;0.10881;-0.09555;-0.00072;2
MAGN;3.749;5778.442;12.82654;-24.56970;-18.52875;3
AHRS;3.750;5778.449;45.3173;2.6995;113.5239;0.19292;0.33404;0.77660;3
ACCE;3.768;5778.462;-0.15256;8.26160;9.30061;2
GYRO;3.769;5778.462;0.27505;0.00496;-0.24998;2
MAGN;3.769;5778.462;12.44354;-25.08698;-19.49768;3
AHRS;3.769;5778.469;45.5756;2.9337;113.1120;0.19370;0.33609;0.77451;3
ACCE;3.788;5778.482;-0.82782;7.87651;8.80786;2
GYRO;3.789;5778.482;0.50752;-0.04051;-0.27646;2
MAGN;3.789;5778.482;12.37793;-25.81024;-19.68689;3
PRES;3.789;5778.462;1014.2925;3
AHRS;3.790;5778.489;46.0566;3.2641;112.6585;0.19498;0.33996;0.77178;3
ACCE;3.808;5778.502;-0.76656;7.82272;8.36363;2
GYRO;3.808;5778.502;0.70140;-0.07175;-0.22916;2
MAGN;3.809;5778.502;12.37793;-26.04065;-18.80646;3
AHRS;3.809;5778.509;46.7800;3.5300;112.2415;0.19772;0.34519;0.76844;3
LIGH;3.815;5778.462;1916.0;3
LIGH;3.815;5778.512;2034.5;3
PRES;3.817;5778.495;1014.2925;3
ACCE;3.828;5778.522;-0.55644;7.59996;7.47968;2
GYRO;3.828;5778.522;0.85982;-0.03807;-0.26192;2
MAGN;3.829;5778.522;13.31940;-25.92621;-18.34717;3
AHRS;3.829;5778.529;47.6791;3.8521;111.8054;0.20100;0.35174;0.76462;3
ACCE;3.848;5778.542;-0.72127;6.94043;6.03842;2
GYRO;3.848;5778.542;0.91313;0.06459;-0.36771;2
MAGN;3.849;5778.542;13.77869;-25.81024;-18.34717;3
PRES;3.849;5778.529;1014.2925;3
AHRS;3.850;5778.549;48.6734;4.4137;111.1170;0.20396;0.35945;0.75984;3
ACCE;3.867;5778.562;-1.69522;6.01563;4.89452;2
GYRO;3.868;5778.562;0.84430;0.15778;-0.38997;2
MAGN;3.869;5778.562;13.90076;-26.67389;-17.28516;3
AHRS;3.870;5778.568;49.6176;5.1964;110.2738;0.20584;0.36745;0.75490;3
PRES;3.877;5778.562;1014.2925;3
ACCE;3.887;5778.583;-1.87234;5.56766;4.16232;2
GYRO;3.888;5778.583;0.75716;0.19630;-0.24957;2
MAGN;3.888;5778.583;13.82751;-27.66876;-17.19971;3
AHRS;3.888;5778.588;50.4599;5.9789;109.6272;0.20673;0.37508;0.75112;3
ACCE;3.907;5778.603;-1.56302;5.48915;3.80186;2
GYRO;3.908;5778.603;0.68127;0.20465;-0.08356;2
MAGN;3.908;5778.603;13.77869;-27.91290;-17.34161;3
PRES;3.909;5778.596;1014.2925;3
AHRS;3.909;5778.608;51.2407;6.5461;109.2530;0.20794;0.38181;0.74832;3
LIGH;3.916;5778.562;2343.5;3
LIGH;3.917;5778.613;2673.0;3
ACCE;3.927;5778.623;-1.07948;5.53181;3.26437;2
GYRO;3.927;5778.623;0.56407;0.29866;0.04015;2
MAGN;3.928;5778.623;13.77869;-27.12250;-15.82794;3
AHRS;3.928;5778.628;51.9253;6.9810;109.1098;0.20882;0.38773;0.74655;3
PRES;3.936;5778.630;1014.2925;3
ACCE;3.947;5778.643;-0.57866;5.63547;2.69060;2
GYRO;3.947;5778.643;0.37431;0.33104;0.08055;2
MAGN;3.947;5778.643;13.64288;-27.53448;-14.68658;3
AHRS;3.948;5778.648;52.4461;7.3504;109.0918;0.20894;0.39255;0.74567;3
ACCE;3.967;5778.663;-0.47627;5.63033;3.14552;2
GYRO;3.968;5778.663;0.18448;0.26462;0.11212;2
MAGN;3.968;5778.663;13.60321;-27.73743;-14.49280;3
PRES;3.968;5778.663;1014.2925;3
AHRS;3.969;5778.667;52.7689;7.5793;109.1541;0.20876;0.39566;0.74544;3
ACCE;3.987;5778.683;0.21974;5.84807;3.13911;2
GYRO;3.987;5778.683;0.11177;0.16238;0.14369;2
MAGN;3.988;5778.683;14.30359;-27.31781;-14.35852;3
AHRS;3.988;5778.687;52.9512;7.6255;109.3357;0.20869;0.39732;0.74578;3
PRES;3.996;5778.697;1014.2925;3
ACCE;4.006;5778.703;0.15601;5.93004;3.04088;2
GYRO;4.006;5778.703;0.00066;0.04561;0.14880;2
MAGN;4.007;5778.703;13.90686;-28.35541;-14.32495;3
AHRS;4.007;5778.707;53.0544;7.4634;109.5218;0.20959;0.39761;0.74599;3
LIGH;4.016;5778.663;2767.3;3
LIGH;4.017;5778.714;2836.3;3
ACCE;4.028;5778.724;0.49548;6.29764;3.16260;2
AHRS;4.029;5778.727;52.9930;7.0989;109.7764;0.21079;0.39613;0.74659;3
GYRO;4.029;5778.724;-0.16370;-0.13936;0.16193;2
MAGN;4.030;5778.724;13.77869;-28.61328;-14.32495;3
ACCE;4.046;5778.744;0.75114;7.13992;4.42252;2
GYRO;4.046;5778.744;-0.38885;-0.31834;0.13838;2
MAGN;4.047;5778.744;14.22424;-27.87170;-14.46686;3
AHRS;4.047;5778.747;52.7098;6.4793;110.0424;0.21259;0.39219;0.74741;3
PRES;4.055;5778.730;1014.3025;3
ACCE;4.066;5778.764;0.31844;7.95830;6.63513;2
GYRO;4.066;5778.764;-0.55972;-0.33260;-0.00093;2
MAGN;4.067;5778.764;13.85040;-27.58636;-14.63623;3
AHRS;4.067;5778.767;52.1766;5.8667;110.1751;0.21366;0.38644;0.74840;3
ACCE;4.086;5778.784;-0.39816;7.95309;7.55412;2
GYRO;4.086;5778.784;-0.42523;-0.25645;-0.14726;2
MAGN;4.087;5778.784;13.77869;-27.56195;-14.66064;3
PRES;4.087;5778.764;1014.3001;3
AHRS;4.087;5778.786;51.5974;5.5545;110.1060;0.21325;0.38130;0.74920;3
ACCE;4.105;5778.804;-1.35344;7.53482;7.12715;2
GYRO;4.106;5778.804;-0.25569;-0.25587;-0.17296;2
MAGN;4.106;5778.804;14.09149;-26.93634;-15.85999;3
AHRS;4.107;5778.806;51.1844;5.4517;109.9059;0.21266;0.37787;0.74932;3
PRES;4.115;5778.797;1014.2925;3
LIGH;4.117;5778.764;2855.2;3
LIGH;4.118;5778.814;2868.7;3
ACCE;4.125;5778.824;-2.09100;7.48776;7.34337;2
GYRO;4.126;5778.824;-0.14484;-0.27454;-0.07263;2
MAGN;4.127;5778.824;13.64899;-27.66113;-15.54108;3
AHRS;4.127;5778.826;50.9335;5.3292;109.7203;0.21290;0.37540;0.74900;3
ACCE;4.145;5778.844;-1.85194;7.36852;6.68317;2
GYRO;4.146;5778.844;-0.21906;-0.14345;0.00252;2
MAGN;4.146;5778.844;13.60321;-27.73743;-15.49835;3
PRES;4.147;5778.831;1014.2925;3
AHRS;4.147;5778.846;50.6921;5.1847;109.7527;0.21261;0.37329;0.74956;3
ACCE;4.165;5778.865;-1.78581;7.19734;6.91292;2
GYRO;4.165;5778.865;-0.22353;-0.07257;0.06210;2
AHRS;4.166;5778.866;50.4257;5.0528;109.8756;0.21183;0.37125;0.75062;3
MAGN;4.167;5778.865;14.26544;-27.73743;-16.44745;3
PRES;4.174;5778.865;1014.2925;3
ACCE;4.185;5778.885;-1.77873;7.13071;7.06210;2
GYRO;4.185;5778.885;-0.06345;-0.06900;0.10735;2
MAGN;4.185;5778.885;14.47296;-27.90680;-15.69824;3
AHRS;4.186;5778.886;50.2497;4.8965;110.0712;0.21140;0.36980;0.75169;3
ACCE;4.205;5778.905;-1.44653;7.22815;5.72333;2
GYRO;4.205;5778.905;0.02448;-0.00024;0.12160;2
MAGN;4.205;5778.905;14.48059;-27.91290;-15.66620;3
AHRS;4.206;5778.905;50.2135;4.7571;110.3349;0.21130;0.36945;0.75269;3
PRES;4.206;5778.898;1014.2925;3
LIGH;4.218;5778.865;2938.2;3
LIGH;4.218;5778.915;3013.6;3
ACCE;4.224;5778.925;-1.20667;7.21178;6.28697;2
GYRO;4.224;5778.925;-0.12715;0.12868;0.11555;2
MAGN;4.225;5778.925;12.91351;-27.04468;-15.83099;3
AHRS;4.225;5778.925;50.1727;4.7119;110.5340;0.21077;0.36935;0.75359;3
SOUN;4.231;2908.41;0.08876;72.94
PRES;4.237;5778.932;1014.2925;3
AHRS;4.245;5778.945;50.0629;4.7852;110.7497;0.20908;0.36937;0.75498;3
ACCE;4.264;5778.945;-0.76230;7.38708;6.63577;2
GYRO;4.265;5778.945;-0.06795;0.21236;0.09471;2
MAGN;4.265;5778.945;12.37793;-25.81024;-16.33606;3
AHRS;4.266;5778.965;50.0231;4.9792;110.8651;0.20725;0.37017;0.75595;3
ACCE;4.284;5778.965;-0.78880;7.60211;6.21103;2
GYRO;4.285;5778.965;0.00882;0.27115;0.02969;2
AHRS;4.285;5778.985;50.0461;5.3075;110.8335;0.20529;0.37168;0.75634;3
MAGN;4.286;5778.965;12.39929;-25.83313;-16.33911;3
PRES;4.293;5778.965;1014.2925;3
ACCE;4.303;5778.985;-0.90056;7.51051;6.68130;2
GYRO;4.304;5778.985;0.03154;0.28923;-0.02806;2
MAGN;4.305;5778.985;13.26752;-26.68610;-16.43524;3
AHRS;4.305;5779.004;50.1305;5.6972;110.7416;0.20341;0.37375;0.75640;3
LIGH;4.321;5778.965;2875.6;3
LIGH;4.321;5779.016;2714.4;3
ACCE;4.324;5779.006;-0.86310;7.47755;6.32729;2
GYRO;4.325;5779.006;0.15361;0.24683;-0.06310;2
MAGN;4.325;5779.006;13.60321;-26.68610;-14.82697;3
PRES;4.325;5778.999;1014.2925;3
AHRS;4.326;5779.024;50.3134;6.0756;110.6279;0.20213;0.37636;0.75606;3
ACCE;4.343;5779.026;-1.02789;7.35541;6.38435;2
GYRO;4.344;5779.026;0.19106;0.22620;-0.04579;2
MAGN;4.345;5779.026;13.61389;-26.60370;-14.95209;3
AHRS;4.345;5779.044;50.5304;6.4297;110.5756;0.20098;0.37917;0.75585;3
PRES;4.353;5779.032;1014.2925;3
ACCE;4.363;5779.046;-0.86479;7.44272;6.08176;2
GYRO;4.364;5779.046;0.22224;0.26160;-0.00171;2
MAGN;4.364;5779.046;13.91602;-25.62866;-16.53900;3
AHRS;4.365;5779.064;50.7865;6.7736;110.4761;0.20023;0.38211;0.75531;3
ACCE;4.383;5779.066;-0.59642;7.20482;5.95404;2
GYRO;4.384;5779.066;0.23610;0.27025;0.00233;2
MAGN;4.385;5779.066;15.35645;-27.38647;-15.16266;3
PRES;4.386;5779.066;1014.2925;3
AHRS;4.386;5779.084;51.0495;7.1178;110.4419;0.19931;0.38519;0.75502;3
ACCE;4.403;5779.086;-0.17142;7.23592;5.48792;2
GYRO;4.403;5779.086;0.23674;0.28749;0.01266;2
MAGN;4.404;5779.086;15.29236;-27.45056;-15.22217;3
AHRS;4.404;5779.104;51.3216;7.4133;110.3922;0.19880;0.38809;0.75456;3
PRES;4.412;5779.100;1014.2925;3
LIGH;4.419;5779.066;2557.4;3
LIGH;4.419;5779.116;2401.1;3
ACCE;4.422;5779.106;-0.11369;6.99535;5.12350;2
GYRO;4.423;5779.106;0.21907;0.22934;0.01816;2
MAGN;4.423;5779.106;14.83002;-27.81830;-15.66620;3
AHRS;4.424;5779.123;51.5556;7.6287;110.3502;0.19862;0.39041;0.75409;3
ACCE;4.443;5779.126;0.00952;6.99341;4.75798;2
GYRO;4.443;5779.126;0.15230;0.16943;0.01398;2
MAGN;4.444;5779.126;14.83002;-27.21100;-15.66620;3
PRES;4.444;5779.133;1014.2925;3
AHRS;4.444;5779.143;51.7115;7.7995;110.2645;0.19852;0.39197;0.75359;3
ACCE;4.462;5779.147;-0.04707;6.96962;4.78088;2
GYRO;4.463;5779.147;0.05434;0.16922;-0.01004;2
MAGN;4.463;5779.147;14.77051;-26.85852;-15.44037;3
AHRS;4.464;5779.163;51.7465;8.0030;110.1081;0.19789;0.39279;0.75317;3
PRES;4.471;5779.167;1014.2925;3
ACCE;4.482;5779.167;-0.23694;6.95906;5.14362;2
GYRO;4.482;5779.167;-0.04865;0.18304;-0.03642;2
MAGN;4.483;5779.167;14.60876;-25.56305;-14.57214;3
AHRS;4.483;5779.183;51.6833;8.2028;109.9506;0.19681;0.39298;0.75302;3
ACCE;4.502;5779.187;-0.43411;6.95789;5.56941;2
GYRO;4.503;5779.187;-0.08519;0.14099;-0.01225;2
MAGN;4.503;5779.187;15.18097;-27.56195;-15.66620;3
PRES;4.503;5779.200;1014.2925;3
AHRS;4.504;5779.203;51.5837;8.3013;109.9025;0.19586;0.39269;0.75326;3
LIGH;4.520;5779.167;2346.3;3
LIGH;4.521;5779.217;2302.3;3
ACCE;4.522;5779.207;-0.66461;7.03624;5.52415;2
GYRO;4.522;5779.207;-0.09964;0.10510;0.04947;2
MAGN;4.523;5779.207;14.95361;-27.63824;-15.37628;3
AHRS;4.523;5779.223;51.4726;8.2909;109.9769;0.19515;0.39208;0.75387;3
ACCE;4.541;5779.227;-0.39301;7.19980;5.53493;2
GYRO;4.542;5779.227;-0.14641;0.09914;0.10956;2
MAGN;4.542;5779.227;14.04724;-27.34222;-14.32495;3
AHRS;4.543;5779.242;51.3050;8.1982;110.2224;0.19413;0.39105;0.75522;3
ACCE;4.562;5779.247;0.06262;7.34302;5.61581;2
GYRO;4.562;5779.247;-0.23242;0.08212;0.06035;2
MAGN;4.563;5779.247;13.77869;-25.45929;-14.32495;3
PRES;4.563;5779.234;1014.3025;3
AHRS;4.563;5779.262;51.0323;8.1744;110.2757;0.19282;0.38932;0.75616;3
ACCE;4.581;5779.267;0.09398;7.46886;6.05376;2
GYRO;4.582;5779.267;-0.29149;0.10031;-0.11388;2
MAGN;4.582;5779.267;13.63831;-25.97046;-14.63470;3
AHRS;4.583;5779.282;50.6933;8.4168;110.0263;0.19047;0.38781;0.75643;3
PRES;4.590;5779.267;1014.3025;3
ACCE;4.601;5779.288;0.06331;7.29295;5.88742;2
GYRO;4.601;5779.288;-0.24274;0.12291;-0.31396;2
MAGN;4.602;5779.288;13.44910;-27.28882;-15.21606;3
AHRS;4.602;5779.302;50.3792;8.9388;109.4537;0.18746;0.38714;0.75568;3
ACCE;4.621;5779.308;0.72783;6.74094;4.70332;2
GYRO;4.622;5779.308;-0.23352;0.04900;-0.51221;2
MAGN;4.622;5779.308;13.95416;-27.03705;-14.49280;3
PRES;4.623;5779.301;1014.3025;3
LIGH;4.623;5779.267;2333.8;3
LIGH;4.624;5779.318;2373.5;3
AHRS;4.624;5779.322;50.0024;9.5956;108.5063;0.18452;0.38610;0.75363;3
ACCE;4.641;5779.328;1.53403;6.63670;4.74974;2
GYRO;4.641;5779.328;-0.38133;-0.21170;-0.70224;2
MAGN;4.642;5779.328;14.44702;-27.09198;-14.54468;3
AHRS;4.643;5779.341;49.4489;9.9978;107.3057;0.18320;0.38251;0.75042;3
PRES;4.650;5779.335;1014.3025;3
ACCE;4.660;5779.348;0.07494;6.72960;6.08614;2
GYRO;4.661;5779.348;-0.45325;-0.49393;-0.77263;2
MAGN;4.661;5779.348;15.47241;-27.15454;-15.04669;3
AHRS;4.662;5779.361;48.8005;10.2613;106.1153;0.18220;0.37780;0.74714;3
SOUN;4.671;906.43;0.02766;62.82
ACCE;4.681;5779.368;0.09216;6.47565;6.21179;2
GYRO;4.681;5779.368;-0.34235;-0.61954;-0.75259;2
MAGN;4.682;5779.368;15.35645;-27.03705;-15.83252;3
PRES;4.682;5779.368;1014.2969;3
AHRS;4.682;5779.381;48.2828;10.3336;104.9482;0.18294;0.37310;0.74321;3
ACCE;4.700;5779.388;-0.13367;6.48497;5.55409;2
GYRO;4.701;5779.388;-0.18233;-0.92609;-0.78081;2
MAGN;4.701;5779.388;15.86151;-26.27716;-16.43829;3
AHRS;4.702;5779.401;47.9243;10.1168;103.6779;0.18661;0.36787;0.73784;3
PRES;4.709;5779.402;1014.2925;3
ACCE;4.720;5779.408;-0.30899;6.57822;6.14786;2
GYRO;4.720;5779.408;-0.20625;-1.21095;-0.82263;2
MAGN;4.721;5779.408;16.22772;-24.93439;-17.25464;3
AHRS;4.721;5779.421;47.5177;9.6608;102.2535;0.19195;0.36092;0.73132;3
LIGH;4.722;5779.368;2562.2;3
LIGH;4.722;5779.418;2769.7;3
ACCE;4.740;5779.429;-0.85989;6.26863;7.09869;2
GYRO;4.740;5779.429;-0.27135;-1.31934;-0.90448;2
MAGN;4.741;5779.429;15.35645;-24.93439;-16.83807;3
AHRS;4.741;5779.441;47.0076;9.1772;100.8573;0.19669;0.35317;0.72494;3
PRES;4.742;5779.435;1014.2925;3
ACCE;4.760;5779.449;-1.40295;6.07655;6.99329;2
GYRO;4.760;5779.449;-0.30637;-1.34558;-0.92654;2
MAGN;4.760;5779.449;15.35645;-24.64752;-17.38739;3
AHRS;4.761;5779.460;46.4446;8.6961;99.4756;0.20093;0.34505;0.71857;3
PRES;4.769;5779.469;1014.2925;3
ACCE;4.779;5779.469;-1.78136;6.40854;7.70367;2
GYRO;4.780;5779.469;-0.39691;-1.17210;-0.92348;2
MAGN;4.780;5779.469;15.65399;-24.08447;-18.32123;3
AHRS;4.780;5779.480;45.8017;8.4342;98.0741;0.20326;0.33746;0.71249;3
ACCE;4.799;5779.489;-1.47577;6.58632;7.81284;2
GYRO;4.800;5779.489;-0.35822;-0.86864;-1.08116;2
MAGN;4.800;5779.489;16.05682;-23.88306;-18.51501;3
AHRS;4.801;5779.500;45.1665;8.6810;96.4400;0.20302;0.33211;0.70592;3
ACCE;4.819;5779.509;-1.65134;6.43034;6.62827;2
GYRO;4.820;5779.509;-0.38972;-0.53461;-1.40396;2
MAGN;4.820;5779.509;15.65399;-23.80371;-18.28308;3
AHRS;4.820;5779.520;44.4461;9.5983;94.2930;0.19955;0.32897;0.69778;3
PRES;4.828;5779.502;1014.2925;3
ACCE;4.839;5779.529;-2.78546;5.55556;4.88260;2
GYRO;4.839;5779.529;-0.64702;-0.30273;-1.71182;2
MAGN;4.839;5779.529;16.01410;-23.04077;-18.96820;3
AHRS;4.840;5779.540;43.3675;11.0316;91.7632;0.19190;0.32620;0.68874;3
ACCE;4.859;5779.549;-3.27837;5.07927;2.84096;2
GYRO;4.859;5779.549;-1.04645;-0.42854;-1.80243;2
MAGN;4.860;5779.549;16.93268;-22.30682;-20.02258;3
PRES;4.860;5779.536;1014.2925;3
AHRS;4.860;5779.560;41.7985;12.2840;89.1577;0.18248;0.32014;0.67913;3
LIGH;4.877;5779.469;10733.9;3
LIGH;4.877;5779.519;19537.2;3
LIGH;4.878;5779.570;28340.5;3
ACCE;4.878;5779.570;-3.00421;5.23286;1.73730;2
GYRO;4.879;5779.570;-1.41151;-1.18930;-1.72606;2
MAGN;4.879;5779.570;16.93268;-22.12982;-19.51141;3
AHRS;4.880;5779.579;39.8760;12.4210;86.7660;0.17653;0.30676;0.66872;3
PRES;4.888;5779.570;1014.2925;3
ACCE;4.898;5779.590;-2.73647;5.10339;2.30016;2
GYRO;4.899;5779.590;-1.70663;-2.38823;-1.58752;2
MAGN;4.900;5779.590;16.65649;-20.21332;-20.50934;3
AHRS;4.900;5779.599;37.6802;10.9353;84.7314;0.17674;0.28325;0.65759;3
ACCE;4.919;5779.610;-2.74007;4.18657;6.35832;2
GYRO;4.919;5779.610;-2.35500;-2.62164;-1.41925;2
MAGN;4.919;5779.610;16.40625;-18.62793;-21.86584;3
PRES;4.920;5779.603;1014.2925;3
AHRS;4.920;5779.619;34.8487;8.8329;83.0215;0.17487;0.25289;0.64774;3
ACCE;4.938;5779.630;-2.41423;3.85124;11.81142;2
GYRO;4.938;5779.630;-2.75900;-1.19185;-1.01561;2
MAGN;4.939;5779.630;16.01715;-18.23883;-22.05200;3
AHRS;4.939;5779.639;31.4977;7.8832;82.2137;0.16053;0.22788;0.64535;3
PRES;4.947;5779.637;1014.2925;3
ACCE;4.958;5779.650;-1.99919;3.45755;13.41049;2
GYRO;4.958;5779.650;-2.50894;0.54074;-0.52132;2
MAGN;4.959;5779.650;14.50348;-16.72516;-24.49951;3
AHRS;4.959;5779.659;28.4637;8.5242;82.1379;0.13751;0.21538;0.64882;3
LIGH;4.974;5779.620;30000.0;3
ACCE;4.978;5779.670;-1.90137;3.34711;11.43535;2
GYRO;4.978;5779.670;-2.04701;1.62196;-0.32364;2
MAGN;4.979;5779.670;13.60321;-15.82336;-26.22223;3
PRES;4.979;5779.670;1014.2925;3
AHRS;4.979;5779.678;25.9607;10.2883;82.2917;0.11098;0.21299;0.65375;3
ACCE;4.997;5779.690;-2.47801;3.52818;8.30107;2
GYRO;4.998;5779.690;-1.60849;1.77879;-0.30788;2
MAGN;4.998;5779.690;14.76593;-14.02588;-25.91858;3
AHRS;4.999;5779.698;24.0276;12.3382;82.3564;0.08655;0.21536;0.65709;3
PRES;5.007;5779.704;1014.2925;3
ACCE;5.020;5779.711;-3.60133;4.27434;7.03954;2
AHRS;5.021;5779.718;22.4302;13.6297;82.3950;0.06865;0.21478;0.65888;3
GYRO;5.022;5779.711;-1.38939;1.01189;-0.19011;2
MAGN;5.022;5779.711;15.96527;-11.54327;-25.51117;3
ACCE;5.038;5779.731;-3.21089;4.69957;8.06644;2
GYRO;5.038;5779.731;-1.18973;-0.07890;0.02779;2
MAGN;5.039;5779.731;16.23230;-10.74371;-25.38452;3
AHRS;5.039;5779.738;21.1284;13.6545;82.5158;0.05978;0.20789;0.66006;3
PRES;5.040;5779.737;1014.2925;3
ACCE;5.057;5779.751;-2.00224;4.10529;9.15013;2
GYRO;5.057;5779.751;-0.92833;-0.81076;0.14641;2
MAGN;5.058;5779.751;16.80298;-9.71680;-25.71259;3
AHRS;5.058;5779.758;20.1373;12.6929;82.8094;0.05834;0.19655;0.66169;3
ACCE;5.077;5779.771;-1.92262;3.78227;9.05309;2
GYRO;5.077;5779.771;-0.80478;-1.25894;0.24736;2
MAGN;5.077;5779.771;17.34009;-9.16595;-25.66376;3
AHRS;5.078;5779.778;19.3054;11.1662;83.2061;0.06110;0.18252;0.66366;3
ACCE;5.097;5779.791;-0.78470;3.80544;9.46634;2
GYRO;5.098;5779.791;-0.86517;-1.68323;0.41568;2
MAGN;5.098;5779.791;17.45758;-9.16595;-25.55237;3
PRES;5.099;5779.771;1014.2925;3
AHRS;5.099;5779.797;18.4697;9.1542;83.7533;0.06653;0.16543;0.66631;3
ACCE;5.116;5779.811;0.25977;3.63037;9.82909;2
GYRO;5.117;5779.811;-0.78770;-1.77415;0.32112;2
MAGN;5.117;5779.811;17.21191;-8.67615;-26.25580;3
AHRS;5.118;5779.817;17.6368;6.9069;84.2866;0.07352;0.14681;0.66870;3
PRES;5.126;5779.805;1014.2925;3
ACCE;5.136;5779.831;-0.05637;3.57553;11.91522;2
GYRO;5.137;5779.831;-0.22810;-2.10223;0.18196;2
MAGN;5.137;5779.831;14.72168;-8.09021;-27.15759;3
AHRS;5.138;5779.837;17.2485;4.5106;84.5360;0.08471;0.12957;0.66885;3
ACCE;5.156;5779.852;0.18877;1.05528;9.96811;2
GYRO;5.157;5779.852;0.43724;-1.27812;0.28508;2
MAGN;5.157;5779.852;13.77869;-7.94067;-27.39563;3
PRES;5.158;5779.838;1014.2925;3
AHRS;5.158;5779.857;17.5858;2.6231;84.8082;0.09759;0.11976;0.66884;3
LIGH;5.175;5779.821;21105.8;3
LIGH;5.175;5779.872;11256.3;3
ACCE;5.176;5779.872;1.91629;1.64104;8.95111;2
GYRO;5.176;5779.872;0.36693;0.30315;0.73669;2
MAGN;5.177;5779.872;13.51624;-7.15485;-29.14886;3
AHRS;5.177;5779.877;18.0402;2.2711;85.7351;0.10157;0.12098;0.67404;3
PRES;5.185;5779.872;1014.2925;3
ACCE;5.195;5779.892;1.52917;3.16426;8.09854;2
AHRS;5.196;5779.896;18.2037;3.1438;86.8172;0.09626;0.12834;0.68144;3
GYRO;5.197;5779.892;0.05098;1.34512;0.83362;2
MAGN;5.197;5779.892;12.35657;-7.69348;-29.22821;3
ACCE;5.216;5779.912;-0.20316;3.22432;7.97202;2
GYRO;5.216;5779.912;0.27173;1.34689;0.84235;2
MAGN;5.216;5779.912;12.02698;-7.94067;-29.07104;3
PRES;5.217;5779.905;1014.2925;3
AHRS;5.217;5779.916;18.4687;4.3832;87.7630;0.08942;0.13836;0.68811;3
SOUN;5.222;1612.65;0.04922;67.82
ACCE;5.235;5779.932;-0.04417;3.05653;8.08409;2
GYRO;5.236;5779.932;0.75458;1.10254;0.81340;2
MAGN;5.236;5779.932;12.30469;-7.94067;-28.53699;3
AHRS;5.237;5779.936;19.2353;5.4151;88.6657;0.08682;0.14994;0.69388;3
PRES;5.245;5779.939;1014.2925;3
ACCE;5.255;5779.952;0.19086;4.51616;5.83000;2
GYRO;5.256;5779.952;0.90869;0.77518;0.13052;2
MAGN;5.256;5779.952;14.51111;-8.65326;-28.26385;3
AHRS;5.257;5779.956;20.2827;6.2630;89.0404;0.08765;0.16162;0.69603;3
ACCE;5.275;5779.972;-1.74298;4.48155;6.58241;2
GYRO;5.276;5779.972;0.54836;0.21475;-0.97675;2
MAGN;5.277;5779.972;15.00549;-8.81653;-28.23334;3
PRES;5.277;5779.972;1014.2925;3
LIGH;5.278;5779.922;11901.2;3
LIGH;5.278;5779.972;13673.3;3
AHRS;5.278;5779.976;21.0752;6.9855;88.0366;0.08965;0.16992;0.68991;3
ACCE;5.295;5779.993;-0.77722;3.27296;6.81250;2
GYRO;5.295;5779.993;0.27095;0.13132;-1.23511;2
MAGN;5.296;5779.993;15.15198;-9.85107;-28.09296;3
AHRS;5.296;5779.996;21.3463;7.7101;86.3388;0.08957;0.17461;0.67988;3
ACCE;5.315;5780.013;-1.29326;2.44662;8.31410;2
GYRO;5.315;5780.013;-0.07758;0.17174;-1.36665;2
MAGN;5.316;5780.013;15.33051;-10.19440;-26.76849;3
AHRS;5.316;5780.015;21.2099;8.4497;84.6854;0.08688;0.17715;0.67028;3
ACCE;5.335;5780.033;-2.84021;0.72710;10.22293;2
GYRO;5.335;5780.033;-0.26672;0.27496;-1.04219;2
MAGN;5.336;5780.033;15.35645;-10.21729;-26.55792;3
AHRS;5.336;5780.035;20.7448;9.2178;83.3378;0.08151;0.17835;0.66265;3
PRES;5.337;5780.006;1014.2925;3
ACCE;5.354;5780.053;-2.41066;1.21329;11.52406;2
GYRO;5.355;5780.053;0.32629;0.25836;-0.36240;2
MAGN;5.355;5780.053;16.29028;-9.59473;-26.25885;3
AHRS;5.356;5780.055;20.5866;9.8418;82.7764;0.07776;0.18103;0.65962;3
PRES;5.363;5780.040;1014.2925;3
ACCE;5.374;5780.073;-1.53818;2.64703;9.97388;2
GYRO;5.375;5780.073;1.32524;-0.17189;0.16669;2
MAGN;5.375;5780.073;16.72363;-8.56323;-27.13470;3
AHRS;5.375;5780.075;21.4989;9.9573;82.7811;0.08303;0.18682;0.65928;3
LIGH;5.376;5780.023;21113.9;3
LIGH;5.376;5780.073;29209.8;3
ACCE;5.394;5780.093;-0.95403;4.05853;6.32224;2
GYRO;5.395;5780.093;1.78809;-0.89565;0.15157;2
AHRS;5.396;5780.095;23.3040;9.3405;82.7636;0.09832;0.19290;0.65764;3
MAGN;5.396;5780.093;16.75720;-8.46558;-27.22778;3
PRES;5.397;5780.073;1014.2925;3
ACCE;5.414;5780.113;-0.84061;4.52664;5.73505;2
GYRO;5.414;5780.113;1.22742;-1.38136;-0.18532;2
MAGN;5.415;5780.113;16.59241;-9.61761;-26.75629;3
AHRS;5.416;5780.115;25.0217;8.1400;82.3336;0.11705;0.19440;0.65258;3
PRES;5.423;5780.107;1014.2925;3
ACCE;5.433;5780.134;-0.66536;3.66808;6.96399;2
GYRO;5.434;5780.134;0.36826;-0.81360;-0.25706;2
MAGN;5.434;5780.134;14.57367;-11.36627;-27.04620;3
AHRS;5.435;5780.134;25.8857;7.0800;81.7885;0.12959;0.19184;0.64727;3
ACCE;5.454;5780.154;-0.27208;3.35454;10.34018;2
GYRO;5.454;5780.154;-0.62466;0.24751;-0.12793;2
MAGN;5.455;5780.154;14.48059;-11.44409;-27.06146;3
PRES;5.455;5780.140;1014.2925;3
AHRS;5.455;5780.154;25.6818;6.8796;81.5622;0.12977;0.18920;0.64579;3
ACCE;5.473;5780.174;-0.88661;1.89993;7.90553;2
GYRO;5.474;5780.174;-0.36000;0.43195;-0.14482;2
MAGN;5.474;5780.174;15.68756;-10.92682;-25.90332;3
AHRS;5.475;5780.174;25.0512;7.2879;81.5756;0.12334;0.18836;0.64686;3
LIGH;5.476;5780.123;30000.0;3
PRES;5.482;5780.174;1014.2925;3
AHRS;5.494;5780.194;24.8530;7.3739;81.6249;0.12148;0.18788;0.64743;3
ACCE;5.513;5780.194;-1.22179;4.85294;9.26022;2
PRES;5.514;5780.207;1014.2925;3
GYRO;5.514;5780.194;0.11002;-0.31769;0.02115;2
MAGN;5.515;5780.194;15.35645;-9.86786;-27.22778;3
AHRS;5.515;5780.214;25.0188;7.0776;81.4660;0.12450;0.18673;0.64596;3
ACCE;5.533;5780.214;-0.52483;3.40291;8.57590;2
GYRO;5.533;5780.214;0.16830;-0.26117;-0.09528;2
MAGN;5.534;5780.214;15.34119;-9.88922;-27.21252;3
AHRS;5.534;5780.234;25.1708;6.7130;81.3609;0.12771;0.18512;0.64476;3
PRES;5.542;5780.241;1014.2834;3
ACCE;5.553;5780.234;-0.29221;4.21196;8.52095;2
GYRO;5.553;5780.234;0.15410;-0.45180;-0.05826;2
MAGN;5.553;5780.234;14.51263;-11.05042;-26.40991;3
AHRS;5.554;5780.253;25.3784;6.0817;81.1864;0.13289;0.18203;0.64275;3
ACCE;5.573;5780.254;-0.34271;3.73206;8.48236;2
GYRO;5.573;5780.254;0.22894;-0.76044;-0.17839;2
MAGN;5.574;5780.254;15.53040;-9.69238;-27.06146;3
AHRS;5.574;5780.273;25.5396;5.3550;80.9567;0.13837;0.17798;0.64027;3
ACCE;5.592;5780.275;-0.47156;3.39018;9.87082;2
GYRO;5.593;5780.275;0.09302;-0.62410;-0.11375;2
MAGN;5.593;5780.275;15.51819;-9.70459;-27.07214;3
AHRS;5.593;5780.293;25.5848;4.8284;80.9049;0.14169;0.17479;0.63925;3
PRES;5.601;5780.275;1014.2830;3
ACCE;5.612;5780.295;-0.45401;3.62289;10.49947;2
GYRO;5.612;5780.295;0.08521;-0.32300;-0.03075;2
MAGN;5.613;5780.295;15.22675;-10.02502;-27.15912;3
AHRS;5.613;5780.313;25.7497;4.5807;80.9107;0.14413;0.17411;0.63881;3
ACCE;5.632;5780.315;-0.29536;3.78043;10.85425;2
GYRO;5.633;5780.315;0.32764;-0.15224;-0.03090;2
MAGN;5.633;5780.315;13.77869;-11.79504;-26.39008;3
PRES;5.634;5780.308;1014.2925;3
AHRS;5.634;5780.333;26.1929;4.2564;80.9837;0.14872;0.17454;0.63841;3
ACCE;5.652;5780.335;-0.32610;4.64999;8.09830;2
GYRO;5.652;5780.335;0.58287;-0.55519;-0.06049;2
MAGN;5.653;5780.335;13.71918;-11.89423;-26.52130;3
AHRS;5.653;5780.353;26.8837;3.4644;80.7647;0.15794;0.17293;0.63520;3
PRES;5.661;5780.342;1014.2925;3
SOUN;5.662;819.49;0.02501;61.94
ACCE;5.672;5780.355;0.50122;4.54623;7.12741;2
GYRO;5.672;5780.355;0.62566;-1.14281;-0.22794;2
MAGN;5.673;5780.355;13.25378;-12.62665;-27.60620;3
AHRS;5.674;5780.372;27.5504;2.0874;80.3506;0.17049;0.16711;0.62978;3
ACCE;5.691;5780.375;0.47246;4.21574;7.87460;2
GYRO;5.692;5780.375;0.50604;-1.63557;-0.34854;2
MAGN;5.693;5780.375;13.25378;-12.31995;-27.89917;3
PRES;5.693;5780.375;1014.2925;3
AHRS;5.693;5780.392;28.0632;0.3975;79.8886;0.18372;0.15825;0.62353;3
ACCE;5.711;5780.395;-1.03253;3.96776;9.19699;2
GYRO;5.712;5780.395;0.39516;-1.62469;-0.31529;2
MAGN;5.712;5780.395;13.44910;-12.06818;-27.81830;3
AHRS;5.713;5780.412;28.4792;-1.1219;79.6019;0.19504;0.15016;0.61857;3
PRES;5.720;5780.409;1014.2925;3
ACCE;5.731;5780.416;-0.41162;3.79904;9.80716;2
GYRO;5.731;5780.416;0.40471;-1.23720;-0.05676;2
MAGN;5.732;5780.416;13.86414;-10.68268;-27.63062;3
AHRS;5.732;5780.432;28.9408;-2.3383;79.6807;0.20448;0.14488;0.61628;3
ACCE;5.751;5780.436;0.93262;4.89278;8.82828;2
GYRO;5.752;5780.436;0.55923;-0.88300;0.09648;2
MAGN;5.752;5780.436;10.97565;-10.39276;-28.73688;3
PRES;5.753;5780.442;1014.2925;3
AHRS;5.753;5780.452;29.6199;-3.4232;79.7854;0.21455;0.14171;0.61391;3
ACCE;5.771;5780.456;0.83237;5.49544;6.93626;2
GYRO;5.771;5780.456;0.68915;-0.94826;0.00476;2
MAGN;5.772;5780.456;10.79254;-10.57587;-28.63159;3
AHRS;5.772;5780.472;30.4184;-4.5994;79.6603;0.22611;0.13816;0.60950;3
PRES;5.780;5780.476;1014.2925;3
ACCE;5.790;5780.476;0.72498;5.48152;6.22269;2
GYRO;5.791;5780.476;0.59857;-1.16226;-0.10316;2
MAGN;5.791;5780.476;9.82513;-11.54327;-28.49426;3
AHRS;5.792;5780.491;31.0923;-5.8996;79.4113;0.23759;0.13285;0.60404;3
ACCE;5.811;5780.496;0.65363;5.36189;6.30856;2
GYRO;5.811;5780.496;0.40254;-1.25107;-0.13452;2
MAGN;5.812;5780.496;8.87299;-12.49542;-29.40674;3
PRES;5.812;5780.509;1014.2925;3
AHRS;5.812;5780.511;31.5452;-7.2837;79.1398;0.24805;0.12568;0.59849;3
ACCE;5.830;5780.516;1.34409;5.77831;7.12003;2
GYRO;5.831;5780.516;0.24524;-1.34639;-0.13446;2
MAGN;5.831;5780.516;8.20160;-13.25684;-29.19159;3
AHRS;5.831;5780.531;31.8681;-8.7375;78.8242;0.25799;0.11720;0.59257;3
ACCE;5.850;5780.536;1.79948;5.91788;7.89554;2
GYRO;5.850;5780.536;0.20155;-1.33513;-0.23790;2
MAGN;5.851;5780.536;6.71997;-15.37933;-28.84064;3
AHRS;5.851;5780.551;32.1549;-10.0726;78.4860;0.26701;0.10919;0.58669;3
ACCE;5.870;5780.556;1.80838;5.92587;8.21461;2
GYRO;5.871;5780.556;0.17113;-1.04102;-0.35342;2
MAGN;5.871;5780.556;7.99713;-15.12299;-29.57458;3
PRES;5.871;5780.543;1014.2925;3
AHRS;5.872;5780.571;32.4303;-10.8455;77.9895;0.27316;0.10440;0.58100;3
ACCE;5.890;5780.577;1.64096;5.78593;7.84868;2
GYRO;5.890;5780.577;0.11220;-0.37666;-0.52065;2
MAGN;5.891;5780.577;7.73163;-14.75220;-29.62494;3
AHRS;5.891;5780.590;32.6609;-10.7702;77.2523;0.27492;0.10439;0.57579;3
PRES;5.899;5780.577;1014.2925;3
ACCE;5.909;5780.597;1.19414;5.54495;8.15300;2
GYRO;5.910;5780.597;0.03940;0.10304;-0.62321;2
MAGN;5.910;5780.597;6.84052;-13.95264;-29.68750;3
AHRS;5.911;5780.610;32.8580;-10.1710;76.4052;0.27396;0.10741;0.57116;3
ACCE;5.930;5780.617;0.73634;5.23531;7.79279;2
GYRO;5.931;5780.617;0.09851;0.34590;-0.58263;2
MAGN;5.932;5780.617;6.24542;-14.07166;-29.57458;3
PRES;5.933;5780.610;1014.2925;3
AHRS;5.933;5780.630;33.0816;-9.2990;75.6294;0.27181;0.11259;0.56757;3
ACCE;5.949;5780.637;1.04092;5.47165;6.96101;2
GYRO;5.950;5780.637;0.10854;0.45566;-0.55788;2
MAGN;5.950;5780.637;6.18286;-14.13422;-29.16260;3
AHRS;5.950;5780.650;33.3208;-8.4116;74.8442;0.26977;0.11795;0.56391;3
PRES;5.960;5780.644;1014.2925;3
ACCE;5.969;5780.657;0.90613;5.25392;7.32793;2
GYRO;5.969;5780.657;0.07968;0.32170;-0.54573;2
MAGN;5.970;5780.657;6.45447;-13.34839;-28.89252;3
AHRS;5.970;5780.670;33.5148;-7.6702;74.0852;0.26820;0.12218;0.56014;3
ACCE;5.989;5780.677;0.77742;5.14978;8.04062;2
GYRO;5.989;5780.677;0.10338;0.24834;-0.53418;2
MAGN;5.990;5780.677;7.12128;-11.79504;-29.74243;3
PRES;5.990;5780.677;1014.2984;3
AHRS;5.990;5780.690;33.7143;-6.9957;73.3295;0.26704;0.12600;0.55622;3
ACCE;6.008;5780.697;0.70239;5.14941;7.53256;2
GYRO;6.009;5780.697;0.16685;0.21765;-0.48685;2
MAGN;6.009;5780.697;7.88879;-12.00562;-29.67529;3
AHRS;6.010;5780.709;33.9640;-6.4024;72.6266;0.26661;0.12966;0.55235;3
PRES;6.021;5780.711;1014.3025;3
ACCE;6.029;5780.718;0.94446;5.09096;6.48840;2
GYRO;6.029;5780.718;0.07309;0.06766;-0.41835;2
AHRS;6.029;5780.729;34.0841;-6.0424;72.0158;0.26637;0.13129;0.54881;3
MAGN;6.030;5780.718;8.17566;-12.46643;-28.60107;3
ACCE;6.048;5780.738;0.99341;5.12119;6.05545;2
GYRO;6.049;5780.738;-0.31128;-0.10429;-0.35315;2
MAGN;6.050;5780.738;6.94580;-12.67090;-27.22778;3
PRES;6.050;5780.744;1014.2941;3
AHRS;6.050;5780.749;33.7570;-5.8895;71.4102;0.26415;0.12930;0.54562;3
ACCE;6.068;5780.758;1.54225;5.21333;6.75824;2
GYRO;6.068;5780.758;-0.82422;-0.27333;-0.28502;2
MAGN;6.069;5780.758;7.33643;-13.06305;-27.45209;3
AHRS;6.069;5780.769;32.8594;-5.9551;70.8194;0.25908;0.12305;0.54304;3
PRES;6.077;5780.778;1014.2925;3
ACCE;6.088;5780.778;1.81232;4.74496;7.76680;2
GYRO;6.088;5780.778;-1.13124;-0.44806;-0.28661;2
MAGN;6.088;5780.778;7.65991;-13.06152;-28.66058;3
AHRS;6.089;5780.789;31.6247;-6.2211;70.2616;0.25257;0.11387;0.54076;3
ACCE;6.108;5780.798;1.82613;4.05678;8.29834;2
GYRO;6.108;5780.798;-1.16241;-0.59956;-0.28903;2
MAGN;6.109;5780.798;7.47223;-12.49542;-29.74243;3
AHRS;6.109;5780.809;30.3293;-6.6478;69.7004;0.24629;0.10331;0.53816;3
ACCE;6.128;5780.818;2.05925;4.08015;8.34282;2
GYRO;6.128;5780.818;-1.02924;-0.58267;-0.32780;2
MAGN;6.128;5780.818;8.07800;-11.54327;-30.15594;3
AHRS;6.129;5780.828;29.1880;-7.0508;69.1503;0.24084;0.09372;0.53538;3
PRES;6.137;5780.812;1014.2936;3
ACCE;6.147;5780.838;1.67329;3.99986;8.60103;2
GYRO;6.148;5780.838;-0.83273;-0.46198;-0.36278;2
MAGN;6.148;5780.838;7.98187;-10.03265;-30.40771;3
AHRS;6.148;5780.848;28.2870;-7.3232;68.5366;0.23639;0.08613;0.53199;3
ACCE;6.167;5780.859;1.23276;3.37936;9.33864;2
GYRO;6.168;5780.859;-0.58673;-0.38040;-0.23264;2
MAGN;6.168;5780.859;7.29675;-9.51691;-30.24445;3
PRES;6.169;5780.845;1014.3025;3
AHRS;6.169;5780.868;27.6251;-7.5709;68.1110;0.23327;0.08029;0.52956;3
ACCE;6.187;5780.879;1.28975;3.04268;9.48955;2
GYRO;6.188;5780.879;-0.24673;-0.25288;0.04665;2
MAGN;6.188;5780.879;6.82068;-9.80377;-31.06232;3
AHRS;6.189;5780.888;27.2685;-7.8600;68.1756;0.23209;0.07664;0.53001;3
PRES;6.196;5780.879;1014.3025;3
ACCE;6.206;5780.899;1.99609;2.94582;8.58492;2
AHRS;6.208;5780.908;27.2562;-8.2424;68.6745;0.23345;0.07489;0.53278;3
GYRO;6.208;5780.899;0.09647;-0.16158;0.34285;2
MAGN;6.209;5780.899;6.61621;-8.86993;-30.81665;3
SOUN;6.213;1313.72;0.04009;66.04
ACCE;6.227;5780.919;3.58557;2.70947;6.70047;2
GYRO;6.227;5780.919;0.25522;-0.41791;0.44487;2
MAGN;6.228;5780.919;6.77185;-7.94067;-30.07660;3
PRES;6.228;5780.912;1014.3025;3
AHRS;6.228;5780.927;27.4252;-9.0007;69.3834;0.23770;0.07183;0.53594;3
ACCE;6.246;5780.939;3.54335;1.99002;7.31248;2
GYRO;6.247;5780.939;-0.06793;-1.05659;-0.08899;2
MAGN;6.247;5780.939;6.66809;-8.87146;-30.37262;3
AHRS;6.248;5780.947;27.3893;-10.2333;69.5090;0.24313;0.06323;0.53430;3
PRES;6.256;5780.946;1014.3025;3
ACCE;6.266;5780.959;3.26093;1.58478;7.32701;2
GYRO;6.266;5780.959;-0.36597;-1.16045;-0.45837;2
MAGN;6.267;5780.959;5.85022;-8.13446;-30.68085;3
AHRS;6.267;5780.967;27.0015;-11.3325;69.0608;0.24581;0.05260;0.52950;3
ACCE;6.286;5780.979;3.80183;1.89520;7.24245;2
GYRO;6.287;5780.979;-0.66547;-1.13744;-0.48401;2
MAGN;6.287;5780.979;5.36957;-7.23877;-30.74799;3
PRES;6.287;5780.979;1014.3025;3
AHRS;6.288;5780.987;26.3660;-12.3310;68.4018;0.24631;0.04096;0.52386;3
ACCE;6.306;5781.000;4.81833;1.97523;8.43788;2
GYRO;6.306;5781.000;-0.90001;-1.33952;-0.61235;2
MAGN;6.307;5781.000;4.02679;-7.68738;-30.53284;3
AHRS;6.307;5781.007;25.4720;-13.4656;67.5495;0.24556;0.02666;0.51703;3
PRES;6.315;5781.013;1014.3025;3
ACCE;6.326;5781.020;5.68465;2.20644;8.57303;2
GYRO;6.326;5781.020;-0.91049;-1.60521;-0.79195;2
MAGN;6.327;5781.020;3.61023;-7.36847;-30.30243;3
AHRS;6.327;5781.027;24.5798;-14.8217;66.5431;0.24562;0.01043;0.50860;3
ACCE;6.346;5781.040;4.69305;1.26367;6.94943;2
GYRO;6.346;5781.040;-0.93172;-1.61494;-1.01161;2
MAGN;6.347;5781.040;3.79333;-7.06482;-30.24445;3
AHRS;6.347;5781.046;23.7872;-16.1877;65.2613;0.24613;-0.00600;0.49795;3
ACCE;6.366;5781.060;4.51567;1.48006;8.36771;2
GYRO;6.366;5781.060;-0.87903;-1.72971;-0.94026;2
MAGN;6.366;5781.060;2.47192;-6.46515;-30.12848;3
AHRS;6.367;5781.066;23.0443;-17.5751;63.9635;0.24672;-0.02242;0.48700;3
PRES;6.375;5781.047;1014.3025;3
ACCE;6.385;5781.080;4.53764;1.48824;9.53935;2
GYRO;6.386;5781.080;-1.11813;-1.08771;-0.94786;2
MAGN;6.386;5781.080;1.12762;-4.95911;-31.25153;3
AHRS;6.387;5781.086;22.1591;-18.5189;62.6302;0.24411;-0.03632;0.47699;3
ACCE;6.406;5781.100;4.50954;2.35599;8.67122;2
GYRO;6.406;5781.100;-1.11057;-0.53165;-0.94669;2
MAGN;6.406;5781.100;0.81482;-4.43573;-31.75354;3
PRES;6.407;5781.080;1014.2925;3
AHRS;6.407;5781.106;21.1801;-18.6623;61.1788;0.23722;-0.04491;0.46794;3
ACCE;6.425;5781.120;2.97566;1.97639;7.21165;2
GYRO;6.425;5781.120;-0.98053;-0.43451;-0.94669;2
MAGN;6.426;5781.120;-0.34027;-4.05273;-32.36694;3
AHRS;6.426;5781.126;20.4121;-18.6756;59.7425;0.23115;-0.05139;0.45875;3
PRES;6.434;5781.114;1014.2925;3
LIGH;6.438;5781.030;21631.2;3
LIGH;6.438;5781.080;12300.3;3
LIGH;6.439;5781.131;2969.9;3
ACCE;6.444;5781.141;1.48163;1.05876;6.23776;2
GYRO;6.445;5781.141;-1.16595;-0.19461;-0.53642;2
MAGN;6.446;5781.141;0.02441;-3.64838;-31.33545;3
AHRS;6.447;5781.146;19.4511;-18.5765;58.5109;0.22319;-0.05732;0.45158;3
ACCE;6.465;5781.161;3.09451;2.07323;6.83214;2
GYRO;6.465;5781.161;-1.10826;-0.64716;0.09772;2
MAGN;6.466;5781.161;0.28839;-3.55988;-30.91583;3
AHRS;6.466;5781.165;18.2002;-18.9044;57.9542;0.21504;-0.06628;0.44915;3
PRES;6.467;5781.147;1014.2964;3
ACCE;6.484;5781.181;4.72469;2.70711;7.59277;2
GYRO;6.485;5781.181;-0.36346;-2.04521;0.05763;2
AHRS;6.485;5781.185;17.4893;-20.7282;57.8603;0.21690;-0.08328;0.44638;3
MAGN;6.486;5781.181;-1.48773;-3.15094;-31.56891;3
PRES;6.494;5781.181;1014.3025;3
ACCE;6.504;5781.201;4.29497;2.98038;5.73270;2
GYRO;6.505;5781.201;0.52708;-3.87543;-0.17023;2
MAGN;6.505;5781.201;-2.96631;-1.22070;-32.95441;3
AHRS;6.505;5781.205;17.8132;-24.5433;57.8417;0.23397;-0.11063;0.43805;3
ACCE;6.524;5781.221;2.42249;1.89088;3.01424;2
GYRO;6.525;5781.221;1.11844;-5.57875;-0.19373;2
MAGN;6.525;5781.221;-3.21503;-0.75684;-33.26111;3
PRES;6.526;5781.214;1014.2960;3
AHRS;6.526;5781.225;18.9227;-30.4182;57.9403;0.26411;-0.14956;0.42330;3
LIGH;6.535;5781.181;1115.4;3
LIGH;6.535;5781.231;997.5;3
ACCE;6.544;5781.241;2.30826;1.69032;0.57365;2
AHRS;6.546;5781.245;20.3123;-38.7489;58.7303;0.30510;-0.20301;0.40438;3
GYRO;6.546;5781.241;1.59883;-7.80949;0.23456;2
MAGN;6.547;5781.241;-4.81110;-0.61188;-32.84454;3
PRES;6.556;5781.248;1014.2925;3
ACCE;6.569;5781.261;3.72841;1.16077;-1.80206;2
AHRS;6.570;5781.265;21.6935;-50.6655;60.7434;0.35922;-0.27656;0.37935;3
GYRO;6.571;5781.261;2.31023;-10.87436;0.84671;2
MAGN;6.571;5781.261;-8.69293;-2.65350;-32.47528;3
ACCE;6.587;5781.282;6.22998;0.95242;-3.84802;2
GYRO;6.588;5781.282;3.33549;-14.41588;1.56329;2
MAGN;6.589;5781.282;-9.34601;-3.03497;-32.42340;3
PRES;6.591;5781.282;1014.3016;3
AHRS;6.592;5781.284;22.6315;-67.1508;64.5794;0.42789;-0.37109;0.34469;3
ACCE;6.606;5781.302;9.95024;0.80751;-3.42491;2
AHRS;6.608;5781.304;22.2884;-88.0991;70.3911;0.50670;-0.47739;0.29663;3
GYRO;6.609;5781.302;4.72089;-17.68307;2.17386;2
MAGN;6.610;5781.302;-17.93365;-3.64838;-28.31573;3
ACCE;6.627;5781.322;14.68373;2.66879;-1.53062;2
GYRO;6.628;5781.322;6.64571;-19.65735;2.29213;2
AHRS;6.628;5781.324;19.6964;-112.0201;77.5176;0.58599;-0.57716;0.23425;3
MAGN;6.631;5781.322;-26.97296;-3.42407;-17.86346;3
LIGH;6.635;5781.282;1480.7;3
LIGH;6.635;5781.332;2028.8;3
AHRS;6.647;5781.344;14.3077;-136.5831;84.9953;0.65672;-0.64856;0.16263;3
ACCE;6.647;5781.342;11.90404;4.29181;-1.28346;2
GYRO;6.648;5781.342;8.97905;-20.03423;1.24348;2
MAGN;6.648;5781.342;-27.91748;-3.38593;-16.67175;3
PRES;6.648;5781.315;1014.3025;3
SOUN;6.655;1075.49;0.03282;64.30
ACCE;6.670;5781.362;0.17207;-1.38150;-7.85371;2
GYRO;6.671;5781.362;9.66473;-17.02104;0.29652;2
AHRS;6.671;5781.364;6.0330;-158.2793;91.3118;0.70830;-0.67840;0.09844;3
MAGN;6.672;5781.362;-31.63757;-3.87115;0.18768;3
PRES;6.673;5781.349;1014.3025;3
WIFI;6.674;5781.355;eduroam;00:13:c3:44:b0:71;-68
WIFI;6.674;5781.355;ti;80:49:71:16:5e:c9;-84
WIFI;6.674;5781.355;UJI;00:13:c3:44:b0:70;-68
WIFI;6.674;5781.355;eduroam;00:14:1c:dd:fa:a1;-56
WIFI;6.674;5781.355;UJI;00:14:1c:dd:fa:a0;-56
WIFI;6.674;5781.355;eduroam;00:27:22:0b:c4:39;-68
WIFI;6.674;5781.355;UJI;00:13:c3:44:c7:20;-85
WIFI;6.674;5777.397;eduroam;00:27:22:0b:c4:21;-81
WIFI;6.674;5781.355;UJI;06:27:22:0b:c4:39;-68
WIFI;6.674;5781.355;eduroam;00:14:1c:dd:fc:41;-75
WIFI;6.674;5781.355;eduroam;00:27:22:0b:36:35;-71
WIFI;6.674;5781.355;eduroam;04:18:d6:04:27:ca;-87
WIFI;6.674;5781.355;eduroam;00:13:80:43:d1:51;-85
WIFI;6.674;5781.355;UJI;06:27:22:0b:36:35;-71
WIFI;6.674;5781.355;UJI;06:27:22:0b:c4:21;-79
WIFI;6.674;5781.355;UJI;c2:9f:db:1c:91:a9;-84
WIFI;6.674;5781.355;qMp;02:ca:ff:ee:ba:be;-85
WIFI;6.674;5781.355;UJI;2a:a4:3c:04:99:a1;-87
ACCE;6.696;5781.382;-8.97044;-6.26785;-14.22168;2
GYRO;6.697;5781.382;6.30457;-8.47118;0.71175;2
MAGN;6.699;5781.382;-24.38507;1.02081;18.26630;3
AHRS;6.699;5781.384;-2.5543;-172.4159;93.9724;0.72840;-0.68159;0.06352;3
ACCE;6.703;5781.402;-4.52840;-5.28496;-13.02301;2
GYRO;6.703;5781.402;1.84442;0.54430;1.87239;2
MAGN;6.703;5781.402;-23.88763;1.34583;19.35883;3
PRES;6.703;5781.382;1014.3025;3
AHRS;6.704;5781.403;-7.2538;-176.7287;92.9755;-0.72224;0.68816;-0.06420;3
ACCE;6.723;5781.423;-0.42171;-4.02419;-8.82893;2
GYRO;6.723;5781.423;0.62431;2.31250;2.36250;2
MAGN;6.724;5781.423;-16.57562;6.95648;25.70343;3
AHRS;6.724;5781.423;-8.7548;-175.3264;90.6357;-0.70617;0.70275;-0.08253;3
PRES;6.731;5781.416;1014.2983;3
LIGH;6.736;5781.382;2208.8;3
LIGH;6.736;5781.433;2348.4;3
ACCE;6.742;5781.443;3.72240;-3.01683;-5.81926;2
GYRO;6.742;5781.443;2.48911;-1.00575;2.19081;2
MAGN;6.742;5781.443;-14.46075;7.29828;25.07172;3
AHRS;6.743;5781.443;-10.8010;-175.0063;88.0988;-0.68859;0.71772;-0.09774;3
PRES;6.762;5781.449;1014.2925;3
AHRS;6.763;5781.463;-15.1842;-177.9267;86.2903;-0.67600;0.72474;-0.10865;3
ACCE;6.781;5781.463;1.93851;-5.20012;-6.35185;2
GYRO;6.782;5781.463;4.87616;-3.74936;1.42949;2
MAGN;6.782;5781.463;-14.43634;7.30591;25.05341;3
AHRS;6.783;5781.483;-21.3167;178.0081;84.9683;-0.66600;0.72246;-0.12484;3
PRES;6.791;5781.483;1014.2993;3
ACCE;6.801;5781.483;-2.28345;-9.27541;-7.55666;2
GYRO;6.802;5781.483;5.69139;-2.88979;1.15759;2
MAGN;6.802;5781.483;-17.34772;9.33075;23.88306;3
AHRS;6.802;5781.502;-27.7234;175.2401;83.1347;-0.65106;0.71916;-0.15234;3
ACCE;6.821;5781.503;-2.17856;-11.58237;-7.79248;2
GYRO;6.822;5781.503;5.42361;-0.47639;1.54814;2
MAGN;6.822;5781.503;-14.25171;14.83459;23.88306;3
PRES;6.822;5781.517;1014.3025;3
AHRS;6.822;5781.522;-33.5557;174.4702;80.2903;-0.62721;0.72204;-0.19062;3
LIGH;6.837;5781.483;2144.1;3
LIGH;6.837;5781.533;1902.7;3
ACCE;6.841;5781.523;1.33958;-11.48143;-8.35872;2
GYRO;6.841;5781.523;4.88239;1.80132;1.92307;2
MAGN;6.841;5781.523;-14.11438;14.93683;23.75183;3
AHRS;6.842;5781.542;-38.7345;175.3379;76.9296;-0.59691;0.72968;-0.23557;3
PRES;6.851;5781.550;1014.3025;3
ACCE;6.861;5781.543;3.77377;-11.61131;-7.77879;2
GYRO;6.861;5781.543;4.48581;3.06654;1.91672;2
MAGN;6.861;5781.543;-11.50665;17.19666;20.97473;3
AHRS;6.862;5781.562;-43.6272;177.0416;73.5693;-0.56343;0.73755;-0.28315;3
ACCE;6.881;5781.564;4.49939;-11.44240;-7.51135;2
GYRO;6.882;5781.564;4.34846;3.45627;1.71710;2
MAGN;6.882;5781.564;-12.32452;20.96710;17.68188;3
AHRS;6.882;5781.582;-48.4118;179.0677;70.3507;-0.52814;0.74358;-0.33086;3
ACCE;6.901;5781.584;5.13866;-10.80920;-6.56363;2
GYRO;6.902;5781.584;4.21083;3.54619;1.46121;2
MAGN;6.902;5781.584;-12.48016;21.39740;17.23785;3
AHRS;6.903;5781.602;-53.1976;-178.7335;67.6897;-0.49386;0.74536;-0.37735;3
PRES;6.910;5781.584;1014.3025;3
ACCE;6.920;5781.604;5.56259;-10.16461;-7.89830;2
AHRS;6.921;5781.621;-57.8000;-176.3109;65.6811;-0.46145;0.74361;-0.42112;3
GYRO;6.922;5781.604;4.20068;3.27463;1.09908;2
MAGN;6.923;5781.604;-13.92212;25.60577;12.87231;3
LIGH;6.937;5781.584;1465.5;3
LIGH;6.937;5781.634;1000.8;3
ACCE;6.940;5781.624;6.08977;-9.35228;-8.82436;2
GYRO;6.941;5781.624;3.87247;2.81590;0.56631;2
MAGN;6.941;5781.624;-14.07623;27.62451;10.64453;3
PRES;6.942;5781.617;1014.3025;3
AHRS;6.942;5781.641;-61.8942;-173.1162;65.0443;-0.43423;0.73844;-0.46050;3
ACCE;6.960;5781.644;6.94731;-8.59868;-8.44507;2
GYRO;6.961;5781.644;3.35271;2.53314;-0.10989;2
MAGN;6.961;5781.644;-13.84735;27.75116;10.03265;3
AHRS;6.962;5781.661;-65.1558;-167.9193;66.8189;-0.41411;0.73071;-0.49580;3
PRES;6.969;5781.651;1014.3025;3
ACCE;6.980;5781.664;8.28851;-8.30600;-7.68742;2
GYRO;6.981;5781.664;2.57664;2.92549;-0.98212;2
MAGN;6.982;5781.664;-12.67090;28.55682;6.02112;3
AHRS;6.982;5781.681;-67.0676;-159.0470;71.5723;-0.39782;0.72365;-0.52929;3
ACCE;7.001;5781.684;9.98068;-8.36378;-7.30849;2
GYRO;7.001;5781.684;1.58662;4.33788;-1.96762;2
MAGN;7.002;5781.684;-13.55133;28.85132;3.77350;3
PRES;7.002;5781.684;1014.3025;3
AHRS;7.003;5781.701;-67.0872;-146.1309;78.8432;-0.38198;0.71814;-0.56251;3
ACCE;7.020;5781.705;11.74712;-8.78548;-7.85599;2
GYRO;7.021;5781.705;0.70421;5.85088;-3.02434;2
MAGN;7.021;5781.705;-13.89160;29.05426;2.92816;3
AHRS;7.022;5781.721;-64.9665;-131.4166;86.5906;-0.36645;0.71111;-0.59425;3
PRES;7.029;5781.718;1014.3025;3
LIGH;7.039;5781.684;1083.4;3
LIGH;7.040;5781.735;1224.3;3
AHRS;7.041;5781.740;-60.9182;-117.8248;92.7254;-0.35362;0.69885;-0.62170;3
ACCE;7.042;5781.725;12.44678;-9.64212;-8.72043;2
GYRO;7.042;5781.725;0.19844;6.57018;-4.06683;2
MAGN;7.043;5781.725;-16.11633;29.60663;-1.57166;3
ACCE;7.060;5781.745;12.25430;-10.54576;-9.50117;2
GYRO;7.061;5781.745;-0.08479;6.56169;-4.93929;2
MAGN;7.061;5781.745;-19.15741;28.50037;-5.27496;3
PRES;7.062;5781.752;1014.3096;3
AHRS;7.062;5781.760;-55.4161;-106.8943;96.4216;0.34573;-0.68040;0.64204;3
ACCE;7.079;5781.765;11.91228;-10.85493;-9.86583;2
GYRO;7.080;5781.765;-0.47150;6.39349;-5.55641;2
MAGN;7.080;5781.765;-19.03076;28.20129;-5.64117;3
AHRS;7.081;5781.780;-48.9471;-98.5586;97.6685;0.34139;-0.65751;0.65366;3
PRES;7.088;5781.785;1014.3125;3
ACCE;7.099;5781.785;11.73184;-10.39319;-8.51393;2
GYRO;7.099;5781.785;-0.98462;6.30931;-5.95879;2
MAGN;7.100;5781.785;-19.17725;26.09406;-7.73773;3
AHRS;7.101;5781.800;-41.9967;-91.8544;97.0637;0.33755;-0.63094;0.65708;3
ACCE;7.119;5781.805;12.28418;-9.69193;-6.71809;2
GYRO;7.120;5781.805;-1.33263;6.36557;-6.26630;2
MAGN;7.120;5781.805;-20.73364;22.71881;-10.47058;3
PRES;7.121;5781.819;1014.3125;3
AHRS;7.121;5781.820;-34.7791;-85.8116;95.3642;0.33301;-0.59926;0.65384;3
ACCE;7.140;5781.825;12.59650;-9.13928;-5.09503;2
GYRO;7.141;5781.825;-1.42249;6.27065;-6.60219;2
MAGN;7.141;5781.825;-21.24481;21.80176;-11.24878;3
LIGH;7.141;5781.785;1366.6;3
LIGH;7.142;5781.835;1509.1;3
AHRS;7.143;5781.839;-27.4010;-80.1832;93.0045;0.32916;-0.56211;0.64415;3
ACCE;7.158;5781.846;12.51053;-8.78203;-3.10732;2
GYRO;7.159;5781.846;-1.28293;5.99438;-6.88068;2
MAGN;7.159;5781.846;-22.32666;18.86597;-14.43481;3
AHRS;7.160;5781.859;-20.0257;-74.6672;90.3914;0.32632;-0.51894;0.62986;3
ACCE;7.179;5781.866;11.67166;-8.72426;-1.89587;2
GYRO;7.179;5781.866;-1.03957;6.08757;-6.94662;2
MAGN;7.180;5781.866;-21.96045;17.28821;-17.34161;3
PRES;7.180;5781.852;1014.3125;3
AHRS;7.180;5781.879;-12.8863;-68.7196;87.5265;0.32101;-0.46910;0.61312;3
ACCE;7.198;5781.886;10.62752;-8.73393;-1.07491;2
GYRO;7.199;5781.886;-0.92316;6.62442;-6.75900;2
MAGN;7.199;5781.886;-21.90247;15.56702;-18.30444;3
AHRS;7.200;5781.899;-6.3985;-61.7701;84.2827;0.30837;-0.41216;0.59616;3
SOUN;7.204;2008.05;0.06128;69.73
PRES;7.211;5781.886;1014.3125;3
ACCE;7.218;5781.906;9.76718;-7.43088;-0.41100;2
GYRO;7.219;5781.906;-0.91779;7.29877;-6.38698;2
MAGN;7.219;5781.906;-20.97931;11.02753;-21.55609;3
AHRS;7.220;5781.919;-0.7783;-53.8433;80.5842;0.28817;-0.34926;0.57893;3
ACCE;7.238;5781.926;8.61691;-5.07263;-1.18449;2
GYRO;7.239;5781.926;-0.80939;7.24867;-6.02386;2
MAGN;7.240;5781.926;-19.50836;8.87909;-24.04480;3
PRES;7.240;5781.919;1014.3160;3
LIGH;7.240;5781.886;1329.0;3
LIGH;7.241;5781.936;1108.4;3
AHRS;7.241;5781.939;3.9692;-45.6778;76.3870;0.26493;-0.28513;0.55894;3
ACCE;7.258;5781.946;7.06981;-3.05229;-1.96370;2
GYRO;7.258;5781.946;-0.73900;6.20387;-5.68814;2
MAGN;7.259;5781.946;-17.54761;7.99866;-25.66071;3
AHRS;7.259;5781.958;7.8489;-38.5383;71.6180;0.24502;-0.22920;0.53270;3
PRES;7.267;5781.953;1014.3225;3
ACCE;7.277;5781.966;3.95140;-2.12418;2.14792;2
GYRO;7.278;5781.966;-0.90302;4.69598;-5.36983;2
MAGN;7.278;5781.966;-12.66632;6.10657;-28.43475;3
AHRS;7.279;5781.978;10.6504;-32.5064;66.4027;0.22715;-0.18439;0.50169;3
ACCE;7.298;5781.987;3.06783;-1.19508;5.83727;2
GYRO;7.298;5781.987;-0.96571;3.83429;-4.77403;2
MAGN;7.299;5781.987;-10.04791;5.37415;-28.73688;3
PRES;7.299;5781.987;1014.3164;3
AHRS;7.299;5781.998;12.5002;-27.0933;61.2275;0.20966;-0.14649;0.47019;3
ACCE;7.317;5782.007;3.18681;-0.59959;6.88908;2
GYRO;7.318;5782.007;-0.75504;3.30473;-4.17026;2
MAGN;7.318;5782.007;-8.60748;4.69055;-28.95355;3
AHRS;7.318;5782.018;13.7622;-22.2924;56.5814;0.19447;-0.11329;0.44126;3
PRES;7.326;5782.020;1014.3125;3
ACCE;7.337;5782.027;2.88969;0.14111;7.17566;2
GYRO;7.337;5782.027;-0.62378;2.79425;-3.69095;2
MAGN;7.338;5782.027;-5.14526;4.11224;-29.99115;3
AHRS;7.338;5782.038;14.5909;-18.0906;52.3430;0.18133;-0.08464;0.41413;3
LIGH;7.340;5781.987;1087.9;3
LIGH;7.341;5782.037;1088.9;3
ACCE;7.357;5782.047;3.16495;0.44427;7.78029;2
GYRO;7.357;5782.047;-0.76045;2.48746;-3.33812;2
MAGN;7.358;5782.047;-3.21503;4.49829;-30.91583;3
PRES;7.358;5782.054;1014.3125;3
AHRS;7.359;5782.058;14.8466;-14.2507;48.3888;0.16735;-0.05966;0.38864;3
ACCE;7.377;5782.067;2.99875;0.34857;8.65001;2
GYRO;7.377;5782.067;-1.03186;2.55925;-3.11346;2
MAGN;7.377;5782.067;-2.20490;4.49829;-31.07605;3
AHRS;7.378;5782.077;14.4926;-10.3902;44.6079;0.15031;-0.03543;0.36438;3
PRES;7.386;5782.087;1014.3125;3
ACCE;7.396;5782.087;1.90060;-0.18674;9.66338;2
GYRO;7.397;5782.087;-1.16071;2.58870;-2.93771;2
MAGN;7.397;5782.087;-0.24261;6.23932;-30.91583;3
AHRS;7.398;5782.097;13.7046;-6.5761;41.0640;0.13152;-0.01155;0.34124;3
ACCE;7.416;5782.107;0.32915;-0.55087;10.00005;2
GYRO;7.417;5782.107;-1.15147;2.25891;-2.63567;2
MAGN;7.417;5782.107;0.63934;8.00323;-30.58014;3
AHRS;7.418;5782.117;12.6429;-3.2484;37.8345;0.11325;0.00903;0.31915;3
ACCE;7.436;5782.128;0.01640;-0.71152;11.22993;2
GYRO;7.436;5782.128;-1.14795;1.53920;-2.16150;2
MAGN;7.437;5782.128;2.21252;7.35474;-30.31311;3
AHRS;7.437;5782.137;11.3928;-0.8885;35.1328;0.09695;0.02260;0.29958;3
LIGH;7.441;5782.087;1370.1;3
LIGH;7.442;5782.138;1681.8;3
PRES;7.445;5782.121;1014.3125;3
ACCE;7.456;5782.148;0.85426;-0.54863;12.49899;2
AHRS;7.457;5782.157;10.1938;0.4645;33.0913;0.08401;0.02917;0.28400;3
GYRO;7.458;5782.148;-0.98077;0.81572;-1.76860;2
MAGN;7.458;5782.148;3.52173;8.01544;-29.43726;3
ACCE;7.476;5782.168;1.40306;-0.22942;11.59424;2
GYRO;7.477;5782.168;-0.72607;0.02588;-1.63185;2
AHRS;7.478;5782.177;9.2634;0.8433;31.2277;0.07579;0.02880;0.26884;3
MAGN;7.480;5782.168;3.44238;9.05304;-28.90472;3
PRES;7.481;5782.154;1014.3125;3
ACCE;7.496;5782.188;2.82489;-0.42767;10.63943;2
GYRO;7.496;5782.188;-0.65398;-0.94908;-1.54411;2
AHRS;7.497;5782.196;8.4386;0.0875;29.4398;0.07097;0.01943;0.25346;3
MAGN;7.498;5782.188;3.44238;10.06165;-30.25360;3
PRES;7.505;5782.188;1014.3125;3
ACCE;7.515;5782.208;3.40465;-0.61264;10.68253;2
AHRS;7.516;5782.216;7.6305;-1.1879;27.7874;0.06707;0.00594;0.23891;3
GYRO;7.517;5782.208;-0.64961;-1.22841;-1.51530;2
MAGN;7.518;5782.208;3.75366;11.11603;-30.35736;3
ACCE;7.535;5782.228;3.85533;-0.56346;9.62361;2
GYRO;7.536;5782.228;-0.47623;-0.84253;-1.38782;2
AHRS;7.537;5782.236;7.0278;-2.0711;26.2044;0.06377;-0.00368;0.22515;3
MAGN;7.538;5782.228;3.96881;11.33118;-29.74243;3
PRES;7.539;5782.222;1014.3125;3
LIGH;7.542;5782.188;1738.1;3
LIGH;7.542;5782.238;1759.9;3
ACCE;7.555;5782.248;4.22267;-1.13683;8.57352;2
GYRO;7.556;5782.248;-0.44641;-0.66646;-1.26566;2
MAGN;7.557;5782.248;2.98462;12.09412;-29.84619;3
AHRS;7.558;5782.256;6.5397;-2.7651;24.8910;0.06087;-0.01123;0.21375;3
PRES;7.564;5782.255;1014.3061;3
ACCE;7.575;5782.269;5.02980;-1.42984;9.46133;2
GYRO;7.576;5782.269;-0.50995;-0.63287;-1.34312;2
AHRS;7.576;5782.276;5.9633;-3.4296;23.4998;0.05699;-0.01867;0.20175;3
MAGN;7.577;5782.269;1.60675;13.56506;-31.08826;3
ACCE;7.595;5782.289;5.79498;-1.52905;9.57695;2
GYRO;7.595;5782.289;-0.25574;-0.49434;-1.67310;2
MAGN;7.596;5782.289;1.16577;14.13422;-31.75354;3
PRES;7.597;5782.289;1014.3025;3
AHRS;7.597;5782.296;5.6348;-3.9760;21.8313;0.05480;-0.02472;0.18735;3
ACCE;7.615;5782.309;5.10117;-1.84877;9.40805;2
GYRO;7.615;5782.309;0.21512;-0.58011;-2.21649;2
MAGN;7.616;5782.309;-0.01068;14.13422;-30.85327;3
AHRS;7.616;5782.315;5.8655;-4.5130;19.6723;0.05709;-0.03001;0.16849;3
PRES;7.624;5782.322;1014.3025;3
ACCE;7.634;5782.329;3.91072;-2.28566;9.19151;2
GYRO;7.635;5782.329;0.82932;-0.50150;-2.59985;2
MAGN;7.635;5782.329;-0.82855;14.85748;-30.64270;3
AHRS;7.636;5782.335;6.7877;-4.9517;16.9749;0.06486;-0.03392;0.14467;3
LIGH;7.642;5782.289;1555.4;3
LIGH;7.642;5782.339;1326.2;3
SOUN;7.644;2400.95;0.07327;71.28
ACCE;7.654;5782.349;4.65849;-1.72385;7.24556;2
GYRO;7.655;5782.349;1.29301;-0.57300;-2.81360;2
MAGN;7.656;5782.349;-0.93689;15.18555;-30.74799;3
AHRS;7.656;5782.355;8.3173;-5.2743;13.9824;0.07749;-0.03673;0.11796;3
ACCE;7.674;5782.369;4.88921;-1.32568;7.13948;2
GYRO;7.674;5782.369;1.42532;-0.85632;-3.25433;2
MAGN;7.675;5782.369;-2.32391;13.54523;-31.83136;3
AHRS;7.676;5782.375;10.1519;-5.8001;10.7302;0.09269;-0.04191;0.08856;3
PRES;7.683;5782.356;1014.3025;3
ACCE;7.694;5782.389;5.08551;-0.66487;7.27071;2
GYRO;7.694;5782.389;1.54506;-0.99249;-3.66971;2
MAGN;7.695;5782.389;-2.99377;13.03558;-31.63910;3
AHRS;7.695;5782.395;12.1574;-6.3240;6.9077;0.10885;-0.04838;0.05398;3
ACCE;7.714;5782.410;4.34578;-0.71332;7.47710;2
GYRO;7.714;5782.410;1.57045;-1.15137;-4.04607;2
MAGN;7.716;5782.410;-3.03955;13.08289;-31.41785;3
PRES;7.717;5782.389;1014.3025;3
AHRS;7.717;5782.414;14.3213;-6.7727;2.6824;0.12577;-0.05568;0.01582;3
ACCE;7.733;5782.430;2.56871;-1.90120;6.05226;2
GYRO;7.735;5782.430;1.33984;-1.11670;-4.20122;2
MAGN;7.736;5782.430;-7.08160;11.73553;-32.44781;3
AHRS;7.736;5782.434;16.3403;-6.9886;-1.9315;0.14081;-0.06271;-0.02531;3
PRES;7.744;5782.423;1014.3025;3
LIGH;7.744;5782.389;1204.1;3
LIGH;7.745;5782.440;1093.5;3
ACCE;7.753;5782.450;0.95084;-2.61604;5.73340;2
GYRO;7.754;5782.450;0.88477;-1.48279;-3.83363;2
MAGN;7.754;5782.450;-9.39636;9.68018;-32.49512;3
AHRS;7.755;5782.454;17.8773;-7.2559;-6.6539;0.15118;-0.07140;-0.06703;3
ACCE;7.773;5782.470;2.20903;-0.96211;6.73198;2
GYRO;7.774;5782.470;0.41618;-1.84293;-3.30290;2
MAGN;7.774;5782.470;-9.69696;9.22852;-32.42340;3
PRES;7.775;5782.457;1014.3025;3
AHRS;7.775;5782.474;18.8181;-7.9806;-11.0039;0.15575;-0.08397;-0.10568;3
ACCE;7.793;5782.490;2.54355;-0.18254;7.01511;2
GYRO;7.793;5782.490;0.10873;-1.91837;-3.19150;2
MAGN;7.794;5782.490;-11.98273;7.79877;-33.24280;3
AHRS;7.795;5782.494;19.4107;-8.9697;-14.9200;0.15664;-0.09824;-0.14065;3
PRES;7.802;5782.490;1014.3025;3
ACCE;7.813;5782.510;2.08826;-0.30765;6.73363;2
GYRO;7.813;5782.510;-0.07100;-2.28105;-3.18143;2
MAGN;7.814;5782.510;-14.83307;4.85229;-33.14819;3
AHRS;7.815;5782.514;19.8331;-10.1563;-18.9099;0.15488;-0.11419;-0.17622;3
ACCE;7.833;5782.530;2.35626;-0.05180;7.52032;2
GYRO;7.833;5782.530;-0.17433;-2.73126;-3.12079;2
MAGN;7.834;5782.530;-15.30304;4.32281;-33.09326;3
PRES;7.834;5782.524;1014.2958;3
AHRS;7.835;5782.533;20.1794;-11.8023;-22.9914;0.15059;-0.13392;-0.21282;3
LIGH;7.843;5782.490;990.7;3
LIGH;7.844;5782.540;888.9;3
ACCE;7.852;5782.551;1.86900;0.06116;7.85124;2
GYRO;7.853;5782.551;-0.22601;-2.81943;-2.99388;2
MAGN;7.853;5782.551;-16.81824;3.41339;-32.51343;3
AHRS;7.854;5782.553;20.5270;-13.7251;-26.9350;0.14465;-0.15554;-0.24823;3
PRES;7.862;5782.557;1014.2925;3
ACCE;7.872;5782.571;2.88181;0.40408;6.83035;2
GYRO;7.873;5782.571;-0.27809;-2.89133;-2.63673;2
MAGN;7.873;5782.571;-19.83490;2.65350;-32.71790;3
AHRS;7.874;5782.573;20.8722;-15.7598;-30.6580;0.13740;-0.17747;-0.28148;3
ACCE;7.892;5782.591;3.69165;0.56642;6.43507;2
GYRO;7.893;5782.591;-0.53720;-2.81436;-2.26825;2
MAGN;7.893;5782.591;-20.20874;2.57111;-32.75909;3
PRES;7.894;5782.591;1014.2925;3
AHRS;7.894;5782.593;21.0571;-17.9537;-33.9014;0.12792;-0.19936;-0.31040;3
ACCE;7.912;5782.611;3.79813;1.04463;5.59370;2
GYRO;7.912;5782.611;-1.52609;-2.38448;-1.77316;2
MAGN;7.913;5782.611;-22.60590;-0.14648;-29.54712;3
AHRS;7.913;5782.613;20.4857;-19.9428;-36.7545;0.11248;-0.21692;-0.33478;3
ACCE;7.932;5782.631;6.01045;1.84126;5.63062;2
GYRO;7.932;5782.631;-2.62962;-1.91537;-1.81548;2
MAGN;7.932;5782.631;-25.60425;-0.24567;-29.39453;3
AHRS;7.933;5782.632;18.8084;-21.3772;-39.7964;0.08870;-0.22670;-0.35845;3
LIGH;7.944;5782.591;815.4;3
LIGH;7.945;5782.641;744.9;3
ACCE;7.952;5782.651;5.44379;1.25529;11.30621;2
GYRO;7.952;5782.651;-3.06789;-1.79716;-2.27670;2
MAGN;7.953;5782.651;-25.81482;-0.23193;-29.40674;3
PRES;7.953;5782.624;1014.2925;3
AHRS;7.953;5782.652;16.5440;-22.4441;-43.3129;0.06009;-0.23107;-0.38424;3
ACCE;7.972;5782.671;4.87962;0.64198;8.85118;2
GYRO;7.972;5782.671;-2.64937;-1.35614;-2.54784;2
MAGN;7.973;5782.671;-26.15204;0.10376;-26.51062;3
AHRS;7.973;5782.672;14.4991;-23.1039;-47.4277;0.03330;-0.23160;-0.41401;3
PRES;7.981;5782.658;1014.2925;3
ACCE;7.991;5782.692;5.70668;-0.23772;7.73631;2
GYRO;7.992;5782.692;-2.47548;-1.57791;-2.81259;2
MAGN;7.993;5782.692;-27.02179;0.28992;-24.26147;3
AHRS;7.994;5782.692;12.9465;-23.7527;-51.6552;0.01022;-0.23213;-0.44450;3
ACCE;8.011;5782.712;5.62756;-0.47292;10.11252;2
GYRO;8.012;5782.712;-2.27042;-2.00014;-3.16519;2
MAGN;8.012;5782.712;-27.04163;0.29449;-24.21265;3
PRES;8.013;5782.692;1014.2925;3
AHRS;8.013;5782.712;11.7470;-24.8533;-56.1502;-0.01257;-0.23590;-0.47662;3
AHRS;8.032;5782.732;11.0331;-26.1329;-60.9273;-0.03337;-0.24145;-0.51031;3
PRES;8.040;5782.725;1014.2970;3
LIGH;8.044;5782.692;759.7;3
LIGH;8.045;5782.742;783.7;3
ACCE;8.052;5782.732;4.96082;-0.64586;10.33102;2
GYRO;8.052;5782.732;-1.92758;-1.92250;-3.41446;2
MAGN;8.053;5782.732;-27.41241;-0.42419;-23.52753;3
AHRS;8.053;5782.751;10.9670;-27.5877;-65.8067;-0.05101;-0.24968;-0.54427;3
ACCE;8.071;5782.752;5.56699;-0.36826;9.78667;2
GYRO;8.071;5782.752;-1.39468;-2.32358;-3.63940;2
MAGN;8.072;5782.752;-29.49371;-2.15912;-22.20154;3
PRES;8.072;5782.759;1014.3025;3
AHRS;8.072;5782.771;11.7824;-29.7592;-70.7992;-0.06711;-0.26567;-0.57838;3
ACCE;8.090;5782.772;7.18706;0.00763;8.84067;2
GYRO;8.091;5782.772;-0.77194;-3.24756;-4.16325;2
MAGN;8.091;5782.772;-29.54407;-2.26440;-22.18018;3
AHRS;8.092;5782.791;13.6296;-32.9016;-76.2168;-0.08399;-0.29149;-0.61415;3
PRES;8.100;5782.792;1014.2955;3
ACCE;8.110;5782.792;10.10963;0.70711;8.11864;2
GYRO;8.110;5782.792;-0.47754;-4.35918;-5.18867;2
MAGN;8.111;5782.792;-30.65186;-4.95758;-21.57288;3
AHRS;8.111;5782.811;16.6058;-36.9136;-82.7379;-0.10424;-0.32563;-0.65465;3
ACCE;8.130;5782.812;9.91008;0.41455;7.62425;2
GYRO;8.131;5782.812;-0.47345;-5.50510;-6.61761;2
MAGN;8.131;5782.812;-29.49371;-7.76520;-19.52057;3
PRES;8.132;5782.826;1014.2925;3
AHRS;8.132;5782.831;20.6961;-41.2250;-90.6460;-0.12805;-0.36305;-0.69920;3
LIGH;8.146;5782.792;751.4;3
LIGH;8.147;5782.843;713.2;3
ACCE;8.150;5782.832;9.91200;0.43770;7.73671;2
GYRO;8.150;5782.832;-0.69125;-6.23343;-7.77914;2
MAGN;8.150;5782.832;-29.69513;-8.18176;-19.15131;3
AHRS;8.151;5782.851;25.6977;-45.0352;-99.5969;-0.15258;-0.39791;-0.74285;3
PRES;8.159;5782.859;1014.2925;3
ACCE;8.169;5782.853;6.29439;0.01901;9.41852;2
GYRO;8.170;5782.853;-0.93759;-6.28162;-8.41550;2
MAGN;8.170;5782.853;-31.46057;-13.21106;-14.78577;3
AHRS;8.171;5782.870;31.0786;-47.7049;-108.7759;-0.17407;-0.42606;-0.77945;3
ACCE;8.190;5782.873;6.41821;1.45618;10.55478;2
GYRO;8.190;5782.873;-0.78596;-5.73643;-7.67513;2
MAGN;8.191;5782.873;-28.79333;-19.32831;-10.13489;3
AHRS;8.191;5782.890;36.4643;-49.5046;-117.1141;-0.19107;-0.44985;-0.80421;3
SOUN;8.195;2900.70;0.08853;72.92
ACCE;8.209;5782.893;7.95593;3.05571;9.34108;2
GYRO;8.210;5782.893;-0.18707;-5.15715;-6.96880;2
MAGN;8.210;5782.893;-28.15247;-20.30334;-9.61151;3
AHRS;8.211;5782.910;41.9659;-50.7658;-124.5379;-0.20373;-0.47260;-0.81809;3
PRES;8.218;5782.893;1014.2925;3
ACCE;8.229;5782.913;6.73528;3.75674;6.97482;2
GYRO;8.229;5782.913;0.11652;-4.92404;-6.66928;2
MAGN;8.230;5782.913;-23.86932;-28.07159;-4.50287;3
AHRS;8.230;5782.930;47.4680;-51.5117;-131.9098;-0.21556;-0.49313;-0.82420;3
LIGH;8.246;5782.893;709.0;3
ACCE;8.249;5782.933;7.14212;5.09543;5.92618;2
GYRO;8.250;5782.933;0.09174;-5.00551;-6.38722;2
MAGN;8.250;5782.933;-18.37463;-32.67365;-1.52130;3
PRES;8.251;5782.926;1014.2925;3
AHRS;8.251;5782.950;52.8548;-51.5005;-139.9133;-0.22810;-0.50993;-0.82399;3
ACCE;8.269;5782.953;7.91873;6.35927;6.24159;2
GYRO;8.269;5782.953;0.07333;-5.00194;-6.46382;2
MAGN;8.270;5782.953;-17.46826;-32.99866;-1.14899;3
AHRS;8.270;5782.969;58.3317;-49.9782;-149.0799;-0.23779;-0.52407;-0.81771;3
PRES;8.278;5782.960;1014.2925;3
ACCE;8.288;5782.973;7.99440;6.93687;6.65642;2
GYRO;8.289;5782.973;0.22450;-4.87347;-6.81575;2
MAGN;8.289;5782.973;-11.98730;-35.34393;1.03149;3
AHRS;8.290;5782.989;63.9625;-45.8048;-160.5291;0.24284;0.53668;0.80496;3
ACCE;8.309;5782.994;7.07590;7.22151;6.97467;2
GYRO;8.309;5782.994;0.48868;-4.48471;-7.08762;2
MAGN;8.309;5782.994;-6.11115;-38.98010;3.17078;3
PRES;8.310;5782.994;1014.2925;3
AHRS;8.310;5783.009;69.4035;-37.1705;-175.8784;0.24245;0.54869;0.78527;3
ACCE;8.328;5783.014;5.98180;7.51826;6.87460;2
GYRO;8.329;5783.014;0.85028;-4.02914;-7.23891;2
MAGN;8.329;5783.014;-4.39911;-39.14337;3.01514;3
AHRS;8.330;5783.029;73.9819;-20.9210;161.9550;0.23601;0.56163;0.75861;3
PRES;8.337;5783.027;1014.2925;3
LIGH;8.347;5782.994;1190.1;3
LIGH;8.347;5783.044;1723.3;3
ACCE;8.349;5783.034;4.62782;7.47696;6.28215;2
GYRO;8.349;5783.034;1.26581;-3.59833;-7.48036;2
MAGN;8.350;5783.034;3.43018;-39.07013;2.41852;3
AHRS;8.350;5783.049;76.2059;6.5943;128.9398;0.22467;0.57541;0.72419;3
ACCE;8.368;5783.054;2.41252;6.58406;5.36745;2
GYRO;8.369;5783.054;1.53740;-3.24515;-7.84315;2
MAGN;8.369;5783.054;10.00671;-37.22839;2.16522;3
PRES;8.370;5783.061;1014.2999;3
AHRS;8.370;5783.069;74.0958;36.5162;93.8362;0.20817;0.58868;0.68252;3
ACCE;8.388;5783.074;-0.60873;5.30629;4.47339;2
GYRO;8.388;5783.074;1.55261;-2.87605;-8.01871;2
MAGN;8.389;5783.074;11.62415;-36.49292;2.21252;3
AHRS;8.389;5783.088;68.4429;54.9305;70.8022;0.18583;0.59993;0.63644;3
PRES;8.397;5783.094;1014.3025;3
ACCE;8.407;5783.094;-2.52023;4.77502;4.63499;2
GYRO;8.408;5783.094;1.45001;-2.57329;-7.83788;2
MAGN;8.408;5783.094;18.22357;-32.89185;2.87933;3
AHRS;8.409;5783.108;61.4503;64.0220;57.4104;0.16113;0.60776;0.58765;3
ACCE;8.428;5783.114;-3.91316;4.41156;5.77820;2
GYRO;8.428;5783.114;1.56868;-2.31085;-7.48923;2
MAGN;8.429;5783.114;24.02344;-28.81927;4.17633;3
PRES;8.429;5783.128;1014.2926;3
AHRS;8.429;5783.128;54.2731;68.9496;48.3860;0.13655;0.61358;0.53615;3
ACCE;8.448;5783.135;-5.29514;3.64574;6.24564;2
GYRO;8.448;5783.135;2.01918;-1.94113;-7.07184;2
MAGN;8.448;5783.135;26.03455;-26.69220;2.91290;3
LIGH;8.449;5783.094;3654.7;3
LIGH;8.449;5783.145;5736.4;3
AHRS;8.450;5783.148;47.4107;72.3167;41.2268;0.11362;0.61993;0.48229;3
ACCE;8.467;5783.155;-6.36713;3.17284;6.15086;2
GYRO;8.467;5783.155;2.55975;-1.50229;-6.53734;2
MAGN;8.468;5783.155;30.51605;-20.64362;0.78583;3
AHRS;8.468;5783.168;41.0647;75.0262;34.7658;0.09513;0.62733;0.42575;3
ACCE;8.487;5783.175;-7.03830;3.24142;5.50267;2
GYRO;8.487;5783.175;3.05667;-1.06577;-5.96773;2
MAGN;8.488;5783.175;31.20575;-17.43164;1.66321;3
PRES;8.488;5783.161;1014.2938;3
AHRS;8.489;5783.188;35.2799;77.4280;28.7373;0.08115;0.63606;0.36813;3
ACCE;8.507;5783.195;-7.90280;2.60677;3.51981;2
GYRO;8.508;5783.195;3.46843;-0.67401;-5.48798;2
MAGN;8.508;5783.195;32.52563;-15.18707;1.53809;3
AHRS;8.509;5783.207;29.9282;79.6422;22.9857;0.07108;0.64579;0.30988;3
PRES;8.516;5783.195;1014.3025;3
ACCE;8.527;5783.215;-8.10956;1.99878;1.63275;2
GYRO;8.528;5783.215;3.42694;-0.44147;-5.01105;2
MAGN;8.528;5783.215;34.64050;-7.96509;0.99945;3
AHRS;8.529;5783.227;24.9343;81.3714;17.7853;0.06334;0.65419;0.25350;3
ACCE;8.546;5783.235;-8.00450;1.71629;0.67976;2
GYRO;8.547;5783.235;2.95900;-0.34409;-4.59581;2
MAGN;8.547;5783.235;34.53522;-2.53906;0.48981;3
PRES;8.549;5783.229;1014.3025;3
AHRS;8.549;5783.247;20.2121;82.5103;13.4009;0.05527;0.66014;0.20127;3
ACCE;8.566;5783.255;-8.24852;1.09201;0.90770;2
GYRO;8.567;5783.255;2.35300;-0.19922;-4.31805;2
MAGN;8.567;5783.255;34.31091;-1.12610;0.41962;3
AHRS;8.568;5783.267;15.6574;83.2352;10.0005;0.04409;0.66434;0.15467;3
PRES;8.575;5783.262;1014.2974;3
ACCE;8.586;5783.276;-9.11189;-0.02457;1.01938;2
GYRO;8.586;5783.276;1.82835;-0.00092;-4.07095;2
MAGN;8.587;5783.276;33.93097;3.02734;-0.48981;3
AHRS;8.587;5783.287;11.2806;83.7677;7.4082;0.03010;0.66773;0.11334;3
LIGH;8.603;5783.195;5548.6;3
LIGH;8.603;5783.245;5118.8;3
LIGH;8.604;5783.296;4689.0;3
ACCE;8.606;5783.296;-9.93356;-0.82529;0.48582;2
GYRO;8.606;5783.296;1.40955;0.18463;-3.65665;2
MAGN;8.607;5783.296;33.83331;5.87006;-1.52130;3
PRES;8.607;5783.296;1014.2925;3
AHRS;8.608;5783.307;7.2833;84.2676;5.3116;0.01603;0.67097;0.07686;3
ACCE;8.626;5783.316;-10.50436;-1.24989;0.23283;2
GYRO;8.626;5783.316;1.07581;0.28731;-3.12563;2
MAGN;8.627;5783.316;33.58459;7.60651;-1.44196;3
AHRS;8.627;5783.326;3.8310;84.7306;3.7043;0.00292;0.67392;0.04638;3
PRES;8.635;5783.329;1014.2925;3
SOUN;8.636;2322.02;0.07086;70.99
ACCE;8.645;5783.336;-10.98938;-1.60091;-0.13730;2
GYRO;8.646;5783.336;0.79701;0.37106;-2.57187;2
MAGN;8.646;5783.336;32.45239;11.43036;-2.66266;3
AHRS;8.647;5783.346;0.9633;85.2032;2.4976;-0.00857;0.67685;0.02173;3
ACCE;8.666;5783.356;-11.10396;-1.83704;-0.51833;2
GYRO;8.666;5783.356;0.51599;0.37062;-2.01341;2
MAGN;8.667;5783.356;31.55670;13.40332;-4.03442;3
PRES;8.667;5783.363;1014.2925;3
AHRS;8.667;5783.366;-1.3167;85.6505;1.5812;-0.01781;0.67954;0.00231;3
ACCE;8.685;5783.376;-10.71953;-2.08386;-0.32747;2
GYRO;8.685;5783.376;0.25021;0.25453;-1.58337;2
MAGN;8.686;5783.376;30.27802;14.49738;-2.98767;3
AHRS;8.686;5783.386;-3.1348;85.9646;1.0209;-0.02608;0.68131;-0.01213;3
ACCE;8.705;5783.396;-10.03596;-2.31874;0.82043;2
GYRO;8.705;5783.396;0.11696;0.12689;-1.37856;2
MAGN;8.706;5783.396;28.72620;16.82129;-1.30463;3
AHRS;8.706;5783.406;-4.7348;86.1192;0.7251;-0.03450;0.68197;-0.02358;3
ACCE;8.725;5783.417;-9.51491;-2.53572;2.06705;2
GYRO;8.725;5783.417;0.21773;0.19292;-1.33212;2
MAGN;8.726;5783.417;28.40271;17.95807;-0.68359;3
PRES;8.726;5783.396;1014.2925;3
AHRS;8.726;5783.425;-6.2698;86.2604;0.4680;-0.04270;0.68247;-0.03441;3
ACCE;8.745;5783.437;-9.73029;-2.93376;2.22914;2
GYRO;8.745;5783.437;0.51001;0.38568;-1.28824;2
MAGN;8.746;5783.437;28.50189;18.45551;-1.53961;3
AHRS;8.746;5783.445;-7.7400;86.5397;-0.0498;-0.04885;0.68389;-0.04658;3
PRES;8.754;5783.430;1014.2925;3
LIGH;8.756;5783.346;5133.2;3
LIGH;8.756;5783.396;5780.4;3
LIGH;8.757;5783.447;6427.6;3
ACCE;8.764;5783.457;-10.29657;-3.45169;1.48401;2
GYRO;8.765;5783.457;0.78624;0.57434;-1.10913;2
MAGN;8.766;5783.457;27.34833;19.24286;-1.01624;3
AHRS;8.766;5783.465;-9.0154;86.9762;-0.9376;-0.05141;0.68652;-0.06000;3
ACCE;8.784;5783.477;-10.52498;-4.04848;0.50589;2
GYRO;8.785;5783.477;0.87355;0.64322;-0.85136;2
MAGN;8.785;5783.477;26.47552;19.53583;-0.18158;3
PRES;8.786;5783.464;1014.2925;3
AHRS;8.786;5783.485;-10.0119;87.5070;-1.9327;-0.05140;0.68988;-0.07247;3
ACCE;8.804;5783.497;-10.35750;-4.15202;0.40282;2
GYRO;8.804;5783.497;0.71605;0.68318;-0.54413;2
MAGN;8.805;5783.497;26.90582;20.39795;-2.03857;3
AHRS;8.805;5783.505;-10.7046;88.1145;-2.8053;-0.05007;0.69378;-0.08236;3
PRES;8.813;5783.497;1014.2925;3
ACCE;8.823;5783.517;-9.86803;-3.77516;1.04666;2
GYRO;8.824;5783.517;0.40829;0.96622;-0.25244;2
MAGN;8.824;5783.517;26.06659;21.37909;-2.34680;3
AHRS;8.825;5783.525;-11.0750;89.0359;-3.3600;-0.04832;0.69958;-0.08843;3
ACCE;8.844;5783.537;-9.37451;-3.42339;1.92018;2
GYRO;8.844;5783.537;0.16820;1.41675;0.07335;2
MAGN;8.845;5783.537;25.42419;21.63696;-1.85699;3
PRES;8.845;5783.531;1014.2925;3
AHRS;8.846;5783.544;-11.1001;90.4794;-3.5051;-0.04646;0.70848;-0.09007;3
LIGH;8.850;5783.497;5660.2;3
LIGH;8.850;5783.548;4486.5;3
ACCE;8.863;5783.558;-9.05270;-3.36897;2.07413;2
GYRO;8.864;5783.558;0.17194;1.88152;0.41924;2
MAGN;8.864;5783.558;25.88959;21.17004;-0.96436;3
AHRS;8.865;5783.564;-10.7356;92.4167;-3.5272;-0.04259;0.72035;-0.08870;3
PRES;8.873;5783.564;1014.2925;3
ACCE;8.883;5783.578;-8.53204;-3.07841;0.59210;2
GYRO;8.884;5783.578;0.36891;2.24254;0.67722;2
MAGN;8.884;5783.578;26.24359;20.81604;-0.17242;3
AHRS;8.884;5783.584;-10.0829;94.7424;-3.7355;-0.03559;0.73446;-0.08661;3
ACCE;8.903;5783.598;-8.39236;-3.25296;-0.12297;2
GYRO;8.904;5783.598;0.40727;2.55058;0.81268;2
MAGN;8.904;5783.598;26.30005;20.76111;-0.01373;3
PRES;8.905;5783.598;1014.2925;3
AHRS;8.905;5783.604;-9.2708;97.4526;-4.1926;-0.02587;0.75056;-0.08475;3
ACCE;8.923;5783.618;-7.87042;-3.21489;0.09450;2
GYRO;8.923;5783.618;0.35500;3.02988;0.91409;2
MAGN;8.924;5783.618;26.30005;20.01190;0.94299;3
AHRS;8.924;5783.624;-8.3846;100.6406;-4.6445;-0.01554;0.76883;-0.08202;3
PRES;8.932;5783.631;1014.2925;3
ACCE;8.942;5783.638;-7.70752;-3.18288;-0.34470;2
GYRO;8.943;5783.638;0.18875;3.84361;1.18462;2
MAGN;8.943;5783.638;26.81122;20.47577;2.06146;3
AHRS;8.944;5783.644;-7.2647;104.6375;-4.9880;-0.00432;0.79077;-0.07664;3
LIGH;8.951;5783.598;3094.6;3
LIGH;8.952;5783.648;1679.1;3
ACCE;8.963;5783.658;-9.82097;-4.06801;-1.92732;2
GYRO;8.963;5783.658;-0.25267;4.91524;2.12860;2
MAGN;8.964;5783.658;27.00195;20.76111;2.33307;3
AHRS;8.964;5783.663;-5.2733;109.8044;-5.2122;0.01074;0.81766;-0.06371;3
ACCE;8.982;5783.678;-10.72284;-3.95221;-3.69498;2
GYRO;8.983;5783.678;-0.72726;5.80450;3.47766;2
MAGN;8.983;5783.678;27.53296;19.42902;5.89905;3
AHRS;8.984;5783.683;-1.8303;116.0350;-5.5880;0.03289;0.84751;-0.03935;3
PRES;8.992;5783.665;1014.2925;3
ACCE;9.002;5783.699;-9.30969;-3.77518;-4.69315;2
GYRO;9.003;5783.699;-0.98225;6.13759;4.49632;2
MAGN;9.003;5783.699;28.38135;16.69617;11.05957;3
AHRS;9.003;5783.703;2.8337;122.8356;-6.5087;0.06165;0.87578;-0.00547;3
ACCE;9.022;5783.719;-5.96875;-1.86838;-6.14525;2
GYRO;9.023;5783.719;-1.11336;6.25626;4.95325;2
MAGN;9.024;5783.719;28.57819;16.03088;12.21924;3
PRES;9.025;5783.699;1014.2925;3
AHRS;9.025;5783.723;7.9784;129.9816;-8.2211;0.09414;0.89961;0.03265;3
ACCE;9.043;5783.739;-3.91956;0.47269;-7.28249;2
GYRO;9.043;5783.739;-1.40968;6.24556;5.15961;2
MAGN;9.044;5783.739;28.43475;13.90533;16.96472;3
AHRS;9.044;5783.743;13.2613;137.5166;-10.8675;0.12932;0.91770;0.07306;3
PRES;9.052;5783.732;1014.2925;3
LIGH;9.052;5783.699;1156.0;3
LIGH;9.052;5783.749;729.4;3
ACCE;9.061;5783.759;-4.36403;1.78581;-7.32643;2
GYRO;9.062;5783.759;-1.79565;6.41878;5.40540;2
MAGN;9.062;5783.759;26.23596;8.05817;22.09320;3
AHRS;9.063;5783.762;18.6675;145.5947;-14.2034;0.16413;0.92946;0.11766;3
ACCE;9.082;5783.779;-4.73506;2.78824;-7.26555;2
GYRO;9.082;5783.779;-1.90620;6.43564;5.69568;2
MAGN;9.083;5783.779;25.77515;6.92139;22.94464;3
PRES;9.083;5783.766;1014.2925;3
AHRS;9.083;5783.782;23.9296;154.3727;-18.4046;0.19794;0.93428;0.16485;3
ACCE;9.101;5783.799;-3.64336;3.89043;-8.31862;2
GYRO;9.102;5783.799;-1.78542;6.22324;5.80994;2
MAGN;9.102;5783.799;22.32666;2.57416;26.52893;3
AHRS;9.103;5783.802;28.5090;163.8604;-23.8774;0.23233;0.93171;0.21037;3
PRES;9.111;5783.799;1014.2925;3
ACCE;9.121;5783.819;-2.44926;4.76254;-9.46709;2
GYRO;9.122;5783.819;-1.94714;6.09300;5.72076;2
MAGN;9.122;5783.819;19.29932;-3.35541;30.05829;3
AHRS;9.123;5783.822;32.1631;174.0086;-30.3412;0.26508;0.92233;0.25385;3
ACCE;9.141;5783.840;-0.04341;4.36407;-8.89717;2
GYRO;9.142;5783.840;-2.71172;6.48013;5.99236;2
MAGN;9.142;5783.840;18.94226;-4.11682;30.48553;3
PRES;9.143;5783.833;1014.2925;3
AHRS;9.143;5783.842;35.2852;-174.7767;-37.8564;0.29574;0.90498;0.30048;3
LIGH;9.153;5783.799;774.2;3
LIGH;9.153;5783.850;869.7;3
ACCE;9.161;5783.860;3.92415;5.78557;-5.93326;2
GYRO;9.161;5783.860;-3.19547;7.08862;6.11032;2
MAGN;9.162;5783.860;12.47559;-8.05969;34.25903;3
AHRS;9.162;5783.862;37.7018;-161.8487;-46.9030;-0.32516;-0.87760;-0.35211;3
PRES;9.170;5783.866;1014.2925;3
ACCE;9.181;5783.880;5.48111;5.12259;-4.44606;2
GYRO;9.181;5783.880;-3.18762;7.98431;5.76773;2
MAGN;9.181;5783.880;3.86505;-11.23657;34.83124;3
AHRS;9.182;5783.881;38.6931;-147.4753;-56.4803;-0.34686;-0.84186;-0.40519;3
SOUN;9.186;1790.02;0.05463;68.73
ACCE;9.201;5783.900;6.53230;4.36893;-5.95590;2
GYRO;9.201;5783.900;-3.59578;8.89046;5.62810;2
MAGN;9.202;5783.900;3.17535;-11.47461;34.84344;3
AHRS;9.202;5783.901;38.0934;-132.0562;-65.9506;-0.35887;-0.79674;-0.45918;3
PRES;9.203;5783.900;1014.2925;3
ACCE;9.220;5783.920;8.02371;5.82918;-4.71408;2
GYRO;9.221;5783.920;-4.58138;8.97243;5.57175;2
MAGN;9.221;5783.920;-7.00226;-14.97803;32.44934;3
AHRS;9.222;5783.921;36.0906;-116.4503;-75.4772;-0.36574;-0.73906;-0.51470;3
ACCE;9.240;5783.940;7.08864;5.61227;-1.23479;2
GYRO;9.240;5783.940;-5.01698;8.42068;5.30263;2
MAGN;9.241;5783.940;-17.68494;-16.17126;26.81580;3
AHRS;9.241;5783.941;32.6858;-101.8216;-84.3979;-0.36885;-0.67094;-0.56821;3
LIGH;9.253;5783.900;1807.1;3
LIGH;9.254;5783.950;2835.6;3
ACCE;9.260;5783.960;7.11586;4.89113;2.97424;2
GYRO;9.261;5783.960;-4.38206;8.07460;5.07217;2
MAGN;9.261;5783.960;-18.02368;-16.20483;26.63116;3
PRES;9.262;5783.934;1014.2825;3
AHRS;9.262;5783.961;27.8752;-89.1049;-91.3838;-0.36736;-0.59845;-0.61296;3
ACCE;9.280;5783.981;8.11905;3.95053;5.47276;2
GYRO;9.280;5783.981;-2.91399;7.99847;4.86433;2
MAGN;9.281;5783.981;-27.13470;-15.85388;18.58826;3
AHRS;9.282;5783.981;22.1687;-78.2922;-95.5876;-0.35873;-0.52664;-0.64529;3
PRES;9.289;5783.967;1014.2847;3
AHRS;9.300;5784.000;16.4641;-69.0632;-96.7968;-0.34120;-0.46069;-0.66357;3
ACCE;9.320;5784.001;9.55603;2.77913;5.33315;2
PRES;9.320;5784.001;1014.2925;3
GYRO;9.320;5784.001;-1.48715;7.50362;4.52998;2
MAGN;9.321;5784.001;-33.61664;-13.22632;11.38153;3
AHRS;9.321;5784.020;11.6041;-61.0304;-96.0390;-0.31727;-0.40263;-0.67146;3
ACCE;9.339;5784.021;10.73158;1.78806;5.24472;2
GYRO;9.340;5784.021;-0.74495;6.91052;3.74846;2
MAGN;9.340;5784.021;-33.68530;-13.09052;11.12213;3
AHRS;9.341;5784.040;8.0291;-53.7374;-94.7661;-0.28948;-0.35122;-0.67627;3
PRES;9.348;5784.034;1014.2925;3
ACCE;9.359;5784.041;9.89146;1.51169;5.35870;2
GYRO;9.360;5784.041;-0.53241;6.39410;2.66637;2
MAGN;9.360;5784.041;-35.71930;-8.82111;2.93884;3
AHRS;9.360;5784.060;5.5337;-46.9077;-93.5615;-0.25938;-0.30451;-0.68091;3
ACCE;9.379;5784.061;7.90257;0.89110;5.99954;2
GYRO;9.380;5784.061;-0.58896;6.01596;1.95767;2
MAGN;9.380;5784.061;-35.71930;-4.81720;-5.03998;3
PRES;9.380;5784.068;1014.2925;3
AHRS;9.381;5784.080;3.4760;-40.3429;-92.4810;-0.22925;-0.25895;-0.68487;3
ACCE;9.399;5784.081;6.07597;0.56300;7.03200;2
GYRO;9.399;5784.081;-0.71088;5.76965;1.82689;2
MAGN;9.399;5784.081;-35.84595;-4.63562;-5.56335;3
AHRS;9.400;5784.099;1.4322;-34.0647;-91.3213;-0.20113;-0.21325;-0.68635;3
PRES;9.408;5784.101;1014.2925;3
ACCE;9.418;5784.101;4.84431;0.83566;7.53203;2
GYRO;9.419;5784.101;-0.84871;5.39641;1.99100;2
MAGN;9.419;5784.101;-36.92322;-2.33612;-12.03003;3
AHRS;9.420;5784.119;-0.7306;-28.1989;-89.8257;-0.17637;-0.16815;-0.68365;3
ACCE;9.439;5784.122;4.40491;0.32172;6.05447;2
GYRO;9.439;5784.122;-1.17668;4.94449;2.12312;2
MAGN;9.440;5784.122;-33.44116;-0.43640;-16.26892;3
PRES;9.440;5784.135;1014.2925;3
AHRS;9.440;5784.139;-3.4212;-22.7188;-88.3381;-0.15817;-0.12082;-0.67861;3
ACCE;9.458;5784.142;2.32787;-1.92596;6.26283;2
GYRO;9.459;5784.142;-2.15729;4.75928;2.14664;2
MAGN;9.459;5784.142;-33.10547;-0.10071;-16.76178;3
AHRS;9.459;5784.159;-6.8676;-17.3060;-87.1407;-0.14641;-0.06800;-0.67365;3
LIGH;9.465;5784.001;2549.5;3
LIGH;9.465;5784.051;2121.2;3
LIGH;9.466;5784.101;1692.9;3
LIGH;9.466;5784.152;1264.7;3
PRES;9.467;5784.169;1014.2925;3
ACCE;9.478;5784.162;1.47791;-2.15236;8.83388;2
GYRO;9.478;5784.162;-2.61372;4.65207;2.09062;2
MAGN;9.479;5784.162;-30.28107;2.87476;-20.72906;3
AHRS;9.479;5784.179;-10.2998;-12.0464;-85.6481;-0.13651;-0.01597;-0.66636;3
ACCE;9.498;5784.182;2.06343;-1.96407;10.81902;2
GYRO;9.498;5784.182;-2.21544;4.08894;2.00229;2
MAGN;9.499;5784.182;-27.13470;6.92139;-24.31183;3
AHRS;9.499;5784.199;-12.8638;-7.5146;-83.6784;-0.12672;0.02605;-0.65595;3
ACCE;9.518;5784.202;3.52396;-1.90919;11.90714;2
GYRO;9.518;5784.202;-1.27013;2.96671;1.69849;2
MAGN;9.518;5784.202;-26.17493;7.19910;-24.75586;3
AHRS;9.519;5784.218;-14.0777;-4.3487;-81.9378;-0.11715;0.05186;-0.64673;3
PRES;9.527;5784.202;1014.2925;3
ACCE;9.537;5784.222;4.30280;-2.12454;11.49622;2
GYRO;9.538;5784.222;-0.23436;1.71371;0.86496;2
MAGN;9.539;5784.222;-21.36536;8.83484;-27.27814;3
AHRS;9.540;5784.238;-14.0962;-2.7165;-81.1806;-0.10846;0.06195;-0.64334;3
LIGH;9.556;5784.202;1489.8;3
LIGH;9.556;5784.252;2008.1;3
ACCE;9.558;5784.242;3.89796;-2.38042;9.96407;2
GYRO;9.558;5784.242;0.40253;0.87440;-0.19449;2
MAGN;9.559;5784.242;-19.95087;10.24933;-29.17175;3
AHRS;9.559;5784.258;-13.5706;-2.0337;-81.6553;-0.10091;0.06390;-0.64752;3
PRES;9.560;5784.236;1014.2925;3
ACCE;9.577;5784.263;2.49477;-2.69611;8.70888;2
GYRO;9.578;5784.263;0.40259;0.76694;-0.98186;2
MAGN;9.578;5784.263;-19.55872;10.48431;-29.02069;3
AHRS;9.579;5784.278;-13.2082;-1.4634;-82.9488;-0.09457;0.06666;-0.65674;3
PRES;9.586;5784.269;1014.2925;3
ACCE;9.597;5784.283;0.87851;-3.37166;7.94730;2
GYRO;9.597;5784.283;-0.08891;0.96230;-1.15536;2
MAGN;9.598;5784.283;-18.07404;10.75287;-28.70178;3
AHRS;9.598;5784.298;-13.5271;-0.6714;-84.2977;-0.09122;0.07472;-0.66587;3
ACCE;9.617;5784.303;0.53514;-3.47681;8.33733;2
GYRO;9.617;5784.303;-0.71957;1.03088;-0.89868;2
MAGN;9.618;5784.303;-17.67426;9.02405;-29.33960;3
PRES;9.618;5784.303;1014.2925;3
AHRS;9.619;5784.318;-14.4699;0.2663;-85.4581;-0.09095;0.08715;-0.67334;3
SOUN;9.627;641.52;0.01958;59.81
ACCE;9.637;5784.323;0.11926;-3.29988;9.10153;2
GYRO;9.637;5784.323;-0.96381;1.06766;-0.85144;2
MAGN;9.638;5784.323;-17.62695;9.26208;-29.29382;3
AHRS;9.638;5784.337;-15.5771;1.1673;-86.5183;-0.09177;0.10022;-0.67995;3
PRES;9.646;5784.336;1014.2925;3
ACCE;9.657;5784.343;-0.20642;-2.99973;9.34996;2
GYRO;9.657;5784.343;-0.88075;0.88341;-0.92944;2
MAGN;9.658;5784.343;-17.24548;10.05096;-29.31671;3
LIGH;9.658;5784.303;2075.6;3
LIGH;9.659;5784.353;2093.9;3
AHRS;9.659;5784.357;-16.5714;1.8189;-87.6173;-0.09311;0.11108;-0.68659;3
ACCE;9.677;5784.363;-0.31264;-3.07480;8.85838;2
GYRO;9.677;5784.363;-0.79063;0.62715;-1.18364;2
MAGN;9.678;5784.363;-16.62292;10.42480;-29.67529;3
PRES;9.678;5784.370;1014.2925;3
AHRS;9.678;5784.377;-17.5151;2.0224;-89.0592;-0.09629;0.11919;-0.69491;3
ACCE;9.696;5784.383;0.04861;-3.45963;8.67287;2
GYRO;9.697;5784.383;-0.82553;0.16405;-1.66344;2
MAGN;9.697;5784.383;-16.22925;10.25543;-29.83551;3
AHRS;9.698;5784.397;-18.5422;1.4638;-91.1424;-0.10377;0.12387;-0.70618;3
PRES;9.705;5784.404;1014.2925;3
ACCE;9.716;5784.404;0.79333;-4.00934;9.22266;2
GYRO;9.716;5784.404;-0.87558;-0.38544;-2.30602;2
MAGN;9.717;5784.404;-15.57465;9.84039;-30.23376;3
AHRS;9.717;5784.417;-19.5985;0.0013;-94.0765;-0.11598;0.12456;-0.72113;3
ACCE;9.736;5784.424;2.08882;-4.55190;9.95384;2
GYRO;9.737;5784.424;-0.80446;-0.77707;-3.07368;2
MAGN;9.737;5784.424;-15.92102;9.72443;-30.34515;3
AHRS;9.737;5784.436;-20.4651;-2.2487;-98.0294;-0.13106;0.12141;-0.74044;3
ACCE;9.756;5784.444;3.33467;-5.05682;10.17577;2
GYRO;9.756;5784.444;-0.63200;-0.96341;-3.88306;2
MAGN;9.756;5784.444;-16.69769;10.11200;-30.22003;3
AHRS;9.757;5784.456;-20.9356;-5.1360;-103.0330;-0.14743;0.11466;-0.76392;3
LIGH;9.757;5784.404;2238.7;3
LIGH;9.758;5784.454;2399.3;3
PRES;9.765;5784.437;1014.2925;3
ACCE;9.775;5784.464;4.10558;-5.44968;10.44873;2
GYRO;9.776;5784.464;-0.40829;-1.14896;-4.63153;2
MAGN;9.776;5784.464;-18.56384;9.96552;-29.62189;3
AHRS;9.777;5784.476;-20.8254;-8.5621;-108.9316;-0.16450;0.10400;-0.79029;3
ACCE;9.796;5784.484;4.17465;-5.78938;10.34155;2
GYRO;9.796;5784.484;-0.08566;-1.24248;-5.28893;2
MAGN;9.797;5784.484;-19.42596;8.67310;-29.00391;3
PRES;9.798;5784.471;1014.2925;3
AHRS;9.798;5784.496;-19.8977;-12.2619;-115.5291;-0.18061;0.08919;-0.81854;3
ACCE;9.815;5784.504;3.70569;-6.14047;9.53056;2
GYRO;9.815;5784.504;0.27484;-1.23903;-5.73338;2
MAGN;9.816;5784.504;-20.30334;8.38013;-29.14276;3
AHRS;9.816;5784.516;-18.1318;-15.8865;-122.4089;-0.19476;0.07103;-0.84660;3
PRES;9.824;5784.504;1014.2925;3
ACCE;9.835;5784.524;3.38599;-5.96857;9.36850;2
GYRO;9.836;5784.524;0.57825;-1.19318;-5.89906;2
MAGN;9.836;5784.524;-22.21069;6.22711;-28.54004;3
AHRS;9.836;5784.536;-15.6401;-19.1628;-129.0984;-0.20655;0.05028;-0.87235;3
ACCE;9.855;5784.545;3.98950;-5.57501;9.69205;2
GYRO;9.856;5784.545;0.97803;-1.14825;-5.88754;2
AHRS;9.856;5784.555;-12.3889;-21.9879;-135.3614;-0.21561;0.02599;-0.89499;3
MAGN;9.857;5784.545;-23.10486;3.94287;-27.49634;3
PRES;9.857;5784.538;1014.2925;3
ACCE;9.874;5784.565;4.65701;-5.32442;9.79524;2
GYRO;9.875;5784.565;1.58908;-1.08954;-5.92412;2
MAGN;9.875;5784.565;-23.18726;1.57776;-27.57416;3
AHRS;9.876;5784.575;-8.2330;-24.3342;-141.1346;-0.22159;-0.00377;-0.91444;3
PRES;9.884;5784.571;1014.2925;3
ACCE;9.894;5784.585;4.29884;-4.45586;9.19463;2
GYRO;9.895;5784.585;2.30838;-1.03275;-5.95558;2
MAGN;9.895;5784.585;-23.70300;-4.43420;-27.42004;3
AHRS;9.895;5784.595;-3.1610;-26.1532;-146.4303;-0.22429;-0.03959;-0.93041;3
LIGH;9.912;5784.504;3953.3;3
LIGH;9.913;5784.555;5657.9;3
LIGH;9.913;5784.605;7362.6;3
ACCE;9.914;5784.605;4.10178;-2.80035;8.50673;2
GYRO;9.915;5784.605;2.90225;-1.15062;-5.79320;2
MAGN;9.915;5784.605;-24.15619;-7.96967;-27.16064;3
PRES;9.916;5784.605;1014.2925;3
AHRS;9.916;5784.615;2.5865;-27.6549;-151.1129;-0.22592;-0.08082;-0.94144;3
ACCE;9.934;5784.625;5.49551;-1.00299;9.00598;2
GYRO;9.934;5784.625;3.32961;-1.27592;-5.59891;2
MAGN;9.935;5784.625;-23.34595;-10.40192;-26.21307;3
AHRS;9.935;5784.635;8.7760;-28.9119;-155.1552;-0.22714;-0.12590;-0.94701;3
PRES;9.943;5784.639;1014.2925;3
ACCE;9.954;5784.645;6.49623;0.15411;8.31866;2
GYRO;9.954;5784.645;3.71767;-1.22401;-5.65781;2
MAGN;9.955;5784.645;-21.55762;-15.58075;-24.51782;3
AHRS;9.955;5784.655;15.4417;-29.7945;-159.0529;-0.22691;-0.17398;-0.94795;3
ACCE;9.974;5784.665;5.27037;0.58821;5.96216;2
GYRO;9.974;5784.665;3.79004;-1.32744;-5.79462;2
MAGN;9.975;5784.665;-20.65125;-18.13202;-23.80981;3
PRES;9.975;5784.672;1014.2925;3
AHRS;9.975;5784.674;22.3265;-30.3501;-163.1532;-0.22667;-0.22246;-0.94408;3
ACCE;9.993;5784.686;3.65001;1.71075;4.60504;2
GYRO;9.994;5784.686;3.31938;-1.63661;-5.63489;2
MAGN;9.994;5784.686;-19.76624;-21.37909;-22.58606;3
AHRS;9.995;5784.694;28.7457;-30.6704;-167.4043;-0.22838;-0.26605;-0.93577;3
ACCE;10.013;5784.706;2.52498;3.51280;4.56384;2
GYRO;10.014;5784.706;2.61913;-1.91989;-5.17061;2
MAGN;10.014;5784.706;-16.24146;-27.76031;-18.14423;3
AHRS;10.014;5784.714;34.2775;-30.7622;-171.7589;0.23239;0.30161;0.92460;3
ACCE;10.035;5784.726;2.54845;5.15372;5.49596;2
GYRO;10.035;5784.726;2.05363;-2.09276;-4.64832;2
MAGN;10.036;5784.726;-14.16931;-30.57098;-15.59753;3
AHRS;10.036;5784.734;38.9844;-30.6358;-176.1525;0.23809;0.33000;0.91164;3
PRES;10.037;5784.706;1014.2925;3
ACCE;10.053;5784.746;3.70473;6.45551;5.68690;2
GYRO;10.054;5784.746;1.78011;-2.02054;-4.34225;2
MAGN;10.054;5784.746;-12.46185;-32.49207;-14.37225;3
AHRS;10.055;5784.754;43.1761;-30.1156;179.4272;0.24334;0.35409;0.89744;3
PRES;10.062;5784.739;1014.2925;3
LIGH;10.064;5784.655;6580.5;3
LIGH;10.064;5784.706;5216.2;3
LIGH;10.065;5784.756;3851.8;3
ACCE;10.072;5784.766;3.30238;6.76518;4.67613;2
GYRO;10.074;5784.766;1.68835;-1.83223;-4.26202;2
AHRS;10.074;5784.774;47.1665;-28.9901;174.6260;0.24730;0.37617;0.88164;3
MAGN;10.075;5784.766;-9.50317;-34.93042;-12.64191;3
ACCE;10.093;5784.786;2.05101;6.55540;3.76967;2
GYRO;10.093;5784.786;1.53423;-1.71690;-4.02431;2
MAGN;10.094;5784.786;-8.38776;-35.65063;-12.07886;3
AHRS;10.094;5784.793;50.8720;-27.2342;169.5079;0.24989;0.39624;0.86476;3
PRES;10.095;5784.773;1014.2925;3
ACCE;10.112;5784.806;1.31960;6.88831;3.38176;2
GYRO;10.113;5784.806;1.33925;-1.68022;-3.50795;2
MAGN;10.113;5784.806;-5.16510;-36.34186;-9.87701;3
AHRS;10.114;5784.813;54.0476;-25.2503;164.5124;0.25267;0.41310;0.84797;3
PRES;10.122;5784.806;1014.2925;3
ACCE;10.132;5784.827;1.20876;7.36984;3.88684;2
GYRO;10.132;5784.827;1.23306;-1.75600;-2.93240;2
MAGN;10.133;5784.827;-0.06256;-38.00049;-7.48444;3
AHRS;10.133;5784.833;56.7394;-23.4876;159.9115;0.25748;0.42685;0.83141;3
ACCE;10.152;5784.847;1.76625;7.89743;4.72614;2
GYRO;10.153;5784.847;1.35789;-1.71410;-2.55255;2
MAGN;10.153;5784.847;1.59760;-38.62915;-6.88324;3
PRES;10.154;5784.840;1014.2925;3
AHRS;10.154;5784.853;59.2332;-21.9600;155.7212;0.26390;0.43948;0.81456;3
LIGH;10.160;5784.806;2879.2;3
LIGH;10.160;5784.857;2008.9;3
ACCE;10.172;5784.867;2.51047;8.63341;4.75592;2
GYRO;10.173;5784.867;1.69649;-1.36252;-2.63327;2
MAGN;10.173;5784.867;1.96838;-38.75427;-7.00073;3
AHRS;10.174;5784.873;61.9366;-19.9007;151.4287;0.26864;0.45459;0.79650;3
SOUN;10.177;780.39;0.02382;61.52
PRES;10.183;5784.874;1014.2925;3
ACCE;10.191;5784.887;2.29852;8.39711;3.84419;2
GYRO;10.192;5784.887;2.00294;-1.09625;-3.10045;2
MAGN;10.192;5784.887;4.90417;-37.54120;-6.08368;3
AHRS;10.193;5784.892;65.0272;-16.1918;145.7359;0.27024;0.47355;0.77552;3
ACCE;10.212;5784.907;0.85428;7.57239;3.12280;2
GYRO;10.212;5784.907;2.13240;-1.05049;-3.66263;2
MAGN;10.213;5784.907;5.97839;-37.05292;-5.71136;3
AHRS;10.213;5784.912;68.2211;-9.6905;137.1733;0.26912;0.49468;0.75076;3
PRES;10.214;5784.907;1014.2925;3
ACCE;10.231;5784.927;-0.52296;7.39815;2.85797;2
GYRO;10.232;5784.927;2.11827;-1.03423;-4.05099;2
MAGN;10.232;5784.927;7.42950;-38.76953;-4.06952;3
AHRS;10.233;5784.932;70.9407;0.6530;124.7672;0.26487;0.51631;0.72315;3
PRES;10.241;5784.941;1014.2925;3
ACCE;10.251;5784.947;-1.79594;8.00684;2.36754;2
GYRO;10.251;5784.947;2.07184;-0.95247;-4.13354;2
MAGN;10.252;5784.947;11.41357;-36.90186;-0.95062;3
AHRS;10.252;5784.952;72.6100;14.6351;108.8350;0.25823;0.53733;0.69394;3
LIGH;10.260;5784.907;1940.7;3
LIGH;10.261;5784.957;1959.2;3
ACCE;10.271;5784.968;-3.31133;7.66821;1.69414;2
GYRO;10.271;5784.968;2.08144;-0.92906;-3.88513;2
MAGN;10.272;5784.968;12.46033;-36.17706;-0.18158;3
AHRS;10.272;5784.972;73.0186;30.0531;91.5421;0.25148;0.55710;0.66384;3
ACCE;10.291;5784.988;-3.63902;7.19763;1.66602;2
GYRO;10.291;5784.988;2.19238;-1.08575;-3.44945;2
MAGN;10.292;5784.988;16.81976;-36.31897;0.22278;3
AHRS;10.292;5784.992;72.4249;44.1875;75.5408;0.24683;0.57516;0.63354;3
PRES;10.300;5784.974;1014.2925;3
ACCE;10.310;5785.008;-3.57332;7.37553;1.87436;2
GYRO;10.312;5785.008;2.39139;-1.19774;-3.20784;2
AHRS;10.313;5785.011;71.1597;56.2370;61.4496;0.24530;0.59169;0.60221;3
MAGN;10.314;5785.008;19.46716;-34.48944;1.55640;3
ACCE;10.330;5785.028;-4.16443;7.02612;1.85457;2
GYRO;10.331;5785.028;2.60168;-1.22917;-3.07098;2
MAGN;10.332;5785.028;19.81812;-34.07440;1.82953;3
AHRS;10.332;5785.031;69.3384;66.4627;49.1113;0.24547;0.60769;0.56944;3
PRES;10.333;5785.008;1014.2947;3
ACCE;10.350;5785.048;-4.71225;7.06853;1.35275;2
GYRO;10.351;5785.048;2.77856;-1.19948;-2.87961;2
MAGN;10.351;5785.048;21.45691;-31.84052;3.68347;3
AHRS;10.352;5785.051;67.0919;74.9588;38.5288;0.24666;0.62342;0.53563;3
PRES;10.359;5785.041;1014.3025;3
LIGH;10.361;5785.008;1945.2;3
LIGH;10.362;5785.058;1927.7;3
ACCE;10.370;5785.068;-5.58073;7.41089;0.57191;2
GYRO;10.371;5785.068;2.92998;-1.16330;-2.65221;2
MAGN;10.371;5785.068;24.31641;-29.47998;5.02319;3
AHRS;10.372;5785.071;64.5954;81.9940;29.4020;0.24935;0.63871;0.50095;3
ACCE;10.390;5785.088;-5.95193;7.11075;0.47679;2
GYRO;10.391;5785.088;3.11021;-1.19525;-2.46924;2
MAGN;10.391;5785.088;24.72382;-29.16870;5.18188;3
PRES;10.391;5785.075;1014.3025;3
AHRS;10.392;5785.091;61.9482;87.8217;21.4084;0.25387;0.65316;0.46545;3
ACCE;10.410;5785.108;-6.29691;6.96567;0.23709;2
GYRO;10.410;5785.108;3.37914;-1.14641;-2.35307;2
MAGN;10.411;5785.108;25.35248;-26.33667;6.38580;3
AHRS;10.411;5785.111;59.1092;92.8563;14.1437;0.25980;0.66730;0.42846;3
PRES;10.419;5785.108;1014.3025;3
ACCE;10.429;5785.129;-7.38229;6.55368;-0.19328;2
GYRO;10.430;5785.129;3.66226;-1.03865;-2.08708;2
MAGN;10.430;5785.129;28.95050;-24.09210;6.52161;3
AHRS;10.431;5785.130;56.1723;97.4127;7.3450;0.26759;0.68140;0.39029;3
ACCE;10.450;5785.149;-7.89384;6.18202;-1.30070;2
GYRO;10.450;5785.149;3.84993;-0.84831;-1.63895;2
MAGN;10.450;5785.149;29.27856;-23.91357;6.52161;3
PRES;10.451;5785.142;1014.3025;3
AHRS;10.451;5785.150;53.3007;101.6743;0.8548;0.27809;0.69507;0.35198;3
LIGH;10.461;5785.108;1770.3;3
LIGH;10.462;5785.159;1597.8;3
ACCE;10.469;5785.169;-7.32784;5.70670;-2.27219;2
GYRO;10.470;5785.169;3.89952;-0.71559;-1.26376;2
MAGN;10.470;5785.169;29.94080;-22.58759;8.10852;3
AHRS;10.470;5785.170;50.5797;105.6651;-5.3149;0.29122;0.70776;0.31473;3
PRES;10.478;5785.176;1014.3025;3
ACCE;10.489;5785.189;-6.70932;5.32115;-2.63011;2
GYRO;10.489;5785.189;3.86771;-0.79933;-1.21953;2
MAGN;10.490;5785.189;32.67822;-18.46313;8.19855;3
AHRS;10.490;5785.190;47.8407;109.1196;-10.9985;0.30540;0.71879;0.27803;3
ACCE;10.509;5785.209;-6.27695;5.09306;-2.58601;2
GYRO;10.510;5785.209;3.85805;-1.04527;-1.36906;2
MAGN;10.510;5785.209;32.78198;-18.30750;8.19855;3
PRES;10.511;5785.209;1014.3025;3
AHRS;10.511;5785.210;44.8531;111.7583;-16.1504;0.31937;0.72760;0.23986;3
ACCE;10.529;5785.229;-6.80493;4.78317;-2.13293;2
GYRO;10.529;5785.229;3.88971;-1.17162;-1.52736;2
MAGN;10.530;5785.229;30.34363;-15.17334;8.86536;3
AHRS;10.530;5785.229;41.5737;113.6147;-20.7844;0.33223;0.73448;0.19979;3
AHRS;10.549;5785.249;38.1106;115.0199;-24.9709;0.34358;0.74050;0.15910;3
LIGH;10.563;5785.209;1278.8;3
LIGH;10.563;5785.260;943.9;3
ACCE;10.569;5785.249;-7.53502;4.35309;-2.72610;2
AHRS;10.569;5785.269;34.6957;116.3058;-28.8910;0.35462;0.74594;0.11964;3
GYRO;10.570;5785.249;3.92525;-1.00653;-1.52579;2
MAGN;10.571;5785.249;32.78198;-15.50446;11.54938;3
PRES;10.572;5785.243;1014.3025;3
ACCE;10.588;5785.270;-8.26509;3.49142;-3.69429;2
GYRO;10.589;5785.270;3.83118;-0.77675;-1.28336;2
MAGN;10.589;5785.270;32.85522;-15.44037;11.55853;3
AHRS;10.589;5785.289;31.5648;117.5767;-32.6433;0.36655;0.75024;0.08310;3
PRES;10.597;5785.276;1014.3000;3
ACCE;10.608;5785.290;-8.41939;3.02776;-4.16209;2
GYRO;10.609;5785.290;3.62347;-0.51062;-0.94547;2
MAGN;10.609;5785.290;35.48737;-12.89368;11.92169;3
AHRS;10.610;5785.309;28.7236;118.8612;-36.1343;0.37861;0.75386;0.05024;3
ACCE;10.628;5785.310;-7.88362;2.28773;-4.54085;2
GYRO;10.629;5785.310;3.38783;-0.22260;-0.80650;2
MAGN;10.629;5785.310;33.30841;-9.37195;12.72278;3
PRES;10.630;5785.310;1014.2925;3
AHRS;10.630;5785.329;26.0466;120.1645;-39.2897;0.38975;0.75751;0.02059;3
WIFI;10.645;5785.332;eduroam;00:13:c3:44:b0:71;-64
WIFI;10.645;5785.332;ti;80:49:71:16:5e:c9;-85
WIFI;10.645;5785.332;UJI;00:13:c3:44:b0:70;-65
WIFI;10.645;5785.332;eduroam;00:14:1c:dd:fa:a1;-46
WIFI;10.645;5785.332;UJI;00:14:1c:dd:fa:a0;-46
WIFI;10.645;5785.332;eduroam;00:27:22:0b:c4:39;-76
WIFI;10.645;5785.332;UJI;00:13:c3:44:c7:20;-79
WIFI;10.645;5781.355;UJI;06:27:22:0b:c4:39;-68
WIFI;10.645;5781.355;eduroam;00:14:1c:dd:fc:41;-75
WIFI;10.645;5785.332;eduroam;00:27:22:0b:36:35;-74
WIFI;10.645;5781.355;eduroam;04:18:d6:04:27:ca;-87
WIFI;10.645;5785.332;eduroam;00:13:80:43:d1:51;-82
WIFI;10.645;5785.332;UJI;06:27:22:0b:36:35;-75
WIFI;10.645;5781.355;UJI;06:27:22:0b:c4:21;-79
WIFI;10.645;5781.355;UJI;c2:9f:db:1c:91:a9;-84
WIFI;10.645;5781.355;qMp;02:ca:ff:ee:ba:be;-85
WIFI;10.645;5781.355;UJI;2a:a4:3c:04:99:a1;-87
WIFI;10.645;5785.332;eduroam;00:13:c3:44:c7:21;-77
WIFI;10.645;5785.332;eduroam;dc:9f:db:1c:91:a9;-87
WIFI;10.645;5785.332;RETA-Wifi;84:1b:5e:3f:88:6f;-87
WIFI;10.645;5785.332;UJI;00:14:1c:dd:fc:40;-81
WIFI;10.645;5785.332;UJI;00:13:80:43:d1:50;-83
WIFI;10.645;5785.332;UJI;00:14:69:f2:35:50;-84
WIFI;10.645;5785.332;qMp-AP;66:70:02:b5:f2:e9;-86
ACCE;10.669;5785.330;-7.95441;1.95679;-5.02843;2
GYRO;10.670;5785.330;3.18443;0.03325;-0.73450;2
MAGN;10.670;5785.330;33.28247;-9.24377;12.64954;3
AHRS;10.671;5785.348;23.5014;121.5847;-42.1940;0.40032;0.76151;-0.00612;3
PRES;10.671;5785.343;1014.2925;3
LIGH;10.672;5785.310;779.9;3
LIGH;10.672;5785.360;634.5;3
ACCE;10.672;5785.350;-8.46669;1.38380;-5.52657;2
AHRS;10.673;5785.368;21.1507;123.3738;-45.0380;0.41185;0.76609;-0.02931;3
GYRO;10.673;5785.350;3.01448;0.43822;-0.62210;2
MAGN;10.674;5785.350;33.03528;-7.41730;11.79352;3
ACCE;10.688;5785.370;-8.23708;0.82303;-5.93127;2
GYRO;10.688;5785.370;2.98662;0.97452;-0.26976;2
MAGN;10.689;5785.370;33.83331;-5.34210;12.55493;3
PRES;10.689;5785.377;1014.2925;3
AHRS;10.689;5785.388;19.1136;125.7422;-48.0223;0.42628;0.77088;-0.04800;3
ACCE;10.707;5785.390;-7.11673;0.20894;-6.47467;2
GYRO;10.708;5785.390;2.97543;1.55969;0.25951;2
MAGN;10.708;5785.390;33.64105;-5.15137;12.65717;3
AHRS;10.708;5785.408;17.5188;128.8677;-51.3077;0.44523;0.77523;-0.06082;3
PRES;10.716;5785.411;1014.2925;3
ACCE;10.727;5785.411;-6.42906;-0.03821;-6.26312;2
GYRO;10.727;5785.411;2.84085;2.33423;0.87790;2
SOUN;10.728;3844.56;0.11733;75.37
AHRS;10.734;5785.428;16.3727;132.8821;-54.6921;0.46734;0.77977;-0.06579;3
MAGN;10.735;5785.411;32.45087;-3.71857;13.62610;3
ACCE;10.747;5785.431;-4.88022;-0.04437;-6.57674;2
GYRO;10.748;5785.431;2.58476;3.18372;1.33208;2
MAGN;10.748;5785.431;33.65936;-3.41492;15.06805;3
PRES;10.748;5785.444;1014.3014;3
AHRS;10.749;5785.448;15.5692;137.7179;-58.0645;0.49118;0.78428;-0.06296;3
LIGH;10.764;5785.411;609.6;3
LIGH;10.765;5785.461;599.0;3
ACCE;10.767;5785.451;-4.30208;-0.43826;-6.67087;2
GYRO;10.768;5785.451;2.26552;3.80629;1.67149;2
MAGN;10.768;5785.451;33.38928;-3.44543;15.38391;3
AHRS;10.768;5785.467;15.0172;143.1524;-61.4732;0.51624;0.78737;-0.05358;3
ACCE;10.787;5785.471;-3.82559;-0.85274;-6.10555;2
GYRO;10.788;5785.471;2.01785;4.25249;2.02371;2
MAGN;10.788;5785.471;31.91681;-3.75519;17.63153;3
AHRS;10.788;5785.487;14.5102;148.9764;-64.9717;0.54187;0.78815;-0.03984;3
ACCE;10.807;5785.491;-2.97192;-0.77766;-6.81696;2
GYRO;10.807;5785.491;2.05014;4.49295;2.27821;2
MAGN;10.808;5785.491;31.20575;-4.46625;20.76569;3
PRES;10.808;5785.478;1014.3025;3
AHRS;10.809;5785.507;13.7246;155.0633;-68.7668;0.56875;0.78547;-0.02477;3
ACCE;10.826;5785.511;-1.88850;-0.74052;-7.29659;2
GYRO;10.827;5785.511;2.33163;4.68178;2.67395;2
MAGN;10.828;5785.511;30.47791;-4.35181;21.75446;3
AHRS;10.828;5785.527;12.4702;161.6016;-73.1303;0.59854;0.77782;-0.00857;3
PRES;10.835;5785.511;1014.3025;3
ACCE;10.846;5785.531;-0.64201;-0.31656;-6.67444;2
GYRO;10.846;5785.531;2.69795;5.38585;3.18031;2
MAGN;10.847;5785.531;26.68762;-4.14734;26.03760;3
AHRS;10.847;5785.547;10.5038;169.0844;-77.7971;0.62925;0.76601;0.01144;3
LIGH;10.865;5785.511;677.0;3
LIGH;10.866;5785.562;764.5;3
ACCE;10.866;5785.552;2.17667;-0.33253;-8.12932;2
GYRO;10.867;5785.552;3.09445;6.48695;3.38486;2
MAGN;10.867;5785.552;22.79663;-4.81720;28.47443;3
PRES;10.868;5785.545;1014.3025;3
AHRS;10.868;5785.566;7.6850;177.5764;-82.2652;0.65725;0.75040;0.03658;3
ACCE;10.885;5785.572;5.55376;-0.30914;-11.12215;2
GYRO;10.886;5785.572;2.99573;7.22707;3.03897;2
MAGN;10.887;5785.572;21.39740;-4.72412;29.45709;3
AHRS;10.887;5785.586;4.4993;-173.5658;-85.7489;-0.67718;-0.73263;-0.06688;3
PRES;10.895;5785.578;1014.3025;3
ACCE;10.905;5785.592;7.91461;0.23573;-13.42963;2
GYRO;10.906;5785.592;2.43234;7.35516;2.19392;2
MAGN;10.906;5785.592;15.81116;-3.33099;33.24890;3
AHRS;10.907;5785.606;1.6649;-165.0132;-87.6601;-0.68517;-0.71647;-0.10070;3
ACCE;10.925;5785.612;7.59074;0.04750;-15.21696;2
GYRO;10.926;5785.612;1.50580;6.91678;1.20831;2
MAGN;10.926;5785.612;11.40900;-0.43640;36.01532;3
PRES;10.927;5785.612;1014.3025;3
AHRS;10.927;5785.626;0.0382;-157.2314;-88.3022;-0.68280;-0.70343;-0.13773;3
ACCE;10.945;5785.632;6.03026;-0.46289;-13.53981;2
GYRO;10.946;5785.632;0.09708;6.34946;0.59546;2
MAGN;10.946;5785.632;8.65936;-0.10681;36.01532;3
AHRS;10.947;5785.646;-0.0957;-150.1444;-88.9511;-0.67711;-0.68932;-0.17990;3
PRES;10.954;5785.646;1014.3025;3
ACCE;10.965;5785.652;6.24458;-0.61844;-8.96428;2
GYRO;10.966;5785.652;-0.67830;6.18732;0.64737;2
MAGN;10.966;5785.652;0.74158;0.78735;35.96191;3
AHRS;10.967;5785.666;0.1310;-143.1473;-90.0442;-0.67086;-0.67085;-0.22436;3
LIGH;10.967;5785.612;975.9;3
LIGH;10.968;5785.662;1200.7;3
ACCE;10.985;5785.672;9.13763;-0.35054;-8.99997;2
GYRO;10.986;5785.672;-0.45375;6.05618;0.83241;2
MAGN;10.986;5785.672;-3.13263;1.13983;35.84900;3
PRES;10.986;5785.679;1014.3025;3
AHRS;10.987;5785.685;-0.0851;-136.3665;-91.1113;-0.66299;-0.64987;-0.26484;3
ACCE;11.005;5785.693;11.39948;0.33160;-10.02487;2
GYRO;11.005;5785.693;-0.22899;5.25565;0.62082;2
MAGN;11.006;5785.693;-5.79376;1.51978;34.88007;3
AHRS;11.006;5785.705;-0.3219;-130.5941;-91.6937;-0.65264;-0.63199;-0.29807;3
PRES;11.014;5785.713;1014.3025;3
ACCE;11.024;5785.713;10.98172;0.34607;-9.56380;2
GYRO;11.025;5785.713;-0.19388;4.16725;0.21356;2
MAGN;11.025;5785.713;-12.87231;2.05841;32.66144;3
AHRS;11.026;5785.725;-0.3256;-126.0256;-91.8975;-0.64135;-0.61866;-0.32439;3
ACCE;11.044;5785.733;9.85889;0.46039;-8.67598;2
GYRO;11.045;5785.733;-0.21750;3.76074;0.12680;2
MAGN;11.045;5785.733;-16.79688;1.84021;31.82678;3
AHRS;11.046;5785.745;-0.2943;-121.7817;-92.1373;-0.63008;-0.60526;-0.34879;3
ACCE;11.064;5785.753;10.37296;0.69695;-8.73183;2
GYRO;11.064;5785.753;-0.51241;4.32951;0.11661;2
MAGN;11.065;5785.753;-18.30444;1.48163;30.93567;3
AHRS;11.065;5785.765;-0.0243;-116.8691;-92.6464;-0.61631;-0.58833;-0.37847;3
LIGH;11.066;5785.713;1956.7;3
LIGH;11.066;5785.763;2777.0;3
PRES;11.073;5785.746;1014.3025;3
ACCE;11.084;5785.773;9.86824;0.99185;-8.32130;2
GYRO;11.084;5785.773;-1.03864;5.21573;-0.32611;2
MAGN;11.085;5785.773;-21.52100;1.26190;28.93677;3
AHRS;11.086;5785.785;0.9212;-110.9964;-93.5012;-0.59712;-0.56796;-0.41710;3
ACCE;11.104;5785.793;8.82143;1.12938;-7.32997;2
GYRO;11.104;5785.793;-1.59726;5.90862;-0.64232;2
MAGN;11.105;5785.793;-22.92938;1.66473;27.97241;3
PRES;11.106;5785.780;1014.3025;3
AHRS;11.107;5785.804;2.2871;-104.3640;-94.9373;-0.57374;-0.54292;-0.46241;3
ACCE;11.123;5785.813;8.76836;1.31161;-6.03917;2
GYRO;11.124;5785.813;-2.02055;6.23947;-0.64786;2
MAGN;11.124;5785.813;-25.01068;1.34430;25.98267;3
AHRS;11.125;5785.824;3.5887;-97.3067;-96.9712;-0.54815;-0.51283;-0.51000;3
PRES;11.133;5785.813;1014.3025;3
ACCE;11.143;5785.834;9.13283;1.30177;-4.63000;2
GYRO;11.143;5785.834;-2.28197;6.32869;-0.61542;2
MAGN;11.144;5785.834;-29.97131;-0.36163;21.71326;3
AHRS;11.144;5785.844;4.6271;-90.0987;-99.4581;-0.52111;-0.47886;-0.55708;3
ACCE;11.163;5785.854;8.55408;0.86621;-2.91887;2
GYRO;11.164;5785.854;-2.55179;6.61176;-0.53471;2
MAGN;11.164;5785.854;-32.74078;-1.83868;19.59381;3
PRES;11.164;5785.847;1014.3025;3
AHRS;11.165;5785.864;5.2438;-82.4558;-102.4398;-0.49168;-0.43918;-0.60457;3
LIGH;11.167;5785.813;3114.6;3
LIGH;11.167;5785.864;3400.1;3
SOUN;11.168;1715.02;0.05234;68.36
ACCE;11.183;5785.874;7.91135;0.47499;-0.96143;2
GYRO;11.183;5785.874;-2.93475;7.20462;-0.21672;2
MAGN;11.184;5785.874;-33.88977;-3.16467;15.45105;3
AHRS;11.184;5785.884;5.0402;-74.0946;-105.8664;-0.45912;-0.39079;-0.65221;3
PRES;11.192;5785.881;1014.3025;3
ACCE;11.202;5785.894;8.38913;0.49591;1.46504;2
AHRS;11.204;5785.904;3.8539;-65.0839;-109.4856;-0.42264;-0.33348;-0.69842;3
GYRO;11.204;5785.894;-3.25269;7.79903;0.15833;2
MAGN;11.205;5785.894;-35.74829;-3.91998;8.24127;3
ACCE;11.223;5785.914;9.15085;0.62288;3.66972;2
GYRO;11.223;5785.914;-3.27472;8.06850;0.21515;2
MAGN;11.223;5785.914;-36.41968;-3.41492;5.34973;3
PRES;11.224;5785.914;1014.3025;3
AHRS;11.224;5785.923;2.0580;-55.8405;-112.8053;-0.38118;-0.27228;-0.74053;3
ACCE;11.242;5785.934;8.38046;0.20329;5.23346;2
GYRO;11.243;5785.934;-2.97546;7.83566;-0.11417;2
MAGN;11.243;5785.934;-37.19482;-3.61023;1.09253;3
AHRS;11.243;5785.943;0.2468;-46.9412;-115.6762;-0.33611;-0.21368;-0.77696;3
PRES;11.252;5785.948;1014.3025;3
ACCE;11.262;5785.954;5.53229;-1.07004;6.07347;2
GYRO;11.262;5785.954;-2.80006;7.55757;-0.31850;2
MAGN;11.263;5785.954;-36.12823;-3.66669;-7.59888;3
AHRS;11.263;5785.963;-1.6540;-38.4463;-118.2885;-0.28961;-0.15715;-0.80807;3
LIGH;11.267;5785.914;4118.6;3
LIGH;11.267;5785.965;4883.8;3
ACCE;11.282;5785.975;3.64406;-1.67159;7.81149;2
GYRO;11.283;5785.975;-2.56221;6.92224;0.06203;2
MAGN;11.283;5785.975;-34.84344;-3.59039;-11.57684;3
PRES;11.283;5785.981;1014.3025;3
AHRS;11.284;5785.983;-4.0079;-30.5819;-120.2196;-0.24531;-0.10210;-0.83118;3
ACCE;11.302;5785.995;4.93932;-0.73216;9.64841;2
GYRO;11.302;5785.995;-1.65918;5.63666;0.40602;2
MAGN;11.303;5785.995;-33.16193;-2.96021;-16.00037;3
AHRS;11.303;5786.003;-5.9955;-24.0574;-120.8174;-0.20623;-0.05829;-0.84393;3
ACCE;11.322;5786.015;5.65887;0.03452;9.31209;2
GYRO;11.322;5786.015;-0.40834;4.17245;0.00505;2
MAGN;11.322;5786.015;-29.34113;-1.35193;-22.35718;3
AHRS;11.323;5786.022;-6.5745;-19.2231;-120.9301;-0.17290;-0.03298;-0.85171;3
ACCE;11.341;5786.035;4.91483;-0.26683;8.38127;2
GYRO;11.342;5786.035;0.46811;2.64661;-0.64525;2
MAGN;11.343;5786.035;-27.65961;-0.61188;-24.47968;3
PRES;11.344;5786.015;1014.3025;3
AHRS;11.344;5786.042;-5.9133;-16.1217;-121.3960;-0.14711;-0.02400;-0.85875;3
ACCE;11.361;5786.055;4.33806;-0.45998;8.30653;2
GYRO;11.362;5786.055;0.93396;1.25949;-1.22427;2
MAGN;11.362;5786.055;-25.16327;-1.06659;-26.64948;3
AHRS;11.363;5786.062;-4.5843;-14.6511;-122.3798;-0.13075;-0.02664;-0.86592;3
PRES;11.370;5786.048;1014.3025;3
ACCE;11.381;5786.075;3.27063;-0.86331;8.60056;2
GYRO;11.381;5786.075;1.23460;0.01775;-1.71625;2
MAGN;11.382;5786.075;-22.06116;-1.89514;-28.60870;3
AHRS;11.382;5786.082;-2.8021;-14.5831;-123.9027;-0.12338;-0.03826;-0.87369;3
ACCE;11.401;5786.095;1.64958;-0.75548;8.36617;2
GYRO;11.402;5786.095;1.39696;-0.81442;-1.81975;2
MAGN;11.402;5786.095;-21.17767;-2.18964;-29.00391;3
PRES;11.403;5786.082;1014.3025;3
AHRS;11.403;5786.102;-0.7911;-15.4700;-125.5906;-0.12283;-0.05545;-0.88084;3
ACCE;11.421;5786.116;1.40111;-0.82494;8.13757;2
GYRO;11.421;5786.116;1.21381;-1.01196;-1.53786;2
MAGN;11.421;5786.116;-21.91010;-3.40881;-29.00391;3
AHRS;11.422;5786.122;1.0713;-16.6020;-126.8925;-0.12500;-0.07281;-0.88571;3
PRES;11.430;5786.116;1014.3025;3
ACCE;11.440;5786.136;2.94626;-0.81551;8.06216;2
GYRO;11.441;5786.136;0.81143;-0.84300;-1.17844;2
MAGN;11.441;5786.136;-22.35413;-4.56390;-29.83704;3
AHRS;11.442;5786.141;2.4217;-17.5661;-127.9135;-0.12799;-0.08579;-0.88915;3
ACCE;11.461;5786.156;4.25656;-0.60422;8.10936;2
GYRO;11.461;5786.156;0.48233;-0.66939;-1.06079;2
MAGN;11.462;5786.156;-22.40448;-4.81720;-30.17731;3
PRES;11.462;5786.149;1014.3025;3
AHRS;11.462;5786.161;3.3385;-18.3455;-128.9023;-0.13136;-0.09467;-0.89231;3
ACCE;11.480;5786.176;4.43100;-0.67213;8.41173;2
GYRO;11.481;5786.176;0.20729;-0.38928;-1.06996;2
MAGN;11.481;5786.176;-22.53418;-7.03125;-26.81427;3
AHRS;11.481;5786.181;3.9767;-18.8636;-129.9847;-0.13395;-0.10025;-0.89587;3
PRES;11.489;5786.183;1014.3025;3
ACCE;11.500;5786.196;4.83191;-0.17673;9.23102;2
GYRO;11.500;5786.196;0.00481;0.32106;-1.08032;2
MAGN;11.501;5786.196;-22.57843;-7.53021;-26.92566;3
AHRS;11.501;5786.201;4.3822;-18.7032;-131.1975;-0.13229;-0.10143;-0.90048;3
ACCE;11.520;5786.216;4.62651;-0.20683;8.96156;2
GYRO;11.521;5786.216;-0.09554;1.05702;-1.11913;2
MAGN;11.521;5786.216;-22.57843;-7.44476;-27.32849;3
PRES;11.522;5786.216;1014.3025;3
AHRS;11.522;5786.221;4.6772;-17.6780;-132.4740;-0.12427;-0.09877;-0.90612;3
ACCE;11.540;5786.236;3.89650;-0.32347;8.78896;2
GYRO;11.540;5786.236;-0.16048;1.27945;-0.98380;2
MAGN;11.541;5786.236;-22.71729;-8.69141;-27.72522;3
AHRS;11.541;5786.241;4.8466;-16.2096;-133.7224;-0.11308;-0.09384;-0.91190;3
PRES;11.549;5786.250;1014.3025;3
ACCE;11.559;5786.257;3.70657;0.18001;8.67194;2
GYRO;11.560;5786.257;-0.19391;1.38680;-0.77525;2
MAGN;11.560;5786.257;-22.47314;-9.30481;-28.10059;3
AHRS;11.561;5786.260;4.8746;-14.6321;-134.7675;-0.10122;-0.08786;-0.91684;3
ACCE;11.580;5786.277;3.79288;0.48740;8.48564;2
GYRO;11.580;5786.277;-0.18832;1.37138;-0.80571;2
MAGN;11.581;5786.277;-22.40448;-9.37195;-28.16620;3
AHRS;11.581;5786.280;4.8711;-13.0232;-135.7139;-0.08903;-0.08181;-0.92126;3
ACCE;11.599;5786.297;3.27640;0.60733;8.19331;2
GYRO;11.600;5786.297;-0.16634;1.11810;-1.00650;2
MAGN;11.601;5786.297;-20.49561;-10.10590;-28.86810;3
AHRS;11.601;5786.300;4.9082;-11.6127;-136.8021;-0.07830;-0.07681;-0.92576;3
PRES;11.608;5786.283;1014.3025;3
ACCE;11.619;5786.317;3.20723;0.61870;7.75882;2
GYRO;11.619;5786.317;-0.18080;0.67609;-1.30083;2
MAGN;11.620;5786.317;-17.57965;-9.79919;-29.43420;3
AHRS;11.620;5786.320;4.9830;-10.5885;-138.2000;-0.07068;-0.07332;-0.93077;3
ACCE;11.639;5786.337;3.40585;0.54546;7.48224;2
GYRO;11.640;5786.337;-0.25923;0.06329;-1.72780;2
MAGN;11.640;5786.337;-17.14783;-9.72290;-29.50745;3
PRES;11.641;5786.317;1014.3025;3
AHRS;11.641;5786.340;5.0505;-10.1459;-140.0643;-0.06804;-0.07142;-0.93662;3
LIGH;11.643;5786.015;5319.6;3
LIGH;11.643;5786.065;5719.6;3
LIGH;11.643;5786.116;6119.5;3
LIGH;11.644;5786.166;6519.4;3
LIGH;11.644;5786.216;6919.4;3
LIGH;11.644;5786.267;7319.3;3
LIGH;11.645;5786.317;7719.2;3
ACCE;11.659;5786.357;3.57791;0.55368;7.82210;2
GYRO;11.659;5786.357;-0.38020;-0.71719;-2.23711;2
MAGN;11.660;5786.357;-16.37268;-10.80933;-30.24902;3
AHRS;11.660;5786.360;5.0775;-10.4606;-142.4737;-0.07204;-0.07106;-0.94329;3
PRES;11.668;5786.351;1014.3025;3
ACCE;11.678;5786.377;3.81342;0.14345;8.07829;2
GYRO;11.679;5786.377;-0.46857;-1.48506;-2.77745;2
MAGN;11.679;5786.377;-15.95612;-11.58295;-29.73938;3
AHRS;11.680;5786.379;5.1065;-11.5865;-145.5028;-0.08316;-0.07223;-0.95054;3
ACCE;11.699;5786.398;3.74274;-0.15671;8.20564;2
GYRO;11.699;5786.398;-0.49716;-2.10341;-3.24034;2
MAGN;11.700;5786.398;-15.92102;-11.65009;-29.67529;3
PRES;11.700;5786.384;1014.3025;3
AHRS;11.700;5786.399;5.2289;-13.4163;-149.1108;-0.10041;-0.07474;-0.95771;3
ACCE;11.718;5786.418;3.54100;-0.21054;8.46170;2
GYRO;11.719;5786.418;-0.51195;-2.54681;-3.47931;2
MAGN;11.719;5786.418;-15.92102;-12.63275;-29.67529;3
AHRS;11.720;5786.419;5.5180;-15.7589;-153.0495;-0.12205;-0.07828;-0.96371;3
SOUN;11.720;2971.47;0.09068;73.13
PRES;11.727;5786.418;1014.3025;3
ACCE;11.738;5786.438;3.73323;0.01581;8.73264;2
GYRO;11.738;5786.438;-0.56262;-2.69463;-3.44797;2
AHRS;11.739;5786.439;5.9491;-18.3534;-157.0328;-0.14588;-0.08191;-0.96778;3
MAGN;11.739;5786.438;-16.92200;-14.03351;-29.03595;3
ACCE;11.758;5786.458;4.82022;0.03227;8.34563;2
GYRO;11.758;5786.458;-0.64571;-2.58836;-3.32588;2
MAGN;11.759;5786.458;-16.97235;-14.10217;-29.00391;3
PRES;11.759;5786.451;1014.3025;3
AHRS;11.760;5786.459;6.4590;-20.9233;-160.8914;-0.16958;-0.08472;-0.96989;3
ACCE;11.778;5786.478;5.56587;0.31747;8.25450;2
GYRO;11.778;5786.478;-0.77223;-2.49530;-3.26404;2
MAGN;11.778;5786.478;-16.45813;-14.27460;-27.52380;3
AHRS;11.779;5786.478;6.9901;-23.3703;-164.7260;-0.19243;-0.08604;-0.97042;3
PRES;11.787;5786.485;1014.3025;3
ACCE;11.797;5786.498;6.44669;0.90750;8.04390;2
GYRO;11.798;5786.498;-0.95692;-2.43178;-3.33014;2
MAGN;11.798;5786.498;-20.47119;-15.50293;-26.99280;3
AHRS;11.799;5786.498;7.5256;-25.6890;-168.6359;-0.21440;-0.08563;-0.96954;3
AHRS;11.818;5786.518;8.1127;-27.8307;-172.7435;-0.23506;-0.08370;-0.96736;3
LIGH;11.830;5786.367;8535.5;3
LIGH;11.831;5786.418;9870.3;3
LIGH;11.831;5786.468;11205.1;3
LIGH;11.831;5786.518;12539.8;3
ACCE;11.837;5786.518;6.95697;0.31482;8.16907;2
GYRO;11.837;5786.518;-1.16176;-2.29050;-3.60883;2
MAGN;11.838;5786.518;-20.47272;-15.51056;-26.98669;3
AHRS;11.838;5786.538;8.8131;-29.7762;-177.2242;-0.25430;-0.08044;-0.96377;3
PRES;11.846;5786.518;1014.3025;3
ACCE;11.857;5786.539;6.75049;-0.76653;8.13591;2
GYRO;11.857;5786.539;-1.27727;-2.28180;-3.90042;2
MAGN;11.858;5786.539;-20.14771;-15.87524;-26.60828;3
AHRS;11.859;5786.558;9.6426;-31.6970;178.1441;0.27340;0.07644;0.95809;3
ACCE;11.877;5786.559;6.61710;-0.81834;8.60255;2
GYRO;11.878;5786.559;-1.29765;-2.44435;-3.92659;2
MAGN;11.878;5786.559;-20.82672;-16.55426;-24.98169;3
PRES;11.878;5786.552;1014.3025;3
AHRS;11.879;5786.578;10.6202;-33.5898;173.6567;0.29217;0.07254;0.95030;3
ACCE;11.897;5786.579;7.00909;-0.80701;8.79189;2
GYRO;11.897;5786.579;-1.24011;-2.36449;-3.86250;2
MAGN;11.898;5786.579;-20.71991;-16.70532;-24.98169;3
AHRS;11.898;5786.597;11.7749;-35.2893;169.3476;0.30929;0.06934;0.94095;3
PRES;11.906;5786.586;1014.3025;3
ACCE;11.916;5786.599;6.98253;-0.30354;8.77284;2
GYRO;11.917;5786.599;-1.10286;-2.21323;-3.77818;2
MAGN;11.917;5786.599;-19.06281;-19.15741;-24.81384;3
AHRS;11.918;5786.617;13.1868;-36.9159;165.2680;0.32588;0.06769;0.92985;3
LIGH;11.922;5786.569;19670.8;3
LIGH;11.922;5786.619;29076.4;3
ACCE;11.936;5786.619;7.14076;-0.01945;8.38173;2
GYRO;11.937;5786.619;-0.82144;-2.34988;-3.67697;2
MAGN;11.937;5786.619;-18.89954;-20.93506;-22.80426;3
AHRS;11.938;5786.637;14.9400;-38.6902;161.5130;0.34388;0.06832;0.91647;3
PRES;11.938;5786.619;1014.3025;3
ACCE;11.956;5786.639;6.24507;0.58270;8.25465;2
GYRO;11.956;5786.639;-0.49843;-2.50230;-3.63786;2
MAGN;11.957;5786.639;-18.88123;-21.14410;-22.85767;3
AHRS;11.957;5786.657;17.0659;-40.5019;158.1399;0.36249;0.07178;0.90123;3
PRES;11.966;5786.653;1014.3025;3
ACCE;11.979;5786.659;5.63173;0.80176;7.25429;2
GYRO;11.979;5786.659;-0.21704;-2.53300;-3.58131;2
MAGN;11.980;5786.659;-18.65997;-23.01636;-23.28491;3
AHRS;11.980;5786.677;19.4044;-42.3038;155.0526;0.38123;0.07664;0.88445;3
ACCE;11.996;5786.680;5.39427;1.18863;6.26762;2
GYRO;11.997;5786.680;-0.14059;-2.57680;-3.40988;2
MAGN;11.997;5786.680;-18.19916;-24.08905;-23.13843;3
PRES;11.998;5786.686;1014.3025;3
AHRS;11.998;5786.697;21.7488;-44.1554;152.1533;0.40034;0.08087;0.86623;3
ACCE;12.016;5786.700;6.42365;1.94289;5.72340;2
GYRO;12.016;5786.700;-0.18289;-2.74773;-3.29205;2
MAGN;12.017;5786.700;-17.84515;-24.33472;-22.69440;3
AHRS;12.017;5786.716;24.1351;-46.1360;149.2099;0.42048;0.08373;0.84568;3
LIGH;12.023;5786.669;30000.0;3
PRES;12.025;5786.720;1014.3025;3
ACCE;12.037;5786.720;6.63112;2.32298;5.78806;2
GYRO;12.038;5786.720;-0.22212;-2.92654;-3.41577;2
MAGN;12.039;5786.720;-15.86151;-25.78735;-20.05768;3
AHRS;12.039;5786.736;26.7115;-48.0319;146.1651;0.44025;0.08664;0.82291;3
ACCE;12.055;5786.740;6.45628;3.04626;5.60814;2
GYRO;12.056;5786.740;-0.26343;-2.86992;-3.58713;2
MAGN;12.057;5786.740;-15.57159;-26.36566;-18.94989;3
PRES;12.057;5786.753;1014.3025;3
AHRS;12.058;5786.756;29.4229;-49.6174;142.9885;0.45801;0.08978;0.79874;3
ACCE;12.075;5786.760;4.71298;2.97760;4.82539;2
GYRO;12.076;5786.760;-0.41492;-2.74626;-3.48001;2
MAGN;12.076;5786.760;-15.64331;-26.58081;-18.88123;3
AHRS;12.077;5786.776;31.8461;-50.9577;139.8433;0.47356;0.09060;0.77483;3
ACCE;12.095;5786.780;4.81169;3.18300;4.56012;2
GYRO;12.095;5786.780;-0.69574;-2.66470;-2.94505;2
MAGN;12.096;5786.780;-15.65247;-28.15094;-18.57605;3
AHRS;12.096;5786.796;33.7206;-52.0720;136.8266;0.48648;0.08778;0.75275;3
ACCE;12.115;5786.800;7.04382;4.42435;4.94583;2
GYRO;12.116;5786.800;-0.92181;-2.35089;-2.70451;2
MAGN;12.117;5786.800;-14.69574;-30.74646;-18.44635;3
PRES;12.118;5786.787;1014.3025;3
AHRS;12.118;5786.816;35.4716;-52.6569;133.6158;0.49582;0.08460;0.73148;3
ACCE;12.135;5786.821;8.49319;5.18678;5.47995;2
GYRO;12.135;5786.821;-0.97369;-1.95082;-3.11208;2
MAGN;12.136;5786.821;-14.30054;-30.35126;-18.23578;3
AHRS;12.136;5786.835;37.6486;-52.3931;129.9064;0.50112;0.08540;0.70912;3
PRES;12.144;5786.821;1014.3025;3
ACCE;12.154;5786.841;7.41016;4.90611;5.08992;2
GYRO;12.155;5786.841;-0.88635;-1.63779;-3.72084;2
MAGN;12.155;5786.841;-12.83722;-29.63867;-17.51862;3
AHRS;12.156;5786.855;40.3181;-51.4450;125.6851;0.50422;0.09029;0.68421;3
SOUN;12.159;741.13;0.02262;61.07
ACCE;12.175;5786.861;5.40877;4.79381;5.10922;2
GYRO;12.176;5786.861;-0.73624;-1.61372;-3.89729;2
MAGN;12.176;5786.861;-12.06665;-30.92041;-17.27448;3
PRES;12.177;5786.854;1014.2996;3
AHRS;12.177;5786.875;43.1057;-50.1585;121.3552;0.50667;0.09703;0.65821;3
ACCE;12.195;5786.881;4.34853;5.20032;5.22122;2
GYRO;12.195;5786.881;-0.56998;-1.50015;-3.62894;2
MAGN;12.196;5786.881;-11.17706;-31.07910;-17.42401;3
AHRS;12.196;5786.895;45.6736;-48.6995;117.2565;0.50851;0.10408;0.63358;3
PRES;12.203;5786.888;1014.2925;3
ACCE;12.214;5786.901;4.11099;5.92758;4.91278;2
AHRS;12.215;5786.915;47.9227;-47.1674;113.4309;0.50989;0.11050;0.61094;3
GYRO;12.216;5786.901;-0.43651;-1.31821;-3.19177;2
MAGN;12.216;5786.901;-8.37250;-31.72455;-18.35632;3
ACCE;12.234;5786.921;3.89558;6.08244;4.76028;2
GYRO;12.234;5786.921;-0.38649;-1.15457;-2.80984;2
MAGN;12.235;5786.921;-6.87866;-30.99365;-19.43817;3
PRES;12.235;5786.921;1014.2925;3
AHRS;12.236;5786.935;49.8355;-45.5485;109.8027;0.51060;0.11597;0.59038;3
ACCE;12.254;5786.941;3.97920;6.39171;4.96696;2
GYRO;12.254;5786.941;-0.37964;-1.04614;-2.54083;2
MAGN;12.255;5786.941;-6.02875;-30.75104;-19.08875;3
AHRS;12.255;5786.954;51.4883;-43.8141;106.2441;0.51067;0.12068;0.57124;3
PRES;12.263;5786.955;1014.2925;3
ACCE;12.273;5786.962;4.28456;6.79422;5.07619;2
GYRO;12.274;5786.962;-0.34862;-1.01808;-2.51953;2
MAGN;12.274;5786.962;-3.98254;-30.23071;-18.49213;3
AHRS;12.274;5786.974;53.1109;-41.8422;102.5149;0.51047;0.12581;0.55178;3
ACCE;12.293;5786.982;4.36987;7.37372;5.13235;2
GYRO;12.294;5786.982;-0.24817;-1.00848;-2.77348;2
MAGN;12.294;5786.982;-3.19977;-30.11780;-18.60046;3
PRES;12.295;5786.988;1014.2925;3
AHRS;12.295;5786.994;54.9251;-39.3721;98.2705;0.51015;0.13281;0.53017;3
ACCE;12.313;5787.002;3.87956;7.48895;4.78786;2
GYRO;12.313;5787.002;-0.14610;-0.98456;-3.08073;2
MAGN;12.314;5787.002;-3.26996;-30.60303;-18.66608;3
AHRS;12.314;5787.014;56.8899;-36.2138;93.3151;0.50947;0.14169;0.50619;3
PRES;12.322;5787.022;1014.2925;3
LIGH;12.325;5786.972;24349.6;3
LIGH;12.325;5787.022;18088.1;3
ACCE;12.333;5787.022;2.94934;7.51370;4.66168;2
GYRO;12.333;5787.022;-0.13008;-0.95375;-3.16431;2
MAGN;12.334;5787.022;-1.57623;-30.84106;-18.56079;3
AHRS;12.334;5787.034;58.7301;-32.4431;87.7756;0.50812;0.15095;0.48140;3
ACCE;12.353;5787.042;2.37889;7.87328;4.98114;2
GYRO;12.353;5787.042;-0.11873;-0.89642;-2.99962;2
MAGN;12.354;5787.042;1.00555;-30.11780;-18.26477;3
AHRS;12.354;5787.053;60.2822;-28.3288;82.0401;0.50622;0.15988;0.45762;3
ACCE;12.372;5787.062;2.07684;8.07481;5.17723;2
GYRO;12.373;5787.062;0.00351;-0.81201;-2.88330;2
MAGN;12.374;5787.062;1.62354;-30.11780;-18.85681;3
AHRS;12.375;5787.073;61.6849;-23.9320;76.1698;0.50456;0.16925;0.43442;3
PRES;12.382;5787.056;1014.2925;3
ACCE;12.392;5787.082;1.34201;7.95204;5.11830;2
GYRO;12.393;5787.082;0.23308;-0.75743;-2.91496;2
MAGN;12.393;5787.082;3.04718;-29.79736;-18.99109;3
AHRS;12.394;5787.093;63.0968;-19.0688;69.9017;0.50379;0.17990;0.41042;3
ACCE;12.413;5787.103;0.66203;7.72314;4.87088;2
GYRO;12.413;5787.103;0.47174;-0.72139;-2.96686;2
MAGN;12.413;5787.103;3.80859;-29.41742;-18.26477;3
AHRS;12.414;5787.113;64.5103;-13.5780;63.0599;0.50399;0.19192;0.38537;3
PRES;12.414;5787.089;1014.2925;3
ACCE;12.432;5787.123;0.12291;7.80815;4.50616;2
GYRO;12.432;5787.123;0.64885;-0.64705;-2.97105;2
MAGN;12.433;5787.123;5.69305;-29.58984;-19.08417;3
AHRS;12.433;5787.133;65.7969;-7.4140;55.6314;0.50472;0.20491;0.35992;3
PRES;12.441;5787.123;1014.2925;3
ACCE;12.451;5787.143;-0.65936;8.00591;3.82358;2
GYRO;12.452;5787.143;0.72408;-0.53468;-2.89267;2
MAGN;12.453;5787.143;8.63647;-29.50287;-19.17877;3
AHRS;12.453;5787.153;66.8107;-0.6678;47.7437;0.50542;0.21835;0.33490;3
ACCE;12.472;5787.163;-1.14905;7.95662;3.15884;2
GYRO;12.472;5787.163;0.68417;-0.52075;-2.77200;2
MAGN;12.473;5787.163;9.59015;-29.24194;-18.43262;3
PRES;12.473;5787.156;1014.2925;3
AHRS;12.473;5787.172;67.4150;6.3408;39.6177;0.50573;0.23106;0.31036;3
LIGH;12.480;5787.072;12376.5;3
LIGH;12.481;5787.123;6724.5;3
LIGH;12.481;5787.173;1072.3;3
ACCE;12.491;5787.183;-1.07385;8.10324;3.37251;2
GYRO;12.492;5787.183;0.61021;-0.63185;-2.75296;2
MAGN;12.492;5787.183;9.96552;-29.24194;-18.43262;3
AHRS;12.493;5787.192;67.5506;13.3780;31.3123;0.50554;0.24223;0.28514;3
PRES;12.501;5787.190;1014.2983;3
ACCE;12.511;5787.203;-0.97119;8.43376;4.02675;2
GYRO;12.512;5787.203;0.59897;-0.66209;-2.93141;2
MAGN;12.512;5787.203;11.16180;-28.37067;-17.96875;3
AHRS;12.512;5787.212;67.1959;20.6429;22.7530;0.50427;0.25369;0.25884;3
ACCE;12.532;5787.223;-1.84738;8.04710;4.10612;2
AHRS;12.533;5787.232;66.3715;28.1833;14.0504;0.50198;0.26716;0.23154;3
GYRO;12.534;5787.223;0.66406;-0.52977;-3.13130;2
MAGN;12.534;5787.223;11.86676;-27.66418;-17.59491;3
PRES;12.535;5787.223;1014.3025;3
ACCE;12.551;5787.244;-2.86519;7.60432;3.88136;2
GYRO;12.551;5787.244;0.76422;-0.41460;-3.08116;2
MAGN;12.552;5787.244;13.70850;-26.43738;-17.98553;3
AHRS;12.552;5787.252;65.2011;35.3112;5.8152;0.49978;0.28122;0.20392;3
PRES;12.560;5787.257;1014.3025;3
ACCE;12.571;5787.264;-3.04062;7.50394;3.66370;2
GYRO;12.572;5787.264;0.87012;-0.39157;-2.91689;2
MAGN;12.572;5787.264;16.17584;-25.66833;-17.35992;3
AHRS;12.573;5787.272;63.8463;41.5771;-1.5229;0.49832;0.29464;0.17711;3
LIGH;12.577;5787.223;1301.3;3
LIGH;12.578;5787.274;2907.3;3
ACCE;12.591;5787.284;-3.18423;7.45554;3.87828;2
GYRO;12.591;5787.284;1.04082;-0.43512;-2.93216;2
MAGN;12.592;5787.284;16.94794;-25.73700;-16.75720;3
PRES;12.592;5787.291;1014.3025;3
AHRS;12.593;5787.291;62.3135;47.2697;-8.3041;0.49758;0.30786;0.15011;3
ACCE;12.610;5787.304;-4.09947;7.17662;4.33063;2
GYRO;12.611;5787.304;1.34401;-0.46236;-3.05063;2
MAGN;12.611;5787.304;17.61169;-25.29602;-16.75720;3
AHRS;12.612;5787.311;60.5761;52.7558;-15.0170;0.49809;0.32131;0.12107;3
ACCE;12.630;5787.324;-5.20734;6.63280;4.30272;2
GYRO;12.631;5787.324;1.72049;-0.43959;-2.98572;2
MAGN;12.632;5787.324;19.70367;-24.01428;-16.64734;3
AHRS;12.632;5787.331;58.7626;58.0780;-21.6872;0.50086;0.33472;0.09057;3
ACCE;12.650;5787.344;-5.84016;6.42690;3.87338;2
GYRO;12.651;5787.344;2.06277;-0.35300;-2.69543;2
MAGN;12.651;5787.344;20.62683;-23.46039;-16.58936;3
PRES;12.652;5787.324;1014.3025;3
AHRS;12.652;5787.351;57.0711;63.1494;-28.1169;0.50653;0.34736;0.06083;3
ACCE;12.670;5787.364;-6.18622;6.12581;3.27112;2
GYRO;12.670;5787.364;2.30101;-0.24965;-2.27396;2
MAGN;12.671;5787.364;22.05658;-22.98431;-16.36047;3
AHRS;12.671;5787.371;55.6253;67.9097;-34.2008;0.51517;0.35837;0.03335;3
LIGH;12.677;5787.324;2152.0;3
LIGH;12.677;5787.374;1141.4;3
PRES;12.679;5787.358;1014.3025;3
ACCE;12.689;5787.385;-6.27391;6.03474;2.63850;2
GYRO;12.690;5787.385;2.44986;-0.12184;-1.86742;2
MAGN;12.690;5787.385;24.31488;-21.66138;-14.50195;3
AHRS;12.691;5787.391;54.4138;72.4075;-39.9072;0.52605;0.36787;0.00894;3
ACCE;12.710;5787.405;-6.10922;6.23010;2.13501;2
SOUN;12.710;4449.51;0.13579;76.64
GYRO;12.716;5787.405;2.52779;-0.00665;-1.62862;2
MAGN;12.717;5787.405;25.00763;-21.18225;-13.74054;3
AHRS;12.717;5787.410;53.2935;76.7472;-45.2623;0.53804;0.37683;-0.01265;3
PRES;12.718;5787.391;1014.3025;3
ACCE;12.729;5787.425;-6.34903;6.50607;1.08543;2
GYRO;12.730;5787.425;2.50754;0.13788;-1.60341;2
MAGN;12.730;5787.425;25.38910;-22.33124;-13.13019;3
AHRS;12.731;5787.430;52.0368;80.9144;-50.3104;0.54998;0.38594;-0.03301;3
PRES;12.739;5787.425;1014.3025;3
ACCE;12.749;5787.445;-6.93079;6.45921;-0.11505;2
GYRO;12.749;5787.445;2.36034;0.20955;-1.53322;2
MAGN;12.750;5787.445;26.83563;-21.97876;-11.90338;3
AHRS;12.750;5787.450;50.6004;84.7554;-54.9256;0.56115;0.39510;-0.05241;3
ACCE;12.769;5787.465;-7.05896;6.18321;-0.75647;2
GYRO;12.770;5787.465;2.10986;0.17880;-1.33624;2
MAGN;12.770;5787.465;27.28424;-21.70868;-11.56158;3
PRES;12.771;5787.458;1014.3025;3
AHRS;12.771;5787.470;49.1445;88.0289;-58.8988;0.57110;0.40323;-0.06995;3
LIGH;12.778;5787.425;1009.2;3
LIGH;12.779;5787.475;970.7;3
ACCE;12.789;5787.485;-6.78885;6.09109;-0.62474;2
GYRO;12.789;5787.485;1.90138;0.07254;-1.17847;2
MAGN;12.790;5787.485;27.28424;-20.62378;-9.22699;3
AHRS;12.790;5787.490;47.7545;90.6869;-62.3031;0.57996;0.40949;-0.08606;3
PRES;12.798;5787.492;1014.3025;3
ACCE;12.808;5787.505;-6.56795;6.07065;-0.56752;2
GYRO;12.809;5787.505;1.78078;-0.11284;-1.22757;2
MAGN;12.809;5787.505;27.14386;-21.00067;-8.14667;3
AHRS;12.810;5787.509;46.3141;92.7680;-65.1813;0.58710;0.41472;-0.10175;3
ACCE;12.829;5787.525;-6.83353;6.20702;-0.44026;2
GYRO;12.829;5787.525;1.72298;-0.26575;-1.40031;2
MAGN;12.830;5787.525;27.10876;-21.18225;-8.04291;3
PRES;12.830;5787.525;1014.3025;3
AHRS;12.831;5787.529;44.6547;94.3949;-67.7887;0.59275;0.41941;-0.11914;3
ACCE;12.848;5787.546;-7.62601;6.14429;-0.92323;2
GYRO;12.849;5787.546;1.70711;-0.35652;-1.58792;2
MAGN;12.849;5787.546;28.69720;-19.88373;-6.79932;3
AHRS;12.850;5787.549;42.7472;95.6740;-70.1736;0.59695;0.42421;-0.13825;3
ACCE;12.868;5787.566;-8.15594;6.03569;-2.29242;2
GYRO;12.868;5787.566;1.62563;-0.46097;-1.65074;2
MAGN;12.869;5787.566;29.03595;-19.60602;-6.81610;3
AHRS;12.869;5787.569;40.6753;96.6497;-72.3163;0.59981;0.42912;-0.15825;3
LIGH;12.878;5787.525;1049.6;3
LIGH;12.879;5787.576;1141.1;3
ACCE;12.888;5787.586;-9.03552;5.79707;-3.68279;2
GYRO;12.889;5787.586;1.34003;-0.68007;-1.65833;2
AHRS;12.889;5787.589;38.5779;97.1645;-74.1569;0.60109;0.43295;-0.17883;3
MAGN;12.890;5787.586;29.03595;-19.60602;-6.86951;3
PRES;12.891;5787.559;1014.3025;3
ACCE;12.908;5787.606;-9.90062;5.54994;-4.36932;2
GYRO;12.908;5787.606;0.78299;-1.01224;-1.57666;2
MAGN;12.909;5787.606;30.25818;-18.69049;-5.70068;3
AHRS;12.909;5787.609;36.5833;96.9304;-75.4167;0.59935;0.43499;-0.19921;3
PRES;12.917;5787.593;1014.3012;3
ACCE;12.927;5787.626;-10.39627;5.32901;-4.47105;2
GYRO;12.928;5787.626;0.06894;-1.29677;-1.44707;2
MAGN;12.928;5787.626;30.12543;-18.55469;-6.71844;3
AHRS;12.929;5787.628;34.8018;95.8303;-75.8045;0.59321;0.43567;-0.21776;3
ACCE;12.948;5787.646;-11.54179;5.17383;-4.42535;2
GYRO;12.948;5787.646;-0.64662;-1.55971;-1.21806;2
MAGN;12.949;5787.646;30.08728;-18.55469;-6.86951;3
PRES;12.949;5787.626;1014.2925;3
AHRS;12.949;5787.648;33.3121;93.9407;-75.3620;0.58288;0.43470;-0.23379;3
ACCE;12.967;5787.666;-10.72229;5.02180;-3.19604;2
GYRO;12.968;5787.666;-1.39171;-1.53554;-0.76866;2
MAGN;12.968;5787.666;31.37665;-15.33203;-6.56128;3
AHRS;12.969;5787.668;32.2382;91.4993;-74.1353;0.56936;0.43231;-0.24538;3
PRES;12.976;5787.660;1014.2925;3
LIGH;12.980;5787.626;1007.4;3
LIGH;12.980;5787.677;849.3;3
ACCE;12.987;5787.687;-9.31364;4.53108;-2.88904;2
GYRO;12.987;5787.687;-2.24295;-1.28648;-0.43678;2
AHRS;12.988;5787.688;31.5785;88.7057;-71.7742;0.55196;0.43095;-0.24923;3
MAGN;12.988;5787.687;31.81610;-16.03546;-8.41522;3
ACCE;13.007;5787.707;-7.63776;3.78737;-2.01292;2
GYRO;13.008;5787.707;-3.00145;-1.27464;-0.54134;2
MAGN;13.008;5787.707;31.83899;-16.10260;-8.54645;3
PRES;13.009;5787.693;1014.2925;3
AHRS;13.009;5787.708;30.8918;85.5752;-68.4528;0.52988;0.43143;-0.24829;3
ACCE;13.027;5787.727;-7.11185;3.66318;-0.19284;2
GYRO;13.027;5787.727;-3.56419;-1.39359;-0.96883;2
MAGN;13.028;5787.727;30.48553;-12.71667;-9.51538;3
AHRS;13.028;5787.728;29.6566;82.0509;-64.3651;0.50137;0.43421;-0.24626;3
PRES;13.036;5787.727;1014.2925;3
ACCE;13.046;5787.747;-7.75383;2.30057;0.50821;2
GYRO;13.047;5787.747;-4.13599;-1.07854;-1.26709;2
MAGN;13.051;5787.747;30.95398;-11.73706;-12.35199;3
AHRS;13.052;5787.747;27.7027;78.4913;-59.6584;0.46638;0.44065;-0.24263;3
ACCE;13.066;5787.767;-7.84349;0.88652;0.93687;2
GYRO;13.067;5787.767;-4.66197;-0.81003;-1.20915;2
MAGN;13.068;5787.767;30.96313;-11.72180;-12.40082;3
PRES;13.068;5787.760;1014.2925;3
AHRS;13.069;5787.767;25.1922;75.2478;-54.6033;0.42675;0.45019;-0.23624;3
LIGH;13.080;5787.727;811.4;3
LIGH;13.080;5787.777;786.4;3
AHRS;13.087;5787.787;22.5340;72.2430;-49.5437;0.38554;0.45881;-0.22736;3
PRES;13.095;5787.794;1014.2925;3
ACCE;13.106;5787.787;-8.58682;0.59087;3.22801;2
GYRO;13.106;5787.787;-4.60374;-0.96179;-0.90149;2
MAGN;13.107;5787.787;31.11572;-8.33893;-15.61127;3
AHRS;13.107;5787.807;20.2549;69.3905;-45.0572;0.34823;0.46219;-0.21766;3
ACCE;13.127;5787.807;-10.32619;1.08916;6.28798;2
GYRO;13.127;5787.807;-3.61972;-1.19852;-0.38370;2
AHRS;13.128;5787.827;18.8138;67.0067;-41.7151;0.32125;0.46035;-0.20859;3
MAGN;13.128;5787.807;29.38690;-3.83759;-17.93060;3
ACCE;13.146;5787.828;-9.84238;1.14963;6.57358;2
GYRO;13.147;5787.828;-2.21135;-0.95810;0.14647;2
MAGN;13.147;5787.828;29.37012;-3.72925;-17.88483;3
AHRS;13.148;5787.847;18.2365;65.3240;-39.6754;0.30633;0.45597;-0.20163;3
SOUN;13.150;3084.84;0.09414;73.46
PRES;13.157;5787.828;1014.2925;3
ACCE;13.165;5787.848;-8.13927;0.84921;5.08449;2
GYRO;13.166;5787.848;-1.10301;-0.75826;0.37448;2
MAGN;13.166;5787.848;29.05579;-1.28174;-17.08527;3
AHRS;13.167;5787.866;18.1545;64.1096;-38.5362;0.29917;0.45060;-0.19714;3
LIGH;13.182;5787.828;1366.6;3
LIGH;13.183;5787.878;2012.3;3
ACCE;13.186;5787.868;-8.08195;0.67366;4.52594;2
GYRO;13.186;5787.868;-0.51123;-0.70544;0.36322;2
MAGN;13.187;5787.868;29.38690;0.36621;-19.60602;3
AHRS;13.187;5787.886;18.2317;63.1401;-37.9080;0.29557;0.44506;-0.19479;3
PRES;13.188;5787.861;1014.2925;3
ACCE;13.205;5787.888;-7.68227;0.80792;4.13724;2
GYRO;13.206;5787.888;-0.32193;-0.60300;0.31610;2
MAGN;13.206;5787.888;29.19159;0.26855;-19.57397;3
AHRS;13.207;5787.906;18.2388;62.3645;-37.4768;0.29263;0.44056;-0.19365;3
PRES;13.214;5787.895;1014.2925;3
ACCE;13.225;5787.908;-6.87015;1.46980;4.26027;2
GYRO;13.225;5787.908;-0.27559;-0.48755;0.06728;2
MAGN;13.226;5787.908;27.16980;-0.61035;-19.41376;3
AHRS;13.226;5787.926;17.9883;61.7843;-37.2831;0.28921;0.43762;-0.19487;3
ACCE;13.246;5787.928;-7.39771;1.59381;4.94341;2
GYRO;13.246;5787.928;-0.07689;-0.39601;-0.36240;2
MAGN;13.247;5787.928;26.23291;0.01678;-20.61157;3
PRES;13.247;5787.928;1014.2925;3
AHRS;13.247;5787.946;17.5213;61.4568;-37.6159;0.28675;0.43583;-0.20023;3
ACCE;13.265;5787.948;-8.27817;1.83359;5.22125;2
GYRO;13.265;5787.948;0.42068;-0.33174;-0.66409;2
MAGN;13.266;5787.948;26.35345;0.13733;-20.72754;3
AHRS;13.266;5787.966;17.1279;61.3577;-38.7086;0.28804;0.43358;-0.21016;3
PRES;13.274;5787.962;1014.2925;3
LIGH;13.281;5787.928;1996.4;3
LIGH;13.282;5787.979;1891.3;3
ACCE;13.285;5787.969;-8.76732;1.98094;5.06645;2
GYRO;13.285;5787.969;1.14667;-0.40645;-0.83565;2
MAGN;13.286;5787.969;27.02637;1.02844;-21.36993;3
AHRS;13.286;5787.985;16.9599;61.4157;-40.6126;0.29419;0.42969;-0.22449;3
ACCE;13.305;5787.989;-8.97847;1.48190;3.96042;2
GYRO;13.306;5787.989;1.71188;-0.44954;-0.94336;2
AHRS;13.306;5788.005;16.9016;61.5895;-42.9983;0.30305;0.42491;-0.24139;3
MAGN;13.307;5787.989;26.58386;1.76849;-20.94727;3
PRES;13.307;5787.995;1014.2925;3
ACCE;13.324;5788.009;-8.94017;1.25217;1.91478;2
GYRO;13.325;5788.009;1.64740;-0.45247;-0.92943;2
MAGN;13.325;5788.009;26.81122;1.40839;-20.85266;3
AHRS;13.326;5788.025;16.7387;61.6965;-45.2014;0.31033;0.42032;-0.25752;3
PRES;13.333;5788.029;1014.2925;3
ACCE;13.344;5788.029;-8.53358;1.11218;1.63753;2
GYRO;13.344;5788.029;1.00540;-0.55223;-0.85408;2
MAGN;13.345;5788.029;27.66876;-0.01831;-21.05255;3
AHRS;13.345;5788.045;16.2678;61.4754;-46.6558;0.31203;0.41645;-0.27053;3
ACCE;13.364;5788.049;-7.85089;1.20888;2.71463;2
GYRO;13.365;5788.049;0.26756;-0.66724;-0.86754;2
MAGN;13.365;5788.049;27.10876;0.54169;-23.46039;3
AHRS;13.366;5788.065;15.3842;60.9228;-47.4260;0.30768;0.41358;-0.28140;3
PRES;13.366;5788.063;1014.2925;3
LIGH;13.383;5788.029;1799.4;3
LIGH;13.383;5788.079;1708.8;3
ACCE;13.385;5788.069;-7.64458;1.58678;3.98148;2
GYRO;13.385;5788.069;-0.13078;-0.75081;-1.07199;2
MAGN;13.385;5788.069;26.86157;0.45929;-23.14606;3
AHRS;13.386;5788.085;14.1576;60.1882;-47.9458;0.29960;0.41135;-0.29239;3
ACCE;13.403;5788.089;-7.99768;1.69165;5.42955;2
GYRO;13.404;5788.089;-0.07185;-0.82845;-1.29597;2
MAGN;13.405;5788.089;25.88196;0.36469;-22.45331;3
AHRS;13.406;5788.104;12.8464;59.4201;-48.6336;0.29135;0.40880;-0.30488;3
ACCE;13.424;5788.110;-8.52129;1.29109;5.94334;2
GYRO;13.424;5788.110;0.19170;-0.74471;-1.32310;2
MAGN;13.425;5788.110;25.35706;0.89264;-23.46039;3
AHRS;13.425;5788.124;11.6996;58.8139;-49.5672;0.28537;0.40625;-0.31784;3
PRES;13.426;5788.096;1014.2925;3
ACCE;13.443;5788.130;-9.13017;0.79167;4.88930;2
GYRO;13.444;5788.130;0.26732;-0.49754;-1.14975;2
MAGN;13.444;5788.130;25.16022;1.18561;-23.27271;3
AHRS;13.444;5788.144;10.7195;58.4884;-50.4727;0.28110;0.40522;-0.32911;3
PRES;13.452;5788.130;1014.2925;3
ACCE;13.463;5788.150;-9.41855;1.00827;3.23378;2
GYRO;13.463;5788.150;-0.07219;-0.29758;-0.94350;2
MAGN;13.464;5788.150;23.93036;2.35748;-23.28491;3
AHRS;13.464;5788.164;9.6971;58.2763;-50.9200;0.27522;0.40632;-0.33698;3
ACCE;13.484;5788.170;-9.64050;1.12462;2.78409;2
GYRO;13.484;5788.170;-0.57222;-0.36296;-0.84441;2
MAGN;13.485;5788.170;22.20459;3.34473;-24.46594;3
PRES;13.485;5788.163;1014.2925;3
LIGH;13.486;5788.130;1752.5;3
LIGH;13.486;5788.180;1810.8;3
AHRS;13.486;5788.184;8.5027;57.9010;-50.9333;0.26613;0.40793;-0.34282;3
ACCE;13.503;5788.190;-9.19856;0.84335;3.81256;2
GYRO;13.503;5788.190;-0.82309;-0.53003;-0.82872;2
MAGN;13.504;5788.190;22.31903;3.57361;-24.57428;3
AHRS;13.504;5788.204;7.1848;57.3202;-50.7230;0.25471;0.40899;-0.34796;3
PRES;13.512;5788.197;1014.2925;3
ACCE;13.522;5788.210;-8.37415;0.15672;4.64510;2
GYRO;13.523;5788.210;-0.80417;-0.57010;-0.88722;2
MAGN;13.523;5788.210;22.55402;4.04510;-25.02899;3
AHRS;13.524;5788.223;5.8358;56.6902;-50.5429;0.24294;0.40966;-0.35338;3
ACCE;13.543;5788.230;-7.79735;-0.78500;4.73643;2
GYRO;13.543;5788.230;-0.67363;-0.56526;-0.90648;2
MAGN;13.543;5788.230;22.55402;4.04510;-25.47150;3
PRES;13.544;5788.230;1014.2925;3
AHRS;13.544;5788.243;4.5274;56.0563;-50.5467;0.23199;0.40971;-0.35979;3
ACCE;13.562;5788.251;-7.48518;-1.15854;4.45393;2
GYRO;13.563;5788.251;-0.65498;-0.59331;-0.84879;2
MAGN;13.563;5788.251;22.68524;4.30756;-25.47150;3
AHRS;13.563;5788.263;3.2654;55.3964;-50.5517;0.22120;0.40937;-0.36592;3
PRES;13.572;5788.264;1014.2925;3
GNSS;13.573;1491988770.000;39.993099;-0.068568;116.000;0.000;30.0;0.0;16;6
GNSS;13.580;1491988770.000;39.993099;-0.068568;116.000;0.000;30.0;0.0;16;6
ACCE;13.582;5788.271;-7.67828;-1.29980;4.69617;2
GYRO;13.583;5788.271;-0.81731;-0.59265;-0.71912;2
AHRS;13.583;5788.283;2.0215;54.7403;-50.3161;0.20959;0.40940;-0.37013;3
MAGN;13.584;5788.271;22.63031;6.11572;-25.73242;3
LIGH;13.585;5788.230;2200.9;3
LIGH;13.585;5788.281;2631.0;3
ACCE;13.602;5788.291;-7.86005;-1.35927;5.36906;2
GYRO;13.603;5788.291;-0.97044;-0.53278;-0.53366;2
MAGN;13.603;5788.291;22.20459;8.25043;-26.14136;3
PRES;13.604;5788.298;1014.2925;3
AHRS;13.604;5788.303;0.8553;54.1520;-49.7832;0.19761;0.41008;-0.37168;3
ACCE;13.622;5788.311;-7.55254;-1.40410;6.12201;2
GYRO;13.622;5788.311;-0.96576;-0.43149;-0.42259;2
MAGN;13.622;5788.311;21.61255;8.10242;-25.99945;3
AHRS;13.623;5788.322;-0.2112;53.6695;-49.1752;0.18633;0.41117;-0.37203;3
PRES;13.631;5788.331;1014.2925;3
ACCE;13.641;5788.331;-7.52361;-1.40753;6.65526;2
GYRO;13.642;5788.331;-0.77046;-0.28075;-0.44305;2
MAGN;13.642;5788.331;20.26520;8.74176;-24.70551;3
AHRS;13.642;5788.342;-1.1631;53.3466;-48.7770;0.17709;0.41257;-0.37311;3
ACCE;13.661;5788.351;-7.80164;-1.33804;6.72427;2
GYRO;13.662;5788.351;-0.42061;-0.13222;-0.47003;2
MAGN;13.662;5788.351;19.57550;9.82666;-23.29254;3
AHRS;13.663;5788.362;-1.8949;53.1789;-48.6427;0.17084;0.41390;-0.37499;3
ACCE;13.681;5788.371;-7.95389;-1.40994;6.11852;2
GYRO;13.682;5788.371;-0.08891;-0.02689;-0.44826;2
AHRS;13.682;5788.382;-2.3846;53.1287;-48.8202;0.16783;0.41483;-0.37803;3
MAGN;13.684;5788.371;20.06836;9.98993;-24.54987;3
PRES;13.690;5788.365;1014.2925;3
ACCE;13.701;5788.392;-8.11461;-1.57825;5.64346;2
GYRO;13.701;5788.392;0.07771;0.01628;-0.42989;2
MAGN;13.701;5788.392;20.88165;10.94055;-25.40436;3
AHRS;13.702;5788.402;-2.7532;53.1386;-49.2146;0.16666;0.41549;-0.38209;3
SOUN;13.702;4733.22;0.14445;77.17
ACCE;13.721;5788.412;-8.43167;-1.71118;5.55727;2
GYRO;13.721;5788.412;0.11946;0.03781;-0.39079;2
MAGN;13.722;5788.412;21.15326;11.75385;-24.80011;3
PRES;13.722;5788.398;1014.2925;3
AHRS;13.722;5788.422;-3.0611;53.1758;-49.5813;0.16592;0.41620;-0.38568;3
ACCE;13.741;5788.432;-8.65918;-1.87234;5.57291;2
GYRO;13.741;5788.432;0.13753;0.03786;-0.26361;2
MAGN;13.741;5788.432;19.70825;11.57227;-24.97253;3
AHRS;13.742;5788.441;-3.2464;53.2252;-49.9027;0.16593;0.41667;-0.38851;3
PRES;13.750;5788.432;1014.2925;3
ACCE;13.760;5788.452;-8.37772;-1.91803;5.81679;2
GYRO;13.761;5788.452;0.21281;-0.00497;-0.08916;2
MAGN;13.761;5788.452;18.90717;11.58905;-24.95728;3
AHRS;13.761;5788.461;-3.2320;53.2280;-50.2282;0.16723;0.41617;-0.39074;3
ACCE;13.780;5788.472;-7.56271;-1.67563;5.85327;2
GYRO;13.781;5788.472;0.34407;0.01088;-0.07127;2
MAGN;13.781;5788.472;19.40002;11.75385;-24.80011;3
PRES;13.781;5788.465;1014.2925;3
AHRS;13.782;5788.481;-3.1031;53.2187;-50.5995;0.16946;0.41514;-0.39291;3
ACCE;13.800;5788.492;-7.25012;-1.47282;5.60832;2
GYRO;13.800;5788.492;0.43732;0.07849;-0.27992;2
MAGN;13.801;5788.492;19.20319;11.75385;-24.80011;3
AHRS;13.801;5788.501;-3.0771;53.2607;-51.1560;0.17180;0.41452;-0.39666;3
PRES;13.809;5788.499;1014.2925;3
ACCE;13.820;5788.512;-7.81723;-1.62091;5.43401;2
GYRO;13.820;5788.512;0.44162;0.13727;-0.45001;2
MAGN;13.821;5788.512;19.35425;11.24573;-25.47913;3
AHRS;13.821;5788.521;-3.2071;53.3700;-51.8535;0.17379;0.41466;-0.40180;3
ACCE;13.840;5788.533;-8.24144;-1.55109;5.10074;2
GYRO;13.840;5788.533;0.37027;0.16890;-0.38705;2
MAGN;13.841;5788.533;19.57550;10.87799;-25.97351;3
PRES;13.841;5788.533;1014.2925;3
AHRS;13.841;5788.541;-3.3524;53.5391;-52.5323;0.17582;0.41528;-0.40676;3
ACCE;13.860;5788.553;-8.18433;-1.23694;4.92845;2
GYRO;13.860;5788.553;0.26701;0.11320;-0.24112;2
MAGN;13.861;5788.553;20.00275;11.73401;-24.94965;3
AHRS;13.861;5788.560;-3.4235;53.6838;-53.0144;0.17758;0.41578;-0.41011;3
PRES;13.869;5788.566;1014.2925;3
ACCE;13.879;5788.573;-7.93988;-1.06981;5.33215;2
GYRO;13.880;5788.573;0.20416;0.02054;-0.19601;2
MAGN;13.880;5788.573;20.27740;11.61957;-24.92828;3
AHRS;13.880;5788.580;-3.4780;53.7244;-53.2974;0.17837;0.41580;-0.41219;3
ACCE;13.900;5788.593;-7.79543;-1.18875;5.58856;2
GYRO;13.900;5788.593;0.20956;0.01065;-0.20029;2
MAGN;13.901;5788.593;20.27740;11.22894;-25.30365;3
PRES;13.901;5788.600;1014.2925;3
AHRS;13.902;5788.600;-3.5366;53.7155;-53.5866;0.17898;0.41549;-0.41440;3
LIGH;13.904;5788.331;2731.1;3
LIGH;13.905;5788.382;2795.5;3
LIGH;13.905;5788.432;2859.9;3
LIGH;13.905;5788.482;2924.3;3
LIGH;13.906;5788.533;2988.7;3
LIGH;13.906;5788.583;3053.1;3
ACCE;13.919;5788.613;-7.49722;-1.23283;5.27687;2
GYRO;13.920;5788.613;0.17976;0.05661;-0.20488;2
MAGN;13.921;5788.613;19.92950;10.42023;-24.75128;3
AHRS;13.922;5788.620;-3.6162;53.7532;-53.8737;0.17960;0.41557;-0.41659;3
ACCE;13.939;5788.633;-7.69260;-1.31836;5.09253;2
GYRO;13.940;5788.633;0.04886;0.07916;-0.28264;2
MAGN;13.940;5788.633;19.75098;10.94666;-25.14343;3
AHRS;13.941;5788.640;-3.8241;53.8320;-54.1195;0.17933;0.41644;-0.41886;3
ACCE;13.960;5788.653;-8.29764;-1.59801;5.22279;2
GYRO;13.960;5788.653;-0.09514;0.08455;-0.23886;2
MAGN;13.961;5788.653;19.75098;11.40442;-25.47150;3
PRES;13.961;5788.633;1014.2925;3
AHRS;13.961;5788.660;-4.1313;53.9352;-54.2224;0.17793;0.41804;-0.42045;3
ACCE;13.979;5788.674;-8.27911;-1.61307;5.40575;2
GYRO;13.979;5788.674;-0.15845;0.08134;-0.02554;2
MAGN;13.979;5788.674;19.62585;10.28900;-26.06201;3
AHRS;13.980;5788.679;-4.3326;54.0574;-54.1478;0.17670;0.41968;-0.42043;3
LIGH;13.987;5788.633;3483.4;3
LIGH;13.987;5788.684;4230.1;3
PRES;13.988;5788.667;1014.2925;3
ACCE;13.998;5788.694;-8.12381;-1.62807;5.62904;2
AHRS;14.000;5788.699;-4.3411;54.1815;-53.9874;0.17651;0.42080;-0.41917;3
GYRO;14.000;5788.694;-0.12715;0.08791;0.15039;2
MAGN;14.001;5788.694;19.82727;11.33881;-26.30920;3
ACCE;14.019;5788.714;-8.27715;-1.89517;5.75435;2
GYRO;14.019;5788.714;-0.04836;0.13445;0.26418;2
MAGN;14.019;5788.714;19.92645;11.92932;-26.30920;3
PRES;14.020;5788.700;1014.2925;3
AHRS;14.020;5788.719;-4.1935;54.3374;-53.7595;0.17727;0.42172;-0.41687;3
ACCE;14.038;5788.734;-9.49985;-2.63658;6.04948;2
GYRO;14.039;5788.734;0.01041;0.36162;0.57477;2
MAGN;14.039;5788.734;19.66095;12.19330;-24.79248;3
AHRS;14.039;5788.739;-3.7926;54.6924;-53.4665;0.18028;0.42326;-0.41292;3
PRES;14.047;5788.734;1014.2925;3
ACCE;14.058;5788.754;-10.73953;-3.57346;6.13745;2
GYRO;14.058;5788.754;-0.07469;0.77020;1.51482;2
MAGN;14.059;5788.754;21.05713;11.60583;-25.97351;3
AHRS;14.059;5788.759;-2.7586;55.4960;-52.7007;0.18750;0.42654;-0.40275;3
ACCE;14.078;5788.774;-10.51213;-4.72240;7.53391;2
GYRO;14.078;5788.774;-0.20854;1.19382;3.29085;2
MAGN;14.079;5788.774;21.50269;11.40442;-26.47705;3
PRES;14.079;5788.768;1014.2925;3
AHRS;14.079;5788.779;-0.4146;56.7932;-50.9951;0.20185;0.43062;-0.38023;3
LIGH;14.087;5788.734;4135.3;3
LIGH;14.087;5788.784;3950.9;3
ACCE;14.098;5788.794;-9.16583;-5.27768;8.41328;2
GYRO;14.098;5788.794;-0.11320;1.85213;5.40997;2
MAGN;14.099;5788.794;21.36078;10.70099;-25.26703;3
AHRS;14.099;5788.798;3.8367;58.5047;-48.1017;0.22571;0.43408;-0.34044;3
PRES;14.107;5788.801;1014.2925;3
ACCE;14.118;5788.815;-7.82652;-4.71416;7.18291;2
GYRO;14.119;5788.815;0.26834;2.47430;7.29358;2
MAGN;14.119;5788.815;22.90039;8.66699;-23.73505;3
AHRS;14.119;5788.818;10.1971;60.5328;-44.3718;0.26064;0.43587;-0.28338;3
ACCE;14.138;5788.835;-6.58536;-2.66530;4.22278;2
GYRO;14.138;5788.835;0.73012;2.78386;8.54660;2
MAGN;14.139;5788.835;23.25439;8.25043;-23.46039;3
PRES;14.139;5788.835;1014.2925;3
AHRS;14.140;5788.838;18.3536;62.5279;-40.3716;0.30474;0.43383;-0.21350;3
SOUN;14.141;3561.72;0.10870;74.70
ACCE;14.157;5788.855;-5.02420;-0.52782;3.34245;2
GYRO;14.158;5788.855;1.15138;2.75027;8.94765;2
MAGN;14.158;5788.855;25.92773;3.49731;-22.60742;3
AHRS;14.159;5788.858;27.6071;64.1691;-36.5024;0.35353;0.42657;-0.13733;3
ACCE;14.177;5788.875;-3.79050;0.37367;3.41624;2
GYRO;14.178;5788.875;1.63422;2.70554;8.70091;2
MAGN;14.178;5788.875;28.22571;-3.11127;-19.55566;3
AHRS;14.180;5788.878;37.1827;65.4305;-33.0244;0.40277;0.41490;-0.06145;3
LIGH;14.188;5788.835;3168.8;3
LIGH;14.189;5788.885;2322.6;3
ACCE;14.197;5788.895;-2.75964;1.28888;2.44467;2
AHRS;14.198;5788.898;46.6880;66.6486;-30.1180;0.45078;0.40106;0.01089;3
GYRO;14.199;5788.895;2.09880;2.66678;8.27171;2
MAGN;14.199;5788.895;28.51105;-4.01306;-19.10248;3
PRES;14.200;5788.868;1014.2925;3
ACCE;14.217;5788.915;-1.11421;3.15948;0.09909;2
GYRO;14.217;5788.915;2.37024;2.47758;7.79659;2
MAGN;14.218;5788.915;28.77655;-12.66174;-17.86957;3
AHRS;14.218;5788.917;55.9640;68.0086;-27.8430;0.49636;0.38579;0.07856;3
PRES;14.226;5788.902;1014.2939;3
ACCE;14.236;5788.935;-0.59985;4.19312;-1.42744;2
GYRO;14.237;5788.935;2.27789;2.19238;7.33763;2
MAGN;14.237;5788.935;26.08337;-21.16852;-14.20135;3
AHRS;14.238;5788.937;64.8931;69.3671;-26.1678;0.53843;0.36787;0.14028;3
ACCE;14.256;5788.956;0.05917;4.74384;-0.93663;2
GYRO;14.257;5788.956;1.95674;1.90738;6.97403;2
MAGN;14.258;5788.956;25.81787;-21.90247;-13.85803;3
PRES;14.258;5788.935;1014.3025;3
AHRS;14.258;5788.957;73.3356;70.0321;-24.3359;0.57510;0.34683;0.19650;3
ACCE;14.276;5788.976;0.69405;5.33484;-0.52226;2
GYRO;14.276;5788.976;1.71181;1.65440;6.57513;2
MAGN;14.277;5788.976;22.18781;-29.16107;-12.59613;3
AHRS;14.277;5788.977;81.2600;68.0223;-20.0788;0.60551;0.32391;0.24899;3
PRES;14.285;5788.969;1014.3025;3
LIGH;14.288;5788.935;1737.1;3
LIGH;14.289;5788.986;1179.7;3
ACCE;14.296;5788.996;0.52309;5.27129;-0.08275;2
GYRO;14.296;5788.996;1.64702;1.42023;6.36186;2
MAGN;14.297;5788.996;15.42358;-32.79724;-7.86743;3
AHRS;14.297;5788.997;88.4616;31.1046;18.7361;0.63178;0.29894;0.29690;3
ACCE;14.316;5789.016;1.67561;5.77142;-1.26286;2
GYRO;14.316;5789.016;1.70496;1.29713;6.52153;2
MAGN;14.317;5789.016;15.13062;-32.94067;-7.65839;3
PRES;14.317;5789.003;1014.3025;3
AHRS;14.318;5789.017;83.4547;-93.5214;145.0505;0.65552;0.27165;0.34207;3
ACCE;14.336;5789.036;3.77612;6.18845;-2.90291;2
GYRO;14.337;5789.036;1.64223;1.30447;6.70172;2
MAGN;14.337;5789.036;8.89130;-36.75385;-6.33087;3
AHRS;14.337;5789.036;75.7630;-97.8277;150.9982;0.67699;0.24172;0.38630;3
PRES;14.345;5789.036;1014.2959;3
AHRS;14.356;5789.056;67.9191;-97.7758;152.3265;0.69462;0.20719;0.42890;3
ACCE;14.375;5789.056;5.46667;5.33362;-2.76328;2
PRES;14.376;5789.070;1014.2925;3
GYRO;14.376;5789.056;1.07216;1.13695;6.78564;2
MAGN;14.377;5789.056;3.74298;-36.97052;-3.80402;3
AHRS;14.377;5789.076;60.1024;-96.3258;152.0939;0.70641;0.16867;0.47035;3
LIGH;14.390;5789.036;1318.4;3
LIGH;14.390;5789.086;1531.2;3
ACCE;14.395;5789.076;7.30618;4.95708;-1.21092;2
GYRO;14.396;5789.076;0.53770;1.15234;6.74702;2
AHRS;14.396;5789.096;52.3831;-94.2603;151.5084;0.71132;0.12921;0.51210;3
MAGN;14.397;5789.076;3.56903;-36.96442;-3.78113;3
PRES;14.404;5789.103;1014.2925;3
ACCE;14.415;5789.097;8.12450;4.58592;-0.84068;2
GYRO;14.415;5789.097;0.17169;1.47495;6.68132;2
MAGN;14.415;5789.097;-4.60815;-36.56158;-2.80457;3
AHRS;14.416;5789.116;44.7068;-91.9997;150.9164;0.71031;0.08868;0.55319;3
ACCE;14.435;5789.117;8.34108;3.72246;-0.07785;2
GYRO;14.436;5789.117;0.02901;1.72227;6.72258;2
MAGN;14.436;5789.117;-12.19940;-35.04333;-2.96631;3
AHRS;14.437;5789.135;36.9079;-89.7424;150.5685;0.70427;0.04697;0.59347;3
ACCE;14.455;5789.137;9.92149;2.75998;0.57118;2
GYRO;14.455;5789.137;0.02446;1.93053;6.91693;2
MAGN;14.456;5789.137;-12.63885;-34.79462;-2.99988;3
AHRS;14.456;5789.155;28.9445;-87.5175;150.7904;0.69355;0.00581;0.63316;3
PRES;14.465;5789.137;1014.2925;3
ACCE;14.474;5789.157;13.32166;2.42618;0.53281;2
GYRO;14.475;5789.157;0.15218;2.11890;6.95837;2
AHRS;14.475;5789.175;21.2111;-85.3821;151.3756;0.67922;-0.03367;0.66919;3
MAGN;14.476;5789.157;-19.25964;-31.14319;-3.56750;3
LIGH;14.491;5789.137;2224.7;3
LIGH;14.491;5789.187;2970.1;3
ACCE;14.494;5789.177;15.73027;2.00624;1.04337;2
GYRO;14.495;5789.177;0.25243;2.07193;6.39571;2
MAGN;14.495;5789.177;-25.51422;-28.73535;-4.64172;3
PRES;14.496;5789.170;1014.2943;3
AHRS;14.496;5789.195;14.4083;-83.3799;152.1362;0.66298;-0.06798;0.69898;3
ACCE;14.514;5789.197;15.94646;1.50598;2.47670;2
GYRO;14.514;5789.197;0.24541;1.94044;5.29227;2
MAGN;14.515;5789.197;-25.99945;-27.96783;-4.67987;3
AHRS;14.515;5789.215;8.9880;-81.2709;153.0673;0.64524;-0.09337;0.72385;3
PRES;14.523;5789.204;1014.3025;3
ACCE;14.534;5789.217;13.82634;0.97128;2.68417;2
GYRO;14.534;5789.217;0.11638;2.11491;4.06509;2
MAGN;14.535;5789.217;-30.17883;-21.16089;-5.23834;3
AHRS;14.535;5789.235;4.6972;-78.8522;153.7333;0.62514;-0.11335;0.74569;3
ACCE;14.554;5789.238;11.05200;0.09624;3.22766;2
GYRO;14.554;5789.238;-0.17110;2.35231;3.51076;2
MAGN;14.555;5789.238;-33.22296;-15.07111;-6.98700;3
PRES;14.555;5789.238;1014.3025;3
AHRS;14.555;5789.254;0.6903;-76.1409;154.1996;0.60211;-0.13304;0.76654;3
GNSS;14.571;1491988771.000;39.993269;-0.068362;116.000;0.000;23.0;0.0;16;6
ACCE;14.580;5789.258;10.74551;-0.59483;2.89317;2
GYRO;14.580;5789.258;-0.38438;2.48416;3.64211;2
MAGN;14.581;5789.258;-33.48083;-14.75830;-7.23267;3
AHRS;14.581;5789.274;-3.5471;-73.2971;154.7089;0.57671;-0.15484;0.78652;3
GNSS;14.582;1491988771.000;39.993269;-0.068362;116.000;0.000;23.0;0.0;16;6
PRES;14.584;5789.271;1014.3025;3
LIGH;14.592;5789.238;4904.9;3
LIGH;14.592;5789.288;6984.3;3
ACCE;14.593;5789.278;10.60899;-1.19835;3.14005;2
GYRO;14.594;5789.278;-0.51816;2.62201;3.92960;2
MAGN;14.594;5789.278;-34.92737;-12.39319;-9.15375;3
AHRS;14.595;5789.294;-8.0733;-70.1761;155.3413;0.54788;-0.17871;0.80605;3
ACCE;14.614;5789.298;10.10994;-2.45367;3.70779;2
GYRO;14.614;5789.298;-0.62469;2.96260;4.19902;2
MAGN;14.615;5789.298;-35.50110;-8.93860;-12.18262;3
PRES;14.615;5789.305;1014.3025;3
AHRS;14.615;5789.314;-12.8891;-66.5697;156.1470;0.51417;-0.20450;0.82547;3
ACCE;14.633;5789.318;9.99361;-3.26765;5.11017;2
GYRO;14.633;5789.318;-0.66931;3.35071;4.40770;2
MAGN;14.634;5789.318;-35.46448;-8.31146;-12.71210;3
AHRS;14.634;5789.334;-17.7684;-62.2689;157.4878;0.47521;-0.22936;0.84501;3
PRES;14.642;5789.338;1014.3025;3
ACCE;14.653;5789.338;9.92664;-4.34059;5.15387;2
GYRO;14.653;5789.338;-0.66708;3.69467;4.38026;2
AHRS;14.654;5789.354;-22.4682;-57.6338;159.0309;0.43382;-0.25387;0.86212;3
MAGN;14.654;5789.338;-35.08759;-4.45251;-15.07416;3
ACCE;14.673;5789.358;10.06438;-4.96735;5.90254;2
GYRO;14.673;5789.358;-0.77718;3.39037;4.06477;2
MAGN;14.674;5789.358;-34.27429;0.69733;-16.37115;3
PRES;14.674;5789.372;1014.3025;3
AHRS;14.675;5789.373;-26.6414;-53.2523;160.6430;0.39528;-0.27635;0.87488;3
WIFI;14.686;5789.377;eduroam;00:13:c3:44:b0:71;-70
WIFI;14.686;5789.377;ti;80:49:71:16:5e:c9;-80
WIFI;14.686;5789.377;UJI;00:13:c3:44:b0:70;-69
WIFI;14.686;5789.377;eduroam;00:14:1c:dd:fa:a1;-50
WIFI;14.686;5789.377;UJI;00:14:1c:dd:fa:a0;-51
WIFI;14.686;5789.377;eduroam;00:27:22:0b:c4:39;-67
WIFI;14.686;5789.377;UJI;00:13:c3:44:c7:20;-84
WIFI;14.686;5789.377;UJI;06:27:22:0b:c4:39;-65
WIFI;14.686;5785.332;eduroam;00:27:22:0b:36:35;-74
WIFI;14.686;5785.332;eduroam;00:13:80:43:d1:51;-82
WIFI;14.686;5785.332;UJI;06:27:22:0b:36:35;-75
WIFI;14.686;5789.377;UJI;06:27:22:0b:c4:21;-82
WIFI;14.686;5785.332;eduroam;00:13:c3:44:c7:21;-77
WIFI;14.686;5789.377;eduroam;dc:9f:db:1c:91:a9;-88
WIFI;14.686;5785.332;RETA-Wifi;84:1b:5e:3f:88:6f;-87
WIFI;14.686;5785.332;UJI;00:14:1c:dd:fc:40;-81
WIFI;14.686;5785.332;UJI;00:13:80:43:d1:50;-83
WIFI;14.686;5785.332;UJI;00:14:69:f2:35:50;-84
WIFI;14.686;5785.332;qMp-AP;66:70:02:b5:f2:e9;-86
WIFI;14.686;5789.377;eduroam;00:27:22:a7:2a:4f;-87
WIFI;14.686;5789.377;eduroam;00:14:1c:dd:f3:41;-86
WIFI;14.686;5789.377;PIROBOTNET;00:12:17:de:2b:03;-84
WIFI;14.686;5789.377;UJI;0a:18:d6:04:25:c9;-86
ACCE;14.717;5789.379;9.32332;-5.05409;6.30051;2
GYRO;14.718;5789.379;-0.57791;2.83636;3.45313;2
MAGN;14.719;5789.379;-33.50525;1.82800;-17.79938;3
AHRS;14.720;5789.393;-29.9194;-49.2498;162.6566;0.36257;-0.29267;0.88442;3
ACCE;14.721;5789.399;8.46733;-4.92946;5.76389;2
GYRO;14.721;5789.399;-0.10487;2.30779;2.87231;2
MAGN;14.722;5789.399;-30.81665;5.84412;-21.99402;3
AHRS;14.722;5789.413;-32.2200;-45.5520;164.8412;0.33493;-0.30267;0.89225;3
SOUN;14.723;1149.76;0.03509;64.88
ACCE;14.733;5789.419;7.83539;-5.05833;5.05006;2
GYRO;14.733;5789.419;0.30428;1.87724;2.35510;2
MAGN;14.733;5789.419;-29.54407;7.87964;-22.23663;3
AHRS;14.734;5789.433;-33.7244;-42.2425;167.0946;-0.31226;0.30762;-0.89880;3
PRES;14.736;5789.405;1014.3025;3
LIGH;14.746;5789.338;6475.0;3
LIGH;14.747;5789.389;5687.7;3
LIGH;14.747;5789.439;4900.4;3
ACCE;14.755;5789.439;7.84583;-4.88913;4.79565;2
AHRS;14.756;5789.453;-34.6083;-39.8105;168.8715;-0.29641;0.30987;-0.90329;3
GYRO;14.757;5789.439;0.38145;1.38179;1.74979;2
MAGN;14.758;5789.439;-29.17023;8.68073;-22.49146;3
PRES;14.761;5789.439;1014.3046;3
ACCE;14.772;5789.459;8.08057;-4.88658;4.99927;2
GYRO;14.772;5789.459;0.20129;0.73857;0.85503;2
MAGN;14.773;5789.459;-27.41699;10.84442;-23.61298;3
AHRS;14.774;5789.473;-34.9074;-38.7479;169.5016;-0.28925;0.31072;-0.90527;3
ACCE;14.792;5789.479;7.46552;-5.45735;5.20703;2
GYRO;14.793;5789.479;-0.01860;0.08194;-0.17599;2
MAGN;14.793;5789.479;-25.51422;11.55853;-24.75128;3
PRES;14.794;5789.473;1014.3125;3
AHRS;14.794;5789.492;-34.7024;-39.0870;168.9528;-0.29076;0.31048;-0.90493;3
ACCE;14.812;5789.499;6.75331;-5.64757;5.49821;2
GYRO;14.813;5789.499;-0.14003;-0.44658;-0.91348;2
MAGN;14.813;5789.499;-25.14343;11.92932;-25.22278;3
AHRS;14.813;5789.512;-34.1181;-40.3800;167.8066;-0.29884;0.30882;-0.90294;3
PRES;14.821;5789.506;1014.3125;3
ACCE;14.832;5789.520;6.16330;-5.65196;5.72293;2
AHRS;14.833;5789.532;-33.2570;-42.0335;166.4681;0.30978;-0.30575;0.90030;3
GYRO;14.833;5789.520;-0.12013;-0.71967;-1.26405;2
MAGN;14.834;5789.520;-24.98169;11.96289;-25.71869;3
ACCE;14.851;5789.540;5.78957;-5.79344;5.71721;2
GYRO;14.852;5789.540;-0.05112;-0.79097;-1.31938;2
MAGN;14.852;5789.540;-25.86517;10.85815;-25.08545;3
PRES;14.853;5789.540;1014.3125;3
AHRS;14.853;5789.552;-32.3133;-43.6743;165.3650;0.32147;-0.30170;0.89751;3
ACCE;14.871;5789.560;6.01779;-5.54944;5.67595;2
GYRO;14.872;5789.560;0.00072;-0.81305;-1.22087;2
MAGN;14.872;5789.560;-25.72479;10.71625;-24.54834;3
AHRS;14.872;5789.572;-31.3689;-45.2094;164.4316;0.33285;-0.29739;0.89469;3
PRES;14.880;5789.573;1014.3053;3
ACCE;14.891;5789.580;6.17746;-5.44063;5.46516;2
GYRO;14.891;5789.580;0.03668;-0.78276;-1.11787;2
MAGN;14.891;5789.580;-26.39160;9.77631;-24.30420;3
AHRS;14.892;5789.592;-30.4556;-46.6126;163.6372;0.34354;-0.29310;0.89193;3
ACCE;14.911;5789.600;6.33179;-5.12561;5.37155;2
GYRO;14.911;5789.600;0.03856;-0.71088;-1.00174;2
MAGN;14.912;5789.600;-27.61688;8.75549;-25.08545;3
PRES;14.912;5789.607;1014.3025;3
AHRS;14.912;5789.611;-29.6232;-47.8490;162.9937;0.35320;-0.28908;0.88932;3
ACCE;14.930;5789.620;6.42650;-4.64720;5.16966;2
GYRO;14.931;5789.620;0.05051;-0.59244;-0.91389;2
MAGN;14.931;5789.620;-28.08838;8.44116;-25.23499;3
AHRS;14.932;5789.631;-28.8159;-48.8824;162.4166;0.36141;-0.28512;0.88713;3
PRES;14.939;5789.640;1014.3025;3
ACCE;14.950;5789.640;6.55971;-4.52307;4.69991;2
GYRO;14.950;5789.640;0.02750;-0.50868;-0.88493;2
MAGN;14.951;5789.640;-28.91235;8.13599;-24.25232;3
AHRS;14.951;5789.651;-28.0468;-49.8188;161.8326;0.36881;-0.28153;0.88502;3
LIGH;14.952;5789.489;6320.6;3
LIGH;14.953;5789.540;8253.7;3
LIGH;14.953;5789.590;10186.7;3
LIGH;14.953;5789.640;12119.7;3
ACCE;14.970;5789.661;7.07396;-4.49390;4.74780;2
GYRO;14.971;5789.661;-0.07426;-0.56863;-0.92950;2
MAGN;14.972;5789.661;-29.19312;8.23059;-22.90802;3
AHRS;14.972;5789.671;-27.2989;-50.8857;161.1280;0.37689;-0.27865;0.88226;3
ACCE;14.990;5789.681;7.36557;-4.50328;5.22678;2
GYRO;14.990;5789.681;-0.10349;-0.68605;-1.07213;2
MAGN;14.991;5789.681;-29.54254;7.18689;-23.90442;3
AHRS;14.991;5789.691;-26.4275;-52.1169;160.3041;0.38623;-0.27547;0.87885;3
PRES;14.999;5789.674;1014.3025;3
ACCE;15.009;5789.701;7.10686;-4.58237;5.50650;2
GYRO;15.011;5789.701;0.03499;-0.76689;-1.20149;2
AHRS;15.012;5789.710;-25.3297;-53.3782;159.5847;0.39657;-0.27045;0.87537;3
MAGN;15.012;5789.701;-29.80652;6.03790;-23.97308;3
ACCE;15.031;5789.721;7.42683;-4.54187;5.75764;2
GYRO;15.032;5789.721;0.28191;-0.86305;-1.25830;2
MAGN;15.033;5789.721;-29.71954;5.95245;-23.07434;3
AHRS;15.033;5789.730;-24.0155;-54.6168;159.1860;0.40797;-0.26288;0.87205;3
PRES;15.034;5789.708;1014.3025;3
LIGH;15.045;5789.691;11215.9;3
LIGH;15.046;5789.741;9208.8;3
ACCE;15.049;5789.741;9.06021;-4.51346;6.12973;2
GYRO;15.050;5789.741;0.59695;-0.87885;-1.43997;2
MAGN;15.050;5789.741;-30.00641;5.85632;-22.61810;3
AHRS;15.051;5789.750;-22.3233;-55.7810;158.9751;0.42002;-0.25195;0.86909;3
PRES;15.058;5789.741;1014.3025;3
ACCE;15.069;5789.761;9.60526;-4.47685;6.28276;2
GYRO;15.070;5789.761;0.90776;-0.88654;-1.81023;2
MAGN;15.070;5789.761;-31.03027;4.59900;-21.67206;3
AHRS;15.070;5789.770;-20.0825;-56.9252;158.8092;0.43310;-0.23696;0.86618;3
ACCE;15.089;5789.781;8.57690;-3.99507;6.00603;2
GYRO;15.090;5789.781;1.12537;-0.99945;-2.05920;2
MAGN;15.090;5789.781;-31.64673;3.67584;-21.23108;3
PRES;15.091;5789.775;1014.3025;3
AHRS;15.091;5789.790;-17.4650;-58.1319;158.8734;0.44772;-0.21848;0.86281;3
ACCE;15.109;5789.801;8.26918;-3.19427;5.49457;2
GYRO;15.109;5789.801;1.22646;-1.18346;-2.10223;2
MAGN;15.110;5789.801;-31.33545;2.32697;-21.13190;3
AHRS;15.110;5789.810;-14.7380;-59.4774;159.0939;0.46358;-0.19877;0.85838;3
PRES;15.118;5789.808;1014.3025;3
ACCE;15.128;5789.822;8.66385;-2.45531;4.95389;2
GYRO;15.129;5789.822;1.24089;-1.39117;-2.19067;2
MAGN;15.129;5789.822;-31.01501;-0.41351;-19.94324;3
AHRS;15.130;5789.829;-11.9151;-61.0563;159.2980;0.48093;-0.17873;0.85226;3
SOUN;15.132;2488.58;0.07595;71.59
LIGH;15.145;5789.791;18206.9;3
LIGH;15.145;5789.842;28863.1;3
ACCE;15.148;5789.842;9.57082;-1.73911;5.21925;2
GYRO;15.149;5789.842;1.20876;-1.60880;-2.47838;2
MAGN;15.149;5789.842;-30.94635;-1.58081;-19.21997;3
PRES;15.150;5789.842;1014.3100;3
AHRS;15.150;5789.849;-8.8462;-62.9045;159.4086;0.50010;-0.15771;0.84403;3
ACCE;15.168;5789.862;10.48996;-1.27893;4.70567;2
GYRO;15.169;5789.862;1.11398;-1.77382;-2.93530;2
MAGN;15.169;5789.862;-31.95496;-2.58942;-18.68286;3
AHRS;15.170;5789.869;-5.3782;-64.9531;159.3104;0.52054;-0.13525;0.83351;3
PRES;15.177;5789.875;1014.3125;3
ACCE;15.188;5789.882;10.20572;-0.94122;4.17676;2
GYRO;15.189;5789.882;0.91887;-1.82245;-3.36266;2
MAGN;15.189;5789.882;-33.21228;-5.91431;-17.50336;3
AHRS;15.190;5789.889;-1.5427;-67.1037;158.8954;0.54124;-0.11224;0.82058;3
ACCE;15.208;5789.902;9.11476;-0.15359;3.82062;2
GYRO;15.209;5789.902;0.69437;-1.34966;-3.49759;2
MAGN;15.210;5789.902;-33.57391;-7.36237;-17.04254;3
AHRS;15.210;5789.909;2.4153;-68.7934;158.3988;0.55805;-0.08876;0.80812;3
ACCE;15.228;5789.922;7.82790;0.26672;3.18834;2
GYRO;15.229;5789.922;0.41803;-0.87355;-3.26405;2
MAGN;15.229;5789.922;-32.26318;-9.81445;-15.99731;3
AHRS;15.230;5789.929;6.0939;-69.7958;157.7302;0.56897;-0.06756;0.79772;3
PRES;15.237;5789.909;1014.3125;3
LIGH;15.245;5789.892;30000.0;3
ACCE;15.247;5789.942;6.28693;0.51106;2.90907;2
GYRO;15.248;5789.942;0.12477;-0.29919;-2.62596;2
MAGN;15.248;5789.942;-30.83801;-14.11591;-14.92004;3
AHRS;15.249;5789.948;9.1000;-70.1653;156.9919;0.57438;-0.05065;0.79026;3
ACCE;15.268;5789.963;5.40410;1.32684;3.21642;2
GYRO;15.268;5789.963;-0.02635;0.45702;-1.64923;2
MAGN;15.269;5789.963;-30.42145;-15.46783;-14.82086;3
PRES;15.269;5789.942;1014.3125;3
AHRS;15.270;5789.968;11.0851;-69.6876;156.4095;0.57287;-0.03865;0.78835;3
ACCE;15.287;5789.983;5.50485;1.69348;3.10042;2
GYRO;15.288;5789.983;-0.03525;1.19308;-0.56291;2
MAGN;15.288;5789.983;-29.39148;-16.49933;-13.09509;3
AHRS;15.289;5789.988;11.9466;-68.4098;156.1375;0.56482;-0.03138;0.79268;3
PRES;15.296;5789.976;1014.3125;3
ACCE;15.307;5790.003;6.17189;1.76003;2.78093;2
GYRO;15.308;5790.003;0.02632;1.62474;0.38641;2
MAGN;15.308;5790.003;-28.62549;-17.79175;-14.10980;3
AHRS;15.308;5790.008;11.7877;-66.6557;156.3007;0.55250;-0.02826;0.80183;3
ACCE;15.327;5790.023;7.00244;2.01868;2.84846;2
GYRO;15.328;5790.023;0.11098;2.01717;1.04465;2
MAGN;15.328;5790.023;-28.49426;-18.09692;-14.65302;3
PRES;15.328;5790.010;1014.3125;3
AHRS;15.329;5790.028;10.9086;-64.5927;156.7604;0.53716;-0.02843;0.81399;3
ACCE;15.347;5790.043;7.80988;1.87245;3.55844;2
GYRO;15.348;5790.043;0.25475;2.27403;1.33688;2
MAGN;15.348;5790.043;-28.76740;-18.09692;-15.17639;3
AHRS;15.348;5790.048;9.7193;-62.2482;157.5308;0.51929;-0.02921;0.82810;3
PRES;15.356;5790.043;1014.3125;3
ACCE;15.366;5790.063;8.76563;1.48949;4.86934;2
GYRO;15.367;5790.063;0.64392;2.22723;1.30620;2
MAGN;15.367;5790.063;-28.00598;-17.25922;-16.66107;3
AHRS;15.368;5790.067;8.6618;-59.8942;158.7038;0.50129;-0.02767;0.84217;3
ACCE;15.387;5790.083;9.30115;0.49004;6.22316;2
GYRO;15.387;5790.083;1.26996;2.12309;1.04295;2
MAGN;15.388;5790.083;-27.79388;-17.04559;-16.99982;3
PRES;15.388;5790.077;1014.3125;3
AHRS;15.388;5790.087;8.1442;-57.6955;160.3773;0.48483;-0.02072;0.85508;3
ACCE;15.406;5790.104;8.38936;-0.86485;5.55978;2
GYRO;15.407;5790.104;1.88068;2.11169;1.02339;2
MAGN;15.407;5790.104;-28.08380;-17.62695;-18.66608;3
AHRS;15.407;5790.107;8.1532;-55.5989;162.7293;0.46937;-0.00768;0.86737;3
PRES;15.415;5790.110;1014.3125;3
ACCE;15.426;5790.124;8.57632;1.74055;4.75865;2
GYRO;15.426;5790.124;1.97847;1.60175;1.25676;2
MAGN;15.427;5790.124;-27.10571;-16.70837;-18.86749;3
AHRS;15.427;5790.127;8.2488;-53.9094;165.4386;0.45659;0.00630;0.87776;3
ACCE;15.446;5790.144;8.73157;3.53979;3.16409;2
GYRO;15.447;5790.144;1.87767;0.53410;0.74854;2
MAGN;15.447;5790.144;-26.91650;-16.51917;-18.84308;3
PRES;15.448;5790.144;1014.3125;3
AHRS;15.448;5790.147;8.6512;-53.2200;167.8294;0.45127;0.01971;0.88292;3
ACCE;15.466;5790.164;8.90187;3.57230;2.35295;2
GYRO;15.466;5790.164;1.62891;-0.81203;-0.35759;2
MAGN;15.467;5790.164;-27.07214;-16.36505;-19.57855;3
AHRS;15.467;5790.166;9.8154;-53.9080;169.3402;0.45674;0.03398;0.88066;3
ACCE;15.485;5790.184;8.83212;1.29289;3.83952;2
GYRO;15.486;5790.184;1.30928;-1.51920;-1.56891;2
MAGN;15.487;5790.184;-25.68359;-17.44080;-20.42847;3
AHRS;15.488;5790.186;11.8354;-55.5907;169.7980;0.47010;0.04960;0.87215;3
ACCE;15.506;5790.204;8.16547;1.45358;6.41272;2
GYRO;15.506;5790.204;0.69440;-1.93127;-1.96989;2
MAGN;15.507;5790.204;-25.51575;-17.57050;-20.51849;3
PRES;15.507;5790.177;1014.3125;3
AHRS;15.507;5790.206;14.1396;-57.6020;169.5164;0.48596;0.06372;0.86058;3
ACCE;15.526;5790.224;3.84793;-0.95261;7.53497;2
GYRO;15.526;5790.224;0.63147;-0.21725;-1.08528;2
AHRS;15.527;5790.226;15.9239;-58.6430;169.3964;0.49407;0.07544;0.85352;3
MAGN;15.527;5790.224;-27.62604;-20.00427;-16.63818;3
PRES;15.534;5790.211;1014.3125;3
ACCE;15.545;5790.245;3.50378;1.22070;2.92822;2
GYRO;15.545;5790.245;0.68338;0.79436;0.46489;2
MAGN;15.546;5790.245;-26.80511;-21.51947;-16.01257;3
AHRS;15.546;5790.246;16.4409;-58.2079;170.4802;0.49010;0.08455;0.85601;3
ACCE;15.567;5790.265;5.60233;5.38066;-2.07318;2
AHRS;15.567;5790.266;15.9963;-57.7288;171.5841;0.48570;0.08645;0.85998;3
GYRO;15.568;5790.265;0.34677;0.47385;0.98044;2
MAGN;15.568;5790.265;-26.74255;-21.60034;-15.99426;3
PRES;15.569;5790.245;1014.3125;3
GNSS;15.571;1491988772.000;39.993269;-0.068360;116.000;0.000;22.0;0.0;16;6
GNSS;15.577;1491988772.000;39.993269;-0.068360;116.000;0.000;22.0;0.0;16;6
ACCE;15.585;5790.285;9.09175;6.07414;1.27589;2
GYRO;15.585;5790.285;0.08444;-0.12389;0.14798;2
MAGN;15.586;5790.285;-25.72021;-21.94214;-14.36005;3
AHRS;15.586;5790.285;15.7128;-57.8552;171.7696;0.48651;0.08494;0.86004;3
PRES;15.595;5790.278;1014.3125;3
ACCE;15.604;5790.305;8.49678;2.79582;4.36887;2
GYRO;15.605;5790.305;0.20479;-1.23689;-1.13843;2
AHRS;15.606;5790.305;16.3953;-58.7073;171.3781;0.49316;0.08746;0.85501;3
MAGN;15.606;5790.305;-25.86517;-20.38879;-15.47852;3
PRES;15.624;5790.312;1014.3125;3
AHRS;15.625;5790.325;17.8993;-60.2817;171.0032;0.50504;0.09522;0.84551;3
ACCE;15.644;5790.325;6.83067;1.32510;5.41119;2
GYRO;15.644;5790.325;0.53632;-1.72252;-1.51228;2
MAGN;15.645;5790.325;-25.86517;-20.38574;-15.48004;3
AHRS;15.645;5790.345;19.3650;-61.9992;171.2413;0.51722;0.10498;0.83588;3
PRES;15.653;5790.345;1014.3125;3
ACCE;15.663;5790.345;5.63660;1.38237;3.91953;2
GYRO;15.664;5790.345;0.75746;-1.38268;-0.80373;2
MAGN;15.664;5790.345;-25.52490;-22.16644;-13.78326;3
AHRS;15.665;5790.365;20.2272;-63.5715;172.0231;0.52769;0.11283;0.82836;3
SOUN;15.683;1894.70;0.05782;69.22
ACCE;15.689;5790.365;8.02528;2.89374;3.82848;2
GYRO;15.690;5790.365;0.77199;-1.09300;-0.15059;2
MAGN;15.690;5790.365;-25.86670;-23.87695;-12.47406;3
PRES;15.690;5790.379;1014.3125;3
AHRS;15.691;5790.385;20.7319;-64.9043;172.9657;0.53616;0.11917;0.82258;3
ACCE;15.703;5790.386;9.40927;2.58345;5.34338;2
GYRO;15.704;5790.386;0.77437;-0.72835;-0.09398;2
MAGN;15.704;5790.386;-25.87738;-23.81134;-12.42828;3
AHRS;15.704;5790.404;21.1177;-65.6723;174.0515;0.54033;0.12610;0.81973;3
PRES;15.713;5790.412;1014.3125;3
ACCE;15.723;5790.406;7.94081;2.39745;4.36732;2
GYRO;15.723;5790.406;0.84923;-0.07924;0.05267;2
MAGN;15.724;5790.406;-26.04065;-22.65167;-11.58752;3
AHRS;15.724;5790.424;21.1850;-65.9929;175.2881;0.54119;0.13204;0.81960;3
ACCE;15.743;5790.426;7.36601;3.44057;2.25975;2
GYRO;15.744;5790.426;0.79663;0.14900;0.53731;2
MAGN;15.744;5790.426;-26.04065;-22.65167;-10.96649;3
AHRS;15.745;5790.444;20.9501;-66.2528;176.3873;0.54191;0.13524;0.81997;3
ACCE;15.763;5790.446;8.21587;3.58493;3.39522;2
GYRO;15.763;5790.446;0.64825;0.12187;0.57785;2
MAGN;15.763;5790.446;-26.16577;-22.81342;-11.05042;3
AHRS;15.764;5790.464;20.7140;-66.4897;177.4002;0.54256;0.13808;0.82026;3
PRES;15.772;5790.446;1014.3125;3
ACCE;15.782;5790.466;8.44435;2.48825;4.56049;2
GYRO;15.783;5790.466;0.66154;0.07123;0.44930;2
MAGN;15.783;5790.466;-27.39258;-24.18671;-11.60431;3
AHRS;15.784;5790.484;20.5262;-66.7422;178.5660;0.54308;0.14201;0.82047;3
ACCE;15.802;5790.486;8.40840;2.82405;3.61363;2
GYRO;15.803;5790.486;0.84534;0.03612;0.49171;2
MAGN;15.803;5790.486;-28.31879;-23.87695;-10.12878;3
PRES;15.804;5790.480;1014.3125;3
AHRS;15.804;5790.503;20.3737;-67.2206;179.9294;0.54491;0.14696;0.81963;3
ACCE;15.822;5790.506;8.03070;3.53670;3.20126;2
GYRO;15.823;5790.506;0.99669;-0.16637;0.53580;2
MAGN;15.823;5790.506;-28.21503;-23.77319;-10.02808;3
AHRS;15.823;5790.523;20.2691;-67.9266;-178.5487;0.54805;0.15289;0.81763;3
PRES;15.832;5790.513;1014.3125;3
ACCE;15.842;5790.527;8.40762;3.55179;2.24869;2
GYRO;15.845;5790.527;1.10495;-0.30782;0.54524;2
MAGN;15.845;5790.527;-27.56042;-23.35205;-9.45892;3
AHRS;15.846;5790.543;20.1792;-68.9553;-176.9951;0.55335;0.15898;0.81392;3
ACCE;15.863;5790.547;9.29834;3.79115;1.49411;2
GYRO;15.864;5790.547;1.14636;-0.71053;0.51671;2
MAGN;15.864;5790.547;-27.26746;-24.22791;-9.45892;3
PRES;15.865;5790.547;1014.3080;3
AHRS;15.865;5790.563;20.1515;-70.4988;-175.5162;0.56221;0.16499;0.80739;3
ACCE;15.882;5790.567;10.01767;4.85001;-0.31464;2
GYRO;15.883;5790.567;1.07813;-1.29056;0.30600;2
MAGN;15.884;5790.567;-27.54669;-24.08905;-9.12476;3
AHRS;15.884;5790.583;20.3544;-72.7581;-174.4297;0.57619;0.17046;0.79660;3
PRES;15.891;5790.580;1014.3025;3
ACCE;15.902;5790.587;10.14377;6.11523;-1.64188;2
GYRO;15.903;5790.587;0.78723;-2.03757;-0.11728;2
MAGN;15.903;5790.587;-28.66974;-23.15369;-7.56531;3
AHRS;15.904;5790.603;20.9365;-75.5972;-173.9260;0.59423;0.17530;0.78183;3
ACCE;15.923;5790.607;9.96785;6.43179;-2.22023;2
GYRO;15.923;5790.607;0.24985;-2.45386;-0.66866;2
MAGN;15.923;5790.607;-28.66974;-21.77582;-6.77643;3
PRES;15.924;5790.614;1014.3025;3
AHRS;15.924;5790.622;21.9230;-78.4850;-174.2742;0.61293;0.17810;0.76540;3
ACCE;15.942;5790.627;10.42299;5.59558;-0.97964;2
GYRO;15.942;5790.627;-0.42480;-2.24825;-1.18710;2
MAGN;15.943;5790.627;-28.41187;-22.55402;-5.94940;3
AHRS;15.943;5790.642;23.3018;-80.4520;-175.4648;0.62590;0.17909;0.75235;3
LIGH;15.950;5790.597;23028.7;3
LIGH;15.951;5790.647;15303.5;3
PRES;15.951;5790.647;1014.3109;3
ACCE;15.962;5790.647;9.30876;3.87814;0.71912;2
GYRO;15.962;5790.647;-0.95943;-1.34196;-1.54930;2
MAGN;15.963;5790.647;-27.80304;-24.83673;-2.80762;3
AHRS;15.964;5790.662;24.7964;-81.1905;-177.0665;0.63115;0.17924;0.74495;3
ACCE;15.982;5790.668;8.03209;2.70900;1.42073;2
GYRO;15.982;5790.668;-1.19392;-0.70055;-1.28386;2
MAGN;15.983;5790.668;-28.31879;-24.57886;-1.07880;3
PRES;15.983;5790.681;1014.3125;3
AHRS;15.983;5790.682;25.8311;-81.0355;-178.7007;0.63128;0.17709;0.74257;3
ACCE;16.002;5790.688;8.85071;3.71954;1.72038;2
GYRO;16.002;5790.688;-1.14359;0.03343;-0.67366;2
MAGN;16.003;5790.688;-27.95868;-24.83673;-1.91650;3
AHRS;16.004;5790.702;26.2232;-80.1996;179.9024;0.62748;0.17299;0.74486;3
ACCE;16.022;5790.708;9.42371;4.43025;1.57257;2
GYRO;16.023;5790.708;-0.90625;0.40125;-0.22083;2
AHRS;16.023;5790.722;26.2690;-79.2770;178.7251;0.62316;0.16807;0.74828;3
MAGN;16.024;5790.708;-27.14691;-25.72784;-3.66669;3
ACCE;16.041;5790.728;8.98306;3.91368;1.90215;2
GYRO;16.041;5790.728;-0.60193;0.37036;-0.13625;2
MAGN;16.042;5790.728;-27.26746;-26.33057;-3.08990;3
AHRS;16.042;5790.741;26.2936;-78.5336;178.0301;0.61928;0.16547;0.75133;3
PRES;16.043;5790.715;1014.3025;3
LIGH;16.051;5790.698;16827.8;3
LIGH;16.051;5790.748;19338.5;3
ACCE;16.060;5790.748;9.03999;3.67259;1.75777;2
GYRO;16.061;5790.748;-0.32518;0.34407;-0.13593;2
MAGN;16.061;5790.748;-26.66931;-26.81122;-2.97546;3
AHRS;16.062;5790.761;26.3455;-77.9847;177.6691;0.61614;0.16462;0.75371;3
PRES;16.070;5790.748;1014.3025;3
ACCE;16.080;5790.768;9.07281;4.52589;1.25462;2
GYRO;16.081;5790.768;-0.15732;0.21512;-0.21283;2
MAGN;16.081;5790.768;-25.89264;-27.35596;-3.47595;3
AHRS;16.081;5790.781;26.5730;-77.6750;177.4776;0.61412;0.16554;0.75472;3
ACCE;16.100;5790.788;8.75017;4.71751;0.56708;2
GYRO;16.101;5790.788;-0.13228;0.02472;-0.43869;2
MAGN;16.101;5790.788;-26.56708;-26.67999;-4.76532;3
PRES;16.102;5790.782;1014.3025;3
AHRS;16.102;5790.801;27.0669;-77.5798;177.0883;0.61351;0.16687;0.75384;3
ACCE;16.120;5790.809;7.94157;4.54848;1.02867;2
GYRO;16.121;5790.809;-0.19893;-0.06711;-0.54031;2
MAGN;16.121;5790.809;-26.02081;-26.67999;-4.50287;3
AHRS;16.121;5790.821;27.6051;-77.5078;176.6613;0.61306;0.16826;0.75265;3
PRES;16.129;5790.815;1014.3074;3
ACCE;16.139;5790.829;7.55478;4.28558;1.15863;2
GYRO;16.140;5790.829;-0.20970;-0.00760;-0.43219;2
MAGN;16.140;5790.829;-25.02289;-26.96686;-3.95813;3
AHRS;16.141;5790.840;28.0395;-77.3319;176.3129;0.61194;0.16956;0.75228;3
LIGH;16.151;5790.799;21676.4;3
LIGH;16.152;5790.849;23995.7;3
ACCE;16.159;5790.849;8.26396;4.59697;0.63696;2
GYRO;16.160;5790.849;-0.16975;0.00507;-0.35899;2
MAGN;16.160;5790.849;-24.81537;-27.38190;-3.76129;3
PRES;16.161;5790.849;1014.3125;3
AHRS;16.161;5790.860;28.3845;-77.2258;176.0182;0.61130;0.17044;0.75176;3
ACCE;16.179;5790.869;8.97275;4.86873;0.33275;2
GYRO;16.180;5790.869;-0.08398;0.00957;-0.21104;2
MAGN;16.180;5790.869;-24.66278;-27.53601;-3.90778;3
AHRS;16.181;5790.880;28.5975;-77.1835;175.8082;0.61110;0.17081;0.75126;3
PRES;16.189;5790.882;1014.3125;3
ACCE;16.199;5790.889;8.46312;4.98036;0.29071;2
AHRS;16.200;5790.900;28.7780;-76.8500;175.6197;0.60899;0.17154;0.75239;3
GYRO;16.201;5790.889;-0.07135;0.26648;-0.18280;2
MAGN;16.201;5790.889;-25.10223;-27.41394;-4.55170;3
ACCE;16.219;5790.909;7.33525;4.73799;-0.18732;2
GYRO;16.220;5790.909;-0.25298;0.24832;-0.31943;2
MAGN;16.220;5790.909;-25.86670;-27.03094;-5.10101;3
PRES;16.221;5790.916;1014.3125;3
AHRS;16.221;5790.920;29.1020;-76.4356;175.0905;0.60671;0.17156;0.75311;3
SOUN;16.233;1848.86;0.05642;69.01
ACCE;16.240;5790.929;7.27905;4.15559;0.72571;2
GYRO;16.240;5790.929;-0.40726;0.08037;-0.41238;2
MAGN;16.241;5790.929;-24.84589;-27.71301;-5.10101;3
AHRS;16.241;5790.940;29.4532;-76.0961;174.3439;0.60523;0.17053;0.75297;3
LIGH;16.252;5790.899;25344.9;3
LIGH;16.253;5790.950;26589.3;3
ACCE;16.258;5790.950;7.05864;3.92274;2.14738;2
GYRO;16.259;5790.950;-0.42073;-0.00444;-0.41522;2
MAGN;16.260;5790.950;-24.64447;-27.90527;-4.93164;3
AHRS;16.261;5790.959;29.7908;-75.7757;173.7062;0.60372;0.16999;0.75288;3
ACCE;16.279;5790.970;7.02734;4.00040;2.46048;2
GYRO;16.279;5790.970;-0.15967;0.01375;-0.27739;2
MAGN;16.279;5790.970;-25.51575;-27.38190;-4.76532;3
PRES;16.280;5790.950;1014.3125;3
AHRS;16.280;5790.979;30.0405;-75.5809;173.5333;0.60245;0.17110;0.75309;3
ACCE;16.298;5790.990;6.88544;4.24181;1.79813;2
GYRO;16.299;5790.990;0.03850;0.05527;-0.14708;2
MAGN;16.299;5790.990;-24.39423;-27.75726;-6.01807;3
AHRS;16.300;5790.999;30.2120;-75.5029;173.6507;0.60159;0.17300;0.75335;3
PRES;16.307;5790.983;1014.3125;3
ACCE;16.318;5791.010;6.55988;4.30769;1.95834;2
GYRO;16.319;5791.010;0.01958;-0.05978;-0.17615;2
MAGN;16.319;5791.010;-23.51074;-28.95050;-7.01904;3
AHRS;16.319;5791.019;30.4132;-75.5560;173.6037;0.60180;0.17402;0.75256;3
ACCE;16.338;5791.030;6.34956;4.26976;2.67862;2
GYRO;16.339;5791.030;0.06389;-0.26143;-0.20235;2
MAGN;16.339;5791.030;-23.58856;-29.65851;-6.94427;3
PRES;16.339;5791.017;1014.3099;3
AHRS;16.340;5791.039;30.6614;-75.8143;173.6845;0.60311;0.17565;0.75083;3
LIGH;16.354;5791.000;26131.4;3
LIGH;16.354;5791.050;25490.6;3
ACCE;16.357;5791.050;6.37906;4.36989;2.72191;2
GYRO;16.358;5791.050;0.19513;-0.30063;-0.11810;2
MAGN;16.358;5791.050;-24.30267;-29.35333;-6.84662;3
AHRS;16.359;5791.059;30.8579;-76.2162;173.9972;0.60505;0.17790;0.74885;3
PRES;16.367;5791.050;1014.3025;3
ACCE;16.377;5791.070;6.37578;4.58704;2.41566;2
GYRO;16.378;5791.070;0.25063;-0.19980;-0.01669;2
AHRS;16.378;5791.078;30.9621;-76.5809;174.4271;0.60664;0.18022;0.74747;3
MAGN;16.379;5791.070;-23.97766;-28.50647;-5.57404;3
ACCE;16.398;5791.091;6.64503;4.83488;2.45895;2
GYRO;16.398;5791.091;0.25763;-0.12355;0.08804;2
MAGN;16.399;5791.091;-23.41309;-28.08228;-4.76532;3
PRES;16.399;5791.084;1014.3025;3
AHRS;16.400;5791.098;30.9634;-76.8804;174.9177;0.60782;0.18231;0.74674;3
ACCE;16.417;5791.111;7.64267;5.21820;2.08432;2
GYRO;16.418;5791.111;0.30814;-0.04849;0.20563;2
MAGN;16.418;5791.111;-22.53571;-28.52173;-5.81665;3
AHRS;16.419;5791.118;30.8444;-77.1416;175.5045;0.60872;0.18418;0.74660;3
PRES;16.426;5791.117;1014.3025;3
ACCE;16.437;5791.131;8.66467;5.54083;1.61407;2
GYRO;16.437;5791.131;0.30354;0.02715;0.24281;2
MAGN;16.438;5791.131;-21.89941;-28.66974;-5.46875;3
AHRS;16.438;5791.138;30.6643;-77.3614;175.9789;0.60961;0.18514;0.74660;3
LIGH;16.454;5791.101;22973.5;3
LIGH;16.454;5791.151;20216.4;3
ACCE;16.457;5791.151;9.28923;5.52396;1.78191;2
GYRO;16.457;5791.151;0.24651;0.03683;0.20761;2
MAGN;16.458;5791.151;-21.83685;-28.60718;-4.93317;3
AHRS;16.458;5791.158;30.4960;-77.5309;176.3838;0.61026;0.18590;0.74670;3
PRES;16.459;5791.151;1014.3025;3
ACCE;16.477;5791.171;9.47292;5.44742;1.75935;2
GYRO;16.477;5791.171;0.25012;-0.00945;0.14290;2
MAGN;16.478;5791.171;-22.66693;-28.72620;-4.59290;3
AHRS;16.478;5791.178;30.3779;-77.7156;176.7709;0.61098;0.18688;0.74657;3
PRES;16.486;5791.185;1014.3025;3
ACCE;16.496;5791.191;9.53343;5.35666;1.30031;2
GYRO;16.497;5791.191;0.27040;-0.08693;0.03979;2
MAGN;16.497;5791.191;-23.18420;-28.90472;-4.08173;3
AHRS;16.498;5791.197;30.3679;-77.9900;177.1674;0.61213;0.18849;0.74577;3
ACCE;16.517;5791.211;9.21576;5.26759;1.09721;2
GYRO;16.517;5791.211;0.21828;-0.17113;-0.10164;2
MAGN;16.518;5791.211;-23.23761;-28.95813;-3.92761;3
AHRS;16.519;5791.217;30.4928;-78.3379;177.4655;0.61374;0.19035;0.74414;3
ACCE;16.536;5791.232;9.12943;5.17473;0.91951;2
GYRO;16.537;5791.232;0.15273;-0.14165;-0.18227;2
MAGN;16.537;5791.232;-22.22290;-28.95813;-4.89807;3
AHRS;16.538;5791.237;30.7165;-78.6299;177.6496;0.61503;0.19234;0.74245;3
PRES;16.545;5791.218;1014.3025;3
LIGH;16.554;5791.201;17745.6;3
LIGH;16.555;5791.252;15305.6;3
ACCE;16.556;5791.252;8.60545;5.21126;0.88542;2
GYRO;16.556;5791.252;0.06778;-0.03282;-0.22168;2
MAGN;16.557;5791.252;-23.78235;-30.64423;-4.64783;3
AHRS;16.557;5791.257;30.9657;-78.7649;177.6500;0.61557;0.19375;0.74125;3
GNSS;16.568;1491988773.000;39.993267;-0.068362;116.000;0.000;22.0;0.0;16;6
ACCE;16.580;5791.272;8.29015;5.15802;0.71552;2
GYRO;16.581;5791.272;0.01054;0.06284;-0.23541;2
MAGN;16.581;5791.272;-24.46442;-31.23627;-4.43115;3
PRES;16.581;5791.252;1014.3025;3
AHRS;16.582;5791.277;31.2343;-78.7290;177.6023;0.61506;0.19531;0.74085;3
GNSS;16.583;1491988773.000;39.993267;-0.068362;116.000;0.000;22.0;0.0;16;6
ACCE;16.596;5791.292;7.82918;5.09131;0.65544;2
GYRO;16.597;5791.292;-0.02739;0.06230;-0.30458;2
MAGN;16.597;5791.292;-24.06006;-29.47845;-3.26538;3
AHRS;16.598;5791.296;31.5452;-78.6345;177.4673;0.61426;0.19677;0.74053;3
PRES;16.607;5791.285;1014.3025;3
ACCE;16.615;5791.312;7.66354;4.92108;0.65302;2
GYRO;16.616;5791.312;-0.06239;0.04079;-0.38101;2
MAGN;16.616;5791.312;-22.97211;-28.26843;-3.84674;3
AHRS;16.617;5791.316;31.9417;-78.5274;177.3115;0.61329;0.19870;0.74007;3
ACCE;16.636;5791.332;7.24644;4.94016;0.79999;2
GYRO;16.636;5791.332;-0.06100;0.06940;-0.38667;2
MAGN;16.637;5791.332;-22.71271;-28.08228;-4.09546;3
PRES;16.637;5791.319;1014.3025;3
AHRS;16.637;5791.336;32.3629;-78.3941;177.0861;0.61225;0.20047;0.73956;3
ACCE;16.656;5791.352;7.03268;4.86916;0.77921;2
GYRO;16.656;5791.352;-0.05017;0.13338;-0.33795;2
MAGN;16.656;5791.352;-22.71271;-28.94440;-4.91943;3
LIGH;16.657;5791.302;13676.2;3
LIGH;16.657;5791.352;12133.9;3
AHRS;16.658;5791.356;32.7557;-78.2001;176.9005;0.61078;0.20238;0.73947;3
PRES;16.665;5791.352;1014.3025;3
SOUN;16.674;1285.52;0.03923;65.85
ACCE;16.680;5791.373;6.89986;4.88017;0.93805;2
GYRO;16.681;5791.373;-0.00087;0.15105;-0.27861;2
MAGN;16.681;5791.373;-23.73962;-30.45349;-4.95911;3
AHRS;16.682;5791.376;33.0897;-77.9975;176.7405;0.60930;0.20406;0.73958;3
ACCE;16.695;5791.393;6.88901;4.94281;0.62457;2
GYRO;16.695;5791.393;0.05298;0.12206;-0.22441;2
MAGN;16.696;5791.393;-23.93951;-30.70984;-4.93317;3
PRES;16.696;5791.386;1014.3025;3
AHRS;16.697;5791.396;33.3760;-77.8504;176.6994;0.60803;0.20598;0.73970;3
ACCE;16.715;5791.413;7.04774;5.14268;0.45497;2
GYRO;16.715;5791.413;0.02364;0.06680;-0.19629;2
AHRS;16.716;5791.415;33.6231;-77.7802;176.6528;0.60731;0.20747;0.73946;3
MAGN;16.717;5791.413;-21.50726;-30.10254;-4.35181;3
PRES;16.724;5791.420;1014.3025;3
ACCE;16.734;5791.433;6.75800;5.16534;0.51828;2
GYRO;16.735;5791.433;-0.05569;0.06200;-0.15445;2
MAGN;16.736;5791.433;-22.22137;-29.85535;-3.52173;3
AHRS;16.736;5791.435;33.8195;-77.7056;176.5275;0.60679;0.20823;0.73922;3
ACCE;16.754;5791.453;6.90338;5.31233;0.88651;2
GYRO;16.755;5791.453;-0.12973;0.09505;-0.08018;2
MAGN;16.756;5791.453;-22.36176;-29.83398;-3.42560;3
PRES;16.756;5791.453;1014.3025;3
AHRS;16.756;5791.455;33.9352;-77.5547;176.3575;0.60596;0.20835;0.73946;3
LIGH;16.757;5791.403;11946.7;3
LIGH;16.757;5791.453;11915.1;3
ACCE;16.774;5791.473;6.88487;5.41374;1.26399;2
GYRO;16.775;5791.473;-0.16428;0.16615;-0.02263;2
MAGN;16.775;5791.473;-22.04285;-31.43768;-4.34570;3
AHRS;16.776;5791.475;33.9643;-77.3025;176.2207;0.60454;0.20828;0.74049;3
ACCE;16.794;5791.493;6.77252;5.34837;1.53043;2
GYRO;16.794;5791.493;-0.15286;0.20126;0.05267;2
MAGN;16.795;5791.493;-20.54291;-30.44434;-4.27399;3
AHRS;16.795;5791.495;33.9205;-76.9846;176.0516;0.60285;0.20767;0.74195;3
ACCE;16.814;5791.514;7.33759;5.47388;1.65131;2
GYRO;16.814;5791.514;-0.08807;0.20538;0.12767;2
MAGN;16.815;5791.514;-20.43457;-30.36041;-4.26331;3
PRES;16.815;5791.487;1014.3025;3
AHRS;16.816;5791.515;33.8031;-76.6828;175.9722;0.60120;0.20703;0.74365;3
ACCE;16.833;5791.534;7.83002;5.68971;1.42549;2
GYRO;16.834;5791.534;-0.08044;0.26311;0.12021;2
MAGN;16.834;5791.534;-21.44775;-29.01001;-5.87616;3
AHRS;16.835;5791.534;33.6540;-76.3811;175.9261;0.59952;0.20634;0.74547;3
PRES;16.843;5791.520;1014.3025;3
ACCE;16.853;5791.554;7.91299;5.54610;1.64288;2
GYRO;16.854;5791.554;-0.13261;0.28938;0.06953;2
MAGN;16.854;5791.554;-23.20404;-29.98962;-5.28107;3
AHRS;16.854;5791.554;33.5324;-76.0236;175.7671;0.59764;0.20535;0.74732;3
LIGH;16.856;5791.503;14529.8;3
LIGH;16.857;5791.554;17432.7;3
ACCE;16.873;5791.574;7.89537;5.46007;2.11427;2
GYRO;16.874;5791.574;-0.11880;0.25905;-0.01230;2
MAGN;16.874;5791.574;-23.23761;-30.00946;-5.26886;3
AHRS;16.875;5791.574;33.4720;-75.6382;175.6095;0.59548;0.20482;0.74917;3
PRES;16.875;5791.554;1014.3025;3
AHRS;16.894;5791.594;33.5130;-75.3258;175.5403;0.59351;0.20529;0.75058;3
PRES;16.902;5791.587;1014.3025;3
ACCE;16.913;5791.594;7.64311;5.49049;1.75357;2
GYRO;16.913;5791.594;-0.01073;0.18669;-0.09352;2
MAGN;16.914;5791.594;-21.49048;-30.36499;-4.28772;3
AHRS;16.914;5791.614;33.6578;-75.1295;175.5325;0.59205;0.20657;0.75126;3
ACCE;16.933;5791.614;7.42317;5.47899;1.44707;2
GYRO;16.934;5791.614;0.00000;0.12610;-0.16119;2
MAGN;16.934;5791.614;-21.83685;-30.70984;-6.61011;3
PRES;16.934;5791.621;1014.3025;3
AHRS;16.935;5791.634;33.8420;-74.9701;175.4140;0.59098;0.20747;0.75146;3
ACCE;16.952;5791.634;6.88853;5.48528;1.76334;2
GYRO;16.953;5791.634;-0.03152;0.11552;-0.16158;2
MAGN;16.953;5791.634;-21.76208;-30.68085;-6.56586;3
AHRS;16.954;5791.653;34.0064;-74.7654;175.3088;0.58962;0.20840;0.75196;3
LIGH;16.958;5791.604;17902.1;3
LIGH;16.958;5791.655;18108.3;3
PRES;16.962;5791.655;1014.3025;3
ACCE;16.972;5791.655;6.78325;5.41991;1.76057;2
GYRO;16.973;5791.655;-0.03963;0.16019;-0.12038;2
MAGN;16.973;5791.655;-20.08514;-30.07202;-5.58472;3
AHRS;16.973;5791.673;34.1157;-74.5167;175.2537;0.58795;0.20930;0.75289;3
ACCE;16.992;5791.675;6.74722;5.42860;2.02620;2
GYRO;16.993;5791.675;-0.03702;0.20966;-0.06149;2
MAGN;16.993;5791.675;-20.08514;-31.06079;-5.26886;3
PRES;16.994;5791.688;1014.3025;3
AHRS;16.994;5791.693;34.1629;-74.2131;175.2788;0.58585;0.21030;0.75439;3
ACCE;17.012;5791.695;6.89114;5.39174;2.24605;2
GYRO;17.012;5791.695;-0.01193;0.27870;-0.00142;2
MAGN;17.013;5791.695;-20.26062;-31.04553;-5.37415;3
AHRS;17.013;5791.713;34.1624;-73.8749;175.3905;0.58341;0.21148;0.75632;3
PRES;17.023;5791.722;1014.3025;3
ACCE;17.032;5791.715;7.27739;5.33189;2.36655;2
AHRS;17.035;5791.733;34.1526;-73.5536;175.5744;0.58096;0.21293;0.75830;3
GYRO;17.036;5791.715;0.05182;0.33032;0.03691;2
MAGN;17.037;5791.715;-21.77124;-30.83038;-6.49414;3
ACCE;17.052;5791.735;7.46536;5.34091;2.25298;2
GYRO;17.052;5791.735;0.14880;0.34296;0.03442;2
MAGN;17.053;5791.735;-19.73419;-30.36041;-6.94427;3
AHRS;17.053;5791.752;34.1943;-73.3443;175.8020;0.57910;0.21474;0.75968;3
LIGH;17.058;5791.705;18552.4;3
LIGH;17.058;5791.755;19026.1;3
ACCE;17.071;5791.755;7.33011;5.36234;1.95645;2
GYRO;17.072;5791.755;0.22980;0.22504;-0.02193;2
MAGN;17.072;5791.755;-20.02563;-30.31311;-6.85120;3
AHRS;17.073;5791.772;34.3370;-73.3435;176.0982;0.57835;0.21719;0.75988;3
PRES;17.081;5791.755;1014.3025;3
ACCE;17.091;5791.775;7.36484;5.37729;1.60065;2
GYRO;17.092;5791.775;0.28714;0.05670;-0.09821;2
MAGN;17.092;5791.775;-21.75598;-29.98352;-6.19659;3
AHRS;17.093;5791.792;34.5561;-73.5364;176.4463;0.57867;0.22009;0.75904;3
ACCE;17.111;5791.796;7.22223;5.39581;1.21835;2
GYRO;17.112;5791.796;0.29619;-0.03331;-0.12224;2
MAGN;17.112;5791.796;-21.31042;-29.83398;-5.77087;3
PRES;17.113;5791.789;1014.3025;3
AHRS;17.113;5791.812;34.7785;-73.7851;176.7902;0.57935;0.22288;0.75789;3
ACCE;17.131;5791.816;7.44772;5.54041;0.76094;2
GYRO;17.132;5791.816;0.26530;0.00949;-0.09503;2
AHRS;17.132;5791.832;34.9680;-73.9495;177.0327;0.57970;0.22509;0.75706;3
MAGN;17.133;5791.816;-21.27838;-30.06134;-5.86395;3
PRES;17.140;5791.822;1014.3025;3
ACCE;17.151;5791.836;7.55499;5.58043;0.30115;2
GYRO;17.151;5791.836;0.15379;0.06940;-0.11188;2
MAGN;17.152;5791.836;-21.27686;-30.99060;-6.47583;3
AHRS;17.152;5791.852;35.1514;-73.9952;177.0253;0.57976;0.22620;0.75640;3
LIGH;17.158;5791.806;16860.7;3
LIGH;17.159;5791.856;14412.0;3
ACCE;17.171;5791.856;7.25974;5.47958;0.32726;2
GYRO;17.172;5791.856;-0.01454;0.04030;-0.16905;2
MAGN;17.172;5791.856;-21.83685;-30.70984;-7.27997;3
PRES;17.172;5791.856;1014.3025;3
AHRS;17.173;5791.871;35.3441;-73.9511;176.7474;0.57974;0.22616;0.75570;3
ACCE;17.191;5791.876;6.87088;5.41394;0.49409;2
GYRO;17.191;5791.876;-0.16391;-0.02010;-0.20895;2
MAGN;17.191;5791.876;-21.34857;-30.70984;-6.73370;3
AHRS;17.192;5791.891;35.5246;-73.8395;176.2877;0.57966;0.22524;0.75503;3
PRES;17.200;5791.890;1014.3025;3
ACCE;17.211;5791.896;6.81024;5.33359;0.64925;2
AHRS;17.212;5791.911;35.6601;-73.6729;175.7563;0.57942;0.22376;0.75459;3
GYRO;17.212;5791.896;-0.27675;-0.04897;-0.20282;2
MAGN;17.213;5791.896;-19.95392;-30.58014;-5.14069;3
SOUN;17.224;504.27;0.01539;57.72
ACCE;17.231;5791.916;6.80116;5.30809;0.94307;2
GYRO;17.231;5791.916;-0.35042;-0.06590;-0.18791;2
MAGN;17.232;5791.916;-20.61005;-30.18494;-5.77087;3
PRES;17.232;5791.923;1014.3025;3
AHRS;17.232;5791.931;35.7553;-73.4675;175.1418;0.57913;0.22168;0.75426;3
ACCE;17.250;5791.937;6.19560;5.41655;1.03539;2
GYRO;17.251;5791.937;-0.40491;-0.10519;-0.17639;2
MAGN;17.251;5791.937;-20.61005;-30.57861;-5.86395;3
AHRS;17.252;5791.951;35.8199;-73.2708;174.4697;0.57905;0.21909;0.75382;3
PRES;17.260;5791.957;1014.3025;3
LIGH;17.260;5791.906;17326.8;3
LIGH;17.260;5791.957;20813.5;3
ACCE;17.270;5791.957;5.96379;5.39360;1.39348;2
GYRO;17.270;5791.957;-0.46329;-0.18982;-0.12766;2
MAGN;17.270;5791.957;-20.24841;-31.74286;-6.15540;3
AHRS;17.271;5791.971;35.8190;-73.1330;173.7700;0.57947;0.21582;0.75316;3
ACCE;17.290;5791.977;5.87332;5.50264;1.85304;2
GYRO;17.290;5791.977;-0.48210;-0.30096;-0.09265;2
MAGN;17.291;5791.977;-19.38324;-32.11212;-6.27441;3
AHRS;17.292;5791.990;35.7795;-73.1069;173.0931;0.58061;0.21217;0.75205;3
PRES;17.293;5791.990;1014.3025;3
ACCE;17.309;5791.997;6.05766;5.68518;2.31415;2
GYRO;17.310;5791.997;-0.45834;-0.40657;-0.04765;2
MAGN;17.310;5791.997;-19.26880;-32.34253;-6.16302;3
AHRS;17.311;5792.010;35.6952;-73.2067;172.5163;0.58242;0.20848;0.75059;3
ACCE;17.329;5792.017;6.62308;5.86218;2.77808;2
GYRO;17.330;5792.017;-0.40773;-0.43034;0.01686;2
MAGN;17.330;5792.017;-19.69604;-32.39136;-6.11115;3
AHRS;17.330;5792.030;35.5596;-73.3556;172.0723;0.58435;0.20500;0.74927;3
ACCE;17.349;5792.037;6.81346;5.85483;3.13448;2
GYRO;17.350;5792.037;-0.35561;-0.39055;0.05013;2
MAGN;17.350;5792.037;-20.96100;-31.58569;-6.44226;3
PRES;17.351;5792.024;1014.3025;3
AHRS;17.351;5792.050;35.4024;-73.5029;171.7311;0.58610;0.20189;0.74820;3
LIGH;17.360;5792.007;22811.4;3
LIGH;17.360;5792.057;24636.0;3
ACCE;17.369;5792.057;6.83217;5.79350;3.44412;2
GYRO;17.369;5792.057;-0.28360;-0.35110;0.08186;2
MAGN;17.370;5792.057;-20.36896;-31.78406;-6.37817;3
AHRS;17.370;5792.070;35.2334;-73.6544;171.5349;0.58761;0.19943;0.74744;3
PRES;17.378;5792.057;1014.3025;3
ACCE;17.388;5792.077;6.72723;5.78372;3.54427;2
GYRO;17.389;5792.077;-0.20790;-0.32141;0.11935;2
MAGN;17.389;5792.077;-19.65942;-31.97479;-6.53534;3
AHRS;17.390;5792.090;35.0448;-73.8376;171.4546;0.58915;0.19736;0.74680;3
ACCE;17.409;5792.098;6.55197;5.80534;3.84465;2
GYRO;17.409;5792.098;-0.15472;-0.29663;0.16647;2
MAGN;17.410;5792.098;-20.08514;-31.76117;-6.94427;3
PRES;17.410;5792.091;1014.3025;3
AHRS;17.411;5792.109;34.8300;-74.0300;171.4589;0.59063;0.19554;0.74634;3
ACCE;17.428;5792.118;6.71370;5.78862;4.35463;2
GYRO;17.429;5792.118;-0.09688;-0.20010;0.22765;2
MAGN;17.429;5792.118;-20.01190;-31.09436;-7.29828;3
AHRS;17.430;5792.129;34.5620;-74.1431;171.6018;0.59141;0.19423;0.74671;3
PRES;17.438;5792.124;1014.3025;3
ACCE;17.448;5792.138;7.20650;5.75343;4.74370;2
GYRO;17.449;5792.138;-0.00467;-0.01488;0.31325;2
MAGN;17.449;5792.138;-20.21790;-30.49316;-7.19299;3
AHRS;17.449;5792.149;34.2257;-74.1196;171.8928;0.59113;0.19352;0.74823;3
LIGH;17.461;5792.108;25640.4;3
LIGH;17.461;5792.158;26556.6;3
ACCE;17.468;5792.158;7.82239;5.68193;4.97026;2
GYRO;17.469;5792.158;0.12891;0.16708;0.35776;2
MAGN;17.469;5792.158;-20.61005;-30.88531;-6.44226;3
AHRS;17.470;5792.169;33.8741;-74.0007;172.4295;0.58982;0.19414;0.75075;3
PRES;17.470;5792.158;1014.3025;3
ACCE;17.488;5792.178;8.11105;5.69926;5.07048;2
GYRO;17.488;5792.178;0.31264;0.26500;0.31296;2
MAGN;17.489;5792.178;-21.02356;-31.13403;-6.83594;3
AHRS;17.489;5792.189;33.6225;-73.8975;173.1940;0.58812;0.19657;0.75335;3
PRES;17.497;5792.192;1014.3025;3
ACCE;17.508;5792.198;8.32381;5.75958;4.78250;2
GYRO;17.509;5792.198;0.51691;0.28598;0.22974;2
MAGN;17.509;5792.198;-21.57135;-30.81512;-7.03430;3
AHRS;17.509;5792.209;33.5248;-73.8993;174.1705;0.58655;0.20092;0.75540;3
ACCE;17.528;5792.218;9.01379;5.83351;4.37245;2
GYRO;17.528;5792.218;0.69124;0.27914;0.14467;2
MAGN;17.529;5792.218;-21.66138;-30.18494;-6.77643;3
PRES;17.529;5792.225;1014.2936;3
AHRS;17.529;5792.228;33.5687;-74.0394;175.3156;0.58538;0.20681;0.75667;3
ACCE;17.547;5792.239;9.85938;5.85219;4.02391;2
GYRO;17.548;5792.239;0.84920;0.30675;0.02538;2
MAGN;17.549;5792.239;-21.29974;-30.54810;-5.73425;3
AHRS;17.550;5792.248;33.7718;-74.2589;176.5897;0.58423;0.21429;0.75734;3
LIGH;17.561;5792.208;24508.5;3
LIGH;17.562;5792.259;22139.7;3
ACCE;17.567;5792.259;10.34274;5.95586;3.20592;2
GYRO;17.568;5792.259;1.00101;0.42418;-0.09895;2
MAGN;17.568;5792.259;-20.86792;-30.79224;-5.39093;3
AHRS;17.568;5792.268;34.1382;-74.4652;178.0376;0.58232;0.22376;0.75796;3
GNSS;17.569;1491988774.000;39.993285;-0.068341;116.000;0.000;23.0;0.0;16;6
GNSS;17.574;1491988774.000;39.993285;-0.068341;116.000;0.000;23.0;0.0;16;6
ACCE;17.588;5792.279;10.40521;6.13606;2.11676;2
GYRO;17.588;5792.279;1.06650;0.61063;-0.21941;2
MAGN;17.588;5792.279;-20.78552;-30.70984;-5.93872;3
PRES;17.589;5792.259;1014.2925;3
AHRS;17.589;5792.288;34.6535;-74.5514;179.4143;0.57937;0.23403;0.75869;3
ACCE;17.607;5792.299;10.24165;6.21011;1.32933;2
GYRO;17.607;5792.299;1.02928;0.77650;-0.34930;2
MAGN;17.608;5792.299;-21.08307;-31.20575;-4.89502;3
AHRS;17.608;5792.308;35.3031;-74.4499;-179.3736;0.57514;0.24460;0.75977;3
PRES;17.616;5792.292;1014.2925;3
ACCE;17.627;5792.319;10.15340;6.18666;0.73022;2
GYRO;17.627;5792.319;0.94199;0.92509;-0.48286;2
MAGN;17.628;5792.319;-20.80383;-31.07910;-4.58069;3
AHRS;17.628;5792.328;36.0795;-74.1302;-178.3019;0.56937;0.25557;0.76141;3
ACCE;17.647;5792.339;9.95265;6.47197;0.04659;2
GYRO;17.647;5792.339;0.80658;1.10146;-0.62634;2
MAGN;17.648;5792.339;-20.43457;-30.70984;-4.93317;3
PRES;17.648;5792.326;1014.2925;3
AHRS;17.648;5792.347;36.9660;-73.5269;-177.5540;0.56209;0.26603;0.76367;3
LIGH;17.662;5792.309;15734.8;3
LIGH;17.663;5792.359;8896.6;3
SOUN;17.665;1398.36;0.04268;66.58
ACCE;17.671;5792.359;9.04437;5.99606;-0.48398;2
GYRO;17.672;5792.359;0.50523;1.22476;-0.75401;2
MAGN;17.672;5792.359;-20.54291;-31.46362;-5.03540;3
AHRS;17.672;5792.367;37.9366;-72.5500;-177.2901;0.55318;0.27520;0.76674;3
PRES;17.676;5792.359;1014.2925;3
ACCE;17.686;5792.380;8.08476;5.25027;0.77570;2
GYRO;17.686;5792.380;0.41473;1.63481;-0.55743;2
MAGN;17.687;5792.380;-19.83795;-31.38580;-5.41687;3
AHRS;17.687;5792.387;38.7125;-71.0995;-177.2164;0.54183;0.28291;0.77208;3
ACCE;17.706;5792.400;8.50928;5.11067;-0.03423;2
GYRO;17.707;5792.400;0.44122;2.12320;-0.32187;2
MAGN;17.707;5792.400;-19.38324;-31.06079;-5.60455;3
PRES;17.707;5792.393;1014.2925;3
AHRS;17.708;5792.407;39.2121;-69.0913;-176.8837;0.52647;0.29081;0.78081;3
ACCE;17.726;5792.420;7.56444;4.75330;-1.13356;2
GYRO;17.726;5792.420;0.14981;2.08044;-0.50963;2
MAGN;17.727;5792.420;-18.34106;-31.87256;-6.15845;3
AHRS;17.727;5792.427;39.7486;-66.8888;-177.1158;0.51100;0.29662;0.78919;3
PRES;17.735;5792.427;1014.2925;3
ACCE;17.746;5792.440;5.24817;4.08862;-0.22398;2
GYRO;17.746;5792.440;-0.05048;1.60216;-0.70665;2
MAGN;17.746;5792.440;-18.16254;-32.88116;-5.64728;3
AHRS;17.747;5792.446;40.4429;-64.8237;-177.8743;0.49746;0.30108;0.79548;3
LIGH;17.763;5792.410;7248.7;3
LIGH;17.763;5792.460;6193.4;3
ACCE;17.766;5792.460;4.78444;4.02988;-0.11490;2
GYRO;17.766;5792.460;0.11061;1.10963;-0.58594;2
AHRS;17.767;5792.466;41.1236;-63.3268;-178.3031;0.48701;0.30618;0.79957;3
MAGN;17.767;5792.460;-18.33191;-33.16345;-5.26886;3
PRES;17.768;5792.460;1014.2925;3
ACCE;17.785;5792.480;4.69836;4.11975;-0.11852;2
GYRO;17.786;5792.480;0.21284;0.67697;-0.51607;2
MAGN;17.786;5792.480;-17.21497;-33.53577;-6.33698;3
AHRS;17.786;5792.486;41.7608;-62.5152;-178.4809;0.48073;0.31108;0.80108;3
PRES;17.794;5792.494;1014.2925;3
ACCE;17.805;5792.500;4.23477;4.24741;-0.21420;2
GYRO;17.806;5792.500;0.22711;0.35847;-0.46854;2
AHRS;17.807;5792.506;42.3760;-62.1063;-178.6317;0.47723;0.31535;0.80095;3
MAGN;17.808;5792.500;-16.37573;-34.32312;-5.92651;3
ACCE;17.825;5792.521;3.36812;4.37961;-0.20712;2
GYRO;17.826;5792.521;0.18837;0.10564;-0.35181;2
MAGN;17.826;5792.521;-16.23077;-34.56421;-5.60455;3
AHRS;17.827;5792.526;42.8924;-62.0104;-178.7020;0.47587;0.31880;0.79986;3
ACCE;17.845;5792.541;2.81598;4.78091;0.02411;2
GYRO;17.845;5792.541;0.16504;-0.09100;-0.13446;2
MAGN;17.846;5792.541;-16.23077;-34.30023;-7.12433;3
AHRS;17.847;5792.546;43.2211;-62.1899;-178.6379;0.47637;0.32106;0.79833;3
PRES;17.854;5792.527;1014.2925;3
ACCE;17.865;5792.561;3.66895;4.95177;0.38672;2
GYRO;17.866;5792.561;0.13165;-0.33957;0.08351;2
MAGN;17.866;5792.561;-14.87732;-33.94470;-6.57806;3
LIGH;17.866;5792.511;5820.7;3
LIGH;17.867;5792.561;5521.5;3
AHRS;17.867;5792.565;43.3265;-62.6910;-178.4637;0.47919;0.32172;0.79623;3
ACCE;17.885;5792.581;4.10825;4.88432;0.92093;2
GYRO;17.885;5792.581;0.12267;-0.61247;0.09590;2
MAGN;17.886;5792.581;-14.47754;-33.86383;-6.27441;3
PRES;17.886;5792.561;1014.2925;3
AHRS;17.886;5792.585;43.3128;-63.5238;-178.2537;0.48440;0.32119;0.79310;3
ACCE;17.904;5792.601;3.66066;4.92159;1.55573;2
GYRO;17.905;5792.601;0.21289;-0.93915;0.02736;2
MAGN;17.905;5792.601;-14.90173;-35.13336;-6.13861;3
AHRS;17.906;5792.605;43.3724;-64.7056;-177.9771;0.49167;0.32089;0.78835;3
PRES;17.913;5792.594;1014.2925;3
ACCE;17.924;5792.621;3.25421;5.24487;1.33873;2
GYRO;17.924;5792.621;0.34096;-1.15292;0.08490;2
MAGN;17.925;5792.621;-14.14185;-34.86633;-6.38123;3
AHRS;17.925;5792.625;43.4857;-66.2601;-177.4570;0.50065;0.32141;0.78215;3
ACCE;17.944;5792.641;3.54030;5.61690;0.96147;2
GYRO;17.945;5792.641;0.27466;-1.21738;0.24358;2
MAGN;17.945;5792.641;-13.95264;-34.73969;-6.44226;3
PRES;17.945;5792.628;1014.2925;3
AHRS;17.946;5792.645;43.4791;-68.0160;-176.8679;0.51094;0.32112;0.77538;3
ACCE;17.964;5792.662;4.78290;6.36810;-0.09976;2
GYRO;17.964;5792.662;-0.03043;-1.13898;0.42075;2
MAGN;17.965;5792.662;-15.29694;-34.29260;-4.58374;3
LIGH;17.965;5792.611;5138.3;3
LIGH;17.966;5792.662;4743.5;3
AHRS;17.966;5792.665;43.1876;-69.5986;-176.5373;0.52128;0.31810;0.76952;3
PRES;17.973;5792.662;1014.2869;3
ACCE;17.983;5792.682;5.88217;6.07428;2.11990;2
GYRO;17.984;5792.682;-0.28171;-1.17999;0.54593;2
MAGN;17.984;5792.682;-15.83405;-34.82361;-5.71899;3
AHRS;17.985;5792.684;42.6251;-70.9825;-176.5867;0.53182;0.31190;0.76447;3
ACCE;18.004;5792.702;6.93947;6.47307;1.49728;2
GYRO;18.004;5792.702;-0.18829;-0.93706;0.67429;2
MAGN;18.004;5792.702;-15.87982;-34.91516;-5.93872;3
PRES;18.005;5792.695;1014.2825;3
AHRS;18.005;5792.704;41.8685;-72.1261;-176.5944;0.54099;0.30504;0.76093;3
ACCE;18.023;5792.722;6.76199;6.54822;1.86816;2
GYRO;18.024;5792.722;-0.20482;-0.99559;0.62468;2
MAGN;18.024;5792.722;-16.51154;-33.65326;-4.12750;3
AHRS;18.024;5792.724;41.1022;-73.2620;-176.6256;0.55015;0.29804;0.75726;3
PRES;18.032;5792.729;1014.2825;3
ACCE;18.043;5792.742;6.34760;6.04219;2.07181;2
GYRO;18.045;5792.742;-0.05692;-0.99890;0.69084;2
AHRS;18.045;5792.744;40.3596;-74.4669;-176.4762;0.55921;0.29199;0.75337;3
MAGN;18.046;5792.742;-18.18390;-33.51288;-3.92761;3
AHRS;18.065;5792.764;39.5289;-75.6416;-176.0834;0.56761;0.28668;0.75005;3
ACCE;18.066;5792.762;7.29089;6.80075;-0.45964;2
GYRO;18.067;5792.762;0.04373;-0.77126;0.83603;2
MAGN;18.068;5792.762;-18.33191;-33.51288;-3.92761;3
PRES;18.069;5792.762;1014.2825;3
LIGH;18.069;5792.712;5587.3;3
LIGH;18.069;5792.762;6568.6;3
AHRS;18.084;5792.783;38.6560;-76.6845;-176.2027;0.57647;0.27884;0.74651;3
ACCE;18.085;5792.782;9.39008;7.22028;-0.78464;2
GYRO;18.086;5792.782;-0.43887;-0.92378;0.69629;2
MAGN;18.087;5792.782;-18.49823;-32.35321;-3.76892;3
AHRS;18.104;5792.803;37.9393;-77.5972;-177.0872;0.58592;0.26832;0.74197;3
ACCE;18.107;5792.803;9.65587;6.64095;1.11331;2
GYRO;18.108;5792.803;-0.79453;-1.25455;0.32433;2
MAGN;18.108;5792.803;-20.36743;-31.10504;-2.95105;3
ACCE;18.123;5792.823;9.08067;6.35532;1.31865;2
GYRO;18.123;5792.823;-0.58051;-1.39616;0.17070;2
MAGN;18.123;5792.823;-20.43457;-31.06079;-2.92206;3
PRES;18.124;5792.796;1014.2825;3
AHRS;18.124;5792.823;37.4813;-78.5962;-177.9862;0.59531;0.25913;0.73630;3
ACCE;18.144;5792.843;9.57822;6.21014;2.32364;2
GYRO;18.144;5792.843;-0.32817;-1.28398;0.33795;2
MAGN;18.145;5792.843;-19.91272;-30.88684;-2.75574;3
AHRS;18.145;5792.843;37.0822;-79.7948;-178.5260;0.60493;0.25176;0.72994;3
PRES;18.153;5792.829;1014.2825;3
AHRS;18.163;5792.863;36.5491;-80.8209;-178.7114;0.61284;0.24567;0.72526;3
LIGH;18.166;5792.813;7298.3;3
LIGH;18.166;5792.863;8000.5;3
ACCE;18.182;5792.863;11.50909;6.67531;1.89017;2
GYRO;18.182;5792.863;-0.22154;-0.86583;0.46606;2
MAGN;18.182;5792.863;-20.25909;-30.18494;-2.42004;3
PRES;18.183;5792.863;1014.2825;3
AHRS;18.183;5792.883;36.0636;-81.4274;-178.9566;0.61808;0.24027;0.72256;3
ACCE;18.201;5792.883;12.32773;6.28015;0.78345;2
GYRO;18.202;5792.883;-0.33737;-0.52727;0.21153;2
MAGN;18.202;5792.883;-20.22552;-30.18036;-2.36816;3
AHRS;18.202;5792.902;35.9649;-81.7536;-179.6719;0.62180;0.23521;0.71976;3
PRES;18.211;5792.897;1014.2825;3
SOUN;18.215;3363.37;0.10265;74.21
ACCE;18.221;5792.903;12.86642;7.84360;2.66064;2
GYRO;18.222;5792.903;-0.62015;-0.67508;-0.33353;2
MAGN;18.222;5792.903;-19.10248;-30.04761;-0.59814;3
AHRS;18.222;5792.922;36.3943;-81.9214;179.5579;0.62366;0.23342;0.71660;3
ACCE;18.241;5792.923;7.95009;6.04001;3.40790;2
GYRO;18.242;5792.923;-0.46703;-0.56847;-0.68848;2
MAGN;18.242;5792.923;-20.61005;-30.88531;-1.07880;3
PRES;18.243;5792.930;1014.2825;3
AHRS;18.243;5792.942;37.0286;-81.9584;179.1948;0.62351;0.23535;0.71439;3
ACCE;18.261;5792.944;7.36693;6.32031;2.15845;2
GYRO;18.261;5792.944;-0.13225;-0.21985;-0.52873;2
MAGN;18.262;5792.944;-20.47882;-30.93872;-1.12915;3
AHRS;18.262;5792.962;37.5860;-81.9497;179.0431;0.62278;0.23803;0.71296;3
LIGH;18.266;5792.913;8291.9;3
LIGH;18.266;5792.964;8538.9;3
PRES;18.270;5792.964;1014.2825;3
ACCE;18.281;5792.964;5.14337;6.18266;1.63843;2
GYRO;18.281;5792.964;-0.10738;-0.14125;-0.46866;2
MAGN;18.281;5792.964;-19.01855;-31.61774;-1.96228;3
AHRS;18.282;5792.982;38.0981;-82.0071;178.9369;0.62244;0.24054;0.71133;3
ACCE;18.301;5792.984;4.13109;6.08374;1.17276;2
GYRO;18.302;5792.984;-0.04915;-0.28087;-0.36627;2
MAGN;18.302;5792.984;-20.61005;-31.93665;-4.09546;3
PRES;18.302;5792.997;1014.2911;3
AHRS;18.303;5793.002;38.5369;-82.3246;178.7359;0.62403;0.24157;0.70824;3
ACCE;18.321;5793.004;3.29474;5.82169;0.95111;2
GYRO;18.321;5793.004;-0.15306;-0.59752;-0.30495;2
MAGN;18.322;5793.004;-20.37354;-31.82983;-4.03290;3
AHRS;18.322;5793.021;38.8701;-82.8655;178.4642;0.62732;0.24108;0.70400;3
PRES;18.330;5793.031;1014.2925;3
ACCE;18.340;5793.024;2.28021;5.17896;1.56355;2
GYRO;18.341;5793.024;-0.09674;-0.66360;-0.13356;2
MAGN;18.341;5793.024;-18.87817;-31.20728;-3.31421;3
AHRS;18.341;5793.041;38.9664;-83.5148;178.5872;0.63086;0.24104;0.70046;3
ACCE;18.360;5793.044;2.88673;5.06943;-0.12666;2
GYRO;18.361;5793.044;0.20956;-0.51564;0.18549;2
MAGN;18.361;5793.044;-20.08514;-32.11212;-1.58234;3
AHRS;18.362;5793.061;38.7753;-84.3258;178.9532;0.63540;0.24027;0.69714;3
LIGH;18.367;5793.014;8440.7;3
LIGH;18.367;5793.064;8305.1;3
ACCE;18.380;5793.064;2.28676;4.99289;-0.49902;2
GYRO;18.380;5793.064;0.17413;-0.48813;0.39049;2
MAGN;18.381;5793.064;-19.87762;-32.08313;-1.55334;3
AHRS;18.381;5793.081;38.3175;-85.0089;179.2203;0.63986;0.23760;0.69487;3
PRES;18.389;5793.064;1014.2925;3
ACCE;18.400;5793.085;2.93732;4.85922;-0.40173;2
GYRO;18.400;5793.085;0.06192;-0.31221;0.71594;2
MAGN;18.400;5793.085;-18.82629;-31.90460;-1.19476;3
AHRS;18.401;5793.101;37.4364;-85.4120;179.3820;0.64363;0.23235;0.69479;3
ACCE;18.420;5793.105;5.15788;5.01573;-0.76233;2
GYRO;18.420;5793.105;-0.06702;-0.16144;1.06851;2
MAGN;18.420;5793.105;-18.68286;-31.76117;-0.24109;3
PRES;18.421;5793.098;1014.2925;3
AHRS;18.421;5793.121;36.2259;-85.5860;179.2555;0.64716;0.22394;0.69606;3
ACCE;18.439;5793.125;7.60068;4.74380;-0.61517;2
GYRO;18.440;5793.125;-0.42473;-0.16872;1.17902;2
MAGN;18.440;5793.125;-18.87512;-31.49414;-0.35095;3
AHRS;18.441;5793.140;34.7729;-85.4483;178.5850;0.65013;0.21151;0.69851;3
PRES;18.449;5793.132;1014.2925;3
ACCE;18.459;5793.145;10.16066;4.98721;0.58961;2
GYRO;18.459;5793.145;-0.75487;0.03143;1.29070;2
MAGN;18.460;5793.145;-20.13397;-30.61676;-1.05743;3
AHRS;18.460;5793.160;33.2647;-84.7887;177.6763;0.65017;0.19824;0.70356;3
LIGH;18.468;5793.115;8803.1;3
LIGH;18.468;5793.165;9369.1;3
ACCE;18.479;5793.165;10.13177;5.27571;0.66396;2
GYRO;18.479;5793.165;-0.80737;0.34326;1.12894;2
MAGN;18.480;5793.165;-22.01233;-30.88531;-2.08435;3
PRES;18.480;5793.165;1014.2925;3
AHRS;18.480;5793.180;31.8521;-83.9601;176.6493;0.64889;0.18509;0.70917;3
ACCE;18.499;5793.185;10.07335;5.02251;2.39969;2
GYRO;18.500;5793.185;-0.72867;0.36391;1.20338;2
MAGN;18.500;5793.185;-22.38617;-30.41992;-2.17285;3
AHRS;18.501;5793.200;30.3744;-83.0825;176.0027;0.64645;0.17364;0.71584;3
PRES;18.508;5793.199;1014.2925;3
ACCE;18.519;5793.205;11.29109;4.59789;2.02081;2
GYRO;18.520;5793.205;-0.55557;0.49368;1.19124;2
MAGN;18.520;5793.205;-23.36426;-29.18396;-2.46582;3
AHRS;18.521;5793.220;28.9630;-82.2653;175.5285;0.64377;0.16336;0.72229;3
ACCE;18.539;5793.226;11.71909;4.84172;2.40057;2
GYRO;18.540;5793.226;-0.42441;0.44821;0.93013;2
MAGN;18.540;5793.226;-23.23761;-29.30908;-2.58789;3
PRES;18.541;5793.232;1014.2925;3
AHRS;18.541;5793.239;27.8975;-81.6065;175.2283;0.64124;0.15591;0.72744;3
ACCE;18.559;5793.246;11.61929;5.13026;2.72543;2
GYRO;18.559;5793.246;-0.20007;0.30826;0.54202;2
MAGN;18.560;5793.246;-23.89832;-28.86963;-3.00751;3
AHRS;18.561;5793.259;27.3216;-81.2149;175.2567;0.63934;0.15297;0.73072;3
PRES;18.568;5793.266;1014.2925;3
LIGH;18.569;5793.215;13419.8;3
LIGH;18.570;5793.266;17844.8;3
GNSS;18.576;1491988775.000;39.993352;-0.068262;116.000;0.000;22.0;0.0;15;6
ACCE;18.597;5793.266;10.48009;5.14838;1.62801;2
GYRO;18.600;5793.266;0.00607;-0.00055;0.10896;2
MAGN;18.603;5793.266;-25.62866;-27.38800;-3.98254;3
AHRS;18.606;5793.279;27.2639;-81.3094;175.3105;0.63993;0.15275;0.73038;3
ACCE;18.608;5793.286;9.19812;5.17044;1.25790;2
GYRO;18.608;5793.286;0.04364;-0.43161;-0.20457;2
MAGN;18.609;5793.286;-26.21613;-26.33057;-4.09546;3
AHRS;18.609;5793.299;27.5263;-81.8781;175.3475;0.64321;0.15374;0.72679;3
GNSS;18.610;1491988775.000;39.993352;-0.068262;116.000;0.000;22.0;0.0;15;6
ACCE;18.618;5793.306;8.34834;5.16782;1.36774;2
GYRO;18.618;5793.306;0.11150;-0.70789;-0.31183;2
MAGN;18.620;5793.306;-25.52185;-26.14136;-3.67126;3
AHRS;18.621;5793.319;27.9280;-82.7384;175.5136;0.64797;0.15585;0.72149;3
PRES;18.628;5793.299;1014.2925;3
ACCE;18.638;5793.326;7.66541;4.85365;1.18423;2
AHRS;18.640;5793.339;28.2086;-83.7878;175.9093;0.65368;0.15817;0.71567;3
GYRO;18.641;5793.326;0.23967;-0.80768;-0.24103;2
MAGN;18.641;5793.326;-24.62006;-26.13525;-3.23792;3
SOUN;18.656;4144.27;0.12648;76.02
ACCE;18.669;5793.346;8.39143;5.26003;-0.49638;2
AHRS;18.669;5793.358;28.1990;-84.8964;176.3977;0.65992;0.15909;0.71014;3
GYRO;18.669;5793.346;0.32317;-0.81715;0.04063;2
MAGN;18.670;5793.346;-25.16479;-26.67999;-3.76129;3
PRES;18.670;5793.333;1014.2925;3
LIGH;18.671;5793.316;15272.8;3
LIGH;18.671;5793.367;11949.4;3
ACCE;18.677;5793.367;10.33211;6.66866;-2.05269;2
AHRS;18.678;5793.378;28.3061;-86.1368;176.3826;0.66745;0.15764;0.70274;3
GYRO;18.679;5793.367;0.19618;-0.87593;-0.02155;2
MAGN;18.679;5793.367;-25.09460;-26.89514;-3.14484;3
WIFI;18.681;5793.329;eduroam;00:13:c3:44:b0:71;-71
WIFI;18.681;5793.329;ti;80:49:71:16:5e:c9;-80
WIFI;18.681;5793.329;UJI;00:13:c3:44:b0:70;-71
WIFI;18.681;5793.329;eduroam;00:14:1c:dd:fa:a1;-54
WIFI;18.681;5793.329;UJI;00:14:1c:dd:fa:a0;-54
WIFI;18.681;5793.329;eduroam;00:27:22:0b:c4:39;-67
WIFI;18.681;5793.329;UJI;00:13:c3:44:c7:20;-76
WIFI;18.681;5793.329;UJI;06:27:22:0b:c4:39;-65
WIFI;18.681;5793.329;eduroam;00:27:22:0b:36:35;-79
WIFI;18.681;5793.329;eduroam;00:13:80:43:d1:51;-83
WIFI;18.681;5789.377;UJI;06:27:22:0b:c4:21;-82
WIFI;18.681;5793.329;eduroam;00:13:c3:44:c7:21;-76
WIFI;18.681;5793.329;eduroam;dc:9f:db:1c:91:a9;-84
WIFI;18.681;5793.329;qMp-AP;66:70:02:b5:f2:e9;-85
WIFI;18.681;5789.377;eduroam;00:27:22:a7:2a:4f;-87
WIFI;18.681;5789.377;eduroam;00:14:1c:dd:f3:41;-86
WIFI;18.681;5789.377;PIROBOTNET;00:12:17:de:2b:03;-84
WIFI;18.681;5793.329;UJI;0a:18:d6:04:25:c9;-82
WIFI;18.681;5793.329;eduroam;00:27:22:0b:c7:19;-86
WIFI;18.681;5793.329;UJI;2a:a4:3c:04:99:a1;-84
WIFI;18.681;5793.329;UJI;0a:18:d6:04:26:40;-87
WIFI;18.681;5793.329;UJI;00:1b:90:77:29:d0;-87
PRES;18.694;5793.367;1014.2925;3
ACCE;18.699;5793.387;9.31174;6.87164;-1.97491;2
GYRO;18.699;5793.387;-0.15013;-1.15233;-0.55415;2
MAGN;18.700;5793.387;-25.06409;-27.28119;-2.46582;3
AHRS;18.702;5793.398;29.0210;-87.3855;176.0364;0.67462;0.15793;0.69359;3
ACCE;18.719;5793.407;7.81918;5.77235;-2.44360;2
GYRO;18.720;5793.407;-0.50235;-1.36967;-0.87062;2
AHRS;18.720;5793.418;30.0135;-88.7059;175.0697;0.68257;0.15594;0.68224;3
MAGN;18.720;5793.407;-25.16479;-27.38190;-2.75574;3
PRES;18.721;5793.400;1014.2925;3
ACCE;18.737;5793.427;9.27716;6.57587;-1.49837;2
GYRO;18.737;5793.427;-0.72131;-1.32513;-0.87845;2
AHRS;18.738;5793.438;31.0193;-89.7410;173.9700;0.68884;0.15349;0.67203;3
MAGN;18.739;5793.427;-24.68719;-28.02124;-2.14386;3
PRES;18.746;5793.434;1014.2925;3
ACCE;18.757;5793.447;9.78062;6.80489;-1.43257;2
GYRO;18.757;5793.447;-0.77516;-0.96945;-0.92038;2
MAGN;18.758;5793.447;-23.70148;-28.86658;-0.86060;3
AHRS;18.758;5793.458;32.0737;-90.3284;172.8360;0.69237;0.15182;0.66408;3
LIGH;18.770;5793.417;9760.5;3
LIGH;18.770;5793.467;7694.4;3
ACCE;18.777;5793.467;8.83299;6.44528;-1.34767;2
GYRO;18.778;5793.467;-0.86307;-0.47308;-0.87711;2
MAGN;18.778;5793.467;-23.23761;-28.95813;-0.24109;3
PRES;18.779;5793.467;1014.2859;3
AHRS;18.779;5793.477;33.0811;-90.2665;171.6209;0.69228;0.15067;0.65972;3
ACCE;18.796;5793.487;7.97697;5.92610;-1.25674;2
GYRO;18.797;5793.487;-1.08038;0.13902;-0.68060;2
AHRS;18.798;5793.497;33.8714;-89.3455;170.0589;0.68799;0.14810;0.65999;3
MAGN;18.798;5793.487;-22.53418;-29.13513;-0.24109;3
PRES;18.806;5793.501;1014.2825;3
ACCE;18.816;5793.508;7.06422;5.31523;-0.89929;2
GYRO;18.817;5793.508;-1.40619;0.75534;-0.37738;2
MAGN;18.817;5793.508;-22.29309;-29.58221;-0.67596;3
AHRS;18.817;5793.517;34.2834;-87.4686;168.0381;0.67920;0.14297;0.66547;3
ACCE;18.838;5793.528;5.82893;4.39778;-0.33759;2
AHRS;18.838;5793.537;34.0689;-84.6426;165.5005;0.66594;0.13363;0.67640;3
GYRO;18.839;5793.528;-1.76891;1.35588;0.12785;2
MAGN;18.839;5793.528;-22.71271;-29.83398;-1.07880;3
PRES;18.839;5793.534;1014.2916;3
ACCE;18.856;5793.548;5.06413;3.61774;0.58424;2
GYRO;18.856;5793.548;-2.10028;1.86871;0.80283;2
MAGN;18.858;5793.548;-23.00110;-29.54712;-1.53809;3
AHRS;18.859;5793.557;32.9637;-81.1034;162.6999;0.64875;0.11936;0.69257;3
LIGH;18.872;5793.518;13364.5;3
LIGH;18.872;5793.568;19865.7;3
ACCE;18.876;5793.568;4.54677;3.16154;1.64136;2
GYRO;18.876;5793.568;-2.35776;2.36246;1.50410;2
MAGN;18.877;5793.568;-22.44415;-29.11072;-4.19617;3
AHRS;18.877;5793.577;30.8995;-77.0401;159.8856;0.62746;0.10039;0.71356;3
ACCE;18.896;5793.588;4.34993;2.84947;2.88612;2
GYRO;18.896;5793.588;-2.51485;2.87352;2.05063;2
MAGN;18.896;5793.588;-21.83685;-28.95813;-5.93872;3
PRES;18.897;5793.568;1014.2921;3
AHRS;18.897;5793.596;28.0178;-72.5932;157.2323;0.60157;0.07790;0.73832;3
ACCE;18.915;5793.608;4.19014;2.19627;3.52652;2
GYRO;18.916;5793.608;-2.60100;3.28850;2.41005;2
MAGN;18.916;5793.608;-23.41309;-28.22418;-8.24890;3
AHRS;18.916;5793.616;24.5530;-67.9425;155.0630;0.57119;0.05430;0.76559;3
PRES;18.924;5793.602;1014.2825;3
ACCE;18.935;5793.628;4.83832;1.51266;5.15779;2
GYRO;18.936;5793.628;-2.64919;3.76666;2.51761;2
MAGN;18.937;5793.628;-24.03412;-26.00708;-11.85455;3
AHRS;18.938;5793.636;20.7560;-63.0592;153.2073;0.53596;0.03019;0.79379;3
ACCE;18.955;5793.649;6.14450;0.55634;6.48750;2
GYRO;18.956;5793.649;-2.56422;4.22899;2.24881;2
MAGN;18.957;5793.649;-23.76404;-24.92828;-13.14545;3
AHRS;18.958;5793.656;17.0556;-57.8158;151.7574;0.49528;0.00926;0.82207;3
PRES;18.959;5793.635;1014.2825;3
LIGH;18.972;5793.618;24807.8;3
LIGH;18.972;5793.669;29541.0;3
ACCE;18.976;5793.669;6.98914;0.11183;7.73796;2
GYRO;18.976;5793.669;-2.24478;4.20532;1.73621;2
AHRS;18.977;5793.676;13.8449;-52.6912;150.7336;0.45354;-0.00679;0.84723;3
MAGN;18.978;5793.669;-23.53821;-23.11859;-16.39252;3
PRES;18.984;5793.669;1014.2825;3
ACCE;18.995;5793.689;6.00623;-1.02769;11.10802;2
GYRO;18.995;5793.689;-1.46353;3.68416;2.03539;2
MAGN;18.996;5793.689;-22.25342;-20.73364;-20.83588;3
AHRS;18.996;5793.696;10.9433;-48.3488;150.6604;0.41639;-0.01908;0.86865;3
ACCE;19.015;5793.709;4.51956;-1.34764;10.86877;2
GYRO;19.015;5793.709;0.03589;3.44543;2.18442;2
MAGN;19.016;5793.709;-21.66138;-20.02258;-22.19391;3
PRES;19.016;5793.702;1014.2825;3
AHRS;19.017;5793.715;8.7470;-44.5300;152.5145;0.38374;-0.02120;0.88947;3
ACCE;19.036;5793.729;4.39919;-1.05429;7.28505;2
AHRS;19.037;5793.735;7.6345;-41.4115;155.4969;0.35796;-0.01401;0.90708;3
GYRO;19.038;5793.729;1.06767;2.76183;2.27611;2
MAGN;19.039;5793.729;-19.96155;-17.35077;-24.28589;3
PRES;19.044;5793.736;1014.2825;3
ACCE;19.054;5793.749;5.46346;0.02512;5.78236;2
GYRO;19.055;5793.749;1.08307;1.60268;2.25783;2
MAGN;19.056;5793.749;-19.08569;-17.04102;-26.04370;3
AHRS;19.056;5793.755;6.8268;-39.6187;158.3817;0.34279;-0.00842;0.91871;3
LIGH;19.072;5793.719;30000.0;3
ACCE;19.074;5793.769;5.98688;0.78387;7.31480;2
GYRO;19.075;5793.769;0.73859;1.06194;2.00786;2
MAGN;19.076;5793.769;-19.03381;-17.39502;-26.38397;3
PRES;19.076;5793.769;1014.2825;3
AHRS;19.077;5793.775;6.0233;-38.6290;160.7855;0.33394;-0.00624;0.92630;3
ACCE;19.094;5793.790;6.25665;0.56729;8.59348;2
GYRO;19.095;5793.790;0.57114;1.56091;1.79111;2
MAGN;19.095;5793.790;-18.90411;-16.22467;-26.75629;3
AHRS;19.096;5793.795;5.2455;-37.2589;162.9231;0.32201;-0.00450;0.93395;3
PRES;19.103;5793.803;1014.2825;3
ACCE;19.114;5793.810;6.04793;0.38342;8.80029;2
GYRO;19.115;5793.810;0.51294;2.49170;1.81567;2
MAGN;19.118;5793.810;-19.39087;-15.81879;-27.39410;3
AHRS;19.120;5793.814;4.4725;-34.8736;164.9445;0.30172;-0.00232;0.94357;3
ACCE;19.135;5793.830;5.17480;0.58250;9.25574;2
GYRO;19.136;5793.830;0.39769;3.65836;2.01608;2
AHRS;19.138;5793.834;3.5964;-31.2463;167.0293;0.27087;-0.00038;0.95547;3
MAGN;19.140;5793.830;-19.55872;-15.81879;-27.55737;3
ACCE;19.154;5793.850;5.11534;0.92503;10.46333;2
GYRO;19.156;5793.850;0.40018;4.78296;2.29428;2
MAGN;19.157;5793.850;-18.17474;-15.54260;-29.14581;3
AHRS;19.159;5793.854;2.6733;-26.3025;169.3841;0.22859;0.00158;0.96884;3
PRES;19.163;5793.837;1014.2825;3
ACCE;19.174;5793.870;6.63399;1.51698;12.21950;2
GYRO;19.176;5793.870;0.83858;5.26714;2.20445;2
AHRS;19.177;5793.874;2.2367;-20.5559;171.8624;0.17930;0.00650;0.98104;3
MAGN;19.179;5793.870;-14.84222;-15.32745;-30.51147;3
ACCE;19.194;5793.890;6.60252;0.72691;11.14366;2
GYRO;19.196;5793.890;1.49118;5.19917;1.42755;2
MAGN;19.197;5793.890;-14.12811;-15.29236;-30.74036;3
PRES;19.199;5793.870;1014.2825;3
AHRS;19.200;5793.894;2.9343;-14.7872;173.7575;0.12983;0.01835;0.98971;3
SOUN;19.210;1267.59;0.03868;65.73
ACCE;19.242;5793.910;3.51370;0.85326;9.07343;2
GYRO;19.243;5793.910;1.65874;4.54964;0.72260;2
AHRS;19.244;5793.914;4.4490;-9.5537;174.8414;0.08487;0.03490;0.99462;3
MAGN;19.247;5793.910;-11.48376;-14.70642;-31.02112;3
PRES;19.248;5793.904;1014.2825;3
ACCE;19.249;5793.931;2.00026;1.85394;7.00975;2
GYRO;19.251;5793.931;1.23070;3.39867;0.57184;2
MAGN;19.252;5793.931;-6.86340;-16.57410;-30.61676;3
AHRS;19.258;5793.933;5.9173;-5.3505;175.5611;0.04857;0.04972;0.99674;3
ACCE;19.259;5793.951;1.86273;2.47305;8.68887;2
AHRS;19.259;5793.953;6.6779;-2.6498;175.9031;0.02515;0.05736;0.99735;3
GYRO;19.259;5793.951;0.32140;1.90329;0.27579;2
MAGN;19.260;5793.951;-6.20270;-16.92810;-30.52063;3
PRES;19.260;5793.937;1014.2825;3
ACCE;19.277;5793.971;1.45807;2.19064;12.07430;2
AHRS;19.277;5793.973;6.9423;-0.9486;175.7283;0.01051;0.06019;0.99742;3
GYRO;19.278;5793.971;0.18605;1.40677;-0.31493;2
MAGN;19.278;5793.971;-4.33807;-17.23938;-32.00684;3
PRES;19.282;5793.971;1014.2825;3
ACCE;19.292;5793.991;0.93274;1.34746;12.75479;2
GYRO;19.293;5793.991;0.75845;1.17352;-0.60078;2
AHRS;19.293;5793.993;7.5360;0.5039;175.0791;-0.00156;0.06584;0.99692;3
MAGN;19.294;5793.991;-0.45624;-16.48560;-32.04346;3
ACCE;19.313;5794.011;-0.01596;0.76454;11.82538;2
GYRO;19.314;5794.011;1.24489;0.84581;-0.65111;2
MAGN;19.314;5794.011;-0.07019;-16.40167;-32.02820;3
PRES;19.314;5794.004;1014.2825;3
AHRS;19.315;5794.013;8.7043;1.6850;174.1907;-0.01080;0.07652;0.99578;3
LIGH;19.333;5793.920;21754.6;3
LIGH;19.333;5793.971;12512.4;3
LIGH;19.333;5794.021;3269.7;3
ACCE;19.334;5794.031;-0.02670;0.85596;10.94894;2
GYRO;19.334;5794.031;1.44920;0.58121;-0.60068;2
MAGN;19.335;5794.031;0.91095;-18.36548;-31.08826;3
AHRS;19.335;5794.033;10.1993;2.5743;173.3967;-0.01722;0.09001;0.99425;3
PRES;19.345;5794.038;1014.2825;3
AHRS;19.355;5794.052;11.8503;3.3137;172.6336;-0.02207;0.10482;0.99238;3
ACCE;19.356;5794.051;-1.29137;1.63724;9.93336;2
GYRO;19.356;5794.051;1.57271;0.54204;-0.53905;2
MAGN;19.357;5794.051;1.48010;-19.67163;-31.18134;3
ACCE;19.372;5794.072;-1.17323;2.10733;8.54973;2
GYRO;19.372;5794.072;1.72194;0.57184;-0.35753;2
AHRS;19.373;5794.072;13.6737;4.0979;172.0810;-0.02720;0.12113;0.99018;3
MAGN;19.374;5794.072;1.50604;-19.73114;-31.19049;3
PRES;19.375;5794.072;1014.2825;3
ACCE;19.395;5794.092;-1.80229;2.31866;8.05205;2
AHRS;19.395;5794.092;15.6516;4.7595;171.6688;-0.03115;0.13867;0.98763;3
GYRO;19.396;5794.092;1.81712;0.36325;-0.22336;2
MAGN;19.396;5794.092;1.33362;-19.90204;-29.05121;3
ACCE;19.415;5794.112;-1.66927;2.54814;7.29253;2
AHRS;19.416;5794.112;17.7536;5.0753;171.4869;-0.03218;0.15698;0.98484;3
GYRO;19.416;5794.112;1.93401;-0.02570;-0.01939;2
MAGN;19.417;5794.112;2.20490;-23.58093;-27.16980;3
LIGH;19.428;5794.072;1432.8;3
LIGH;19.428;5794.122;1322.7;3
AHRS;19.435;5794.132;20.0052;4.9637;171.4516;-0.02959;0.17623;0.98170;3
PRES;19.436;5794.105;1014.2825;3
ACCE;19.456;5794.132;-1.78252;3.15807;7.26401;2
AHRS;19.457;5794.152;22.4015;4.5121;171.5989;-0.02429;0.19640;0.97812;3
GYRO;19.458;5794.132;2.04779;-0.33585;0.07535;2
MAGN;19.459;5794.132;2.22473;-23.58551;-27.17743;3
PRES;19.460;5794.139;1014.2825;3
ACCE;19.474;5794.152;-3.06967;3.00410;6.31592;2
AHRS;19.475;5794.171;24.8259;3.7913;172.2828;-0.01778;0.21653;0.97436;3
GYRO;19.477;5794.152;2.14917;-0.55167;0.27426;2
MAGN;19.478;5794.152;3.59802;-23.65875;-27.73895;3
ACCE;19.494;5794.172;-2.55101;3.06447;5.78720;2
AHRS;19.496;5794.191;27.1303;2.7572;173.5589;-0.01018;0.23543;0.97060;3
GYRO;19.496;5794.172;2.04526;-0.58391;0.80762;2
MAGN;19.497;5794.172;3.25775;-26.03760;-24.48730;3
PRES;19.498;5794.172;1014.2825;3
ACCE;19.514;5794.192;-0.88300;3.68593;5.95206;2
AHRS;19.517;5794.211;29.2803;1.2791;174.9860;0.00027;0.25296;0.96667;3
GYRO;19.520;5794.192;1.88408;-0.63094;1.11429;2
MAGN;19.521;5794.192;3.21350;-26.18866;-24.50714;3
PRES;19.524;5794.206;1014.2825;3
LIGH;19.528;5794.172;1329.0;3
LIGH;19.529;5794.223;1347.9;3
AHRS;19.534;5794.231;31.2942;-0.8102;176.3428;0.01541;0.26935;0.96237;3
ACCE;19.536;5794.213;0.20654;4.36145;6.11102;2
GYRO;19.537;5794.213;1.78110;-1.03555;1.07243;2
MAGN;19.539;5794.213;2.50244;-28.43628;-24.61548;3
ACCE;19.553;5794.233;0.52541;4.73676;5.65775;2
AHRS;19.556;5794.251;33.1258;-3.5345;177.6443;0.03541;0.28426;0.95767;3
GYRO;19.561;5794.233;1.68292;-1.61806;0.93527;2
MAGN;19.562;5794.233;1.85699;-27.78931;-22.14050;3
PRES;19.563;5794.239;1014.2825;3
ACCE;19.572;5794.253;0.35576;5.17821;5.32414;2
GYRO;19.573;5794.253;1.49434;-2.09439;0.86252;2
AHRS;19.578;5794.270;34.7006;-6.7498;179.0329;0.05870;0.29721;0.95266;3
MAGN;19.581;5794.253;1.66473;-28.05786;-22.06573;3
PRES;19.584;5794.273;1014.2825;3
ACCE;19.591;5794.273;0.79018;5.40494;4.99945;2
AHRS;19.593;5794.290;35.9644;-10.3894;-179.4722;0.08470;0.30785;0.94736;3
GYRO;19.598;5794.273;1.28963;-2.38138;0.89423;2
MAGN;19.599;5794.273;-0.22888;-30.44281;-21.27991;3
GNSS;19.602;1491988776.000;39.993355;-0.068259;116.000;0.000;22.0;0.0;15;6
ACCE;19.613;5794.293;1.52296;5.70506;5.72659;2
GYRO;19.616;5794.293;1.04762;-2.71114;0.84364;2
MAGN;19.618;5794.293;-2.52380;-31.81915;-19.96307;3
PRES;19.618;5794.307;1014.2825;3
AHRS;19.619;5794.310;36.9448;-14.4253;-177.9524;0.11345;0.31642;0.94153;3
LIGH;19.627;5794.273;1783.3;3
LIGH;19.627;5794.323;2272.0;3
ACCE;19.629;5794.313;1.32979;5.14313;6.23444;2
GYRO;19.630;5794.313;0.94426;-2.96077;0.82642;2
MAGN;19.630;5794.313;-2.85797;-31.70929;-19.85626;3
AHRS;19.631;5794.330;37.7276;-18.6767;-176.2810;0.14312;0.32385;0.93496;3
GNSS;19.634;1491988776.000;39.993355;-0.068259;116.000;0.000;22.0;0.0;15;6
SOUN;19.648;131.97;0.00403;46.08
ACCE;19.653;5794.333;1.95045;5.36681;5.59505;2
AHRS;19.653;5794.350;38.3944;-23.2482;-174.3652;0.17422;0.33104;0.92716;3
GYRO;19.654;5794.333;0.94446;-2.99451;0.95895;2
MAGN;19.654;5794.333;-5.08881;-31.58112;-19.08569;3
ACCE;19.669;5794.353;3.49059;6.32594;4.68240;2
GYRO;19.669;5794.353;0.96400;-3.38173;0.96239;2
AHRS;19.670;5794.370;39.0231;-28.4409;-172.5176;0.20993;0.33818;0.91710;3
MAGN;19.671;5794.353;-7.25403;-33.74634;-18.11981;3
PRES;19.671;5794.340;1014.2725;3
ACCE;19.688;5794.374;4.32100;6.64664;4.75902;2
GYRO;19.689;5794.374;0.95520;-4.04340;0.72156;2
AHRS;19.689;5794.389;39.6565;-34.2057;-170.9839;0.25031;0.34494;0.90417;3
MAGN;19.690;5794.374;-7.94525;-33.41980;-17.73682;3
PRES;19.698;5794.374;1014.2725;3
ACCE;19.708;5794.394;3.94870;6.35545;5.73225;2
GYRO;19.709;5794.394;0.97330;-4.34468;0.53331;2
MAGN;19.709;5794.394;-10.89630;-32.01447;-15.52734;3
AHRS;19.710;5794.409;40.2389;-39.9113;-169.3201;0.28899;0.35175;0.88969;3
ACCE;19.728;5794.414;4.15094;6.04459;5.15125;2
GYRO;19.729;5794.414;1.01355;-3.79593;0.61320;2
AHRS;19.729;5794.429;40.6335;-45.0815;-167.3699;0.32204;0.35828;0.87553;3
MAGN;19.730;5794.414;-11.98425;-31.46820;-12.92419;3
PRES;19.730;5794.407;1014.2725;3
ACCE;19.748;5794.434;6.12234;6.35553;3.80403;2
GYRO;19.748;5794.434;0.96205;-3.23526;0.72469;2
MAGN;19.749;5794.434;-12.78992;-31.64825;-12.40997;3
AHRS;19.749;5794.449;40.8089;-49.8626;-165.6306;0.35244;0.36309;0.86162;3
PRES;19.757;5794.441;1014.2725;3
ACCE;19.767;5794.454;7.10327;6.78926;3.96091;2
GYRO;19.768;5794.454;0.81171;-3.10622;0.54120;2
MAGN;19.768;5794.454;-15.56702;-32.21741;-10.13947;3
AHRS;19.769;5794.469;40.9681;-54.2979;-164.2184;0.38066;0.36713;0.84759;3
LIGH;19.782;5794.374;3290.3;3
LIGH;19.782;5794.424;4366.2;3
LIGH;19.782;5794.474;5442.2;3
AHRS;19.789;5794.488;41.2774;-58.2553;-162.9159;0.40473;0.37214;0.83389;3
ACCE;19.790;5794.474;6.75037;6.88864;4.33162;2
GYRO;19.790;5794.474;0.77415;-2.90802;0.25995;2
MAGN;19.790;5794.474;-16.71448;-32.34406;-8.06427;3
PRES;19.791;5794.474;1014.2725;3
ACCE;19.810;5794.494;6.92792;6.66002;3.98547;2
AHRS;19.811;5794.508;41.6759;-61.7341;-161.7015;0.42484;0.37770;0.82103;3
GYRO;19.811;5794.494;0.81909;-2.49744;0.09979;2
MAGN;19.812;5794.494;-17.19360;-32.29218;-7.60651;3
PRES;19.820;5794.508;1014.2725;3
ACCE;19.828;5794.515;7.03473;6.69385;3.26894;2
GYRO;19.829;5794.515;0.86209;-2.11719;0.01758;2
MAGN;19.829;5794.515;-18.23578;-32.00226;-5.75104;3
AHRS;19.830;5794.528;42.1193;-64.8520;-160.4243;0.44155;0.38397;0.80900;3
ACCE;19.848;5794.535;6.93286;6.77829;2.13492;2
GYRO;19.849;5794.535;0.89665;-1.90152;-0.04416;2
MAGN;19.849;5794.535;-18.11523;-31.64368;-4.04205;3
PRES;19.849;5794.541;1014.2725;3
AHRS;19.850;5794.548;42.6029;-67.8488;-159.1431;0.45682;0.39058;0.79701;3
ACCE;19.867;5794.555;6.54390;6.62910;1.65190;2
GYRO;19.867;5794.555;0.86905;-1.87527;-0.09636;2
MAGN;19.868;5794.555;-18.30139;-31.58264;-3.63007;3
AHRS;19.868;5794.568;43.0739;-70.7980;-157.9249;0.47157;0.39686;0.78491;3
PRES;19.879;5794.575;1014.2725;3
LIGH;19.880;5794.525;5665.0;3
LIGH;19.880;5794.575;5689.6;3
AHRS;19.888;5794.588;43.4370;-73.5743;-156.6858;0.48498;0.40265;0.77344;3
ACCE;19.889;5794.575;6.46460;6.56662;1.43359;2
GYRO;19.889;5794.575;0.82289;-1.75420;-0.06480;2
MAGN;19.890;5794.575;-19.02924;-31.85577;-2.12860;3
ACCE;19.908;5794.595;6.94368;6.96187;1.06836;2
GYRO;19.908;5794.595;0.78226;-1.50726;-0.02138;2
MAGN;19.909;5794.595;-19.69299;-32.51953;-0.85907;3
AHRS;19.909;5794.607;43.7135;-76.0736;-155.4523;0.49647;0.40809;0.76306;3
ACCE;19.928;5794.615;6.91411;6.96884;0.83582;2
AHRS;19.928;5794.627;43.9641;-78.0487;-154.3934;0.50492;0.41296;0.75472;3
GYRO;19.929;5794.615;0.69646;-1.14119;-0.05411;2
MAGN;19.929;5794.615;-18.99261;-32.09991;-0.18768;3
PRES;19.939;5794.609;1014.2725;3
ACCE;19.947;5794.635;6.34943;6.54961;0.60971;2
AHRS;19.948;5794.647;44.1199;-79.1364;-153.5747;0.50856;0.41679;0.75020;3
GYRO;19.948;5794.635;0.53329;-0.51926;-0.03508;2
MAGN;19.949;5794.635;-17.79633;-31.76117;1.65405;3
ACCE;19.966;5794.656;6.14958;6.45538;0.14944;2
GYRO;19.967;5794.656;0.28970;0.19814;0.04167;2
AHRS;19.967;5794.667;44.1375;-79.1952;-153.1173;0.50722;0.41888;0.75019;3
MAGN;19.968;5794.656;-17.59033;-32.17010;2.82745;3
PRES;19.968;5794.642;1014.2742;3
LIGH;19.979;5794.625;5368.1;3
LIGH;19.979;5794.676;5009.8;3
ACCE;19.986;5794.676;6.27725;6.45410;-0.26944;2
AHRS;19.987;5794.687;44.0605;-78.4796;-153.1432;0.50288;0.41875;0.75343;3
GYRO;19.987;5794.676;0.00031;0.67262;0.07915;2
MAGN;19.988;5794.676;-17.43317;-31.70013;3.57971;3
PRES;19.995;5794.676;1014.2825;3
ACCE;20.006;5794.696;6.64230;6.60458;0.02567;2
GYRO;20.007;5794.696;-0.20267;0.71843;0.06067;2
MAGN;20.007;5794.696;-17.56592;-31.28204;4.50439;3
AHRS;20.007;5794.707;43.9578;-77.5367;-153.4692;0.49821;0.41726;0.75750;3
ACCE;20.028;5794.716;7.00969;6.70671;0.91444;2
GYRO;20.029;5794.716;-0.22563;0.50192;-0.03984;2
MAGN;20.030;5794.716;-17.94128;-31.46820;4.50439;3
PRES;20.031;5794.709;1014.2783;3
AHRS;20.036;5794.726;43.9553;-76.7685;-153.8236;0.49442;0.41613;0.76064;3
ACCE;20.048;5794.736;7.08734;6.36032;1.35265;2
AHRS;20.050;5794.746;44.1448;-76.2877;-154.0166;0.49128;0.41665;0.76234;3
GYRO;20.051;5794.736;-0.09578;0.30202;-0.20166;2
MAGN;20.051;5794.736;-18.63403;-31.81610;3.67737;3
PRES;20.055;5794.743;1014.2725;3
ACCE;20.066;5794.756;6.67906;6.03337;1.08209;2
GYRO;20.067;5794.756;0.01141;0.31187;-0.36330;2
MAGN;20.068;5794.756;-18.18237;-32.79572;3.25623;3
AHRS;20.069;5794.766;44.5263;-75.8715;-154.1377;0.48765;0.41855;0.76352;3
LIGH;20.080;5794.726;4975.0;3
ACCE;20.086;5794.776;6.06029;6.14201;0.60667;2
GYRO;20.088;5794.776;-0.04016;0.58675;-0.45348;2
MAGN;20.089;5794.776;-17.06543;-33.39539;3.66669;3
PRES;20.090;5794.776;1014.2725;3
AHRS;20.091;5794.786;45.0051;-75.0869;-154.4007;0.48175;0.42064;0.76599;3
ACCE;20.106;5794.797;5.22232;6.57095;0.31808;2
GYRO;20.107;5794.797;-0.22511;0.88234;-0.42064;2
MAGN;20.108;5794.797;-17.54150;-32.73010;2.66571;3
AHRS;20.110;5794.806;45.4200;-73.7834;-154.9375;0.47358;0.42156;0.77048;3
PRES;20.115;5794.810;1014.2725;3
ACCE;20.127;5794.817;5.04146;7.01199;0.52394;2
AHRS;20.129;5794.825;45.6255;-72.2714;-155.6692;0.46538;0.42065;0.77591;3
GYRO;20.131;5794.817;-0.39798;0.91341;-0.24991;2
MAGN;20.131;5794.817;-17.45148;-33.24890;1.54114;3
ACCE;20.147;5794.837;5.58553;7.07904;0.90840;2
GYRO;20.150;5794.837;-0.46535;0.74843;-0.08699;2
MAGN;20.151;5794.837;-17.06543;-34.09729;1.31989;3
AHRS;20.155;5794.845;45.6058;-70.9034;-156.4673;0.45907;0.41811;0.78100;3
PRES;20.157;5794.844;1014.2820;3
ACCE;20.167;5794.857;5.91081;6.74452;1.18646;2
AHRS;20.169;5794.865;45.5003;-69.6786;-157.2575;0.45391;0.41504;0.78560;3
GYRO;20.170;5794.857;-0.47948;0.63872;-0.04948;2
MAGN;20.171;5794.857;-17.06543;-33.06122;1.12152;3
LIGH;20.182;5794.827;5082.6;3
LIGH;20.183;5794.877;5201.7;3
ACCE;20.187;5794.877;5.91800;6.66016;1.18053;2
GYRO;20.187;5794.877;-0.53099;0.67621;-0.06036;2
MAGN;20.188;5794.877;-17.17224;-33.51593;0.47607;3
AHRS;20.190;5794.885;45.3647;-68.3769;-158.1035;0.44844;0.41164;0.79048;3
SOUN;20.198;2059.74;0.06286;69.95
ACCE;20.215;5794.897;6.01697;6.92418;1.42445;2
GYRO;20.216;5794.897;-0.62599;0.66994;-0.05222;2
AHRS;20.217;5794.905;45.1798;-66.9876;-159.1036;0.44297;0.40743;0.79564;3
MAGN;20.218;5794.897;-17.23938;-34.27124;0.14648;3
PRES;20.219;5794.877;1014.2825;3
ACCE;20.226;5794.917;6.00890;6.90028;2.37895;2
AHRS;20.228;5794.925;44.9414;-65.6699;-160.1730;0.43828;0.40261;0.80053;3
GYRO;20.230;5794.917;-0.68915;0.52448;-0.05057;2
MAGN;20.230;5794.917;-17.91229;-33.15125;-0.28076;3
PRES;20.234;5794.911;1014.2805;3
AHRS;20.248;5794.944;44.7053;-64.5027;-161.0586;0.43389;0.39845;0.80490;3
ACCE;20.251;5794.938;6.13348;6.84074;3.22006;2
GYRO;20.252;5794.938;-0.59152;0.44916;-0.04695;2
MAGN;20.253;5794.938;-17.94739;-33.09479;-1.73187;3
ACCE;20.267;5794.958;6.28508;6.80899;3.07829;2
AHRS;20.269;5794.964;44.5362;-63.3998;-161.7470;0.42899;0.39546;0.80898;3
GYRO;20.272;5794.958;-0.43335;0.55391;-0.06447;2
MAGN;20.273;5794.958;-17.76581;-33.39539;-2.36664;3
PRES;20.274;5794.944;1014.2725;3
LIGH;20.282;5794.928;5572.1;3
LIGH;20.283;5794.978;5971.5;3
AHRS;20.285;5794.984;44.4389;-62.2401;-162.3660;0.42318;0.39325;0.81311;3
ACCE;20.288;5794.978;6.15758;6.87305;2.49184;2
GYRO;20.289;5794.978;-0.38396;0.67101;-0.10768;2
MAGN;20.290;5794.978;-17.88788;-32.31201;-3.40424;3
PRES;20.293;5794.978;1014.2771;3
ACCE;20.304;5794.998;5.97223;6.84969;2.30283;2
GYRO;20.306;5794.998;-0.43929;0.72185;-0.12419;2
AHRS;20.308;5795.004;44.3511;-60.9883;-163.0814;0.41696;0.39083;0.81744;3
MAGN;20.311;5794.998;-17.20123;-33.05359;-3.40271;3
ACCE;20.328;5795.018;6.17285;6.89903;2.48036;2
AHRS;20.330;5795.024;44.2337;-59.6452;-163.9112;0.41048;0.38790;0.82203;3
GYRO;20.331;5795.018;-0.50420;0.73485;-0.14867;2
MAGN;20.332;5795.018;-16.88995;-33.57086;-3.20435;3
PRES;20.333;5795.011;1014.2825;3
ACCE;20.345;5795.038;6.18547;6.89336;2.94003;2
GYRO;20.347;5795.038;-0.54155;0.65152;-0.21764;2
MAGN;20.351;5795.038;-16.50391;-33.70056;-4.80652;3
AHRS;20.352;5795.044;44.1279;-58.3011;-164.8400;0.40421;0.38475;0.82645;3
PRES;20.356;5795.045;1014.2825;3
ACCE;20.365;5795.058;6.05679;6.66240;3.08049;2
AHRS;20.367;5795.063;44.0382;-56.9744;-165.8148;0.39810;0.38160;0.83066;3
GYRO;20.371;5795.058;-0.51947;0.65472;-0.22787;2
MAGN;20.372;5795.058;-17.28668;-32.82471;-4.75311;3
ACCE;20.388;5795.079;5.60219;6.87907;2.14305;2
AHRS;20.390;5795.083;43.9052;-55.4913;-166.7216;0.39064;0.37856;0.83547;3
GYRO;20.392;5795.079;-0.58429;0.82246;-0.22417;2
MAGN;20.393;5795.079;-17.59033;-32.51953;-4.54559;3
PRES;20.400;5795.079;1014.2825;3
LIGH;20.402;5795.028;6103.4;3
LIGH;20.403;5795.079;6205.9;3
AHRS;20.408;5795.103;43.6509;-53.7222;-167.8990;0.38215;0.37403;0.84125;3
ACCE;20.411;5795.099;5.14961;7.19981;1.80336;2
GYRO;20.413;5795.099;-0.86906;0.90254;-0.22751;2
MAGN;20.417;5795.099;-16.76636;-32.79572;-5.85938;3
PRES;20.419;5795.112;1014.2825;3
ACCE;20.424;5795.119;5.13846;6.76241;2.54131;2
GYRO;20.427;5795.119;-1.19792;0.91922;-0.24213;2
MAGN;20.428;5795.119;-15.55634;-32.73010;-6.89087;3
AHRS;20.430;5795.123;43.1732;-51.6548;-169.5705;0.37333;0.36661;0.84808;3
ACCE;20.444;5795.139;4.95787;6.33702;3.02914;2
AHRS;20.447;5795.143;42.4553;-49.2938;-171.5478;0.36342;0.35684;0.85605;3
GYRO;20.452;5795.139;-1.41844;1.04137;-0.25423;2
MAGN;20.454;5795.139;-15.31219;-32.69501;-7.05872;3
ACCE;20.465;5795.159;5.05330;6.08481;3.81215;2
GYRO;20.468;5795.159;-1.93556;1.51201;-0.19133;2
MAGN;20.469;5795.159;-14.87579;-33.13446;-8.03375;3
AHRS;20.471;5795.162;41.3595;-46.3451;-173.8337;0.35015;0.34399;0.86632;3
PRES;20.475;5795.146;1014.2836;3
ACCE;20.484;5795.179;4.58328;5.94876;4.44276;2
GYRO;20.487;5795.179;-2.17947;1.97185;-0.20720;2
MAGN;20.488;5795.179;-14.49127;-31.73676;-9.36890;3
AHRS;20.492;5795.182;39.8482;-42.7074;-176.4028;0.33220;0.32797;0.87907;3
LIGH;20.497;5795.129;5965.5;3
LIGH;20.498;5795.179;5675.1;3
ACCE;20.508;5795.199;4.21802;6.19643;4.09393;2
GYRO;20.510;5795.199;-2.19753;1.97838;-0.22441;2
MAGN;20.511;5795.199;-14.43634;-31.46820;-9.57336;3
PRES;20.514;5795.179;1014.2925;3
AHRS;20.516;5795.202;38.1796;-38.9511;-178.8762;0.31203;0.31141;0.89196;3
AHRS;20.526;5795.222;36.4486;-35.5357;178.7475;0.29309;0.29463;0.90344;3
ACCE;20.532;5795.220;4.63141;6.18359;3.77834;2
GYRO;20.533;5795.220;-2.25168;1.68510;-0.34660;2
MAGN;20.536;5795.220;-14.12964;-31.46820;-12.52136;3
PRES;20.537;5795.213;1014.2925;3
ACCE;20.544;5795.240;4.49730;5.52298;4.68172;2
AHRS;20.547;5795.242;34.6853;-32.6923;176.2102;0.27796;0.27700;0.91268;3
GYRO;20.548;5795.240;-2.30905;1.10521;-0.56990;2
MAGN;20.548;5795.240;-12.67242;-30.99823;-15.47852;3
ACCE;20.561;5795.260;3.46115;4.30592;5.72267;2
GYRO;20.562;5795.260;-2.47679;1.04485;-0.69229;2
MAGN;20.562;5795.260;-12.50916;-30.94330;-15.77301;3
PRES;20.563;5795.246;1014.2876;3
AHRS;20.563;5795.262;32.7958;-30.1630;173.5493;0.26455;0.25811;0.92068;3
GNSS;20.566;1491988777.000;39.993455;-0.068141;116.000;0.000;20.0;0.0;16;6
GNSS;20.578;1491988777.000;39.993455;-0.068141;116.000;0.000;20.0;0.0;16;6
ACCE;20.583;5795.280;2.17322;3.59203;7.24852;2
GYRO;20.583;5795.280;-2.58340;1.27232;-0.52991;2
MAGN;20.583;5795.280;-11.53259;-31.26984;-19.50989;3
AHRS;20.583;5795.281;30.6296;-27.5774;171.1349;0.24901;0.23798;0.92903;3
LIGH;20.584;5795.230;10096.3;3
LIGH;20.585;5795.280;15062.3;3
PRES;20.590;5795.280;1014.2825;3
ACCE;20.601;5795.300;3.24669;4.34306;8.49977;2
AHRS;20.602;5795.301;28.4893;-25.3734;169.2669;0.23439;0.21909;0.93639;3
GYRO;20.603;5795.300;-2.09926;0.86624;-0.37839;2
MAGN;20.603;5795.300;-9.80072;-28.64227;-20.11108;3
ACCE;20.621;5795.320;3.48473;4.80736;8.26047;2
GYRO;20.622;5795.320;-1.52385;0.36761;-0.48244;2
MAGN;20.622;5795.320;-9.70612;-28.48969;-20.12939;3
PRES;20.622;5795.314;1014.2825;3
AHRS;20.622;5795.321;26.8484;-23.9902;167.7831;0.22517;0.20429;0.94090;3
SOUN;20.639;2395.46;0.07311;71.26
ACCE;20.643;5795.340;3.78972;4.49573;7.44943;2
AHRS;20.644;5795.341;25.8186;-23.5814;166.4258;0.22362;0.19362;0.94208;3
GYRO;20.644;5795.340;-1.06511;-0.70271;-0.75967;2
MAGN;20.644;5795.340;-9.87854;-27.29187;-22.58911;3
PRES;20.649;5795.347;1014.2825;3
ACCE;20.660;5795.361;5.34346;4.26138;8.47272;2
GYRO;20.660;5795.361;-0.45782;-2.33412;-1.26036;2
MAGN;20.660;5795.361;-7.61871;-28.48358;-22.14355;3
AHRS;20.661;5795.361;25.4997;-24.6579;164.8828;0.23481;0.18634;0.93837;3
AHRS;20.680;5795.381;26.1342;-27.4843;163.0134;0.26130;0.18303;0.92791;3
LIGH;20.683;5795.330;22074.2;3
LIGH;20.683;5795.381;29307.3;3
ACCE;20.699;5795.381;5.94400;2.92767;7.78252;2
GYRO;20.700;5795.381;0.27707;-4.05800;-1.93387;2
MAGN;20.700;5795.381;-7.61414;-28.47290;-22.16644;3
AHRS;20.701;5795.400;27.4730;-32.3689;160.7503;0.30508;0.17957;0.90870;3
PRES;20.708;5795.381;1014.2825;3
ACCE;20.719;5795.401;6.27286;1.93385;5.05266;2
GYRO;20.719;5795.401;0.21092;-6.39737;-2.50085;2
MAGN;20.720;5795.401;-8.53271;-26.91956;-24.65057;3
AHRS;20.720;5795.420;28.8004;-38.6740;157.7592;0.35996;0.16840;0.88090;3
ACCE;20.739;5795.421;8.15016;3.21864;6.64220;2
GYRO;20.740;5795.421;-0.67888;-7.11613;-2.84705;2
MAGN;20.740;5795.421;-10.40802;-27.08893;-24.48730;3
PRES;20.740;5795.414;1014.2825;3
AHRS;20.741;5795.440;29.7628;-44.0389;153.9944;0.40662;0.15045;0.85132;3
ACCE;20.759;5795.441;5.72929;2.74263;5.70616;2
GYRO;20.759;5795.441;-1.61371;-5.52444;-2.99556;2
MAGN;20.759;5795.441;-10.53162;-27.11029;-24.34998;3
AHRS;20.760;5795.460;30.3518;-47.3532;149.8561;0.43658;0.13072;0.82615;3
PRES;20.768;5795.448;1014.2825;3
ACCE;20.779;5795.461;4.92458;4.02492;8.31482;2
GYRO;20.779;5795.461;-1.93414;-3.97234;-2.42668;2
MAGN;20.779;5795.461;-12.58698;-27.41547;-21.94214;3
AHRS;20.780;5795.480;30.8065;-49.2754;146.5625;0.45437;0.11561;0.80742;3
LIGH;20.784;5795.431;30000.0;3
ACCE;20.800;5795.481;3.91321;4.41133;8.62280;2
GYRO;20.800;5795.481;-1.20375;-2.64148;-1.77109;2
MAGN;20.800;5795.481;-13.56049;-27.08893;-19.45953;3
PRES;20.801;5795.481;1014.2825;3
AHRS;20.801;5795.499;31.4165;-50.5488;144.7680;0.46583;0.10896;0.79470;3
ACCE;20.819;5795.502;3.92427;4.03311;6.66785;2
GYRO;20.819;5795.502;-0.31146;-1.68858;-1.02565;2
MAGN;20.820;5795.502;-13.78174;-27.05231;-19.45953;3
AHRS;20.820;5795.519;32.0112;-51.7972;144.2083;0.47575;0.10702;0.78585;3
PRES;20.828;5795.515;1014.2825;3
ACCE;20.839;5795.522;6.54749;4.33179;4.57616;2
GYRO;20.840;5795.522;0.12239;-1.43022;-0.49402;2
MAGN;20.840;5795.522;-15.38696;-27.01569;-19.56024;3
AHRS;20.841;5795.539;32.5018;-53.2944;144.0546;0.48674;0.10506;0.77748;3
ACCE;20.859;5795.542;8.41141;5.36171;4.11581;2
GYRO;20.860;5795.542;0.11131;-1.51045;-0.49690;2
MAGN;20.860;5795.542;-13.38501;-29.01611;-20.29724;3
PRES;20.861;5795.549;1014.2825;3
AHRS;20.861;5795.559;33.0971;-55.0098;143.6795;0.49938;0.10207;0.76688;3
ACCE;20.878;5795.562;7.80588;6.24951;3.92323;2
GYRO;20.878;5795.562;0.03140;-1.90439;-0.83282;2
MAGN;20.879;5795.562;-13.78632;-28.88336;-20.01495;3
AHRS;20.880;5795.579;33.9889;-56.9202;142.8825;0.51382;0.09854;0.75271;3
PRES;20.888;5795.582;1014.2825;3
ACCE;20.898;5795.582;6.98225;5.93686;4.17528;2
GYRO;20.898;5795.582;-0.07291;-2.19823;-1.16536;2
AHRS;20.899;5795.599;35.0989;-58.8753;142.0097;0.52856;0.09577;0.73691;3
MAGN;20.900;5795.582;-15.86609;-28.28979;-18.48145;3
ACCE;20.918;5795.602;6.60210;5.93399;4.49939;2
GYRO;20.919;5795.602;0.04521;-2.20798;-1.23280;2
MAGN;20.919;5795.602;-15.13824;-29.01611;-18.62183;3
AHRS;20.920;5795.618;36.3694;-60.9638;141.3352;0.54379;0.09424;0.72017;3
PRES;20.921;5795.616;1014.2825;3
ACCE;20.938;5795.622;8.25853;6.14333;4.56918;2
GYRO;20.938;5795.622;0.25745;-2.42206;-1.34610;2
MAGN;20.939;5795.622;-14.89410;-29.05121;-18.18542;3
AHRS;20.940;5795.638;38.0149;-63.4479;140.8527;0.56124;0.09446;0.70037;3
ACCE;20.957;5795.643;9.38219;6.52605;4.76602;2
AHRS;20.958;5795.658;40.4464;-66.3836;140.5976;0.58115;0.09917;0.67549;3
GYRO;20.959;5795.643;0.57671;-2.76471;-1.89743;2
MAGN;20.960;5795.643;-14.40277;-29.07867;-16.47797;3
ACCE;20.978;5795.663;9.30957;6.64709;4.19659;2
GYRO;20.978;5795.663;0.94620;-3.12248;-2.66154;2
MAGN;20.979;5795.663;-16.18805;-28.66516;-16.61072;3
AHRS;20.980;5795.678;43.8194;-69.7889;140.5224;0.60293;0.10882;0.64416;3
PRES;20.980;5795.649;1014.2825;3
LIGH;20.987;5795.632;23262.6;3
LIGH;20.987;5795.683;15801.7;3
ACCE;21.001;5795.683;8.05762;6.84305;3.67058;2
GYRO;21.005;5795.683;1.21700;-3.38727;-3.43906;2
MAGN;21.007;5795.683;-15.58075;-29.27399;-15.61432;3
AHRS;21.013;5795.698;48.1238;-73.6341;140.6420;0.62515;0.12307;0.60602;3
PRES;21.013;5795.683;1014.2825;3
ACCE;21.017;5795.703;7.98245;6.89137;3.29088;2
AHRS;21.017;5795.718;53.3726;-78.2955;141.4492;0.64743;0.14256;0.56047;3
GYRO;21.018;5795.703;1.46651;-3.70663;-4.23268;2
MAGN;21.018;5795.703;-13.27515;-31.58112;-12.50000;3
ACCE;21.037;5795.723;7.75427;6.85858;2.72992;2
GYRO;21.038;5795.723;1.79045;-4.10883;-5.13928;2
MAGN;21.039;5795.723;-11.98425;-32.87048;-12.25433;3
PRES;21.039;5795.716;1014.2825;3
AHRS;21.039;5795.737;59.6115;-84.3794;143.4778;0.66880;0.16714;0.50593;3
ACCE;21.056;5795.743;5.53391;6.78792;1.59499;2
GYRO;21.057;5795.743;1.94586;-4.29936;-5.89981;2
AHRS;21.057;5795.757;66.4338;-92.6302;147.5740;0.68657;0.19440;0.44425;3
MAGN;21.058;5795.743;-11.10535;-33.23364;-10.91614;3
PRES;21.066;5795.750;1014.2825;3
ACCE;21.076;5795.763;2.29721;6.57977;0.83989;2
GYRO;21.077;5795.763;1.87428;-4.10335;-6.05470;2
MAGN;21.077;5795.763;-7.53632;-35.02350;-7.05109;3
AHRS;21.078;5795.777;72.9653;-104.9393;156.0310;0.69894;0.22191;0.38122;3
ACCE;21.096;5795.784;0.58730;7.16048;0.20689;2
GYRO;21.097;5795.784;1.80032;-3.68515;-5.75603;2
MAGN;21.097;5795.784;-4.27551;-37.07428;-5.55115;3
AHRS;21.098;5795.797;78.1667;-126.4919;174.2124;0.70658;0.24845;0.32056;3
PRES;21.098;5795.784;1014.2825;3
ACCE;21.116;5795.804;-0.11127;7.60651;-0.42944;2
GYRO;21.117;5795.804;1.82225;-3.22786;-5.49287;2
MAGN;21.117;5795.804;-1.87836;-37.19482;-4.06036;3
AHRS;21.118;5795.817;80.3511;-163.4015;-151.8653;0.71076;0.27410;0.26215;3
PRES;21.125;5795.817;1014.2825;3
AHRS;21.139;5795.837;78.1390;160.4433;-118.2168;0.71152;0.30096;0.20573;3
ACCE;21.140;5795.824;-0.27351;7.76007;-1.02087;2
GYRO;21.140;5795.824;1.88956;-2.88840;-5.39990;2
MAGN;21.141;5795.824;4.42810;-37.36267;-1.37329;3
LIGH;21.141;5795.733;11300.5;3
LIGH;21.142;5795.784;7121.6;3
LIGH;21.142;5795.834;2942.9;3
ACCE;21.159;5795.844;-1.19135;7.05428;-1.14621;2
AHRS;21.160;5795.856;73.1957;139.9461;-100.0472;0.70920;0.32815;0.14919;3
GYRO;21.160;5795.844;1.95840;-2.71324;-5.46072;2
MAGN;21.160;5795.844;7.46307;-37.24976;-1.69678;3
PRES;21.161;5795.851;1014.2825;3
ACCE;21.176;5795.864;-3.11726;5.83615;-0.74162;2
GYRO;21.177;5795.864;2.08582;-2.63255;-5.51456;2
MAGN;21.177;5795.864;9.51080;-36.56769;-0.91248;3
AHRS;21.178;5795.876;67.1144;128.9071;-91.5058;0.70492;0.35386;0.09056;3
PRES;21.185;5795.884;1014.2825;3
SOUN;21.190;1584.53;0.04836;67.67
ACCE;21.195;5795.884;-4.57800;5.16222;-0.30508;2
GYRO;21.196;5795.884;2.37840;-2.62166;-5.46831;2
AHRS;21.197;5795.896;60.4950;122.4593;-87.6765;0.69935;0.37825;0.03052;3
MAGN;21.197;5795.884;14.49738;-34.71680;0.65460;3
AHRS;21.219;5795.916;53.6298;118.5184;-86.5189;0.69360;0.40060;-0.03027;3
ACCE;21.220;5795.904;-6.35867;4.24129;-0.32915;2
GYRO;21.220;5795.904;2.78583;-2.55008;-5.34702;2
MAGN;21.221;5795.904;17.09900;-33.57086;1.15204;3
ACCE;21.236;5795.925;-8.29926;3.49615;-0.46965;2
GYRO;21.236;5795.925;3.20073;-2.17795;-4.93930;2
MAGN;21.237;5795.925;20.16449;-31.88477;1.44653;3
AHRS;21.237;5795.936;46.9126;116.4209;-87.3626;0.69018;0.41909;-0.08908;3
LIGH;21.238;5795.884;2847.2;3
LIGH;21.238;5795.935;3707.5;3
PRES;21.248;5795.918;1014.2925;3
AHRS;21.258;5795.956;40.6285;115.8583;-89.4416;0.69016;0.43495;-0.14135;3
ACCE;21.259;5795.945;-9.08479;3.12801;-1.05342;2
GYRO;21.260;5795.945;3.65950;-1.54414;-4.25555;2
MAGN;21.260;5795.945;25.13580;-28.21198;1.89819;3
ACCE;21.279;5795.965;-9.15097;2.65762;-2.61977;2
AHRS;21.279;5795.975;34.9341;116.4177;-92.4073;0.69467;0.44700;-0.18616;3
GYRO;21.280;5795.965;4.05649;-0.90730;-3.52118;2
MAGN;21.280;5795.965;26.38397;-26.38855;1.98975;3
PRES;21.281;5795.951;1014.2925;3
ACCE;21.297;5795.985;-9.36522;2.05455;-3.65868;2
GYRO;21.299;5795.985;4.17160;-0.41695;-2.71422;2
AHRS;21.301;5795.995;29.9557;117.5660;-95.8972;0.70317;0.45389;-0.22373;3
MAGN;21.303;5795.985;28.25317;-24.68872;2.96631;3
PRES;21.305;5795.985;1014.2925;3
ACCE;21.318;5796.005;-8.66739;1.56984;-4.20586;2
AHRS;21.319;5796.015;25.7948;119.1298;-99.3629;0.71397;0.45759;-0.25197;3
GYRO;21.321;5796.005;3.97511;0.11983;-1.93051;2
MAGN;21.321;5796.005;30.94177;-20.77332;4.50745;3
ACCE;21.338;5796.025;-7.53653;1.55287;-5.47459;2
AHRS;21.340;5796.035;22.2763;120.9496;-102.3567;0.72484;0.46104;-0.27134;3
GYRO;21.341;5796.025;3.54849;0.61128;-1.46564;2
MAGN;21.342;5796.025;31.63910;-18.67981;5.00641;3
PRES;21.344;5796.019;1014.2925;3
LIGH;21.347;5795.985;4458.8;3
LIGH;21.348;5796.035;5198.3;3
ACCE;21.356;5796.045;-7.55113;1.37506;-6.64148;2
GYRO;21.358;5796.045;2.98732;0.78918;-1.33406;2
MAGN;21.358;5796.045;32.19910;-17.74597;6.43768;3
AHRS;21.360;5796.055;19.1529;122.6582;-104.7197;0.73383;0.46515;-0.28548;3
PRES;21.365;5796.052;1014.2925;3
ACCE;21.376;5796.066;-8.15714;0.94933;-6.85089;2
AHRS;21.378;5796.074;16.4322;124.0909;-106.4116;0.74022;0.46998;-0.29593;3
GYRO;21.380;5796.066;2.37671;0.82629;-1.23239;2
MAGN;21.381;5796.066;33.55713;-15.48309;8.70209;3
ACCE;21.398;5796.086;-7.88927;0.94545;-6.90234;2
AHRS;21.400;5796.094;14.2127;125.4686;-107.6175;0.74534;0.47510;-0.30195;3
GYRO;21.401;5796.086;1.84250;0.95561;-1.00623;2
MAGN;21.402;5796.086;34.26819;-14.29901;9.53064;3
PRES;21.404;5796.086;1014.2925;3
ACCE;21.417;5796.106;-7.00601;1.16180;-6.79707;2
AHRS;21.419;5796.114;12.4521;127.0446;-108.5075;0.75044;0.48059;-0.30301;3
GYRO;21.421;5796.106;1.44946;1.22711;-0.80144;2
MAGN;21.422;5796.106;34.26819;-13.48419;10.50873;3
PRES;21.424;5796.119;1014.2925;3
ACCE;21.437;5796.126;-6.81952;0.96152;-7.04095;2
AHRS;21.439;5796.134;11.0168;129.0468;-109.1580;0.75621;0.48716;-0.29869;3
GYRO;21.441;5796.126;1.17490;1.68002;-0.64360;2
MAGN;21.442;5796.126;34.37195;-12.58392;12.11243;3
LIGH;21.445;5796.086;5095.8;3
LIGH;21.446;5796.136;4902.9;3
ACCE;21.460;5796.146;-7.87831;0.50613;-7.45776;2
AHRS;21.462;5796.154;9.9331;131.6006;-109.8038;0.76387;0.49345;-0.28872;3
GYRO;21.467;5796.146;0.95407;2.19054;-0.35899;2
MAGN;21.469;5796.146;34.44214;-12.37183;12.71515;3
PRES;21.470;5796.153;1014.2925;3
ACCE;21.478;5796.166;-8.19350;0.05283;-7.30528;2
AHRS;21.481;5796.174;9.3205;134.6879;-110.6712;0.77432;0.49740;-0.27313;3
GYRO;21.483;5796.166;0.75362;2.69577;0.09099;2
MAGN;21.487;5796.166;34.33228;-10.27374;14.51263;3
ACCE;21.498;5796.186;-6.69315;0.11998;-7.25732;2
AHRS;21.500;5796.193;9.1444;138.3653;-111.7700;0.78729;0.49912;-0.25151;3
GYRO;21.502;5796.186;0.63849;3.21637;0.55905;2
MAGN;21.503;5796.186;33.13293;-9.72443;17.08374;3
ACCE;21.517;5796.207;-4.56955;0.61520;-7.51268;2
AHRS;21.519;5796.213;9.1606;142.6538;-113.1361;0.80217;0.49894;-0.22466;3
GYRO;21.523;5796.207;0.66002;3.67821;0.83511;2
MAGN;21.525;5796.207;32.51495;-10.09521;17.91077;3
PRES;21.526;5796.186;1014.2925;3
ACCE;21.535;5796.227;-3.07527;0.97189;-8.08604;2
GYRO;21.537;5796.227;0.81261;3.90274;0.79033;2
AHRS;21.539;5796.233;9.0028;147.2958;-114.4996;0.81648;0.49891;-0.19531;3
MAGN;21.543;5796.227;30.72815;-10.92987;19.84711;3
PRES;21.545;5796.220;1014.2925;3
ACCE;21.558;5796.247;-3.63950;0.17923;-7.80560;2
GYRO;21.561;5796.247;1.02901;3.94772;0.63620;2
MAGN;21.562;5796.247;28.17841;-10.59113;23.32764;3
AHRS;21.564;5796.253;8.4610;152.0186;-115.8202;0.82932;0.49898;-0.16624;3
ACCE;21.576;5796.267;-3.71980;-0.58064;-7.85045;2
GYRO;21.577;5796.267;1.29079;4.05530;0.65016;2
MAGN;21.578;5796.267;27.43530;-10.27069;24.44611;3
PRES;21.580;5796.254;1014.2925;3
AHRS;21.584;5796.273;7.5177;156.7599;-117.3241;0.84168;0.49705;-0.13827;3
GNSS;21.589;1491988778.000;39.993392;-0.068215;116.000;0.000;19.0;0.0;16;7
ACCE;21.604;5796.287;-1.88922;-0.62648;-9.02074;2
AHRS;21.607;5796.292;6.1087;161.2660;-118.9546;0.85314;0.49293;-0.11330;3
GYRO;21.608;5796.287;1.69765;3.71082;0.69125;2
MAGN;21.609;5796.287;25.00763;-10.91003;27.01111;3
LIGH;21.609;5796.186;5998.2;3
LIGH;21.609;5796.237;7233.8;3
LIGH;21.609;5796.287;8469.3;3
PRES;21.609;5796.287;1014.2925;3
ACCE;21.612;5796.307;-1.36729;-1.05333;-9.32770;2
AHRS;21.612;5796.312;4.1411;165.0917;-120.4664;0.86248;0.48789;-0.09476;3
GYRO;21.613;5796.307;2.09232;3.04272;0.57973;2
MAGN;21.613;5796.307;22.79816;-9.31702;29.21448;3
GNSS;21.625;1491988778.000;39.993392;-0.068215;116.000;0.000;19.0;0.0;16;7
ACCE;21.632;5796.327;-1.55165;-1.72006;-10.12404;2
GYRO;21.633;5796.327;2.21448;2.81848;0.65585;2
MAGN;21.633;5796.327;22.35413;-8.69293;29.64020;3
AHRS;21.633;5796.332;1.8521;168.4129;-121.8568;0.87023;0.48193;-0.08040;3
PRES;21.634;5796.321;1014.2925;3
PROX;21.640;5796.287;0.0;3
ACCE;21.651;5796.348;-1.39760;-1.30112;-11.26453;2
GYRO;21.652;5796.348;2.07736;2.88983;0.76958;2
MAGN;21.652;5796.348;19.08112;-7.33032;30.94635;3
AHRS;21.652;5796.352;-0.4026;171.6900;-123.2588;0.87745;0.47415;-0.06542;3
PRES;21.660;5796.354;1014.2925;3
ACCE;21.671;5796.368;-1.04388;-1.06453;-12.72908;2
GYRO;21.671;5796.368;1.82198;2.62595;0.65849;2
MAGN;21.672;5796.368;14.67133;-4.85687;34.11102;3
AHRS;21.672;5796.372;-2.4441;174.7748;-124.4064;0.88303;0.46661;-0.05025;3
ACCE;21.691;5796.388;-1.31024;-1.73460;-13.22934;2
GYRO;21.692;5796.388;1.50505;1.78929;0.47330;2
AHRS;21.692;5796.392;-4.2056;177.0921;-125.1802;-0.88642;-0.46072;0.03940;3
MAGN;21.695;5796.388;13.76953;-4.31366;34.83582;3
PRES;21.695;5796.388;1014.2925;3
LIGH;21.695;5796.337;9116.1;3
LIGH;21.696;5796.388;9623.4;3
ACCE;21.711;5796.408;-1.04640;-2.03529;-12.62370;2
GYRO;21.711;5796.408;1.09007;1.19464;0.54396;2
AHRS;21.712;5796.411;-5.5904;178.5561;-125.8958;-0.88918;-0.45477;0.03339;3
MAGN;21.713;5796.408;13.04474;-3.30048;34.69849;3
ACCE;21.731;5796.428;0.00307;-1.86205;-12.19623;2
GYRO;21.732;5796.428;0.68251;1.18170;0.67427;2
MAGN;21.732;5796.428;10.97260;-1.46332;35.09216;3
AHRS;21.733;5796.431;-6.5194;179.7616;-126.6813;-0.89219;-0.44806;0.02737;3
SOUN;21.740;489.69;0.01494;57.47
ACCE;21.754;5796.448;1.00060;-1.87126;-11.72920;2
AHRS;21.754;5796.451;-7.0772;-178.8002;-127.4609;-0.89525;-0.44115;0.01795;3
GYRO;21.755;5796.448;0.38933;1.45697;0.70818;2
MAGN;21.755;5796.448;10.61554;-1.15967;35.16998;3
PRES;21.756;5796.421;1014.2925;3
ACCE;21.773;5796.468;2.16208;-1.69151;-11.92780;2
AHRS;21.774;5796.471;-7.3585;-176.8563;-128.1425;-0.89792;-0.43460;0.00343;3
GYRO;21.774;5796.468;0.13062;1.98708;0.58424;2
MAGN;21.775;5796.468;9.38873;-1.46790;37.22534;3
PRES;21.782;5796.455;1014.2925;3
ACCE;21.791;5796.489;3.19623;-1.21881;-13.24849;2
GYRO;21.791;5796.489;-0.23055;2.42818;0.27084;2
MAGN;21.792;5796.489;8.11920;-0.41656;35.87341;3
AHRS;21.792;5796.491;-7.2896;-174.3113;-128.5582;-0.89936;-0.42973;-0.01706;3
LIGH;21.793;5796.438;9850.6;3
LIGH;21.793;5796.489;10043.4;3
ACCE;21.813;5796.509;2.66714;-1.43240;-13.28708;2
AHRS;21.814;5796.511;-6.6375;-171.3485;-128.5628;-0.89876;-0.42806;-0.04279;3
GYRO;21.814;5796.509;-0.81056;2.66962;-0.11142;2
MAGN;21.815;5796.509;7.98798;-0.28381;35.67352;3
PRES;21.815;5796.489;1014.2925;3
ACCE;21.833;5796.529;2.27399;-1.70612;-11.68002;2
AHRS;21.833;5796.530;-5.3107;-168.1090;-128.5547;-0.89718;-0.42689;-0.07322;3
GYRO;21.834;5796.529;-1.40665;2.99652;-0.22908;2
MAGN;21.834;5796.529;5.23834;-0.77057;36.13739;3
PRES;21.839;5796.522;1014.2925;3
AHRS;21.851;5796.550;-3.5221;-164.4325;-128.9688;-0.89552;-0.42283;-0.10905;3
ACCE;21.852;5796.549;2.40552;-1.93921;-10.55576;2
GYRO;21.853;5796.549;-1.75693;3.50700;-0.00702;2
MAGN;21.853;5796.549;1.71509;-1.13983;37.12158;3
ACCE;21.873;5796.569;4.51700;-0.57237;-9.82605;2
AHRS;21.873;5796.570;-1.5031;-160.1353;-129.9053;-0.89326;-0.41494;-0.15078;3
GYRO;21.874;5796.569;-2.03055;4.11865;0.12395;2
MAGN;21.874;5796.569;1.50604;-1.15967;37.18109;3
PRES;21.877;5796.556;1014.2977;3
ACCE;21.893;5796.589;5.37308;0.03281;-9.30736;2
AHRS;21.896;5796.590;0.6162;-155.2392;-130.7552;-0.88744;-0.40799;-0.19709;3
GYRO;21.898;5796.589;-1.96257;4.46617;-0.11635;2
MAGN;21.900;5796.589;-1.38550;-3.03192;36.36932;3
LIGH;21.904;5796.539;10602.4;3
LIGH;21.905;5796.589;11200.4;3
PRES;21.906;5796.589;1014.3025;3
ACCE;21.912;5796.609;4.94920;0.02089;-9.13986;2
AHRS;21.915;5796.610;2.6356;-150.0658;-131.4568;-0.87801;-0.40243;-0.24451;3
GYRO;21.917;5796.609;-1.74074;4.59819;-0.40965;2
MAGN;21.919;5796.609;-6.14471;-4.29993;35.84900;3
PRES;21.930;5796.623;1014.3025;3
AHRS;21.932;5796.629;4.5431;-144.9021;-132.2001;-0.86618;-0.39691;-0.29076;3
AHRS;21.953;5796.649;6.4132;-139.9776;-133.1271;-0.85314;-0.39070;-0.33439;3
ACCE;21.957;5796.629;4.50667;0.12544;-9.41869;2
GYRO;21.958;5796.629;-1.66151;4.47818;-0.49626;2
MAGN;21.960;5796.629;-6.21643;-4.33044;35.83527;3
PRES;21.974;5796.656;1014.3025;3
AHRS;21.976;5796.669;8.2186;-135.3374;-134.8231;-0.84139;-0.37953;-0.37537;3
ACCE;21.978;5796.650;4.06908;0.18135;-9.36426;2
GYRO;21.980;5796.650;-1.80449;4.19795;-0.40002;2
MAGN;21.981;5796.650;-10.33783;-9.38873;33.62274;3
ACCE;21.992;5796.670;4.21568;0.27864;-8.82491;2
AHRS;21.997;5796.689;9.8224;-130.8900;-137.3285;-0.83117;-0.36285;-0.41400;3
GYRO;21.998;5796.670;-2.14206;3.86684;0.05180;2
MAGN;22.000;5796.670;-15.48767;-9.04388;31.65131;3
LIGH;22.003;5796.640;8372.2;3
LIGH;22.004;5796.690;5178.6;3
ACCE;22.010;5796.690;6.30377;1.14151;-6.65948;2
GYRO;22.013;5796.690;-2.42421;3.61211;0.44989;2
MAGN;22.016;5796.690;-15.63568;-9.10034;31.51245;3
AHRS;22.020;5796.709;11.1954;-126.4039;-139.9183;-0.81948;-0.34574;-0.45136;3
PRES;22.022;5796.690;1014.3025;3
AHRS;22.037;5796.729;12.5204;-121.7867;-142.3581;-0.80496;-0.33040;-0.48842;3
ACCE;22.039;5796.710;7.97157;1.66472;-6.24745;2
GYRO;22.041;5796.710;-2.33006;3.62883;0.38507;2
MAGN;22.042;5796.710;-18.55316;-10.26154;28.74451;3
AHRS;22.066;5796.748;14.0035;-117.0875;-144.7917;-0.78779;-0.31670;-0.52515;3
ACCE;22.073;5796.730;8.78041;1.81274;-6.01671;2
GYRO;22.078;5796.730;-2.25130;3.75629;-0.01987;2
MAGN;22.078;5796.730;-22.14508;-12.54730;25.61798;3
PRES;22.078;5796.723;1014.3025;3
ACCE;22.079;5796.750;9.33704;2.08144;-5.67892;2
AHRS;22.079;5796.768;15.6566;-112.4221;-147.2283;-0.76854;-0.30494;-0.56051;3
GYRO;22.079;5796.750;-2.31619;3.69095;-0.35611;2
MAGN;22.080;5796.750;-22.53113;-12.68921;25.35095;3
PRES;22.080;5796.757;1014.3025;3
ACCE;22.087;5796.770;8.92978;1.95110;-5.04649;2
GYRO;22.088;5796.770;-2.45644;3.60454;-0.61221;2
MAGN;22.088;5796.770;-26.16425;-14.15558;22.34955;3
AHRS;22.089;5796.788;17.3944;-107.5954;-150.0280;-0.74743;-0.29254;-0.59554;3
LIGH;22.093;5796.740;4273.7;3
LIGH;22.094;5796.791;3619.8;3
ACCE;22.107;5796.791;7.83003;1.78047;-5.17303;2
GYRO;22.108;5796.791;-2.76936;3.76463;-0.66232;2
MAGN;22.108;5796.791;-27.40173;-15.70129;17.91077;3
PRES;22.108;5796.791;1014.3025;3
AHRS;22.109;5796.808;18.9728;-102.3190;-153.6889;-0.72456;-0.27550;-0.63156;3
ACCE;22.127;5796.811;6.79485;1.55101;-4.10651;2
GYRO;22.127;5796.811;-3.33365;3.98975;-0.40427;2
MAGN;22.128;5796.811;-27.71606;-15.96375;17.41180;3
AHRS;22.128;5796.828;20.0847;-96.4172;-158.1592;0.69884;0.25319;0.66896;3
PRES;22.136;5796.824;1014.3025;3
AHRS;22.150;5796.847;20.6249;-90.1488;-163.2446;0.67073;0.22656;0.70583;3
ACCE;22.151;5796.831;7.58923;1.37495;-2.36946;2
GYRO;22.151;5796.831;-3.84833;4.18425;-0.14143;2
MAGN;22.151;5796.831;-29.50287;-17.91534;13.62000;3
ACCE;22.168;5796.851;8.50514;2.11281;-0.09036;2
GYRO;22.168;5796.851;-4.02371;3.99193;-0.17842;2
MAGN;22.169;5796.851;-29.50287;-20.25604;8.86078;3
PRES;22.169;5796.858;1014.3025;3
AHRS;22.169;5796.867;20.8581;-84.1292;-168.4146;0.64197;0.20020;0.73864;3
SOUN;22.181;110.49;0.00337;44.54
ACCE;22.188;5796.871;9.16788;2.94638;1.93272;2
GYRO;22.188;5796.871;-3.78770;3.38699;-0.55745;2
MAGN;22.188;5796.871;-29.81415;-20.08362;7.63855;3
AHRS;22.189;5796.887;21.1695;-78.9148;-172.9635;0.61481;0.17989;0.76469;3
LIGH;22.194;5796.841;5535.7;3
LIGH;22.195;5796.891;7729.6;3
PRES;22.195;5796.891;1014.3025;3
AHRS;22.208;5796.907;21.8956;-74.9166;-177.0408;0.59302;0.16612;0.78207;3
ACCE;22.209;5796.891;9.87987;2.74281;2.73265;2
GYRO;22.209;5796.891;-3.23004;2.51895;-1.12686;2
MAGN;22.209;5796.891;-31.00586;-19.68079;1.37177;3
ACCE;22.226;5796.911;9.20551;1.73357;2.31889;2
GYRO;22.227;5796.911;-2.71924;1.36569;-1.77214;2
AHRS;22.227;5796.927;23.0735;-72.1852;179.0072;0.57857;0.15660;0.79069;3
MAGN;22.228;5796.911;-30.72968;-20.78247;-3.37219;3
PRES;22.228;5796.925;1014.3025;3
ACCE;22.248;5796.932;7.98558;1.20012;0.93515;2
PROX;22.249;5796.891;5.0;3
AHRS;22.249;5796.947;24.2716;-70.3285;174.8278;0.57023;0.14628;0.79296;3
GYRO;22.250;5796.932;-2.66252;0.38019;-2.11217;2
MAGN;22.250;5796.932;-30.43060;-20.99762;-4.23279;3
ACCE;22.268;5796.952;7.59192;0.99619;0.70502;2
AHRS;22.269;5796.966;25.0430;-68.7658;170.0034;0.56478;0.13021;0.79192;3
GYRO;22.270;5796.952;-3.09152;-0.26799;-2.04799;2
MAGN;22.270;5796.952;-29.09088;-21.88873;-7.19757;3
ACCE;22.286;5796.972;8.06555;1.00206;2.07854;2
GYRO;22.286;5796.972;-3.58365;-0.53644;-1.89333;2
AHRS;22.287;5796.986;25.3643;-67.2293;164.8093;0.55953;0.10984;0.78927;3
MAGN;22.287;5796.972;-27.92664;-22.53418;-8.06427;3
PRES;22.287;5796.958;1014.3025;3
LIGH;22.297;5796.942;17895.4;3
LIGH;22.298;5796.992;28911.5;3
AHRS;22.307;5797.006;25.6217;-65.7961;160.0621;0.55386;0.09168;0.78553;3
ACCE;22.308;5796.992;8.24214;2.02718;4.72208;2
GYRO;22.308;5796.992;-3.54352;-0.66446;-1.83418;2
MAGN;22.309;5796.992;-28.08228;-23.30627;-9.29413;3
PRES;22.315;5796.992;1014.3025;3
AHRS;22.328;5797.026;26.1488;-64.6680;156.3669;0.54909;0.08040;0.78082;3
ACCE;22.332;5797.012;7.71640;2.88863;6.45871;2
GYRO;22.333;5797.012;-2.79662;-0.63519;-1.80179;2
MAGN;22.334;5797.012;-27.80151;-24.72687;-12.35657;3
ACCE;22.348;5797.032;7.32507;3.16849;6.59412;2
AHRS;22.351;5797.046;27.0365;-63.9260;154.0452;0.54609;0.07766;0.77603;3
GYRO;22.352;5797.032;-1.66859;-0.52106;-1.66110;2
MAGN;22.353;5797.032;-26.35040;-23.75946;-12.58850;3
PRES;22.354;5797.026;1014.3025;3
ACCE;22.368;5797.052;7.20132;3.13629;5.04198;2
AHRS;22.369;5797.066;28.0705;-63.4049;152.7661;0.54407;0.08051;0.77218;3
GYRO;22.376;5797.052;-0.75159;-0.29254;-1.44415;2
MAGN;22.377;5797.052;-25.75226;-24.00055;-13.04626;3
PRES;22.378;5797.059;1014.3025;3
ACCE;22.386;5797.073;7.76067;3.63361;3.38768;2
GYRO;22.387;5797.073;-0.43561;-0.11902;-1.13905;2
AHRS;22.389;5797.085;28.9204;-62.9940;151.7095;0.54260;0.08283;0.76874;3
MAGN;22.391;5797.073;-24.41101;-25.15411;-13.86871;3
LIGH;22.397;5797.042;30000.0;3
AHRS;22.407;5797.105;29.4905;-62.5190;150.7046;0.54053;0.08360;0.76641;3
ACCE;22.408;5797.093;7.97423;4.22487;3.35161;2
GYRO;22.410;5797.093;-0.49406;-0.04558;-0.86922;2
MAGN;22.411;5797.093;-24.07227;-26.38855;-13.76190;3
PRES;22.412;5797.093;1014.3025;3
ACCE;22.427;5797.113;7.62350;4.38284;3.24338;2
GYRO;22.429;5797.113;-0.57431;0.16628;-0.66765;2
MAGN;22.429;5797.113;-24.21112;-25.97809;-13.89313;3
AHRS;22.430;5797.125;29.8181;-61.7810;149.7170;0.53656;0.08354;0.76597;3
PRES;22.433;5797.126;1014.3025;3
ACCE;22.447;5797.133;7.51144;4.52536;3.07387;2
AHRS;22.448;5797.145;29.9148;-60.7541;148.5403;0.53062;0.08188;0.76689;3
GYRO;22.448;5797.133;-0.73055;0.40298;-0.51640;2
MAGN;22.448;5797.133;-23.49548;-25.26703;-14.71100;3
ACCE;22.467;5797.153;7.40723;4.39867;3.46968;2
AHRS;22.468;5797.165;29.8424;-59.5408;147.1862;0.52338;0.07889;0.76849;3
GYRO;22.468;5797.153;-0.89372;0.51268;-0.44337;2
MAGN;22.469;5797.153;-22.14508;-25.16174;-15.60516;3
PRES;22.469;5797.160;1014.2941;3
ACCE;22.487;5797.173;7.59973;4.56972;3.79503;2
AHRS;22.487;5797.184;29.8132;-58.2735;145.7916;0.51578;0.07637;0.76990;3
GYRO;22.488;5797.173;-0.92427;0.52672;-0.51871;2
MAGN;22.488;5797.173;-21.68579;-25.62256;-16.19263;3
PRES;22.494;5797.193;1014.2925;3
ACCE;22.504;5797.193;7.76678;4.90524;3.19841;2
GYRO;22.505;5797.193;-0.95923;0.50455;-0.78915;2
MAGN;22.506;5797.193;-21.17462;-26.29395;-16.41083;3
AHRS;22.506;5797.204;30.0003;-56.9179;144.1198;0.50800;0.07470;0.76992;3
ACCE;22.527;5797.214;7.53145;4.59718;2.35268;2
AHRS;22.527;5797.224;30.3452;-55.5026;141.7782;0.50047;0.07172;0.76715;3
GYRO;22.528;5797.214;-1.25682;0.31302;-1.18576;2
MAGN;22.528;5797.214;-21.26923;-26.38855;-15.77301;3
ACCE;22.547;5797.234;7.41512;4.29527;2.84015;2
AHRS;22.547;5797.244;30.7203;-54.1390;138.6718;0.49382;0.06584;0.76087;3
GYRO;22.548;5797.234;-1.70714;-0.12148;-1.61563;2
MAGN;22.548;5797.234;-19.30542;-25.61951;-16.34521;3
PRES;22.555;5797.227;1014.2925;3
AHRS;22.566;5797.264;31.2241;-52.7381;134.8979;0.48753;0.05863;0.75108;3
ACCE;22.568;5797.254;7.49229;4.29643;4.21281;2
GYRO;22.568;5797.254;-1.99075;-0.44832;-2.06042;2
MAGN;22.568;5797.254;-18.29987;-24.98779;-18.46619;3
GNSS;22.570;1491988779.000;39.993345;-0.068271;116.000;0.000;17.0;0.0;16;8
ACCE;22.583;5797.274;7.03008;3.89807;5.41705;2
GYRO;22.584;5797.274;-1.98213;-0.58580;-2.38820;2
MAGN;22.584;5797.274;-19.34204;-25.16174;-19.96307;3
AHRS;22.584;5797.284;31.9129;-51.2551;130.8855;0.48125;0.05261;0.73906;3
PRES;22.585;5797.261;1014.2925;3
GNSS;22.586;1491988779.000;39.993345;-0.068271;116.000;0.000;17.0;0.0;16;8
ACCE;22.602;5797.294;6.55591;4.19208;6.08296;2
GYRO;22.603;5797.294;-1.64233;-0.67415;-2.43492;2
MAGN;22.603;5797.294;-17.93671;-26.00708;-20.23163;3
AHRS;22.604;5797.303;32.7839;-49.9217;127.2275;0.47637;0.04927;0.72621;3
PRES;22.612;5797.294;1014.2925;3
ACCE;22.622;5797.314;6.54198;4.94856;6.13602;2
AHRS;22.623;5797.323;33.8831;-48.8695;124.0897;0.47390;0.04884;0.71279;3
GYRO;22.624;5797.314;-1.15707;-0.71930;-2.34781;2
MAGN;22.624;5797.314;-16.90826;-25.96588;-21.20361;3
ACCE;22.646;5797.334;6.37012;5.37543;5.97488;2
AHRS;22.646;5797.343;35.2539;-48.0247;121.3576;0.47360;0.05125;0.69869;3
GYRO;22.647;5797.334;-0.68423;-0.69666;-2.29471;2
MAGN;22.647;5797.334;-17.06543;-25.33722;-21.80634;3
PRES;22.648;5797.328;1014.2925;3
ACCE;22.666;5797.355;6.19193;5.64726;5.63972;2
AHRS;22.668;5797.363;36.9147;-47.2612;118.9829;0.47483;0.05687;0.68428;3
GYRO;22.669;5797.355;-0.27762;-0.63806;-2.30261;2
MAGN;22.669;5797.355;-15.73792;-25.64392;-21.70715;3
PRES;22.671;5797.361;1014.2925;3
AHRS;22.685;5797.383;38.8694;-46.5064;116.7760;0.47730;0.06520;0.66900;3
ACCE;22.685;5797.375;6.02592;5.79576;5.33577;2
GYRO;22.686;5797.375;0.03513;-0.59668;-2.40515;2
MAGN;22.687;5797.375;-12.58240;-26.17798;-22.14050;3
ACCE;22.705;5797.395;5.59128;5.87971;4.68176;2
GYRO;22.706;5797.395;0.24220;-0.56889;-2.52225;2
MAGN;22.707;5797.395;-11.10840;-26.38855;-22.47620;3
PRES;22.707;5797.395;1014.2925;3
AHRS;22.708;5797.403;41.0673;-45.6598;114.5671;0.48043;0.07561;0.65262;3
WIFI;22.721;5797.393;eduroam;00:13:c3:44:b0:71;-71
WIFI;22.721;5793.329;ti;80:49:71:16:5e:c9;-80
WIFI;22.721;5797.393;UJI;00:13:c3:44:b0:70;-71
WIFI;22.721;5797.393;eduroam;00:14:1c:dd:fa:a1;-48
WIFI;22.721;5797.393;UJI;00:14:1c:dd:fa:a0;-48
WIFI;22.721;5797.393;eduroam;00:27:22:0b:c4:39;-74
WIFI;22.721;5797.393;UJI;00:13:c3:44:c7:20;-76
WIFI;22.721;5797.393;UJI;06:27:22:0b:c4:39;-72
WIFI;22.721;5793.329;eduroam;00:27:22:0b:36:35;-79
WIFI;22.721;5797.393;eduroam;00:13:80:43:d1:51;-86
WIFI;22.721;5797.393;UJI;06:27:22:0b:c4:21;-83
WIFI;22.721;5797.393;eduroam;00:13:c3:44:c7:21;-75
WIFI;22.721;5797.393;eduroam;dc:9f:db:1c:91:a9;-85
WIFI;22.721;5797.393;qMp-AP;66:70:02:b5:f2:e9;-84
WIFI;22.721;5797.393;UJI;0a:18:d6:04:25:c9;-84
WIFI;22.721;5793.329;eduroam;00:27:22:0b:c7:19;-86
WIFI;22.721;5797.393;UJI;2a:a4:3c:04:99:a1;-86
WIFI;22.721;5797.393;UJI;0a:18:d6:04:26:40;-85
WIFI;22.721;5793.329;UJI;00:1b:90:77:29:d0;-87
WIFI;22.721;5797.393;RETA-Wifi;84:1b:5e:3f:88:6f;-85
WIFI;22.721;5797.393;Pruebas;2e:d9:9f:d9:fa:21;-87
WIFI;22.721;5797.393;eduroam;00:14:69:f2:35:51;-86
WIFI;22.721;5797.393;qMp;02:ca:ff:ee:ba:be;-85
ACCE;22.739;5797.415;4.59201;5.88902;4.09273;2
GYRO;22.740;5797.415;0.31841;-0.60611;-2.51143;2
AHRS;22.740;5797.422;43.3271;-44.7676;112.2849;0.48407;0.08628;0.63530;3
MAGN;22.741;5797.415;-10.77728;-27.16370;-22.15881;3
PRES;22.741;5797.428;1014.2925;3
SOUN;22.741;653.57;0.01995;59.98
AHRS;22.746;5797.442;45.4945;-43.8777;110.0155;0.48795;0.09624;0.61795;3
ACCE;22.746;5797.435;4.14174;6.25845;3.84251;2
GYRO;22.747;5797.435;0.33981;-0.67070;-2.37083;2
MAGN;22.747;5797.435;-9.90143;-28.29590;-21.32263;3
ACCE;22.762;5797.455;4.22357;6.93773;3.75743;2
GYRO;22.763;5797.455;0.38663;-0.71544;-2.27937;2
MAGN;22.763;5797.455;-9.53064;-28.66516;-20.96863;3
AHRS;22.763;5797.462;47.5886;-43.0178;107.7940;0.49223;0.10560;0.60064;3
ACCE;22.781;5797.475;3.71214;7.08696;3.13074;2
GYRO;22.781;5797.475;0.36250;-0.73965;-2.24176;2
MAGN;22.782;5797.475;-8.34045;-28.90472;-20.28503;3
AHRS;22.783;5797.482;49.6252;-42.0699;105.4475;0.49648;0.11435;0.58291;3
PRES;22.790;5797.462;1014.2925;3
LIGH;22.799;5797.445;29467.2;3
LIGH;22.799;5797.496;28872.0;3
ACCE;22.801;5797.496;3.02580;6.89415;2.76216;2
GYRO;22.801;5797.496;0.15343;-0.78529;-2.09204;2
MAGN;22.802;5797.496;-7.90253;-28.64990;-20.07751;3
AHRS;22.802;5797.502;51.4197;-40.9629;102.8729;0.49985;0.12123;0.56535;3
ACCE;22.821;5797.516;2.91386;7.16359;3.42570;2
GYRO;22.821;5797.516;-0.09270;-0.78078;-1.88100;2
MAGN;22.822;5797.516;-7.95441;-28.48969;-20.12939;3
AHRS;22.822;5797.521;52.8173;-39.6773;100.0722;0.50169;0.12543;0.54877;3
PRES;22.823;5797.496;1014.2925;3
ACCE;22.840;5797.536;2.71387;7.27893;3.88376;2
GYRO;22.841;5797.536;-0.19118;-0.70813;-1.70340;2
MAGN;22.841;5797.536;-6.80847;-30.14679;-18.78815;3
AHRS;22.842;5797.541;53.9017;-38.2527;97.2634;0.50219;0.12833;0.53390;3
PRES;22.850;5797.529;1014.2925;3
ACCE;22.860;5797.556;2.53363;7.49966;3.73853;2
GYRO;22.861;5797.556;-0.19914;-0.62383;-1.51901;2
MAGN;22.861;5797.556;-4.29230;-30.50690;-19.53278;3
AHRS;22.862;5797.561;54.8035;-36.8007;94.6773;0.50201;0.13123;0.52104;3
ACCE;22.880;5797.576;2.81976;7.65962;3.70949;2
GYRO;22.880;5797.576;-0.20183;-0.60388;-1.38460;2
MAGN;22.881;5797.576;-3.57513;-30.41687;-19.96307;3
PRES;22.881;5797.563;1014.2925;3
AHRS;22.882;5797.581;55.5772;-35.4123;92.1858;0.50185;0.13339;0.50885;3
ACCE;22.901;5797.596;2.67261;7.66315;3.75647;2
GYRO;22.901;5797.596;-0.22385;-0.57677;-1.32922;2
MAGN;22.901;5797.596;-1.94244;-31.23474;-20.22247;3
LIGH;22.902;5797.546;18923.6;3
LIGH;22.902;5797.596;7984.5;3
AHRS;22.902;5797.601;56.2435;-34.0350;89.7613;0.50150;0.13514;0.49734;3
PRES;22.909;5797.596;1014.2925;3
ACCE;22.920;5797.616;2.52213;7.68694;3.72267;2
GYRO;22.920;5797.616;-0.32799;-0.51050;-1.21364;2
MAGN;22.920;5797.616;-2.44598;-31.60858;-19.10248;3
AHRS;22.921;5797.621;56.7525;-32.5673;87.3523;0.50031;0.13661;0.48685;3
ACCE;22.940;5797.637;2.86089;7.94478;3.55942;2
GYRO;22.940;5797.637;-0.42705;-0.50209;-1.12163;2
MAGN;22.941;5797.637;-2.69928;-31.64368;-18.78967;3
PRES;22.941;5797.630;1014.2925;3
AHRS;22.941;5797.640;57.0603;-31.0755;84.9779;0.49829;0.13727;0.47739;3
ACCE;22.959;5797.657;2.81895;8.06120;3.62332;2
GYRO;22.960;5797.657;-0.53609;-0.53983;-1.12579;2
MAGN;22.961;5797.657;-0.96741;-31.35681;-20.72296;3
AHRS;22.961;5797.660;57.2198;-29.5722;82.5394;0.49577;0.13699;0.46804;3
PRES;22.969;5797.663;1014.2925;3
ACCE;22.979;5797.677;2.90993;7.95717;4.14330;2
GYRO;22.980;5797.677;-0.64635;-0.56459;-1.14160;2
MAGN;22.980;5797.677;-0.30212;-30.11475;-20.28809;3
AHRS;22.981;5797.680;57.2429;-27.9663;79.9074;0.49253;0.13590;0.45827;3
ACCE;23.000;5797.697;2.88326;8.00462;4.91049;2
GYRO;23.000;5797.697;-0.61954;-0.57330;-1.22801;2
MAGN;23.000;5797.697;-0.24567;-29.89197;-20.12939;3
PRES;23.001;5797.697;1014.2925;3
AHRS;23.001;5797.700;57.2067;-26.2618;77.1939;0.48881;0.13497;0.44838;3
ACCE;23.019;5797.717;2.79410;8.28406;5.04156;2
GYRO;23.020;5797.717;-0.48921;-0.46149;-1.41072;2
MAGN;23.020;5797.717;1.58844;-29.58679;-21.29822;3
AHRS;23.021;5797.720;57.2756;-24.3153;74.3294;0.48503;0.13574;0.43788;3
ACCE;23.040;5797.737;1.73045;7.96561;4.65068;2
GYRO;23.042;5797.737;-0.39145;-0.31393;-1.50188;2
MAGN;23.044;5797.737;1.69983;-29.69818;-21.61865;3
AHRS;23.045;5797.739;57.4717;-22.0687;71.3001;0.48126;0.13866;0.42683;3
LIGH;23.056;5797.647;5652.1;3
LIGH;23.058;5797.697;4500.3;3
LIGH;23.059;5797.747;3348.4;3
ACCE;23.060;5797.757;1.27191;7.76164;4.60802;2
AHRS;23.061;5797.759;57.6458;-19.7432;68.3143;0.47737;0.14238;0.41623;3
GYRO;23.064;5797.757;-0.36797;-0.19806;-1.32658;2
MAGN;23.065;5797.757;1.68152;-29.71649;-21.63849;3
PRES;23.067;5797.731;1014.2925;3
ACCE;23.079;5797.778;1.17378;7.73387;4.74249;2
GYRO;23.080;5797.778;-0.32028;-0.10490;-1.15764;2
MAGN;23.082;5797.778;2.48718;-28.91083;-21.48285;3
AHRS;23.083;5797.779;57.7257;-17.6079;65.6890;0.47347;0.14611;0.40732;3
PRES;23.090;5797.764;1014.2925;3
ACCE;23.100;5797.798;0.87575;7.71506;4.60201;2
AHRS;23.100;5797.799;57.7831;-15.6235;63.3641;0.46984;0.15013;0.39969;3
GYRO;23.101;5797.798;-0.23816;-0.02568;-1.06268;2
MAGN;23.102;5797.798;3.54309;-27.52686;-22.72797;3
ACCE;23.121;5797.818;0.75209;7.83195;4.07208;2
GYRO;23.123;5797.818;-0.23914;0.04324;-0.96967;2
AHRS;23.128;5797.819;57.8197;-13.7178;61.1783;0.46638;0.15425;0.39258;3
MAGN;23.130;5797.818;3.60870;-27.43988;-22.81189;3
PRES;23.131;5797.798;1014.2925;3
ACCE;23.152;5797.838;0.39174;7.91841;4.09076;2
AHRS;23.157;5797.839;57.7293;-11.9393;59.1579;0.46251;0.15779;0.38629;3
GYRO;23.159;5797.838;-0.36987;0.06602;-0.83913;2
MAGN;23.160;5797.838;4.28619;-28.79791;-23.46039;3
AHRS;23.168;5797.858;57.4148;-10.2361;57.2965;0.45737;0.16071;0.38122;3
PRES;23.170;5797.831;1014.2925;3
LIGH;23.172;5797.798;2786.0;3
LIGH;23.173;5797.848;2365.5;3
ACCE;23.174;5797.858;0.77716;8.12520;3.89967;2
GYRO;23.176;5797.858;-0.54675;0.15723;-0.75507;2
MAGN;23.177;5797.858;4.13513;-27.97699;-22.32361;3
PRES;23.184;5797.865;1014.2925;3
AHRS;23.186;5797.878;56.9040;-8.6175;55.5849;0.45107;0.16308;0.37713;3
SOUN;23.188;309.43;0.00944;53.48
ACCE;23.199;5797.878;0.41736;7.66164;4.58159;2
AHRS;23.200;5797.898;56.3106;-7.0885;53.9882;0.44439;0.16520;0.37343;3
GYRO;23.201;5797.878;-0.66861;0.16481;-0.70477;2
MAGN;23.201;5797.878;4.13055;-27.97089;-22.31445;3
PRES;23.206;5797.898;1014.2925;3
ACCE;23.217;5797.898;0.81155;7.69727;5.04886;2
GYRO;23.217;5797.898;-0.60156;0.13344;-0.69684;2
MAGN;23.217;5797.898;3.61786;-29.38538;-24.49646;3
AHRS;23.218;5797.918;55.7937;-5.5760;52.3693;0.43834;0.16764;0.36910;3
ACCE;23.237;5797.919;0.94173;7.70256;4.66231;2
GYRO;23.237;5797.919;-0.48938;0.10527;-0.84587;2
MAGN;23.237;5797.919;7.22961;-25.43030;-23.67554;3
PRES;23.238;5797.932;1014.2925;3
AHRS;23.238;5797.938;55.3573;-3.9341;50.5506;0.43277;0.17073;0.36347;3
AHRS;23.257;5797.958;54.9023;-2.1581;48.5260;0.42707;0.17416;0.35668;3
ACCE;23.258;5797.939;0.64935;7.79346;4.76358;2
GYRO;23.258;5797.939;-0.46173;0.05234;-0.99788;2
MAGN;23.259;5797.939;7.22961;-25.39520;-23.75946;3
PRES;23.266;5797.966;1014.2925;3
ACCE;23.276;5797.959;0.26611;7.96858;4.79878;2
GYRO;23.277;5797.959;-0.49033;0.06645;-1.08890;2
MAGN;23.277;5797.959;7.27692;-24.80011;-25.32806;3
AHRS;23.278;5797.977;54.3500;-0.2760;46.3266;0.42074;0.17768;0.34892;3
ACCE;23.296;5797.979;-0.13101;7.62181;4.66611;2
GYRO;23.297;5797.979;-0.58609;0.08794;-1.13857;2
MAGN;23.297;5797.979;7.92999;-25.77972;-25.01526;3
AHRS;23.298;5797.997;53.6434;1.5449;44.1841;0.41353;0.18083;0.34124;3
ACCE;23.317;5797.999;-0.48697;7.05003;5.09949;2
GYRO;23.317;5797.999;-0.68707;0.01735;-1.10419;2
MAGN;23.318;5797.999;7.94678;-25.52185;-24.83215;3
AHRS;23.318;5798.017;52.8186;3.1669;42.1663;0.40595;0.18303;0.33353;3
PRES;23.325;5797.999;1014.2925;3
ACCE;23.336;5798.019;-0.18039;7.05598;5.48595;2
GYRO;23.337;5798.019;-0.67227;-0.08318;-1.12515;2
MAGN;23.337;5798.019;8.28705;-23.21320;-23.30627;3
AHRS;23.337;5798.037;52.0220;4.7629;40.1031;0.39880;0.18531;0.32499;3
ACCE;23.356;5798.039;-0.34058;7.22887;5.84361;2
GYRO;23.356;5798.039;-0.53470;-0.08925;-1.31612;2
MAGN;23.356;5798.039;9.68170;-23.67706;-24.34540;3
PRES;23.357;5798.033;1014.2925;3
AHRS;23.357;5798.057;51.3115;6.5674;37.8044;0.39222;0.18888;0.31500;3
LIGH;23.364;5797.898;1829.0;3
LIGH;23.365;5797.949;1280.1;3
LIGH;23.365;5797.999;731.2;3
LIGH;23.365;5798.049;182.3;3
ACCE;23.375;5798.060;-0.89597;7.07317;5.36914;2
GYRO;23.376;5798.060;-0.42015;-0.07109;-1.47792;2
MAGN;23.376;5798.060;9.68170;-23.52448;-24.49188;3
AHRS;23.376;5798.076;50.6341;8.4770;35.2828;0.38615;0.19291;0.30332;3
PRES;23.385;5798.066;1014.2925;3
ACCE;23.396;5798.080;-1.28117;6.99147;5.50336;2
GYRO;23.396;5798.080;-0.38930;-0.13799;-1.54268;2
MAGN;23.396;5798.080;9.96704;-22.39838;-25.40436;3
AHRS;23.397;5798.096;49.9331;10.3298;32.6948;0.38041;0.19663;0.29058;3
ACCE;23.415;5798.100;-1.81334;7.04239;6.16318;2
GYRO;23.416;5798.100;-0.32036;-0.16165;-1.54279;2
MAGN;23.416;5798.100;11.43341;-21.22498;-25.68665;3
PRES;23.416;5798.100;1014.2925;3
AHRS;23.417;5798.116;49.2989;12.0834;30.2121;0.37549;0.20044;0.27792;3
ACCE;23.435;5798.120;-2.11578;6.95415;6.47899;2
GYRO;23.436;5798.120;-0.12146;-0.14175;-1.42694;2
MAGN;23.436;5798.120;11.32965;-21.05408;-25.71869;3
AHRS;23.436;5798.136;48.8828;13.7227;27.9270;0.37242;0.20467;0.26608;3
PRES;23.444;5798.133;1014.2925;3
ACCE;23.455;5798.140;-2.23598;7.28310;6.22865;2
GYRO;23.455;5798.140;0.11829;-0.06677;-1.26413;2
MAGN;23.456;5798.140;11.12976;-20.42389;-26.06506;3
AHRS;23.456;5798.156;48.7023;15.2642;25.8383;0.37128;0.20930;0.25526;3
ACCE;23.475;5798.160;-2.67462;6.95628;5.74623;2
GYRO;23.475;5798.160;0.20604;0.02994;-1.08794;2
MAGN;23.475;5798.160;11.95984;-20.70007;-26.85852;3
PRES;23.476;5798.167;1014.2925;3
AHRS;23.476;5798.176;48.5852;16.7372;23.9634;0.37061;0.21426;0.24577;3
ACCE;23.494;5798.180;-2.22604;6.67990;5.75087;2
GYRO;23.495;5798.180;0.17632;0.12334;-0.93129;2
MAGN;23.495;5798.180;12.21466;-20.70007;-26.93939;3
AHRS;23.496;5798.195;48.4746;18.0897;22.3571;0.36993;0.21923;0.23789;3
PRES;23.504;5798.201;1014.2925;3
ACCE;23.514;5798.201;-2.18230;6.55017;6.11223;2
GYRO;23.515;5798.201;0.25487;0.11226;-0.91113;2
MAGN;23.515;5798.201;13.50861;-20.11108;-26.71661;3
AHRS;23.516;5798.215;48.4423;19.4588;20.7557;0.36998;0.22444;0.23012;3
ACCE;23.534;5798.221;-2.06885;6.90230;5.88608;2
GYRO;23.535;5798.221;0.43594;0.12271;-0.98717;2
MAGN;23.535;5798.221;14.93835;-18.42194;-25.35095;3
PRES;23.535;5798.234;1014.2925;3
AHRS;23.536;5798.235;48.5374;21.0313;18.9771;0.37116;0.23072;0.22174;3
ACCE;23.554;5798.241;-2.25308;7.18483;5.06439;2
GYRO;23.554;5798.241;0.54208;0.17526;-1.11639;2
MAGN;23.554;5798.241;14.47754;-18.67828;-25.39978;3
AHRS;23.555;5798.255;48.6333;22.8408;16.9276;0.37267;0.23788;0.21212;3
GNSS;23.568;1491988780.000;39.993328;-0.068291;120.000;0.000;15.0;0.0;16;8
GNSS;23.571;1491988780.000;39.993328;-0.068291;120.000;0.000;15.0;0.0;16;8
ACCE;23.574;5798.261;-2.66110;7.26401;4.22528;2
GYRO;23.575;5798.261;0.44162;0.17337;-1.18916;2
MAGN;23.575;5798.261;14.27612;-19.45953;-25.67291;3
AHRS;23.575;5798.275;48.5327;24.6435;14.7290;0.37326;0.24441;0.20114;3
ACCE;23.594;5798.281;-2.81404;6.95145;4.26878;2
GYRO;23.594;5798.281;0.19206;0.03145;-1.22505;2
MAGN;23.594;5798.281;16.33911;-19.82269;-26.02081;3
PRES;23.595;5798.268;1014.2925;3
AHRS;23.595;5798.295;48.1197;26.1818;12.6930;0.37180;0.24945;0.19009;3
ACCE;23.613;5798.301;-3.06717;6.71608;5.35129;2
GYRO;23.614;5798.301;0.04713;-0.11247;-1.30971;2
MAGN;23.614;5798.301;16.22009;-19.34814;-25.79346;3
AHRS;23.614;5798.314;47.5015;27.5705;10.6734;0.36918;0.25354;0.17823;3
PRES;23.623;5798.301;1014.2925;3
ACCE;23.633;5798.321;-3.55482;6.62808;5.76463;2
GYRO;23.634;5798.321;0.14282;-0.12383;-1.39427;2
MAGN;23.634;5798.321;16.23840;-18.54706;-24.99237;3
AHRS;23.634;5798.334;46.9007;29.0427;8.5507;0.36702;0.25811;0.16571;3
ACCE;23.653;5798.342;-4.32384;6.70865;4.94609;2
GYRO;23.654;5798.342;0.21623;-0.06578;-1.31598;2
MAGN;23.654;5798.342;16.69006;-18.77289;-24.34540;3
PRES;23.654;5798.335;1014.2925;3
AHRS;23.656;5798.354;46.3695;30.4669;6.5158;0.36552;0.26273;0.15368;3
ACCE;23.674;5798.362;-4.77811;6.73477;4.32962;2
GYRO;23.674;5798.362;0.05429;-0.09509;-1.06108;2
MAGN;23.675;5798.362;17.29889;-17.89246;-23.89069;3
LIGH;23.675;5798.100;0.0;3
AHRS;23.676;5798.374;45.7983;31.4865;4.8943;0.36350;0.26571;0.14334;3
PRES;23.682;5798.368;1014.2925;3
ACCE;23.692;5798.382;-4.94189;6.68727;4.52051;2
GYRO;23.693;5798.382;-0.20763;-0.17902;-0.73555;2
MAGN;23.693;5798.382;18.26630;-16.91742;-24.11499;3
AHRS;23.694;5798.394;45.1683;31.8961;4.0137;0.36015;0.26647;0.13655;3
ACCE;23.713;5798.402;-4.78947;6.35660;4.97118;2
GYRO;23.713;5798.402;-0.40514;-0.30167;-0.38445;2
MAGN;23.714;5798.402;18.26630;-17.54608;-25.51880;3
AHRS;23.714;5798.413;44.5520;31.7184;3.6969;0.35629;0.26451;0.13225;3
PRES;23.715;5798.402;1014.2925;3
SOUN;23.723;191.38;0.00584;49.31
ACCE;23.732;5798.422;-4.36269;6.28880;5.63263;2
GYRO;23.733;5798.422;-0.44781;-0.39200;-0.13091;2
MAGN;23.733;5798.422;18.03589;-16.70685;-25.00610;3
AHRS;23.734;5798.433;44.0399;31.1706;3.8147;0.35265;0.26096;0.13040;3
PRES;23.742;5798.436;1014.2925;3
ACCE;23.752;5798.442;-4.07654;6.56119;5.30280;2
GYRO;23.753;5798.442;-0.37883;-0.42395;-0.08377;2
MAGN;23.753;5798.442;18.45398;-16.17432;-25.17853;3
AHRS;23.754;5798.453;43.6119;30.5863;3.9577;0.34964;0.25711;0.12884;3
ACCE;23.772;5798.462;-3.91287;6.86305;4.39008;2
GYRO;23.773;5798.462;-0.42552;-0.52013;-0.14891;2
MAGN;23.773;5798.462;19.31763;-16.84570;-26.18866;3
PRES;23.774;5798.469;1014.2925;3
AHRS;23.774;5798.473;43.1314;29.9385;4.0183;0.34645;0.25252;0.12638;3
ACCE;23.792;5798.483;-3.98291;6.76848;4.49232;2
GYRO;23.793;5798.483;-0.66425;-0.69032;-0.17088;2
MAGN;23.793;5798.483;18.72253;-16.08124;-26.43127;3
AHRS;23.794;5798.493;42.4183;29.0193;4.1780;0.34149;0.24618;0.12348;3
PRES;23.801;5798.503;1014.2925;3
ACCE;23.812;5798.503;-3.86374;6.35114;5.32161;2
GYRO;23.812;5798.503;-0.92302;-0.80013;-0.13872;2
MAGN;23.813;5798.503;17.65289;-16.23230;-26.94244;3
AHRS;23.814;5798.513;41.4492;27.8323;4.5340;0.33432;0.23835;0.12095;3
ACCE;23.832;5798.523;-3.55412;6.02557;6.01382;2
GYRO;23.832;5798.523;-1.07674;-0.79263;-0.11369;2
MAGN;23.833;5798.523;17.21497;-17.19513;-27.19421;3
AHRS;23.833;5798.532;40.3162;26.5724;5.0354;0.32559;0.23026;0.11925;3
ACCE;23.854;5798.543;-3.47998;5.66563;6.53236;2
AHRS;23.855;5798.552;39.1168;25.3787;5.5916;0.31611;0.22267;0.11829;3
GYRO;23.855;5798.543;-1.12511;-0.73335;-0.11458;2
MAGN;23.856;5798.543;16.65497;-15.89050;-27.19421;3
PRES;23.861;5798.536;1014.2925;3
ACCE;23.871;5798.563;-3.59792;5.36044;7.04926;2
GYRO;23.872;5798.563;-1.07362;-0.65129;-0.07675;2
MAGN;23.872;5798.563;15.77911;-13.97400;-27.92969;3
AHRS;23.873;5798.572;37.9580;24.3026;6.1109;0.30687;0.21572;0.11764;3
ACCE;23.891;5798.583;-3.69682;5.41989;7.30827;2
GYRO;23.892;5798.583;-0.95520;-0.52406;-0.00403;2
MAGN;23.892;5798.583;15.46326;-13.34076;-28.53546;3
PRES;23.893;5798.570;1014.2925;3
AHRS;23.893;5798.592;36.9348;23.3780;6.6049;0.29861;0.20972;0.11758;3
ACCE;23.911;5798.603;-3.71346;5.28848;7.15094;2
GYRO;23.911;5798.603;-0.82722;-0.43402;0.11510;2
MAGN;23.912;5798.603;15.66620;-12.73193;-28.53546;3
AHRS;23.912;5798.612;36.0947;22.5465;7.1464;0.29165;0.20444;0.11856;3
PRES;23.921;5798.603;1014.2925;3
ACCE;23.930;5798.624;-3.16237;4.97684;7.28911;2
GYRO;23.931;5798.624;-0.69728;-0.38618;0.21631;2
MAGN;23.931;5798.624;15.49988;-11.56006;-29.43420;3
AHRS;23.932;5798.632;35.4283;21.7532;7.7462;0.28598;0.19952;0.12047;3
ACCE;23.950;5798.644;-2.67732;4.84859;7.47980;2
GYRO;23.951;5798.644;-0.54469;-0.29668;0.17776;2
MAGN;23.952;5798.644;15.28778;-11.06415;-30.04303;3
PRES;23.952;5798.637;1014.2925;3
AHRS;23.952;5798.651;34.8960;21.0910;8.3080;0.28135;0.19549;0.12267;3
ACCE;23.971;5798.664;-2.49078;4.67073;7.42313;2
GYRO;23.971;5798.664;-0.36159;-0.21066;0.06361;2
MAGN;23.972;5798.664;15.28778;-11.06415;-30.04303;3
AHRS;23.972;5798.671;34.5027;20.6669;8.6643;0.27798;0.19286;0.12401;3
PRES;23.980;5798.671;1014.2861;3
ACCE;23.990;5798.684;-2.59674;4.57126;7.54195;2
GYRO;23.991;5798.684;-0.16313;-0.17685;-0.03542;2
MAGN;23.991;5798.684;14.72168;-10.95123;-30.15137;3
AHRS;23.991;5798.691;34.2715;20.4167;8.8204;0.27609;0.19116;0.12438;3
LIGH;24.007;5798.654;1779.0;3
LIGH;24.007;5798.704;4679.5;3
ACCE;24.010;5798.704;-2.61856;4.49619;7.64667;2
GYRO;24.011;5798.704;0.05458;-0.11290;-0.09575;2
MAGN;24.011;5798.704;14.41193;-10.88867;-30.21088;3
PRES;24.011;5798.704;1014.2825;3
AHRS;24.012;5798.711;34.2324;20.3365;8.7562;0.27596;0.19034;0.12362;3
ACCE;24.031;5798.724;-2.76224;4.68585;7.38683;2
GYRO;24.031;5798.724;0.28003;-0.04234;-0.09790;2
MAGN;24.032;5798.724;13.69781;-10.65216;-29.98199;3
AHRS;24.033;5798.731;34.4211;20.4055;8.5941;0.27771;0.19054;0.12270;3
PRES;24.039;5798.738;1014.2825;3
ACCE;24.049;5798.744;-2.91183;4.82956;6.89249;2
GYRO;24.050;5798.744;0.39948;0.02368;-0.06573;2
MAGN;24.051;5798.744;14.94293;-10.17303;-31.15540;3
AHRS;24.051;5798.750;34.7867;20.5808;8.3304;0.28096;0.19138;0.12146;3
ACCE;24.070;5798.765;-3.15842;4.92676;7.04837;2
GYRO;24.070;5798.765;0.41762;0.06775;0.05272;2
MAGN;24.071;5798.765;15.63873;-10.01282;-31.71844;3
AHRS;24.072;5798.770;35.2318;20.7654;8.1815;0.28467;0.19257;0.12128;3
ACCE;24.089;5798.785;-3.04642;5.12772;7.50951;2
GYRO;24.090;5798.785;0.51816;0.11305;0.22057;2
MAGN;24.090;5798.785;14.23645;-10.14099;-31.10809;3
AHRS;24.091;5798.790;35.8032;20.9020;8.1962;0.28918;0.19377;0.12249;3
PRES;24.098;5798.771;1014.2825;3
ACCE;24.109;5798.805;-2.63806;5.41037;7.88747;2
GYRO;24.109;5798.805;0.77252;0.17892;0.29262;2
MAGN;24.110;5798.805;13.58032;-11.62262;-30.50690;3
AHRS;24.110;5798.810;36.6398;21.0761;8.2408;0.29575;0.19537;0.12440;3
ACCE;24.129;5798.825;-2.59958;5.75360;7.67966;2
GYRO;24.130;5798.825;1.14151;0.29436;0.16579;2
MAGN;24.130;5798.825;13.53607;-12.11548;-30.37872;3
PRES;24.131;5798.805;1014.2825;3
AHRS;24.131;5798.830;37.8060;21.5064;8.0906;0.30503;0.19853;0.12586;3
ACCE;24.149;5798.845;-3.00436;5.83817;6.40349;2
GYRO;24.149;5798.845;1.35484;0.50429;-0.05287;2
MAGN;24.149;5798.845;11.90186;-11.84387;-29.85687;3
AHRS;24.150;5798.850;39.1768;22.4180;7.4910;0.31620;0.20423;0.12540;3
PRES;24.158;5798.838;1014.2825;3
SOUN;24.163;1561.00;0.04764;67.54
ACCE;24.170;5798.865;-3.48735;6.32097;5.44263;2
GYRO;24.170;5798.865;1.24135;0.56938;-0.10684;2
MAGN;24.170;5798.865;13.37738;-13.15308;-29.44183;3
AHRS;24.171;5798.869;40.4900;23.6415;6.5324;0.32720;0.21118;0.12309;3
ACCE;24.188;5798.885;-3.80090;6.77295;4.56366;2
GYRO;24.189;5798.885;0.95541;0.46233;0.00545;2
MAGN;24.189;5798.885;13.88702;-13.51624;-29.37317;3
PRES;24.190;5798.872;1014.2825;3
AHRS;24.190;5798.889;41.5819;24.7102;5.7608;0.33625;0.21721;0.12175;3
ACCE;24.208;5798.906;-3.62773;6.90880;4.43181;2
GYRO;24.209;5798.906;0.53624;0.23596;0.18214;2
MAGN;24.209;5798.906;15.04364;-13.80615;-27.71149;3
AHRS;24.210;5798.909;42.3786;25.3118;5.3146;0.34282;0.22041;0.12128;3
PRES;24.218;5798.906;1014.2825;3
ACCE;24.228;5798.926;-3.31807;7.16562;5.11876;2
GYRO;24.228;5798.926;0.17795;0.03824;0.22455;2
MAGN;24.229;5798.926;15.36407;-15.46783;-28.47595;3
AHRS;24.229;5798.929;42.8262;25.4058;5.3213;0.34627;0.22103;0.12235;3
ACCE;24.248;5798.946;-3.42596;7.09927;5.73080;2
GYRO;24.248;5798.946;-0.01729;-0.04054;0.14684;2
MAGN;24.249;5798.946;15.36407;-15.85541;-28.63617;3
PRES;24.249;5798.939;1014.2825;3
AHRS;24.250;5798.949;42.9902;25.2608;5.4754;0.34743;0.22030;0.12340;3
ACCE;24.268;5798.966;-3.48314;6.98296;6.17271;2
GYRO;24.268;5798.966;-0.07156;-0.03098;0.14113;2
MAGN;24.268;5798.966;16.58936;-14.93683;-28.92761;3
AHRS;24.269;5798.968;43.0150;25.0862;5.6387;0.34750;0.21941;0.12419;3
PRES;24.277;5798.973;1014.2825;3
ACCE;24.287;5798.986;-2.93222;6.87132;5.90698;2
GYRO;24.288;5798.986;-0.11026;0.00392;0.14030;2
MAGN;24.288;5798.986;15.20538;-14.49432;-28.67126;3
AHRS;24.289;5798.988;42.9923;24.9192;5.8822;0.34704;0.21884;0.12557;3
ACCE;24.308;5799.006;-2.68497;6.74933;5.88301;2
GYRO;24.308;5799.006;-0.18802;-0.00758;0.02199;2
MAGN;24.309;5799.006;15.01465;-14.45465;-28.63617;3
PRES;24.309;5799.006;1014.2825;3
AHRS;24.310;5799.008;42.8861;24.7834;6.0727;0.34598;0.21837;0.12649;3
ACCE;24.327;5799.026;-3.00037;6.83022;5.67366;2
GYRO;24.328;5799.026;-0.27647;0.00165;-0.14502;2
MAGN;24.328;5799.026;15.17639;-14.93988;-29.09851;3
LIGH;24.329;5798.754;4380.5;3
LIGH;24.330;5798.805;3740.2;3
LIGH;24.330;5798.855;3100.0;3
LIGH;24.330;5798.906;2459.8;3
LIGH;24.331;5798.956;1819.5;3
LIGH;24.331;5799.006;1179.3;3
AHRS;24.331;5799.028;42.6220;24.7435;6.1323;0.34381;0.21831;0.12643;3
ACCE;24.347;5799.046;-3.12206;6.59665;5.62479;2
GYRO;24.347;5799.046;-0.40552;-0.03253;-0.18399;2
MAGN;24.348;5799.046;15.68146;-14.48822;-28.03802;3
AHRS;24.348;5799.048;42.2041;24.7523;6.0731;0.34058;0.21830;0.12533;3
ACCE;24.367;5799.067;-3.07591;6.21245;5.93199;2
GYRO;24.368;5799.067;-0.55843;-0.06544;-0.22958;2
MAGN;24.368;5799.067;15.71503;-14.45465;-27.96631;3
PRES;24.369;5799.040;1014.2825;3
AHRS;24.369;5799.068;41.6209;24.7004;6.0745;0.33597;0.21804;0.12426;3
ACCE;24.387;5799.087;-3.03188;5.94334;6.76218;2
GYRO;24.387;5799.087;-0.57661;-0.04407;-0.27000;2
MAGN;24.388;5799.087;15.54413;-14.28528;-30.07965;3
AHRS;24.388;5799.087;40.9211;24.6420;6.0915;0.33041;0.21779;0.12312;3
PRES;24.396;5799.073;1014.2825;3
ACCE;24.406;5799.107;-3.32919;5.59720;6.79849;2
GYRO;24.407;5799.107;-0.43770;0.04947;-0.29225;2
MAGN;24.407;5799.107;15.19318;-13.24158;-29.15039;3
AHRS;24.408;5799.107;40.2570;24.6880;6.0396;0.32513;0.21815;0.12179;3
PRES;24.426;5799.107;1014.2793;3
AHRS;24.427;5799.127;39.7585;24.8545;5.9132;0.32119;0.21923;0.12045;3
ACCE;24.446;5799.127;-3.47064;5.13992;6.45619;2
GYRO;24.446;5799.127;-0.26363;0.08791;-0.21425;2
MAGN;24.447;5799.127;15.19165;-13.22937;-29.13513;3
AHRS;24.447;5799.147;39.4503;25.0141;5.7934;0.31878;0.22024;0.11944;3
PRES;24.455;5799.140;1014.2725;3
LIGH;24.464;5799.057;706.5;3
LIGH;24.465;5799.107;383.6;3
LIGH;24.465;5799.157;60.7;3
ACCE;24.466;5799.147;-3.36629;4.88463;6.56178;2
GYRO;24.466;5799.147;-0.13850;0.05695;-0.11316;2
MAGN;24.467;5799.147;16.01257;-13.38654;-28.31573;3
AHRS;24.467;5799.167;39.3156;25.1115;5.7889;0.31760;0.22104;0.11945;3
ACCE;24.486;5799.167;-3.71332;4.94855;6.61446;2
GYRO;24.486;5799.167;-0.00217;0.05348;-0.00706;2
MAGN;24.487;5799.167;13.43689;-12.52747;-29.13818;3
PRES;24.487;5799.174;1014.2725;3
AHRS;24.488;5799.186;39.3888;25.1764;5.7387;0.31822;0.22140;0.11935;3
ACCE;24.505;5799.187;-3.55652;5.37175;6.43958;2
GYRO;24.506;5799.187;0.15366;0.07098;0.14742;2
MAGN;24.506;5799.187;13.64746;-12.53662;-29.12903;3
AHRS;24.507;5799.206;39.6651;25.1999;5.7360;0.32042;0.22151;0.11985;3
PRES;24.515;5799.208;1014.2797;3
ACCE;24.525;5799.208;-3.30275;5.69905;6.05867;2
GYRO;24.526;5799.208;0.27245;0.02954;0.18234;2
MAGN;24.526;5799.208;17.34772;-12.75024;-28.99170;3
AHRS;24.527;5799.226;40.0414;25.1894;5.8196;0.32329;0.22157;0.12110;3
ACCE;24.545;5799.228;-3.39375;6.05664;6.06149;2
GYRO;24.546;5799.228;0.30548;-0.02332;0.15393;2
MAGN;24.546;5799.228;15.71503;-13.40332;-29.30603;3
PRES;24.547;5799.241;1014.2825;3
AHRS;24.547;5799.246;40.4155;25.2178;5.7446;0.32641;0.22149;0.12120;3
ACCE;24.565;5799.248;-3.25540;6.52440;6.02547;2
GYRO;24.566;5799.248;0.29910;-0.00139;0.06508;2
MAGN;24.566;5799.248;15.75012;-13.47351;-29.33960;3
AHRS;24.570;5799.266;40.7203;25.3152;5.6016;0.32902;0.22178;0.12084;3
GNSS;24.571;1491988781.000;39.993316;-0.068305;119.000;0.000;13.0;0.0;16;8
PRES;24.578;5799.275;1014.2825;3
GNSS;24.579;1491988781.000;39.993316;-0.068305;119.000;0.000;13.0;0.0;16;8
ACCE;24.586;5799.268;-3.72296;6.40398;5.89902;2
GYRO;24.587;5799.268;0.21465;0.00723;0.00212;2
MAGN;24.587;5799.268;15.94238;-14.18610;-29.44489;3
AHRS;24.588;5799.286;40.9292;25.4012;5.4373;0.33092;0.22193;0.12013;3
ACCE;24.606;5799.288;-3.59673;6.59769;6.18983;2
GYRO;24.606;5799.288;0.13885;-0.02258;0.04674;2
AHRS;24.607;5799.305;41.0869;25.4176;5.3572;0.33232;0.22178;0.11981;3
MAGN;24.608;5799.288;15.01465;-14.80408;-27.96631;3
ACCE;24.624;5799.308;-3.34984;6.70909;6.07919;2
AHRS;24.626;5799.325;41.1914;25.4205;5.2800;0.33330;0.22155;0.11937;3
GYRO;24.627;5799.308;0.10336;-0.02963;0.02368;2
MAGN;24.627;5799.308;14.96124;-14.80408;-28.11584;3
PRES;24.634;5799.308;1014.2825;3
ACCE;24.644;5799.328;-3.22868;6.62527;6.06020;2
GYRO;24.645;5799.328;0.04408;-0.05064;-0.02412;2
MAGN;24.645;5799.328;14.48975;-15.03601;-28.85895;3
AHRS;24.646;5799.345;41.2070;25.4231;5.1549;0.33366;0.22120;0.11842;3
ACCE;24.664;5799.349;-3.35652;6.57635;6.07896;2
GYRO;24.665;5799.349;-0.01949;-0.06065;-0.08986;2
MAGN;24.665;5799.349;13.61237;-16.20636;-28.30048;3
PRES;24.666;5799.342;1014.2825;3
AHRS;24.666;5799.365;41.1275;25.4461;4.9648;0.33337;0.22085;0.11684;3
LIGH;24.671;5799.208;0.0;3
ACCE;24.684;5799.369;-3.31213;6.33525;5.95995;2
GYRO;24.684;5799.369;-0.08713;-0.06343;-0.12756;2
MAGN;24.685;5799.369;13.78479;-15.48157;-28.53088;3
AHRS;24.685;5799.385;40.9632;25.4610;4.7755;0.33241;0.22048;0.11511;3
PRES;24.693;5799.375;1014.2789;3
ACCE;24.704;5799.389;-3.23013;6.15004;6.23405;2
GYRO;24.704;5799.389;-0.14635;-0.06909;-0.13916;2
MAGN;24.705;5799.389;14.74915;-13.01575;-29.43726;3
AHRS;24.705;5799.404;40.7470;25.4592;4.6222;0.33098;0.22009;0.11352;3
SOUN;24.714;3286.42;0.10030;74.01
ACCE;24.724;5799.409;-3.11200;6.03543;6.38072;2
GYRO;24.724;5799.409;-0.14066;-0.05492;-0.14868;2
MAGN;24.725;5799.409;15.71503;-14.80408;-29.30603;3
PRES;24.725;5799.409;1014.2725;3
AHRS;24.725;5799.424;40.5356;25.4920;4.5091;0.32947;0.22010;0.11236;3
ACCE;24.743;5799.429;-3.17670;6.00764;6.31201;2
GYRO;24.744;5799.429;-0.10626;-0.02667;-0.18262;2
MAGN;24.744;5799.429;15.71503;-14.71863;-29.38690;3
AHRS;24.745;5799.444;40.3378;25.5976;4.3280;0.32813;0.22049;0.11089;3
PRES;24.752;5799.443;1014.2725;3
ACCE;24.763;5799.449;-3.17052;6.04935;6.32048;2
GYRO;24.764;5799.449;-0.09584;0.00473;-0.20154;2
MAGN;24.764;5799.449;15.57770;-14.13422;-29.68445;3
AHRS;24.765;5799.464;40.1424;25.7540;4.1250;0.32681;0.22123;0.10939;3
ACCE;24.783;5799.469;-2.80621;6.13197;6.42397;2
GYRO;24.784;5799.469;-0.09763;0.05846;-0.21790;2
MAGN;24.784;5799.469;15.19012;-13.22784;-29.80957;3
PRES;24.784;5799.476;1014.2725;3
AHRS;24.785;5799.484;39.9299;26.0005;3.8755;0.32535;0.22256;0.10773;3
ACCE;24.803;5799.490;-2.32036;6.10097;6.46167;2
GYRO;24.803;5799.490;-0.07552;0.12872;-0.37990;2
MAGN;24.804;5799.490;15.13824;-13.07373;-29.75922;3
AHRS;24.804;5799.504;39.6556;26.4790;3.4368;0.32357;0.22525;0.10511;3
PRES;24.812;5799.510;1014.2725;3
ACCE;24.822;5799.510;-2.72667;5.89404;6.47368;2
GYRO;24.823;5799.510;-0.01534;0.21352;-0.65312;2
MAGN;24.824;5799.510;14.95972;-12.64801;-29.69360;3
AHRS;24.824;5799.523;39.3081;27.2887;2.6166;0.32169;0.22956;0.10021;3
ACCE;24.843;5799.530;-3.39380;5.66876;6.39920;2
GYRO;24.843;5799.530;0.06580;0.28244;-0.80815;2
MAGN;24.844;5799.530;14.83917;-12.52747;-29.80957;3
AHRS;24.845;5799.543;38.9576;28.3078;1.5281;0.32023;0.23482;0.09372;3
ACCE;24.862;5799.550;-3.76929;5.48215;6.42731;2
GYRO;24.863;5799.550;0.14798;0.30692;-0.81883;2
MAGN;24.863;5799.550;14.95819;-13.00659;-29.69360;3
AHRS;24.864;5799.563;38.6666;29.3836;0.3479;0.31951;0.24029;0.08673;3
PRES;24.872;5799.543;1014.2725;3
ACCE;24.882;5799.570;-3.77783;5.45692;6.59062;2
GYRO;24.882;5799.570;0.27959;0.27490;-0.82704;2
MAGN;24.883;5799.570;15.37628;-13.49182;-28.93524;3
AHRS;24.883;5799.583;38.4822;30.4800;-0.9343;0.31997;0.24558;0.07920;3
ACCE;24.902;5799.590;-3.59621;5.70718;6.72504;2
GYRO;24.903;5799.590;0.51109;0.20847;-0.98985;2
MAGN;24.903;5799.590;15.71503;-12.70142;-27.96631;3
PRES;24.903;5799.577;1014.2725;3
AHRS;24.904;5799.603;38.4009;31.7373;-2.5545;0.32202;0.25111;0.06965;3
ACCE;24.922;5799.610;-4.02905;5.78915;6.53015;2
GYRO;24.922;5799.610;0.75529;0.21867;-1.26378;2
MAGN;24.923;5799.610;16.39404;-12.83875;-28.35541;3
AHRS;24.923;5799.623;38.3603;33.3036;-4.6153;0.32540;0.25775;0.05763;3
PRES;24.931;5799.610;1014.2725;3
ACCE;24.942;5799.631;-5.28973;5.41385;5.74515;2
GYRO;24.942;5799.631;0.88081;0.30363;-1.33012;2
MAGN;24.943;5799.631;17.67883;-13.12408;-29.03748;3
AHRS;24.943;5799.642;38.3400;35.0897;-6.9462;0.32977;0.26525;0.04425;3
ACCE;24.962;5799.651;-5.73239;5.67853;5.01488;2
GYRO;24.962;5799.651;0.84375;0.30302;-1.09695;2
MAGN;24.963;5799.651;17.99316;-13.22784;-29.13818;3
PRES;24.963;5799.644;1014.2725;3
AHRS;24.963;5799.662;38.3814;36.6940;-9.0535;0.33449;0.27173;0.03240;3
ACCE;24.981;5799.671;-5.55513;5.93993;4.54398;2
GYRO;24.982;5799.671;0.63701;0.18701;-0.82709;2
MAGN;24.982;5799.671;18.22205;-12.99896;-28.91846;3
AHRS;24.983;5799.682;38.3916;37.8732;-10.7083;0.33824;0.27612;0.02288;3
PRES;24.990;5799.678;1014.2725;3
ACCE;25.001;5799.691;-5.38339;6.13007;4.61089;2
GYRO;25.001;5799.691;0.36311;0.06596;-0.65504;2
MAGN;25.002;5799.691;18.67676;-12.54425;-28.17993;3
AHRS;25.002;5799.702;38.2610;38.6511;-11.9142;0.34003;0.27887;0.01534;3
ACCE;25.022;5799.711;-5.26819;6.18117;4.79799;2
GYRO;25.022;5799.711;0.10194;-0.01044;-0.55627;2
MAGN;25.022;5799.711;18.86902;-12.35199;-27.63062;3
AHRS;25.023;5799.722;37.9693;39.1161;-12.7208;0.33973;0.28064;0.00952;3
PRES;25.024;5799.711;1014.2725;3
ACCE;25.041;5799.731;-5.11580;6.07100;5.08984;2
GYRO;25.041;5799.731;-0.10190;-0.05734;-0.50323;2
AHRS;25.042;5799.742;37.5314;39.3732;-13.2840;0.33776;0.28179;0.00453;3
MAGN;25.043;5799.731;19.12231;-12.26807;-27.38647;3
PRES;25.050;5799.745;1014.2725;3
ACCE;25.061;5799.751;-4.82993;6.22279;5.45863;2
AHRS;25.062;5799.761;36.9525;39.5774;-13.7042;0.33438;0.28323;0.00005;3
GYRO;25.063;5799.751;-0.22508;-0.04921;-0.54895;2
MAGN;25.063;5799.751;19.65637;-12.44049;-27.54669;3
ACCE;25.081;5799.772;-4.85428;6.20934;5.40958;2
GYRO;25.082;5799.772;-0.29591;-0.02077;-0.69661;2
MAGN;25.083;5799.772;19.92035;-12.70142;-27.96631;3
AHRS;25.083;5799.781;36.2168;39.8475;-14.1608;0.32991;0.28540;-0.00504;3
PRES;25.084;5799.778;1014.2725;3
ACCE;25.100;5799.792;-5.33154;5.85112;5.14374;2
GYRO;25.101;5799.792;-0.39780;-0.02583;-0.81577;2
MAGN;25.102;5799.792;20.19958;-12.60986;-27.34070;3
AHRS;25.102;5799.801;35.3030;40.1426;-14.6980;0.32430;0.28791;-0.01128;3
ACCE;25.121;5799.812;-5.62953;5.40764;4.97495;2
GYRO;25.121;5799.812;-0.57974;-0.06647;-0.82364;2
MAGN;25.122;5799.812;20.06073;-12.14294;-26.97601;3
AHRS;25.122;5799.821;34.2195;40.3196;-15.1138;0.31710;0.29021;-0.01748;3
ACCE;25.140;5799.832;-5.81714;4.97981;5.07147;2
GYRO;25.141;5799.832;-0.80850;-0.13895;-0.74055;2
AHRS;25.141;5799.841;32.9919;40.2588;-15.2911;0.30813;0.29157;-0.02293;3
MAGN;25.142;5799.832;19.74487;-11.82556;-27.12708;3
PRES;25.142;5799.812;1014.2725;3
SOUN;25.155;1200.68;0.03664;65.26
ACCE;25.161;5799.852;-6.15067;4.58205;5.29971;2
GYRO;25.161;5799.852;-1.03023;-0.23422;-0.55109;2
MAGN;25.162;5799.852;20.45593;-10.91156;-27.02942;3
AHRS;25.162;5799.860;31.6935;39.8957;-15.1253;0.29764;0.29156;-0.02666;3
PRES;25.169;5799.845;1014.2725;3
ACCE;25.179;5799.872;-6.26956;4.08209;5.72678;2
GYRO;25.180;5799.872;-1.19725;-0.33652;-0.27100;2
MAGN;25.180;5799.872;20.44830;-10.35461;-28.25775;3
AHRS;25.181;5799.880;30.4324;39.2218;-14.5524;0.28626;0.28994;-0.02774;3
ACCE;25.199;5799.892;-5.90106;3.77368;6.35335;2
GYRO;25.200;5799.892;-1.25005;-0.42175;-0.01270;2
MAGN;25.200;5799.892;20.09430;-10.42480;-29.13818;3
AHRS;25.201;5799.900;29.2754;38.3009;-13.7377;0.27497;0.28657;-0.02701;3
PRES;25.201;5799.879;1014.2725;3
ACCE;25.219;5799.913;-5.52995;3.59203;6.89331;2
GYRO;25.220;5799.913;-1.12813;-0.46574;0.08122;2
MAGN;25.220;5799.913;20.20416;-8.77686;-29.66309;3
AHRS;25.220;5799.920;28.2738;37.3092;-12.8418;0.26464;0.28235;-0.02511;3
PRES;25.228;5799.913;1014.2725;3
ACCE;25.239;5799.933;-5.50548;3.64217;7.06984;2
GYRO;25.239;5799.933;-0.89900;-0.42743;0.05464;2
MAGN;25.240;5799.933;19.36646;-6.89545;-29.32739;3
AHRS;25.240;5799.940;27.4403;36.4498;-12.1127;0.25608;0.27836;-0.02359;3
ACCE;25.260;5799.953;-5.61418;3.50668;7.06139;2
AHRS;25.260;5799.960;26.7933;35.7529;-11.5571;0.24945;0.27489;-0.02246;3
GYRO;25.261;5799.953;-0.70973;-0.36171;0.08264;2
MAGN;25.261;5799.953;18.86902;-6.39496;-28.97034;3
PRES;25.262;5799.946;1014.2725;3
ACCE;25.279;5799.973;-5.44724;3.40227;7.24542;2
GYRO;25.279;5799.973;-0.55463;-0.30891;0.19029;2
MAGN;25.280;5799.973;18.86902;-6.63300;-29.64935;3
AHRS;25.280;5799.979;26.3383;35.1401;-11.0399;0.24447;0.27168;-0.02084;3
PRES;25.288;5799.980;1014.2725;3
ACCE;25.298;5799.993;-5.18771;3.37175;7.41730;2
GYRO;25.299;5799.993;-0.36868;-0.24159;0.25894;2
MAGN;25.299;5799.993;19.23065;-4.92706;-30.55573;3
AHRS;25.300;5799.999;26.0952;34.6111;-10.5466;0.24126;0.26875;-0.01861;3
ACCE;25.318;5800.013;-4.94568;3.22810;7.36902;2
GYRO;25.319;5800.013;-0.17174;-0.13918;0.25331;2
MAGN;25.319;5800.013;19.39392;-4.11682;-30.81512;3
PRES;25.320;5800.013;1014.2725;3
AHRS;25.320;5800.019;26.0343;34.2418;-10.1390;0.23976;0.26668;-0.01623;3
LIGH;25.321;5799.913;1176.6;3
LIGH;25.322;5799.963;2860.6;3
LIGH;25.322;5800.013;4544.5;3
ACCE;25.338;5800.033;-4.69957;3.42276;7.21527;2
GYRO;25.339;5800.033;0.01210;-0.03368;0.21797;2
MAGN;25.339;5800.033;19.14063;-4.37164;-31.29883;3
AHRS;25.339;5800.039;26.1215;34.0629;-9.8762;0.23983;0.26566;-0.01423;3
PRES;25.347;5800.047;1014.2725;3
ACCE;25.358;5800.054;-5.01132;3.51201;6.94627;2
GYRO;25.358;5800.054;0.13501;0.05882;0.18127;2
MAGN;25.359;5800.054;18.52417;-4.98657;-30.74036;3
AHRS;25.360;5800.059;26.3272;34.0467;-9.7452;0.24118;0.26554;-0.01265;3
ACCE;25.378;5800.074;-5.21092;3.79245;6.85149;2
GYRO;25.379;5800.074;0.18854;0.11307;0.27539;2
MAGN;25.379;5800.074;18.34259;-5.16815;-30.47943;3
AHRS;25.379;5800.079;26.6274;34.1216;-9.6736;0.24344;0.26592;-0.01112;3
ACCE;25.398;5800.094;-4.86128;4.10622;6.90504;2
GYRO;25.398;5800.094;0.25020;0.12656;0.36160;2
MAGN;25.399;5800.094;18.61267;-5.16815;-30.47943;3
AHRS;25.399;5800.098;27.0492;34.1927;-9.5331;0.24651;0.26626;-0.00871;3
PRES;25.407;5800.080;1014.2725;3
ACCE;25.418;5800.114;-4.74786;4.17191;6.93744;2
GYRO;25.418;5800.114;0.35931;0.13847;0.28113;2
MAGN;25.419;5800.114;18.27698;-4.47845;-29.81720;3
LIGH;25.419;5800.064;4849.5;3
LIGH;25.419;5800.114;4832.9;3
AHRS;25.420;5800.118;27.5504;34.3010;-9.4249;0.25028;0.26674;-0.00627;3
ACCE;25.438;5800.134;-4.76793;4.16615;7.03531;2
GYRO;25.438;5800.134;0.46341;0.18610;0.14542;2
MAGN;25.439;5800.134;18.16711;-4.29230;-29.64172;3
PRES;25.439;5800.114;1014.2725;3
AHRS;25.439;5800.138;28.0686;34.5472;-9.5268;0.25469;0.26785;-0.00517;3
ACCE;25.457;5800.154;-4.91748;4.22136;7.37234;2
GYRO;25.458;5800.154;0.62976;0.22849;0.03725;2
MAGN;25.458;5800.154;18.02368;-6.44836;-29.77905;3
AHRS;25.459;5800.158;28.6353;34.9534;-9.8498;0.25999;0.26967;-0.00535;3
PRES;25.466;5800.148;1014.2725;3
ACCE;25.476;5800.174;-4.77792;4.33934;7.21429;2
GYRO;25.477;5800.174;0.87921;0.30064;-0.06821;2
MAGN;25.477;5800.174;19.31152;-6.77490;-30.22919;3
AHRS;25.478;5800.178;29.3279;35.5572;-10.4578;0.26698;0.27220;-0.00698;3
ACCE;25.497;5800.195;-4.92302;4.39647;6.94072;2
GYRO;25.497;5800.195;1.10004;0.39531;-0.25462;2
MAGN;25.498;5800.195;19.56940;-6.74591;-30.31158;3
PRES;25.498;5800.181;1014.2725;3
AHRS;25.498;5800.197;30.1347;36.4372;-11.3667;0.27561;0.27596;-0.00996;3
ACCE;25.516;5800.215;-5.63452;4.01804;6.37350;2
GYRO;25.517;5800.215;1.25998;0.42343;-0.28119;2
MAGN;25.517;5800.215;18.96057;-7.35474;-30.60303;3
AHRS;25.518;5800.217;31.0203;37.5328;-12.5640;0.28559;0.28043;-0.01432;3
PRES;25.526;5800.215;1014.2725;3
ACCE;25.536;5800.235;-5.37703;4.61491;6.34663;2
GYRO;25.537;5800.235;1.40225;0.41986;-0.17778;2
MAGN;25.537;5800.235;19.79828;-6.82678;-28.86810;3
AHRS;25.537;5800.237;32.0396;38.7295;-13.9908;0.29723;0.28462;-0.01961;3
ACCE;25.556;5800.255;-5.69211;4.76460;5.29948;2
GYRO;25.557;5800.255;1.39906;0.51813;-0.19221;2
MAGN;25.557;5800.255;19.92035;-6.74591;-28.63617;3
AHRS;25.558;5800.257;33.1339;40.0121;-15.3362;0.30929;0.28923;-0.02350;3
PRES;25.558;5800.248;1014.2725;3
GNSS;25.569;1491988782.000;39.993309;-0.068314;118.000;0.000;13.0;0.0;16;8
ACCE;25.576;5800.275;-6.15134;4.95943;4.51894;2
AHRS;25.577;5800.277;34.1586;41.3436;-16.6936;0.32086;0.29398;-0.02725;3
GYRO;25.578;5800.275;1.23926;0.50073;-0.08075;2
MAGN;25.578;5800.275;19.43665;-9.47723;-28.17383;3
GNSS;25.582;1491988782.000;39.993309;-0.068314;118.000;0.000;13.0;0.0;16;8
PRES;25.585;5800.282;1014.2725;3
ACCE;25.596;5800.295;-6.32474;5.35373;4.27454;2
GYRO;25.597;5800.295;0.97998;0.39758;0.17462;2
MAGN;25.597;5800.295;21.18988;-10.21423;-27.35138;3
AHRS;25.598;5800.297;35.1270;42.4424;-17.8040;0.33131;0.29741;-0.02961;3
ACCE;25.616;5800.315;-5.93016;5.92110;4.26569;2
GYRO;25.616;5800.315;0.73511;0.26863;0.42152;2
MAGN;25.616;5800.315;21.32111;-10.24933;-27.29492;3
PRES;25.617;5800.315;1014.2725;3
AHRS;25.617;5800.316;36.0705;43.1563;-18.4125;0.34014;0.29913;-0.02907;3
LIGH;25.627;5800.164;4644.8;3
LIGH;25.627;5800.215;4434.2;3
LIGH;25.628;5800.265;4223.6;3
LIGH;25.628;5800.315;4013.0;3
ACCE;25.635;5800.336;-5.84410;6.19380;4.12794;2
GYRO;25.635;5800.336;0.49902;0.17645;0.51222;2
MAGN;25.636;5800.336;20.98236;-12.28180;-26.64642;3
AHRS;25.636;5800.336;36.9550;43.5170;-18.6101;0.34733;0.29936;-0.02649;3
ACCE;25.655;5800.356;-5.61754;6.15562;4.55768;2
GYRO;25.655;5800.356;0.26889;0.06023;0.65756;2
MAGN;25.656;5800.356;22.17407;-13.21259;-26.78833;3
AHRS;25.656;5800.356;37.7449;43.5606;-18.5006;0.35290;0.29825;-0.02279;3
ACCE;25.675;5800.376;-5.56104;6.18089;5.43335;2
GYRO;25.675;5800.376;0.11861;0.00584;0.86073;2
MAGN;25.676;5800.376;22.19696;-13.22784;-26.79291;3
PRES;25.676;5800.349;1014.2725;3
AHRS;25.676;5800.376;38.5065;43.2609;-17.9646;0.35710;0.29588;-0.01696;3
AHRS;25.695;5800.396;39.3636;42.7920;-17.0846;0.36113;0.29311;-0.00872;3
PRES;25.704;5800.383;1014.2725;3
SOUN;25.705;1738.31;0.05305;68.47
ACCE;25.714;5800.396;-5.76372;6.30753;6.24338;2
GYRO;25.715;5800.396;0.14886;0.14375;1.08456;2
MAGN;25.715;5800.396;20.11261;-12.54730;-26.10626;3
AHRS;25.715;5800.416;40.5271;42.3527;-15.9631;0.36688;0.29076;0.00243;3
ACCE;25.735;5800.416;-6.63893;6.15065;6.36325;2
GYRO;25.735;5800.416;0.34996;0.39104;1.50800;2
MAGN;25.735;5800.416;21.49658;-13.92822;-25.11749;3
PRES;25.735;5800.416;1014.2725;3
AHRS;25.736;5800.435;42.2926;41.8509;-14.4219;0.37610;0.28817;0.01847;3
ACCE;25.754;5800.436;-6.52815;5.54967;6.22955;2
GYRO;25.754;5800.436;0.63000;0.55969;2.27522;2
MAGN;25.755;5800.436;21.47980;-14.01062;-25.10071;3
AHRS;25.755;5800.455;44.8715;41.0733;-12.2277;0.38989;0.28434;0.04094;3
PRES;25.763;5800.450;1014.2773;3
ACCE;25.774;5800.456;-5.92792;5.10298;6.37337;2
GYRO;25.774;5800.456;1.00989;0.78712;3.08049;2
MAGN;25.775;5800.456;21.13342;-15.71350;-24.83368;3
LIGH;25.775;5800.366;4195.9;3
LIGH;25.775;5800.416;4532.0;3
LIGH;25.776;5800.466;4868.0;3
AHRS;25.776;5800.475;48.2379;40.0320;-9.3877;0.40823;0.27993;0.06922;3
ACCE;25.794;5800.477;-4.71393;5.22696;5.54800;2
GYRO;25.794;5800.477;1.44400;1.02786;3.59358;2
MAGN;25.795;5800.477;20.97168;-16.20636;-25.61951;3
PRES;25.795;5800.483;1014.2825;3
AHRS;25.795;5800.495;52.1538;38.8302;-6.1630;0.43003;0.27585;0.10037;3
ACCE;25.813;5800.497;-3.69331;5.80377;4.38477;2
GYRO;25.814;5800.497;1.78108;1.15114;3.66658;2
MAGN;25.814;5800.497;20.68634;-16.59241;-25.60272;3
AHRS;25.814;5800.515;56.2583;37.5095;-2.8095;0.45324;0.27251;0.13107;3
PRES;25.823;5800.517;1014.2751;3
ACCE;25.833;5800.517;-3.84641;6.04637;3.78920;2
GYRO;25.834;5800.517;1.94974;1.16815;3.50262;2
MAGN;25.834;5800.517;17.99316;-20.67108;-25.22430;3
AHRS;25.834;5800.534;60.3479;35.9582;0.5660;0.47676;0.26920;0.15921;3
ACCE;25.853;5800.537;-3.77861;6.29416;3.26601;2
GYRO;25.854;5800.537;2.02948;1.19205;3.43724;2
MAGN;25.854;5800.537;17.99316;-24.09058;-23.44055;3
PRES;25.854;5800.550;1014.2725;3
AHRS;25.855;5800.554;64.3957;33.7591;4.5490;0.49973;0.26575;0.18673;3
LIGH;25.870;5800.517;3654.9;3
LIGH;25.871;5800.567;2056.1;3
ACCE;25.873;5800.557;-2.82387;6.47084;2.38985;2
GYRO;25.873;5800.557;1.99609;1.17235;3.47156;2
MAGN;25.874;5800.557;17.96722;-24.26910;-23.07587;3
AHRS;25.874;5800.574;68.3257;29.9955;10.1349;0.52139;0.26120;0.21535;3
PRES;25.882;5800.584;1014.2725;3
ACCE;25.893;5800.577;-2.54897;6.32161;1.54367;2
GYRO;25.893;5800.577;1.78270;1.21288;3.67487;2
MAGN;25.894;5800.577;17.31110;-25.87891;-20.60394;3
AHRS;25.894;5800.594;71.9013;23.3424;18.6897;0.54073;0.25495;0.24592;3
ACCE;25.913;5800.597;-1.85860;6.90958;2.22659;2
GYRO;25.913;5800.597;1.52502;1.30779;3.91078;2
MAGN;25.913;5800.597;14.66370;-28.82080;-18.91632;3
AHRS;25.914;5800.614;74.8662;12.2986;31.8171;0.55788;0.24745;0.27902;3
ACCE;25.933;5800.618;-1.00768;7.33698;1.46112;2
GYRO;25.933;5800.618;1.48607;1.40877;4.07878;2
MAGN;25.933;5800.618;13.68561;-29.46167;-18.56079;3
AHRS;25.934;5800.634;76.7864;-4.0136;50.2757;0.57355;0.23881;0.31305;3
PRES;25.942;5800.618;1014.2725;3
ACCE;25.952;5800.638;0.35516;7.18742;0.86397;2
GYRO;25.953;5800.638;1.31454;1.36494;4.16165;2
MAGN;25.953;5800.638;9.50928;-32.29523;-16.37421;3
AHRS;25.953;5800.653;77.0128;-23.7991;71.9980;0.58772;0.22754;0.34621;3
LIGH;25.970;5800.618;1789.6;3
LIGH;25.971;5800.668;1665.1;3
ACCE;25.972;5800.658;1.44801;7.32727;1.13289;2
GYRO;25.973;5800.658;1.18977;1.14272;4.19849;2
MAGN;25.973;5800.658;9.23309;-32.84912;-13.72223;3
PRES;25.973;5800.651;1014.2725;3
AHRS;25.974;5800.673;75.4780;-41.9310;91.9994;0.60057;0.21457;0.37906;3
ACCE;25.992;5800.678;2.45175;7.63039;1.53641;2
GYRO;25.992;5800.678;1.17033;1.07239;4.20453;2
MAGN;25.993;5800.678;7.88422;-33.52356;-14.20441;3
AHRS;25.993;5800.693;72.7178;-55.1704;107.2202;0.61193;0.20174;0.41172;3
PRES;26.001;5800.685;1014.2725;3
ACCE;26.012;5800.698;3.11990;7.50131;0.94363;2
GYRO;26.012;5800.698;1.22223;1.21106;4.19118;2
MAGN;26.012;5800.698;2.94952;-35.78796;-14.82391;3
AHRS;26.013;5800.713;69.2460;-64.0801;118.1028;0.62210;0.18855;0.44324;3
ACCE;26.032;5800.718;3.60857;6.98166;1.05305;2
GYRO;26.033;5800.718;1.22041;1.43207;4.27872;2
MAGN;26.033;5800.718;0.99945;-36.17859;-12.21313;3
PRES;26.033;5800.718;1014.2725;3
AHRS;26.033;5800.733;65.2012;-69.8245;126.2340;0.62982;0.17606;0.47675;3
ACCE;26.052;5800.738;4.69188;6.72026;1.23239;2
GYRO;26.057;5800.738;1.23065;1.81918;4.51749;2
AHRS;26.057;5800.752;60.6397;-73.2343;132.6434;0.63426;0.16431;0.51360;3
MAGN;26.058;5800.738;-0.17548;-36.02600;-12.26196;3
PRES;26.061;5800.752;1014.2725;3
ACCE;26.073;5800.759;6.00545;6.60959;0.59558;2
GYRO;26.074;5800.759;1.17426;2.22432;4.76378;2
MAGN;26.074;5800.759;-4.43268;-35.54535;-11.76147;3
LIGH;26.075;5800.718;1800.0;3
LIGH;26.075;5800.769;1962.9;3
AHRS;26.076;5800.772;55.6582;-74.8583;137.6183;0.63515;0.15136;0.55221;3
ACCE;26.091;5800.779;6.51651;6.08449;0.71716;2
GYRO;26.092;5800.779;0.92247;2.64851;4.92146;2
MAGN;26.092;5800.779;-7.58514;-35.30273;-10.36987;3
PRES;26.093;5800.785;1014.2803;3
AHRS;26.094;5800.792;50.3930;-74.7676;141.3485;0.63037;0.13740;0.59293;3
ACCE;26.111;5800.799;7.16049;5.42239;1.76596;2
GYRO;26.112;5800.799;0.58083;3.28836;5.02524;2
MAGN;26.112;5800.799;-8.83026;-34.88922;-10.87799;3
AHRS;26.113;5800.812;44.9807;-73.0911;144.2655;0.61793;0.12370;0.63660;3
PRES;26.120;5800.819;1014.2825;3
ACCE;26.131;5800.819;8.37709;4.67461;3.15578;2
GYRO;26.131;5800.819;0.31465;3.96136;5.02092;2
MAGN;26.132;5800.819;-13.51166;-33.45337;-11.16180;3
AHRS;26.133;5800.832;39.5676;-70.2072;146.7725;0.59770;0.11063;0.68204;3
SOUN;26.145;834.11;0.02546;62.10
ACCE;26.152;5800.839;9.17108;4.24864;4.58965;2
GYRO;26.152;5800.839;0.23192;4.58382;4.82500;2
MAGN;26.153;5800.839;-17.57202;-32.32422;-9.86786;3
AHRS;26.153;5800.852;34.4538;-66.4312;149.3131;0.57013;0.10049;0.72768;3
ACCE;26.170;5800.859;9.60655;4.09904;5.71301;2
GYRO;26.171;5800.859;0.29388;5.10526;4.53188;2
MAGN;26.171;5800.859;-18.52722;-30.96161;-11.17096;3
AHRS;26.172;5800.871;29.8179;-62.0045;152.1007;0.53622;0.09404;0.77192;3
PRES;26.180;5800.853;1014.2825;3
ACCE;26.190;5800.879;10.22435;4.07555;6.62000;2
GYRO;26.191;5800.879;0.35712;5.58278;4.18016;2
MAGN;26.191;5800.879;-20.59326;-27.82745;-13.89618;3
AHRS;26.192;5800.891;25.7872;-56.9213;154.8860;0.49608;0.09049;0.81336;3
ACCE;26.210;5800.900;10.95338;3.86707;7.04488;2
GYRO;26.211;5800.900;0.33760;6.12326;3.67827;2
MAGN;26.211;5800.900;-21.42639;-26.36719;-14.89410;3
AHRS;26.212;5800.911;22.4723;-51.0913;157.4615;0.44917;0.08976;0.85147;3
PRES;26.212;5800.886;1014.2825;3
LIGH;26.227;5800.819;10113.7;3
LIGH;26.227;5800.869;19200.5;3
LIGH;26.228;5800.920;28287.2;3
ACCE;26.230;5800.920;10.79381;3.63080;7.14975;2
GYRO;26.230;5800.920;0.25136;6.56223;2.99120;2
MAGN;26.231;5800.920;-21.81091;-25.06409;-16.28723;3
AHRS;26.231;5800.931;20.0011;-44.5948;159.6823;0.39613;0.09225;0.88526;3
PRES;26.239;5800.920;1014.2825;3
ACCE;26.250;5800.940;10.54550;3.67830;5.96573;2
GYRO;26.250;5800.940;0.01886;6.45612;2.11598;2
MAGN;26.251;5800.940;-21.26770;-22.99194;-19.98291;3
AHRS;26.251;5800.951;18.3297;-38.0118;161.0269;0.34193;0.09554;0.91210;3
ACCE;26.270;5800.960;9.29495;4.06935;7.40979;2
GYRO;26.271;5800.960;-0.57333;5.33569;1.05211;2
MAGN;26.271;5800.960;-20.02411;-22.51282;-22.26868;3
PRES;26.272;5800.953;1014.2825;3
AHRS;26.272;5800.970;17.1081;-32.3701;160.8219;0.29558;0.09493;0.92951;3
ACCE;26.289;5800.980;7.21310;3.37810;9.60066;2
GYRO;26.290;5800.980;-0.74034;4.36708;-0.00771;2
MAGN;26.290;5800.980;-18.91632;-21.91620;-23.00262;3
AHRS;26.291;5800.990;16.4309;-27.3500;160.1181;0.25444;0.09637;0.94141;3
PRES;26.299;5800.987;1014.2825;3
ACCE;26.309;5801.000;5.76286;2.10506;8.61957;2
GYRO;26.310;5801.000;-0.21989;3.68390;-0.74931;2
MAGN;26.310;5801.000;-15.98206;-20.75806;-25.29602;3
AHRS;26.310;5801.010;16.5744;-22.9859;159.0396;0.21957;0.10302;0.94832;3
LIGH;26.323;5800.970;30000.0;3
ACCE;26.329;5801.020;4.54602;1.98053;9.35019;2
GYRO;26.330;5801.020;0.35367;2.65683;-1.25313;2
MAGN;26.330;5801.020;-14.24255;-20.23621;-26.79291;3
PRES;26.331;5801.020;1014.2825;3
AHRS;26.331;5801.030;17.4418;-19.6597;157.6983;0.19446;0.11394;0.95053;3
ACCE;26.349;5801.041;2.94957;1.78275;9.42120;2
GYRO;26.349;5801.041;1.17053;2.09367;-1.67314;2
MAGN;26.350;5801.041;-12.36420;-20.04852;-27.69012;3
AHRS;26.350;5801.050;19.2383;-16.8777;156.3723;0.17547;0.13217;0.94959;3
PRES;26.358;5801.054;1014.2825;3
ACCE;26.368;5801.061;1.77487;1.70081;8.26004;2
GYRO;26.369;5801.061;1.98633;2.05013;-1.77052;2
MAGN;26.370;5801.061;-8.41522;-21.43707;-29.20990;3
AHRS;26.370;5801.070;21.8739;-14.1039;155.1546;0.15822;0.15795;0.94658;3
ACCE;26.389;5801.081;1.15674;2.43309;4.79929;2
GYRO;26.389;5801.081;2.18361;1.99725;-1.57997;2
MAGN;26.390;5801.081;-6.53534;-22.68829;-29.80957;3
PRES;26.391;5801.088;1014.2825;3
AHRS;26.391;5801.089;24.6883;-11.3535;153.9744;0.14205;0.18551;0.94237;3
ACCE;26.408;5801.101;1.44609;3.17584;4.09911;2
GYRO;26.409;5801.101;1.14371;1.40158;-1.36569;2
MAGN;26.409;5801.101;-4.48914;-23.91663;-28.43781;3
AHRS;26.410;5801.109;26.4581;-9.1120;152.5513;0.12924;0.20326;0.93837;3
ACCE;26.428;5801.121;1.19830;3.25716;7.57504;2
GYRO;26.429;5801.121;0.10759;1.15974;-1.47777;2
MAGN;26.429;5801.121;-1.66321;-25.31738;-27.16064;3
AHRS;26.429;5801.129;26.9124;-7.0635;150.6950;0.11671;0.20955;0.93551;3
ACCE;26.448;5801.141;0.35637;2.85844;9.78123;2
GYRO;26.449;5801.141;0.14832;1.28934;-1.40773;2
MAGN;26.449;5801.141;-0.75378;-25.66681;-26.96075;3
PRES;26.449;5801.121;1014.2825;3
AHRS;26.450;5801.149;27.1686;-4.7826;148.9439;0.10190;0.21525;0.93311;3
ACCE;26.468;5801.161;-0.23570;2.76009;9.48305;2
GYRO;26.468;5801.161;0.73412;1.26019;-0.99348;2
MAGN;26.469;5801.161;0.02289;-25.55695;-26.42822;3
AHRS;26.469;5801.169;27.9201;-2.7396;147.8366;0.08910;0.22531;0.93062;3
PRES;26.477;5801.155;1014.2825;3
ACCE;26.487;5801.182;-0.57033;3.50278;6.51884;2
GYRO;26.488;5801.182;1.25793;1.13338;-0.59138;2
AHRS;26.488;5801.188;29.2463;-1.0482;147.2789;0.07960;0.23973;0.92774;3
MAGN;26.489;5801.182;1.38245;-25.03815;-25.68512;3
ACCE;26.508;5801.202;-0.22942;4.34264;5.67737;2
GYRO;26.508;5801.202;0.96146;0.20074;-0.36086;2
MAGN;26.509;5801.202;1.87531;-24.79095;-25.45166;3
PRES;26.509;5801.188;1014.2825;3
AHRS;26.509;5801.208;30.4952;-0.3114;146.8725;0.07749;0.25133;0.92455;3
ACCE;26.527;5801.222;-0.02269;4.39252;6.94650;2
GYRO;26.528;5801.222;0.54555;-0.29364;-0.36494;2
MAGN;26.528;5801.222;2.82898;-25.98419;-25.22278;3
AHRS;26.529;5801.228;31.1984;-0.3943;146.4808;0.08071;0.25653;0.92198;3
LIGH;26.534;5801.071;24992.6;3
LIGH;26.535;5801.121;19440.1;3
LIGH;26.535;5801.171;13887.2;3
LIGH;26.535;5801.222;8334.3;3
PRES;26.536;5801.222;1014.2825;3
ACCE;26.547;5801.242;-0.36148;4.82358;7.14622;2
GYRO;26.547;5801.242;0.44952;-0.29520;-0.37471;2
MAGN;26.548;5801.242;4.86603;-26.91040;-24.29810;3
AHRS;26.548;5801.248;31.7057;-0.4730;146.1008;0.08343;0.26014;0.91984;3
ACCE;26.569;5801.262;-0.09282;5.39111;7.50769;2
AHRS;26.569;5801.268;32.2136;-0.8169;145.8018;0.08812;0.26315;0.91767;3
GYRO;26.570;5801.262;0.42418;-0.57100;-0.22394;2
MAGN;26.570;5801.262;5.55420;-27.06757;-23.94409;3
PRES;26.571;5801.255;1014.2825;3
GNSS;26.571;1491988783.000;39.993290;-0.068337;118.000;0.000;13.0;0.0;16;8
GNSS;26.578;1491988783.000;39.993290;-0.068337;118.000;0.000;13.0;0.0;16;8
ACCE;26.587;5801.282;0.11337;5.46786;7.69669;2
GYRO;26.587;5801.282;0.40909;-0.77190;-0.11577;2
MAGN;26.588;5801.282;5.42603;-27.70844;-23.33221;3
AHRS;26.588;5801.288;32.6973;-1.5663;145.6641;0.09561;0.26504;0.91559;3
PRES;26.596;5801.289;1014.2754;3
ACCE;26.606;5801.302;0.53841;5.34416;7.71025;2
GYRO;26.607;5801.302;0.29999;-0.70107;-0.03807;2
MAGN;26.607;5801.302;5.11627;-28.72925;-23.10638;3
AHRS;26.607;5801.307;33.0911;-2.3593;145.6717;0.10288;0.26621;0.91398;3
ACCE;26.627;5801.322;0.89586;5.54391;8.02010;2
GYRO;26.627;5801.322;0.17241;-0.52271;-0.02534;2
MAGN;26.627;5801.322;5.02777;-28.99475;-23.10638;3
PRES;26.628;5801.322;1014.2725;3
AHRS;26.628;5801.327;33.3290;-3.0079;145.7225;0.10850;0.26653;0.91293;3
ACCE;26.646;5801.343;0.88211;5.59084;7.81479;2
GYRO;26.646;5801.343;0.11742;-0.37334;-0.09497;2
MAGN;26.647;5801.343;4.20837;-28.45001;-22.84393;3
AHRS;26.647;5801.347;33.4829;-3.4443;145.6739;0.11246;0.26661;0.91200;3
PRES;26.655;5801.356;1014.2725;3
ACCE;26.665;5801.363;0.68858;5.68376;7.31111;2
GYRO;26.666;5801.363;-0.03198;-0.16687;-0.17953;2
MAGN;26.666;5801.363;3.69720;-28.29437;-22.77069;3
AHRS;26.666;5801.367;33.5279;-3.6063;145.5045;0.11425;0.26639;0.91130;3
LIGH;26.680;5801.272;5078.5;3
LIGH;26.680;5801.322;2756.7;3
LIGH;26.680;5801.373;434.8;3
ACCE;26.685;5801.383;0.58099;5.63628;6.98907;2
GYRO;26.686;5801.383;-0.28850;0.04579;-0.21111;2
MAGN;26.686;5801.383;3.62701;-28.29437;-22.77069;3
AHRS;26.686;5801.387;33.3353;-3.4711;145.2275;0.11335;0.26492;0.91120;3
SOUN;26.696;440.48;0.01344;56.55
ACCE;26.705;5801.403;0.50516;5.58574;7.41104;2
GYRO;26.706;5801.403;-0.49072;0.10156;-0.22513;2
MAGN;26.706;5801.403;2.32239;-28.14941;-23.46191;3
AHRS;26.706;5801.407;32.8899;-3.1864;144.8924;0.11077;0.26176;0.91170;3
PRES;26.715;5801.390;1014.2825;3
ACCE;26.725;5801.423;0.37997;5.29782;8.05807;2
GYRO;26.725;5801.423;-0.47748;0.00517;-0.24356;2
MAGN;26.726;5801.423;3.52631;-26.93939;-24.45526;3
AHRS;26.726;5801.426;32.3637;-2.9457;144.5809;0.10826;0.25788;0.91239;3
ACCE;26.745;5801.443;0.56337;5.13101;8.12138;2
GYRO;26.746;5801.443;-0.34895;-0.02814;-0.22641;2
MAGN;26.746;5801.443;3.80249;-26.71814;-24.61395;3
PRES;26.746;5801.423;1014.2803;3
AHRS;26.746;5801.446;31.9281;-2.7866;144.2473;0.10665;0.25450;0.91269;3
ACCE;26.765;5801.463;0.50957;5.14755;8.06290;2
GYRO;26.765;5801.463;-0.26091;-0.04645;-0.23058;2
MAGN;26.766;5801.463;4.72107;-27.63977;-23.43903;3
AHRS;26.766;5801.466;31.6141;-2.6695;143.9371;0.10561;0.25201;0.91272;3
PRES;26.774;5801.457;1014.2725;3
ACCE;26.784;5801.484;0.46312;5.13774;7.60101;2
GYRO;26.785;5801.484;-0.19402;-0.12399;-0.23164;2
MAGN;26.785;5801.484;3.13263;-26.98822;-24.61853;3
AHRS;26.785;5801.486;31.3836;-2.6090;143.6443;0.10518;0.25006;0.91253;3
ACCE;26.805;5801.504;0.52599;5.11002;7.45317;2
GYRO;26.805;5801.504;-0.10469;-0.40359;-0.23940;2
MAGN;26.805;5801.504;2.92511;-26.89362;-24.78180;3
PRES;26.806;5801.490;1014.2725;3
AHRS;26.806;5801.506;31.2490;-2.7654;143.3677;0.10668;0.24831;0.91195;3
ACCE;26.825;5801.524;0.63606;5.20406;7.60851;2
GYRO;26.825;5801.524;0.04370;-0.80280;-0.22441;2
MAGN;26.825;5801.524;4.86450;-27.21710;-23.54279;3
AHRS;26.825;5801.525;31.2533;-3.3275;143.1146;0.11171;0.24658;0.91072;3
PRES;26.834;5801.524;1014.2725;3
ACCE;26.844;5801.544;1.10332;5.13382;7.79675;2
GYRO;26.845;5801.544;0.20395;-1.09680;-0.21907;2
MAGN;26.845;5801.544;2.39258;-27.57416;-24.38507;3
AHRS;26.845;5801.545;31.4340;-4.2883;142.8682;0.12033;0.24514;0.90865;3
WIFI;26.851;5801.544;eduroam;00:13:c3:44:b0:71;-74
WIFI;26.851;5801.544;ti;80:49:71:16:5e:c9;-84
WIFI;26.851;5801.544;UJI;00:13:c3:44:b0:70;-75
WIFI;26.851;5801.544;eduroam;00:14:1c:dd:fa:a1;-54
WIFI;26.851;5801.544;UJI;00:14:1c:dd:fa:a0;-54
WIFI;26.851;5801.544;eduroam;00:27:22:0b:c4:39;-67
WIFI;26.851;5801.544;UJI;00:13:c3:44:c7:20;-78
WIFI;26.851;5801.544;UJI;06:27:22:0b:c4:39;-61
WIFI;26.851;5801.544;eduroam;00:13:80:43:d1:51;-83
WIFI;26.851;5801.544;UJI;06:27:22:0b:c4:21;-88
WIFI;26.851;5801.544;eduroam;00:13:c3:44:c7:21;-79
WIFI;26.851;5801.544;eduroam;dc:9f:db:1c:91:a9;-87
WIFI;26.851;5797.393;qMp-AP;66:70:02:b5:f2:e9;-84
WIFI;26.851;5801.544;UJI;0a:18:d6:04:25:c9;-87
WIFI;26.851;5797.393;UJI;2a:a4:3c:04:99:a1;-86
WIFI;26.851;5797.393;UJI;0a:18:d6:04:26:40;-85
WIFI;26.851;5801.544;RETA-Wifi;84:1b:5e:3f:88:6f;-86
WIFI;26.851;5801.544;Pruebas;2e:d9:9f:d9:fa:21;-85
WIFI;26.851;5797.393;eduroam;00:14:69:f2:35:51;-86
WIFI;26.851;5801.544;qMp;02:ca:ff:ee:ba:be;-86
WIFI;26.851;5801.544;eduroam;00:14:1c:dd:fc:41;-84
WIFI;26.851;5801.544;UJI;00:14:1c:dd:f3:40;-87
AHRS;26.867;5801.565;31.6895;-5.3837;142.7031;0.13002;0.24396;0.90639;3
ACCE;26.868;5801.564;1.43285;5.17656;7.78517;2
GYRO;26.868;5801.564;0.19304;-1.04730;-0.22902;2
MAGN;26.868;5801.564;2.22473;-27.59399;-24.44611;3
PRES;26.869;5801.557;1014.2800;3
ACCE;26.885;5801.584;1.65977;5.12094;7.70311;2
GYRO;26.886;5801.584;0.16093;-1.06808;-0.22742;2
MAGN;26.887;5801.584;3.41644;-27.08282;-23.95782;3
AHRS;26.887;5801.585;31.9192;-6.4549;142.5177;0.13946;0.24258;0.90406;3
PRES;26.895;5801.591;1014.2825;3
ACCE;26.903;5801.604;2.36755;5.67970;8.40015;2
GYRO;26.904;5801.604;0.40306;-1.66046;-0.24638;2
MAGN;26.904;5801.604;2.92969;-27.24152;-23.77777;3
AHRS;26.905;5801.605;32.2723;-7.8843;142.2921;0.15210;0.24105;0.90074;3
AHRS;26.925;5801.625;33.0303;-9.9633;142.0447;0.17082;0.24073;0.89518;3
LIGH;26.941;5801.423;1777.6;3
LIGH;26.941;5801.474;3964.9;3
LIGH;26.942;5801.524;6152.0;3
LIGH;26.942;5801.574;8339.3;3
LIGH;26.942;5801.625;10526.6;3
ACCE;26.943;5801.625;2.32065;5.30917;8.86710;2
GYRO;26.944;5801.625;0.85396;-2.21744;-0.37903;2
MAGN;26.944;5801.625;2.91901;-27.24609;-23.77777;3
AHRS;26.944;5801.644;34.1215;-12.2622;141.8895;0.19175;0.24239;0.88821;3
PRES;26.953;5801.625;1014.2825;3
ACCE;26.963;5801.645;2.37115;5.19418;7.79561;2
GYRO;26.963;5801.645;1.00430;-2.07864;-0.37694;2
MAGN;26.964;5801.645;1.86005;-27.60162;-24.08905;3
AHRS;26.964;5801.664;35.2119;-14.3704;141.8145;0.21082;0.24459;0.88128;3
ACCE;26.983;5801.665;2.73619;5.35558;6.58771;2
GYRO;26.984;5801.665;0.82520;-1.81381;-0.32970;2
MAGN;26.984;5801.665;1.17340;-27.94342;-23.10638;3
PRES;26.984;5801.658;1014.2825;3
AHRS;26.984;5801.684;36.1426;-16.3947;141.7084;0.22875;0.24559;0.87441;3
ACCE;27.003;5801.685;2.97311;5.43944;6.58067;2
GYRO;27.003;5801.685;0.68340;-1.88734;-0.32571;2
MAGN;27.003;5801.685;1.06964;-27.95410;-23.06061;3
AHRS;27.004;5801.704;36.9864;-18.5130;141.5662;0.24709;0.24541;0.86706;3
PRES;27.012;5801.692;1014.2825;3
ACCE;27.023;5801.705;3.29515;5.56851;7.01793;2
GYRO;27.023;5801.705;0.66064;-1.97729;-0.34689;2
MAGN;27.023;5801.705;-0.83923;-28.17993;-22.25647;3
AHRS;27.023;5801.724;37.7890;-20.5897;141.4864;0.26470;0.24502;0.85972;3
LIGH;27.028;5801.675;18137.2;3
LIGH;27.028;5801.725;28945.3;3
ACCE;27.043;5801.725;3.00873;5.34164;5.85255;2
GYRO;27.043;5801.725;0.59563;-1.82037;-0.35503;2
MAGN;27.044;5801.725;-1.97906;-28.99475;-22.10083;3
PRES;27.044;5801.725;1014.2825;3
AHRS;27.044;5801.743;38.4689;-22.5217;141.3997;0.28080;0.24399;0.85270;3
ACCE;27.062;5801.745;2.89687;5.40013;5.34503;2
GYRO;27.063;5801.745;0.39919;-1.74522;-0.29895;2
MAGN;27.063;5801.745;-2.03400;-29.01306;-21.98029;3
AHRS;27.063;5801.763;38.9678;-24.4416;141.2723;0.29635;0.24138;0.84584;3
PRES;27.072;5801.759;1014.2825;3
ACCE;27.082;5801.766;3.30373;5.40694;5.63441;2
GYRO;27.082;5801.766;0.29234;-1.84366;-0.24927;2
MAGN;27.083;5801.766;-2.65198;-29.31671;-20.94727;3
AHRS;27.083;5801.783;39.4090;-26.5771;141.2295;0.31304;0.23771;0.83857;3
ACCE;27.102;5801.786;4.01765;5.63083;5.49376;2
GYRO;27.103;5801.786;0.35484;-2.09489;-0.23366;2
MAGN;27.103;5801.786;-3.73230;-30.39703;-21.09528;3
PRES;27.103;5801.792;1014.2825;3
AHRS;27.103;5801.803;39.9142;-29.0401;141.2488;0.33193;0.23352;0.83000;3
ACCE;27.122;5801.806;4.41281;5.69353;5.05002;2
GYRO;27.122;5801.806;0.38397;-2.30092;-0.26418;2
MAGN;27.122;5801.806;-3.75977;-30.26581;-21.06934;3
AHRS;27.123;5801.823;40.3966;-31.6090;141.1967;0.35145;0.22844;0.82051;3
LIGH;27.129;5801.776;30000.0;3
PRES;27.131;5801.826;1014.2825;3
SOUN;27.136;5961.96;0.18195;79.18
ACCE;27.141;5801.826;4.60435;5.57625;4.31245;2
GYRO;27.142;5801.826;0.19397;-2.21387;-0.28398;2
MAGN;27.142;5801.826;-4.17023;-29.49219;-20.84351;3
AHRS;27.142;5801.843;40.6259;-33.8491;140.8861;0.36843;0.22156;0.81160;3
ACCE;27.162;5801.846;4.84814;5.73811;4.14413;2
GYRO;27.162;5801.846;-0.23843;-1.85773;-0.28705;2
MAGN;27.163;5801.846;-5.48401;-29.34570;-20.42389;3
PRES;27.163;5801.860;1014.2825;3
AHRS;27.163;5801.862;40.4513;-35.4013;140.1431;0.38047;0.21239;0.80456;3
ACCE;27.181;5801.866;4.96637;5.45334;5.07713;2
GYRO;27.182;5801.866;-0.73784;-1.33524;-0.32224;2
MAGN;27.182;5801.866;-5.79834;-29.31213;-20.32318;3
AHRS;27.182;5801.882;39.8538;-35.9781;139.0112;0.38546;0.20199;0.80072;3
ACCE;27.201;5801.886;5.10800;5.07642;5.39282;2
GYRO;27.201;5801.886;-1.10619;-0.64554;-0.30183;2
MAGN;27.202;5801.886;-6.83594;-28.79639;-19.92188;3
AHRS;27.202;5801.902;38.9446;-35.7607;137.6929;0.38445;0.19141;0.79987;3
ACCE;27.221;5801.907;5.58046;5.20609;5.76097;2
GYRO;27.222;5801.907;-1.27362;-0.33185;-0.28275;2
MAGN;27.222;5801.907;-6.00891;-27.41852;-19.92188;3
PRES;27.222;5801.893;1014.2825;3
AHRS;27.223;5801.922;37.9495;-35.3024;136.2192;0.38159;0.18060;0.79941;3
ACCE;27.241;5801.927;5.96478;4.95515;6.38280;2
GYRO;27.241;5801.927;-1.24115;-0.34456;-0.39546;2
MAGN;27.241;5801.927;-6.48346;-27.72064;-20.12787;3
AHRS;27.242;5801.942;37.0639;-34.8021;134.7036;0.37847;0.17071;0.79838;3
PRES;27.250;5801.927;1014.2825;3
ACCE;27.261;5801.947;5.60956;4.44025;6.62599;2
GYRO;27.261;5801.947;-1.16154;-0.22858;-0.52710;2
MAGN;27.261;5801.947;-7.47833;-28.00293;-21.02203;3
AHRS;27.262;5801.962;36.2754;-34.1006;133.2671;0.37383;0.16270;0.79783;3
ACCE;27.282;5801.967;5.79781;4.44823;6.35472;2
GYRO;27.282;5801.967;-1.12970;-0.01042;-0.54985;2
MAGN;27.283;5801.967;-6.18439;-26.19171;-21.76514;3
PRES;27.283;5801.960;1014.2825;3
AHRS;27.283;5801.981;35.5210;-33.2230;131.7477;0.36795;0.15549;0.79723;3
ACCE;27.300;5801.987;6.33820;4.56686;6.34273;2
GYRO;27.301;5801.987;-1.09236;0.02684;-0.64761;2
MAGN;27.301;5801.987;-5.72205;-26.14136;-22.20612;3
AHRS;27.302;5802.001;34.8851;-32.3617;130.1241;0.36245;0.14894;0.79558;3
PRES;27.310;5801.994;1014.2825;3
ACCE;27.320;5802.007;6.12723;4.29166;6.64024;2
GYRO;27.321;5802.007;-0.98813;-0.08089;-0.82262;2
AHRS;27.322;5802.021;34.4127;-31.5620;128.4325;0.35775;0.14332;0.79273;3
MAGN;27.322;5802.007;-5.31311;-26.50452;-23.32458;3
ACCE;27.340;5802.027;5.99115;4.12485;6.71623;2
GYRO;27.341;5802.027;-0.91945;-0.07071;-0.91734;2
MAGN;27.341;5802.027;-6.88477;-27.59399;-23.44055;3
PRES;27.341;5802.027;1014.2825;3
AHRS;27.342;5802.041;34.0181;-30.6881;126.7791;0.35259;0.13887;0.78982;3
ACCE;27.360;5802.048;6.29114;3.92561;6.82265;2
GYRO;27.360;5802.048;-0.95058;0.02777;-0.98015;2
MAGN;27.361;5802.048;-5.74341;-27.17438;-23.38257;3
AHRS;27.361;5802.061;33.5846;-29.6926;125.0702;0.34645;0.13465;0.78696;3
PRES;27.369;5802.061;1014.2825;3
ACCE;27.380;5802.068;6.39499;3.79585;7.23042;2
GYRO;27.381;5802.068;-1.03464;0.11110;-1.04004;2
MAGN;27.381;5802.068;-3.62091;-26.05286;-24.17450;3
AHRS;27.382;5802.080;33.0737;-28.5525;123.2345;0.33910;0.13031;0.78399;3
ACCE;27.400;5802.088;6.41554;3.61868;7.53296;2
GYRO;27.400;5802.088;-1.12775;0.26794;-1.12582;2
MAGN;27.401;5802.088;-3.73230;-25.49133;-25.78735;3
PRES;27.401;5802.095;1014.2825;3
AHRS;27.402;5802.100;32.4698;-27.1558;121.2239;0.32976;0.12618;0.78098;3
ACCE;27.419;5802.108;6.22922;3.42393;7.49019;2
GYRO;27.420;5802.108;-1.25990;0.48712;-1.24171;2
MAGN;27.420;5802.108;-3.59497;-24.66888;-26.04828;3
AHRS;27.421;5802.120;31.7490;-25.4442;119.0478;0.31788;0.12252;0.77807;3
PRES;27.428;5802.128;1014.2825;3
ACCE;27.439;5802.128;5.59909;3.04112;7.59819;2
GYRO;27.439;5802.128;-1.41743;0.71884;-1.39818;2
MAGN;27.440;5802.128;-2.59552;-23.03162;-26.52435;3
AHRS;27.440;5802.140;30.8871;-23.3666;116.5940;0.30310;0.11928;0.77474;3
ACCE;27.459;5802.148;4.51682;2.36627;7.92157;2
GYRO;27.460;5802.148;-1.56964;0.99988;-1.50827;2
MAGN;27.460;5802.148;-1.45416;-22.51282;-26.62506;3
AHRS;27.460;5802.160;29.8242;-20.9116;114.0421;0.28486;0.11683;0.77174;3
ACCE;27.479;5802.168;3.84386;2.01080;8.44037;2
GYRO;27.479;5802.168;-1.62376;1.18068;-1.52577;2
MAGN;27.480;5802.168;-0.60577;-21.81854;-26.84479;3
AHRS;27.480;5802.180;28.6209;-18.3137;111.6081;0.26469;0.11517;0.76913;3
PRES;27.488;5802.162;1014.2825;3
ACCE;27.498;5802.189;3.61655;1.99615;9.14999;2
GYRO;27.499;5802.189;-1.50276;1.19492;-1.57384;2
MAGN;27.499;5802.189;0.55237;-20.05615;-27.51007;3
AHRS;27.500;5802.199;27.4694;-15.7892;109.2426;0.24495;0.11450;0.76564;3
ACCE;27.518;5802.209;3.22931;1.82179;9.31601;2
GYRO;27.519;5802.209;-1.26175;1.16393;-1.68346;2
MAGN;27.519;5802.209;0.64850;-19.00940;-27.96631;3
PRES;27.520;5802.195;1014.2825;3
AHRS;27.520;5802.219;26.5128;-13.3491;106.8943;0.22652;0.11558;0.76073;3
ACCE;27.538;5802.229;2.78355;1.57291;8.91925;2
GYRO;27.539;5802.229;-1.03700;1.07201;-1.79916;2
MAGN;27.539;5802.229;2.10419;-18.58215;-29.03137;3
AHRS;27.539;5802.239;25.7363;-11.0429;104.5814;0.20980;0.11800;0.75457;3
PRES;27.547;5802.229;1014.2825;3
ACCE;27.558;5802.249;2.38593;1.45062;8.62950;2
GYRO;27.558;5802.249;-0.89412;0.81682;-1.91248;2
MAGN;27.559;5802.249;4.77753;-17.51404;-30.05829;3
AHRS;27.559;5802.259;25.0568;-9.0334;102.1665;0.19566;0.11996;0.74644;3
GNSS;27.577;1491988784.000;39.993214;-0.068434;117.000;0.000;13.0;0.0;16;8
ACCE;27.579;5802.269;1.94307;1.37866;8.81407;2
GYRO;27.580;5802.269;-0.75049;0.34279;-2.05617;2
MAGN;27.580;5802.269;5.90363;-16.90674;-29.97589;3
PRES;27.580;5802.262;1014.2825;3
AHRS;27.581;5802.279;24.4804;-7.5235;99.6314;0.18549;0.12025;0.73602;3
GNSS;27.586;1491988784.000;39.993214;-0.068434;117.000;0.000;13.0;0.0;16;8
ACCE;27.598;5802.289;1.53220;1.06754;9.02209;2
GYRO;27.598;5802.289;-0.50885;-0.32724;-2.19244;2
MAGN;27.599;5802.289;6.94122;-16.24756;-29.88586;3
AHRS;27.599;5802.298;24.1162;-6.7249;97.0402;0.18110;0.11825;0.72328;3
PRES;27.607;5802.296;1014.2825;3
ACCE;27.617;5802.309;1.27574;0.69470;9.26019;2
GYRO;27.618;5802.309;-0.26401;-1.00882;-2.29820;2
MAGN;27.618;5802.309;8.21991;-14.90326;-30.18036;3
AHRS;27.618;5802.318;23.9935;-6.6606;94.4014;0.18268;0.11365;0.70830;3
ACCE;27.637;5802.330;1.15126;0.56151;9.72655;2
GYRO;27.638;5802.330;-0.11497;-1.53682;-2.35614;2
MAGN;27.638;5802.330;8.53271;-14.27917;-30.47943;3
PRES;27.638;5802.330;1014.2825;3
AHRS;27.639;5802.338;24.0336;-7.1742;91.7131;0.18863;0.10649;0.69143;3
ACCE;27.657;5802.350;1.00279;0.47263;9.81744;2
GYRO;27.657;5802.350;-0.06810;-1.84021;-2.37523;2
MAGN;27.658;5802.350;8.63495;-14.17694;-29.78821;3
AHRS;27.658;5802.358;24.1544;-8.0263;89.0531;0.19679;0.09757;0.67360;3
PRES;27.666;5802.363;1014.2825;3
ACCE;27.676;5802.370;1.01668;0.46068;9.82419;2
GYRO;27.677;5802.370;-0.16541;-1.97879;-2.36218;2
MAGN;27.677;5802.370;8.17566;-13.57422;-30.01404;3
AHRS;27.678;5802.378;24.2222;-9.0291;86.4111;0.20514;0.08710;0.65527;3
SOUN;27.687;3783.66;0.11547;75.23
ACCE;27.697;5802.390;0.78787;0.44685;10.44165;2
GYRO;27.697;5802.390;-0.27252;-2.13449;-2.35741;2
MAGN;27.698;5802.390;7.83081;-13.22784;-30.47943;3
PRES;27.698;5802.397;1014.2825;3
AHRS;27.698;5802.398;24.2055;-10.1820;83.7361;0.21343;0.07477;0.63615;3
ACCE;27.716;5802.410;0.57886;0.28116;10.93823;2
GYRO;27.717;5802.410;-0.27408;-2.17540;-2.30159;2
MAGN;27.717;5802.410;7.71942;-12.89368;-31.01196;3
AHRS;27.717;5802.417;24.2066;-11.4095;81.1256;0.22170;0.06184;0.61684;3
ACCE;27.736;5802.430;0.86067;0.42143;10.76875;2
GYRO;27.736;5802.430;-0.38115;-1.84456;-2.19768;2
MAGN;27.737;5802.430;7.31201;-12.58850;-31.42548;3
AHRS;27.737;5802.437;24.1538;-12.3701;78.6315;0.22768;0.05028;0.59852;3
ACCE;27.756;5802.450;1.04149;0.88991;10.95361;2
GYRO;27.756;5802.450;-0.55923;-1.36200;-2.12349;2
MAGN;27.757;5802.450;7.13043;-12.52747;-31.48499;3
AHRS;27.757;5802.457;23.9421;-12.8330;76.1732;0.22967;0.04110;0.58141;3
PRES;27.758;5802.430;1014.2725;3
ACCE;27.776;5802.471;0.99950;1.16269;10.67119;2
GYRO;27.776;5802.471;-0.59198;-0.99236;-2.09120;2
MAGN;27.776;5802.471;4.84772;-10.72540;-31.13861;3
AHRS;27.777;5802.477;23.6772;-12.8699;73.7348;0.22891;0.03455;0.56511;3
PRES;27.785;5802.464;1014.2748;3
ACCE;27.796;5802.491;0.72803;1.38060;10.16310;2
GYRO;27.796;5802.491;-0.53169;-0.88266;-2.08406;2
MAGN;27.796;5802.491;3.43170;-9.53064;-32.27539;3
AHRS;27.796;5802.497;23.4831;-12.7481;71.2204;0.22771;0.02939;0.54819;3
ACCE;27.816;5802.511;0.50012;1.39024;9.66074;2
GYRO;27.816;5802.511;-0.47467;-0.96812;-2.04691;2
MAGN;27.816;5802.511;3.27606;-9.37347;-32.82471;3
PRES;27.817;5802.497;1014.2825;3
AHRS;27.817;5802.516;23.3587;-12.7090;68.6804;0.22727;0.02400;0.53053;3
ACCE;27.835;5802.531;0.79477;1.50890;9.55313;2
GYRO;27.836;5802.531;-0.50450;-1.04443;-1.96654;2
MAGN;27.836;5802.531;3.91846;-7.44324;-31.71539;3
AHRS;27.836;5802.536;23.2162;-12.8110;66.2255;0.22719;0.01770;0.51297;3
PRES;27.845;5802.531;1014.2825;3
ACCE;27.856;5802.551;0.89519;1.22287;10.13173;2
GYRO;27.856;5802.551;-0.65506;-0.79694;-1.93715;2
AHRS;27.857;5802.556;22.9386;-12.7799;63.7647;0.22540;0.01175;0.49562;3
MAGN;27.857;5802.551;3.23029;-6.87866;-31.44226;3
ACCE;27.876;5802.571;0.16893;0.94478;9.69185;2
GYRO;27.876;5802.571;-0.87491;-0.15587;-1.83708;2
MAGN;27.876;5802.571;2.92511;-6.92139;-31.48499;3
AHRS;27.877;5802.576;22.3984;-12.1626;61.3819;0.21912;0.00921;0.48018;3
PRES;27.877;5802.565;1014.2825;3
ACCE;27.895;5802.591;0.04091;1.27794;8.70477;2
GYRO;27.895;5802.591;-1.07718;0.48895;-1.66248;2
MAGN;27.896;5802.591;3.33710;-6.50940;-32.40204;3
AHRS;27.896;5802.596;21.5764;-10.8557;59.1168;0.20793;0.01110;0.46702;3
PRES;27.904;5802.598;1014.2825;3
ACCE;27.915;5802.612;-0.80612;1.43961;8.03729;2
GYRO;27.915;5802.612;-1.25751;1.02866;-1.60356;2
MAGN;27.916;5802.612;2.89154;-5.83649;-31.85425;3
AHRS;27.916;5802.616;20.5103;-9.0069;56.9294;0.19285;0.01667;0.45527;3
ACCE;27.935;5802.632;-0.69263;1.18964;7.09219;2
GYRO;27.936;5802.632;-1.32916;1.55989;-1.55269;2
MAGN;27.936;5802.632;2.75116;-5.69458;-31.65283;3
PRES;27.937;5802.632;1014.2825;3
AHRS;27.937;5802.635;19.2660;-6.6190;54.7419;0.17452;0.02626;0.44393;3
LIGH;27.938;5802.581;22033.7;3
LIGH;27.939;5802.632;13223.4;3
ACCE;27.954;5802.652;-1.95381;0.47025;5.63184;2
GYRO;27.955;5802.652;-1.52231;2.41338;-1.44711;2
MAGN;27.955;5802.652;4.35333;-4.38232;-32.90710;3
AHRS;27.956;5802.655;17.7855;-3.5425;52.7699;0.15199;0.04131;0.43457;3
ACCE;27.974;5802.672;-1.80333;1.61635;4.58905;2
GYRO;27.975;5802.672;-1.86522;3.05843;-1.19397;2
MAGN;27.975;5802.672;6.31409;-2.18506;-31.59485;3
AHRS;27.975;5802.675;15.8632;0.2712;51.0432;0.12352;0.06157;0.42702;3
ACCE;27.994;5802.692;-0.77917;3.01520;4.23344;2
GYRO;27.995;5802.692;-2.11507;3.22163;-1.35152;2
MAGN;27.995;5802.692;6.60553;-1.84021;-31.31714;3
PRES;27.996;5802.665;1014.2825;3
AHRS;27.996;5802.695;13.5598;4.3490;49.4116;0.09142;0.08354;0.41881;3
ACCE;28.014;5802.712;-1.97331;2.27991;3.71684;2
GYRO;28.014;5802.712;-2.30508;3.27785;-1.79248;2
MAGN;28.015;5802.712;9.38263;-0.91400;-31.02112;3
AHRS;28.015;5802.715;10.9615;8.4338;47.5690;0.05764;0.10539;0.40679;3
PRES;28.025;5802.699;1014.2825;3
ACCE;28.033;5802.732;-2.77165;1.35510;3.90158;2
GYRO;28.034;5802.732;-2.55453;3.63252;-1.98853;2
MAGN;28.034;5802.732;13.21411;2.66724;-30.07813;3
AHRS;28.035;5802.734;7.9260;12.7708;45.6089;0.02031;0.12890;0.39135;3
ACCE;28.054;5802.753;-0.31743;1.34792;2.54048;2
GYRO;28.054;5802.753;-2.89792;3.86194;-2.23601;2
AHRS;28.055;5802.754;4.3682;17.3487;43.7626;-0.02121;0.15389;0.37349;3
MAGN;28.055;5802.753;13.61237;3.06549;-29.97589;3
PRES;28.056;5802.732;1014.2825;3
ACCE;28.073;5802.773;-2.72623;0.77330;4.14159;2
GYRO;28.074;5802.773;-3.15849;3.18399;-3.13460;2
MAGN;28.074;5802.773;16.38336;3.55377;-28.25928;3
AHRS;28.075;5802.774;0.1793;21.4710;41.8016;-0.06502;0.17457;0.35078;3
PRES;28.082;5802.766;1014.2825;3
LIGH;28.090;5802.682;9136.4;3
LIGH;28.090;5802.732;5628.0;3
LIGH;28.091;5802.783;2119.5;3
ACCE;28.093;5802.793;-4.12167;-2.07184;4.82698;2
GYRO;28.093;5802.793;-2.96548;2.46413;-3.78203;2
MAGN;28.094;5802.793;18.57910;9.22546;-26.54724;3
AHRS;28.094;5802.794;-4.4854;24.6861;39.2634;-0.10777;0.18834;0.32008;3
ACCE;28.113;5802.813;-5.93164;-4.01657;3.65015;2
GYRO;28.114;5802.813;-2.70599;1.66919;-3.99387;2
MAGN;28.114;5802.813;18.69354;9.54742;-26.45721;3
PRES;28.114;5802.800;1014.2825;3
AHRS;28.115;5802.814;-9.2894;26.8441;36.4128;-0.14711;0.19517;0.28505;3
ACCE;28.133;5802.833;-7.93607;-5.40186;3.43669;2
GYRO;28.133;5802.833;-2.60950;0.62988;-3.83928;2
MAGN;28.134;5802.833;20.40405;12.96844;-23.83728;3
AHRS;28.134;5802.834;-14.0580;27.8131;33.5267;-0.18253;0.19414;0.24970;3
PRES;28.142;5802.833;1014.2825;3
ACCE;28.152;5802.853;-8.48805;-6.63231;4.71500;2
GYRO;28.153;5802.853;-2.62337;-0.45230;-3.28770;2
MAGN;28.153;5802.853;20.09583;18.62335;-21.11053;3
AHRS;28.154;5802.853;-18.6513;27.5374;30.9206;-0.21430;0.18440;0.21832;3
PRES;28.172;5802.867;1014.2825;3
AHRS;28.173;5802.873;-22.9576;26.3098;28.8045;-0.24317;0.16782;0.19349;3
LIGH;28.186;5802.833;1332.7;3
LIGH;28.186;5802.883;1180.7;3
ACCE;28.192;5802.873;-7.33723;-6.11595;6.30952;2
GYRO;28.193;5802.873;-2.64369;-1.09901;-2.67177;2
MAGN;28.193;5802.873;20.06073;18.67676;-21.07849;3
AHRS;28.194;5802.893;-26.9285;24.5700;27.2095;-0.26980;0.14761;0.17537;3
PRES;28.201;5802.900;1014.2825;3
ACCE;28.212;5802.894;-5.85265;-6.34428;8.30635;2
AHRS;28.213;5802.913;-30.5918;22.5973;25.7605;-0.29431;0.12656;0.16047;3
GYRO;28.213;5802.894;-2.63127;-1.36467;-2.26833;2
MAGN;28.214;5802.894;16.51611;20.84198;-19.41986;3
ACCE;28.232;5802.914;-5.55682;-5.84174;11.12782;2
GYRO;28.233;5802.914;-2.42563;-1.30713;-2.09657;2
AHRS;28.234;5802.933;-33.7401;20.6906;24.0439;-0.31502;0.10862;0.14511;3
MAGN;28.234;5802.914;13.78784;23.91357;-19.41986;3
SOUN;28.237;3006.03;0.09174;73.23
ACCE;28.252;5802.934;-5.74489;-6.77472;11.96243;2
GYRO;28.252;5802.934;-1.97205;-0.85263;-1.96190;2
MAGN;28.254;5802.934;13.65356;24.12720;-19.36951;3
AHRS;28.254;5802.953;-36.3190;19.2099;22.2612;-0.33212;0.09624;0.12984;3
PRES;28.261;5802.934;1014.2825;3
ACCE;28.271;5802.954;-5.06155;-7.52086;10.23181;2
GYRO;28.272;5802.954;-1.61646;-0.33261;-1.68166;2
MAGN;28.272;5802.954;11.59973;27.70844;-18.39447;3
AHRS;28.273;5802.972;-38.5040;18.1712;20.6013;-0.34700;0.08846;0.11547;3
LIGH;28.288;5802.934;923.1;3
LIGH;28.289;5802.984;654.2;3
ACCE;28.292;5802.974;-4.05612;-7.43198;8.97993;2
GYRO;28.292;5802.974;-1.44524;-0.14319;-1.41006;2
MAGN;28.292;5802.974;12.73651;29.17023;-16.06750;3
PRES;28.293;5802.967;1014.2825;3
AHRS;28.293;5802.992;-40.5121;17.2791;19.2375;-0.36102;0.08175;0.10370;3
ACCE;28.311;5802.994;-4.18710;-7.80919;8.41977;2
GYRO;28.312;5802.994;-1.46509;-0.13057;-1.26558;2
MAGN;28.312;5802.994;12.50916;29.13208;-16.10260;3
AHRS;28.313;5803.012;-42.5551;16.6265;18.1684;-0.37584;0.07635;0.09377;3
PRES;28.320;5803.001;1014.2825;3
ACCE;28.331;5803.014;-5.00543;-8.70929;9.45357;2
GYRO;28.332;5803.014;-1.61719;0.04643;-0.97011;2
MAGN;28.332;5803.014;10.30884;29.10004;-16.17584;3
AHRS;28.332;5803.032;-44.4788;16.5241;17.4744;-0.39041;0.07457;0.08539;3
ACCE;28.351;5803.035;-4.07724;-7.94260;9.56847;2
GYRO;28.352;5803.035;-1.42786;0.24573;-0.61734;2
MAGN;28.352;5803.035;8.00629;31.09741;-14.55994;3
PRES;28.352;5803.035;1014.2825;3
AHRS;28.353;5803.052;-46.0361;16.5720;17.0041;-0.40230;0.07398;0.07892;3
ACCE;28.371;5803.055;-2.86684;-7.21420;9.11104;2
GYRO;28.372;5803.055;-1.12286;0.01981;-0.54897;2
MAGN;28.372;5803.055;8.03375;31.06842;-14.21661;3
AHRS;28.373;5803.071;-47.2991;16.1831;16.4776;-0.41153;0.07069;0.07408;3
PRES;28.380;5803.068;1014.2881;3
ACCE;28.391;5803.075;-2.30818;-7.16338;9.09315;2
GYRO;28.394;5803.075;-0.90205;-0.22430;-0.64838;2
MAGN;28.395;5803.075;8.02917;30.89142;-12.40997;3
AHRS;28.395;5803.091;-48.3430;15.4078;15.7288;-0.41869;0.06563;0.06933;3
ACCE;28.410;5803.095;-2.88437;-7.73288;8.44582;2
GYRO;28.411;5803.095;-0.69139;-0.17822;-0.67838;2
MAGN;28.411;5803.095;7.30591;30.74646;-12.54883;3
PRES;28.411;5803.102;1014.2925;3
AHRS;28.412;5803.111;-49.1772;14.6946;14.8887;-0.42427;0.06184;0.06408;3
ACCE;28.430;5803.115;-2.84846;-7.49382;7.60327;2
GYRO;28.430;5803.115;-0.52560;-0.16484;-0.51186;2
MAGN;28.431;5803.115;7.19604;30.85327;-12.30621;3
AHRS;28.431;5803.131;-49.7871;14.0475;14.2215;-0.42829;0.05835;0.06037;3
PRES;28.439;5803.135;1014.2925;3
LIGH;28.442;5803.035;563.2;3
LIGH;28.443;5803.085;494.6;3
LIGH;28.443;5803.135;426.1;3
ACCE;28.449;5803.135;-2.10489;-6.78694;7.50194;2
GYRO;28.450;5803.135;-0.30754;-0.39490;-0.41058;2
MAGN;28.451;5803.135;6.62384;31.73676;-11.07635;3
AHRS;28.451;5803.151;-50.1049;13.0269;13.5217;-0.42989;0.05252;0.05826;3
ACCE;28.470;5803.155;-1.45282;-6.41273;8.62268;2
GYRO;28.470;5803.155;0.06772;-0.73497;-0.48328;2
MAGN;28.470;5803.155;6.07910;33.37402;-10.03418;3
PRES;28.471;5803.169;1014.2925;3
AHRS;28.471;5803.170;-49.9166;11.3625;12.5175;-0.42717;0.04344;0.05683;3
ACCE;28.490;5803.176;-1.01283;-6.29076;8.48834;2
GYRO;28.490;5803.176;0.58221;-1.00098;-0.56522;2
MAGN;28.491;5803.176;5.98907;33.10547;-10.54535;3
AHRS;28.491;5803.190;-49.2153;9.2310;11.2222;-0.42022;0.03223;0.05526;3
ACCE;28.509;5803.196;-0.81744;-6.61624;8.02077;2
GYRO;28.509;5803.196;0.90225;-1.01321;-0.63896;2
MAGN;28.510;5803.196;5.06592;32.41730;-11.95374;3
AHRS;28.510;5803.210;-48.2159;7.1337;9.8991;-0.41105;0.02140;0.05328;3
ACCE;28.529;5803.216;-0.77470;-7.11110;7.68814;2
GYRO;28.529;5803.216;0.96736;-0.80441;-0.47113;2
MAGN;28.530;5803.216;3.27606;32.67365;-11.71112;3
PRES;28.530;5803.202;1014.2925;3
AHRS;28.530;5803.230;-47.1847;5.6568;8.9455;-0.40205;0.01391;0.05169;3
LIGH;28.538;5803.186;415.5;3
LIGH;28.539;5803.236;418.7;3
ACCE;28.548;5803.236;-0.72493;-7.27129;7.58655;2
GYRO;28.549;5803.236;0.83430;-0.45747;-0.18839;2
MAGN;28.549;5803.236;3.48816;31.92596;-11.91406;3
AHRS;28.550;5803.250;-46.2764;4.9579;8.5280;-0.39445;0.01047;0.05136;3
PRES;28.558;5803.236;1014.2925;3
ACCE;28.568;5803.256;-0.75464;-7.40027;8.02104;2
GYRO;28.569;5803.256;0.74487;-0.17703;-0.00987;2
MAGN;28.569;5803.256;4.20074;30.78156;-12.91656;3
AHRS;28.569;5803.270;-45.4112;4.6942;8.4408;-0.38741;0.00929;0.05207;3
GNSS;28.579;1491988785.000;39.993191;-0.068462;117.000;0.000;14.0;0.0;16;8
GNSS;28.583;1491988785.000;39.993191;-0.068462;117.000;0.000;14.0;0.0;16;8
ACCE;28.589;5803.276;-1.24084;-7.79643;9.64764;2
GYRO;28.589;5803.276;0.91460;-0.26842;0.01709;2
MAGN;28.589;5803.276;4.67834;31.97327;-14.05640;3
PRES;28.590;5803.270;1014.2925;3
AHRS;28.590;5803.289;-44.2824;4.2553;8.3526;-0.37813;0.00687;0.05345;3
ACCE;28.608;5803.296;-1.13232;-8.23221;12.74844;2
GYRO;28.609;5803.296;1.64265;-0.65518;-0.01405;2
MAGN;28.610;5803.296;4.30603;31.23016;-13.93738;3
AHRS;28.610;5803.309;-42.1475;3.3319;8.0938;-0.36044;0.00170;0.05540;3
PRES;28.618;5803.303;1014.2925;3
ACCE;28.628;5803.317;-0.05510;-8.13406;12.87170;2
GYRO;28.629;5803.317;2.92656;-0.86946;-0.06944;2
MAGN;28.629;5803.317;3.43170;30.06439;-14.27917;3
AHRS;28.629;5803.329;-38.5877;2.0866;7.7164;-0.33077;-0.00508;0.05750;3
LIGH;28.639;5803.286;447.5;3
LIGH;28.640;5803.337;479.0;3
ACCE;28.648;5803.337;0.13287;-7.72404;10.49567;2
GYRO;28.649;5803.337;3.96101;-0.87383;-0.19527;2
MAGN;28.649;5803.337;3.10059;30.39551;-15.22980;3
PRES;28.650;5803.337;1014.2925;3
AHRS;28.650;5803.349;-34.0197;0.7726;7.2669;-0.29235;-0.01210;0.05863;3
ACCE;28.668;5803.357;-0.49123;-7.43414;8.61989;2
GYRO;28.668;5803.357;4.28789;-0.86638;-0.26987;2
MAGN;28.669;5803.357;2.67792;30.67627;-15.90118;3
AHRS;28.669;5803.369;-29.2309;-0.4303;6.8518;-0.25166;-0.01871;0.05877;3
PRES;28.677;5803.370;1014.2925;3
SOUN;28.678;2990.17;0.09126;73.18
ACCE;28.687;5803.377;-0.79770;-6.98807;8.31584;2
GYRO;28.688;5803.377;3.99162;-0.72942;-0.18089;2
AHRS;28.688;5803.388;-24.8478;-1.2832;6.6217;-0.21414;-0.02334;0.05880;3
MAGN;28.689;5803.377;1.97601;29.41437;-18.23425;3
ACCE;28.708;5803.397;-0.38974;-5.96786;8.72546;2
GYRO;28.709;5803.397;3.45180;-0.43904;0.01543;2
MAGN;28.709;5803.397;1.87531;27.06757;-20.08972;3
PRES;28.710;5803.404;1014.2925;3
AHRS;28.710;5803.408;-21.0632;-1.6752;6.7122;-0.18160;-0.02505;0.06022;3
ACCE;28.727;5803.417;0.18098;-4.98029;9.03625;2
GYRO;28.728;5803.417;2.97536;-0.14851;0.14423;2
MAGN;28.728;5803.417;2.18964;25.96130;-21.59882;3
AHRS;28.729;5803.428;-17.7793;-1.7264;7.0181;-0.15331;-0.02431;0.06279;3
PRES;28.736;5803.437;1014.2925;3
ACCE;28.747;5803.437;0.36919;-4.20146;9.13745;2
GYRO;28.747;5803.437;2.66174;-0.06155;0.15138;2
MAGN;28.748;5803.437;2.98309;23.71368;-24.45679;3
AHRS;28.748;5803.448;-14.8369;-1.7221;7.3839;-0.12787;-0.02318;0.06578;3
ACCE;28.767;5803.458;0.29874;-3.53986;9.10130;2
GYRO;28.768;5803.458;2.46185;-0.17598;0.07864;2
MAGN;28.768;5803.458;3.45154;22.68677;-25.61951;3
AHRS;28.768;5803.468;-12.0998;-1.8844;7.6849;-0.10405;-0.02338;0.06836;3
ACCE;28.787;5803.478;0.02608;-3.18953;9.18942;2
GYRO;28.787;5803.478;2.29587;-0.25966;-0.01207;2
MAGN;28.788;5803.478;3.10059;21.46149;-26.12000;3
AHRS;28.788;5803.488;-9.5481;-2.1619;7.8506;-0.08173;-0.02445;0.06977;3
LIGH;28.795;5803.387;498.7;3
LIGH;28.795;5803.437;517.1;3
LIGH;28.796;5803.488;535.5;3
PRES;28.796;5803.471;1014.2925;3
ACCE;28.806;5803.498;-0.23967;-2.90079;9.11978;2
GYRO;28.807;5803.498;2.14243;-0.13319;-0.01959;2
MAGN;28.807;5803.498;2.20795;19.32983;-27.31628;3
AHRS;28.808;5803.507;-7.1734;-2.2918;7.9577;-0.06101;-0.02425;0.07049;3
ACCE;28.827;5803.518;-0.44148;-2.55295;8.91710;2
GYRO;28.827;5803.518;1.96985;0.10217;0.03854;2
MAGN;28.827;5803.518;1.69983;18.48297;-27.96631;3
PRES;28.828;5803.505;1014.2925;3
AHRS;28.828;5803.527;-4.9891;-2.1489;8.0958;-0.04209;-0.02176;0.07132;3
ACCE;28.846;5803.538;-0.47551;-2.26421;8.53592;2
GYRO;28.847;5803.538;1.78125;0.32310;0.09027;2
MAGN;28.847;5803.538;1.02692;18.96210;-28.60718;3
AHRS;28.848;5803.547;-3.0195;-1.7547;8.2667;-0.02517;-0.01717;0.07245;3
PRES;28.855;5803.538;1014.2925;3
ACCE;28.866;5803.558;-0.35211;-1.94144;8.36401;2
GYRO;28.866;5803.558;1.59204;0.45264;0.14154;2
MAGN;28.867;5803.558;1.85547;17.97485;-28.57056;3
AHRS;28.867;5803.567;-1.2635;-1.2165;8.4536;-0.01021;-0.01140;0.07381;3
ACCE;28.886;5803.578;0.16606;-1.38367;8.55244;2
GYRO;28.887;5803.578;1.39807;0.54359;0.18047;2
MAGN;28.887;5803.578;2.92511;16.90521;-28.13263;3
PRES;28.887;5803.572;1014.2925;3
AHRS;28.888;5803.587;0.2820;-0.5929;8.7604;0.00285;-0.00497;0.07636;3
LIGH;28.892;5803.538;1292.0;3
LIGH;28.892;5803.588;2221.3;3
ACCE;28.906;5803.598;0.37840;-0.59619;8.80777;2
GYRO;28.906;5803.598;1.30345;0.54462;0.11258;2
MAGN;28.907;5803.598;2.19421;15.75470;-29.43115;3
AHRS;28.907;5803.606;1.7217;0.0177;9.0500;0.01496;0.00134;0.07889;3
PRES;28.915;5803.605;1014.2925;3
ACCE;28.925;5803.619;-0.08954;-0.32259;8.73975;2
GYRO;28.926;5803.619;1.42587;0.30203;-0.03061;2
MAGN;28.926;5803.619;2.12860;14.54773;-31.13403;3
AHRS;28.927;5803.626;3.2881;0.3940;9.0971;0.02833;0.00570;0.07937;3
ACCE;28.945;5803.639;-0.46669;-0.35284;8.21292;2
GYRO;28.946;5803.639;1.57600;-0.02802;-0.11124;2
MAGN;28.946;5803.639;2.40021;14.27765;-31.65283;3
PRES;28.947;5803.639;1014.2925;3
AHRS;28.947;5803.646;5.0292;0.4244;8.9771;0.04345;0.00712;0.07835;3
ACCE;28.965;5803.659;-0.18730;0.04591;7.87427;2
GYRO;28.966;5803.659;1.41238;-0.06291;-0.10867;2
MAGN;28.967;5803.659;2.17285;12.46948;-30.35583;3
AHRS;28.968;5803.666;6.6464;0.3599;8.8035;0.05756;0.00757;0.07680;3
PRES;28.974;5803.672;1014.2925;3
ACCE;28.985;5803.679;0.33614;0.56274;7.81978;2
GYRO;28.985;5803.679;1.06390;0.12863;-0.17273;2
MAGN;28.986;5803.679;1.81732;11.70654;-30.74951;3
AHRS;28.987;5803.686;7.8916;0.4841;8.6274;0.06830;0.00938;0.07533;3
LIGH;28.992;5803.639;2429.3;3
LIGH;28.992;5803.689;2559.3;3
ACCE;29.005;5803.699;0.23538;0.83511;8.42781;2
AHRS;29.006;5803.706;8.8541;0.6998;8.3070;0.07654;0.01166;0.07268;3
GYRO;29.007;5803.699;0.83427;0.14757;-0.34143;2
MAGN;29.007;5803.699;1.69983;11.82556;-31.31714;3
ACCE;29.026;5803.719;-0.21297;0.70181;8.57280;2
GYRO;29.026;5803.719;0.69901;0.23599;-0.47845;2
MAGN;29.027;5803.719;3.03650;11.45935;-30.73578;3
AHRS;29.027;5803.725;9.6506;1.0062;7.7750;0.08333;0.01443;0.06829;3
PRES;29.034;5803.706;1014.2925;3
ACCE;29.045;5803.739;-0.17586;0.94434;8.63524;2
GYRO;29.046;5803.739;0.70000;0.14555;-0.53577;2
MAGN;29.046;5803.739;3.50189;9.92889;-31.31256;3
AHRS;29.047;5803.745;10.3926;1.3283;7.1828;0.08966;0.01719;0.06343;3
ACCE;29.064;5803.760;-0.10103;1.11205;8.55298;2
GYRO;29.065;5803.760;0.75275;-0.01065;-0.60703;2
MAGN;29.065;5803.760;3.45154;9.37195;-31.65283;3
PRES;29.066;5803.739;1014.2925;3
AHRS;29.066;5803.765;11.1979;1.4737;6.5349;0.09667;0.01834;0.05797;3
ACCE;29.084;5803.780;-0.27373;1.29129;8.14215;2
GYRO;29.084;5803.780;0.70561;-0.08971;-0.68561;2
MAGN;29.085;5803.780;3.05939;8.72040;-31.52771;3
AHRS;29.085;5803.785;11.9815;1.5382;5.7799;0.10355;0.01859;0.05154;3
LIGH;29.093;5803.739;2681.3;3
LIGH;29.093;5803.790;2802.4;3
PRES;29.094;5803.773;1014.2925;3
ACCE;29.104;5803.800;-0.27760;1.45366;7.98665;2
GYRO;29.104;5803.800;0.49544;-0.14726;-0.74376;2
MAGN;29.105;5803.800;3.32489;9.95941;-31.61163;3
AHRS;29.105;5803.805;12.5800;1.5712;4.9131;0.10887;0.01831;0.04410;3
ACCE;29.124;5803.820;-0.43521;1.33734;8.75395;2
GYRO;29.124;5803.820;0.27908;-0.26357;-0.80080;2
AHRS;29.125;5803.825;12.9240;1.5160;4.0008;0.11201;0.01707;0.03617;3
MAGN;29.126;5803.820;3.45154;10.42328;-31.65283;3
PRES;29.126;5803.807;1014.2925;3
ACCE;29.143;5803.840;-0.44830;1.25255;10.01025;2
GYRO;29.144;5803.840;0.26250;-0.40497;-0.80107;2
MAGN;29.144;5803.840;2.61841;9.59015;-31.65283;3
AHRS;29.145;5803.844;13.1598;1.3235;3.0486;0.11423;0.01452;0.02775;3
PRES;29.153;5803.840;1014.2925;3
ACCE;29.163;5803.860;-0.34404;1.55745;10.71053;2
GYRO;29.163;5803.860;0.48520;-0.46109;-0.78046;2
MAGN;29.164;5803.860;2.54211;8.38013;-32.33032;3
AHRS;29.164;5803.864;13.5578;1.0313;2.0884;0.11785;0.01109;0.01916;3
ACCE;29.183;5803.880;-0.16472;1.92647;10.20541;2
GYRO;29.184;5803.880;0.74916;-0.43394;-0.78606;2
MAGN;29.184;5803.880;2.57568;8.14667;-32.49054;3
PRES;29.185;5803.874;1014.2925;3
AHRS;29.185;5803.884;14.2629;0.7472;1.1482;0.12407;0.00771;0.01075;3
LIGH;29.193;5803.840;2724.1;3
LIGH;29.193;5803.891;2624.6;3
ACCE;29.203;5803.901;-0.33528;1.92511;9.34059;2
AHRS;29.204;5803.904;15.1362;0.6117;0.2012;0.13169;0.00552;0.00244;3
GYRO;29.204;5803.901;0.80347;-0.26263;-0.82401;2
MAGN;29.205;5803.901;1.54419;7.70416;-31.78558;3
PRES;29.212;5803.907;1014.2925;3
ACCE;29.222;5803.921;-0.93491;1.89253;8.34802;2
GYRO;29.223;5803.921;0.64597;0.00105;-0.82353;2
MAGN;29.224;5803.921;0.44708;7.92084;-32.80029;3
AHRS;29.225;5803.924;15.9114;0.7681;-0.8084;0.13845;0.00566;-0.00606;3
SOUN;29.228;10988.77;0.33536;84.49
ACCE;29.243;5803.941;-1.24500;1.88080;7.87686;2
GYRO;29.243;5803.941;0.40564;0.17432;-0.71500;2
MAGN;29.244;5803.941;0.29755;7.97119;-32.99255;3
PRES;29.244;5803.941;1014.2925;3
AHRS;29.244;5803.943;16.4461;1.1770;-1.8166;0.14316;0.00790;-0.01422;3
ACCE;29.262;5803.961;-1.43292;2.17381;7.84416;2
GYRO;29.263;5803.961;0.20853;0.18236;-0.58644;2
MAGN;29.264;5803.961;-0.01373;7.34711;-32.69501;3
AHRS;29.264;5803.963;16.7354;1.6391;-2.6807;0.14580;0.01074;-0.02106;3
ACCE;29.282;5803.981;-1.23892;2.44124;8.47789;2
GYRO;29.283;5803.981;0.17136;0.01254;-0.49883;2
MAGN;29.283;5803.981;-1.16425;7.42798;-32.20215;3
AHRS;29.283;5803.983;16.9143;1.9600;-3.4366;0.14749;0.01250;-0.02714;3
LIGH;29.295;5803.941;2492.6;3
LIGH;29.295;5803.991;2357.1;3
ACCE;29.302;5804.001;-1.28917;2.43666;9.05455;2
GYRO;29.303;5804.001;0.30647;-0.13681;-0.44788;2
MAGN;29.303;5804.001;-1.27869;7.44476;-32.15485;3
PRES;29.304;5803.974;1014.2925;3
AHRS;29.304;5804.003;17.1670;2.0668;-4.1387;0.14977;0.01243;-0.03301;3
ACCE;29.322;5804.021;-1.24396;2.60844;8.95735;2
GYRO;29.322;5804.021;0.43439;-0.16710;-0.38104;2
MAGN;29.323;5804.021;0.03510;6.45752;-33.09784;3
AHRS;29.323;5804.023;17.5672;2.0673;-4.7918;0.15329;0.01143;-0.03855;3
PRES;29.331;5804.008;1014.2925;3
ACCE;29.341;5804.042;-1.26782;2.80835;8.45314;2
GYRO;29.342;5804.042;0.43896;-0.18158;-0.32800;2
MAGN;29.342;5804.042;1.12457;7.39594;-33.47931;3
AHRS;29.343;5804.043;18.0436;2.0302;-5.3291;0.15743;0.01019;-0.04313;3
ACCE;29.362;5804.062;-1.31535;2.97690;8.11957;2
GYRO;29.362;5804.062;0.35690;-0.22577;-0.29453;2
MAGN;29.363;5804.062;1.17340;7.44476;-33.49609;3
PRES;29.363;5804.042;1014.2925;3
AHRS;29.364;5804.062;18.4802;1.9496;-5.7767;0.16119;0.00868;-0.04700;3
ACCE;29.381;5804.082;-1.07027;3.05917;8.13840;2
GYRO;29.382;5804.082;0.21751;-0.26923;-0.26831;2
MAGN;29.382;5804.082;2.03705;6.23627;-34.32159;3
AHRS;29.383;5804.082;18.7988;1.8120;-6.1859;0.16390;0.00677;-0.05065;3
PRES;29.391;5804.075;1014.2925;3
LIGH;29.395;5804.042;2302.0;3
LIGH;29.395;5804.092;2255.5;3
AHRS;29.402;5804.102;19.0059;1.5750;-6.5304;0.16559;0.00413;-0.05391;3
ACCE;29.421;5804.102;-0.87149;3.29591;8.46054;2
GYRO;29.422;5804.102;0.15462;-0.38652;-0.27882;2
MAGN;29.422;5804.102;-0.22736;6.04401;-33.83026;3
PRES;29.423;5804.109;1014.2925;3
AHRS;29.423;5804.122;19.1660;1.2298;-6.9715;0.16680;0.00044;-0.05817;3
ACCE;29.441;5804.122;-0.83493;3.27696;8.60941;2
GYRO;29.441;5804.122;0.12535;-0.47168;-0.34209;2
MAGN;29.442;5804.122;-0.23804;6.06537;-33.83942;3
AHRS;29.442;5804.142;19.2607;1.0149;-7.4569;0.16750;-0.00216;-0.06263;3
PRES;29.450;5804.142;1014.2925;3
ACCE;29.461;5804.142;-1.07213;2.41040;9.47067;2
GYRO;29.461;5804.142;0.03214;-0.16263;-0.35736;2
MAGN;29.461;5804.142;-0.73547;7.22656;-34.32770;3
AHRS;29.462;5804.161;19.1269;1.3284;-7.8428;0.16652;0.00004;-0.06551;3
ACCE;29.481;5804.162;-2.07225;2.85707;9.79274;2
GYRO;29.482;5804.162;-0.21564;0.53577;-0.13428;2
MAGN;29.482;5804.162;-0.22736;6.04401;-34.16595;3
PRES;29.483;5804.176;1014.2925;3
AHRS;29.483;5804.181;18.9287;2.1959;-8.0030;0.16532;0.00738;-0.06568;3
LIGH;29.497;5804.142;2173.7;3
LIGH;29.497;5804.193;2088.1;3
ACCE;29.500;5804.183;-2.23990;3.87778;9.01912;2
GYRO;29.501;5804.183;-0.09373;0.87296;0.06999;2
MAGN;29.501;5804.183;-0.28687;6.07910;-34.19952;3
AHRS;29.501;5804.201;18.8528;3.0880;-7.9439;0.16517;0.01518;-0.06391;3
PRES;29.510;5804.209;1014.2925;3
ACCE;29.520;5804.203;-1.31261;3.37758;7.33276;2
GYRO;29.520;5804.203;-0.09038;0.61995;0.17618;2
MAGN;29.521;5804.203;-1.11847;6.55365;-34.54132;3
AHRS;29.521;5804.221;18.7680;3.4996;-7.7797;0.16464;0.01900;-0.06193;3
ACCE;29.540;5804.223;-0.91853;4.13541;6.82216;2
GYRO;29.541;5804.223;-0.11125;0.04698;0.13086;2
MAGN;29.541;5804.223;-1.27869;6.39343;-33.16040;3
AHRS;29.541;5804.241;18.7330;3.2026;-7.7459;0.16418;0.01652;-0.06208;3
ACCE;29.560;5804.243;-0.98413;3.68472;6.50871;2
GYRO;29.560;5804.243;-0.04858;-0.70563;-0.05542;2
MAGN;29.561;5804.243;-1.13678;6.49567;-33.25806;3
AHRS;29.561;5804.261;18.6985;2.2042;-7.9334;0.16335;0.00770;-0.06513;3
PRES;29.569;5804.243;1014.2933;3
ACCE;29.579;5804.263;-0.65083;3.61537;6.67323;2
GYRO;29.580;5804.263;-0.09439;-1.27446;-0.12149;2
MAGN;29.580;5804.263;-0.30823;7.29370;-33.79822;3
AHRS;29.581;5804.280;18.5931;0.6436;-8.1716;0.16153;-0.00598;-0.06941;3
GNSS;29.582;1491988786.000;39.993178;-0.068478;117.000;0.000;13.0;0.0;16;8
GNSS;29.592;1491988786.000;39.993178;-0.068478;117.000;0.000;13.0;0.0;16;8
LIGH;29.598;5804.243;2121.7;3
LIGH;29.599;5804.293;2171.2;3
ACCE;29.600;5804.283;-0.32564;3.84560;9.42606;2
GYRO;29.600;5804.283;-0.11871;-1.67888;-0.18771;2
AHRS;29.602;5804.300;18.6042;-1.1995;-8.5173;0.16042;-0.02230;-0.07497;3
MAGN;29.602;5804.283;-1.97906;7.44476;-32.49054;3
PRES;29.603;5804.277;1014.3025;3
ACCE;29.619;5804.303;-0.96434;3.35416;9.59811;2
GYRO;29.620;5804.303;0.16222;-1.68448;-0.20131;2
MAGN;29.620;5804.303;-2.18201;7.64618;-32.51801;3
AHRS;29.621;5804.320;18.8216;-2.8918;-8.9303;0.16103;-0.03754;-0.08089;3
PRES;29.628;5804.310;1014.2991;3
ACCE;29.639;5804.324;-0.59053;3.77156;8.86026;2
GYRO;29.640;5804.324;0.20384;-1.39386;-0.15240;2
MAGN;29.640;5804.324;-3.26996;8.35266;-32.83997;3
AHRS;29.641;5804.340;19.0348;-4.2430;-9.2738;0.16174;-0.04975;-0.08577;3
ACCE;29.659;5804.344;-0.40442;3.80933;8.29306;2
GYRO;29.660;5804.344;0.05634;-1.03253;-0.15839;2
MAGN;29.660;5804.344;-3.55682;6.91986;-33.66394;3
PRES;29.660;5804.344;1014.2925;3
AHRS;29.661;5804.360;19.0678;-5.2086;-9.5706;0.16114;-0.05846;-0.08969;3
SOUN;29.669;5434.71;0.16586;78.37
ACCE;29.678;5804.364;-0.81111;3.68517;8.00163;2
GYRO;29.679;5804.364;-0.12785;-0.77151;-0.12692;2
AHRS;29.680;5804.379;18.9387;-5.9928;-9.8180;0.15928;-0.06543;-0.09286;3
MAGN;29.681;5804.364;-3.70789;6.91986;-33.66394;3
PRES;29.688;5804.377;1014.2925;3
LIGH;29.697;5804.344;1863.9;3
LIGH;29.698;5804.394;1518.1;3
ACCE;29.699;5804.384;-1.18582;3.38908;7.85461;2
GYRO;29.699;5804.384;-0.20409;-0.80202;-0.01663;2
MAGN;29.699;5804.384;-4.66003;7.32117;-33.50830;3
AHRS;29.700;5804.399;18.7086;-6.8700;-9.9600;0.15650;-0.07298;-0.09520;3
ACCE;29.718;5804.404;-1.26956;2.71138;7.91107;2
GYRO;29.719;5804.404;-0.33669;-0.82130;0.17764;2
MAGN;29.719;5804.404;-6.00891;8.67157;-32.99255;3
PRES;29.720;5804.411;1014.2925;3
AHRS;29.720;5804.419;18.2196;-7.7304;-9.9457;0.15160;-0.08000;-0.09603;3
ACCE;29.738;5804.424;-0.11949;2.78908;8.90753;2
GYRO;29.738;5804.424;-0.73425;-0.47258;0.44255;2
MAGN;29.739;5804.424;-6.14624;8.71582;-33.20923;3
AHRS;29.740;5804.439;17.1347;-8.1725;-9.6582;0.14213;-0.08272;-0.09361;3
PRES;29.747;5804.444;1014.2925;3
ACCE;29.758;5804.444;0.24704;3.20972;10.49570;2
GYRO;29.758;5804.444;-1.27428;0.31430;0.43993;2
MAGN;29.758;5804.444;-6.82831;8.94470;-33.73566;3
AHRS;29.759;5804.459;15.6421;-7.5686;-9.4640;0.12993;-0.07637;-0.09050;3
ACCE;29.778;5804.465;-1.20996;3.56061;11.17229;2
GYRO;29.778;5804.465;-1.18318;1.21988;0.18906;2
MAGN;29.778;5804.465;-7.58514;9.19800;-33.49609;3
PRES;29.779;5804.478;1014.2925;3
AHRS;29.779;5804.479;14.3948;-6.0740;-9.5377;0.12031;-0.06278;-0.08898;3
ACCE;29.798;5804.485;-1.59021;2.48698;10.78781;2
GYRO;29.798;5804.485;-0.77737;1.20518;0.29874;2
MAGN;29.799;5804.485;-6.98700;9.79614;-33.33893;3
LIGH;29.799;5804.444;1444.4;3
LIGH;29.799;5804.495;1399.6;3
AHRS;29.800;5804.498;13.5825;-4.8306;-9.3704;0.11433;-0.05136;-0.08600;3
ACCE;29.817;5804.505;-1.15474;1.79016;10.55748;2
GYRO;29.817;5804.505;-0.20300;0.60179;0.51497;2
MAGN;29.818;5804.505;-5.20020;12.04376;-33.21228;3
AHRS;29.818;5804.518;13.4284;-4.3393;-8.8825;0.11357;-0.04653;-0.08126;3
ACCE;29.837;5804.525;-0.40608;1.67836;10.22588;2
GYRO;29.837;5804.525;0.48128;0.00540;0.53102;2
MAGN;29.838;5804.525;-4.25720;13.92822;-33.66394;3
PRES;29.838;5804.512;1014.2925;3
AHRS;29.838;5804.538;13.9924;-4.5347;-8.2546;0.11857;-0.04793;-0.07619;3
ACCE;29.857;5804.545;-0.43552;2.22121;9.32901;2
GYRO;29.857;5804.545;0.88721;-0.22707;0.46626;2
MAGN;29.858;5804.545;-4.13208;13.92822;-33.42133;3
AHRS;29.858;5804.558;14.9569;-4.8632;-7.6817;0.12693;-0.05068;-0.07187;3
PRES;29.866;5804.545;1014.2925;3
ACCE;29.876;5804.565;-0.59473;2.59970;7.30779;2
GYRO;29.877;5804.565;0.77225;-0.07541;0.48682;2
MAGN;29.877;5804.565;-4.10614;13.20038;-33.43353;3
AHRS;29.878;5804.578;15.7162;-5.0853;-7.0853;0.13361;-0.05230;-0.06720;3
ACCE;29.897;5804.585;-0.34132;2.91199;6.83212;2
GYRO;29.897;5804.585;0.23056;-0.19521;0.49728;2
MAGN;29.897;5804.585;-4.43268;12.00104;-34.16595;3
PRES;29.898;5804.579;1014.2925;3
AHRS;29.898;5804.597;15.8930;-5.4548;-6.5457;0.13518;-0.05493;-0.06305;3
LIGH;29.899;5804.545;1442.7;3
LIGH;29.899;5804.596;1495.9;3
ACCE;29.916;5804.606;-0.06624;2.72134;8.80920;2
GYRO;29.917;5804.606;-0.16443;-0.57170;0.39850;2
MAGN;29.917;5804.606;-4.36249;11.64246;-33.82263;3
AHRS;29.917;5804.617;15.6745;-6.2614;-6.1382;0.13306;-0.06132;-0.06040;3
PRES;29.926;5804.612;1014.2925;3
ACCE;29.936;5804.626;0.32133;2.10918;11.29553;2
GYRO;29.936;5804.626;-0.12535;-0.62791;0.33339;2
MAGN;29.937;5804.626;-4.33197;10.89935;-32.97119;3
AHRS;29.937;5804.637;15.5001;-6.9666;-5.8719;0.13134;-0.06702;-0.05884;3
ACCE;29.956;5804.646;0.21783;1.25826;10.30074;2
GYRO;29.956;5804.646;0.11169;0.01015;0.31358;2
MAGN;29.957;5804.646;-4.43268;10.59875;-32.49054;3
PRES;29.957;5804.646;1014.2925;3
AHRS;29.960;5804.657;15.5456;-7.0086;-5.5241;0.13192;-0.06700;-0.05591;3
WIFI;29.976;5804.673;eduroam;00:13:c3:44:b0:71;-64
WIFI;29.976;5804.673;ti;80:49:71:16:5e:c9;-83
WIFI;29.976;5804.673;UJI;00:13:c3:44:b0:70;-63
WIFI;29.976;5804.673;eduroam;00:14:1c:dd:fa:a1;-46
WIFI;29.976;5804.673;UJI;00:14:1c:dd:fa:a0;-45
WIFI;29.976;5804.673;eduroam;00:27:22:0b:c4:39;-59
WIFI;29.976;5801.544;UJI;00:13:c3:44:c7:20;-78
WIFI;29.976;5804.673;UJI;06:27:22:0b:c4:39;-62
WIFI;29.976;5801.544;eduroam;00:13:80:43:d1:51;-83
WIFI;29.976;5801.544;UJI;06:27:22:0b:c4:21;-88
WIFI;29.976;5801.544;eduroam;00:13:c3:44:c7:21;-79
WIFI;29.976;5801.544;eduroam;dc:9f:db:1c:91:a9;-87
WIFI;29.976;5801.544;UJI;0a:18:d6:04:25:c9;-87
WIFI;29.976;5801.544;RETA-Wifi;84:1b:5e:3f:88:6f;-86
WIFI;29.976;5801.544;Pruebas;2e:d9:9f:d9:fa:21;-85
WIFI;29.976;5801.544;qMp;02:ca:ff:ee:ba:be;-86
WIFI;29.976;5804.673;eduroam;00:14:1c:dd:fc:41;-77
WIFI;29.976;5801.544;UJI;00:14:1c:dd:f3:40;-87
WIFI;29.976;5804.673;eduroam;00:27:22:0b:36:35;-75
WIFI;29.976;5804.673;eduroam;00:27:22:0b:c4:21;-85
WIFI;29.976;5804.673;IoT;d0:ae:ec:dd:ec:30;-86
WIFI;29.976;5804.673;UJI;00:13:80:43:d1:50;-84
WIFI;29.976;5804.673;UJI;06:27:22:0b:c7:19;-87
ACCE;29.997;5804.666;-0.12628;1.21976;9.48212;2
GYRO;29.998;5804.666;0.11943;0.43607;0.52170;2
MAGN;29.999;5804.666;-4.11224;11.56006;-32.79572;3
AHRS;29.999;5804.677;15.5476;-6.6186;-4.9744;0.13243;-0.06300;-0.05073;3
PRES;30.000;5804.679;1014.2925;3
ACCE;30.000;5804.686;1.11714;1.93306;9.76035;2
GYRO;30.001;5804.686;0.05484;0.74440;0.80817;2
MAGN;30.001;5804.686;-3.56598;12.53357;-33.16040;3
AHRS;30.001;5804.697;15.4723;-6.0028;-3.9793;0.13254;-0.05652;-0.04140;3
LIGH;30.002;5804.646;1443.6;3
LIGH;30.002;5804.696;1380.2;3
ACCE;30.018;5804.706;1.32426;1.99728;9.33728;2
AHRS;30.018;5804.716;15.4746;-5.3874;-2.9887;0.13322;-0.05006;-0.03214;3
GYRO;30.019;5804.706;0.08981;0.76096;0.68762;2
MAGN;30.019;5804.706;-3.38135;12.35046;-33.16040;3
PRES;30.019;5804.713;1014.2925;3
ACCE;30.036;5804.726;0.56938;1.72891;9.33476;2
GYRO;30.036;5804.726;0.25475;0.43864;0.52797;2
MAGN;30.037;5804.726;-2.93732;12.43896;-32.90405;3
AHRS;30.037;5804.736;15.6835;-5.0586;-2.2604;0.13542;-0.04640;-0.02554;3
ACCE;30.055;5804.747;0.26982;1.45238;9.81316;2
GYRO;30.055;5804.747;0.52780;0.11597;0.55516;2
MAGN;30.056;5804.747;-2.04773;12.43286;-32.92084;3
AHRS;30.056;5804.756;16.1802;-5.0940;-1.5301;0.13999;-0.04587;-0.01946;3
ACCE;30.075;5804.767;0.28633;1.17387;10.38367;2
GYRO;30.076;5804.767;0.77829;-0.03293;0.62004;2
MAGN;30.076;5804.767;-1.62964;12.35046;-33.16040;3
PRES;30.076;5804.747;1014.2925;3
AHRS;30.076;5804.776;16.9382;-5.3329;-0.7063;0.14683;-0.04692;-0.01294;3
ACCE;30.095;5804.787;0.36780;1.03355;10.24954;2
GYRO;30.095;5804.787;0.88425;0.03447;0.69794;2
MAGN;30.095;5804.787;-1.62964;12.35046;-33.16040;3
AHRS;30.096;5804.796;17.7909;-5.5499;0.2169;0.15454;-0.04754;-0.00562;3
LIGH;30.101;5804.747;1421.7;3
LIGH;30.101;5804.797;1474.5;3
PRES;30.104;5804.780;1014.2925;3
ACCE;30.114;5804.807;0.45956;1.14909;9.47083;2
AHRS;30.116;5804.815;18.5205;-5.5855;1.3565;0.16129;-0.04618;0.00383;3
GYRO;30.117;5804.807;0.77643;0.27652;0.88512;2
MAGN;30.117;5804.807;-1.32904;11.84692;-32.87201;3
ACCE;30.135;5804.827;0.51138;1.38000;9.06390;2
GYRO;30.136;5804.827;0.41600;0.54451;1.10144;2
MAGN;30.136;5804.827;-1.10321;11.47461;-32.65839;3
AHRS;30.137;5804.835;18.8580;-5.4072;2.7608;0.16472;-0.04258;0.01601;3
PRES;30.138;5804.814;1014.2925;3
ACCE;30.154;5804.847;0.57480;1.58572;9.43764;2
GYRO;30.154;5804.847;0.21570;0.61002;1.27420;2
MAGN;30.155;5804.847;-0.57373;10.73151;-32.96204;3
AHRS;30.155;5804.855;18.9165;-5.1904;4.3483;0.16574;-0.03840;0.02995;3
PRES;30.163;5804.847;1014.2925;3
ACCE;30.174;5804.867;0.87541;1.74471;9.48213;2
GYRO;30.175;5804.867;0.34375;0.55038;1.37451;2
MAGN;30.175;5804.867;0.53558;9.48486;-33.47321;3
AHRS;30.176;5804.875;19.0776;-5.0886;6.1007;0.16765;-0.03491;0.04508;3
ACCE;30.194;5804.888;0.90805;1.86052;8.43893;2
GYRO;30.194;5804.888;0.35509;0.69612;1.37308;2
MAGN;30.195;5804.888;0.99945;9.02252;-33.66394;3
PRES;30.195;5804.881;1014.2925;3
AHRS;30.196;5804.895;19.3071;-4.8982;7.9344;0.17005;-0.03043;0.06099;3
LIGH;30.200;5804.847;1524.0;3
LIGH;30.201;5804.898;1573.2;3
ACCE;30.213;5804.908;0.63953;1.87123;8.11537;2
AHRS;30.215;5804.915;19.3358;-4.4841;9.7136;0.17047;-0.02422;0.07685;3
GYRO;30.215;5804.908;0.12816;0.87163;1.37277;2
MAGN;30.216;5804.908;2.14539;9.02252;-33.00476;3
SOUN;30.219;2783.50;0.08495;72.56
PRES;30.223;5804.914;1014.2859;3
ACCE;30.233;5804.928;0.73347;1.88774;8.45639;2
GYRO;30.234;5804.928;-0.06570;0.94308;1.38518;2
MAGN;30.234;5804.928;3.22113;9.25598;-31.98242;3
AHRS;30.234;5804.934;19.1300;-3.9670;11.5020;0.16865;-0.01732;0.09303;3
ACCE;30.254;5804.948;0.81725;2.02216;9.01891;2
GYRO;30.254;5804.948;-0.06898;0.93541;1.35530;2
MAGN;30.255;5804.948;3.45154;9.37195;-31.65283;3
PRES;30.256;5804.948;1014.2825;3
AHRS;30.256;5804.954;18.8936;-3.4394;13.2907;0.16638;-0.01042;0.10921;3
ACCE;30.273;5804.968;1.07780;1.67825;9.34087;2
GYRO;30.274;5804.968;0.23123;1.27815;1.13982;2
MAGN;30.274;5804.968;4.19159;8.13751;-32.59583;3
AHRS;30.275;5804.974;18.9444;-2.5850;14.8808;0.16602;-0.00076;0.12402;3
PRES;30.282;5804.982;1014.2825;3
ACCE;30.293;5804.988;-0.13364;1.92259;8.30948;2
GYRO;30.294;5804.988;0.50160;0.94420;1.21411;2
MAGN;30.294;5804.988;4.37622;8.50372;-31.90460;3
AHRS;30.294;5804.994;19.3429;-1.8367;16.5267;0.16850;0.00851;0.13900;3
LIGH;30.302;5804.948;1771.2;3
LIGH;30.302;5804.998;1985.2;3
ACCE;30.313;5805.008;0.37892;2.52573;8.72969;2
GYRO;30.313;5805.008;0.28275;0.68057;1.39433;2
MAGN;30.314;5805.008;4.32739;8.84705;-31.48499;3
AHRS;30.314;5805.014;19.6876;-1.5531;18.1988;0.17091;0.01385;0.15352;3
ACCE;30.333;5805.029;1.09081;2.14969;9.29808;2
GYRO;30.333;5805.029;0.16020;1.14717;1.20337;2
MAGN;30.333;5805.029;6.83594;7.92236;-32.36847;3
AHRS;30.334;5805.033;19.8156;-0.9812;19.8446;0.17094;0.02134;0.16829;3
PRES;30.342;5805.015;1014.2825;3
ACCE;30.352;5805.049;-0.29373;1.84299;8.95764;2
GYRO;30.353;5805.049;0.22159;1.01143;1.17712;2
MAGN;30.353;5805.049;7.65686;7.35016;-30.33752;3
AHRS;30.354;5805.053;19.9704;-0.2280;21.4941;0.17072;0.03041;0.18331;3
ACCE;30.373;5805.069;-0.09962;1.93062;9.14334;2
GYRO;30.373;5805.069;0.08113;0.76021;1.36758;2
MAGN;30.373;5805.069;7.65686;7.27081;-29.64172;3
PRES;30.374;5805.049;1014.2825;3
AHRS;30.374;5805.073;20.0751;0.1867;23.1550;0.17043;0.03655;0.19790;3
ACCE;30.392;5805.089;0.27068;2.42964;10.00673;2
GYRO;30.392;5805.089;0.05435;0.77608;1.38110;2
MAGN;30.393;5805.089;8.77991;7.55005;-30.17883;3
AHRS;30.393;5805.093;20.0860;0.4585;24.9589;0.16941;0.04153;0.21346;3
PRES;30.402;5805.082;1014.2825;3
LIGH;30.402;5805.049;2468.8;3
LIGH;30.402;5805.099;2981.4;3
ACCE;30.412;5805.109;0.30101;2.03250;9.97537;2
GYRO;30.412;5805.109;0.37465;1.00621;1.34027;2
MAGN;30.413;5805.109;10.06317;6.32782;-31.54755;3
AHRS;30.413;5805.113;20.3404;0.9275;26.7436;0.16994;0.04859;0.22902;3
ACCE;30.432;5805.129;0.05057;2.22629;8.28395;2
GYRO;30.433;5805.129;0.54320;0.99380;1.46967;2
MAGN;30.433;5805.129;10.28442;6.04401;-31.82068;3
PRES;30.433;5805.116;1014.2825;3
AHRS;30.434;5805.133;20.8769;1.4710;28.6593;0.17240;0.05707;0.24564;3
ACCE;30.452;5805.149;0.16602;2.65724;6.96794;2
GYRO;30.452;5805.149;0.23740;0.75938;1.58835;2
MAGN;30.452;5805.149;9.98535;4.25415;-31.53381;3
AHRS;30.453;5805.152;21.3107;1.7599;30.6707;0.17430;0.06345;0.26262;3
PRES;30.461;5805.149;1014.2825;3
ACCE;30.471;5805.170;0.81729;3.05936;8.01613;2
GYRO;30.472;5805.170;-0.15189;0.42337;1.61188;2
MAGN;30.472;5805.170;10.69336;4.70123;-29.29993;3
AHRS;30.473;5805.172;21.3451;1.6578;32.7203;0.17367;0.06580;0.27934;3
ACCE;30.491;5805.190;1.22081;2.97128;10.47484;2
GYRO;30.492;5805.190;-0.09151;0.10641;1.46748;2
MAGN;30.492;5805.190;10.80933;4.81720;-28.97034;3
PRES;30.493;5805.183;1014.2895;3
AHRS;30.493;5805.192;21.2246;1.1960;34.7226;0.17270;0.06474;0.29511;3
LIGH;30.503;5805.149;3642.0;3
LIGH;30.503;5805.200;4318.9;3
ACCE;30.511;5805.210;0.63467;2.57767;10.15353;2
GYRO;30.512;5805.210;0.22812;0.19608;1.32913;2
MAGN;30.512;5805.210;12.07275;2.92053;-28.66821;3
AHRS;30.513;5805.212;21.3180;0.7001;36.5726;0.17374;0.06374;0.30942;3
PRES;30.520;5805.217;1014.2925;3
ACCE;30.531;5805.230;0.53989;2.44258;9.76459;2
GYRO;30.531;5805.230;0.29486;0.48442;1.43181;2
MAGN;30.531;5805.230;12.04987;2.87476;-29.71344;3
AHRS;30.532;5805.232;21.6046;0.4757;38.4310;0.17564;0.06553;0.32402;3
ACCE;30.551;5805.250;0.49754;2.12970;8.42229;2
GYRO;30.551;5805.250;0.23997;0.81705;1.51591;2
MAGN;30.552;5805.250;12.03613;2.89001;-29.80957;3
PRES;30.552;5805.250;1014.2830;3
AHRS;30.552;5805.251;21.8701;0.5533;40.4090;0.17638;0.06996;0.33996;3
ACCE;30.570;5805.270;0.50829;2.02664;7.81326;2
GYRO;30.571;5805.270;0.01756;0.99121;1.62065;2
MAGN;30.572;5805.270;12.36877;1.55792;-29.48914;3
AHRS;30.572;5805.271;21.9780;0.8586;42.4849;0.17500;0.07592;0.35699;3
GNSS;30.578;1491988787.000;39.993164;-0.068496;116.000;0.000;14.0;0.0;16;8
ACCE;30.594;5805.290;-0.06914;1.46271;8.73776;2
GYRO;30.595;5805.290;-0.13330;0.90298;1.72710;2
MAGN;30.595;5805.290;11.53717;1.65710;-28.33710;3
AHRS;30.595;5805.291;21.8877;1.1451;44.7032;0.17184;0.08127;0.37511;3
GNSS;30.596;1491988787.000;39.993164;-0.068496;116.000;0.000;14.0;0.0;16;8
ACCE;30.611;5805.311;0.23212;1.85117;9.52309;2
GYRO;30.611;5805.311;0.08569;0.60156;1.72734;2
MAGN;30.611;5805.311;11.50970;1.66321;-28.30048;3
PRES;30.612;5805.284;1014.2825;3
AHRS;30.612;5805.311;21.8269;1.2022;46.9600;0.16954;0.08488;0.39302;3
ACCE;30.630;5805.331;0.08292;1.50351;9.56938;2
GYRO;30.630;5805.331;0.29356;0.30698;1.81807;2
MAGN;30.630;5805.331;13.61237;1.66321;-27.96631;3
AHRS;30.631;5805.331;22.0155;0.8963;49.2573;0.17037;0.08655;0.41041;3
PRES;30.639;5805.317;1014.2825;3
AHRS;30.650;5805.350;22.3881;0.3831;51.6939;0.17328;0.08759;0.42826;3
LIGH;30.658;5805.250;6133.8;3
LIGH;30.658;5805.300;8071.7;3
LIGH;30.658;5805.351;10009.7;3
SOUN;30.660;1109.10;0.03385;64.57
ACCE;30.669;5805.351;0.37692;1.34781;8.78899;2
GYRO;30.670;5805.351;0.45927;0.29144;1.89246;2
MAGN;30.670;5805.351;12.56104;-0.43793;-26.96075;3
PRES;30.670;5805.351;1014.2825;3
AHRS;30.670;5805.370;22.9829;-0.3996;54.2741;0.17885;0.08783;0.44636;3
ACCE;30.689;5805.371;0.99765;2.92097;9.20683;2
GYRO;30.689;5805.371;0.71512;-0.04712;1.98775;2
MAGN;30.689;5805.371;12.63428;-0.45624;-26.98669;3
AHRS;30.690;5805.390;23.7077;-1.3189;56.7562;0.18607;0.08771;0.46304;3
PRES;30.698;5805.384;1014.2825;3
ACCE;30.709;5805.391;0.90022;2.05292;8.67184;2
GYRO;30.709;5805.391;0.66658;0.12073;1.79147;2
MAGN;30.709;5805.391;14.76135;-1.04218;-27.72369;3
AHRS;30.710;5805.410;24.2838;-1.8547;59.1941;0.19068;0.09011;0.47983;3
ACCE;30.729;5805.411;1.36647;2.52420;8.35413;2
GYRO;30.729;5805.411;0.54163;0.60370;1.78552;2
MAGN;30.729;5805.411;13.26294;-2.54059;-26.28937;3
PRES;30.729;5805.418;1014.2825;3
AHRS;30.730;5805.430;24.7353;-1.9784;61.5688;0.19261;0.09512;0.49668;3
ACCE;30.749;5805.431;1.23007;2.83032;7.78035;2
GYRO;30.749;5805.431;0.44553;0.85176;1.66324;2
MAGN;30.749;5805.431;13.29041;-2.68402;-26.37024;3
AHRS;30.750;5805.450;25.0863;-1.8408;63.7465;0.19269;0.10135;0.51241;3
LIGH;30.754;5805.401;18730.4;3
LIGH;30.754;5805.452;29026.5;3
PRES;30.758;5805.452;1014.2825;3
ACCE;30.768;5805.452;1.10527;2.96687;7.57193;2
GYRO;30.769;5805.452;0.32988;0.96780;1.54610;2
MAGN;30.769;5805.452;13.64594;-4.25873;-27.09961;3
AHRS;30.770;5805.469;25.3251;-1.5463;65.7818;0.19120;0.10797;0.52730;3
ACCE;30.789;5805.472;0.94365;3.15508;7.52953;2
GYRO;30.789;5805.472;0.22458;1.02147;1.45016;2
MAGN;30.789;5805.472;13.96332;-3.94287;-25.28381;3
PRES;30.790;5805.485;1014.2825;3
AHRS;30.790;5805.489;25.4903;-1.2270;67.6773;0.18905;0.11417;0.54114;3
ACCE;30.808;5805.492;0.81209;3.28595;7.61772;2
GYRO;30.808;5805.492;0.18027;0.90205;1.36137;2
MAGN;30.809;5805.492;14.05334;-4.12445;-25.45624;3
AHRS;30.809;5805.509;25.6497;-1.0116;69.4295;0.18735;0.11933;0.55365;3
PRES;30.817;5805.519;1014.2825;3
ACCE;30.829;5805.512;0.80688;3.29372;7.91090;2
GYRO;30.829;5805.512;0.19516;0.76170;1.28397;2
MAGN;30.829;5805.512;14.53400;-5.52368;-26.35498;3
AHRS;30.830;5805.529;25.8247;-0.8959;71.1121;0.18622;0.12374;0.56536;3
ACCE;30.848;5805.532;0.54733;3.21828;7.73193;2
GYRO;30.848;5805.532;0.18878;0.66954;1.22250;2
MAGN;30.849;5805.532;13.78784;-6.57043;-24.78180;3
AHRS;30.849;5805.549;25.9667;-0.8632;72.7242;0.18527;0.12729;0.57635;3
LIGH;30.855;5805.502;30000.0;3
ACCE;30.867;5805.552;0.51135;3.46008;8.20650;2
GYRO;30.868;5805.552;0.10741;0.56244;1.14819;2
MAGN;30.868;5805.552;14.09912;-6.63452;-24.78180;3
AHRS;30.868;5805.569;26.0064;-0.8451;74.2098;0.18378;0.13001;0.58647;3
PRES;30.877;5805.552;1014.2825;3
ACCE;30.887;5805.572;0.61995;3.39865;8.53311;2
GYRO;30.887;5805.572;-0.00851;0.59991;1.05826;2
MAGN;30.888;5805.572;15.26642;-7.33032;-24.78180;3
AHRS;30.888;5805.588;25.9165;-0.7320;75.6054;0.18099;0.13253;0.59619;3
ACCE;30.907;5805.593;0.59404;3.31827;8.83191;2
GYRO;30.908;5805.593;-0.11949;0.66806;0.97858;2
MAGN;30.908;5805.593;14.13879;-9.02252;-24.78180;3
PRES;30.908;5805.586;1014.2825;3
AHRS;30.909;5805.608;25.6994;-0.4890;76.9371;0.17671;0.13509;0.60576;3
ACCE;30.927;5805.613;0.50063;3.45595;9.07834;2
GYRO;30.927;5805.613;-0.22104;0.74721;0.91148;2
MAGN;30.928;5805.613;14.37531;-8.94470;-25.15869;3
AHRS;30.928;5805.628;25.3910;-0.1324;78.1787;0.17129;0.13770;0.61492;3
PRES;30.936;5805.619;1014.2825;3
ACCE;30.947;5805.633;0.44196;3.48648;9.26234;2
GYRO;30.947;5805.633;-0.28435;0.76767;0.87431;2
MAGN;30.947;5805.633;14.89410;-8.71582;-25.60883;3
AHRS;30.948;5805.648;25.0240;0.2380;79.3302;0.16547;0.13984;0.62349;3
LIGH;30.955;5805.603;16449.7;3
LIGH;30.956;5805.653;1454.3;3
ACCE;30.967;5805.653;0.34175;3.56442;9.40114;2
GYRO;30.967;5805.653;-0.32378;0.69749;0.82153;2
MAGN;30.967;5805.653;13.96332;-8.84857;-22.93854;3
PRES;30.968;5805.653;1014.2825;3
AHRS;30.968;5805.668;24.6368;0.5681;80.4389;0.15978;0.14146;0.63165;3
ACCE;30.987;5805.673;0.19611;3.47273;9.39175;2
GYRO;30.987;5805.673;-0.30176;0.63297;0.77347;2
MAGN;30.987;5805.673;14.20441;-9.09119;-23.35358;3
AHRS;30.987;5805.687;24.2978;0.8601;81.4803;0.15466;0.14290;0.63919;3
PRES;30.996;5805.687;1014.2825;3
ACCE;31.006;5805.693;0.02937;3.29800;9.27615;2
[truncated: 8,260,502 more chars]
